# Supplementary material for: Unraveling the hidden universe of small proteins in bacterial genomes
Source: Mol Syst Biol. 2019 Feb 22;15(2):e8290. doi: 10.15252/msb.20188290 (PMC6385055; doi:10.15252/msb.20188290)
Supplement: Supplementary file 2 — Dataset EV1 [file MSB-15-e8290-s002.xlsx]

## Sheet: Legend
Dataset EV1. Results for protein searches in 116 shotgun MS experiments in M. pneumoniae. Integration of 116 different shotgun MS experiments including the identifier (column A) that connects the proteins to the ones used in TEV3_DataBase_MPN, and a description of the type of annotation (column B: background for decoy, new putative proteins if not annotated at NCBI and a standard identifier if it…

## Sheet: DatasetEV1_DetectedProteinsMS
Identifer	Description (putative protein refers to new proteins)	Averaged Area	Nr of Exp	Coverage	# Peptides	# PSMs	# Protein Unique Peptides	# Unique Peptides	# Protein Groups	# AAs	MW [kDa]	calc. pI	Modifications	emPAI	Protein FDR Confidence Mascot	# Decoy Proteins Mascot	Exp. q-value Mascot	Score Mascot	Areas: F1: Sample, 20150617124335, 01_01	Areas: F2: Sample, 20150617124335, 01_02	Areas: F3: Sample, 20150617124335, 03_01	Areas: F4: Sample, 20150617124335, 04_01	Areas: F5: Sample, 20150617124335, 05_01	Areas: F6: Sample, 20150617124335, 06_01	Areas: F7: Sample, 20150617124335, 07_01	Areas: F8: Sample, 20150617124335, 08_01	Areas: F9: Sample, 20150617124335, 09_01	Areas: F10: Sample, 20150617124335, 10_01	Areas: F11: Sample, 20150617124335, 11_01	Areas: F12: Sample, 20150617124335, 12_01	Areas: F13: Sample, 20150617124335, 13_01	Areas: F14: Sample, 20150617124335, 14_01	Areas: F15: Sample, 20150617124335, 15_01	Areas: F16: Sample, 20150617124335, 16_01	Areas: F17: Sample, 20150617124335, 17_01	Areas: F18: Sample, 20150617124335, 18_01	Areas: F19: Sample, 20150617124335, 19_01	Areas: F20: Sample, 20150617124335, 20_01	Areas: F21: Sample, 20150617124335, 21_01	Areas: F22: Sample, 20150617124335, 22_01	Areas: F23: Sample, 20150617124335, 23_01	Areas: F24: Sample, 20150617124335, 24_01	Areas: F25: Sample, 20150810140703, 01_01	Areas: F26: Sample, 20150810140703, 01_02	Areas: F27: Sample, 20150810140703, 02_01	Areas: F28: Sample, 20150810140703, 02_02	Areas: F29: Sample, 20150810140703, 03_01	Areas: F30: Sample, 20150810140703, 03_02	Areas: F31: Sample, 20150810140703, 04_01
mpneu19923	Putative Protein	23890000	38	60	1	38	1	1	1	10	1241	11		9	Low	176	0.121129	480.21	900000						490000		740000		600000	590000	650000	400000	430000			680000	630000	610000		700000			20000000	14000000	10000000	12000000	7300000		3900000
rdmp13598	background	160000000	1	31.5789	1	1	1	1	1	19	2503	9.11		2.162	Low	1906	0.466015	28.96
gc005192	background	69000000	1	35	1	1	1	1	1	20	2425	8.22		2.162	Low	1933	0.470545	28.39
gc008207	background	640000000	1	30	1	1	1	1	1	20	2369	8.62		1.154	Low	1911	0.467123	28.93
mpneu29605	Putative Protein	84000000	1	35	1	1	1	1	1	20	2311	10.92		9	Low	1319	0.368951	35.84
mpneu23245	Putative Protein	15900000	6	33.3333	1	6	1	1	1	21	2331	10.3		2.162	Low	560	0.234899	114.465
mpneu19587	Putative Protein	3.14856e+08	9	31.8182	1	9	1	1	1	22	2458	11		2.162	Low	461	0.206449	142.651		12000000												8700000			13000000
gc006032	background	99000000	1	23.0769	1	1	1	1	1	26	3171	8.84	Acetyl [N-Term]	2.162	Low	1919	0.468095	28.7
rdmp40553	background	160000000	1	25.9259	1	1	1	1	1	27	3133	10.65		2.162	Low	1343	0.372745	35.25
mpneu18731	Putative Protein	780000	1	22.2222	1	1	1	1	1	27	3006	9.45		1.154	Low	1725	0.435859	31.26
mpneu18869	Putative Protein	1000000	1	32.2581	1	1	1	1	1	31	3763	12.48		2.162	Low	1631	0.423276	32.31															1000000
mpneu27664	Putative Protein	2300000	1	25.8065	1	1	1	1	1	31	3438	12.04		2.162	Low	1794	0.449511	30.56
mpneu24650	Putative Protein	1.98231e+06	13	28.125	1	13	1	1	1	32	3807	9.99		1.154	Low	301	0.160877	248.343			770000	1400000	1100000	1300000			1100000	870000							930000			1200000	2000000	1400000	1300000	1400000
or001595	background	8200000	1	29.4118	1	1	1	1	1	34	411	10.3		2.162	Low	1695	0.430859	31.54
gc006591	background	1100000	1	19.4444	1	1	1	1	1	36	4402	9.77	Acetyl [N-Term]	9	Low	1919	0.468095	28.68																						1100000
mpneu17717	Putative Protein	53000000	4	19.4444	1	4	1	1	1	36	4171	10.02		2.162	Low	768	0.272437	67.5798																									94000000	78000000	29000000
mpneu28814	Putative Protein	60250000	4	19.4444	1	4	1	1	1	36	4102	9.74		2.162	Low	696	0.255976	77.73																											58000000	58000000			72000000
rdmp36719	background	500000000	1	21.6216	1	1	1	1	1	37	4702	10.1		0.778	Low	1439	0.391458	34.16
or000860	background	38000000	1	18.4211	1	1	1	1	1	38	4638	9.01		1.154	Low	1275	0.361907	36.73
mpneu20382	Putative Protein	1.18692e+08	13	15.7895	1	13	1	1	1	38	4446	8		2.162	Low	388	0.190873	181.239																										41000000	34000000		250000000		320000000
mpneu23062	Putative Protein	1.05667e+08	3	21.0526	1	3	1	1	1	38	4353	10.04		0.778	Low	933	0.305301	52.8856
mpneu24865	Putative Protein	5400000	2	17.9487	1	2	1	1	1	39	4687	10.3		2.162	Low	1082	0.341217	46.0391
rdmp36142	background	20000000	1	20	1	1	1	1	1	40	4646	10.4		1.154	Low	1417	0.387688	34.43
mpneu25190	Putative Protein	1.04429e+08	7	26.8293	1	7	1	1	1	41	459	10.39		1.154	Low	673	0.252249	81.56	16000000	9800000	9200000			15000000				11000000
rdmp09112	background	1000000000	1	14.2857	1	1	1	1	1	42	5058	8.21		0.778	Low	1223	0.358061	39.24
mpneu24568	MPN069	7.16818e+07	66	20.7547	1	69	1	1	1	53	6437	9.74		1.154	High	2	0.00235849	2606.21	3900000	2700000	2000000	2700000	1800000	1600000	1600000	1500000	2900000	2100000	1800000	2200000	2300000	1300000	1400000	2300000		2400000	2800000	2100000	3600000	3300000	2600000	2900000	9700000	15000000	2700000		6800000
rdmp05597	background	39000000	1	16.0714	1	1	1	1	1	56	6405	9.38	Acetyl [N-Term]	0.778	Low	1343	0.372745	35.29
mpneu26462	Putative Protein	18000000	1	12.5	1	1	1	1	1	56	6564	11.87		0.778	Low	1319	0.368951	35.79
mpneu14957	Putative Protein	11453750	80	22.807	1	87	1	1	1	57	6383	11.3		1.154	High	0	0	5120.21	130000											170000				180000											1500000	800000	560000
rdmp29483	background	15000000	1	10.9375	1	1	1	1	1	64	7311	11.53		0.585	Low	1670	0.427657	31.86
rdmp37908	background	6700000	1	15.3846	1	1	1	1	1	65	7241	5.17		0.585	Low	1342	0.372745	35.4
mpneu27793	Putative Protein	3.03333e+07	3	10.7692	1	3	1	1	1	65	7311	12.03		0.778	Low	965	0.313923	50.86																									10000000	10000000
mpneu18319	Putative Protein	7800000	1	10.2941	1	1	1	1	1	68	7385	11.62		0.585	Low	1530	0.405513	33.37																											7800000
rdmp01751	background	37000000	1	8.21918	1	1	1	1	1	73	8934	10.55		0.585	Low	2030	0.487893	25.1
rdmp21229	background	430000	1	10.2564	1	1	1	1	1	78	9541	10.9		0.585	Low	1690	0.430354	31.63							430000
mpneu26328	Putative Protein	5.02547e+07	53	7.69231	1	55	1	1	1	78	8953	10.68		0.585	Low	85	0.0718512	893.684	880000	410000						300000							200000			550000		550000	410000			500000
or001046	background	9000000	1	8.75	1	1	1	1	1	80	9572	11.3		0.585	Low	1873	0.463155	29.73
mpneu14551	Putative Protein	1400000	1	12.1951	1	1	1	1	1	82	9867	9.22		0.585	Low	1148	0.355528	43.94																								1400000
mpneu21675	Putative Protein	6100000	1	18.0723	1	1	1	1	1	83	983	12.75		1.154	Low	989	0.316278	48.63																										6100000
rdmp15500	background	16000000	1	7.05882	1	1	1	1	1	85	997	10.21		0.468	Low	1922	0.468095	28.66
mpneu28211	Putative Protein	3700000	1	7.36842	1	1	1	1	1	95	10921	8.97		0.389	Low	2038	0.488495	22.42
rdmp30616	background	68000000	1	6.25	1	1	1	1	1	96	11498	12.13		0.585	Low	1446	0.392082	34.02
mpneu20109	MPN682	161511250	104	22.9167	2	139	2	2	1	48	5596	12.23		4.623	High	2	0.00235849	2823.59	7100000	6100000			280000	230000	4000000	1000000	3900000	4700000	4500000	6000000	4600000	3900000	4000000	8200000	7300000	6400000		5200000	6900000	4500000	4800000	160000	710000000	680000000	370000000	300000000	83000000	93000000	1900000
mpneu06215	MPN178	4.76788e+08	97	36.0656	2	137	2	2	1	61	6881	11.03		30.623	High	0	0	3166.91	25000000	9600000		24000000	15000000		6400000	7800000	15000000	14000000	10000000		14000000	6100000	4900000	10000000	14000000		14000000	13000000		14000000	8600000		1900000000	2000000000	650000000	730000000	140000000	160000000	150000000
mpneu13108	Putative Protein	215000	2	33.8235	2	3	1	2	1	68	7837	8.65		1.512	Low	660	0.252249	85.69																							230000	200000
mpneu21368	MPN482	3.98188e+08	77	19.1781	2	125	2	2	1	73	8226	10.08		9	High	0	0	4448.52				41000000	7200000	4800000		4600000						21000000		31000000							25000000	4900000	37000000	37000000	27000000	29000000	14000000	20000000	21000000
mpneu12575	MPN406	9.05846e+07	89	28.4091	2	266	2	2	1	88	10229	5.07		9	High	0	0	13079.4	830000	1200000	1200000	1500000					1300000	1300000	740000	400000	1400000	430000		1200000	930000	1200000	970000	880000	1300000	900000	1000000		38000000	39000000	22000000	21000000	140000000	160000000	190000000
mpneu00732	Putative Protein	7.86118e+08	17	18.8889	2	19	2	2	1	90	10872	8.95		2.162	Low	196	0.123972	411.138			49000000				30000000						50000000	29000000	31000000		60000000	47000000					30000000	38000000
mpneu21426	MPN471	121022500	4	28.3019	3	4	3	3	1	53	6277	10.24		30.623	Low	629	0.248912	94.11
mpneu10761	MPN116	4.63411e+08	112	37.2881	3	119	3	3	1	59	6767	11.88		30.623	High	0	0	3990.49	24000000	16000000	13000000	19000000	12000000	9900000	8700000	11000000	12000000	11000000	10000000	11000000	13000000	8500000	8900000	12000000	12000000	12000000	13000000	13000000	17000000	14000000	11000000	14000000	2100000000	1400000000	980000000	930000000	110000000	120000000	110000000
mpneu11095	MPN187	1.28611e+08	110	53.8462	3	329	3	3	1	78	9019	9.89		9	High	0	0	12554.7	2900000	1900000	1300000	4100000	2500000	1800000	1200000	1900000	3700000	3200000	1400000	1100000	3300000	3200000	1200000	3600000	4200000	3800000	3400000	2000000	4500000	4100000	4300000	2600000					39000000	32000000	29000000
mpneu01851	Putative Protein	1800000	2	45.122	3	7	3	3	1	82	9695	8.65		1.683	Low	371	0.187943	203.631																							1300000	2300000
mpneu01113	Putative Protein	2.80545e+07	44	40.4494	3	57	3	3	1	89	10272	9.86		3.642	High	3	0.00344037	2107.02	940000	1300000		780000			530000		1100000	980000		860000	980000	610000		850000	890000	960000	1000000	980000	1300000	920000	810000	610000
mpneu11154	Putative Protein	3.08882e+07	44	44.5652	3	86	3	3	1	92	10571	10.2		4.623	High	0	0	3876.45	1200000	950000												290000							520000		620000
mpneu26219	Putative Protein	6.97565e+07	111	45.2632	3	320	3	3	1	95	11647	9.69		6.499	High	0	0	8350.59	21000000	1600000	2200000	3400000	21000000	2200000	1300000	1900000	2800000	1600000	1500000	1600000	1600000	960000	910000	1500000	2200000	1700000	1800000	1800000	2600000	1600000	1200000	1400000	130000000	140000000	43000000	46000000	54000000	67000000	10000000
mpneu08806	MPN540	1.94946e+08	109	49.1228	4	309	4	4	1	57	6618	10.54		214.443	High	0	0	12640.7	7400000	1900000	2600000	5900000	2300000	1800000	1600000	1500000	3800000	3900000	2100000	1900000	4100000	990000	1000000	3100000	4400000	3700000	7700000	3400000	4300000	3000000	2400000	2300000	480000000	830000000	340000000	130000000	67000000	84000000	68000000
mpneu15773	MPN541	5.43522e+08	116	42.5287	4	178	4	4	1	87	9965	11.56		16.783	High	0	0	10371.1	21000000	21000000	22000000	38000000	8600000	13000000	17000000	13000000	23000000	26000000	16000000	22000000	24000000	18000000	16000000	23000000	24000000	20000000	27000000	18000000	29000000	24000000	18000000	17000000	620000000	610000000	210000000	250000000	120000000	280000000	120000000
mpneu21328	Putative Protein	6.81253e+07	55	28.2609	4	88	4	4	1	92	10239	8.46		6.197	High	0	0	3750.14		1400000					780000						1500000	770000	860000			1300000	1200000	1000000		1000000	980000						25000000	29000000	24000000
mpneu26399	MPN495	3.70631e+08	111	70.5263	4	382	4	4	1	95	1032	8.15		397.107	High	0	0	15955.5	16000000	24000000	12000000	12000000	8300000	8700000	8200000	6700000	13000000	16000000	9100000	8600000	19000000	11000000	9500000	14000000	15000000	15000000	12000000	11000000	14000000	12000000	15000000	9900000	110000000	100000000	48000000	54000000	210000000	270000000	190000000
mpneu07342	MPN360	2.3206e+08	106	48.4536	4	251	4	4	1	97	10952	9.38		6.197	High	0	0	8421.74	5900000	3500000	5300000	5000000	9200000	7000000	3100000	5400000	12000000	2900000	4500000		5000000	4500000	1700000	5600000	10000000	6400000	7500000	4300000		7400000	4900000	4100000		11000000		5200000	37000000	110000000	130000000
mpneu15228	MPN622	1.62446e+08	111	46.5116	5	314	5	5	1	86	9895	10.21		99	High	0	0	12904.5	2100000	7200000		2700000	1200000		4600000	2200000	1600000	3300000	3000000	6900000	3900000	6300000	6100000	4600000	2700000	5900000	6600000	3900000	2000000		3600000	2100000	25000000	39000000	27000000	13000000	86000000	88000000	20000000
mpneu10189	MPN053	1.8463e+09	115	71.5909	5	423	5	5	1	88	9489	8.44		30.623	High	0	0	18754.2	99000000	130000000	90000000	120000000	61000000	54000000	47000000	58000000	91000000	91000000	52000000	32000000	88000000	44000000	57000000	100000000	87000000	93000000	55000000	95000000	120000000	81000000	75000000	30000000	18000000	19000000	15000000		560000000	1400000000	670000000
mpneu14334	MPN624	319660000	75	50.7042	6	83	5	6	1	71	8274	11.59		14.849	High	3	0.00344037	2119.53	17000000	10000000	9900000		8900000	7600000	6800000	7700000	11000000		7500000	9100000	9800000	4700000	4900000	9000000	9400000	8900000	11000000	8900000	11000000	9100000	7500000	8700000	1100000000	2400000000	680000000	860000000	92000000	120000000	83000000
mpneu11068	MPN174	3.30247e+08	116	51.7647	6	564	6	6	1	85	9828	10.76		99	High	0	0	18494.1	17000000	9600000	8800000	12000000	8400000	7500000	3900000	8600000	5600000	7900000	5900000	6300000	8500000	5000000	4000000	7600000	7400000	8100000	7700000	7500000	8400000	7400000	4800000	9700000	220000000	270000000	72000000	77000000	110000000	110000000	150000000
mpneu06729	MPN272	237440000	115	59.1398	6	579	6	6	1	93	10616	9		999	High	0	0	23798.4	20000000	7400000	7900000	16000000	13000000	6400000	5100000	5900000	9700000	6500000	10000000	4700000	7500000	4100000	4800000	13000000	10000000	9100000	13000000	6500000	7600000	12000000	9400000	11000000	160000000	460000000	270000000	320000000	130000000	84000000	67000000
mpneu20231	MPN660	5.22421e+08	115	61.7021	6	355	6	6	1	94	10776	10.29		20.544	High	0	0	11723.1	18000000	12000000	12000000	15000000	13000000	11000000	8300000	9800000	10000000	9800000	12000000	9500000	12000000	8400000	6000000	11000000	9800000	11000000	12000000	8000000	13000000	12000000	8400000	9400000	430000000	440000000	150000000	200000000	190000000	220000000	150000000
mpneu26490	Putative Protein	4.92813e+08	114	51.0638	6	321	6	6	1	94	11156	5.2		25.827	High	0	0	9969.23	27000000	14000000	17000000	19000000	13000000	11000000	10000000	19000000	19000000	15000000	16000000	14000000	16000000	9900000	8800000	13000000	18000000	15000000	16000000	14000000	39000000	14000000	11000000	12000000	100000000	100000000	110000000	210000000	380000000	320000000	290000000
mpneu06899	MPN296	3.72818e+08	65	55	7	84	7	7	1	60	751	11.44		214.443	High	3	0.00344037	2280.13	12000000	7500000	7200000	8500000	6200000	5500000	5100000	5100000	5000000	6400000	3400000	9100000	7000000	4800000	4100000	7500000	5500000	6300000	8700000	6900000	7500000	6500000	7100000	8300000	5300000000	5200000000	2000000000	1200000000	140000000		160000000
mpneu01173	MPN169	3.55704e+08	113	64.3678	7	570	7	7	1	87	1003	10.45		145.78	High	0	0	19870.2	16000000	13000000	9700000	13000000	4500000	3800000	7200000	7600000	9700000	9200000	2000000	9900000	12000000	6100000	6500000	2500000	10000000	10000000	3900000	8900000	12000000	9100000	8200000	4800000	9900000	11000000			150000000	150000000	140000000
mpneu07462	MPN377	2.63089e+09	116	63.5135	9	516	8	8	1	74	9103	6.84		99999	High	0	0	26455.6	120000000	53000000	110000000	110000000	74000000	48000000	42000000	72000000	88000000	88000000	69000000	73000000	100000000	45000000	44000000	66000000	62000000	55000000	65000000	99000000	87000000	51000000	54000000	49000000	46000000	35000000	37000000	40000000	1900000000	2300000000	2000000000
mpneu11617	MPN275	5.2286e+08	116	81	9	574	9	9	1	100	11472	4.92		371.759	High	0	0	22348.8	20000000	18000000	25000000	22000000	17000000	13000000	20000000	22000000	17000000	19000000	84000000	94000000	19000000	12000000	11000000	15000000	21000000	16000000	17000000	19000000	16000000	36000000	21000000	19000000	71000000	38000000	22000000	24000000	250000000	320000000	300000000
mpneu07088	MPN326	9.7886e+07	81	40.1961	4	167	4	4	1	102	1109	6.93		24.119	High	0	0	6181.61	5500000	770000	1600000	2800000			4400000		2900000	2500000	1900000	1700000	2200000	3900000	2900000	5700000	2400000	1800000	8800000	1700000		1600000	1500000		36000000	42000000	14000000	12000000	25000000	23000000	30000000
mpneu21732	MPN424	2.45599e+08	56	53.9216	5	79	5	5	1	102	1247	9.72		14.849	High	0	0	3200.02	440000														17000000	26000000									24000000	22000000	7900000	7900000
mpneu02098	MPN325	3.02269e+08	115	53.9216	7	536	7	7	1	102	1189	9.57		50.795	High	0	0	15432.4	20000000	14000000	9600000	4800000	12000000	8800000	5100000	8300000	3400000	7100000	6800000	8400000	10000000	7200000	7000000	12000000	8900000	10000000	8800000	6400000	14000000	9400000	9600000	9300000	74000000	170000000	92000000	100000000	130000000	240000000	240000000
mpneu01718	MPN263	2.80738e+09	116	91.1765	10	2062	9	10	1	102	11208	7.96		26.826	High	0	0	107137	180000000	120000000	96000000	140000000	100000000	75000000	60000000	97000000	94000000	98000000	85000000	90000000	110000000	71000000	51000000	94000000	110000000	77000000	92000000	89000000	92000000	87000000	72000000	62000000	540000000	550000000	330000000	360000000	2000000000	2400000000	2000000000
in004863	background	630000000	1	6.73077	1	1	1	1	1	104	12113	10.29		0.334	Low	1858	0.461042	30.09
mpneu10249	Putative Protein	3.93578e+08	109	19.2308	3	156	3	3	1	104	11848	10.48		5.31	High	0	0	5729.15	39000000	19000000	16000000	22000000	17000000	15000000	12000000	14000000	17000000	17000000	11000000	14000000	18000000	12000000	9500000	14000000	16000000	16000000	14000000	16000000	21000000	14000000	15000000	18000000	330000000	360000000	320000000	360000000	160000000	180000000	200000000
mpneu25967	MPN554	9.51316e+07	114	39.4231	5	283	5	5	1	104	12462	8.9		9	High	0	0	11760.8	2900000	1500000	2400000	2700000	2000000	1900000	2000000	1700000	3200000	2500000	2000000	2900000	3200000	1900000	1400000	3400000	2800000	4000000	2300000	2100000	3000000	2800000	2300000	2100000	62000000	48000000	12000000	12000000	24000000	27000000	34000000
mpneu20567	MPN603	1.07638e+08	67	52.381	4	138	4	4	1	105	11009	6.52		13.678	High	0	0	5204.36	1100000			760000	20000000	34000000		15000000	530000	440000											380000			16000000	54000000	120000000	51000000	47000000	36000000	38000000	60000000
mpneu11344	MPN230	4.82059e+08	115	67.619	12	497	12	12	1	105	1251	9.94		99	High	0	0	18274.5	13000000	13000000	18000000	17000000	15000000	14000000	10000000	6900000	12000000	16000000	9700000	12000000	14000000	9100000	9900000	14000000	11000000	11000000	16000000	12000000	15000000	15000000	12000000	9200000	630000000	470000000	140000000	140000000	130000000	170000000	210000000
mpneu19825	MPN032	14000000	5	12.037	1	6	1	1	1	108	12192	5.39		0.468	Low	311	0.164297	236.64
mpneu01161	MPN164	6.44934e+08	116	76.8519	13	352	13	13	1	108	12195	9.99		132.352	High	0	0	14352.3	36000000	24000000	25000000	32000000	21000000	17000000	20000000	14000000	24000000	24000000	20000000	24000000	25000000	17000000	20000000	28000000	22000000	24000000	26000000	20000000	32000000	27000000	23000000	22000000	50000000	47000000	28000000	30000000	150000000	130000000	290000000
mpneu20979	MPN529	433600000	108	30.2752	3	233	3	3	1	109	12402	10.13		5.31	High	0	0	6706.58	27000000	17000000	12000000		14000000	11000000	7800000		12000000	10000000	7900000	7200000	16000000	8700000	8200000	13000000	11000000	11000000	11000000	12000000	12000000	9000000	11000000	13000000	190000000	130000000	56000000	87000000	46000000	32000000	30000000
mpneu24872	Putative Protein	3.08729e+07	69	14.5455	2	109	2	2	1	110	13009	9.41		0.995	High	0	0	3935.31	1700000	1000000	1200000	1600000			840000		1800000	1200000	780000	990000	1300000	550000	390000	740000	1200000	1100000	1100000	990000	1400000	1300000	750000						31000000	37000000
mpneu06209	MPN176	6.83706e+08	103	43.2432	6	162	6	6	1	111	12425	10.8		6.197	High	0	0	4081.8	52000000	19000000	27000000	31000000	7700000		16000000	13000000	31000000	14000000	13000000	28000000	13000000	14000000	16000000	15000000	17000000	16000000	13000000	22000000	27000000	33000000	19000000	35000000	1000000000	2300000000		1300000000	150000000		170000000
mpneu01185	MPN173	2.15737e+08	115	59.4595	12	367	12	12	1	111	12966	10.04		267.27	High	0	0	12086.8	14000000	7100000	5900000	4000000	4800000	3600000	5600000	1600000	4600000	2000000	3200000	4200000	4600000	3300000	2600000	5200000	4200000	4100000	9200000	2600000	4900000	2400000	3200000	3400000	34000000	25000000	13000000	15000000	14000000	18000000	67000000
mpneu22024	MPN385	43077250	40	15.7895	1	43	1	1	1	114	13218	9.94		1.512	Medium	24	0.0246154	1385.86			360000		510000				920000																8300000					6200000	6500000
mpneu01198	MPN181	6.1633e+08	115	62.931	7	475	7	7	1	116	13038	10.86		67.129	High	0	0	14900.2	42000000	26000000	23000000	30000000	21000000	17000000	15000000	16000000	22000000	20000000	16000000	20000000	22000000	14000000	15000000	22000000	22000000	20000000	25000000	21000000	25000000	22000000	20000000	22000000	2000000000	2100000000	330000000	710000000	230000000	260000000	250000000
mpneu25797	MPN574	3.94456e+09	116	80.1724	9	1358	9	9	1	116	12611	9	Acetyl [N-Term]	22.714	High	0	0	51440.4	130000000	90000000	130000000	170000000	130000000	89000000	99000000	110000000	120000000	110000000	83000000	97000000	110000000	70000000	70000000	110000000	98000000	110000000	110000000	110000000	99000000	96000000	87000000	110000000	110000000	110000000	56000000	53000000	1900000000	2800000000	2100000000
mpneu01752	MPN268	1.39802e+08	106	66.6667	8	329	8	8	1	117	13272	10.33		11.915	High	0	0	8449.22	5400000	3300000	3300000	4300000	4900000	5600000	1500000	2900000	4400000	4200000	2500000	3700000	5000000	2300000	3000000	4100000	3800000	3000000	3700000	4600000	5000000	3700000	3700000	7100000	170000000	120000000	97000000	95000000	63000000	71000000	58000000
mpneu25208	MPN681	4400000	1	5.9322	1	1	1	1	1	118	13994	10.86		0.468	Low	1319	0.368951	36.05																									4400000
mpneu20242	MPN658	5.86472e+08	116	67.2269	10	916	10	10	1	119	13831	10.46		99	High	0	0	33155	24000000	19000000	17000000	20000000	14000000	8600000	12000000	7500000	16000000	13000000	12000000	14000000	16000000	10000000	10000000	14000000	16000000	14000000	15000000	16000000	17000000	15000000	18000000	11000000	680000000	690000000	350000000	410000000	200000000	230000000	210000000
mpneu10771	MPN121	7.79345e+08	113	65.2893	5	521	5	5	1	121	13313	5.01		6.499	High	0	0	24277.4	37000000	20000000	18000000	22000000	22000000	17000000	13000000	19000000	17000000	15000000	15000000	14000000	17000000	14000000	15000000	16000000	15000000	15000000	17000000	16000000	19000000	15000000	13000000	15000000			4900000	5100000	330000000	370000000	260000000
mpneu06258	MPN190	7.34028e+08	116	66.1157	6	410	6	6	1	121	12679	10.26		397.107	High	0	0	18900.1	36000000	38000000	34000000	45000000	33000000	29000000	21000000	27000000	34000000	28000000	23000000	28000000	33000000	20000000	20000000	31000000	35000000	30000000	24000000	30000000	41000000	33000000	25000000	33000000	670000000	830000000	270000000	480000000	160000000	190000000	320000000
mpneu17262	Putative Protein	610000000	1	5.7377	1	1	1	1	1	122	14066	10.93		0.233	Low	2030	0.487893	25.13
mpneu25694	MPN593	6.39404e+07	81	25.4098	3	135	3	3	1	122	14104	9.7		5.31	High	0	0	4104.51	5300000	2100000	5600000	5600000	970000		3000000		5500000	4000000	2800000	5400000	4400000	2500000	1900000	4500000	4300000	4300000	5600000	2900000	4000000	4800000	2200000
mpneu11069	MPN175	3.38286e+08	102	39.3443	6	223	6	6	1	122	13445	10.4		6.943	High	0	0	7742.42	20000000	14000000	12000000	6800000	11000000	6900000	8500000	6100000	2600000	3200000	2600000	2700000	2600000	6600000	6800000	9900000	2400000	2400000	4200000	2800000	2900000	5000000	4300000	7900000	310000000	300000000	130000000	150000000	95000000	120000000	170000000
mpneu08805	MPN539	1.19146e+09	116	86.0656	10	1796	10	10	1	122	13098	4.91		420.697	High	0	0	57746.2	54000000	40000000	33000000	47000000	14000000	16000000	19000000	18000000	32000000	35000000	22000000	25000000	39000000	14000000	20000000	42000000	30000000	38000000	35000000	23000000	28000000	39000000	22000000	22000000	280000000	200000000	130000000	210000000	350000000	500000000	400000000
mpneu11102	MPN192	2.04216e+08	110	49.1935	6	411	6	6	1	124	14236	10.23		22.714	High	0	0	17339.4	12000000	13000000	11000000	13000000	5500000	4600000	8000000	5000000	6100000	5100000	8200000	9800000	11000000	6200000	6500000	11000000	11000000	11000000	6300000	9200000	6300000	10000000	10000000	13000000	930000000	700000000	170000000	200000000	120000000	140000000	120000000
mpneu11098	MPN189	3.9446e+08	107	62.0968	9	298	9	9	1	124	14171	11.14		9	High	0	0	9260.08	17000000	14000000	12000000	11000000	3600000	4800000	960000	4300000	9900000	11000000	8500000	8500000	10000000	6700000	5900000	8500000	13000000	7100000	11000000	8800000	11000000	10000000	7800000	6900000	300000000	340000000	110000000	72000000	120000000	140000000	140000000
mpneu24567	MPN070	36400000	5	6.29921	1	5	1	1	1	127	14509	9.22		0.585	Low	588	0.237616	105.15																											18000000		14000000
mpneu00816	MPN117	4.73543e+08	104	55.1181	10	364	10	10	1	127	14699	11.3		34.938	High	0	0	10449	20000000	14000000	12000000	11000000	11000000	5900000	7300000	8200000	7400000	6500000	8100000	6700000	8300000	7400000	6900000	7800000	7200000	7500000	12000000	10000000	9100000	8100000	7200000	7900000	5600000000	5200000000	1700000000	1900000000	100000000	110000000	120000000
rdmp48260	background	62000000	1	5.46875	1	1	1	1	1	128	14173	5.02		0.259	Low	2032	0.487893	25.01
mpneu20755	MPN575	1.07333e+06	3	8.59375	1	3	1	1	1	128	13728	9.25		0.585	Low	673	0.252249	81.7124
mpneu10645	MPN104	4.57883e+07	48	30.4688	4	115	3	3	1	128	14801	6.06		1.154	High	0	0	3249.27			1700000	2900000	890000		1000000	740000	1600000	1700000	1100000	1200000	1600000		910000	1500000	2400000	2000000		1400000	1500000	1000000	1300000	1400000
mpneu01160	MPN163	1.90914e+08	104	34.375	4	255	4	4	1	128	15041	6.04		55.234	High	0	0	6276.22	9900000	5500000	5400000	11000000	7100000	5300000	5700000	4000000	5000000	4500000	3300000	3600000	2800000	5000000	5000000	4700000	5300000	4800000	6700000	4400000	6300000	5000000	4100000	4700000	130000000	140000000	120000000	82000000	46000000	73000000	62000000
mpneu16628	MPN423	8.56156e+07	107	28.6822	4	181	4	4	1	129	1493	4.97		1.783	High	0	0	9301.52	4000000	2900000	870000	3600000	2700000	1200000	2200000	1300000	2000000	3100000	2400000	2700000	2000000	2600000	1900000	2700000	1600000	2200000	2600000	5300000	3700000	3200000	1200000	2000000	94000000	110000000	47000000	46000000	54000000	67000000	62000000
mpneu11925	MPN327	3.91963e+08	112	32.5581	5	293	5	5	1	129	14594	10.7		9	High	0	0	16223	4700000	15000000	15000000	12000000	5200000	3500000	11000000	5700000	7900000	8500000	8100000	9100000	11000000	8200000	6100000	11000000	9000000	12000000	9300000	7300000	11000000	12000000	8400000	9900000		16000000		4000000	80000000	66000000	88000000
mpneu15287	MPN616	8.53069e+08	116	63.6364	12	926	12	12	1	132	15109	10.45		99	High	0	0	31153.8	57000000	33000000	28000000	37000000	28000000	23000000	18000000	23000000	30000000	26000000	20000000	23000000	28000000	18000000	19000000	28000000	28000000	26000000	27000000	25000000	32000000	28000000	24000000	25000000	690000000	630000000	240000000	230000000	180000000	210000000	140000000
mpneu10285	MPN065	7.64699e+07	110	57.8947	7	483	7	7	1	133	15175	7.74		15.681	High	0	0	15474.8	2600000	1500000	3700000	3900000	3100000	2700000	2100000	2700000	4100000	3600000	2000000	2200000	4200000	2200000	2000000	3800000	3100000	2800000	6000000	3000000	3000000	3200000	3600000	2800000	58000000	39000000	32000000	35000000	41000000	46000000	57000000
mpneu15426	MPN597	1.42047e+08	115	72.1805	8	500	8	8	1	133	15161	9.7		11.915	High	0	0	17046.5	7000000	4200000	4000000	6000000	4200000	3300000	2800000	2600000	4900000	4300000	2900000	3300000	4800000	2600000	2000000	3100000	3500000	3300000	4800000	4200000	4900000	3900000	3800000	4000000	96000000	110000000	42000000	39000000	20000000	33000000	59000000
mpneu27079	MPN388	3.35122e+08	115	66.9173	9	841	9	9	1	133	15841	5.54		41.17	High	0	0	36230	39000000	26000000	35000000	43000000	24000000	19000000	21000000	21000000	29000000	27000000	18000000	21000000	24000000	11000000	14000000	22000000	25000000	25000000	23000000	18000000	24000000	21000000	13000000	20000000	370000000	350000000	170000000	200000000	180000000	180000000	160000000
mpneu08741	MPN530	1.61371e+09	115	61.0294	12	471	12	12	1	136	15574	5.31		17.738	High	0	0	11507.5	92000000	59000000	73000000	89000000	70000000	42000000	45000000	71000000	59000000	29000000	64000000	59000000	48000000	35000000	40000000	35000000	35000000	32000000	36000000	44000000	30000000	27000000	38000000	65000000	1200000000	1300000000	570000000	820000000	680000000	510000000	920000000
mpneu11299	MPN219	2.7357e+08	112	26.2774	3	358	3	3	1	137	14772	9.73		2.162	High	0	0	12110.5	11000000	6100000	6100000	8000000	6600000	6000000	3700000	6000000	6500000	5200000	4200000	4200000	6300000	3700000	3200000	5400000	5900000	5000000	8700000	4800000	6100000	4700000	4700000	6700000	150000000	170000000	72000000	73000000	240000000	210000000	190000000
mpneu20154	MPN675	33307500	56	36.2319	5	125	4	4	1	138	16267	9.33		4.623	High	0	0	4963.61	1200000			730000	870000		350000							690000	580000										28000000	29000000			11000000	12000000
mpneu06204	MPN172	2.97973e+08	113	49.6403	7	522	7	7	1	139	15607	10.23		11.915	High	0	0	24187.9	12000000	4900000	8200000	10000000	8600000	7100000	5400000	6100000	8100000	7400000	5800000	6400000	8100000	4200000	4100000	6700000	7800000	7500000	9900000	5700000	8500000	7800000	6500000	7200000	470000000	450000000	140000000	160000000	99000000	110000000	81000000
mpneu03814	MPN534	2250000	2	19.2857	2	2	2	2	1	140	1637	5.9		0.931	Low	455	0.205393	148.18																							3100000	1400000
mpneu21766	MPN418	7360000	5	31.4286	3	10	3	3	1	140	15926	9.74		1.512	Low	159	0.11349	532.72
mpneu16214	MPN484	8.86722e+07	108	37.1429	4	329	4	4	1	140	16303	9.5		2.162	High	0	0	12953.2	11000000	7700000	3600000	4800000	3800000	3400000	3100000	3200000	3400000	3100000	2300000	2700000	3600000	2000000	2100000	2700000	2700000	2800000	2900000	3200000	3300000	2100000	2900000	4200000	22000000	24000000	13000000	17000000	34000000	42000000	37000000
mpneu13257	MPN488	5.81734e+07	53	32.1429	5	110	5	5	1	140	15901	5.02		55.234	High	0	0	3622.82																				390000					64000000	72000000	25000000	35000000	34000000	42000000	21000000
mpneu25293	MPN668	6.26424e+08	116	95.7143	7	821	7	7	1	140	14873	7.11		371.759	High	0	0	36959.4	45000000	23000000	18000000	32000000	31000000	26000000	15000000	33000000	28000000	29000000	19000000	4900000	27000000	12000000	12000000	25000000	40000000	25000000	32000000	20000000	32000000	20000000	19000000	31000000	86000000	380000000	26000000	83000000	290000000	500000000	140000000
mpneu01118	MPN156	9.46022e+07	111	45.7143	8	262	8	8	1	140	16028	9.77		7.377	High	0	0	6286.98	3000000	3000000	3900000	1300000		4200000	2200000	2800000	2700000	6700000		620000	3000000	2400000	2500000	620000	2300000		2700000	3000000	6800000	5500000	4300000	3300000	66000000	32000000	18000000	22000000	17000000	21000000	21000000
mpneu04511	MPN625	1.40075e+09	116	95.0355	11	835	10	11	1	141	15459	7.03		99	High	0	0	29619.9	110000000	78000000	49000000	63000000	48000000	37000000	36000000	31000000	50000000	50000000	38000000	39000000	46000000	37000000	29000000	41000000	46000000	42000000	50000000	38000000	40000000	34000000	34000000	30000000	590000000	490000000	280000000	300000000	540000000	840000000	650000000
mpneu19491	MPN068	9.37063e+07	95	18.3099	4	104	4	4	1	142	16419	10.05		1.783	High	0	0	3515.49	3800000	2600000	3800000	5000000	3500000	2800000	2800000	3000000	2800000	3100000	2300000	3100000	3600000	1900000	2000000	3100000	2900000	3300000	3800000	3000000	3200000	3500000	2600000	2800000	76000000	86000000	69000000	82000000	47000000	53000000	42000000
mpneu01196	MPN179	3.85976e+08	115	77.4648	12	885	12	12	1	142	15867	10.32		42.288	High	0	0	31238.7	25000000	13000000	13000000	22000000	14000000	11000000	9300000	10000000	15000000	9600000	11000000	12000000	12000000	5400000	6900000	11000000	14000000	10000000	12000000	13000000	12000000	11000000	12000000	14000000	430000000	350000000	170000000	200000000	130000000	100000000	89000000
mpneu09577	MPN653	7.68425e+07	113	76.9231	10	436	9	10	1	143	16303	5.92		24.119	High	0	0	11613.1	3500000	3800000	2500000	4700000	4000000	2900000	2500000	2800000	7100000	5500000	2600000	2800000	5200000	2900000	2400000	3000000	3000000	4700000	5100000	4100000	6100000	3400000	3000000	1600000	60000000	54000000	19000000	16000000	28000000	35000000	25000000
mpneu17899	MPN273	7.7417e+08	115	89.5833	12	833	12	12	1	144	16076	7.09		420.697	High	0	0	36277.9	24000000	15000000	21000000	10000000	25000000	18000000	12000000	6900000	21000000	19000000	12000000	14000000	19000000	11000000	9700000	17000000	5800000	16000000	27000000	16000000	17000000	13000000	13000000	7200000	150000000	150000000	160000000	180000000	660000000	400000000	470000000
mpneu02034	MPN314	3.15313e+09	116	84.7222	15	1671	15	15	1	144	16683	7.18		397.107	High	0	0	79654.1	130000000	110000000	110000000	130000000	90000000	73000000	68000000	81000000	110000000	98000000	81000000	91000000	120000000	71000000	50000000	92000000	100000000	94000000	130000000	94000000	100000000	84000000	92000000	100000000	2500000000	2500000000	760000000	1200000000	1600000000	1900000000	1800000000
mpneu11556	MPN266	5.68199e+08	116	71.7241	12	807	11	11	1	145	16799	9.79		52.367	High	0	0	31036.1	32000000	20000000	39000000	44000000	24000000	23000000	19000000	11000000	48000000	46000000	16000000	18000000	26000000	17000000	10000000	23000000	21000000	19000000	16000000	18000000	24000000	14000000	18000000	18000000	76000000	75000000	39000000	47000000	190000000	230000000	130000000
mpneu05086	MPN024	6.76138e+08	114	82.1918	10	798	10	10	1	146	17395	4.46		76.426	High	0	0	28086.6	44000000	33000000	26000000	32000000	21000000	17000000	20000000	18000000	27000000	23000000	21000000	17000000	27000000	16000000	18000000	23000000	30000000	27000000	23000000	24000000	30000000	27000000	23000000	22000000			8800000	11000000	310000000	320000000	300000000
mpneu20478	MPN617	7.61427e+07	85	61.6438	10	272	10	10	1	146	16781	9.85		55.234	High	0	0	8854.25	3700000	3000000	1300000	5100000	970000	680000	1900000	560000	5000000	3200000	1800000	2700000	3300000	690000	630000	3900000	3100000	3900000	1100000	1300000	4300000	2800000	2700000	700000	51000000	67000000	13000000	17000000	25000000	20000000	6600000
mpneu24552	MPN074	2.12943e+07	21	36.0544	5	26	5	5	1	147	17076	9.96		2.594	Low	149	0.108521	574.65																						480000		500000
mpneu01497	MPN225	5.49149e+08	115	27.027	5	360	5	5	1	148	16717	10.9		2.981	High	0	0	12620.3	15000000	7000000	7500000	14000000	9600000	9400000	3100000	3800000	5100000	7300000	5000000	6100000	6400000	5000000	6500000	12000000	7700000	6400000	8300000	6700000	8700000	6700000	5100000	8100000	6900000000	5200000000	2600000000	3100000000	120000000	240000000	220000000
mpneu06501	MPN231	2.3917e+08	91	61.0738	9	206	8	9	1	149	17141	9.52		14.199	High	0	0	5031.76	13000000		10000000	5000000	8100000			4300000	4100000		4500000	6500000		4300000	4800000	8000000	6600000	7500000	2900000	6000000	4500000	7700000	4600000						120000000	110000000	16000000
mpneu06900	MPN297	3.19732e+08	115	70.4698	10	750	10	10	1	149	17754	5.12		192.07	High	0	0	32688.2	9800000	5700000	6900000	10000000	3600000	3500000	4900000	2400000	7200000	5900000	4500000	5500000	7100000	12000000	2600000	6200000	15000000	4400000	22000000	6600000	6400000	4800000	2600000	1600000	53000000	34000000	36000000	29000000	150000000	140000000	130000000
mpneu01200	MPN183	5.71704e+08	115	29.1391	4	314	4	4	1	151	1672	10.93		2.162	High	0	0	9315.82	44000000	21000000	47000000	60000000	56000000	20000000	28000000	20000000	23000000	37000000	18000000	19000000	40000000	13000000	12000000	16000000	38000000	22000000	22000000	31000000	50000000	21000000	19000000	27000000	1900000000	2000000000	170000000	1000000000	330000000	390000000	200000000
mpneu20229	MPN662	3.70371e+08	116	62.2517	8	645	8	8	1	151	17268	7.53		58.948	High	0	0	29475.4	29000000	25000000	29000000	29000000	13000000	8900000	18000000	11000000	22000000	20000000	14000000	14000000	21000000	10000000	9900000	15000000	20000000	14000000	30000000	17000000	20000000	18000000	14000000	13000000	59000000	50000000	27000000	27000000	200000000	240000000	200000000
mpneu20611	MPN595	1.13204e+08	109	47.3684	6	358	6	6	1	152	16689	6.07		12.335	High	0	0	13252.2	8100000	4800000	5700000	7700000	5700000	4500000	4200000	4800000	5100000	5300000	3800000	4000000	5600000	3100000	3600000	5700000	1300000	4900000	6000000	3300000	1700000	490000	4200000	4700000	43000000	26000000	23000000	24000000	81000000	80000000	30000000
mpneu25833	MPN569	1.97537e+07	27	26.6234	2	30	2	2	1	154	18118	8.18		1.154	Medium	38	0.0346399	1077.29			600000	1000000						600000		650000				630000		600000	600000		670000				29000000	43000000	11000000	14000000
mpneu28410	MPN214	5.44196e+07	77	9.74026	2	119	2	2	1	154	17637	9.72		0.668	High	0	0	3067.59	2100000		1300000	1400000			860000		1200000	820000	780000	940000	1200000	500000	740000	1000000	1000000	1000000	1200000		910000			760000						15000000	12000000
mpneu11332	MPN226	1.04946e+09	115	61.9355	14	1368	14	14	1	155	17852	10.45		230.013	High	0	0	49906.1	91000000	64000000	62000000	83000000	41000000	34000000	41000000	36000000	57000000	50000000	42000000	50000000	59000000	35000000	35000000	56000000	59000000	53000000	44000000	57000000	67000000	55000000	49000000	41000000	230000000	240000000	97000000	110000000	250000000	310000000	260000000
mpneu20562	MPN605	2.72786e+07	14	4.4586	1	14	1	1	1	157	18279	10.17		0.334	Low	359	0.185722	215.441
mpneu06606	MPN254	6.27958e+08	116	62.4204	10	811	10	10	1	157	16948	8.6		24.119	High	0	0	40125.8	18000000	8900000	17000000	23000000	15000000	12000000	11000000	11000000	18000000	15000000	11000000	13000000	15000000	5700000	6000000	14000000	16000000	14000000	20000000	14000000	16000000	10000000	9600000	9700000	530000000	450000000	200000000	250000000	210000000	240000000	200000000
mpneu14173	MPN607	2.20256e+08	115	88.535	13	779	13	13	1	157	18367	5.9		80.113	High	0	0	25782.5	19000000	11000000	7100000	11000000	8900000	6000000	5500000	4900000	8200000	8100000	5200000	5300000	7100000	3700000	4300000	6900000	7300000	6700000	6900000	5500000	6300000	5200000	4700000	4600000	86000000	58000000	26000000	27000000	61000000	72000000	65000000
mpneu07100	MPN329	5.70163e+07	104	63.9241	10	198	10	10	1	158	18844	8.94		7.254	High	0	0	5976.63	1600000	820000	580000	1400000	840000		980000	660000		950000			820000	700000	590000	1200000		730000	1300000		700000		720000	810000	22000000	21000000	10000000	10000000		9600000	10000000
mpneu11900	MPN323	6.90312e+08	114	88.6076	11	878	11	11	1	158	17754	8.41		236.137	High	0	0	40255.2	23000000	19000000	23000000	43000000	37000000	29000000	15000000	31000000	43000000	36000000	25000000	31000000	39000000	13000000	10000000	22000000	29000000	25000000	38000000	27000000	37000000	19000000	30000000	27000000	390000000	350000000	180000000	170000000	330000000	410000000	300000000
mpneu05928	MPN126	7.88071e+07	99	59.7484	5	202	5	5	1	159	18327	6.65		12.335	High	0	0	8449.54	6400000	4500000	4500000	5800000	4300000		3700000	4400000	3800000	5400000	4600000	5200000	4200000	2700000		3900000	5800000	4800000	5200000	5900000	7000000	5300000	4200000	5600000					43000000	54000000	52000000
mpneu16139	MPN494	1.35513e+08	108	64.1509	7	218	7	7	1	159	17796	6.62		22.714	High	0	0	7585.03	7800000	4600000	4200000	3600000	4900000	3500000	1700000	3600000	2500000	2300000	1600000	1900000	2400000	1700000	2300000	2000000	2200000	2100000	2000000	2800000	1100000	2000000	940000	3700000	50000000	37000000	39000000	40000000	41000000	90000000	100000000
mpneu02083	MPN321	7.39478e+08	115	84.375	11	656	11	11	1	160	18499	8.27		42.288	High	0	0	23569	29000000	25000000	42000000	36000000	37000000	22000000	20000000	25000000	51000000	33000000	33000000	33000000	28000000	27000000	19000000	26000000	32000000	21000000	41000000	24000000	40000000	25000000	24000000	37000000	690000000	660000000	450000000	250000000	350000000	270000000	320000000
mpneu16802	MPN401	1.09197e+09	115	78.75	13	1523	13	13	1	160	1809	4.98		67.129	High	0	0	76202.7	36000000	37000000	29000000	39000000	24000000	17000000	18000000	18000000	28000000	28000000	18000000	15000000	33000000	17000000	17000000	29000000	31000000	29000000	27000000	29000000	32000000	26000000	26000000	13000000	310000000	300000000	110000000	170000000	520000000	670000000	600000000
mpneu03833	MPN538	4.68857e+08	115	71.4286	13	718	13	13	1	161	17607	9.67		3161.28	High	0	0	29515.7	17000000	16000000	17000000	24000000	28000000	15000000	17000000	20000000	22000000	25000000	15000000	18000000	30000000	16000000	8700000	24000000	19000000	17000000	22000000	26000000	5800000	17000000	18000000	27000000	350000000	410000000	94000000	100000000	160000000	190000000	76000000
mpneu18874	MPN139	3.64692e+07	13	44.1718	7	146	5	5	1	163	19104	9.16		3.394	High	0	0	5754.77																							1300000	1800000
mpneu08442	MPN499	4.86172e+07	64	36.8098	6	85	6	6	1	163	19083	8.62		2.511	Medium	15	0.0164294	1891.17	5900000	2400000	3500000	4300000	2400000		2300000				270000	560000	500000	2200000	1900000			2900000	1300000		370000	2800000			20000000	21000000	10000000	9700000	10000000	13000000
mpneu12068	MPN348	5.35726e+07	34	14.6341	3	38	3	3	1	164	19253	7.12		2.594	Low	90	0.0738916	794.139	2700000			1900000					1600000							1100000								970000	7400000	7000000	6500000		15000000	16000000	17000000
rdmp16354	background	480000	1	5.45455	1	1	1	1	1	165	18916	9.6	Acetyl [N-Term]	0.259	Low	1262	0.361907	37.5																			480000
mpneu00769	MPN109	1.75853e+08	115	73.9394	14	514	14	14	1	165	19807	5.94		15.379	High	0	0	15295.8	17000000	9400000	7200000	9000000	4100000	3300000	5200000	1900000	7200000	4500000	4300000	5000000	7700000	3900000	4600000	7300000	6600000	7600000	5400000	5800000	5700000	7200000	6500000	3700000	96000000	100000000	81000000	53000000	84000000	150000000	83000000
mpneu28964	MPN138	12225000	4	20.4819	3	10	2	3	1	166	19506	8.54		0.995	Low	274	0.152731	294.47																	700000						18000000	21000000
mpneu06499	MPN229	4.22837e+08	115	80.1205	8	557	8	8	1	166	18413	4.5		11.589	High	0	0	28568	12000000	8300000	9700000	29000000	22000000	18000000	14000000	7400000	22000000	19000000	16000000	8200000	9500000	13000000	13000000	9200000	22000000	8600000	26000000	8300000	23000000	20000000	7000000	21000000	200000000	190000000	110000000	100000000	190000000	210000000	200000000
mpneu15913	MPN517	4.95815e+08	115	60.241	8	543	8	8	1	166	18857	7.44		11.589	High	0	0	18515.2	38000000	20000000	29000000	34000000	29000000	26000000	21000000	27000000	30000000	25000000	19000000	21000000	32000000	17000000	9700000	17000000	22000000	19000000	41000000	24000000	24000000	19000000	21000000	21000000	370000000	340000000	120000000	150000000	110000000	100000000	200000000
mpneu03716	MPN521	4.09009e+07	115	76.506	11	732	11	11	1	166	19344	8.54		16.013	High	0	0	32600.4	4900000	3200000	4900000	7100000	2900000	1700000	2900000	2400000	5100000	3800000	3700000	3700000	4600000	2600000	2500000	3800000	4900000	4100000	4600000	4400000	5400000	3600000	3300000	2700000	26000000	24000000	6100000	12000000	11000000	15000000	12000000
mpneu15866	MPN524	80800000	5	27.381	5	354	1	1	1	168	20098	8.79		2.981	High	0	0	13340.9
mpneu05127	MPN030	5.74677e+07	99	22.619	2	229	2	2	1	168	19202	7.88		1.154	High	0	0	9639.19	8000000	4900000	6400000	7200000	8800000	7300000	3900000	4300000	5100000	4800000	3500000	4300000	5400000	3300000	3700000	5600000	9700000	4500000	5500000	3600000	4900000	9900000	3200000	7400000	36000000	35000000	10000000	12000000	11000000	7400000	13000000
mpneu25251	MPN673	6.6442e+08	116	71.5976	9	897	9	9	1	169	19454	9.1		73.989	High	0	0	36105.7	35000000	26000000	18000000	44000000	37000000	32000000	15000000	29000000	40000000	30000000	26000000	31000000	29000000	13000000	23000000	32000000	36000000	33000000	19000000	20000000	20000000	18000000	23000000	24000000	480000000	730000000	96000000	110000000	190000000	320000000	120000000
mpneu11705	MPN287	2.15746e+07	26	21.8391	3	26	2	3	1	174	20007	9.19		0.638	Low	105	0.0839329	745.39					1200000			740000																					8300000	9000000	11000000
mpneu08212	Putative Protein	83000000	1	53.4091	7	346	2	2	1	176	20407	9.52		3.394	High	0	0	13905.9
mpneu27054	MPN395	2.1013e+08	114	49.7175	9	657	9	9	1	177	19913	8.43		11.115	High	0	0	24172.8	7900000	4900000	3700000	7600000	5200000	3900000	2600000	3600000	5900000	4700000	4400000	3400000	6100000	2600000	4100000	3600000	6600000	3800000	3700000	3200000	5500000	2900000	2400000	3500000	180000000	160000000	95000000	89000000	54000000	51000000	39000000
mpneu24555	MPN072	3.2929e+07	91	54.4944	8	276	7	8	1	178	20399	9.69		5.813	High	0	0	11255.1	1100000	670000	760000	1100000	570000	500000	490000	560000	800000	500000	390000	480000	870000	460000				500000	860000	430000	1200000	840000	610000	950000	34000000	27000000	19000000	13000000		7300000	7900000
mpneu20578	MPN601	1.37548e+08	115	67.9775	11	736	11	11	1	178	20727	9.35		30.623	High	0	0	29444.8	7400000	6000000	5800000	7600000	4700000	4500000	3600000	3600000	8000000	6000000	5200000	5500000	7100000	4100000	3300000	4500000	5200000	3600000	7500000	6200000	7700000	6400000	5900000	5600000	92000000	77000000	43000000	49000000	34000000	42000000	47000000
mpneu01025	MPN145	10425000	28	15.0838	2	33	2	2	1	179	2052	8.07		0.425	Medium	36	0.0336134	1156.15			220000									180000					170000	110000					450000	480000
mpneu07385	MPN368	8.18333e+07	93	30.5556	4	152	2	2	1	180	2106	8.62		1.848	High	0	0	8206.34	4000000	2700000	3300000	4100000	2100000	1900000	1900000	1900000	3500000	3000000	2100000	2600000	1800000	1800000	1700000	2300000	2400000	2000000	2500000	3000000	3200000	3000000	4900000	4600000			1100000		9600000	12000000	6700000
mpneu01194	MPN177	5.85012e+08	115	76.1111	17	966	17	17	1	180	20227	9.92		99	High	0	0	34359.4	26000000	15000000	13000000	18000000	12000000	9800000	5400000	9800000	16000000	6600000	5800000	13000000	17000000	6800000	6400000	9800000	15000000	12000000	12000000	8100000	16000000	9900000	13000000	12000000	330000000	230000000	140000000	160000000	150000000	210000000	210000000
mpneu22777	MPN293	3.04566e+07	107	16.8478	3	158	3	3	1	184	20573	9.38		1.371	High	0	0	7132.43	2300000	2000000	2700000	3700000	2400000	1300000	1500000	1500000	1900000	1400000	1000000	1400000	2000000	1800000	1500000	2500000	2100000	1700000	3700000	2200000	2000000	1400000	1700000	1400000	25000000	31000000	11000000	13000000	10000000	11000000	17000000
mpneu06200	MPN170	6.61983e+08	115	47.8261	10	334	10	10	1	184	20014	11.02		27.48	High	0	0	12787	44000000	17000000	15000000	26000000	20000000	13000000	15000000	12000000	23000000	18000000	16000000	20000000	16000000	13000000	12000000	33000000	21000000	20000000	20000000	21000000	39000000	19000000	19000000	16000000	1300000000	1200000000	610000000	500000000	260000000	130000000	110000000
mpneu13606	MPN528	7.21287e+08	115	47.8261	11	1029	10	11	1	184	21355	5.72		58.948	High	0	0	41394.2	34000000	26000000	29000000	29000000	21000000	14000000	18000000	16000000	29000000	23000000	21000000	19000000	23000000	16000000	16000000	27000000	27000000	22000000	28000000	23000000	21000000	22000000	22000000	12000000	510000000	500000000	290000000	330000000	370000000	420000000	310000000
mpneu01197	MPN180	6.16655e+08	114	66.8478	14	997	14	14	1	184	20576	9.88		19.309	High	0	0	38121.1	30000000	21000000	18000000	21000000	12000000	11000000	13000000	12000000	18000000	15000000	12000000	15000000	17000000	11000000	11000000	15000000	18000000	16000000	16000000	15000000	20000000	17000000	15000000	12000000		40000000	9700000	15000000	140000000	170000000	140000000
mpneu14422	MPN636	1.13811e+09	114	65.4054	18	1268	17	18	1	185	21785	8.22		491.388	High	0	0	45652.4	68000000	45000000	45000000	54000000	33000000	29000000	28000000	32000000	37000000	31000000	30000000	36000000	37000000	26000000	31000000	45000000	42000000	41000000	40000000	35000000	41000000	32000000	26000000	30000000	25000000	28000000		18000000	470000000	770000000	620000000
mpneu01475	MPN221	1.11132e+08	113	65.4255	12	611	12	12	1	188	21403	9.51		17.478	High	0	0	21198.1	3500000	2400000	3200000	3600000	1900000	2100000	1800000	2900000	3200000	2100000	1900000	2000000	3100000	1800000	2900000	3000000	2700000	3500000	3400000	2900000	2500000	2200000	2300000	970000	140000000	130000000	52000000	60000000	45000000	44000000	39000000
mpneu20168	MPN672	28603750	112	43.3862	8	313	8	8	1	189	21099	7.8		2.981	High	0	0	10189.8	960000	1000000	860000	1500000	1000000	540000	750000	990000	940000	970000	810000	1100000	910000	790000	710000	1400000	1400000	1100000	1200000	970000	1400000	1200000	970000	950000	7200000	9000000	4400000	4400000	8900000	16000000	13000000
mpneu00202	MPN029	9.0395e+08	112	57.8947	14	1082	14	14	1	190	21796	5.2		157.489	High	0	0	42709.5	48000000	34000000	35000000	45000000	20000000	15000000	23000000	19000000	31000000	31000000	24000000	30000000	29000000	22000000	26000000	38000000	39000000	35000000	34000000	33000000	26000000	34000000	28000000	23000000					430000000	510000000	420000000
mpneu08928	MPN558	1.69812e+08	115	67.0157	11	839	11	11	1	191	22067	7.49		25.102	High	0	0	37688.1	12000000	7700000	8600000	11000000	7400000	6200000	5900000	6000000	8700000	7600000	6400000	7200000	8200000	4900000	5500000	7800000	7700000	7400000	11000000	8000000	8100000	7200000	6400000	6500000	130000000	140000000	53000000	61000000	46000000	52000000	45000000
mpneu25274	Putative Protein	3.57429e+07	70	37.3057	5	133	5	5	1	193	22358	8.91		2.511	High	0	0	4688.36	1700000	1700000	1700000	420000					510000	500000			560000			410000					460000	530000	410000		53000000	58000000	30000000	53000000	1400000	31000000	25000000
mpneu26649	MPN454	7.14835e+08	116	56.4767	11	1179	11	11	1	193	2143	10.18		76.426	High	0	0	52426.7	28000000	22000000	27000000	37000000	22000000	18000000	19000000	19000000	28000000	24000000	19000000	22000000	27000000	15000000	14000000	24000000	29000000	24000000	29000000	29000000	29000000	22000000	22000000	20000000	620000000	700000000	280000000	340000000	140000000	170000000	160000000
mpneu26463	MPN481	6.26946e+07	112	64.7668	12	371	12	12	1	193	21805	9.69		9	High	0	0	11647.2	4700000	2900000	3900000	5300000	5600000	5100000	2200000	5000000	3100000	3200000	2800000	2300000	3500000	2100000	2300000	3200000	4200000	3000000	3700000	3700000	5100000	3300000	3000000	6400000	43000000	55000000	22000000	21000000	12000000	14000000	12000000
mpneu20863	MPN555	3.54468e+09	115	74.0933	17	1806	17	17	1	193	2242	5.85		55.234	High	0	0	75247.3	140000000	99000000	110000000	130000000	110000000	83000000	74000000	96000000	110000000	93000000	81000000	94000000	97000000	70000000	66000000	98000000	110000000	100000000	110000000	94000000	110000000	85000000	79000000	99000000	2500000000	2500000000	1300000000	1400000000	1900000000	2200000000	2000000000
mpneu16241	MPN479	1318000000	115	90.3553	15	1199	15	15	1	197	21536	8.72		431.876	High	0	0	41875	130000000	64000000	68000000	79000000	95000000	86000000	56000000	72000000	67000000	60000000	49000000	50000000	65000000	37000000	31000000	56000000	54000000	57000000	69000000	58000000	49000000	51000000	40000000	59000000	160000000	160000000	98000000	120000000	560000000	790000000	510000000
mpneu19737	MPN044	2.11204e+08	115	67.8392	10	911	10	10	1	199	22514	6.9		37.312	High	0	0	40330.1	12000000	8100000	14000000	18000000	9100000	7300000	7600000	7200000	16000000	14000000	9900000	9700000	15000000	8200000	5400000	10000000	12000000	10000000	17000000	11000000	16000000	12000000	11000000	11000000	80000000	76000000	26000000	26000000	40000000	48000000	30000000
mpneu02553	MPN382	1.21211e+07	19	12.5	3	22	3	3	1	200	22896	8		1.31	Low	183	0.123482	460.517																									11000000	9300000	3500000	1200000
mpneu22786	MPN291	52075000	112	57.7114	7	404	7	7	1	201	23051	7.65		7.254	High	0	0	17598.8	3100000	5000000	4700000	4300000	4500000	4300000	2300000	4400000	6200000	5000000	3900000	4200000	6200000	3700000	2200000	4100000	5200000	2600000	6600000	5200000	6100000	3400000	5000000	5100000	48000000	41000000	22000000	20000000	19000000	19000000	15000000
mpneu00813	MPN115	3.03105e+08	116	59.7015	14	534	13	14	1	201	23131	9.91		25.827	High	0	0	20539.8	8600000	6900000	6500000	10000000	7700000	4100000	4000000	4400000	8600000	5900000	8200000	6000000	7000000	2500000	2300000	9300000	5900000	6600000	6400000	5500000	7600000	7900000	5900000	5600000	450000000	430000000	120000000	110000000	190000000	280000000	220000000
mpneu06557	MPN244	1.4659e+08	115	68.8119	11	650	11	11	1	202	22719	9.35		15.379	High	0	0	23169.3	3800000	3100000	4100000	6900000	3300000	2900000	3000000	4100000	3800000	3100000	3300000	3700000	4700000	3400000	2000000	3800000	4500000	3900000	5400000	4500000	4700000	5900000	5500000	4400000	160000000	140000000	100000000	93000000	46000000	53000000	59000000
mpneu00205	MPN031	8.02828e+07	96	27.5862	5	227	5	5	1	203	22987	9.45		4.012	High	0	0	5139.68	7400000	3500000	5300000	4100000	2900000	2400000	2600000	2600000	4000000	3300000	3000000	3200000	3900000	2300000	3300000	3100000	1400000	5000000	3000000	3000000	3600000	2900000	850000	3200000	22000000	41000000	19000000	21000000	10000000	6000000
mpneu09585	MPN655	5.72844e+07	109	35.7843	6	283	6	6	1	204	23773	9.47		2.162	High	0	0	11887.9	4000000	2000000	2100000	3000000	2300000		1800000	1900000	3200000	2900000	1900000	1700000	3400000	1300000	1200000	1700000	3100000	1700000	2300000	2100000	3700000	2700000	3200000	2200000	9200000	9300000	4000000	3700000		18000000	20000000
mpneu26707	MPN446	1.36172e+09	116	73.1707	21	1628	21	21	1	205	2376	10.73		1192.78	High	0	0	58800.8	77000000	50000000	46000000	64000000	43000000	36000000	30000000	32000000	38000000	42000000	34000000	40000000	46000000	28000000	26000000	43000000	48000000	42000000	49000000	42000000	59000000	44000000	37000000	42000000	8400000000	8500000000	3200000000	3700000000	320000000	380000000	390000000
mpneu13664	MPN535	445000	2	16.5049	3	4	3	3	1	206	23645	7.91		0.54	Low	414	0.200484	169.01																							580000	310000
mpneu19824	MPN033	1.13004e+08	115	74.7573	11	798	11	11	1	206	22735	9.11		45.416	High	0	0	29503.4	5100000	2900000	2900000	2900000	3000000	1800000	1700000	1900000	3400000	2800000	2100000	2300000	2900000	1300000	1700000	2500000	2200000	2500000	2800000	2300000	3600000	2700000	2100000	2200000	20000000	17000000	7900000	13000000	22000000	51000000	14000000
mpneu11734	MPN294	6.33362e+08	115	80.5825	18	1163	18	18	1	206	23204	9.45	Acetyl [N-Term]	72.564	High	0	0	39821.2	37000000	22000000	26000000	33000000	16000000	13000000	18000000	11000000	29000000	22000000	18000000	20000000	79000000	49000000	8600000	26000000	24000000	19000000	31000000	24000000	33000000	27000000	23000000	16000000	880000000	890000000	390000000	430000000	230000000	270000000	260000000
mpneu15415	MPN602	2.44969e+08	116	46.8599	10	621	10	10	1	207	24004	5.71		22.101	High	0	0	26164.4	12000000	6400000	9000000	11000000	7200000	6200000	6300000	4600000	8800000	8700000	6200000	6600000	8000000	5600000	4000000	6100000	6500000	6200000	13000000	9800000	7900000	6500000	7000000	6800000	200000000	190000000	220000000	230000000	110000000	130000000	160000000
mpneu25890	MPN565	2.01982e+07	22	20.1923	4	26	4	4	1	208	23937	9.91		2.728	Low	116	0.0901321	659.798	1200000	660000	880000	1300000															920000						7500000		5900000
mpneu01978	MPN301	1.63876e+08	115	61.5385	16	628	16	16	1	208	23667	8.47		17.478	High	0	0	23571.8	4600000	4700000	3500000	5800000	4600000	3600000	2200000	3300000	4400000	4000000	2700000	3500000	4800000	3000000	2600000	4000000	4300000	4000000	4800000	4000000	4900000	3800000	3600000	4000000	74000000	73000000	35000000	50000000	52000000	53000000	53000000
mpneu26479	MPN477	1.54611e+07	35	39.2344	6	50	6	6	1	209	23999	7.49		2.981	High	3	0.00344037	1968.57	450000																		390000							30000000	26000000	21000000	10000000		15000000
mpneu13572	MPN522	3.9364e+07	86	53.3333	8	273	8	8	1	210	24526	9.45		5.105	High	0	0	10339.8	4300000	4400000	2800000	3600000	2300000	2100000	1600000	2900000	3100000	2300000	1900000	2200000	2500000	1500000	2100000	1900000	3000000	2500000	2300000	2000000	3300000	2400000	1700000	3500000	13000000	12000000	4700000	6600000	2500000	6900000	7200000
mpneu01163	MPN166	6.21295e+08	116	52.8302	10	907	10	10	1	212	23575	10.05		49.119	High	0	0	42122.3	54000000	31000000	33000000	40000000	27000000	24000000	22000000	24000000	28000000	27000000	23000000	25000000	33000000	20000000	21000000	32000000	29000000	27000000	28000000	26000000	35000000	27000000	26000000	28000000	240000000	260000000	160000000	120000000	320000000	290000000	310000000
mpneu27342	MPN351	4300000	1	11.7371	1	1	1	1	1	213	23928	8.91		0.233	Low	819	0.285515	63.08
mpneu03996	MPN561	4.73456e+07	98	50.2347	9	227	9	9	1	213	24896	9.11		13.678	High	0	0	8096.04	2600000	2300000	2100000	2600000	840000	990000	1400000	940000	2400000	1800000	1600000	1500000	2700000	1400000	1000000	1400000	1700000	1800000	1900000	2300000	2200000	1800000	2100000	1000000	32000000	20000000	15000000	7500000	17000000	18000000	17000000
mpneu01679	MPN251	9.30861e+07	115	57.2093	10	445	10	10	1	215	24837	7.17		22.101	High	0	0	16996.9	3100000	2000000	4000000	3500000	2700000	1600000	1900000	1800000	3600000	3100000	2100000	2300000	3200000	2600000	1800000	2000000	3200000	2000000	3500000	3100000	3500000	2800000	2500000	3000000	120000000	120000000	43000000	47000000	39000000	32000000	45000000
mpneu06243	MPN185	2.89128e+08	115	66.0465	11	827	10	11	1	215	2424	7.53		15.379	High	0	0	27356.5	21000000	7700000	8600000	16000000	12000000	9400000	5800000	7100000	13000000	10000000	5900000	7300000	8300000	7000000	6500000	7600000	11000000	7500000	11000000	10000000	13000000	9400000	6800000	9800000	41000000	29000000	21000000	24000000	110000000	120000000	100000000
mpneu11336	MPN228	7.76643e+08	115	74.8837	17	1160	16	17	1	215	25376	9.8		72.564	High	0	0	41897.6	49000000	26000000	25000000	34000000	47000000	37000000	14000000	34000000	27000000	19000000	17000000	20000000	25000000	13000000	12000000	22000000	25000000	20000000	23000000	20000000	29000000	21000000	16000000	35000000	92000000	130000000	51000000	61000000	290000000	330000000	300000000
mpneu07209	MPN344	6.51065e+07	31	40.7407	6	254	4	4	1	216	25327	8.13		5.31	High	0	0	9893.25									2500000	1400000		1400000	1900000				1400000	1800000		1300000	1400000	1500000	3600000	3300000						170000000
mpneu21418	MPN476	1.61133e+08	115	81.106	16	779	16	16	1	217	24552	8.27		70.969	High	0	0	26429.5	7600000	5000000	5800000	8400000	4100000	3000000	3500000	3100000	4700000	4600000	3200000	3500000	4100000	3300000	1400000	4000000	4200000	5200000	5400000	5200000	3200000	3900000	4700000	2200000	130000000	57000000	38000000	49000000	71000000	88000000	81000000
mpneu00855	MPN120	1.38079e+09	116	72.8111	17	1322	17	17	1	217	2469	8.16	Acetyl [N-Term]	53.117	High	0	0	54208.8	81000000	47000000	50000000	66000000	54000000	43000000	38000000	38000000	53000000	47000000	38000000	43000000	49000000	35000000	30000000	45000000	42000000	44000000	55000000	50000000	55000000	43000000	33000000	33000000	270000000	260000000	160000000	180000000	430000000	630000000	550000000
mpneu08811	MPN542	6.56065e+07	77	35.3211	9	148	9	9	1	218	25556	10.07		11.589	High	0	0	3817.48	3200000	2000000	2100000	2600000			1700000	1600000		2900000		2000000	3900000	1500000	1600000		2900000	1500000	2700000	3100000	4400000	3300000	2700000		74000000	69000000	36000000	34000000	29000000	23000000	24000000
mpneu21285	MPN493	8.09461e+07	115	51.3761	10	691	10	10	1	218	24118	6.21		9	High	0	0	30717.9	6800000	4800000	2500000	4800000	2300000	1800000	2500000	1600000	3000000	2400000	1600000	1800000	3200000	1800000	1400000	2600000	2400000	2600000	3000000	2900000	2600000	1600000	2500000	3500000	28000000	23000000	4200000	11000000	9200000	11000000	6400000
mpneu27003	MPN398	2.8726e+08	116	47.7064	11	840	11	11	1	218	24883	9.01		9	High	0	0	32934.1	16000000	9700000	11000000	12000000	11000000	9000000	7700000	8800000	9200000	8600000	7100000	8500000	9800000	5800000	5500000	7200000	8600000	8500000	11000000	9300000	8800000	7200000	7300000	8600000	490000000	450000000	340000000	230000000	120000000	130000000	190000000
mpneu06993	MPN312	1.58421e+08	110	62.844	12	578	12	12	1	218	24193	6.11		37.312	High	0	0	20384	4400000	1100000	2700000	5300000	3600000	2700000	2900000	3400000	1500000	2300000	2400000	3000000	3000000	2200000	1500000	2200000	4800000	3600000	4200000	2800000	4700000	3400000	2400000	3200000					52000000	47000000	36000000
mpneu01199	MPN182	3.74177e+08	115	62.1005	15	746	15	15	1	219	24075	10.99		50.795	High	0	0	24714.2	17000000	8100000	7800000	15000000	8200000	6200000	4500000	5600000	11000000	9600000	5900000	5700000	11000000	4200000	4200000	10000000	9800000	9700000	9100000	6300000	15000000	6500000	9800000	7100000	560000000	440000000	140000000	150000000	88000000	110000000	120000000
mpneu04964	MPN006	1.25212e+08	115	71.3636	16	637	16	16	1	220	24848	8.24		24.119	High	0	0	20025.2	7600000	3000000	3100000	4000000	3700000	2400000	2700000	3300000	3800000	2700000	2200000	2300000	3300000	1800000	1400000	2700000	3400000	3100000	2600000	3600000	4300000	3000000	2700000	3700000	100000000	110000000	47000000	51000000	35000000	30000000	43000000
mpneu11735	MPN295	2.21457e+09	115	73.1818	20	1217	20	20	1	220	25684	7.9		72.564	High	0	0	41199.9	130000000	77000000	82000000	110000000	88000000	52000000	57000000	69000000	84000000	71000000	64000000	73000000	79000000	52000000	36000000	69000000	76000000	73000000	85000000	77000000	210000000	170000000	62000000	50000000	4400000000	5300000000	2000000000	2100000000	1100000000	1200000000	1100000000
mpneu01697	MPN256	4.98392e+08	116	60.5381	8	820	8	8	1	223	25723	4.45		26.826	High	0	0	26807.2	13000000	7200000	13000000	17000000	14000000	12000000	11000000	10000000	17000000	15000000	11000000	11000000	16000000	7700000	7300000	15000000	12000000	15000000	15000000	14000000	18000000	13000000	13000000	12000000	140000000	180000000	84000000	100000000	220000000	250000000	220000000
mpneu02232	MPN339	55959000	100	18.3036	3	179	3	3	1	224	25597	9		0.874	High	0	0	9803.58	3800000	1500000	2000000	3600000	3400000	2800000	1300000	1600000	2400000	1700000	1600000	1800000	2500000	1800000	1300000	2100000	2300000	2000000	4600000	2200000	2900000	1700000	1700000	2100000	47000000	48000000	34000000	39000000	15000000	25000000	21000000
mpneu00442	MPN063	5.5823e+08	115	79.4643	20	2026	20	20	1	224	24862	8.34		214.443	High	0	0	90407.5	20000000	11000000	21000000	29000000	24000000	18000000	17000000	15000000	27000000	21000000	17000000	17000000	25000000	17000000	9500000	15000000	18000000	16000000	31000000	20000000	30000000	24000000	22000000	22000000	340000000	350000000	150000000	170000000	150000000	160000000	220000000
mpneu26138	MPN527	5.45667e+06	9	5.77778	1	9	1	1	1	225	25935	9.72		0.585	Low	298	0.159444	252.64													310000							230000		230000	240000
mpneu15380	MPN608	3.27698e+08	115	68.8889	17	976	17	17	1	225	26839	8.12	Acetyl [N-Term]	14.849	High	0	0	32899.5	7700000	4600000	4900000	6500000	4100000	3600000	3700000	3700000	4300000	3700000	2600000	3300000	5300000	3000000	2600000	3900000	4100000	4200000	4100000	4200000	4600000	4500000	4400000	4700000	200000000	200000000	100000000	130000000	65000000	84000000	85000000
mpneu06450	MPN220	7.86513e+08	115	65.4867	13	1319	13	13	1	226	24339	9.64		28.286	High	0	0	48836.5	49000000	25000000	29000000	34000000	28000000	21000000	19000000	16000000	27000000	11000000	19000000	13000000	27000000	15000000	17000000	24000000	25000000	24000000	22000000	11000000	18000000	25000000	23000000	24000000	180000000	180000000	100000000	110000000	200000000	280000000	300000000
mpneu01595	MPN239	5.1753e+08	115	59.6491	15	1360	15	15	1	228	26543	9.48		19.535	High	0	0	56334.1	120000000	74000000	20000000	21000000	22000000	18000000	13000000	16000000	21000000	19000000	13000000	14000000	18000000	11000000	8900000	13000000	19000000	15000000	27000000	25000000	19000000	14000000	16000000	19000000	560000000	570000000	300000000	300000000	220000000	270000000	220000000
mpneu15017	MPN659	3.27468e+07	65	16.8831	3	136	3	3	1	231	26324	7.47		2.981	High	0	0	4331.36		580000																			860000				20000000	15000000			6400000	8800000	9500000
mpneu13074	MPN461	1.04171e+08	109	46.7532	8	479	8	8	1	231	25757	8.09		80.113	High	0	0	17304.9	3900000	2800000	6900000	4700000	4700000	5000000	2800000	3700000	6200000	4300000	5000000	5100000	5100000	2200000	2400000	3700000	5600000	8200000	5900000	6400000	4100000	4100000	4600000	2800000	110000000	110000000	25000000	29000000	69000000	81000000	41000000
mpneu25104	MPN011	7.7686e+07	114	47.1861	10	473	10	10	1	231	26906	9.25		3.281	High	0	0	14162.3	4800000	3200000	2200000	2000000	2900000	2300000	1300000	2800000	2800000	2500000	2600000	2600000	3000000	1100000	1100000	3100000	2800000	3200000	2700000	1500000	3000000	2800000	2000000	2900000	120000000	110000000	87000000	100000000	54000000	61000000	39000000
mpneu06605	MPN253	62200000	2	8.54701	2	3	2	2	1	234	26881	9.83		0.52	Low	771	0.272727	67.0567	4400000
mpneu25310	MPN663	1.71262e+08	115	67.5214	14	807	14	14	1	234	26138	9.69		24.119	High	0	0	30930	8300000	4500000	5900000	8000000	5500000	4800000	3800000	3900000	6600000	5000000	4700000	4900000	5900000	2600000	2600000	5200000	6300000	5700000	6700000	5400000	5800000	4500000	4300000	4200000	160000000	170000000	89000000	79000000	31000000	35000000	38000000
mpneu25103	MPN012	1.95923e+07	13	29.7872	5	15	4	4	1	235	2689	8.66		1.683	Low	239	0.140607	359.394																										7600000
mpneu16242	MPN478	3.21167e+08	115	45.1064	9	628	9	9	1	235	25963	6.3		6.356	High	0	0	25806.2	17000000	9000000	8000000	11000000	11000000	8900000	4900000	7100000	9900000	6600000	6000000	7400000	8600000	5400000	4400000	7000000	8300000	6900000	9200000	7700000	10000000	7300000	6200000	8400000	160000000	170000000	47000000	57000000	65000000	83000000	69000000
mpneu28193	MPN245	2.86285e+08	115	63.5593	12	778	12	12	1	236	26857	7.85		16.783	High	0	0	25479.8	15000000	9200000	14000000	16000000	10000000	11000000	6100000	9900000	14000000	13000000	8200000	11000000	14000000	4200000	6600000	12000000	11000000	11000000	14000000	13000000	13000000	9700000	9600000	9300000	170000000	170000000	77000000	120000000	110000000	96000000	110000000
mpneu19034	MPN118	87131250	112	87.7119	17	760	17	17	1	236	26306	9.35		45.416	High	0	0	29727.2	3500000	1400000	3600000	4100000	1300000	1500000	1800000	1900000	3100000	2600000	2100000	2600000	3200000	1100000	1200000	2600000	3300000	2900000	3200000	2500000	3600000	2600000	1900000	2100000	110000000	95000000	37000000	50000000	26000000	39000000	18000000
mpneu11046	MPN167	4.84211e+08	113	45.5696	11	516	11	11	1	237	25823	10.08		12.594	High	0	0	15486.6	23000000	14000000	13000000	15000000	14000000	12000000	9000000	11000000	14000000	11000000	10000000	10000000	13000000	7400000	7400000	11000000	13000000	12000000	12000000	11000000	16000000	12000000	11000000	12000000	720000000	720000000	250000000	280000000	160000000	190000000	160000000
mpneu20797	MPN566	2.2639e+08	115	59.4937	15	706	15	15	1	237	27699	9.2		16.783	High	0	0	24508.4	10000000	8200000	6700000	9100000	2900000	2300000	2700000	2200000	8200000	6100000	3600000	4500000	5400000	3300000	4100000	7600000	4200000	4900000	8600000	3800000	5300000	2600000	3900000	5700000	370000000	370000000	200000000	230000000	120000000	140000000	110000000
mpneu06942	MPN304	1.57727e+07	11	42.0168	5	25	5	5	1	238	27459	9.47		2.162	Medium	36	0.0336134	1192.06
mpneu00441	MPN062	1.26266e+09	116	89.4958	18	2045	18	18	1	238	26267	7.18		2681.7	High	0	0	90308.3	45000000	19000000	39000000	73000000	38000000	31000000	26000000	30000000	62000000	53000000	32000000	41000000	60000000	41000000	13000000	32000000	30000000	35000000	79000000	53000000	68000000	54000000	32000000	42000000	980000000	970000000	230000000	420000000	450000000	540000000	780000000
mpneu22325	MPN350	6.75714e+06	7	3.76569	1	7	1	1	1	239	27421	9.69		0.468	Low	292	0.158009	261.109
mpneu01548	MPN235	2.36651e+07	39	36.6667	7	58	7	7	1	240	27801	8.91		2.162	Medium	24	0.0246154	1399.42	3900000	2400000			870000	630000			740000	1700000									1900000		1500000						9900000	11000000	7500000	8800000	9200000
mpneu01636	MPN246	5.05386e+08	116	66.805	17	819	17	17	1	241	27187	7.85		116.877	High	0	0	26953.3	27000000	17000000	22000000	32000000	16000000	13000000	16000000	14000000	22000000	20000000	16000000	19000000	21000000	15000000	13000000	19000000	21000000	18000000	22000000	21000000	22000000	20000000	15000000	13000000	350000000	360000000	180000000	210000000	220000000	230000000	220000000
mpneu26874	MPN420	493420000	115	86.3071	21	1285	21	21	1	241	28355	6.81		39.842	High	0	0	48441.3	29000000	18000000	15000000	18000000	18000000	15000000	10000000	13000000	17000000	14000000	11000000	14000000	14000000	8000000	9400000	15000000	15000000	14000000	14000000	11000000	12000000	9100000	8800000	11000000	580000000	590000000	260000000	300000000	260000000	300000000	270000000
mpneu03462	MPN498	8.63553e+07	86	36.7769	7	147	7	7	1	242	27074	6.95		6.017	High	0	0	3525.61	5700000	960000	1800000	930000	2200000	2000000	1300000	1400000	1400000	880000	390000	1100000	320000			1100000	1000000	2100000	2300000	1200000	1500000		480000		10000000				56000000	54000000	59000000
mpneu09465	MPN632	75625000	112	71.0744	11	623	10	11	1	242	26376	9.16		42.288	High	0	0	25506.3	3600000	3400000	3600000	2900000	3600000	1800000	1500000	1900000	2700000	2400000	2100000	2100000	2600000	1600000	1300000	2100000	2200000	2100000	2700000	2400000	3100000	1400000	1700000	2600000	91000000	120000000	34000000	38000000	64000000	74000000	36000000
mpneu27318	MPN355	89718000	110	71.9008	14	555	14	14	1	242	27758	9.66		12.111	High	0	0	17773.1	5000000	2700000	2900000	2700000	2700000	1600000	1500000	1000000	2800000	2100000	1800000	1900000	2200000	1500000	2200000	1900000	2300000	1700000	2100000	1700000	2700000	1800000	780000	2400000	84000000	79000000	24000000	38000000	28000000	29000000	22000000
mpneu16931	MPN386	1308800000	116	76.0331	19	1206	19	19	1	242	28503	8.7		134.936	High	0	0	55241.4	85000000	54000000	80000000	100000000	65000000	66000000	76000000	60000000	110000000	83000000	68000000	72000000	86000000	57000000	42000000	61000000	71000000	70000000	71000000	74000000	82000000	74000000	65000000	77000000	1700000000	1600000000	810000000	890000000	440000000	390000000	410000000
mpneu06293	MPN196	2.44871e+07	70	49.7942	9	119	9	9	1	243	277	9.74		6.017	High	0	0	3698.83	1900000																					100000			18000000	13000000	6500000	8100000			7900000
mpneu12638	MPN416	2.96519e+07	47	34.0164	6	70	6	6	1	244	27992	8.81		2.162	High	0	0	2937.03					440000																				12000000	12000000	4400000		7800000	8200000	4100000
mpneu20418	MPN629	9.24725e+08	116	80.7377	14	2043	14	14	1	244	26941	7.49		50.795	High	0	0	85825.3	39000000	24000000	43000000	53000000	36000000	28000000	28000000	30000000	42000000	35000000	31000000	33000000	41000000	24000000	23000000	36000000	39000000	35000000	44000000	41000000	48000000	37000000	31000000	37000000	400000000	400000000	180000000	210000000	330000000	410000000	400000000
mpneu09466	MPN633	2742500	4	11.336	2	4	2	2	1	247	28078	9.39		0.359	Low	529	0.226747	126.55												330000								340000
mpneu01217	MPN186	8.82543e+07	75	68.5484	9	133	9	9	1	248	27639	6.62		4.179	High	0	0	3148.23	2700000	2100000	2000000	1700000	1500000		870000	1200000	2000000	2300000	1700000	2000000	2100000	1900000	1500000	2200000	1300000	1800000	2100000		3000000	1000000	1600000	2500000	52000000		13000000		14000000	29000000	24000000
mpneu25909	MPN562	1.31835e+08	114	63.3065	11	592	11	11	1	248	27874	7.31		25.827	High	0	0	28346.3	13000000	8500000	3300000	11000000	7600000	6400000	4000000	4800000	4500000	3200000	6200000	5700000	3500000	1300000	4600000	7400000	4000000	6600000	9200000	5100000	8400000	2700000	5600000	5600000	180000000	140000000	80000000	69000000	95000000	110000000	100000000
mpneu14824	MPN687	1.09864e+08	111	45.6	11	581	11	11	1	250	28645	5.94		10.938	High	0	0	19762.6	5500000	2600000	2600000	4100000	3400000	2800000	1700000	2500000	3300000	2900000	2300000	2600000	4100000	2000000	1800000	2800000	2900000	2300000	3200000	2500000	4300000	3100000	2600000	3000000					28000000	37000000	31000000
mpneu01759	MPN271	7.67527e+07	93	22.7092	4	134	2	2	1	251	29056	9.07		1.512	High	0	0	5962.42	5200000	3400000	3500000	3700000	3800000	3400000	1900000	2500000	3000000	3000000	2300000	2700000	3300000	2200000	1900000	3100000	3100000	3300000	2900000	2400000	3800000	3000000	2600000	3000000	55000000	61000000	48000000	33000000
mpneu09646	MPN666	1.38128e+08	96	15.5378	4	198	4	4	1	251	28731	9.04		1.894	High	0	0	6059.23	11000000	3100000	850000	9700000	3200000	2200000	4300000	2100000	3400000	1300000	2800000		1400000	900000	940000	7100000	4100000	1400000	1800000	1500000	4000000	2300000	1900000		70000000	97000000	70000000	73000000	29000000	62000000	28000000
mpneu11468	MPN255	6.10343e+08	115	61.753	13	1148	13	13	1	251	29029	8.81		28.552	High	0	0	40352.8	20000000	11000000	19000000	23000000	18000000	14000000	11000000	13000000	18000000	15000000	13000000	14000000	16000000	9600000	9900000	16000000	17000000	17000000	22000000	14000000	18000000	14000000	12000000	15000000	450000000	450000000	210000000	230000000	230000000	210000000	200000000
mpneu06085	MPN148	2.73665e+07	51	35.3175	8	107	4	6	1	252	2879	7.97		2.652	High	0	0	3084.5							1300000					3400000			1700000		1600000	1800000							16000000		18000000	6300000		6400000
mpneu13813	MPN559	3.50914e+07	90	24.1107	5	229	5	5	1	253	28821	9.83		1.276	High	0	0	11136.4	2500000	930000	1900000	2100000	2200000	1000000	1100000	2000000	1500000	1600000	1100000	1300000	1400000	1000000	1000000	1500000	1300000	1400000	1600000	1200000	1500000	1100000	1300000	1400000	27000000	28000000	5200000	16000000	11000000	15000000	12000000
mpneu22177	MPN369	12900000	6	10.2362	2	7	1	1	1	254	29091	8.92		0.359	Low	322	0.16894	224.546
mpneu00072	MPN013	1.55185e+07	53	34.6304	8	146	7	7	1	257	29126	5.47		3.084	High	0	0	3871.67							790000			890000			1500000				9200000	3400000	1200000		1900000		8800000	12000000							14000000
mpneu12173	MPN359	3.06167e+08	116	43.2432	10	659	10	10	1	259	30669	9.64		27.943	High	0	0	26817.9	4300000	2000000	2900000	3800000	2700000	2500000	2000000	2200000	4000000	2500000	2200000	2500000	4000000	2900000	2300000	4100000	3800000	3100000	6000000	5100000	4800000	3000000	3300000	2400000	180000000	180000000	110000000	54000000	68000000	81000000	21000000
mpneu06690	MPN267	1.20613e+09	115	52.1236	11	897	11	11	1	259	29015	8.05		17.478	High	0	0	33852.6	72000000	43000000	28000000	38000000	21000000	17000000	30000000	30000000	52000000	39000000	33000000	38000000	52000000	32000000	26000000	41000000	44000000	40000000	45000000	43000000	54000000	42000000	34000000	41000000	1100000000	1200000000	480000000	540000000	430000000	520000000	500000000
mpneu11423	MPN247	1.52032e+08	115	60.6178	16	717	16	16	1	259	2967	8.38		33.145	High	0	0	32252.9	4600000	3000000	5200000	7800000	3700000	3500000	2000000	2300000	4800000	4200000	2600000	4500000	5800000	3100000	1700000	3000000	3800000	4700000	7400000	3700000	6100000	3600000	2600000	2900000	250000000	250000000	120000000	140000000	72000000	83000000	96000000
mpneu00052	MPN009	3.87509e+07	79	29.5019	5	220	5	5	1	261	29801	8.09		1.371	High	0	0	9215.91	710000	790000		690000	790000				690000			460000					360000		950000			580000			29000000	27000000	13000000	16000000	14000000	8600000	15000000
mpneu20122	MPN679	5.62227e+07	86	47.1483	10	178	10	10	1	263	29775	9.42		6.356	High	0	0	5543.6	3300000	2000000	2100000	1900000						1600000	990000		1700000		860000	1400000	1800000	1200000	1700000			1700000		1900000	38000000	42000000	25000000	27000000	5500000	7900000	5000000
mpneu00686	MPN096	9.55588e+07	17	6.06061	2	17	2	2	1	264	28942	9.31		0.585	Low	183	0.123482	455.423
mpneu00310	MPN043	4.59522e+08	115	27.6515	4	351	4	4	1	264	28287	9.31		4.012	High	0	0	13457.9	34000000	14000000	16000000	26000000	27000000	26000000	19000000	24000000	27000000	15000000	16000000	23000000	29000000	16000000	19000000	31000000	25000000	28000000	24000000	15000000	56000000	17000000	14000000	26000000	410000000	680000000	210000000	430000000	160000000	310000000	270000000
mpneu00047	MPN007	2.85757e+07	99	77.2727	13	468	13	13	1	264	30316	8.95		16.191	High	0	0	19479.2	1200000	1100000	770000	2400000	1300000	1300000	900000	1300000	2200000	1800000	1200000	1200000	2600000	1400000	950000	1300000	970000	510000	2000000	1600000	790000	1700000	1900000	1100000	11000000	9100000	4400000	5100000	2900000	11000000	8700000
mpneu05698	MPN095	5.35793e+07	75	8.30189	2	102	2	2	1	265	29686	9.96		0.874	High	0	0	3779.43		740000	1100000	1900000	1300000	1200000	1100000	760000	1300000	1000000	1200000	1400000	1400000	360000	850000	1500000	1600000	1300000	1900000	1300000	1900000	1500000	910000	830000	27000000	30000000	20000000	24000000	21000000		22000000
mpneu10934	MPN146	1352500	4	16.1654	3	13	2	2	1	266	29253	8.66		0.438	Low	221	0.133535	378.754
mpneu28006	MPN274	3.06667e+06	9	10.9023	2	12	2	2	1	266	31194	9.19		4.179	Low	266	0.151308	304.841																									2400000	2600000				1700000
mpneu11744	MPN299	3.43833e+08	115	62.782	13	986	13	13	1	266	30395	9.77		10.548	High	0	0	35486.1	13000000	9100000	9400000	12000000	9700000	9100000	6100000	7900000	9100000	7900000	6600000	7500000	9000000	4200000	4600000	7300000	7300000	6200000	9300000	9300000	10000000	5200000	6900000	7100000	240000000	230000000	120000000	140000000	77000000	74000000	110000000
mpneu26530	MPN473	3.19628e+07	79	59.3284	14	325	14	14	1	268	30765	9.72		14.399	High	0	0	11023.6	1300000	880000	540000	670000		770000				600000								200000	870000		360000	470000			22000000	15000000	8300000	10000000	8000000	10000000	7300000
mpneu21437	MPN469	6.80833e+07	87	18.9591	5	153	5	5	1	269	31137	9.82		2.511	High	0	0	6410.22	1600000	760000	1200000	1600000	1100000	1300000	620000	720000	1500000	1000000	840000	950000	1700000	910000	510000	880000	1500000	1200000	2500000	1300000	1600000	1300000	960000	1400000	50000000	54000000	46000000	42000000	29000000	35000000	7300000
mpneu30008	MPN017	3.07411e+07	90	51.6729	9	350	9	9	1	269	30185	8.07		2.36	High	0	0	16849.5	2200000	1200000	1300000	1900000	1200000	930000	1300000	670000	1300000	760000	1200000	880000	1100000	1200000	570000	1100000	1300000		1100000	1200000	1300000	920000	750000	620000	34000000	37000000	16000000	19000000	13000000	21000000	8600000
mpneu21677	MPN433	2.61144e+07	59	35.9259	8	179	8	8	1	270	3075	8.38		4.412	High	0	0	7176.49									1000000		650000						930000				1000000	670000			10000000	17000000		8800000	15000000	19000000
mpneu25196	MPN688	1.08547e+09	116	57.4074	18	2240	18	18	1	270	30062	7.44	Acetyl [N-Term]	55.234	High	0	0	92576.3	66000000	47000000	50000000	65000000	49000000	39000000	33000000	42000000	54000000	44000000	38000000	44000000	52000000	34000000	29000000	43000000	49000000	57000000	50000000	45000000	56000000	45000000	39000000	44000000	880000000	940000000	520000000	570000000	390000000	500000000	470000000
mpneu25355	MPN656	1.24585e+07	41	40.2214	8	78	8	8	1	271	30494	9.67		1.512	High	2	0.00235849	2613.31																									8300000	6700000	3900000		3000000	3500000	3000000
mpneu01120	MPN158	4.37176e+07	93	41.5441	7	251	7	7	1	272	30721	9.03		2.384	High	0	0	10070.4	1900000	1400000	1400000	2200000	1700000	1400000	1000000	1400000	1400000	1500000	1200000	1500000	1600000	920000	760000	1300000	1300000	1400000	1600000	1300000	1600000	1500000	960000	1700000	37000000	42000000	22000000	25000000	16000000	16000000	19000000
mpneu21030	MPN519	3.92291e+07	104	60.2941	11	400	11	11	1	272	31782	9.48		10.659	High	0	0	17350.4	1500000	1200000	1200000	1800000	1200000	910000	430000	610000	1200000	740000	840000	1000000	1400000	620000	810000	1100000	1700000	1200000	1500000	1100000	1800000	1200000	1100000	870000	91000000	100000000	25000000	37000000	20000000	27000000	7600000
mpneu21555	MPN453	4.44446e+08	114	4.37956	2	310	2	2	1	274	29722	9.82		30.623	High	0	0	10172.5	10000000	6800000	11000000	13000000	6000000		6500000	13000000	11000000	9800000	7800000	7900000	13000000	7100000	6800000	11000000	14000000	11000000	15000000	11000000	18000000	9300000	9400000	9600000	180000000	200000000	94000000	210000000	200000000	240000000	260000000
mpneu29912	MPN027	29709500	40	28.1022	7	108	7	7	1	274	32123	9.54		3.217	High	0	0	3662.41					1300000	980000																			32000000	32000000	19000000	22000000	14000000	7700000	11000000
mpneu01235	MPN193	2.55317e+08	115	67.8832	13	1078	13	13	1	274	30516	9		20.544	High	0	0	49964.4	14000000	8300000	9200000	11000000	6800000	5500000	5500000	6300000	9200000	7100000	6300000	7600000	8100000	5500000	5500000	8600000	8500000	7800000	9500000	7400000	9100000	6800000	6300000	9500000	120000000	100000000	77000000	65000000	51000000	86000000	79000000
mpneu15119	MPN641	4.83389e+07	113	38.0435	10	374	9	9	1	276	31054	9.26		2.875	High	0	0	13702.5	4800000	3100000	2300000	3300000	1900000	1500000	1400000	1800000	2100000	1800000	1500000	1900000	2200000	1400000	1400000	2200000	2100000	2000000	2100000	2000000	2800000	2100000	1900000	2300000	16000000	25000000	21000000	26000000	10000000	10000000	16000000
mpneu19486	MPN071	4.40187e+07	75	52.5362	9	215	9	9	1	276	31042	7.34		7.254	High	0	0	7733.94	1800000		1700000	1800000			780000		660000	620000			1100000	780000		470000		510000	780000	700000	1600000	1100000	800000			14000000	7500000	11000000
mpneu15094	MPN646	3.30917e+07	52	27.7978	9	94	8	8	1	277	31078	9.1		2.384	High	2	0.00235849	2800.02	2800000	1700000	1100000				600000														1200000							9000000
mpneu02543	MPN380	9.57626e+07	116	59.2058	12	703	12	12	1	277	31835	9.32	Acetyl [N-Term]	14.399	High	0	0	29038.1	7900000	1800000	2000000	9400000	2700000	2300000	5000000	1900000	2600000	2000000	1600000	5300000	2300000	4400000	3600000	2100000	6300000	1900000	7300000	5800000	2600000	1600000	1800000	2100000	210000000	360000000	88000000	96000000	51000000	58000000	47000000
mpneu11060	MPN171	7.29983e+08	115	67.9856	20	1472	20	20	1	278	31219	10.2		34.481	High	0	0	64546.2	47000000	29000000	27000000	40000000	29000000	21000000	19000000	20000000	30000000	26000000	23000000	25000000	29000000	17000000	17000000	28000000	31000000	27000000	32000000	28000000	36000000	27000000	24000000	27000000	250000000	230000000	99000000	120000000	190000000	220000000	210000000
mpneu20327	MPN642	1.62521e+07	87	47.3118	12	248	10	10	1	279	31267	8.98		4.623	High	0	0	9542.65	1300000	760000	630000	1100000	650000	510000	230000	440000	650000	490000	440000		720000	400000	250000	460000	510000	300000	1800000	550000	670000	460000	460000	620000	15000000	22000000	13000000	24000000			14000000
mpneu25668	MPN599	1.65699e+08	115	57.7061	13	794	12	13	1	279	32373	8.85		6.197	High	0	0	30478.1	12000000	7200000	7400000	9500000	7500000	6600000	4800000	5000000	9000000	6500000	5600000	6200000	6900000	4600000	3300000	5200000	6600000	5400000	8000000	7000000	9000000	7000000	6300000	6800000	150000000	140000000	42000000	52000000	50000000	62000000	48000000
rdmp03478	background	93000000	1	2.5	1	1	1	1	1	280	31626	6.04		0.11	Low	1265	0.361907	37.27
mpneu11403	MPN241	3.53265e+07	85	41.2811	9	223	9	9	1	281	32305	9.25		2.36	High	0	0	8462.01	980000	520000	780000				480000		610000	350000	440000					830000	630000	570000			820000	640000	370000	630000	22000000	33000000	14000000	16000000		3900000
mpneu25989	MPN551	3.72685e+07	98	59.4306	13	297	13	13	1	281	32549	7.88		5.952	High	0	0	11506.5			580000	1300000			760000	700000		910000	670000	750000	1100000	760000	790000	1100000	1200000	740000	1200000	1000000	950000				18000000	18000000	12000000	11000000	6200000	14000000	6600000
mpneu02315	MPN349	1.91835e+08	115	73.3096	15	861	15	15	1	281	31411	8.65		26.826	High	0	0	34802.4	13000000	9200000	8300000	9600000	5900000	5000000	6500000	5700000	7900000	6800000	6300000	6700000	7800000	5000000	4400000	6500000	6800000	6300000	7700000	5500000	7100000	6400000	4900000	4700000	340000000	360000000	160000000	180000000	120000000	110000000	85000000
mpneu11547	MPN264	1.53581e+08	115	71.8861	22	921	21	21	1	281	32593	9.42		18.573	High	0	0	32343.5	9300000	6300000	6500000	8400000	4200000	3200000	4200000	3000000	6100000	4900000	4100000	5100000	5600000	3100000	2800000	5200000	7100000	5900000	5800000	5100000	5900000	4200000	4600000	3200000	71000000	69000000	42000000	63000000	41000000	46000000	45000000
mpneu15816	MPN532	2.26351e+08	115	45.7447	12	627	11	12	1	282	33275	8.6		12.594	High	0	0	26905.2	18000000	11000000	11000000	11000000	11000000	9600000	6900000	9400000	9600000	9400000	8600000	9100000	8300000	5800000	710000	6800000	6300000	6300000	1900000	8200000	10000000	8500000	5900000	11000000	340000000	330000000	76000000	160000000	59000000	90000000	27000000
mpneu26021	MPN545	1.76486e+08	115	46.4539	13	579	13	13	1	282	32632	9.26		24.119	High	0	0	18949.7	7600000	4100000	5800000	8600000	5600000	5000000	4000000	3700000	7300000	5300000	3600000	4600000	6100000	2800000	2600000	5300000	6300000	5600000	7400000	3800000	7000000	4600000	4600000	4600000	1000000000	830000000	250000000	340000000	91000000	120000000	88000000
mpneu16942	MPN383	5.16098e+08	116	82.2695	16	1077	15	16	1	282	31893	6.43		226.585	High	0	0	41152.4	20000000	18000000	16000000	19000000	14000000	18000000	9900000	6200000	47000000	22000000	17000000	14000000	19000000	14000000	9400000	17000000	23000000	19000000	23000000	10000000	24000000	13000000	11000000	3600000	480000000	490000000	240000000	280000000	170000000	230000000	220000000
mpneu20323	MPN644	1.04833e+07	6	8.48057	2	15	1	1	1	283	31339	9.22		0.311	Low	196	0.123972	405.6
mpneu25420	MPN645	1.60379e+07	56	34.2756	9	103	9	9	1	283	31336	9.2		2.162	High	0	0	3238.99		320000						440000					640000	260000				480000				590000	460000	530000				1900000
mpneu14840	MPN685	3.03859e+08	115	66.1972	19	1138	19	19	1	284	32221	9.66		30.623	High	0	0	42542.2	13000000	8000000	9500000	19000000	12000000	12000000	8500000	8100000	14000000	11000000	9800000	10000000	12000000	6400000	6300000	11000000	13000000	12000000	11000000	8800000	9500000	7700000	6400000	7800000	570000000	560000000	190000000	200000000	130000000	150000000	130000000
mpneu30014	MPN015	1.45789e+08	114	74.386	24	983	24	24	1	285	33425	9.89		130.113	High	0	0	37703.3	6600000	3900000	4100000	6200000	4000000	3500000	2900000	2500000	5700000	4200000	3700000	3600000	5100000	3200000	2500000	4100000	4200000	4100000	5500000	4200000	6500000	4100000	4000000	3500000	480000000	490000000	160000000	180000000	45000000	51000000	59000000
mpneu05409	MPN057	3.13067e+07	46	9.79021	2	50	2	2	1	286	31875	9.99		1.512	Medium	15	0.0164294	1784		800000	750000	900000			580000								350000	750000			780000				700000
mpneu02104	MPN328	3.86615e+08	115	88.1119	21	1245	21	21	1	286	31869	7.18		89.474	High	0	0	40633.4	27000000	14000000	17000000	11000000	5900000	9000000	2800000	6500000	8400000	6400000	5900000	4900000	8200000	3200000	4400000	5900000	6400000	7000000	8100000	7600000	7800000	7000000	6100000	6200000	150000000	150000000	43000000	58000000	71000000	56000000	110000000
mpneu21552	MPN455	233243750	112	20.5575	6	316	5	5	1	287	32444	10.26		6.017	High	0	0	8550.32	11000000	5800000	11000000	15000000	12000000	9500000	6100000	5600000	16000000	8500000	6400000	7900000	9300000	8000000	5400000	9200000	6900000	7800000	12000000	9800000	11000000	7300000	7300000	7500000	18000000	110000000	50000000	34000000	73000000	84000000	69000000
mpneu16832	MPN399	213457500	116	43.9024	11	448	11	11	1	287	31767	8.75		3.16	High	0	0	22582.7	14000000	11000000	14000000	12000000	7000000	8400000	5100000	6600000	9100000	8100000	4800000	8500000	7800000	5700000	4800000	5400000	9800000	8500000	7600000	6500000	10000000	6500000	5300000	8000000	160000000	150000000	96000000	95000000	79000000	120000000	83000000
mpneu06190	MPN165	5.63487e+08	115	69.6864	19	1605	18	19	1	287	31228	9.85		38.811	High	0	0	57145.3	44000000	27000000	23000000	36000000	31000000	28000000	16000000	22000000	26000000	23000000	19000000	20000000	25000000	15000000	15000000	24000000	27000000	22000000	23000000	21000000	32000000	15000000	20000000	25000000	370000000	290000000	140000000	140000000	120000000	140000000	110000000
mpneu06197	MPN168	5.54888e+08	115	60.9756	19	1238	19	19	1	287	31882	10.4		99	High	0	0	39118.2	25000000	24000000	12000000	20000000	12000000	11000000	15000000	7200000	15000000	14000000	13000000	12000000	16000000	13000000	9600000	19000000	19000000	16000000	15000000	12000000	27000000	19000000	21000000	9300000	2200000000	1500000000	950000000	810000000	160000000	160000000	91000000
mpneu19943	MPN016	1.72669e+07	83	51.7361	11	239	11	11	1	288	32415	7.33		2.793	High	0	0	10248.4	1700000	780000	1400000	1300000	1300000	1100000	1000000	640000	900000	1300000	1200000	1100000	1200000	950000	970000	740000	1500000	1000000	1200000	810000	1800000	760000	1100000	1200000	4200000	4800000	2500000	2400000	3400000		4300000
mpneu00189	MPN025	2.14264e+09	116	93.75	24	1629	23	24	1	288	31049	6.9		124.893	High	0	0	63507.3	160000000	86000000	100000000	120000000	120000000	92000000	73000000	84000000	130000000	100000000	75000000	83000000	110000000	60000000	48000000	85000000	82000000	72000000	95000000	82000000	130000000	100000000	82000000	67000000	1100000000	1100000000	650000000	830000000	760000000	920000000	590000000
mpneu06461	MPN222	5.49674e+07	92	57.0934	17	464	15	17	1	289	34363	9.51		6.499	High	0	0	17888.3	3300000	1800000	2300000	2600000	2100000	2400000	1100000	1400000	2300000	1700000	1800000	1800000	2100000	1300000	1500000	2200000	3700000	3200000	1500000	1800000	2800000	1900000	2600000	3000000	20000000	21000000		9900000	9900000	10000000	7600000
mpneu25417	MPN647	2.91667e+07	49	38.6207	7	92	7	7	1	290	31803	9.38		2.162	High	0	0	2858.28	1500000	940000					340000	370000											620000							8600000	6500000	7000000	5000000	3700000	5400000
mpneu07879	MPN427	3.39708e+08	116	62.069	14	1666	14	14	1	290	33195	6.74		41.17	High	0	0	73300.5	22000000	16000000	13000000	19000000	13000000	12000000	11000000	8400000	17000000	14000000	10000000	11000000	14000000	7100000	6600000	12000000	14000000	13000000	18000000	12000000	14000000	13000000	10000000	10000000	620000000	340000000	160000000	170000000	200000000	140000000	170000000
mpneu25309	MPN664	2.82298e+08	115	62.069	16	884	16	16	1	290	32747	8.07		30.623	High	0	0	38213.6	9600000	5400000	6800000	9800000	9800000	8600000	8100000	10000000	14000000	6300000	9500000	11000000	8000000	6900000	6000000	13000000	11000000	11000000	13000000	11000000	15000000	13000000	9500000	12000000	440000000	450000000	130000000	210000000	100000000	140000000	88000000
mpneu25988	MPN552	5.86083e+07	111	48.4536	8	395	8	8	1	291	33555	7.75		7.483	High	0	0	18423.2	3600000	2200000	4200000	4200000	1700000	1300000	1600000	1100000	1300000	1400000		2900000	2400000	1600000	820000	4700000	2200000	2200000	1400000	1600000	1900000	1400000		1400000	110000000	110000000	47000000	55000000	43000000	52000000	38000000
mpneu04770	MPN667	8.11619e+07	113	52.921	11	475	11	11	1	291	32148	6.8		6.743	High	0	0	13015.9	6900000	3700000	1800000	4900000	4000000	2800000	2200000	3000000	3900000	2400000	1800000	2000000	3200000	1600000	1600000	1300000	2800000	2900000	3600000	2200000	4400000	2100000	2000000	1200000	63000000	79000000	38000000	35000000	35000000	42000000	42000000
mpneu07464	MPN379	2.27188e+08	115	70.4467	16	783	16	16	1	291	32951	7.81		13.384	High	0	0	30836.3	9000000	6000000	6900000	8300000	7100000	5500000	4200000	5100000	6600000	5500000	4900000	6000000	6700000	4300000	3900000	6300000	6400000	6400000	6500000	5700000	7100000	5500000	5700000	6000000	180000000	180000000	88000000	100000000	62000000	74000000	70000000
mpneu15127	MPN639	3.54363e+07	89	36.6438	10	328	10	10	1	292	32892	9.31		3.642	High	0	0	12235.5	1700000	840000	990000	960000			330000		900000					440000	390000	690000	940000		1300000	450000					15000000	7700000	12000000	9600000	7800000	6000000	11000000
mpneu07476	MPN381	3.78103e+08	115	68.8356	17	1242	17	17	1	292	33818	6.62		34.938	High	0	0	50866.1	24000000	14000000	17000000	21000000	17000000	14000000	11000000	12000000	19000000	14000000	13000000	14000000	16000000	8900000	8900000	14000000	17000000	15000000	17000000	14000000	17000000	14000000	12000000	12000000	320000000	310000000	89000000	110000000	110000000	160000000	120000000
mpneu21425	MPN472	1.70363e+08	115	77.1331	25	1316	24	24	1	293	32759	9.31		26.213	High	0	0	39750.1	7200000	5200000	6000000	7300000	7500000	5700000	3600000	4700000	5600000	4800000	4700000	5000000	6200000	3600000	2400000	5000000	5200000	5100000	7300000	5300000	5200000	4900000	4300000	5000000	230000000	180000000	110000000	91000000	86000000	71000000	92000000
mpneu11938	MPN330	7.17339e+07	112	54.3919	12	473	12	12	1	296	34373	6.38		14.399	High	0	0	18500.5	3500000	4700000	3600000	2400000	2000000	3800000	1200000	2600000	3900000	1600000	1200000	1500000	1800000	2600000	4400000	1400000	1800000	1600000	1800000	1300000	2200000	2700000	2600000	4000000	96000000	83000000	39000000	36000000	22000000	60000000	29000000
mpneu04552	MPN631	1.53954e+09	116	81.5436	28	2843	28	28	1	298	33624	7.88		333.048	High	0	0	110290	110000000	59000000	65000000	83000000	64000000	53000000	44000000	43000000	67000000	55000000	47000000	47000000	50000000	38000000	41000000	60000000	63000000	61000000	60000000	56000000	73000000	51000000	45000000	51000000	950000000	890000000	470000000	520000000	580000000	700000000	590000000
mpneu05121	MPN028	1.91882e+07	67	13.3779	3	103	3	3	1	299	34913	9.35		0.501	High	0	0	4654.42	830000	520000	780000				480000		960000	720000			670000		510000	690000	730000	820000	560000	620000	920000								4400000	7800000	6000000
mpneu00491	MPN075	3.68709e+07	70	33.1104	8	106	8	8	1	299	35057	9.74		2.162	High	0	0	4522.97													460000												22000000	22000000	7100000	7300000	13000000	13000000	7300000
mpneu25444	MPN640	1.10481e+07	27	24.6667	6	86	4	4	1	300	32954	9.36		0.995	High	2	0.00235849	2408.21
mpneu10378	MPN079	9.67956e+07	114	49	8	483	8	8	1	300	33567	5.97		4.412	High	0	0	23228.6	5000000	2500000	3500000	3200000	4000000	3100000	2200000	2800000	3600000	2800000	2700000	2000000	2200000	1900000	2200000	2200000	2600000	2900000	4300000	3400000	3000000	2100000	3200000	2400000	42000000	60000000	28000000	13000000	27000000	53000000	19000000
mpneu05985	MPN133	2.17923e+07	94	35.5482	9	177	9	9	1	301	33198	6.95		6.197	High	0	0	7217.07		590000			570000								660000	330000	420000	650000	740000	630000	600000	510000		380000	540000						4200000		5100000
mpneu15493	MPN585	1.71333e+07	9	9.93377	2	12	2	2	1	302	3508	9.66		0.274	Low	193	0.123972	436.26
mpneu25431	MPN643	3.63845e+07	112	30.1325	9	366	8	8	1	302	33985	9.63		2.162	High	0	0	13049.9	3000000	1900000	1200000	1400000	1200000	1000000	970000	850000	1400000	2000000	1400000	1300000	1700000	740000	880000	1300000	1600000	920000	1400000	1700000	1900000	1700000	1500000	1600000	16000000	19000000	19000000	20000000	11000000	12000000	15000000
mpneu11105	MPN194	2.1281e+08	115	68.3168	17	851	17	17	1	303	34335	8.18		57.171	High	0	0	31008	13000000	8200000	5900000	5200000	4100000	3400000	5100000	5100000	7500000	7100000	2800000	7700000	7400000	4900000	3600000	6700000	7900000	6900000	8700000	6600000	7900000	4200000	6300000	7000000	150000000	160000000	77000000	77000000	76000000	97000000	60000000
mpneu11192	MPN208	5.2967e+08	115	57.1895	22	1527	22	22	1	306	3477	9.13		50.795	High	0	0	47031	34000000	22000000	21000000	27000000	21000000	16000000	13000000	18000000	21000000	17000000	15000000	17000000	21000000	11000000	11000000	19000000	22000000	18000000	22000000	18000000	24000000	19000000	15000000	20000000	250000000	310000000	130000000	180000000	230000000	390000000	260000000
mpneu07007	MPN315	6.8887e+08	115	79.5455	24	1301	24	24	1	308	35221	9.2		63.495	High	0	0	39261.3	52000000	31000000	37000000	45000000	32000000	27000000	28000000	23000000	36000000	33000000	27000000	31000000	37000000	26000000	19000000	28000000	34000000	32000000	32000000	35000000	35000000	29000000	33000000	28000000	750000000	680000000	300000000	420000000	230000000	390000000	370000000
mpneu22935	MPN276	1.95185e+08	113	17.7994	4	274	4	4	1	309	34965	9.35		1.276	High	0	0	13407.2	5800000	2800000	2600000	3500000	4200000	7400000	6100000	5100000	9200000	7000000	4500000	6900000	6200000	7000000	4200000	6700000	6200000	6900000	8400000	8100000	9600000	9100000	7700000	7100000	110000000	100000000	58000000	66000000	7600000	63000000	45000000
mpneu01996	MPN307	1.83524e+07	98	42.0712	7	249	7	7	1	309	32764	8.59		1.955	High	0	0	12821.8	3200000	1800000	1400000	3000000	950000	710000	1300000	930000	1400000	1500000	870000	1300000	1300000	870000	970000	1300000	1100000	1700000	1600000	990000	2200000	880000	1300000	970000	10000000	9300000	3200000	3500000	6300000	8500000	7300000
mpneu17746	MPN292	2.87582e+07	87	53.7217	15	299	15	15	1	309	35206	8.59		12.111	High	0	0	9509.54	570000	1300000	690000	2000000	400000	1300000	840000		890000	930000	790000	720000	960000	1100000	1100000	280000	890000	1200000	1700000		440000	1400000	260000	1300000	24000000	23000000	9200000	10000000	7500000	8800000	4900000
mpneu00170	MPN022	2.97315e+08	115	73.1392	17	1215	17	17	1	309	34668	7.85		18.307	High	0	0	47779.3	25000000	9400000	15000000	13000000	14000000	11000000	8000000	9200000	22000000	15000000	12000000	13000000	15000000	8000000	9700000	12000000	9100000	15000000	15000000	7300000	16000000	16000000	11000000	5500000	130000000	140000000	100000000	72000000	85000000	110000000	97000000
mpneu04925	MPN002	6.39675e+07	115	57.6052	22	847	22	22	1	309	37109	9.07		14.849	High	0	0	26023.8	2800000	1600000	2200000	3100000	1700000	1400000	1500000	1700000	2700000	2100000	2200000	2600000	2100000	960000	1500000	2200000	2700000	2200000	2700000	2200000	3100000	2200000	1700000	1100000	33000000	32000000	16000000	18000000	23000000	34000000	23000000
mpneu01707	MPN260	5.24857e+08	115	17.6849	4	276	4	4	1	311	33471	9.38		6.197	High	0	0	13364.4	33000000	19000000	27000000	35000000	18000000	18000000	15000000	13000000	32000000	22000000	18000000	20000000	30000000	16000000	8600000	14000000	26000000	18000000	28000000	36000000	33000000	26000000	26000000	19000000	87000000	120000000	63000000	70000000	32000000	64000000	100000000
mpneu13688	MPN543	4.64514e+07	108	55.3055	13	348	13	13	1	311	34882	8.31		4.456	High	0	0	12151.7	2200000	1800000	1300000	2000000	1900000	1700000	1100000	1400000	1500000	1800000	1600000	1300000	2100000	1200000	860000	1300000	1400000	1400000	1800000	1400000	2200000	1500000	990000		27000000	28000000	17000000	26000000	13000000	26000000	28000000
mpneu26408	MPN492	3.98308e+07	91	32.3718	7	287	7	7	1	312	35534	8.54		1.336	High	0	0	11655.9	6700000	3800000	2500000	3000000	2700000	2200000	2000000	2300000	3300000	2600000	1800000	2500000	3000000	1700000	1300000	2500000	2400000	2800000	2200000	2300000	3400000	2400000	1900000	2300000	24000000	26000000	11000000	12000000	15000000	17000000	18000000
mpneu06462	MPN223	1.03308e+08	115	59.9359	17	1026	17	17	1	312	35212	8.81		15.681	High	0	0	38006.7	6900000	4600000	5400000	7700000	3800000	3300000	4900000	3000000	6700000	4500000	4700000	4300000	6400000	3000000	3200000	5900000	5800000	6100000	4900000	4200000	5500000	4500000	4900000	4200000	89000000	140000000	68000000	48000000	29000000	35000000	28000000
mpneu25653	MPN604	1.1941e+08	113	7.34824	4	201	4	4	1	313	35371	9.5		9	High	0	0	8231.83	20000000	10000000	11000000	13000000	3200000	2400000	4100000	1700000	14000000	9800000	10000000	9100000	11000000	7400000	5400000	5200000	9200000	8200000	17000000	12000000	15000000	9400000	9800000	3400000	86000000	83000000	56000000	62000000	26000000	38000000	46000000
mpneu16389	MPN450	2.42217e+07	41	35.3503	7	69	7	7	1	314	35681	8.91		2.415	High	4	0.00451977	1939.9	1200000	850000	1200000	1400000		980000				830000		640000	980000	810000			740000				2000000	660000			33000000	9500000	6000000	4000000	3100000
mpneu06546	MPN240	3.37179e+08	115	86.3492	22	1603	22	22	1	315	3451	7.2		87.587	High	0	0	76053.8	13000000	6900000	6300000	14000000	9700000	8400000	7300000	7300000	14000000	11000000	8000000	9300000	12000000	6400000	5300000	9400000	12000000	9600000	12000000	10000000	13000000	9300000	7000000	8400000	140000000	140000000	72000000	84000000	200000000	200000000	210000000
mpneu10877	MPN136	76910000	100	16.3009	6	178	5	6	1	319	36653	10.08		1.512	High	0	0	4265.89	5700000	6300000	6500000	6400000	5500000	5500000	3800000	2200000	3500000	4500000	4600000	2700000	3300000	3800000	2800000	4700000	5300000	2700000	4000000	4900000	5900000	4000000	4300000	4100000		30000000	18000000	27000000	19000000	24000000	27000000
mpneu06302	MPN198	2.18117e+07	60	33.5423	7	129	7	7	1	319	36847	9.25		1.783	High	0	0	7288.55																									11000000	50000000	17000000	2000000		4400000	3500000
mpneu01157	MPN162	2.23383e+08	116	41.25	12	722	12	12	1	320	36073	6.67		8.085	High	0	0	24454.6	13000000	6900000	6500000	9400000	9200000	9100000	4000000	7100000	7200000	7100000	5200000	5900000	7400000	5200000	5100000	5900000	5800000	5700000	6700000	8000000	8800000	9400000	6700000	12000000	170000000	54000000	45000000	170000000	120000000	81000000	110000000
mpneu21706	MPN428	2.45151e+09	116	76.875	20	4395	20	20	1	320	35196	7.33	Acetyl [N-Term]	337.386	High	0	0	195011	150000000	100000000	100000000	130000000	110000000	87000000	70000000	78000000	120000000	99000000	79000000	87000000	110000000	69000000	50000000	70000000	84000000	81000000	120000000	100000000	95000000	74000000	81000000	98000000	1400000000	1400000000	720000000	800000000	940000000	1100000000	1100000000
mpneu24575	MPN067	1.01104e+09	116	82.1875	25	2575	25	25	1	320	36085	5.31	Acetyl [N-Term]	222.872	High	0	0	112456	54000000	35000000	32000000	40000000	31000000	25000000	23000000	27000000	34000000	27000000	24000000	25000000	33000000	21000000	18000000	28000000	32000000	27000000	30000000	28000000	40000000	31000000	25000000	29000000	400000000	410000000	190000000	230000000	270000000	320000000	320000000
mpneu10239	MPN059	6.96165e+07	113	51.4019	10	774	10	10	1	321	35432	7.17		12.335	High	0	0	29571.3	3200000	2000000	1800000	3000000	1900000	1600000	1100000	1600000	2400000	1700000	530000	1200000	3300000	1500000	1000000		1800000	1300000	4500000	1300000	3300000	1100000	930000	1300000	88000000	130000000	57000000	30000000	28000000	36000000	43000000
mpneu10900	MPN140	5.44165e+08	115	75.3086	18	1791	18	18	1	324	37121	8.63		30.623	High	0	0	79432.3	26000000	15000000	16000000	27000000	19000000	19000000	14000000	15000000	22000000	21000000	16000000	14000000	22000000	12000000	10000000	17000000	21000000	19000000	21000000	18000000	22000000	17000000	18000000	18000000	630000000	620000000	290000000	320000000	220000000	310000000	230000000
mpneu21689	MPN431	2.56422e+07	37	12.6154	5	49	5	5	1	325	37168	10.08		1.054	Low	90	0.0738916	828.767	1100000	1200000			1900000	1600000		1300000			1100000	1200000	1400000	760000			1300000			1100000					32000000	13000000	18000000	19000000	21000000	25000000	17000000
mpneu26007	MPN548	2.19614e+07	76	36.5031	12	170	12	12	1	326	37244	9.79		3.281	High	0	0	5349.42	1200000	1300000		1300000					810000		550000		1400000		340000	620000		600000	530000			660000	760000		18000000	35000000	7700000	11000000	4200000		5600000
mpneu27061	MPN392	7.3414e+09	116	62.9969	25	3682	25	25	1	327	35892	6.95		864.964	High	0	0	151115	540000000	350000000	280000000	390000000	270000000	250000000	210000000	250000000	310000000	250000000	230000000	240000000	250000000	150000000	150000000	230000000	280000000	240000000	220000000	210000000	250000000	210000000	210000000	230000000	6400000000	6400000000	3200000000	3600000000	3200000000	3700000000	3800000000
mpneu21017	MPN523	2.84556e+08	115	27.7439	8	562	8	8	1	328	36041	8.94		4.179	High	0	0	19973.9	13000000	9800000	8400000	12000000	9600000	7800000	6300000	7300000	9200000	7600000	6500000	5000000	8100000	4400000	5700000	7700000	7800000	8000000	9100000	5700000	7300000	7600000	7200000	8800000	69000000	67000000	47000000	140000000	58000000	82000000	75000000
mpneu20905	MPN546	2.49594e+08	115	63.4146	16	1243	16	16	1	328	36641	8.6		16.302	High	0	0	51894.5	8100000	6800000	9700000	12000000	8700000	8100000	7200000	7000000	11000000	8700000	6900000	8400000	9600000	6100000	5800000	7800000	9600000	7800000	11000000	9100000	10000000	8300000	7300000	8300000	270000000	270000000	140000000	160000000	89000000	110000000	120000000
mpneu11894	MPN320	1.02408e+09	115	63.1098	18	679	18	18	1	328	3854	9.44		27.184	High	0	0	26396.1	72000000	43000000	74000000	91000000	75000000	65000000	55000000	60000000	78000000	64000000	52000000	61000000	69000000	40000000	29000000	47000000	54000000	54000000	77000000	69000000	72000000	57000000	54000000	65000000	1700000000	1300000000	830000000	890000000	670000000	820000000	630000000
mpneu03757	MPN526	1.54867e+08	115	57.622	22	720	22	22	1	328	39367	8.19		9	High	0	0	19727.1	16000000	8700000	9300000	14000000	11000000	6800000	6500000	9400000	11000000	8900000	7900000	8100000	9000000	4300000	4600000	8200000	10000000	9200000	8000000	7200000	13000000	9200000	6900000	9500000	200000000	180000000	99000000	120000000	60000000	89000000	60000000
mpneu06913	MPN302	8.21609e+08	115	81.7073	23	2381	23	23	1	328	35967	7.53		872.326	High	0	0	104302	32000000	24000000	35000000	41000000	31000000	25000000	22000000	20000000	37000000	28000000	29000000	31000000	33000000	21000000	19000000	28000000	30000000	31000000	36000000	35000000	36000000	25000000	26000000	30000000	700000000	790000000	320000000	360000000	310000000	390000000	280000000
mpneu06008	MPN135	6.95879e+07	103	9.72644	3	214	3	3	1	329	37464	9.76		1.424	High	0	0	5468.1			1200000	3000000	2100000	2100000			1500000	650000	1400000		1700000		220000	1500000	1800000	1800000	2000000	1200000	2100000	980000	1700000	900000	28000000	39000000	13000000	25000000	4500000	17000000
mpneu05637	MPN090	1.49187e+08	110	17.3252	4	328	4	4	1	329	37408	9.48		2.981	High	0	0	19201.9	12000000	12000000	7100000	11000000	8100000	7200000	5100000	8200000	9100000	6300000	5000000	5900000	8200000	5400000	4000000	4900000	6900000	6200000	9200000	8100000	9900000	6500000	5800000	7500000	91000000	140000000	59000000	96000000	65000000	56000000	81000000
mpneu20549	MPN609	1.55778e+08	115	42.2492	13	725	13	13	1	329	3804	9.7		5.158	High	0	0	29903.3	6700000	4200000	4400000	4200000	2800000	2500000	2700000	2500000	3500000	3600000	2800000	2800000	4000000	2700000	1700000	3100000	4400000	3500000	4500000	3000000	4800000	3100000	2800000	3200000	210000000	220000000	84000000	110000000	44000000	50000000	56000000
mpneu09708	MPN674	4.47249e+09	116	79.3939	33	5192	33	33	1	330	35806	8.92		405.159	High	0	0	229683	320000000	190000000	170000000	210000000	180000000	150000000	120000000	72000000	180000000	130000000	130000000	140000000	130000000	78000000	91000000	140000000	170000000	110000000	140000000	120000000	120000000	90000000	96000000	100000000	3800000000	3700000000	1800000000	2000000000	2100000000	2700000000	2200000000
mpneu20892	MPN549	2.41019e+08	115	57.485	16	759	16	16	1	334	37777	9.2		20.544	High	0	0	26405.3	11000000	4000000	6800000	9900000	6400000	5000000	4300000	6200000	9300000	8100000	5900000	3800000	7400000	4600000	4500000	5100000	9000000	6500000	5800000	6100000	9000000	4600000	6000000	7900000	230000000	230000000	120000000	120000000	84000000	91000000	110000000
mpneu16163	MPN490	2.3019e+07	81	44.6429	10	245	10	10	1	336	36895	9.01		4.179	High	0	0	9342.55	1600000	1000000	760000	2000000	770000	540000	970000		870000					860000	780000			380000	730000		790000		690000	1200000	19000000	16000000	10000000	9700000	6100000	7800000	7200000
mpneu21690	MPN430	8.59021e+09	116	90.2077	35	12358	35	35	1	337	36782	8.68		315.228	High	0	0	491834	470000000	220000000	290000000	530000000	300000000	280000000	210000000	250000000	380000000	300000000	270000000	280000000	340000000	260000000	210000000	340000000	310000000	370000000	350000000	380000000	320000000	230000000	270000000	350000000	7900000000	8500000000	4400000000	5300000000	3100000000	3600000000	3200000000
mpneu20795	MPN568	69765000	112	51.1834	16	520	16	16	1	338	39272	9.17		7.318	High	0	0	19660.4	4000000	1200000	1100000		1100000	730000	1400000	1400000	1900000	1200000	780000	860000	1900000	980000	1000000	1400000	890000	1800000	1200000		2000000	960000	880000	1800000	64000000	67000000	39000000	40000000	26000000	30000000	24000000
mpneu01228	MPN191	1.8439e+09	115	67.4556	24	2473	24	24	1	338	37947	8.1		89.063	High	0	0	90896.9	120000000	74000000	68000000	88000000	61000000	50000000	43000000	37000000	67000000	49000000	47000000	49000000	51000000	32000000	38000000	58000000	57000000	57000000	59000000	44000000	61000000	51000000	49000000	49000000	1600000000	1500000000	750000000	700000000	490000000	450000000	590000000
mpneu14900	MPN683	1.69425e+08	115	54.8673	17	715	17	17	1	339	38115	9.07		23.484	High	0	0	25799.5	7700000	6200000	3700000	5200000	5000000	3300000	2700000	2900000	3100000	3300000	3600000	4000000	4200000	1100000	1400000	2400000	3100000	3600000	2600000	3700000	5400000	3000000	3100000	2600000	1400000000	1400000000	530000000	620000000	70000000	91000000	94000000
mpneu06618	MPN257	1.68862e+08	115	71.0914	19	1013	19	19	1	339	3824	7.25		36.927	High	0	0	38561.2	6500000	3300000	5400000	7300000	4900000	4200000	3700000	3900000	6400000	4700000	4300000	4700000	5600000	3500000	3400000	5300000	6000000	5200000	5700000	5000000	6600000	4800000	4400000	4300000	170000000	140000000	43000000	52000000	22000000	56000000	40000000
mpneu02084	MPN322	2.96119e+09	116	82.0059	26	2114	26	26	1	339	39388	5.64		110.588	High	0	0	76566.2	190000000	100000000	160000000	210000000	170000000	140000000	110000000	130000000	170000000	100000000	110000000	110000000	150000000	82000000	64000000	110000000	120000000	110000000	170000000	140000000	170000000	140000000	120000000	92000000	3000000000	3200000000	1700000000	2100000000	1100000000	1400000000	1700000000
mpneu22003	MPN389	2.56129e+09	116	85.5457	33	3717	33	33	1	339	39169	6.57		802.086	High	0	0	147764	150000000	91000000	86000000	110000000	77000000	67000000	60000000	64000000	89000000	71000000	65000000	68000000	74000000	45000000	47000000	79000000	87000000	75000000	91000000	67000000	81000000	65000000	57000000	67000000	2100000000	2100000000	1100000000	1200000000	1200000000	1500000000	1200000000
mpneu08323	MPN483	9.84107e+07	112	40.4692	10	453	10	10	1	341	40389	8.75		2.728	High	0	0	15313.6	4000000	1100000	3900000	5000000	2800000	1900000	2100000	3500000	4800000	3300000	3600000	2800000	4200000	2500000	2300000	3800000	4200000	3900000	4700000	3800000	4800000	3500000	2400000	3100000	78000000	86000000	46000000	47000000	28000000	36000000	34000000
mpneu05750	MPN105	1.81144e+08	115	51.0264	14	474	14	14	1	341	39216	7.08		13.125	High	0	0	17000.3	7500000	3900000	4600000	6500000	5500000	4900000	4000000	4500000	5700000	4900000	4500000	4800000	6700000	4400000	2800000	4800000	5600000	4600000	6900000	5100000	7500000	6300000	5000000	5600000	150000000	160000000	88000000	100000000	44000000	48000000	50000000
mpneu26735	MPN438	#DIV/0!	0	6.95652	1	1	1	1	1	345	3745	5.29		0.116	Low	1242	0.360783	38.29
mpneu12936	MPN445	1.57109e+08	114	42.1965	12	615	12	12	1	346	39635	9.52		5.31	High	0	0	19170.2	8900000	3400000	8000000	11000000	6900000	5100000	5300000	5300000	8700000	6800000	5900000	6400000	8400000	5100000	4400000	6200000	8400000	7000000	7800000	6800000	7600000	5400000	5500000	3100000	160000000	160000000	85000000	110000000	69000000	58000000	72000000
mpneu22995	MPN265	2.12214e+08	115	60.1156	19	998	19	19	1	346	39055	9.52		39.842	High	0	0	40592.5	14000000	10000000	6500000	7400000	5100000	5300000	3600000	5100000	6800000	4700000	5600000	5100000	5800000	2900000	3600000	4700000	5200000	4200000	7900000	4000000	7800000	6700000	6000000	5600000	190000000	190000000	85000000	98000000	65000000	68000000	120000000
mpneu15907	MPN518	8.17346e+08	116	51.7241	18	1285	18	18	1	348	4069	8.81	Acetyl [N-Term]	27.48	High	0	0	56844.5	52000000	29000000	32000000	40000000	32000000	28000000	20000000	24000000	39000000	28000000	26000000	29000000	32000000	18000000	16000000	28000000	33000000	28000000	43000000	27000000	38000000	31000000	23000000	26000000	1400000000	1500000000	680000000	780000000	310000000	380000000	300000000
mpneu16626	MPN425	2.08343e+08	115	79.8851	26	1458	26	26	1	348	38751	7.31		18.783	High	0	0	59574.7	13000000	6100000	8200000	9400000	6900000	5800000	5500000	5200000	7500000	6500000	5700000	6800000	6600000	3700000	4500000	6900000	7200000	6700000	9000000	7100000	8500000	6700000	5700000	7300000	190000000	200000000	92000000	110000000	73000000	79000000	80000000
mpneu27493	MPN336	1.44305e+08	115	69.914	20	957	20	20	1	349	3994	9.77		13.251	High	0	0	35649	8200000	3800000	3900000	5700000	5000000	4300000	3300000	3600000	3100000	4300000	4100000	3700000	4600000	2400000	2100000	3600000	4600000	2300000	4400000	3600000	3200000	2500000	3200000	3600000	280000000	280000000	96000000	140000000	43000000	53000000	46000000
mpneu28469	Putative Protein	7.51667e+08	6	2.28571	1	6	1	1	1	350	38325	10.14		0.116	Low	566	0.235932	112.574
mpneu25893	MPN564	6.32035e+07	81	14.8148	2	148	2	2	1	351	37787	6.86		1.683	High	0	0	6860.01	2000000	1700000	1500000	2600000						1500000			1800000	580000					2400000	1100000	2200000				18000000	15000000	8100000		14000000	16000000	21000000
mpneu18988	MPN124	1.9415e+08	115	72.3647	18	1118	18	18	1	351	40436	8.57		17.738	High	0	0	45593.9	11000000	4500000	5100000	9900000	4300000	5500000	5700000	5600000	12000000	7700000	5000000	7100000	8600000	5000000	4600000	7900000	11000000	9000000	7600000	5800000	8800000	8100000	5200000	8200000	170000000	160000000	85000000	87000000	62000000	71000000	65000000
mpneu15463	MPN591	35070000	100	70.8215	16	360	16	16	1	353	40467	5.06		14.505	High	0	0	13069.4	4200000	2200000	1900000	3200000	4300000	4000000	1600000	3800000	3500000	2800000	2000000	2000000	2300000	1300000	1500000	2500000	2900000	1900000	3500000	2100000	2200000	2500000	3100000		43000000	34000000	11000000	12000000	6500000	11000000	9800000
mpneu02026	MPN311	5.24188e+08	115	63.0252	18	1350	18	18	1	357	40556	4.88		39.842	High	0	0	57608.9	23000000	14000000	17000000	23000000	16000000	13000000	10000000	13000000	20000000	15000000	14000000	14000000	19000000	12000000	9600000	16000000	18000000	14000000	21000000	17000000	23000000	16000000	16000000	17000000	91000000	96000000	61000000	73000000	150000000	180000000	180000000
mpneu16930	MPN387	3.8389e+08	115	52.7933	28	1292	28	28	1	358	42591	5.96		99	High	0	0	52157.2	18000000	10000000	12000000	14000000	8900000	7800000	7000000	8000000	12000000	8900000	7700000	8300000	11000000	6900000	6500000	9700000	11000000	10000000	11000000	10000000	14000000	10000000	8100000	8500000	28000000	30000000	23000000	27000000	130000000	150000000	160000000
mpneu27060	MPN393	1.05178e+10	116	93.8547	37	10542	36	37	1	358	40568	6.67		9999	High	0	0	459123	1000000000	570000000	480000000	550000000	490000000	410000000	330000000	370000000	500000000	410000000	350000000	390000000	380000000	260000000	240000000	370000000	450000000	400000000	430000000	340000000	400000000	330000000	340000000	360000000	6900000000	7100000000	4500000000	4600000000	5600000000	6900000000	5700000000
mpneu07343	MPN361	1.14468e+08	115	56.2674	17	841	17	17	1	359	40786	6.57		9	High	0	0	34247.9	10000000	5500000	5100000	6600000	4600000	4000000	3500000	3700000	4400000	4700000	3800000	4600000	4200000	2400000	2400000	2800000	5200000	4200000	5000000	4300000	5400000	5000000	4000000	4400000	56000000	63000000	35000000	39000000	57000000	63000000	61000000
mpneu00190	MPN026	6.49771e+07	105	37.5691	9	480	9	9	1	362	40582	6.99		3.642	High	0	0	21103.1	3200000	1700000	1100000	2500000	1800000	1400000	1200000	1300000	2300000	1900000	1600000	1600000	2300000	1500000	1100000	1800000	1900000	1800000	2900000	2100000	3100000	2500000	1900000	2100000	44000000	40000000	15000000	17000000	18000000	22000000	24000000
mpneu21086	MPN512	8.71471e+06	17	24.5179	7	25	7	7	1	363	41417	9.26		1.154	Medium	30	0.029615	1246.84				450000								360000							340000
mpneu08495	MPN507	15534000	50	22.865	8	119	7	8	1	363	4198	9.52		1.404	High	0	0	3606.28	1000000								290000	230000											350000	330000
mpneu15288	MPN615	4.45714e+07	7	35.3261	9	99	2	7	1	368	42117	8.7		1.721	High	0	0	4134.45
mpneu04688	MPN652	2.3101e+07	98	41.1924	12	321	12	12	1	369	42901	9.19		3.062	High	0	0	13335.8	1900000	1400000	1600000	2200000	2900000	2300000	870000	1600000	1900000	2200000	1200000	2100000	2500000	1300000	750000	2000000	1500000	1800000	2700000	1400000	2000000	1300000	980000	2200000	21000000	21000000	12000000	11000000	11000000	9200000	13000000
mpneu16629	MPN422	7.66965e+07	113	67.5676	18	537	18	18	1	370	41747	8.54		12.895	High	0	0	18416.8	3100000	2400000	2600000	4600000	2100000	1800000	1600000	1800000	4100000	2300000	2000000	2300000	2800000	1500000	910000	1400000	2000000	2200000	5200000	2400000	4000000	2200000	1700000	2100000	57000000	58000000	18000000	18000000	20000000	22000000	12000000
mpneu16281	MPN470	2.05052e+09	116	79.7844	27	3098	27	27	1	371	41351	8.85		76.426	High	0	0	135211	140000000	87000000	120000000	150000000	110000000	86000000	71000000	89000000	120000000	100000000	88000000	99000000	110000000	68000000	60000000	96000000	120000000	97000000	140000000	100000000	130000000	95000000	89000000	95000000	2000000000	2400000000	880000000	1000000000	670000000	910000000	600000000
rdmp45075	background	3000000	1	3.22581	1	1	1	1	1	372	41884	9.67		0.093	Low	1590	0.415252	32.65
mpneu14438	MPN638	1.52863e+09	115	83.4667	33	2425	32	33	1	375	42623	8.37		55.234	High	0	0	97644.9	99000000	60000000	55000000	69000000	59000000	50000000	39000000	43000000	60000000	49000000	49000000	48000000	51000000	32000000	34000000	53000000	60000000	53000000	54000000	42000000	63000000	49000000	36000000	45000000	1300000000	1300000000	690000000	770000000	580000000	550000000	530000000
mpneu11264	MPN216	515200000	115	34.8404	13	850	13	13	1	376	41208	9.72		12.335	High	0	0	33993.5	29000000	19000000	18000000	23000000	25000000	25000000	12000000	16000000	22000000	17000000	15000000	17000000	20000000	13000000	12000000	18000000	19000000	20000000	19000000	16000000	25000000	17000000	17000000	20000000	320000000	380000000	230000000	290000000	150000000	150000000	160000000
mpneu01836	MPN281	1.18686e+07	14	17.2414	6	47	5	5	1	377	41428	9.1		0.778	Low	74	0.0635193	964.635				550000																			410000		2000000
mpneu11881	MPN317	5.72569e+07	102	52.3684	13	781	13	13	1	380	4277	7.59		16.302	High	0	0	32427.4	3400000	2500000	2600000	3700000	2800000	2200000	1700000	2000000	3300000	2800000	1700000	2400000	3700000	1700000	1500000	2100000	2400000	2700000	3300000	2800000	4400000	3100000	2900000	3200000			4200000	4200000	8900000	6200000	5100000
mpneu07778	MPN415	9.44079e+07	114	73.4211	26	924	25	26	1	380	43468	7.56		25.102	High	0	0	38542.5	6200000	3500000	2300000	3200000	2800000	2400000	1600000	1600000	1800000	1600000	1700000	1800000	2000000	1000000	1400000	1800000	2900000	1800000	1700000	1500000	1600000	1400000	1200000	1700000	51000000	52000000	69000000	90000000	34000000	44000000	30000000
mpneu04924	MPN001	1.99531e+09	116	77.8947	33	3611	33	33	1	380	43829	6.1	Acetyl [N-Term]	90.201	High	0	0	152556	92000000	54000000	77000000	95000000	67000000	62000000	59000000	61000000	79000000	58000000	67000000	71000000	76000000	47000000	51000000	74000000	87000000	71000000	83000000	68000000	80000000	64000000	62000000	61000000	1700000000	1800000000	770000000	1100000000	980000000	1200000000	980000000
mpneu16587	MPN432	3.87059e+07	104	23.822	7	409	7	7	1	382	43069	8.57		1.637	High	0	0	16699	1600000	1400000	1900000	1900000	1500000	1300000	860000	950000	1300000	1300000	840000	1200000	1400000	900000	860000	1100000	1500000	1400000	1500000	1500000	1300000	1400000	1400000	1100000	25000000	25000000	16000000	18000000	8000000	11000000	5600000
mpneu00434	MPN060	1.81776e+08	115	63.1854	17	1326	17	17	1	383	42533	6.52		57.171	High	0	0	51542.5	25000000	8100000	9100000	8500000	6500000	5100000	6100000	4500000	8400000	6700000	5200000	5900000	7500000	4600000	3400000	6300000	6600000	5600000	7000000	7100000	11000000	6600000	6400000	7000000	170000000	160000000	86000000	100000000	47000000	47000000	70000000
mpneu20176	MPN670	4.62359e+08	115	50.6527	17	1508	16	17	1	383	43502	9.19		14.849	High	0	0	51436.4	24000000	15000000	17000000	20000000	17000000	13000000	11000000	12000000	19000000	14000000	13000000	14000000	18000000	11000000	6200000	9100000	12000000	14000000	16000000	14000000	17000000	15000000	12000000	18000000	460000000	450000000	300000000	350000000	160000000	190000000	200000000
mpneu19649	MPN051	1.22249e+09	116	82.2917	28	3075	27	28	1	384	42697	8.91		315.228	High	0	0	132482	110000000	63000000	44000000	40000000	37000000	32000000	30000000	35000000	54000000	38000000	35000000	40000000	40000000	26000000	16000000	40000000	44000000	36000000	35000000	28000000	43000000	31000000	18000000	34000000	1200000000	1200000000	490000000	570000000	510000000	590000000	600000000
mpneu14904	MPN680	9.90975e+07	111	15.5844	7	249	7	7	1	385	44211	10.01		3.217	High	0	0	9681.37	3000000	2000000	2200000	2000000	3600000	2500000	1000000	2400000	1400000	1400000	1300000	1300000	1600000	800000	820000	1500000	2000000	1900000	2100000	1400000	2000000	1600000	1600000	2200000	78000000	82000000	41000000	57000000	33000000	38000000	49000000
mpneu15346	MPN611	2.66516e+08	115	61.5584	19	999	19	19	1	385	42484	9.5		9.89	High	0	0	46145.1	15000000	9000000	7700000	10000000	5800000	6200000	4900000	6400000	8400000	6300000	5800000	6600000	8300000	4900000	3600000	6200000	8300000	6600000	9800000	6500000	6500000	6100000	5400000	7000000	240000000	240000000	220000000	250000000	110000000	130000000	130000000
mpneu15694	MPN550	5.98337e+07	109	56.0724	15	635	15	15	1	387	43313	9.19		6.943	High	0	0	27623.6	2100000	1400000	1700000	2000000	1800000	1600000	1300000	1100000	2700000	1400000	1400000	1500000	1800000	700000	970000	1900000	2200000	2000000	1600000	1400000	2200000	1600000	1600000	1900000	110000000	110000000	35000000	40000000	16000000	17000000	14000000
mpneu29579	MPN073	4.60737e+08	115	59.7938	19	1582	19	19	1	388	43701	9.48		48.619	High	0	0	78406.4	46000000	29000000	33000000	39000000	28000000	27000000	21000000	23000000	38000000	28000000	24000000	22000000	32000000	7800000	12000000	21000000	30000000	23000000	14000000	24000000	44000000	31000000	27000000	12000000	530000000	550000000	220000000	240000000	110000000	130000000	170000000
mpneu11329	MPN224	6.81615e+07	109	28.2776	10	310	10	10	1	389	44567	9.38		3.489	High	0	0	13163.6	6300000	3400000	2700000	3500000	2600000	2500000	2000000	1800000	3000000	2500000	2200000	2100000	2800000	2100000	1800000	3500000	3200000	2800000	3500000	2600000	3300000	2500000	3000000	2500000	37000000	30000000	23000000	27000000	12000000	13000000	16000000
mpneu06571	MPN248	79913000	110	47.5578	13	535	13	13	1	389	44854	9.07		4.78	High	0	0	18638.1	1600000	780000	1500000	960000		580000	510000		1100000	700000	920000	1000000	1200000	1000000	740000	870000	740000	1200000	1000000	1100000	1300000	1200000	1200000	630000	55000000	55000000	33000000	35000000	16000000	19000000	19000000
mpneu09962	MPN021	4.65789e+08	115	56.6667	18	1230	17	18	1	390	4314	8.63		75.27	High	0	0	48410.4	23000000	13000000	17000000	17000000	19000000	19000000	13000000	14000000	20000000	15000000	15000000	15000000	16000000	11000000	9700000	13000000	17000000	16000000	16000000	17000000	21000000	17000000	13000000	15000000	410000000	420000000	170000000	200000000	130000000	160000000	140000000
mpneu26077	MPN533	3.71663e+09	116	78.9744	34	4967	34	34	1	390	43673	8.05		1104.3	High	0	0	199826	340000000	190000000	160000000	220000000	160000000	140000000	120000000	140000000	200000000	140000000	130000000	140000000	170000000	100000000	77000000	140000000	170000000	150000000	200000000	140000000	190000000	140000000	120000000	150000000	3200000000	3200000000	1200000000	1500000000	1600000000	1900000000	1400000000
mpneu14991	MPN665	8.16419e+09	116	87.0558	42	8124	41	42	1	394	43122	6.48		4640.59	High	0	0	323059	360000000	240000000	290000000	360000000	300000000	250000000	170000000	250000000	290000000	250000000	220000000	220000000	240000000	160000000	170000000	250000000	270000000	230000000	270000000	250000000	290000000	250000000	210000000	250000000	3600000000	3700000000	2300000000	2500000000	4500000000	5600000000	3900000000
mpneu09472	MPN637	5.64382e+07	34	8.35443	2	61	2	2	1	395	44615	9.23		0.778	High	3	0.00344037	2033.24																1400000				1000000	1600000
mpneu26746	MPN435	7.7508e+07	104	14.9367	7	296	7	7	1	395	45604	9.83		2.162	High	0	0	6759.91	6700000	1100000	4700000	6300000	3000000	1300000	3000000	900000	3100000	3500000	2500000	1300000	4300000	2500000	2900000	3300000	5400000	4300000	4900000	4300000	2500000	630000	2000000	2300000	24000000	40000000	15000000	29000000	9600000	18000000	20000000
mpneu11026	MPN160	1.92127e+07	26	16.2907	5	32	4	5	1	399	4542	9.58		1.069	Low	87	0.0730479	879.627	2500000	800000		2100000	1600000									590000	640000	1100000		1100000			2000000				8100000	2600000	6800000	4700000
mpneu01811	MPN278	4.08574e+07	111	65.4135	17	553	17	17	1	399	45881	8.44		19.806	High	0	0	26897.1	1500000	700000	760000	1600000	1300000	2000000	810000	950000	1500000	1100000	770000	780000	1000000	470000		950000	1000000	860000	1500000	660000	1500000	880000	630000	950000	31000000	28000000	11000000	12000000	9500000	8400000	12000000
mpneu04773	MPN669	2.23333e+08	115	52.381	22	1480	22	22	1	399	44622	9.5		36.276	High	0	0	52006	22000000	11000000	10000000	15000000	9900000	8600000	7700000	7200000	14000000	10000000	9300000	9800000	12000000	6700000	6100000	9500000	13000000	7900000	11000000	9800000	14000000	9800000	6400000	7600000	270000000	290000000	140000000	160000000	71000000	90000000	96000000
mpneu20243	MPN657	2.62004e+07	53	9.72569	4	84	4	4	1	401	45542	9.52		0.931	High	2	0.00235849	2670.05	810000		550000		590000	630000		460000									380000							600000	6600000	3900000	3000000				4200000
mpneu01119	MPN157	1.51977e+08	115	21.6418	11	479	11	11	1	402	44268	9.98		3.16	High	0	0	12270	9200000	4400000	5600000	2700000	4700000	3500000	2900000	2800000	3100000	3600000	4400000	3900000	5600000	2900000	2900000	2400000	2200000	3600000	11000000	2900000	6200000	4100000	4000000	4700000	73000000	76000000	45000000	39000000	110000000	120000000	100000000
mpneu27068	MPN391	3.29548e+09	116	55.7214	29	3703	29	29	1	402	4237	5.74		137.95	High	0	0	141915	170000000	86000000	79000000	99000000	68000000	52000000	56000000	49000000	92000000	67000000	58000000	68000000	67000000	45000000	50000000	72000000	85000000	73000000	82000000	61000000	79000000	58000000	54000000	55000000	3100000000	3200000000	920000000	1700000000	1900000000	2100000000	1600000000
mpneu06432	MPN215	4.25506e+08	115	25.7426	10	1131	9	10	1	404	45228	9.94		17.957	High	0	0	49342.2	25000000	16000000	17000000	21000000	20000000	18000000	12000000	14000000	18000000	16000000	15000000	13000000	18000000	11000000	11000000	17000000	19000000	15000000	16000000	14000000	21000000	16000000	15000000	15000000	220000000	200000000	130000000	140000000	91000000	84000000	110000000
mpneu02018	MPN309	243581250	112	38.0247	14	786	14	14	1	405	47011	4.45		60.054	High	0	0	31461.6	6600000	3500000	7100000	9000000	15000000	12000000	4200000	11000000	7100000	6200000	5300000	6700000	9900000	6100000	3700000	6700000	8500000	4100000	10000000	8200000	10000000	7300000	6500000	16000000		5500000	5700000	5200000	34000000	41000000	42000000
mpneu25787	MPN576	9.96252e+08	115	60.0985	24	2218	24	24	1	406	45238	9.01		99	High	0	0	90325.6	53000000	27000000	49000000	66000000	48000000	31000000	32000000	38000000	54000000	34000000	40000000	42000000	35000000	22000000	26000000	35000000	60000000	49000000	45000000	31000000	43000000	38000000	39000000	21000000	1200000000	910000000	390000000	410000000	260000000	450000000	390000000
mpneu03381	MPN487	1.26926e+08	115	68.6275	20	1173	20	20	1	408	46454	9.5		20.544	High	0	0	51249.5	12000000	7500000	8400000	11000000	9200000	8500000	5800000	6700000	11000000	8800000	6000000	6500000	8300000	4700000	4100000	6800000	9500000	7200000	9300000	6800000	9600000	6000000	6900000	8900000	130000000	160000000	67000000	62000000	25000000	74000000	50000000
mpneu26721	MPN443	3.30421e+07	98	45.2323	15	315	15	15	1	409	46971	10.05		8.006	High	0	0	10129.6	3100000	1500000	870000	1400000	1100000	1200000	990000	720000	1200000	1100000	970000	890000	1400000	900000	870000	1300000	1700000	1000000	980000	1400000	1300000	790000	950000	1100000	27000000	26000000	8300000	11000000	9300000	9600000	13000000
mpneu20941	MPN537	1.44368e+07	19	3.39806	1	29	1	1	1	412	47022	9.39		0.101	Low	90	0.0738916	821.18
mpneu13593	MPN525	1.42293e+07	14	7.74818	3	15	3	3	1	413	48216	7.43		0.186	Low	218	0.133535	383.945	490000				390000						1100000			1200000										530000
mpneu00316	MPN045	2.34928e+08	115	59.6618	22	1293	22	22	1	414	47233	7.02		13.251	High	0	0	55959.9	12000000	5300000	7800000	9900000	5100000	5300000	5200000	6100000	9100000	7600000	6400000	6100000	6100000	3900000	4500000	7800000	8600000	6800000	8900000	6000000	8200000	6000000	4800000	5200000	260000000	250000000	130000000	150000000	99000000	120000000	100000000
mpneu15184	MPN630	8.63726e+07	113	21.6867	12	450	12	12	1	415	47503	9.36		4.012	High	0	0	15098.7	2400000	1600000	2200000	3400000	2100000	2000000	1500000	1600000	3400000	2500000	2300000	2200000	2500000	1100000	1400000	2700000	3000000	2600000	3600000	2300000	2900000	1700000	1900000	1500000	65000000	65000000	41000000	40000000	33000000	40000000	32000000
mpneu16599	MPN429	1.81129e+09	116	80.241	30	2728	30	30	1	415	44844	7.46		129.432	High	0	0	108408	64000000	38000000	59000000	71000000	52000000	47000000	42000000	41000000	68000000	51000000	46000000	49000000	62000000	42000000	32000000	46000000	49000000	47000000	69000000	63000000	42000000	30000000	47000000	52000000	1400000000	1400000000	570000000	670000000	590000000	680000000	640000000
mpneu02036	MPN316	3.39627e+07	107	43.4368	12	555	12	12	1	419	4875	8.73		4.484	High	0	0	24900.2	2300000	2300000	1700000	3100000	2100000	1700000	1700000	1700000	2700000	2000000	1700000	1800000	2200000	1300000	710000	1500000	2000000	2000000	2100000	2000000	2800000	2100000	1800000	1900000		7500000	4200000	5200000	11000000	12000000	12000000
mpneu00044	MPN005	3.57778e+08	115	69.0476	28	1973	28	28	1	420	47894	8.57		40.246	High	0	0	78606.2	26000000	14000000	12000000	21000000	13000000	11000000	9700000	8500000	19000000	14000000	13000000	14000000	18000000	12000000	6300000	14000000	21000000	15000000	22000000	13000000	21000000	17000000	12000000	12000000	350000000	310000000	150000000	170000000	110000000	140000000	150000000
mpneu05465	MPN064	4.94873e+08	115	73.8717	26	1559	26	26	1	421	46599	8.91	Acetyl [N-Term]	55.234	High	0	0	61332.3	18000000	10000000	26000000	22000000	17000000	29000000	13000000	22000000	37000000	34000000	15000000	14000000	21000000	11000000	5400000	13000000	15000000	13000000	21000000	17000000	41000000	32000000	17000000	16000000	510000000	470000000	200000000	250000000	150000000	180000000	210000000
mpneu01461	MPN217	3.02737e+08	115	64.0662	24	1096	24	24	1	423	47377	9.41		24.119	High	0	0	40941.3	22000000	13000000	14000000	18000000	19000000	15000000	7900000	10000000	18000000	13000000	10000000	13000000	15000000	8200000	8600000	13000000	16000000	13000000	15000000	12000000	19000000	14000000	12000000	15000000	290000000	290000000	140000000	170000000	92000000	110000000	94000000
mpneu06156	MPN159	1.04083e+08	115	39.6226	16	798	16	16	1	424	48497	7.28		10.159	High	0	0	31557.1	5600000	2700000	2600000	3900000	1500000	1700000	1800000	1400000	4000000	2300000	2400000	2400000	2500000	1500000	1400000	1900000	3300000	1000000	4000000	2600000	3800000	2800000	2500000	2000000	81000000	43000000	47000000	41000000	26000000	14000000	21000000
mpneu14923	MPN677	2.24673e+08	115	65.6471	30	1328	29	30	1	425	50554	8.62	Acetyl [N-Term]	27.289	High	0	0	43622.2	11000000	7400000	10000000	12000000	8600000	7400000	6700000	7200000	6700000	5500000	8200000	8100000	7400000	7200000	5900000	8600000	10000000	8400000	7800000	7000000	12000000	8700000	7500000	5100000	250000000	260000000	110000000	150000000	77000000	80000000	87000000
mpneu11441	MPN250	9.65226e+08	115	76.0465	22	2103	22	22	1	430	48803	9.04		50.09	High	0	0	73303.4	57000000	37000000	53000000	65000000	48000000	40000000	35000000	36000000	58000000	49000000	40000000	35000000	56000000	38000000	22000000	34000000	45000000	36000000	60000000	57000000	67000000	52000000	49000000	42000000	1500000000	1400000000	740000000	800000000	360000000	420000000	480000000
mpneu20812	MPN563	9.28522e+07	115	77.5982	25	955	25	25	1	433	47921	7.42		9.771	High	0	0	30378.7	11000000	6300000	6000000	7300000	3000000	2800000	3700000	2300000	7200000	4800000	4500000	4800000	6400000	3300000	3100000	5000000	5700000	4900000	6300000	4900000	7700000	5100000	5100000	3800000	120000000	110000000	47000000	55000000	37000000	46000000	38000000
mpneu01248	MPN195	1.12163e+08	115	32.0276	14	724	14	14	1	434	49105	9.88		4.623	High	0	0	23304.6	8800000	5200000	3700000	5700000	4500000	4800000	3000000	3900000	5600000	3900000	3800000	3800000	4800000	2700000	2400000	4200000	4300000	3700000	4800000	3900000	5200000	3500000	3700000	4900000	89000000	89000000	45000000	73000000	38000000	32000000	49000000
mpneu15632	MPN560	3.19403e+08	115	68.2648	28	1811	28	28	1	438	49411	7.91		76.426	High	0	0	75018.8	18000000	9300000	12000000	16000000	6900000	4500000	8000000	5500000	15000000	11000000	10000000	11000000	14000000	8100000	6600000	10000000	13000000	11000000	14000000	12000000	16000000	11000000	9900000	7600000	420000000	290000000	160000000	190000000	97000000	110000000	80000000
mpneu25757	MPN582	11000000	1	5.01139	2	2	1	1	1	439	50326	9.47		0.194	Low	914	0.30208	55.16
mpneu25198	MPN686	2.96061e+08	115	75.1708	38	1910	37	38	1	439	50593	8.85		27.48	High	0	0	75538.8	20000000	7600000	12000000	15000000	11000000	7700000	7100000	7000000	12000000	9800000	8600000	9800000	11000000	7200000	6200000	8700000	10000000	9500000	13000000	11000000	14000000	10000000	8700000	8100000	200000000	200000000	98000000	100000000	61000000	80000000	98000000
mpneu05606	MPN085	2.34909e+06	22	12.9545	5	24	5	5	1	440	50903	9.55		0.995	Low	87	0.0730479	874.8							220000																		2200000
mpneu11939	MPN331	1.05148e+09	116	73.4234	32	1809	31	32	1	444	51321	6.49		51.983	High	0	0	63932.5	51000000	29000000	32000000	45000000	37000000	30000000	21000000	26000000	42000000	30000000	29000000	28000000	33000000	20000000	21000000	31000000	36000000	30000000	38000000	27000000	42000000	28000000	26000000	28000000	700000000	770000000	390000000	460000000	470000000	550000000	500000000
mpneu11027	MPN161	3.04726e+08	115	59.3258	28	1627	27	27	1	445	52834	6.04		16.113	High	0	0	61408	19000000	10000000	14000000	18000000	13000000	10000000	8900000	11000000	14000000	11000000	11000000	12000000	13000000	7900000	6700000	10000000	16000000	12000000	14000000	13000000	15000000	10000000	9000000	10000000	140000000	130000000	96000000	110000000	110000000	130000000	150000000
mpneu25821	MPN572	4.49897e+09	116	73.2584	31	4451	31	31	1	445	48758	8.25		56.362	High	0	0	169145	330000000	190000000	230000000	320000000	200000000	140000000	180000000	160000000	320000000	230000000	210000000	230000000	260000000	150000000	150000000	240000000	280000000	240000000	270000000	240000000	300000000	230000000	200000000	180000000	3300000000	3400000000	1700000000	1900000000	2100000000	2500000000	2500000000
mpneu26662	MPN449	1.40786e+08	109	43.0804	18	647	18	18	1	448	50516	9.29		10.053	High	0	0	20143.7	8300000	6600000	4100000	6000000	6100000	7300000	7500000	4900000	7000000	5300000	4700000	4600000	6300000	4400000	3700000	5800000	7300000	6200000	7600000	4200000	8400000	5600000	5100000	1700000	44000000	53000000	41000000	42000000	35000000	44000000	38000000
rdmp21162	background	68000000	1	1.55902	1	1	1	1	1	449	50929	7.01		0.086	Low	1486	0.400593	33.84
mpneu17198	MPN356	6.32232e+07	112	46.5479	17	501	17	17	1	449	52015	9.36		3.894	High	0	0	21932.2	7200000	2100000	2400000	2800000	2900000	3000000	2700000	2300000	2200000	3900000	1800000	1800000	2000000	1800000	1600000	3400000	2600000	1900000	2500000	2400000	2300000	1800000	1700000	2200000	48000000	48000000	20000000	23000000	11000000	18000000	13000000
mpneu26489	MPN475	8.7573e+07	115	60.3563	22	776	22	22	1	449	50114	9.67		12.043	High	0	0	28503.9	7600000	4300000	5200000	6000000	4300000	3600000	2700000	2900000	6100000	4100000	3700000	3400000	3800000	2100000	2600000	4300000	4000000	4100000	4600000	3300000	5900000	3700000	3400000	4200000	59000000	68000000	31000000	35000000	30000000	30000000	32000000
mpneu27319	MPN354	2.06156e+08	115	81.2918	31	1698	30	31	1	449	52271	7.3		37.566	High	0	0	56529.2	18000000	9500000	12000000	17000000	11000000	8600000	7500000	7900000	14000000	11000000	8800000	9400000	11000000	6600000	6000000	9600000	12000000	9800000	10000000	9200000	13000000	8200000	7600000	8200000	320000000	320000000	140000000	160000000	86000000	100000000	95000000
mpneu04969	MPN008	45915625	112	44.6667	19	565	19	19	1	450	50638	7.93		4.233	High	0	0	23909.8	3300000	1900000	1100000	1700000	860000	990000	910000	630000	1600000	1100000	1200000	1300000	1500000	870000	980000	1500000	1600000	1400000	1400000	1200000	2100000	1500000	1100000	910000	42000000	48000000	20000000	28000000	12000000	13000000	14000000
mpneu14333	MPN623	8.39037e+07	107	54.4444	23	929	23	23	1	450	51212	9.55		11.69	High	0	0	28857	6600000	4200000	4500000	4900000	2700000	2700000	2300000	1600000	4400000	3000000	3200000	3200000	3700000	2200000	2300000	4500000	5700000	3600000	3800000	3100000	5700000	3100000	2500000	3200000	63000000	67000000	26000000	23000000	19000000	23000000	20000000
mpneu29643	MPN061	4.40452e+08	115	64.8889	26	2200	25	26	1	450	50109	9.2		129.432	High	0	0	97808.6	37000000	26000000	27000000	36000000	21000000	17000000	17000000	15000000	34000000	27000000	22000000	23000000	26000000	17000000	14000000	22000000	24000000	21000000	29000000	26000000	32000000	21000000	21000000	17000000	710000000	690000000	250000000	300000000	130000000	160000000	180000000
mpneu00319	MPN047	4.07743e+07	94	56.7627	15	539	15	15	1	451	51071	6.58		9	High	0	0	17964.9	3100000	1800000	1800000	2000000	1500000	960000	970000	770000	1900000	1200000	1300000	1600000	1600000	1300000	1100000	1400000	1800000	1600000	2000000	1100000	1900000	2100000	1100000	980000	50000000	50000000	22000000	24000000	11000000	27000000	9900000
mpneu02398	MPN362	3.79163e+07	89	52.9801	19	642	19	19	1	453	51226	9.33		4.995	High	0	0	24532.6	1400000	620000	750000	960000	910000	1100000	610000		950000	890000	710000	400000	780000	550000	530000	790000	760000	960000	840000	690000	1700000	1100000	850000	1300000	29000000	22000000	11000000	13000000	5200000	8100000	6600000
mpneu11353	MPN233	2.50756e+08	116	53.9648	18	1678	18	18	1	454	49789	9.13		12.043	High	0	0	82741.3	13000000	8400000	8400000	12000000	8300000	7100000	5300000	6600000	9100000	6800000	5600000	6200000	8400000	5000000	4400000	7500000	8400000	7200000	7800000	7800000	9900000	8100000	6700000	8700000	42000000	41000000	4700000	5200000	63000000	76000000	69000000
mpneu01680	MPN252	2.90846e+08	115	66.3736	26	1274	26	26	1	455	51865	8.59		26.123	High	0	0	52364	31000000	20000000	20000000	25000000	28000000	24000000	13000000	18000000	22000000	17000000	17000000	15000000	20000000	11000000	9300000	16000000	26000000	19000000	20000000	12000000	24000000	18000000	16000000	18000000	320000000	450000000	150000000	240000000	41000000	53000000	67000000
mpneu25647	MPN606	3.847e+09	116	80.4825	38	5773	38	38	1	456	49197	6.55	Acetyl [N-Term]	516.947	High	0	0	267904	200000000	130000000	210000000	270000000	200000000	180000000	150000000	180000000	250000000	200000000	160000000	150000000	220000000	140000000	120000000	170000000	210000000	180000000	230000000	180000000	210000000	160000000	170000000	210000000	2400000000	2400000000	970000000	1300000000	1600000000	1800000000	1800000000
mpneu27069	MPN390	3.30356e+09	116	68.4902	28	3152	28	28	1	457	49406	8.16		83.319	High	0	0	133619	250000000	210000000	140000000	250000000	140000000	110000000	130000000	110000000	200000000	160000000	140000000	150000000	150000000	100000000	110000000	160000000	190000000	180000000	150000000	140000000	180000000	130000000	130000000	100000000	1800000000	1800000000	1100000000	1300000000	1300000000	1500000000	1400000000
mpneu00554	MPN081	6.53903e+07	115	59.3548	25	1047	24	25	1	465	53478	9.29		13.874	High	0	0	41931.3	2900000	1800000	2000000	3000000	1800000	1600000	1400000	1500000	2700000	1900000	1900000	1300000	2300000	800000	780000	1200000	2300000	1900000	2100000	1700000	3200000	2100000	1700000	2000000	70000000	69000000	33000000	38000000	12000000	13000000	12000000
mpneu11352	MPN232	1.73248e+08	115	64.6934	30	1456	30	30	1	473	54457	5.69		23.384	High	0	0	57409.1	5400000	3700000	4800000	4900000	4300000	2700000	2200000	2900000	4100000	2800000	3200000	3600000	3900000	2600000	1700000	4100000	3900000	2900000	4200000	2700000	4400000	3900000	3500000	3100000	58000000	60000000	30000000	32000000	66000000	79000000	67000000
mpneu13295	MPN491	4.42604e+08	116	60.3376	18	1611	18	18	1	474	52942	9.1		14.571	High	0	0	71091.1	10000000	6100000	9500000	13000000	7000000	6200000	7000000	4700000	9600000	8000000	8400000	9900000	8200000	4800000	6600000	10000000	9200000	6600000	10000000	9100000	8400000	6600000	6600000	5700000	1400000000	1500000000	530000000	620000000	150000000	170000000	110000000
mpneu21753	MPN421	3.81116e+08	112	6.31579	3	289	3	3	1	475	52697	9.38		0.778	High	0	0	9643.96	41000000	25000000	20000000	26000000	11000000	13000000	13000000	9200000	16000000	11000000	10000000	10000000	11000000	8100000	8900000	11000000	15000000	12000000	13000000	11000000	12000000	8200000	10000000	8600000	71000000	87000000	35000000	44000000	48000000	68000000	51000000
mpneu06673	MPN262	1.55032e+08	115	41.0526	18	942	18	18	1	475	55399	9.28		9.857	High	0	0	43196.9	8700000	5800000	5400000	5900000	4600000	3300000	2900000	3600000	5600000	3900000	4400000	4300000	4700000	3500000	2700000	4300000	6000000	4700000	4600000	4800000	6900000	3700000	4300000	5100000	160000000	160000000	110000000	120000000	48000000	58000000	61000000
mpneu20599	MPN598	1.112e+09	116	90.7368	34	4146	32	34	1	475	52204	5.67		198.526	High	0	0	175390	44000000	32000000	31000000	47000000	41000000	34000000	25000000	27000000	42000000	39000000	27000000	26000000	36000000	28000000	18000000	25000000	40000000	27000000	44000000	34000000	43000000	35000000	34000000	32000000	380000000	440000000	180000000	300000000	320000000	320000000	410000000
mpneu11081	MPN184	1.46126e+08	114	27.044	14	422	13	14	1	477	51934	9.72		12.335	High	0	0	15894.4	14000000	7300000	8300000	7300000	5600000	5300000	3300000	4000000	9300000	6500000	7000000	4500000	8100000	4600000	3400000	4700000	5900000	7400000	6600000	4900000	9400000	6600000	5600000	5800000	80000000	89000000	63000000	74000000	38000000	50000000	43000000
mpneu06539	MPN237	3.5099e+08	115	57.9498	20	1056	20	20	1	478	53197	7.83		9.89	High	0	0	40592.6	16000000	9100000	9500000	13000000	13000000	12000000	5100000	8800000	11000000	7800000	8400000	4500000	9100000	6100000	3300000	8400000	11000000	9800000	11000000	7800000	6700000	7000000	7000000	9500000	300000000	320000000	210000000	190000000	130000000	93000000	90000000
mpneu11368	MPN236	1.0269e+08	115	22.9645	11	773	11	11	1	479	54126	9.63		6.943	High	0	0	25828.4	5600000	2700000	2900000	4300000	6600000	6100000	1900000	4400000	3800000	3500000	2700000	2600000	3300000	2000000	2100000	2500000	3800000	2500000	2500000	2900000	3500000	1800000	2400000	4900000	130000000	110000000	72000000	82000000	42000000	47000000	44000000
mpneu16869	MPN394	5.4365e+09	116	73.4864	33	6707	33	33	1	479	52841	7.12		6699.19	High	0	0	278115	510000000	290000000	270000000	360000000	250000000	230000000	170000000	210000000	390000000	250000000	220000000	240000000	250000000	130000000	130000000	230000000	320000000	260000000	250000000	190000000	270000000	200000000	210000000	200000000	6800000000	7000000000	2900000000	3300000000	3400000000	4200000000	3500000000
mpneu11387	MPN238	1.97113e+08	115	75	32	1714	32	32	1	480	54773	7.87		27.48	High	0	0	61590.8	12000000	6300000	7900000	9800000	8500000	6800000	4600000	5400000	9200000	6600000	6500000	6300000	7100000	3800000	3900000	6400000	8500000	7800000	7800000	6900000	8700000	6000000	4800000	6400000	140000000	160000000	86000000	96000000	64000000	87000000	56000000
mpneu02701	MPN402	9.88543e+07	116	66.7355	24	927	23	24	1	484	55551	8.47		20.544	High	0	0	36498.7	7200000	4200000	3500000	7000000	5500000	4600000	4000000	2700000	5600000	2900000	4300000	4400000	5500000	2900000	2400000	1800000	5900000	3100000	5900000	4000000	5900000	5700000	4800000	4800000	190000000	200000000	90000000	110000000	50000000	69000000	68000000
mpneu25222	MPN678	4.97922e+08	115	67.562	28	2207	28	28	1	484	55586	8.54		34.35	High	0	0	96318.2	26000000	12000000	20000000	29000000	15000000	14000000	14000000	14000000	22000000	19000000	18000000	16000000	21000000	13000000	12000000	18000000	22000000	18000000	21000000	17000000	22000000	17000000	16000000	15000000	560000000	550000000	230000000	250000000	160000000	190000000	190000000
mpneu00421	MPN058	1.24185e+08	115	64.7423	20	932	20	20	1	485	54986	5.34		23.621	High	0	0	38075	7500000	3500000	3200000	4400000	3000000	3000000	3300000	2700000	5200000	2700000	2000000	2600000	3900000	1100000	2100000	2600000	4400000	3200000	3300000	1800000	4000000	2500000	3100000	3200000	110000000	110000000	96000000	110000000	53000000	66000000	61000000
mpneu11882	MPN318	1.5013e+08	98	11.609	5	207	5	5	1	491	5489	9.67		0.688	High	0	0	8614.74	6000000	3400000	3700000	5400000	11000000	5600000	2700000	3300000	3900000	4400000	3300000	3300000	3600000	2400000	2400000	4100000	4400000	3800000	4100000	3400000	4000000	2600000	2600000	5200000	150000000	77000000	90000000	92000000			64000000
mpneu11626	MPN277	3.84408e+08	115	73.1707	35	1880	35	35	1	492	56351	7.08		42.54	High	0	0	62798.8	18000000	12000000	13000000	20000000	16000000	13000000	8300000	10000000	18000000	12000000	11000000	10000000	13000000	7800000	7100000	14000000	17000000	11000000	16000000	15000000	15000000	16000000	9700000	14000000	360000000	380000000	210000000	240000000	120000000	140000000	140000000
mpneu06696	MPN269	1.54304e+08	115	58.1818	26	1152	26	26	1	495	56751	9.01		6.197	High	0	0	40263.1	5800000	4400000	4800000	5300000	2900000	2800000	2700000	2600000	4600000	4200000	4000000	3900000	4700000	3100000	2600000	4200000	5000000	4100000	4800000	4400000	5600000	3900000	4000000	3600000	130000000	130000000	93000000	98000000	41000000	46000000	51000000
mpneu11745	MPN300	7.25209e+07	115	51.7787	23	1125	23	23	1	506	59484	8.16		9.68	High	0	0	45564.8	3200000	2000000	2700000	2400000	2000000	2100000	1200000	1400000	1500000	1600000	1900000	1600000	2300000	1100000	1100000	1800000	1400000	1500000	1900000	1700000	1600000	1600000	1600000	1700000	72000000	74000000	37000000	31000000	11000000	22000000	13000000
mpneu25508	MPN628	3.43436e+08	116	68.7008	25	1956	24	24	1	508	56339	6.57		65.287	High	0	0	71024	8700000	6000000	9700000	13000000	9900000	8500000	5500000	6800000	11000000	7300000	7600000	7800000	9000000	5700000	5600000	8100000	10000000	8400000	10000000	8800000	12000000	9500000	7500000	8000000	270000000	280000000	110000000	120000000	190000000	220000000	190000000
mpneu29736	MPN050	6.06618e+08	115	78.7402	28	3221	28	28	1	508	56555	8.51		107.264	High	0	0	121623	44000000	24000000	17000000	20000000	21000000	18000000	11000000	13000000	22000000	16000000	15000000	15000000	16000000	9200000	8900000	14000000	18000000	16000000	17000000	12000000	17000000	13000000	11000000	13000000	590000000	630000000	320000000	370000000	270000000	320000000	270000000
mpneu01981	MPN303	1233400000	115	84.8425	38	3976	38	38	1	508	57232	9.13		173.753	High	0	0	175818	77000000	35000000	53000000	76000000	52000000	51000000	38000000	39000000	63000000	47000000	44000000	45000000	52000000	34000000	27000000	39000000	56000000	46000000	57000000	48000000	62000000	42000000	43000000	45000000	1300000000	1400000000	490000000	830000000	450000000	530000000	450000000
mpneu22322	MPN352	6.0853e+08	115	65.8153	38	3002	38	38	1	509	5897	8.79		62.096	High	0	0	111891	51000000	24000000	30000000	35000000	27000000	22000000	17000000	11000000	29000000	24000000	20000000	21000000	25000000	15000000	14000000	23000000	30000000	19000000	24000000	21000000	22000000	19000000	22000000	26000000	1400000000	1200000000	480000000	560000000	190000000	210000000	180000000
mpneu09970	MPN023	7.44809e+07	115	53.3203	19	1057	19	19	1	512	59225	7.09		9.826	High	0	0	46824.6	3500000	1800000	1800000	3100000	2000000	2000000	1000000	1600000	2800000	1600000	1800000	1300000	2000000	1100000	1300000	2000000	2200000	1700000	2200000	1500000	2800000	1700000	1800000	1700000	70000000	70000000	35000000	35000000	30000000	42000000	32000000
mpneu16029	MPN508	16000000	2	2.71318	1	2	1	1	1	516	5839	7.52		0.072	Low	678	0.253648	80.39
mpneu06641	MPN259	2.52085e+08	115	35.7834	18	1167	18	18	1	517	58547	9.72	Acetyl [N-Term]	18.307	High	0	0	49016.1	14000000	7100000	9400000	12000000	10000000	11000000	6500000	7300000	11000000	10000000	9000000	8600000	12000000	6700000	3800000	4800000	8600000	7600000	18000000	10000000	14000000	8200000	9300000	9900000	180000000	140000000	110000000	120000000	61000000	50000000	88000000
mpneu15418	MPN600	7.37191e+08	115	53.0888	31	2649	31	31	1	518	57339	6.57	Acetyl [N-Term]	50.248	High	0	0	106997	32000000	25000000	25000000	30000000	21000000	18000000	16000000	16000000	31000000	25000000	20000000	16000000	25000000	17000000	13000000	18000000	17000000	19000000	27000000	25000000	34000000	23000000	23000000	21000000	350000000	420000000	190000000	220000000	180000000	230000000	240000000
mpneu15459	MPN592	8.18263e+07	114	57.7735	24	850	22	23	1	521	59464	7.65		8.261	High	0	0	34215.2	6200000	3800000	4400000	5600000	3000000	1800000	2900000	2400000	4800000	3500000	3900000	3900000	3800000	2400000	2300000	3200000	4700000	3500000	3900000	3700000	4800000	3200000	3000000	2300000	13000000	15000000		3200000	29000000	36000000	31000000
mpneu02068	MPN319	1.12917e+08	114	15.1341	5	422	5	5	1	522	57088	9.44		0.957	High	0	0	17178.6	7600000	4000000	4900000	4800000	4100000	4700000	2700000	2500000	5300000	3900000	3700000	3300000	4000000	3000000	2900000	4900000	4900000	3800000	3900000	3200000	5400000	3500000	3500000	3000000	49000000	44000000	36000000	33000000	23000000	25000000	24000000
mpneu00591	MPN084	6.22069e+07	115	51.7176	22	738	22	22	1	524	59517	6.43		4.946	High	0	0	28672.8	4200000	4000000	1700000	2500000	1500000	1300000	1200000	1300000	2300000	1600000	1500000	1500000	1900000	890000	800000	1500000	1400000	1600000	2000000	1500000	2400000	1500000	1400000	1300000	22000000	18000000	19000000	18000000	36000000	43000000	41000000
mpneu02233	MPN340	5.41685e+07	112	56.5217	22	745	21	21	1	529	60491	6.7		7.697	High	0	0	40777.8	2500000	900000	1100000	2000000	1700000	1300000	1100000	880000	2000000	1300000	1300000	1200000	1900000	960000	530000	1500000	2200000	1400000	2000000	1200000	1900000	1400000	1000000	1200000	43000000	37000000	19000000	25000000	16000000	19000000	19000000
mpneu20673	MPN588	1.48737e+07	19	15.0659	6	32	6	6	1	531	60105	6.04		0.711	Medium	30	0.029615	1247.25																													3700000
mpneu10433	MPN083	5.53743e+07	107	65.666	23	632	23	23	1	533	59935	7.97		5.898	High	0	0	24150	2000000	1300000	1500000	2300000	1500000	850000	900000	1000000	1400000	1500000	1200000	1100000	1500000	810000	880000	1300000	1400000	1300000	1900000	1200000	1800000	1400000	1100000	910000					21000000	29000000	22000000
mpneu20862	MPN556	1.0802e+09	116	75.6052	31	2875	30	31	1	537	62081	7.66	Acetyl [N-Term]	75.27	High	0	0	115309	78000000	43000000	37000000	72000000	56000000	45000000	35000000	44000000	44000000	39000000	32000000	45000000	51000000	29000000	30000000	45000000	58000000	32000000	57000000	49000000	60000000	46000000	38000000	28000000	1300000000	1200000000	600000000	570000000	390000000	460000000	380000000
mpneu01112	MPN154	6.71922e+08	115	71.1111	32	2526	32	32	1	540	60235	6.07		26.826	High	0	0	100189	52000000	30000000	15000000	38000000	35000000	27000000	18000000	20000000	20000000	25000000	25000000	24000000	29000000	17000000	18000000	27000000	20000000	14000000	26000000	25000000	38000000	25000000	23000000	26000000	180000000	190000000	99000000	85000000	190000000	300000000	220000000
mpneu07205	MPN342	5.46971e+07	105	53.5912	27	824	26	27	1	543	61937	5.29		14.199	High	0	0	33263	6600000	3600000	2500000	2800000	4100000	1400000	1600000	1900000	3200000	2900000	2700000	2800000	3800000	1800000	1700000	3300000	4000000	2800000	4200000	2400000	4200000	2700000	2900000	2300000	14000000	12000000	9100000	7500000	6000000	11000000	9600000
mpneu20758	MPN573	5.25194e+09	116	87.1087	57	11240	57	57	1	543	58051	5.72		247.163	High	0	0	542237	260000000	140000000	190000000	250000000	180000000	150000000	130000000	140000000	230000000	160000000	160000000	160000000	190000000	120000000	120000000	170000000	200000000	170000000	210000000	180000000	210000000	140000000	140000000	150000000	310000000	310000000	350000000	400000000	2100000000	2400000000	2500000000
mpneu20230	MPN661	6.83643e+07	97	19.49	11	235	11	11	1	549	61611	9.31		2.311	High	0	0	6467.41	2800000	840000	2200000	1500000		5300000		4100000	7000000	3100000	2200000	2300000	5600000	2100000		4500000	6500000	400000	5400000	4000000	4200000	5900000	1000000		85000000	57000000	35000000	38000000	15000000	42000000	44000000
mpneu07335	MPN358	1.95027e+08	115	46.0838	23	1024	22	23	1	549	64323	9.22		6.565	High	0	0	33322.5	16000000	9900000	8900000	11000000	11000000	9000000	6100000	6300000	11000000	7800000	7000000	7400000	9500000	4800000	4700000	6300000	7800000	7600000	10000000	8100000	9600000	7900000	7300000	8100000	160000000	160000000	120000000	140000000	45000000	55000000	89000000
mpneu00450	MPN066	2.70123e+08	115	76.5343	31	1606	30	31	1	554	63175	8.21		37.747	High	0	0	70338.2	7100000	4600000	5500000	9100000	6100000	6100000	3100000	4500000	13000000	3900000	4300000	5200000	9700000	4600000	2500000	6100000	5800000	7000000	7400000	4900000	9500000	4900000	3900000	5400000	350000000	290000000	160000000	150000000	100000000	120000000	140000000
mpneu05276	MPN046	1.50352e+08	115	59.605	31	1185	31	31	1	557	64073	8.57		20.102	High	0	0	43846.3	7100000	7100000	7100000	9000000	4000000	3500000	3100000	3100000	6000000	4700000	3900000	5100000	4500000	2400000	2900000	4500000	5600000	4200000	5400000	4200000	6000000	4600000	5800000	3700000	150000000	180000000	57000000	68000000	51000000	65000000	73000000
mpneu26008	MPN547	4.67373e+08	115	73.8351	34	3519	34	34	1	558	62398	8.16		31.622	High	0	0	135109	24000000	13000000	15000000	22000000	17000000	14000000	10000000	12000000	19000000	14000000	15000000	15000000	14000000	8900000	11000000	17000000	21000000	17000000	19000000	15000000	18000000	13000000	11000000	13000000	520000000	490000000	300000000	340000000	250000000	310000000	260000000
mpneu10214	MPN055	3.22174e+08	116	61.7857	29	2048	29	29	1	560	65091	9.07		17.632	High	0	0	87478.4	30000000	14000000	17000000	19000000	11000000	12000000	8500000	13000000	13000000	12000000	13000000	11000000	15000000	8400000	8400000	12000000	17000000	12000000	9600000	12000000	17000000	16000000	12000000	11000000	360000000	330000000	180000000	210000000	110000000	140000000	140000000
mpneu19453	MPN077	1.8453e+08	115	22.8164	12	836	10	10	1	561	61788	9.85		6.079	High	0	0	27505.6	24000000	16000000	10000000	18000000	15000000	15000000	4500000	10000000	17000000	11000000	12000000	11000000	6500000	3500000	8500000	8500000	8000000	6400000	13000000	3600000	15000000	9300000	8500000	8600000	290000000	250000000	190000000	180000000	210000000	150000000	140000000
mpneu20465	MPN621	4.84405e+08	116	69.5187	39	2061	37	39	1	561	63318	8.76		123.094	High	0	0	80528.2	21000000	18000000	17000000	23000000	14000000	12000000	8300000	9800000	20000000	15000000	14000000	13000000	16000000	10000000	8800000	13000000	20000000	15000000	19000000	16000000	19000000	14000000	14000000	11000000	480000000	480000000	220000000	250000000	190000000	230000000	220000000
mpneu11785	MPN308	4.35436e+07	110	17.1681	6	281	6	6	1	565	62519	9.1		1.637	High	0	0	11925.2	5400000	3100000	3700000	3300000	3400000	2300000	1300000	1900000	3200000	2300000	2100000	2200000	2400000	1300000	1200000	2400000	2400000	2400000	2700000	1900000	2600000	1900000	1900000	1600000	23000000	21000000	12000000	13000000	5200000	20000000	14000000
mpneu16322	MPN460	2.54075e+07	77	15.5752	7	161	7	7	1	565	62458	9.61		1.081	High	0	0	5302.79	1300000	850000		1600000			810000	420000	1300000				850000		640000			1000000	990000	1100000	1300000	770000	750000		12000000	12000000	5700000	7200000
mpneu25685	MPN596	2.87877e+07	79	41.8278	16	248	16	16	1	569	66298	8.69		2.268	High	0	0	9127.52	800000		550000				320000			370000	130000		590000	120000			620000		720000	140000	740000	230000			20000000	18000000	13000000	8300000	4600000	5100000	5800000
mpneu01833	MPN280	6.24739e+08	115	82.4253	38	2947	38	38	1	569	64045	7.71		190.095	High	0	0	124508	29000000	20000000	23000000	31000000	25000000	22000000	18000000	18000000	29000000	19000000	20000000	20000000	23000000	15000000	15000000	21000000	25000000	22000000	22000000	20000000	27000000	20000000	20000000	21000000	400000000	410000000	250000000	300000000	270000000	210000000	270000000
mpneu15206	MPN627	7.27217e+08	115	60.6643	32	2610	31	31	1	572	6391	7.88		99	High	0	0	98559.2	58000000	36000000	30000000	38000000	29000000	29000000	20000000	19000000	33000000	25000000	26000000	26000000	28000000	18000000	16000000	23000000	29000000	23000000	34000000	26000000	32000000	27000000	23000000	22000000	800000000	770000000	440000000	490000000	400000000	440000000	370000000
mpneu01701	MPN258	5.23087e+08	115	67.9443	37	2417	36	37	1	574	65025	9.54		25.367	High	0	0	79479.3	36000000	19000000	24000000	32000000	22000000	18000000	17000000	16000000	32000000	23000000	19000000	20000000	29000000	17000000	9000000	14000000	23000000	17000000	28000000	25000000	37000000	24000000	23000000	24000000	430000000	420000000	220000000	270000000	97000000	110000000	200000000
mpneu24542	MPN076	8.66365e+08	115	25.2595	11	1347	9	9	1	578	63174	9.47		10.053	High	0	0	63261.5	97000000	59000000	37000000	54000000	34000000	35000000	27000000	30000000	39000000	25000000	35000000	33000000	30000000	12000000	24000000	34000000	28000000	36000000	36000000	23000000	36000000	27000000	26000000	15000000	1000000000	1400000000	680000000	900000000	440000000	580000000	700000000
mpneu11631	MPN279	1.12903e+08	115	60.5852	26	1118	26	26	1	581	66111	7.74		18.11	High	0	0	45464.1	3100000	1400000	1900000	3500000	4000000	3300000	2200000	1800000	3900000	2600000	2300000	2700000	3100000	1500000	1500000	2700000	3700000	2900000	2600000	2700000	4400000	2100000	2300000	1600000	130000000	110000000	49000000	58000000	37000000	34000000	28000000
mpneu27002	MPN400	1.28199e+08	115	67.0103	37	1595	37	37	1	582	65937	7.58		18.829	High	0	0	60799.3	9900000	6400000	6600000	7000000	6400000	3900000	4300000	3800000	8000000	6100000	5500000	6000000	5800000	3800000	3900000	6100000	8000000	6000000	7800000	6900000	7700000	5100000	4700000	4300000	12000000	14000000	2400000	4500000	52000000	64000000	58000000
mpneu10800	MPN125	2.86895e+07	107	44.3686	20	576	20	20	1	586	67728	9.13		2.981	High	0	0	22515.1	1400000	940000	980000	800000	1100000	630000	570000		1600000	980000	1100000	760000	1100000	610000	830000	700000	1200000	1200000	1500000	1000000	1200000	870000	830000	780000	32000000	32000000	16000000	18000000	7400000	8200000	11000000
mpneu00936	MPN134	6.02933e+08	116	64.5051	28	2435	28	28	1	586	66422	9.09		41.987	High	0	0	103276	30000000	17000000	18000000	25000000	22000000	18000000	12000000	14000000	21000000	16000000	16000000	15000000	17000000	11000000	8600000	15000000	17000000	14000000	19000000	15000000	18000000	14000000	13000000	14000000	480000000	500000000	240000000	280000000	180000000	220000000	210000000
mpneu20865	MPN553	3.41669e+08	115	59.7623	32	1942	32	32	1	589	68074	8.9		27.48	High	0	0	68246.1	20000000	15000000	16000000	22000000	17000000	17000000	10000000	13000000	20000000	14000000	14000000	14000000	16000000	8700000	9200000	15000000	16000000	15000000	16000000	15000000	20000000	15000000	12000000	12000000	490000000	470000000	220000000	280000000	130000000	160000000	150000000
mpneu16328	MPN459	2.13406e+07	87	40.4399	19	899	10	10	1	591	65779	6.49		3.146	High	0	0	39317	2400000	1300000	1300000	1300000	1200000	1200000	880000	930000	1300000	1000000	1100000	980000	1200000	670000	700000	1200000	1200000	1100000	1300000	1300000	970000	630000	870000	1100000	3600000	4500000			4400000	5200000	4700000
mpneu07402	MPN372	824400000	115	74.9577	39	3465	39	39	1	591	68015	5.99		86.992	High	0	0	135331	120000000	28000000	32000000	39000000	28000000	25000000	20000000	26000000	50000000	41000000	34000000	36000000	40000000	28000000	18000000	27000000	42000000	26000000	37000000	39000000	75000000	59000000	52000000	44000000	390000000	420000000	200000000	240000000	170000000	150000000	220000000
mpneu16584	MPN434	6.78398e+09	116	78.3193	53	8691	52	52	1	595	65058	5.5		629.957	High	0	0	359646	310000000	220000000	220000000	290000000	190000000	170000000	150000000	120000000	240000000	170000000	170000000	170000000	230000000	130000000	110000000	170000000	230000000	190000000	220000000	190000000	270000000	170000000	160000000	140000000	1700000000	1600000000	1100000000	1300000000	2700000000	3300000000	3000000000
rdmp03676	background	74000000	1	1.31579	1	1	1	1	1	608	6796	7.05		0.066	Low	1632	0.423276	32.3
mpneu11119	MPN197	7.86235e+08	115	73.3224	40	3201	40	40	1	611	70915	8.78		44.555	High	0	0	132016	46000000	23000000	26000000	35000000	24000000	24000000	17000000	19000000	29000000	21000000	21000000	23000000	22000000	14000000	15000000	23000000	28000000	23000000	30000000	22000000	27000000	19000000	17000000	19000000	830000000	870000000	410000000	480000000	280000000	330000000	270000000
mpneu03970	MPN557	1.42736e+08	115	55.8824	20	1513	20	20	1	612	68011	9		6.197	High	0	0	66069.6	11000000	7200000	8000000	10000000	7000000	6400000	2500000	5900000	11000000	3200000	7100000	7500000	4200000	4600000	4900000	7100000	8700000	3000000	8700000	6700000	11000000	7500000	6500000	3900000	130000000	130000000	51000000	57000000	55000000	53000000	66000000
mpneu06132	MPN155	3.35617e+08	115	66.6126	33	2044	33	33	1	617	67855	7.97		18.829	High	0	0	70052.6	23000000	10000000	16000000	17000000	15000000	11000000	7900000	9600000	16000000	12000000	13000000	12000000	15000000	8100000	8400000	12000000	15000000	12000000	13000000	11000000	17000000	13000000	11000000	10000000	370000000	340000000	180000000	200000000	130000000	140000000	130000000
mpneu05038	MPN018	9.8207e+07	115	43.6597	25	1205	25	25	1	623	68885	9		9.723	High	0	0	38954.8	5700000	5800000	4800000	6000000	8700000	6700000	3200000	3700000	6800000	4200000	4600000	4400000	5200000	2600000	2500000	4300000	5700000	4700000	5700000	4700000	5900000	5000000	3500000	4400000	92000000	97000000	77000000	69000000	47000000	61000000	66000000
mpneu11974	MPN337	1.87636e+08	115	57.3482	33	1428	32	33	1	626	73342	7.2		11.664	High	0	0	56024.5	11000000	6200000	7200000	8800000	8000000	6000000	4400000	5300000	7400000	5400000	5200000	5600000	6300000	4400000	4000000	5300000	7600000	5900000	6700000	6300000	6700000	5000000	5300000	6100000	130000000	140000000	90000000	110000000	57000000	66000000	63000000
mpneu07164	MPN338	2.91948e+08	115	60.7595	31	1553	31	31	1	632	74289	5.86		22.101	High	0	0	60898.4	16000000	8500000	12000000	12000000	12000000	11000000	7800000	7800000	11000000	7300000	8100000	8400000	10000000	6200000	5900000	7800000	12000000	9200000	9400000	9300000	11000000	7800000	8500000	8000000	240000000	250000000	180000000	210000000	95000000	100000000	95000000
mpneu01547	MPN234	6875000	4	11.8483	5	17	5	5	1	633	72029	9.2		0.354	Low	128	0.0977846	612.522
mpneu17220	MPN353	1.14317e+08	115	55.205	29	1392	29	29	1	634	73007	7.01		18.684	High	0	0	54328.7	8400000	3100000	3800000	6300000	5300000	4200000	3000000	3300000	6100000	3800000	3200000	3700000	4600000	2900000	2400000	3700000	5100000	4000000	4600000	4100000	5100000	3300000	3600000	4800000	140000000	160000000	74000000	86000000	50000000	52000000	43000000
mpneu05880	MPN122	6.44387e+07	111	45.1969	27	924	26	26	1	635	72368	8.98		5.683	High	0	0	35752.1	5100000	2800000	2700000	2500000	2100000	2000000	1300000	1400000	2100000	1700000	2200000	2100000	1900000	1400000	1400000	1900000	2700000	1600000	1900000	1800000	2000000	1600000	1700000	1800000	63000000	66000000	32000000	40000000	22000000	33000000	24000000
mpneu16023	MPN509	1.6597e+07	61	33.3333	17	207	16	17	1	645	74741	9.06		1.485	High	0	0	9553.33	630000	390000	470000						330000				330000						590000		680000	400000			7800000	7700000	3500000	3000000			3400000
mpneu10432	MPN082	9.82109e+08	116	83.0247	42	3591	42	42	1	648	72333	7.53		275.17	High	0	0	158077	87000000	42000000	52000000	57000000	47000000	37000000	28000000	38000000	61000000	41000000	42000000	40000000	50000000	29000000	23000000	27000000	39000000	30000000	54000000	34000000	66000000	47000000	29000000	44000000	1200000000	800000000	460000000	540000000	270000000	440000000	350000000
mpneu00014	MPN003	4.7267e+08	115	78.3077	50	2926	48	49	1	650	73764	6.06		67.129	High	0	0	114687	32000000	18000000	18000000	24000000	21000000	17000000	14000000	17000000	27000000	20000000	19000000	18000000	24000000	16000000	12000000	16000000	21000000	18000000	22000000	20000000	34000000	24000000	22000000	23000000	500000000	480000000	260000000	300000000	170000000	180000000	190000000
mpneu25627	MPN610	4.62333e+07	111	16.7435	10	380	10	10	1	651	72701	9.96		1.61	High	0	0	16110.5	4500000	2400000	1800000	3000000	1800000	2700000	1600000	2200000	2500000	1500000	1700000	1500000	1800000	1400000	1600000	1500000	2300000	1600000	2300000	1800000	3200000	1400000	1500000	1400000	54000000	36000000	27000000	19000000	4500000	18000000	7800000
mpneu00374	MPN052	1.58056e+09	116	74.4292	37	2984	37	37	1	657	71628	9.25		29.703	High	0	0	119684	120000000	92000000	63000000	90000000	63000000	60000000	44000000	62000000	89000000	71000000	53000000	58000000	77000000	49000000	40000000	57000000	65000000	66000000	67000000	57000000	75000000	61000000	60000000	66000000	1200000000	1100000000	920000000	1000000000	550000000	710000000	740000000
mpneu11230	MPN211	1.29805e+08	115	63.3181	37	2078	37	37	1	657	75147	8.5		16.302	High	0	0	84785.2	11000000	4600000	3400000	4800000	4200000	3800000	2500000	2600000	4600000	3400000	3200000	2800000	3800000	2400000	1600000	3000000	5000000	2800000	3300000	2500000	3500000	2400000	3200000	3200000	130000000	140000000	60000000	79000000	51000000	49000000	53000000
mpneu27309	MPN357	1.09963e+08	115	71.1246	41	1660	41	41	1	658	73924	8.24		14.348	High	0	0	55500	16000000	5000000	5900000	13000000	9500000	9600000	3500000	5800000	14000000	7600000	8300000	8200000	9100000	4400000	4400000	5000000	12000000	8000000	13000000	2500000	10000000	6800000	6000000	7200000	87000000	73000000	43000000	48000000	26000000	39000000	32000000
mpneu16134	MPN496	1.71607e+07	41	6.06061	3	65	3	3	1	660	70814	9.55		0.425	High	2	0.00235849	2539.37	990000	1000000																							4700000	5100000	6100000	5500000	3900000	4100000	3500000
mpneu08820	MPN544	2.40732e+07	107	42.3193	24	584	24	24	1	664	76721	7.61		2.981	High	0	0	24798.3	1500000	480000	940000	940000	860000	1100000	640000		770000	560000	770000	570000	650000	580000	440000	340000	550000	340000	1100000	830000	800000	390000	490000	890000	23000000	20000000	11000000	12000000	4100000	4900000	5100000
mpneu26655	MPN452	1.27546e+09	115	43.75	26	2421	25	26	1	672	73676	4.82		72.053	High	0	0	93563.4	48000000	26000000	40000000	50000000	45000000	39000000	23000000	30000000	49000000	32000000	29000000	33000000	43000000	24000000	19000000	33000000	49000000	34000000	42000000	41000000	64000000	40000000	34000000	41000000	100000000	100000000	90000000	100000000	250000000	300000000	340000000
mpneu09960	MPN019	1.71331e+08	115	38.0386	22	1593	22	22	1	673	75561	9.67		18.513	High	0	0	68008.3	12000000	5900000	7100000	9500000	7100000	7300000	4800000	4800000	9000000	5900000	6400000	6600000	6900000	4200000	4100000	6400000	7900000	6600000	7600000	6500000	8600000	5200000	5300000	4400000	220000000	220000000	140000000	160000000	64000000	62000000	77000000
mpneu10054	MPN036	3.2767e+07	94	48.4398	23	483	23	23	1	673	76583	8.62		3.16	High	0	0	19916.7	3600000	1500000	2400000	3700000	3100000	2800000	1600000	2200000	3600000	2600000	2200000	1900000	2800000	2400000	1000000	3100000	2000000	1700000	4200000	3000000	3900000	2400000	2000000	2000000	18000000	10000000	10000000	14000000	9700000	11000000	22000000
mpneu20477	MPN618	2.31963e+08	116	66.0793	32	1717	32	32	1	681	76165	7.3		9	High	0	0	65852.3	15000000	8500000	9000000	13000000	10000000	9900000	5900000	7600000	14000000	10000000	9000000	8700000	12000000	7600000	5100000	8300000	11000000	8300000	13000000	9100000	17000000	11000000	9300000	9000000	140000000	140000000	81000000	92000000	78000000	93000000	110000000
mpneu01504	MPN227	1.3187e+09	116	81.8314	53	5378	53	53	1	688	76451	5.73		218.235	High	0	0	205709	77000000	46000000	47000000	71000000	57000000	52000000	26000000	39000000	68000000	47000000	44000000	42000000	47000000	24000000	27000000	46000000	57000000	48000000	46000000	43000000	64000000	45000000	42000000	42000000	750000000	800000000	380000000	450000000	430000000	590000000	560000000
mpneu05555	MPN078	1.18767e+08	115	40.3458	22	1007	22	22	1	694	75116	9.09		8.326	High	0	0	43207.4	9600000	5500000	5700000	7200000	7400000	4800000	3700000	3200000	6700000	5200000	5200000	5200000	5100000	3200000	3300000	5400000	6300000	4900000	6300000	5300000	9000000	5900000	5200000	3900000	62000000	53000000	37000000	49000000	27000000	32000000	32000000
mpneu20172	MPN671	1.04943e+09	115	75.0353	48	5908	46	47	1	709	77687	9.07		93.901	High	0	0	246670	70000000	42000000	45000000	53000000	38000000	36000000	28000000	25000000	45000000	35000000	35000000	34000000	34000000	23000000	22000000	38000000	45000000	37000000	34000000	33000000	49000000	36000000	30000000	28000000	850000000	830000000	540000000	610000000	360000000	410000000	330000000
mpneu01708	MPN261	6.18409e+08	115	70.8861	54	3360	54	54	1	711	81914	9.19		37.633	High	0	0	119582	36000000	19000000	22000000	30000000	30000000	21000000	14000000	17000000	27000000	18000000	18000000	19000000	16000000	14000000	12000000	18000000	22000000	18000000	26000000	20000000	26000000	18000000	17000000	19000000	910000000	910000000	440000000	430000000	260000000	290000000	260000000
mpneu12004	MPN341	10800000	48	18.042	11	105	10	10	1	715	83445	8.41		0.719	High	0	0	3757.3																									3800000				2700000		3900000
mpneu20975	MPN531	7.19046e+08	116	77.7622	64	4115	62	64	1	715	81345	8.15		108.854	High	0	0	173164	59000000	37000000	30000000	33000000	30000000	28000000	22000000	23000000	39000000	33000000	25000000	27000000	31000000	19000000	13000000	23000000	30000000	23000000	29000000	27000000	36000000	27000000	26000000	29000000	330000000	350000000	190000000	220000000	250000000	290000000	320000000
mpneu07080	MPN324	2.05707e+09	115	76.9764	58	5030	58	58	1	721	82323	7.08		176.828	High	0	0	225732	170000000	89000000	110000000	140000000	110000000	97000000	79000000	75000000	150000000	110000000	110000000	98000000	100000000	71000000	50000000	75000000	110000000	89000000	120000000	110000000	150000000	87000000	90000000	83000000	2000000000	2100000000	1100000000	1200000000	750000000	900000000	1100000000
mpneu11407	MPN243	4.79739e+08	115	79.4766	52	4348	52	52	1	726	83167	5.88		62.096	High	0	0	182109	35000000	15000000	21000000	25000000	25000000	24000000	13000000	18000000	25000000	17000000	18000000	18000000	24000000	16000000	12000000	17000000	21000000	17000000	26000000	18000000	35000000	24000000	20000000	26000000	200000000	230000000	130000000	150000000	130000000	150000000	190000000
rdmp43188	background	5000000	1	1.09141	1	1	1	1	1	733	82572	9.39		0.044	Low	1416	0.387688	34.45
mpneu02658	MPN397	1.78497e+08	115	50.7503	37	1901	37	37	1	733	86349	9.23		9	High	0	0	72987.5	12000000	6300000	7300000	9100000	9000000	7700000	4600000	6400000	11000000	7000000	6600000	6800000	7200000	4100000	4100000	6200000	9200000	7600000	8000000	6400000	8100000	5500000	4700000	6300000	260000000	330000000	140000000	160000000	75000000	99000000	71000000
mpneu11958	MPN335	3501600	25	7.64163	3	40	3	3	1	759	86876	6.86		0.354	High	0	0	3387.71	370000																												930000
mpneu06303	MPN199	2.11143e+07	35	29.2105	18	195	17	17	1	760	84098	9.26		1.283	High	0	0	7830.19	1300000
mpneu02736	MPN408	1.56139e+08	116	62.8947	39	1666	37	38	1	760	83293	9.14		8.541	High	0	0	76074.3	6700000	4000000	3300000	4400000	3800000	2600000	2000000	2600000	3500000	2800000	2400000	2700000	3900000	2000000	2200000	3600000	4200000	3800000	3500000	2600000	4200000	3400000	2200000	2500000	65000000	62000000	69000000	59000000	54000000	100000000	45000000
mpneu11946	MPN333	5.94835e+07	23	7.53512	5	25	5	5	1	783	891	9.14		0.292	Low	117	0.0906274	646.595
mpneu01908	MPN288	2.63096e+08	116	57.6874	41	2559	22	23	1	787	86837	9.06		10.979	High	0	0	107787	11000000	7300000	8500000	11000000	5800000	5300000	4700000	5000000	8300000	7200000	5400000	6300000	6200000	3600000	4800000	7100000	8400000	7000000	7000000	5700000	6700000	5100000	5500000	4200000	99000000	100000000	62000000	67000000	98000000	100000000	88000000
mpneu00866	MPN123	9.4076e+07	104	48.6692	33	1072	33	33	1	789	88613	8.91		8.103	High	0	0	37763.5	6200000	3100000	2400000	2900000	2900000	2500000	1500000	1700000	3500000	2300000	2300000	2000000	2800000	1600000	1500000	2000000	3400000	2100000	4100000	2100000	3800000	2200000	2100000	1900000	85000000	86000000	49000000	57000000	31000000	37000000	31000000
mpneu22025	MPN384	4.02704e+08	115	62.169	41	2498	41	41	1	793	91027	8.13		42.288	High	0	0	88931.4	34000000	20000000	22000000	29000000	33000000	31000000	14000000	26000000	32000000	20000000	21000000	19000000	24000000	14000000	10000000	17000000	24000000	18000000	33000000	21000000	26000000	18000000	20000000	25000000	550000000	530000000	260000000	280000000	140000000	170000000	150000000
mpneu11663	MPN284	633250000	116	64.2317	49	3181	36	37	1	794	87114	9.14		21.539	High	0	0	138750	44000000	25000000	29000000	37000000	22000000	17000000	18000000	19000000	29000000	24000000	20000000	22000000	23000000	14000000	16000000	25000000	30000000	24000000	25000000	21000000	25000000	17000000	19000000	18000000	360000000	350000000	200000000	230000000	210000000	260000000	240000000
mpneu13388	MPN506	5.57148e+07	110	48.5535	36	1313	20	21	1	795	87719	9.23		6.979	High	0	0	56004.3	2800000	1700000	1400000	2000000	1100000	1100000	1200000	670000	1200000	1000000	970000	1300000	1300000	1100000	1500000	1700000	1600000	1500000	1100000	1200000	1100000	1200000	1100000	690000	7900000	10000000			18000000	23000000	18000000
mpneu06095	MPN152	6.18593e+06	99	29.1457	19	569	10	11	1	796	87097	9.16		1.825	High	0	0	21977.6	200000	210000	220000	210000				130000	81000	92000	100000	260000			140000	300000	200000	180000		64000					310000	2300000			500000	680000	370000
rdmp14324	background	180000000	1	1.12641	1	1	1	1	1	799	90716	6.32		0.059	Low	1445	0.391918	34.1
mpneu11156	MPN200	2.39304e+08	116	60.5985	37	2276	34	35	1	802	88075	9.39		9.491	High	0	0	93262	11000000	9700000	7500000	10000000	5500000	3700000	7200000	5400000	7700000	8000000	4400000	6400000	9600000	4200000	5800000	13000000	10000000	12000000	8700000	4500000	4800000	6700000	5500000	5000000	140000000	110000000	88000000	130000000	130000000	160000000	110000000
mpneu00742	MPN106	2.3635e+08	115	76.2733	53	2772	52	53	1	805	91657	8.28		25.98	High	0	0	109039	10000000	5400000	6100000	8300000	7200000	5900000	5400000	5000000	8400000	5400000	5600000	5800000	8000000	4400000	3300000	5200000	7300000	6500000	8000000	6100000	10000000	7100000	5700000	6100000	350000000	230000000	110000000	130000000	65000000	76000000	84000000
mpneu06379	MPN210	667400000	115	73.6386	60	4054	60	60	1	808	91753	7.43		166.683	High	0	0	163554	48000000	26000000	21000000	26000000	21000000	18000000	15000000	14000000	27000000	18000000	19000000	20000000	21000000	13000000	12000000	19000000	22000000	19000000	20000000	19000000	23000000	16000000	18000000	16000000	610000000	620000000	340000000	390000000	230000000	300000000	270000000
rdmp31987	background	10000000	1	1.35802	1	1	1	1	1	810	92605	9.22		0.05	Low	1487	0.400593	33.74
mpneu02138	MPN332	8.79209e+08	115	71.7576	63	4538	62	63	1	825	93496	8.09		103.713	High	0	0	166727	52000000	27000000	23000000	36000000	30000000	27000000	21000000	26000000	35000000	24000000	29000000	28000000	35000000	24000000	21000000	31000000	38000000	31000000	37000000	24000000	47000000	33000000	30000000	30000000	410000000	450000000	190000000	210000000	310000000	400000000	390000000
mpneu20467	MPN620	9.7767e+07	115	61.3826	40	1618	39	40	1	839	9985	9.89		6.038	High	0	0	65895.5	6200000	3000000	4200000	5300000	4300000	3400000	2400000	2200000	4900000	3100000	3900000	3900000	4000000	2200000	2200000	3500000	4800000	3900000	4500000	3500000	5900000	3800000	3300000	2800000	93000000	91000000	49000000	56000000	38000000	36000000	37000000
mpneu09847	MPN004	3.91436e+08	116	57.5685	55	3548	54	54	1	839	93298	8.38	Acetyl [N-Term]	45.416	High	0	0	124008	28000000	14000000	15000000	18000000	13000000	11000000	10000000	10000000	21000000	13000000	13000000	13000000	18000000	11000000	8200000	13000000	16000000	13000000	16000000	14000000	27000000	18000000	16000000	16000000	360000000	370000000	180000000	200000000	100000000	120000000	140000000
mpneu16240	MPN480	1.06263e+08	110	54.2654	36	1611	36	36	1	844	9641	9.57		9.945	High	0	0	55621.4	7400000	3800000	4700000	8400000	3700000	3300000	3700000	4000000	7600000	5400000	5300000	5000000	6600000	4200000	3200000	4500000	3800000	4900000	6100000	4900000	6400000	4300000	6400000	3300000	150000000	150000000	69000000	75000000	28000000	35000000	42000000
mpneu06448	MPN218	6.46426e+08	115	68.0376	53	3873	53	53	1	851	9855	9.13		39.158	High	0	0	148133	36000000	20000000	25000000	32000000	38000000	30000000	20000000	20000000	31000000	22000000	23000000	21000000	22000000	14000000	14000000	23000000	29000000	22000000	24000000	20000000	36000000	23000000	20000000	24000000	390000000	400000000	210000000	240000000	140000000	160000000	170000000
mpneu21027	MPN520	2.61699e+08	115	62.8339	48	2617	48	48	1	861	99465	9.19		22.988	High	0	0	102819	16000000	5000000	11000000	14000000	8900000	13000000	5200000	5900000	15000000	9700000	6400000	6000000	6300000	6000000	3800000	5800000	8200000	6600000	12000000	9200000	8700000	6100000	5100000	9500000	410000000	430000000	240000000	270000000	130000000	140000000	130000000
mpneu01405	MPN209	6.16345e+07	108	35.0917	21	536	20	21	1	872	94908	6.84		3.561	High	0	0	16811.2	2700000	1400000	2200000	1600000	1400000	1400000	1300000	860000	1100000	880000	1500000	1100000	1600000	1000000	1100000	1500000	1900000	1900000	1100000	1600000	2000000	1500000	950000	940000	54000000	43000000	33000000	32000000	20000000	23000000	21000000
mpneu07463	MPN378	1.5105e+08	115	53.555	35	1753	35	35	1	872	99195	7.18		8.55	High	0	0	69948.2	8300000	4900000	6000000	7000000	5900000	4500000	4100000	4100000	6900000	4200000	5000000	4500000	5300000	3100000	2800000	4500000	6400000	5000000	5300000	4900000	7100000	5100000	4500000	4300000	110000000	120000000	58000000	70000000	41000000	53000000	47000000
mpneu16774	MPN407	3.61379e+07	110	52.7873	33	697	33	33	1	879	101024	6.19		3.575	High	0	0	24677	1800000	770000	870000	1600000	1600000	1300000	630000	720000	1800000	1300000	1200000	1300000	1200000	490000	650000	1000000	1600000	1200000	1500000	1000000	590000	650000	800000	600000	11000000	8400000		1600000	15000000	19000000	16000000
rdmp31048	background	310000	1	0.677966	1	1	1	1	1	885	100504	9.13		0.049	Low	1439	0.391458	34.16		310000
mpneu10770	MPN119	4.51212e+08	116	39.011	20	1655	20	20	1	910	10013	4.31		17.738	High	0	0	78464.5	20000000	10000000	11000000	15000000	14000000	14000000	8500000	9200000	16000000	10000000	12000000	9800000	13000000	8200000	7100000	11000000	16000000	12000000	14000000	11000000	18000000	11000000	9500000	10000000	240000000	250000000	110000000	130000000	200000000	250000000	210000000
mpneu26875	MPN419	2.81231e+08	115	71.7724	57	3011	56	57	1	914	105168	6.98		22.495	High	0	0	114252	21000000	11000000	15000000	19000000	15000000	15000000	9400000	10000000	19000000	12000000	12000000	12000000	13000000	8300000	7900000	12000000	16000000	13000000	16000000	14000000	20000000	13000000	11000000	12000000	270000000	290000000	170000000	160000000	96000000	110000000	110000000
mpneu11187	MPN207	2.48629e+09	115	59.4681	48	5514	48	48	1	940	101555	9.39	Acetyl [N-Term]	41.701	High	0	0	219335	230000000	130000000	95000000	120000000	91000000	82000000	66000000	75000000	110000000	78000000	90000000	91000000	96000000	64000000	58000000	88000000	110000000	96000000	85000000	74000000	160000000	110000000	96000000	98000000	2000000000	2100000000	1300000000	1500000000	850000000	1100000000	930000000
rdmp21815	background	48000000	1	0.63358	1	1	1	1	1	947	107322	9.22		0.037	Low	1559	0.409079	32.88
mpneu25572	MPN619	1.93804e+08	115	78.481	62	3135	61	62	1	948	10536	7.99		22.714	High	0	0	112867	19000000	8300000	8500000	12000000	10000000	11000000	5900000	7400000	13000000	8500000	8700000	7600000	9800000	5800000	5400000	9000000	11000000	8900000	9400000	7500000	13000000	6300000	7300000	8200000	130000000	130000000	69000000	77000000	43000000	53000000	54000000
mpneu21967	MPN396	1.90987e+08	115	40.6797	30	1939	29	30	1	971	108178	9.04		10.078	High	0	0	83763.5	13000000	6800000	7500000	8800000	7600000	6300000	4400000	5300000	8100000	4100000	5900000	4900000	6100000	3600000	3400000	6300000	7100000	5100000	7900000	6400000	9200000	6100000	5000000	5600000	150000000	190000000	140000000	130000000	55000000	110000000	91000000
mpneu21716	MPN426	2.03941e+08	115	69.6538	58	3835	58	58	1	982	110764	6.15		24.483	High	0	0	173230	15000000	7100000	8000000	10000000	8100000	7500000	5500000	6000000	10000000	7600000	7500000	7800000	7400000	4200000	4500000	6800000	11000000	8300000	8500000	6400000	12000000	7100000	6600000	6300000	240000000	240000000	130000000	150000000	82000000	110000000	67000000
mpneu25622	MPN612	380000	1	1.20361	1	1	1	1	1	997	117068	8.31		0.036	Low	986	0.316278	49.08																							380000
mpneu16341	MPN456	4.65448e+08	116	57.3134	51	3676	35	42	1	1005	110444	6.73		10.522	High	0	0	166184	29000000	16000000	19000000	25000000	28000000	21000000	11000000	15000000	19000000	15000000	12000000	15000000	20000000	11000000	11000000	18000000	21000000	16000000	18000000	16000000	18000000	13000000	13000000	19000000	80000000	95000000	87000000	80000000	140000000	190000000	180000000
mpneu21583	MPN447	8.95461e+08	115	34.3811	28	2027	28	28	1	1018	112145	4.04		42.94	High	0	0	73999.5	41000000	19000000	29000000	40000000	40000000	33000000	19000000	23000000	44000000	26000000	30000000	27000000	34000000	22000000	19000000	29000000	44000000	31000000	38000000	34000000	58000000	30000000	28000000	28000000	68000000	62000000	63000000	89000000	200000000	200000000	260000000
mpneu01437	MPN213	3.33596e+08	115	57.8641	58	2923	57	58	1	1030	115946	6.21		14.739	High	0	0	117845	11000000	4900000	7100000	9300000	8000000	7500000	5200000	6000000	7700000	7300000	4600000	5500000	6400000	4100000	4800000	7700000	7100000	6600000	5600000	5900000	10000000	5500000	5100000	5600000	38000000	40000000	15000000	17000000	82000000	98000000	120000000
mpneu09961	MPN020	3.18696e+08	115	62.5243	64	3353	64	64	1	1030	119527	8.18		18.394	High	0	0	129742	16000000	8800000	11000000	13000000	11000000	11000000	6900000	7700000	13000000	8600000	10000000	8500000	11000000	7200000	5600000	9100000	12000000	10000000	11000000	8800000	14000000	9400000	9000000	9400000	360000000	360000000	200000000	250000000	88000000	160000000	160000000
mpneu20796	MPN567	2.07432e+08	114	27.7457	23	748	23	23	1	1038	117088	4.13		8.211	High	0	0	27379.8	15000000	6800000	7000000	9900000	8500000	7400000	5000000	5900000	9000000	6600000	7000000	6500000	7500000	4700000	4200000	6000000	9200000	7600000	8200000	6700000	9200000	5700000	7300000	7400000	43000000	55000000	39000000	40000000	86000000	93000000	99000000
mpneu21423	MPN474	1.19062e+09	116	71.2806	51	4100	50	50	1	1062	121311	5.07		71.903	High	0	0	175301	110000000	47000000	50000000	67000000	120000000	100000000	25000000	46000000	120000000	77000000	48000000	41000000	68000000	43000000	25000000	69000000	47000000	65000000	85000000	33000000	47000000	55000000	48000000	65000000	180000000	200000000	320000000	360000000	530000000	940000000	560000000
mpneu10984	MPN153	6.05409e+08	115	73.7646	82	5278	80	80	1	1113	130253	8.09		35.795	High	0	0	202845	54000000	26000000	26000000	36000000	24000000	22000000	18000000	18000000	33000000	21000000	25000000	24000000	25000000	16000000	16000000	24000000	37000000	27000000	29000000	26000000	37000000	21000000	19000000	18000000	680000000	630000000	350000000	400000000	200000000	240000000	200000000
mpneu17010	MPN376	6.3807e+08	115	52.3684	62	3120	62	62	1	1140	130304	9.41		10.325	High	0	0	117836	19000000	12000000	9600000	12000000	8500000	6800000	8700000	8000000	15000000	11000000	9000000	9500000	14000000	6200000	4500000	7400000	9900000	8700000	11000000	13000000	10000000	8800000	7700000	7700000	310000000	330000000	120000000	150000000	140000000	180000000	150000000
mpneu06055	MPN142	5.62308e+08	116	64.6141	61	4287	37	50	1	1218	130378	8.15		22.495	High	0	0	169760	26000000	16000000	23000000	26000000	21000000	18000000	8900000	13000000	23000000	19000000	16000000	16000000	21000000	11000000	9800000	15000000	24000000	20000000	22000000	20000000	27000000	13000000	16000000	18000000	280000000	290000000	230000000	260000000	150000000	190000000	190000000
mpneu26745	MPN436	2.27816e+08	116	71.3023	62	3994	57	61	1	1244	139032	9.13		14.069	High	0	0	188690	20000000	12000000	11000000	15000000	11000000	8900000	6700000	8600000	11000000	8200000	7700000	8100000	10000000	6200000	6500000	17000000	11000000	10000000	11000000	9900000	13000000	8100000	7700000	9900000	74000000	84000000	45000000	51000000	54000000	64000000	56000000
mpneu26244	MPN515	1.35498e+09	115	78.6822	100	8495	99	100	1	1290	144805	9.25		72.564	High	0	0	361216	140000000	70000000	77000000	98000000	81000000	79000000	50000000	50000000	96000000	64000000	76000000	65000000	74000000	43000000	42000000	69000000	95000000	71000000	78000000	59000000	110000000	66000000	65000000	55000000	1400000000	1300000000	590000000	670000000	390000000	460000000	460000000
mpneu26426	MPN489	1.62974e+08	116	54.2308	61	2771	46	61	1	1300	142976	9.14		9.902	High	0	0	116802	7400000	4600000	5100000	5700000	4700000	3200000	3200000	3000000	3800000	3500000	2900000	4200000	5500000	2700000	3100000	5500000	4700000	5100000	5500000	4700000	5500000	3500000	4300000	3900000	26000000	41000000	22000000	27000000	49000000	56000000	51000000
mpneu26720	MPN444	1.69418e+08	115	65.8113	69	3133	69	69	1	1325	146189	8.02		10.765	High	0	0	134693	12000000	6500000	7600000	8800000	6400000	4900000	4600000	5000000	6200000	5700000	4400000	5100000	7300000	4300000	4200000	6200000	7900000	6200000	9200000	5400000	7100000	6000000	5200000	5900000	38000000	40000000	40000000	44000000	50000000	60000000	54000000
mpneu05559	MPN080	4.53251e+07	111	40.8369	38	1215	38	38	1	1386	154775	9.33		4.154	High	0	0	50488.1	1800000	1600000	1600000	2100000	1300000	1100000	780000	1000000	1500000	1800000	990000	1100000	1700000	780000	770000	1300000	1400000	1400000	1600000	1500000	2200000	1300000	970000	1200000	20000000	24000000	17000000	20000000	9900000	12000000	16000000
mpneu26243	MPN516	1.22535e+09	115	64.9892	96	7387	96	96	1	1391	155525	6.46		123.849	High	0	0	299415	130000000	51000000	52000000	61000000	63000000	70000000	32000000	42000000	94000000	44000000	65000000	62000000	48000000	30000000	29000000	67000000	97000000	52000000	55000000	43000000	110000000	63000000	59000000	66000000	850000000	850000000	480000000	670000000	350000000	350000000	330000000
mpneu19823	MPN034	2.02406e+08	115	62.2315	78	3408	77	78	1	1443	164998	7.39		14.849	High	0	0	122002	16000000	9500000	7400000	10000000	8400000	7700000	4700000	6000000	10000000	7300000	8100000	7200000	8400000	5600000	4000000	5700000	10000000	7000000	10000000	7700000	14000000	8400000	7800000	7800000	210000000	200000000	110000000	120000000	69000000	83000000	96000000
mpneu10901	MPN141	1.12042e+09	115	67.4862	92	8890	41	69	1	1627	176163	8.56		50.599	High	0	0	438969	76000000	36000000	44000000	59000000	50000000	45000000	28000000	34000000	56000000	39000000	40000000	34000000	41000000	27000000	28000000	42000000	54000000	43000000	45000000	42000000	62000000	38000000	35000000	40000000	450000000	460000000	320000000	420000000	300000000	360000000	370000000
mpneu06980	MPN310	6.65122e+08	115	64.7965	148	7400	141	147	1	1818	215492	8.98		44.066	High	0	0	260781	29000000	13000000	21000000	27000000	25000000	21000000	13000000	16000000	26000000	19000000	20000000	18000000	23000000	14000000	11000000	17000000	28000000	19000000	26000000	20000000	35000000	21000000	18000000	19000000	160000000	160000000	120000000	140000000	210000000	250000000	270000000
mpneu25204	MPN684	204780000	115	50.1063	73	4149	72	73	1	1882	209314	8.21		9	High	0	0	162468	21000000	11000000	9800000	13000000	11000000	10000000	6400000	7000000	9700000	6600000	8400000	8500000	8300000	5200000	4100000	7400000	8700000	8600000	8200000	7200000	10000000	6900000	6000000	6700000	290000000	310000000	210000000	210000000	100000000	120000000	120000000
[truncated: 85 more columns]
