# Supplementary material for: Unraveling the hidden universe of small proteins in bacterial genomes
Source: Mol Syst Biol. 2019 Feb 22;15(2):e8290. doi: 10.15252/msb.20188290 (PMC6385055; doi:10.15252/msb.20188290)
Supplement: Supplementary file 3 — Dataset EV2 [file MSB-15-e8290-s003.xlsx]

## Sheet: Legend
Dataset EV2. Experiment name references. Table including the sample identifier used in other tables representing each one of the 146 shotgun MS experiments performed in each species (column B). Columns C and D include basic information about the protocol: buffer used and type of digestion performed. Column E includes the reference link to the raw data in the public databases. Columns F and G pres…

## Sheet: DatasetEV2_sample_names
Sample Identifier (first time published: raw file // publicly available: PRIDE accession and # of sub-accession)	Organism	Buffer	Digestion	PRIDE accession (all relative information included in submission)	Description	Additional information
150717_S_EYLS_01_01	M. pneumoniae	1%SDS in TE	FASP	PXD008243	Total cell extracts from M. pneumoniae cells grown in Hiflick medium at 37ºC.	WT strain
150717_S_EYLS_02_01	M. pneumoniae	1%SDS in TE	FASP	PXD008243	Total cell extracts from M. pneumoniae cells grown in Hiflick medium at 37ºC.	WT strain
150717_S_EYLS_03_01	M. pneumoniae	1%SDS in TE	FASP	PXD008243	Total cell extracts from M. pneumoniae cells grown in Hiflick medium at 37ºC.	WT strain
150717_S_EYLS_04_01	M. pneumoniae	1%SDS in TE	FASP	PXD008243	Total cell extracts from M. pneumoniae cells grown in Hiflick medium at 37ºC.	WT strain
150717_S_EYLS_05_01	M. pneumoniae	1%SDS in TE	FASP	PXD008243	Total cell extracts from M. pneumoniae cells grown in Hiflick medium at 37ºC.	WT strain
150717_S_EYLS_06_01	M. pneumoniae	1%SDS in TE	FASP	PXD008243	Total cell extracts from M. pneumoniae cells grown in Hiflick medium at 37ºC.	WT strain
150717_S_EYLS_07_01	M. pneumoniae	1%SDS in TE	FASP	PXD008243	Total cell extracts from M. pneumoniae cells grown in Hiflick medium at 37ºC.	WT strain
150717_S_EYLS_08_01	M. pneumoniae	1%SDS in TE	FASP	PXD008243	Total cell extracts from M. pneumoniae cells grown in Hiflick medium at 37ºC.	WT strain
150717_S_EYLS_09_01	M. pneumoniae	1%SDS in TE	FASP	PXD008243	Total cell extracts from M. pneumoniae cells grown in Hiflick medium at 37ºC.	WT strain
150717_S_EYLS_10_01	M. pneumoniae	1%SDS in TE	FASP	PXD008243	Total cell extracts from M. pneumoniae cells grown in Hiflick medium at 37ºC.	WT strain
150717_S_EYLS_11_01	M. pneumoniae	1%SDS in TE	FASP	PXD008243	Total cell extracts from M. pneumoniae cells grown in Hiflick medium at 37ºC.	WT strain
150717_S_EYLS_12_01	M. pneumoniae	1%SDS in TE	FASP	PXD008243	Total cell extracts from M. pneumoniae cells grown in Hiflick medium at 37ºC.	WT strain
150717_S_EYLS_13_01	M. pneumoniae	1%SDS in TE	FASP	PXD008243	Total cell extracts from M. pneumoniae cells grown in Hiflick medium at 37ºC.	WT strain
150717_S_EYLS_14_01	M. pneumoniae	1%SDS in TE	FASP	PXD008243	Total cell extracts from M. pneumoniae cells grown in Hiflick medium at 37ºC.	WT strain
150717_S_EYLS_15_01	M. pneumoniae	1%SDS in TE	FASP	PXD008243	Total cell extracts from M. pneumoniae cells grown in Hiflick medium at 37ºC.	WT strain
150717_S_EYLS_16_01	M. pneumoniae	1%SDS in TE	FASP	PXD008243	Total cell extracts from M. pneumoniae cells grown in Hiflick medium at 37ºC.	WT strain
150717_S_EYLS_17_01	M. pneumoniae	1%SDS in TE	FASP	PXD008243	Total cell extracts from M. pneumoniae cells grown in Hiflick medium at 37ºC.	WT strain
150717_S_EYLS_18_01	M. pneumoniae	1%SDS in TE	FASP	PXD008243	Total cell extracts from M. pneumoniae cells grown in Hiflick medium at 37ºC.	WT strain
150717_S_EYLS_19_01	M. pneumoniae	1%SDS in TE	FASP	PXD008243	Total cell extracts from M. pneumoniae cells grown in Hiflick medium at 37ºC.	WT strain
150717_S_EYLS_20_01	M. pneumoniae	1%SDS in TE	FASP	PXD008243	Total cell extracts from M. pneumoniae cells grown in Hiflick medium at 37ºC.	WT strain
150717_S_EYLS_21_01	M. pneumoniae	1%SDS in TE	FASP	PXD008243	Total cell extracts from M. pneumoniae cells grown in Hiflick medium at 37ºC.	WT strain
150717_S_EYLS_22_01	M. pneumoniae	1%SDS in TE	FASP	PXD008243	Total cell extracts from M. pneumoniae cells grown in Hiflick medium at 37ºC.	WT strain
150717_S_EYLS_23_01	M. pneumoniae	1%SDS in TE	FASP	PXD008243	Total cell extracts from M. pneumoniae cells grown in Hiflick medium at 37ºC.	WT strain
150717_S_EYLS_24_01	M. pneumoniae	1%SDS in TE	FASP	PXD008243	Total cell extracts from M. pneumoniae cells grown in Hiflick medium at 37ºC.	WT strain
150810_S_MLLS_01_01	M. pneumoniae	PBS+0,1%SDS	FASP	PXD008243	Surfome sample of M. pneumoniae. Cells incubated with BirA protein and Biotin. Technical replicate 1.	Surfome experiment in M. pneumoniae: After incubation of cells with biotin ligase protein (BirA), cells are washed to eliminate extracellular BirA and then after lysis (300uL 6M urea in TBST and sonicated for 15mins ). Lysate samples are incubated with the streptavidin magnetic bead (Invitrogen ref. 65002) for 30mins at room temp to bind, with rotation. Wash beads with 3x 1mL PBS/6Murea and 1x 1m…
150810_S_MLLS_01_02	M. pneumoniae	PBS+0,1%SDS	FASP	PXD008243	Surfome sample of M. pneumoniae. Cells incubated with BirA protein and Biotin. Technical replicate 2.
150810_S_MLLS_02_01	M. pneumoniae	PBS+0,1%SDS	FASP	PXD008243	Negative control of Surfome. Cell extract is not incubated with BirA protein and Biotin. Technical replicate 1.
150810_S_MLLS_02_02	M. pneumoniae	PBS+0,1%SDS	FASP	PXD008243	Negative control of Surfome. Cell extract is not incubated with BirA protein and Biotin. Technical replicate 2.
150810_S_MLLS_03_01	M. pneumoniae	PBS+0,1%SDS	FASP	PXD008243	Total cell extract of M .penumoniae expressing GFP, introduced in the cells by using a minitransposon vector. Expression of GFP under a constitutive promoter. Technical Replicate 1	Mutant strain: intracellular expresion of GFP
150810_S_MLLS_03_02	M. pneumoniae	PBS+0,1%SDS	FASP	PXD008243	Total cell extract of M .penumoniae expressing GFP, introduced in the cells by using a minitransposon vector. Expression of GFP under a constitutive promoter. Technical Replicate 2	Mutant strain: intracellular expresion of GFP
150810_S_MLLS_04_01	M. pneumoniae	PBS+0,1%SDS	FASP	PXD008243	Total cell extract of M. pneumonie expressing a mutated version of GFP included in this strain by transposon mutagenesis. 1ug of total cell extract was digested. Technical Replicate1	Mutant strain GFPmut
150810_S_MLLS_04_02	M. pneumoniae	PBS+0,1%SDS	FASP	PXD008243	Total cell extract of M. pneumonie expressing a mutated version of GFP included in this strain by transposon mutagenesis. 1 ug of total cell extract was digested. Technical Replicate2	Mutant strain GFPmut
150810_S_MLLS_05_01	M. pneumoniae	PBS+0,1%SDS	FASP	PXD008243	Total cell extract of M. pneumonie expressing a mutated version of GFP included in this strain by transposon mutagenesis. 10ug of total cell extract was digested. Technical Replicate1	Mutant strain GFPmut
150810_S_MLLS_05_02	M. pneumoniae	PBS+0,1%SDS	FASP	PXD008243	Total cell extract of M. pneumonie expressing a mutated version of GFP included in this strain by transposon mutagenesis. 10 ug of total cell extract was digested. Technical Replicate2	Mutant strain GFPmut
150728_S_EYLS_01_02_FASPIII	M. pneumoniae	1%SDS,10 mM Tris·HCl, 1 mM EDTA pH7.5	FASP	PXD008243	Overexpression of mutant of MPN275	pMT85-tuf->275-DN strain is expressing the MPN275 protein with a Fag tag. The gene is included by transposon mutagenesis, using the pMT85 vector and the expression of the gene is under the Eftu promoter.
150728_S_EYLS_02_01_FASPIII	M. pneumoniae	1%SDS,10 mM Tris·HCl, 1 mM EDTA pH7.5	FASP	PXD008243	Overexpression of mutant of MPN275	pMT85-tuf->275-DN strain is expressing the MPN275 protein with a Fag tag. The gene is included by transposon mutagenesis, using the pMT85 vector and the expression of the gene is under the Eftu promoter.
150728_S_EYLS_03_02_FASPIII	M. pneumoniae	1%SDS,10 mM Tris·HCl, 1 mM EDTA pH7.5	FASP	PXD008243	Overexpression of mutant of MPN295	pMT85-tuf->295DN strain is expressing the MPN295 protein with a Fag tag. The gene is included by transposon mutagenesis, using the pMT85 vector and the expression of the gene is under the Eftu promoter.
150728_S_EYLS_04_01_FASPIII	M. pneumoniae	1%SDS,10 mM Tris·HCl, 1 mM EDTA pH7.5	FASP	PXD008243	Overexpression of mutant of MPN295	pMT85-tuf->295DN strain is expressing the MPN295 protein with a Fag tag. The gene is included by transposon mutagenesis, using the pMT85 vector and the expression of the gene is under the Eftu promoter.
150728_S_EYLS_05_02_FASPIII	M. pneumoniae	1%SDS,10 mM Tris·HCl, 1 mM EDTA pH7.5	FASP	PXD008243	Overexpressimutant of MPN424	pMT85-tuf->424-DN strain is expressing the MPN424 protein with a Fag tag. The gene is included by transposon mutagenesis, using the pMT85 vector and the expression of the gene is under the Eftu promoter.
150728_S_EYLS_06_01_FASPIII	M. pneumoniae	1%SDS,10 mM Tris·HCl, 1 mM EDTA pH7.5	FASP	PXD008243	Overexpression of mutant of MPN424	pMT85-tuf->424-DN strain is expressing the MPN424 protein with a Fag tag. The gene is included by transposon mutagenesis, using the pMT85 vector and the expression of the gene is under the Eftu promoter.
150728_S_EYLS_07_02_FASPIII	M. pneumoniae	1%SDS,10 mM Tris·HCl, 1 mM EDTA pH7.5	FASP	PXD008243	Overexpression of mutant of MPN294	pMT85-tuf->294-DN strain is expressing the MPN294 protein with a Fag tag. The gene is included by transposon mutagenesis, using the pMT85 vector and the expression of the gene is under the Eftu promoter.
150728_S_EYLS_08_01_FASPIII	M. pneumoniae	1%SDS,10 mM Tris·HCl, 1 mM EDTA pH7.5	FASP	PXD008243	Overexpression of mutant of MPN294	pMT85-tuf->294-DN strain is expressing the MPN294 protein with a Fag tag. The gene is included by transposon mutagenesis, using the pMT85 vector and the expression of the gene is under the Eftu promoter.
150728_S_EYLS_09_02_FASPIII	M. pneumoniae	1%SDS,10 mM Tris·HCl, 1 mM EDTA pH7.5	FASP	PXD008243	Overexpression of MPN529	pMT85-tuf->529 strain is expressing the MPN529 protein with a Fag tag. The gene is included by transposon mutagenesis, using the pMT85 vector and the expression of the gene is under the Eftu promoter.
150728_S_EYLS_10_01_FASPIII	M. pneumoniae	1%SDS,10 mM Tris·HCl, 1 mM EDTA pH7.5	FASP	PXD008243	Overexpression of MPN529	pMT85-tuf->529 strain is expressing the MPN529 protein with a Fag tag. The gene is included by transposon mutagenesis, using the pMT85 vector and the expression of the gene is under the Eftu promoter.
150728_S_EYLS_11_01_FASPIII	M. pneumoniae	1%SDS,10 mM Tris·HCl, 1 mM EDTA pH7.5	FASP	PXD008243	Overexpression of mutant of MPN529	pMT85-tuf->529-DN strain is expressing the MPN529 protein with a Fag tag. The gene is included by transposon mutagenesis, using the pMT85 vector and the expression of the gene is under the Eftu promoter.
150728_S_EYLS_12_01_FASPIII	M. pneumoniae	1%SDS,10 mM Tris·HCl, 1 mM EDTA pH7.5	FASP	PXD008243	Overexpression of mutant of MPN529	pMT85-tuf->529-DN strain is expressing the MPN529 protein with a Fag tag. The gene is included by transposon mutagenesis, using the pMT85 vector and the expression of the gene is under the Eftu promoter.
150728_S_EYLS_13_01_FASPIII	M. pneumoniae	1%SDS,10 mM Tris·HCl, 1 mM EDTA pH7.5	FASP	PXD008243	Overexpression of MPN608	pMT85-tuf->608 strain is expressing the MPN608 protein with a Fag tag. The gene is included by transposon mutagenesis, using the pMT85 vector and the expression of the gene is under the Eftu promoter.
150728_S_EYLS_14_01_FASPIII	M. pneumoniae	1%SDS,10 mM Tris·HCl, 1 mM EDTA pH7.5	FASP	PXD008243	Overexpression of MPN608	pMT85-tuf->608 strain is expressing the MPN608 protein with a Fag tag. The gene is included by transposon mutagenesis, using the pMT85 vector and the expression of the gene is under the Eftu promoter.
150728_S_EYLS_15_01_FASPIII	M. pneumoniae	1%SDS,10 mM Tris·HCl, 1 mM EDTA pH7.5	FASP	PXD008243	Overexpression of mtant of MPN608	pMT85-tuf->608-DN strain is expressing the MPN608 protein with a Fag tag. The gene is included by transposon mutagenesis, using the pMT85 vector and the expression of the gene is under the Eftu promoter.
150728_S_EYLS_16_01_FASPIII	M. pneumoniae	1%SDS,10 mM Tris·HCl, 1 mM EDTA pH7.5	FASP	PXD008243	Overexpression of mutant of MPN608	pMT85-tuf->608-DN strain is expressing the MPN608 protein with a Fag tag. The gene is included by transposon mutagenesis, using the pMT85 vector and the expression of the gene is under the Eftu promoter.
150728_S_EYLS_17_01_FASPIII	M. pneumoniae	1%SDS,10 mM Tris·HCl, 1 mM EDTA pH7.5	FASP	PXD008243	Overexpression of MPN478	pMT85-tuf->478 strain is expressing the MPN478 protein with a Fag tag. The gene is included by transposon mutagenesis, using the pMT85 vector and the expression of the gene is under the Eftu promoter.
150728_S_EYLS_18_01_FASPIII	M. pneumoniae	1%SDS,10 mM Tris·HCl, 1 mM EDTA pH7.5	FASP	PXD008243	Overexpression of MPN478	pMT85-tuf->478 strain is expressing the MPN478 protein with a Fag tag. The gene is included by transposon mutagenesis, using the pMT85 vector and the expression of the gene is under the Eftu promoter.
160502_S_TFLS_01_01_45pto	M. pneumoniae	6Murea/0.1% triton	In solution	PXD008243	Total cell extract of M. pneumonie enriched in membrane proteins after extraction with urea and triton.	Different amounts of extract where digested 45 ug (2 replicates) or 90 ug (one sample)
160502_S_TFLS_02_02_45pto_dil1-10	M. pneumoniae	6Murea/0.1% triton	In solution	PXD008243	Total cell extract of M. pneumonie enriched in membrane proteins after extraction with urea and triton
160502_S_TFLS_03_02_90pto	M. pneumoniae	6Murea/0.1% triton	In solution	PXD008243	Total cell extract of M. pneumonie enriched in membrane proteins after extraction with urea and triton
150728_S_EYLS_19_01_2ug_FASP3	M. pneumoniae	1%SDS,10 mM Tris·HCl, 1 mM EDTA pH7.5	FASP	PXD008243	pMT85-p517->dam-flag	M. pneumoniae strain expressing the Dam methyltransferase from E. coli under a synthetic promoter found in the ELM-Seq experiments (Yus E., et al. 2017 Nature Communications
150728_S_EYLS_20_01_2ug_FASP3	M. pneumoniae	1%SDS,10 mM Tris·HCl, 1 mM EDTA pH7.5	FASP	PXD008243	pMT85-p674.1->dam-flag	M. pneumoniae strain expressing the Dam methyltransferase from E. coli under a synthetic promoter found in the ELM-Seq experiments (Yus E., et al. 2017 Nature Communications).
150728_S_EYLS_21_01_2ug_FASP3	M. pneumoniae	1%SDS,10 mM Tris·HCl, 1 mM EDTA pH7.5	FASP	PXD008243	Mycoplasma expressing the dam protein as a reporter for different promoters and/or 5 'UTR. Yus et al., Nature Comm 2018	pMT85-p036->dam-flag: M. pneumoniae strain expressing the Dam methyltransferase from E. coli under the promoter of the MPN036 gene (Yus E., et al. 2017 Nature Communications)
150728_S_EYLS_22_01_2ug_FASP3	M. pneumoniae	1%SDS,10 mM Tris·HCl, 1 mM EDTA pH7.5	FASP	PXD008243	Mycoplasma expressing the dam protein as a reporter for different promoters and/or 5 'UTR. Yus et al., Nature Comm 2019	pMT85-tuf->dam-flag: M. pneumoniae strain expressing the Dam methyltransferase from E. coli under the promoter of the EfTu gene
150728_S_EYLS_23_01_2ug_FASP3	M. pneumoniae	1%SDS,10 mM Tris·HCl, 1 mM EDTA pH7.5	FASP	PXD008243	Mycoplasma expressing the dam protein as a reporter for different promoters and/or 5 'UTR. Yus et al., Nature Comm 2020	pMT85-p1->dam: M. pneumoniae strain expressing the Dam methyltransferase from E. coli under a synthetic promoter; found in the ELM-Seq experiments and not present in the genome of M. penumoniae
150728_S_EYLS_24_01_2ug_FASP3	M. pneumoniae	1%SDS,10 mM Tris·HCl, 1 mM EDTA pH7.5	FASP	PXD008243	Mycoplasma expressing the dam protein as a reporter for different promoters and/or 5 'UTR. Yus et al., Nature Comm 2021	pMT85-p2->dam: M. pneumoniae strain expressing the Dam methyltransferase from E. coli under a synthetic promoter; found in the ELM-Seq experiments and not present in the genome of M. penumoniae
150728_S_EYLS_25_01_2ug_FASP3	M. pneumoniae	1%SDS,10 mM Tris·HCl, 1 mM EDTA pH7.5	FASP	PXD008243	Mycoplasma expressing the dam protein as a reporter for different promoters and/or 5 'UTR. Yus et al., Nature Comm 2022	pMT85-p3->dam: M. pneumoniae strain expressing the Dam methyltransferase from E. coli under a synthetic promoter; found in the ELM-Seq experiments and not present in the genome of M. penumoniae
150728_S_EYLS_26_01_2ug_FASP3	M. pneumoniae	1%SDS,10 mM Tris·HCl, 1 mM EDTA pH7.5	FASP	PXD008243	Mycoplasma expressing the dam protein as a reporter for different promoters and/or 5 'UTR. Yus et al., Nature Comm 2023	pMT85-p4->dam: M. pneumoniae strain expressing the Dam methyltransferase from E. coli under a synthetic promoter; found in the ELM-Seq experiments and not present in the genome of M. penumoniae
150728_S_EYLS_27_01_2ug_FASP3	M. pneumoniae	1%SDS,10 mM Tris·HCl, 1 mM EDTA pH7.5	FASP	PXD008243	Mycoplasma expressing the dam protein as a reporter for different promoters and/or 5 'UTR. Yus et al., Nature Comm 2024	pMT85-p5->dam: M. pneumoniae strain expressing the Dam methyltransferase from E. coli under a synthetic promoter; found in the ELM-Seq experiments and not present in the genome of M. penumoniae
150728_S_EYLS_28_01_2ug_FASP3	M. pneumoniae	1%SDS,10 mM Tris·HCl, 1 mM EDTA pH7.5	FASP	PXD008243	Mycoplasma expressing the dam protein as a reporter for different promoters and/or 5 'UTR. Yus et al., Nature Comm 2025	pMT85-p6->dam: M. pneumoniae strain expressing the Dam methyltransferase from E. coli under a synthetic promoter; found in the ELM-Seq experiments and not present in the genome of M. penumoniae
150728_S_EYLS_29_01_2ug_FASP3	M. pneumoniae	1%SDS,10 mM Tris·HCl, 1 mM EDTA pH7.5	FASP	PXD008243	Mycoplasma expressing the dam protein as a reporter for different promoters and/or 5 'UTR. Yus et al., Nature Comm 2026	pMT85-p7->dam: M. pneumoniae strain expressing the Dam methyltransferase from E. coli under a synthetic promoter; found in the ELM-Seq experiments and not present in the genome of M. penumoniae
150728_S_EYLS_30_01_2ug_FASP3	M. pneumoniae	1%SDS,10 mM Tris·HCl, 1 mM EDTA pH7.5	FASP	PXD008243	Mycoplasma expressing the dam protein as a reporter for different promoters	pMT85-p8->dam: M. pneumoniae strain expressing the Dam methyltransferase from E. coli under a synthetic promoter; found in the ELM-Seq experiments and not present in the genome of M. penumoniae
150728_S_EYLS_31_01_2ug_FASP3	M. pneumoniae	1%SDS,10 mM Tris·HCl, 1 mM EDTA pH7.5	FASP	PXD008243	Mycoplasma expressing the dam protein as a reporter for different promoters	pMT85-p9->dam: M. pneumoniae strain expressing the Dam methyltransferase from E. coli under a synthetic promoter; found in the ELM-Seq experiments and not present in the genome of M. penumoniae
150728_S_EYLS_32_01_2ug_FASP3	M. pneumoniae	1%SDS,10 mM Tris·HCl, 1 mM EDTA pH7.5	FASP	PXD008243	Mycoplasma expressing the dam protein as a reporter for different promoters	pMT85-p10->dam: M. pneumoniae strain expressing the Dam methyltransferase from E. coli under a synthetic promoter; found in the ELM-Seq experiments and not present in the genome of M. penumoniae
150728_S_EYLS_33_01_2ug_FASP3	M. pneumoniae	1%SDS,10 mM Tris·HCl, 1 mM EDTA pH7.5	FASP	PXD008243	Mycoplasma expressing the dam protein as a reporter for different promoters	pMT85-p11->dam: M. pneumoniae strain expressing the Dam methyltransferase from E. coli under a synthetic promoter; found in the ELM-Seq experiments and not present in the genome of M. penumoniae
150728_S_EYLS_34_01_2ug_FASP3	M. pneumoniae	1%SDS,10 mM Tris·HCl, 1 mM EDTA pH7.5	FASP	PXD008243	Mycoplasma expressing the dam protein as a reporter for different promoters	pMT85-p12->dam: M. pneumoniae strain expressing the Dam methyltransferase from E. coli under a synthetic promoter; found in the ELM-Seq experiments and not present in the genome of M. penumoniae
150728_S_EYLS_35_01_2ug_FASP3	M. pneumoniae	1%SDS,10 mM Tris·HCl, 1 mM EDTA pH7.5	FASP	PXD008243	Mycoplasma expressing the dam protein as a reporter for different promoters	pMT85-SyP32->UTR1-dam: M. pneumoniae strain expressing the Dam methyltransferase from E. coli under a synthetic promoter and a 5'UTR region found in the ELM-Seq experiments
150728_S_EYLS_36_01_2ug_FASP3	M. pneumoniae	1%SDS,10 mM Tris·HCl, 1 mM EDTA pH7.5	FASP	PXD008243	Mycoplasma expressing the dam protein as a reporter for different promoters	pMT85-SyP32->UTR2-dam: M. pneumoniae strain expressing the Dam methyltransferase from E. coli under a synthetic promoter and a 5'UTR region found in the ELM-Seq experiments
150728_S_EYLS_37_01_2ug_FASP3	M. pneumoniae	1%SDS,10 mM Tris·HCl, 1 mM EDTA pH7.5	FASP	PXD008243	Mycoplasma expressing the dam protein as a reporter for different promoters	pMT85-SyP32->UTR3-dam: M. pneumoniae strain expressing the Dam methyltransferase from E. coli under a synthetic promoter and a 5'UTR region found in the ELM-Seq experiments
150728_S_EYLS_38_01_2ug_FASP3	M. pneumoniae	1%SDS,10 mM Tris·HCl, 1 mM EDTA pH7.5	FASP	PXD008243	Mycoplasma expressing the dam protein as a reporter for different promoters	pMT85-SyP32->UTR4-dam: M. pneumoniae strain expressing the Dam methyltransferase from E. coli under a synthetic promoter and a 5'UTR region found in the ELM-Seq experiments
150728_S_EYLS_39_01_2ug_FASP3	M. pneumoniae	1%SDS,10 mM Tris·HCl, 1 mM EDTA pH7.5	FASP	PXD008243	Mycoplasma expressing the dam protein as a reporter for different promoters	pMT85-SyP32->UTR5-dam: M. pneumoniae strain expressing the Dam methyltransferase from E. coli under a synthetic promoter and a 5'UTR region found in the ELM-Seq experiments
150728_S_EYLS_40_01_2ug_FASP3	M. pneumoniae	1%SDS,10 mM Tris·HCl, 1 mM EDTA pH7.5	FASP	PXD008243	Mycoplasma expressing the dam protein as a reporter for different promoters	pMT85-SyP32->UTR6-dam: M. pneumoniae strain expressing the Dam methyltransferase from E. coli under a synthetic promoter and a 5'UTR region found in the ELM-Seq experiments
150728_S_EYLS_41_01_2ug_FASP3	M. pneumoniae	1%SDS,10 mM Tris·HCl, 1 mM EDTA pH7.5	FASP	PXD008243	Mycoplasma expressing the dam protein as a reporter for different promoters	pMT85-SyP32->UTR7-dam: M. pneumoniae strain expressing the Dam methyltransferase from E. coli under a synthetic promoter and a 5'UTR region found in the ELM-Seq experiments
150728_S_EYLS_42_01_2ug_FASP3	M. pneumoniae	1%SDS,10 mM Tris·HCl, 1 mM EDTA pH7.5	FASP	PXD008243	Mycoplasma expressing the dam protein as a reporter for different promoters	pMT85-SyP32->UTR3-dam: M. pneumoniae strain expressing the Dam methyltransferase from E. coli under a synthetic promoter and a 5'UTR region found in the ELM-Seq experiments
150820_S_CGLS_19_01_FASPII	M. pneumoniae	4% SDS/0.1M TRIS	FASP	PXD008243	Protein quantification using C13 peptides as a standard	Standard curves for protein quantification from M. pneumoniae total cell extracts obtained at exponential phase of growth and mixed with different labbeled peptides from ribosomal proteins as well as peptides designed to identify new SEPs.
150820_S_CGLS_20_01_FASPII	M. pneumoniae	4% SDS/0.1M TRIS	FASP	PXD008243	Protein quantification using C13 peptides as a standard	Standard curves for protein quantification from M. pneumoniae total cell extracts obtained at exponential phase of growth and mixed with different labbeled peptides from ribosomal proteins as well as peptides designed to identify new SEPs.
150820_S_CGLS_21_01_FASPII	M. pneumoniae	4% SDS/0.1M TRIS	FASP	PXD008243	Protein quantification using C13 peptides as a standard	Standard curves for protein quantification from M. pneumoniae total cell extracts obtained at exponential phase of growth and mixed with different labbeled peptides from ribosomal proteins as well as peptides designed to identify new SEPs.
150820_S_CGLS_22_01_FASPII	M. pneumoniae	4% SDS/0.1M TRIS	FASP	PXD008243	Protein quantification using C13 peptides as a standard	Standard curves for protein quantification from M. pneumoniae total cell extracts obtained at exponential phase of growth and mixed with different labbeled peptides from ribosomal proteins as well as peptides designed to identify new SEPs.
150820_S_CGLS_23_01_FASPII	M. pneumoniae	4% SDS/0.1M TRIS	FASP	PXD008243	Protein quantification using C13 peptides as a standard	Standard curves for protein quantification from M. pneumoniae total cell extracts obtained at exponential phase of growth and mixed with different labbeled peptides from ribosomal proteins as well as peptides designed to identify new SEPs.
150820_S_CGLS_24_01_FASPII	M. pneumoniae	4% SDS/0.1M TRIS	FASP	PXD008243	Protein quantification using C13 peptides as a standard	Standard curves for protein quantification from M. pneumoniae total cell extracts obtained at exponential phase of growth and mixed with different labbeled peptides from ribosomal proteins as well as peptides designed to identify new SEPs.
150820_S_CGLS_25_01_FASPII	M. pneumoniae	4% SDS/0.1M TRIS	FASP	PXD008243	Protein quantification using C13 peptides as a standard	Standard curves for protein quantification from M. pneumoniae total cell extracts obtained at exponential phase of growth and mixed with different labbeled peptides from ribosomal proteins as well as peptides designed to identify new SEPs.
150820_S_CGLS_26_01_FASPII	M. pneumoniae	4% SDS/0.1M TRIS	FASP	PXD008243	Protein quantification using C13 peptides as a standard	Standard curves for protein quantification from M. pneumoniae total cell extracts obtained at exponential phase of growth and mixed with different labbeled peptides from ribosomal proteins as well as peptides designed to identify new SEPs.
150820_S_CGLS_27_01_FASPII	M. pneumoniae	4% SDS/0.1M TRIS	FASP	PXD008243	Protein quantification using C13 peptides as a standard	Standard curves for protein quantification from M. pneumoniae total cell extracts obtained at exponential phase of growth and mixed with different labbeled peptides from ribosomal proteins as well as peptides designed to identify new SEPs.
150820_S_CGLS_28_01_FASPII	M. pneumoniae	4% SDS/0.1M TRIS	FASP	PXD008243	Protein quantification using C13 peptides as a standard	Standard curves for protein quantification from M. pneumoniae total cell extracts obtained at exponential phase of growth and mixed with different labbeled peptides from ribosomal proteins as well as peptides designed to identify new SEPs.
150820_S_CGLS_29_01_FASPII	M. pneumoniae	4% SDS/0.1M TRIS	FASP	PXD008243	Protein quantification using C13 peptides as a standard	Standard curves for protein quantification from M. pneumoniae total cell extracts obtained at exponential phase of growth and mixed with different labbeled peptides from ribosomal proteins as well as peptides designed to identify new SEPs.
150820_S_CGLS_30_01_FASPII	M. pneumoniae	4% SDS/0.1M TRIS	FASP	PXD008243	Protein quantification using C13 peptides as a standard	Standard curves for protein quantification from M. pneumoniae total cell extracts obtained at exponential phase of growth and mixed with different labbeled peptides from ribosomal proteins as well as peptides designed to identify new SEPs.
150820_S_CGLS_31_01_FASPII	M. pneumoniae	4% SDS/0.1M TRIS	FASP	PXD008243	Protein quantification using C13 peptides as a standard	Standard curves for protein quantification from M. pneumoniae total cell extracts obtained at exponential phase of growth and mixed with different labbeled peptides from ribosomal proteins as well as peptides designed to identify new SEPs.
150820_S_CGLS_32_01_FASPII	M. pneumoniae	4% SDS/0.1M TRIS	FASP	PXD008243	Protein quantification using C13 peptides as a standard	Standard curves for protein quantification from M. pneumoniae total cell extracts obtained at exponential phase of growth and mixed with different labbeled peptides from ribosomal proteins as well as peptides designed to identify new SEPs.
150820_S_CGLS_33_01_FASPII	M. pneumoniae	4% SDS/0.1M TRIS	FASP	PXD008243	Protein quantification using C13 peptides as a standard	Standard curves for protein quantification from M. pneumoniae total cell extracts obtained at exponential phase of growth and mixed with different labbeled peptides from ribosomal proteins as well as peptides designed to identify new SEPs.
150820_S_CGLS_34_01_FASPII	M. pneumoniae	4% SDS/0.1M TRIS	FASP	PXD008243	Protein quantification using C13 peptides as a standard	Standard curves for protein quantification from M. pneumoniae total cell extracts obtained at exponential phase of growth and mixed with different labbeled peptides from ribosomal proteins as well as peptides designed to identify new SEPs.
150820_S_CGLS_35_01_FASPII	M. pneumoniae	4% SDS/0.1M TRIS	FASP	PXD008243	Protein quantification using C13 peptides as a standard	Standard curves for protein quantification from M. pneumoniae total cell extracts obtained at exponential phase of growth and mixed with different labbeled peptides from ribosomal proteins as well as peptides designed to identify new SEPs.
150820_S_CGLS_36_01_FASPII	M. pneumoniae	4% SDS/0.1M TRIS	FASP	PXD008243	Protein quantification using C13 peptides as a standard	Standard curves for protein quantification from M. pneumoniae total cell extracts obtained at exponential phase of growth and mixed with different labbeled peptides from ribosomal proteins as well as peptides designed to identify new SEPs.
150820_S_CGLS_37_01_FASPII	M. pneumoniae	4% SDS/0.1M TRIS	FASP	PXD008243	Protein quantification using C13 peptides as a standard	Standard curves for protein quantification from M. pneumoniae total cell extracts obtained at exponential phase of growth and mixed with different labbeled peptides from ribosomal proteins as well as peptides designed to identify new SEPs.
150820_S_CGLS_38_01_FASPII	M. pneumoniae	4% SDS/0.1M TRIS	FASP	PXD008243	Protein quantification using C13 peptides as a standard	Standard curves for protein quantification from M. pneumoniae total cell extracts obtained at exponential phase of growth and mixed with different labbeled peptides from ribosomal proteins as well as peptides designed to identify new SEPs.
150820_S_CGLS_39_01_FASPII	M. pneumoniae	4% SDS/0.1M TRIS	FASP	PXD008243	Protein quantification using C13 peptides as a standard	Standard curves for protein quantification from M. pneumoniae total cell extracts obtained at exponential phase of growth and mixed with different labbeled peptides from ribosomal proteins as well as peptides designed to identify new SEPs.
150820_S_CGLS_40_01_FASPII	M. pneumoniae	4% SDS/0.1M TRIS	FASP	PXD008243	Protein quantification using C13 peptides as a standard	Standard curves for protein quantification from M. pneumoniae total cell extracts obtained at exponential phase of growth and mixed with different labbeled peptides from ribosomal proteins as well as peptides designed to identify new SEPs.
150820_S_CGLS_41_01_FASPII	M. pneumoniae	4% SDS/0.1M TRIS	FASP	PXD008243	Protein quantification using C13 peptides as a standard	Standard curves for protein quantification from M. pneumoniae total cell extracts obtained at exponential phase of growth and mixed with different labbeled peptides from ribosomal proteins as well as peptides designed to identify new SEPs.
150820_S_CGLS_42_01_FASPII	M. pneumoniae	4% SDS/0.1M TRIS	FASP	PXD008243	Protein quantification using C13 peptides as a standard	Standard curves for protein quantification from M. pneumoniae total cell extracts obtained at exponential phase of growth and mixed with different labbeled peptides from ribosomal proteins as well as peptides designed to identify new SEPs.
150820_S_CGLS_43_01_FASPII	M. pneumoniae	4% SDS/0.1M TRIS	FASP	PXD008243	Protein quantification using C13 peptides as a standard	Standard curves for protein quantification from M. pneumoniae total cell extracts obtained at exponential phase of growth and mixed with different labbeled peptides from ribosomal proteins as well as peptides designed to identify new SEPs.
150820_S_CGLS_44_01_FASPII	M. pneumoniae	4% SDS/0.1M TRIS	FASP	PXD008243	Protein quantification using C13 peptides as a standard	Standard curves for protein quantification from M. pneumoniae total cell extracts obtained at exponential phase of growth and mixed with different labbeled peptides from ribosomal proteins as well as peptides designed to identify new SEPs.
150820_S_CGLS_45_01_FASPII	M. pneumoniae	4% SDS/0.1M TRIS	FASP	PXD008243	Protein quantification using C13 peptides as a standard	Standard curves for protein quantification from M. pneumoniae total cell extracts obtained at exponential phase of growth and mixed with different labbeled peptides from ribosomal proteins as well as peptides designed to identify new SEPs.
160908_S_TFLS_21_02_2ug	M. pneumoniae	4% SDS/0.1M TRIS	FASP	PXD008243	Comparison of protein quantification using SDs or urea as extraction methods	Total cell extract of different mycoplasma strains
160908_S_TFLS_21_03_2ug	M. pneumoniae	4% SDS/0.1M TRIS	FASP	PXD008243	Comparison of protein quantification using SDs or urea as extraction methods	Total cell extract of different mycoplasma strains
161116_S_TFLS_10_01_2ug	M. pneumoniae	6Murea	In solution	PXD008243	Comparison of protein quantification using SDs or urea as extraction methods	Total cell extract of different mycoplasma strains
161116_S_TFLS_10_02_2ug	M. pneumoniae	6Murea	In solution	PXD008243	Comparison of protein quantification using SDs or urea as extraction methods	Total cell extract of different mycoplasma strains
160908_S_TFLS_02_03_2ug	M. mycoides	4% SDS/0.1M TRIS	FASP	PXD008243	Comparison of protein quantification using SDs or urea as extraction methods	Total cell extract of different mycoplasma strains
160908_S_TFLS_02_04_2ug	M. mycoides	4% SDS/0.1M TRIS	FASP	PXD008243	Comparison of protein quantification using SDs or urea as extraction methods	Total cell extract of different mycoplasma strains
160908_S_TFLS_06_03_2ug	M. gallisepticum	4% SDS/0.1M TRIS	FASP	PXD008243	Comparison of protein quantification using SDs or urea as extraction methods	Total cell extract of different mycoplasma strains
160908_S_TFLS_06_04_2ug	M. gallisepticum	4% SDS/0.1M TRIS	FASP	PXD008243	Comparison of protein quantification using SDs or urea as extraction methods	Total cell extract of different mycoplasma strains
160908_S_TFLS_12_03_2ug	M. genitalium	4% SDS/0.1M TRIS	FASP	PXD008243	Comparison of protein quantification using SDs or urea as extraction methods	Total cell extract of different mycoplasma strains
160908_S_TFLS_12_04_2ug	M. genitalium	4% SDS/0.1M TRIS	FASP	PXD008243	Comparison of protein quantification using SDs or urea as extraction methods	Total cell extract of different mycoplasma strains
160908_S_TFLS_18_03_2ug	M. capricolum	4% SDS/0.1M TRIS	FASP	PXD008243	Comparison of protein quantification using SDs or urea as extraction methods	Total cell extract of different mycoplasma strains
160908_S_TFLS_18_04_2ug	M. capricolum	4% SDS/0.1M TRIS	FASP	PXD008243	Comparison of protein quantification using SDs or urea as extraction methods	Total cell extract of different mycoplasma strains
160908_S_TFLS_20_03_2ug	M. hyopneumoniae	4% SDS/0.1M TRIS	FASP	PXD008243	Comparison of protein quantification using SDs or urea as extraction methods	Total cell extract of different mycoplasma strains
160908_S_TFLS_20_04_2ug	M. hyopneumoniae	4% SDS/0.1M TRIS	FASP	PXD008243	Comparison of protein quantification using SDs or urea as extraction methods	Total cell extract of different mycoplasma strains
161116_S_TFLS_01_01_2ug	M. mycoides	6Murea	In solution	PXD008243	Comparison of protein quantification using SDs or urea as extraction methods	Total cell extract of different mycoplasma strains
161116_S_TFLS_01_02_2ug	M. mycoides	6Murea	In solution	PXD008243	Comparison of protein quantification using SDs or urea as extraction methods	Total cell extract of different mycoplasma strains
161116_S_TFLS_02_01_2ug	M. gallisepticum	6Murea	In solution	PXD008243	Comparison of protein quantification using SDs or urea as extraction methods	Total cell extract of different mycoplasma strains
161116_S_TFLS_02_02_2ug	M. gallisepticum	6Murea	In solution	PXD008243	Comparison of protein quantification using SDs or urea as extraction methods	Total cell extract of different mycoplasma strains
161116_S_TFLS_06_01_2ug.raw	M. genitalium	6Murea	In solution	PXD008243	Comparison of protein quantification using SDs or urea as extraction methods	Total cell extract of different mycoplasma strains
161116_S_TFLS_06_02_2ug.raw	M. genitalium	6Murea	In solution	PXD008243	Comparison of protein quantification using SDs or urea as extraction methods	Total cell extract of different mycoplasma strains
161116_S_TFLS_08_01_2ug.raw	M. capricolum	6Murea	In solution	PXD008243	Comparison of protein quantification using SDs or urea as extraction methods	Total cell extract of different mycoplasma strains
161116_S_TFLS_08_02_2ug.raw	M. capricolum	6Murea	In solution	PXD008243	Comparison of protein quantification using SDs or urea as extraction methods	Total cell extract of different mycoplasma strains
161116_S_TFLS_09_01_2ug.raw	M. hyopneumoniae	6Murea	In solution	PXD008243	Comparison of protein quantification using SDs or urea as extraction methods	Total cell extract of different mycoplasma strains
161116_S_TFLS_09_02_2ug.raw	M. hyopneumoniae	6Murea	In solution	PXD008243	Comparison of protein quantification using SDs or urea as extraction methods	Total cell extract of different mycoplasma strains
170718_S_TFLS_01_01_2ug_AQUA	M. pneumoniae	7M Urea + 0.2 M NH4HCO3	In solution	PXD008243	Comparison of protein quantification using SDs or urea as extraction methods	Total cell extract of different mycoplasma strains
170718_S_TFLS_02_01_2ug_AQUA	M. pneumoniae	7M Urea + 0.2 M NH4HCO3	In solution	PXD008243	Comparison of protein quantification using SDs or urea as extraction methods	Total cell extract of different mycoplasma strains
170718_S_TFLS_03_01_2ug_AQUA	M. pneumoniae	7M Urea + 0.2 M NH4HCO3	In solution	PXD008243	Comparison of protein quantification using SDs or urea as extraction methods	Total cell extract of different mycoplasma strains
170718_S_TFLS_04_01_2ug_AQUA	M. pneumoniae	100mM hepes + SDS	FASP	PXD008243	Comparison of protein quantification using SDs or urea as extraction methods	Total cell extract of different mycoplasma strains
170718_S_TFLS_05_01_2ug_AQUA	M. pneumoniae	100mM hepes + SDS	FASP	PXD008243	Comparison of protein quantification using SDs or urea as extraction methods	Total cell extract of different mycoplasma strains
170718_S_TFLS_06_01_2ug_AQUA	M. pneumoniae	100mM hepes + SDS	FASP	PXD008243	Comparison of protein quantification using SDs or urea as extraction methods	Total cell extract of different mycoplasma strains
250611_Maria_Lluch_Luis_Serrano_WT_1.raw	Escherichia coli K12	1%SDS in TE	FASP	PXD010490	Protein identification and quantification by using a non labeling approach. Total protein extract of an over night culture of E. coli.	Total cell extract of E coli strain K.12
250612_Maria_Lluch_Luis_Serrano_WT_2.raw	Escherichia coli K12	1%SDS in TE	FASP	PXD010490	Protein identification and quantification by using a non labeling approach. Total protein extract of an over night culture of E. coli.	Enriched SEPs from E. coli cell extract by using Tricine gels and cutting the band of 10 kDa
180720_S_MLLS_01_01_45pto_saureus	Staphylococcus aureus	1%SDS in TE	FASP	PXD011038	Protein quantification and quantification from a total cell extract of S. aureus. After running a Ticine gel the bands correspondng to 10 kDa and smaller protein sized were cutted to enrich in SEPs.	Enriched SEPs from S. aureus coli cell extract by using Tricine gels and cutting the band of 10 kDa
180720_S_MLLS_05_01_45pto_pseudomonas	Pseudomonas aeruginosa	1%SDS in TE	FASP	PXD011038	Protein quantification and quantification from a total cell extract of P. aeruginosa. After running a Ticine gel the bands correspondng to 10 kDa and smaller protein sized were cutted to enrich in SEPs.	Enriched SEPs from P. aeruginosa cell extract by using Tricine gels and cutting the band of 10 kDa
PRD000266 ; 13105	Lactococcus lactis strain AI06	SCX fraction 100 mM KH2PO4	Lahtvee, PJ. (2011)	PRD000266	Study of Lactococcus lactis metabolism at various specific growth rates B1T1_100mM	Lahtvee, PJ. (2011)
PXD000054; 27548	Helicobacter pylori 26695		Müller SA. (2013)	PXD000054	SEC fractionation of Low Molecular Weight proteins and subsequent AspN digestion	Müller SA. (2013)
PXD000054; 27550	Helicobacter pylori 26695		Müller SA. (2013)	PXD000055	in-gel digestion with trypsin	Müller SA. (2013)
PXD000054; 27552	Helicobacter pylori 26695		Müller SA. (2013)	PXD000056	SEC fractionation of Low Molecular Weight proteins and subsequent LysC digestion	Müller SA. (2013)
PXD000054; 27554	Helicobacter pylori 26695		Müller SA. (2013)	PXD000057	SEC fractionation of Low Molecular Weight proteins and subsequent Trypsin digestion	Müller SA. (2013)
PXD001246	Synechocystis sp. PCC 6803		FASP	PXD001246	Identification of the membrane and the soluble proteins in Synechocystis sp. PCC6803	Gao, L. (2014)
