# Supplementary material for: Unraveling the hidden universe of small proteins in bacterial genomes
Source: Mol Syst Biol. 2019 Feb 22;15(2):e8290. doi: 10.15252/msb.20188290 (PMC6385055; doi:10.15252/msb.20188290)
Supplement: Supplementary file 5 — Dataset EV4 [file MSB-15-e8290-s005.xlsx]

## Sheet: Legend
Dataset EV4. Heavy peptides. This table shows the C13C(6)15N(2)-labelled peptides synthesized to confirm RanSEPs predictions. Column A indicates the sequence of the peptide. Column B the protein id that is associated to this peptide. Column C indicates if the defined peptide sequence has the C13C(6)15N(2) modification. Empty column corresponds to the light peptide. Columns F, H, J, L, N and P sho…

## Sheet: DatasetEV4_13C(6)15N(4)peptides
					Urea_1		Urea_2		Urea_3		SDS_1		SDS_2		SDS_3
Annotated Sequence	Master Protein Accessions	Modifications	m/z (Da)	Amount Labeled peptide injected (fmols)	Area	Retention Time (min)	Area	Retention Time (min)	Area	Retention Time (min)	Area	Retention Time (min)	Area	Retention Time (min)	Area	Retention Time (min)
[K].ELGIHDFDENLNEQSLLK.[Q]	mpneu26490		1057.52		115941744	82.7	127138728	82.7	213211008	82.7	2783952	82.9	7493454	82.9	16209236	83
[K].ELGIHDFDENLNEQSLLK.[Q]	mpneu26490	1×Label:13C(6)15N(2) [K18]	1061.53	200	1220881664	82.7	1104788992	82.7	2311069952	82.7	1232517376	82.9	1423286272	82.9	872749248	83
[K].GGEATTSLTTNDPALK.[N]	mpneu01348		788.397		27378762	47.7	24740446	47.7	33470134	47.8	42839248	48.1	47425760	48	43625560	48.3
[K].GGEATTSLTTNDPALK.[N]	mpneu01348	1×Label:13C(6)15N(2) [K16]	792.404	200	11715994	47.7	17088916	47.7	15976208	47.8	18240770	48.1	19499414	48	20356642	48.2
[K].FVEPADFLGIR.[L]	mpneu11154		632.34		23231946	93.4	22871876	93.2	25726570	93.3	16571383	93.8	22509776	93.8	15378303	94
[K].FVEPADFLGIR.[L]	mpneu11154	1×Label:13C(6)15N(4) [R11]	637.344	200	77713176	93.3	69667304	93.3	91839720	93.3	72190240	93.8	86520120	93.8	66174764	94
[R].VDLAQTLPGR.[G]	mpneu01113		535.304		49102496	55.5	50840732	55.4	57391516	55.5	70620928	55.7	87140256	55.8	47978084	55.9
[R].VDLAQTLPGR.[G]	mpneu01113	1×Label:13C(6)15N(4) [R10]	540.308	200	418694016	55.5	500283136	55.4	562089280	55.5	470555360	55.8	70620928	55.8	486351936	55.8
[K].DETNICSQSLK.[R]	mpneu00732	1×Carbamidomethyl [C6]	647.801		999529408	39.2	1149107328	39.3	1234035072	39.4	1560770560	39.3	1764577152	39.3	1594600064	39.3
[K].DETNICSQSLK.[R]	mpneu00732	1×Label:13C(6)15N(2) [K11]; 1×Carbamidomethyl [C6]	651.808	100	168592144	39.1	179325312	39.1	198348960	39.3	215941136	39.2	233891904	39.1	213403008	39
[K].TSQITQQTTTNEK.[K]	mpneu14957		740.368		16892460	20.7	17751696	20.7	15367912	20.5	105324176	20.7	113321704	20.6	100393792	20.4
[K].TSQITQQTTTNEK.[K]	mpneu14957	1×Label:13C(6)15N(2) [K13]	744.375	50	179938256	20.6	208132464	20.6	185602112	20.5	224072704	20.7	229826704	20.6	221105888	20.4
[K].ALALVELIK.[L]	mpneu13213		485.321
[K].ALALVELIK.[L]	mpneu13213	1×Label:13C(6)15N(2) [K9]	489.328	200	23573700	89	21542910	88.9	32469756	89	32383176	89.2	27588642	89.1	21896574	89.3
[K].ILIKSPPSGLK.[E]	mpneu25190		576.871
[K].ILIKSPPSGLK.[E]	mpneu25190	1×Label:13C(6)15N(2) [K11]	588.878	200	26164534	45.2	26342260	45.2	26036416	45.3	49605116	45.5	47159648	45.4	46494340	45.7
