# Supplementary material for: Unraveling the hidden universe of small proteins in bacterial genomes
Source: Mol Syst Biol. 2019 Feb 22;15(2):e8290. doi: 10.15252/msb.20188290 (PMC6385055; doi:10.15252/msb.20188290)
Supplement: Supplementary file 6 — Dataset EV5 [file MSB-15-e8290-s006.xlsx]

## Sheet: Legend
Dataset EV5. Detection comparison including 6 Mycoplasma species. Table including information used in the detection of new proteins based on the integration of MS and conservation studies by BlastP of 6 Mycoplasmas. Each of columns A to F represents one organism and that column has all its putative ORFs found in the conservation study. If that protein appears in other species, the homolog will ap…

## Sheet: DatasetEV5_ComparativeMycos
ORF id								Conservation and MS results				Unique Peptides						Protein Size (aa)						Prediction RanSEPs
M. pneumoniae	M. genitalium	M.hyopneumoniae	M. capricolum	M. gallisepticum (high)	M. mycoides	M. mycoides	Nr of species predicted as protein by RanSEPs	Nr Species detected by MS	# Species by Orthology	Nr Species protein is a SEP	Protein conserved in >2 species and it is a SEP in all (C=1; NC=0); if it is conserved but it is only a SEP in one of the species (2)	M. pneumoniae	M. genitalium	M.hyopneumoniae	M. capricolum	M. gallisepticum (high)	M. mycoides	M. pneumoniae	M. genitalium	M.hyopneumoniae	M. capricolum	M. gallisepticum (high)	M. mycoides	M. pneumoniae	M. genitalium	M.hyopneumoniae	M. capricolum	M. gallisepticum (high)	M. mycoides
mpneu01832	mgeni00975	*	*	*	*	*	1	1	2	0	0		1					0	598	0	0	0	0	0	1	0	0	0	0
mpneu16807	mgeni22114	*	*	*	*	*	0	0	2	1	0		0					0	20	0	0	0	0	0	0	0	0	0	0
mpneu19261	mgeni23486	*	*	mhigh33550,mhigh13112	*	*	0	0	3	0	0							0	0	0	0	0	0	0	0	0	0	0,0	0
mpneu24349	*	*	*	mhigh33540,mhigh13102	*	*	0	0	2	0	0							0	0	0	0	0	0	0	0	0	0	0,0	0
mpneu05667	mgeni09405	*	*	mhigh09097	*	*	0	0	3	3	1		0			0		20	33	0	0	24	0	0	0	0	0	0	0
mpneu05673	mgeni05410	*	*	mhigh07659,mhigh09112	*	*	0	0	3	2	2		0					20	20	0	0	0	0	0	0	0	0	0,0	0
mpneu10545	mgeni05402	*	mcapr03486,mcapr15110	mhigh37260,mhigh16353	mmyco28304,mmyco48861	mmyco28304,mmyco48861	0	0	5	2	2		0					20	20	0	0	0	0	0	0	0	0,0	0,0	0,0
mpneu10569	mgeni01044	*	*	*	*	*	0	0	2	2	0		0					20	20	0	0	0	0	0	0	0	0	0	0
mpneu23420	mgeni24109	*	*	*	*	*	0	0	2	2	0		0					20	36	0	0	0	0	0	0	0	0	0	0
mpneu24733	mgeni16095	*	*	*	*	*	0	0	2	2	0		0					20	20	0	0	0	0	0	0	0	0	0	0
mpneu28145	mgeni19385	*	*	*	*	*	0	0	2	2	0		0					20	20	0	0	0	0	0	0	0	0	0	0
mpneu28680	mgeni23278	*	*	*	*	*	0	0	2	2	0		0					20	20	0	0	0	0	0	0	0	0	0	0
mpneu00669	mgeni09419	*	*	*	*	*	0	0	2	2	0		0					21	21	0	0	0	0	0	0	0	0	0	0
mpneu03725	mgeni11212	*	*	mhigh40206	*	*	0	0	3	3	1		0			0		21	21	0	0	29	0	0	0	0	0	0	0
mpneu05671	mgeni05408	*	mcapr07237,mcapr03492	*	mmyco40819,mmyco36718	mmyco40819,mmyco36718	0	0	4	2	2		0					21	21	0	0	0	0	0	0	0	0,0	0	0,0
mpneu07831	mgeni06731	*	*	*	*	*	0	0	2	2	0		0					21	26	0	0	0	0	0	0	0	0	0	0
mpneu08690	mgeni02873	*	*	*	*	*	0	0	2	2	0		0					21	37	0	0	0	0	0	0	0	0	0	0
mpneu10536	mgeni05394	*	*	*	*	*	0	0	2	2	0		0					21	33	0	0	0	0	0	0	0	0	0	0
mpneu13126	mgeni10952	*	*	*	*	*	0	0	2	2	0		0					21	39	0	0	0	0	0	0	0	0	0	0
mpneu22506	*	*	*	mhigh24722	*	*	0	0	2	2	0					0		21	0	0	0	29	0	0	0	0	0	0	0
mpneu27308	mgeni18147	*	*	*	*	*	0	0	2	2	0		0					21	21	0	0	0	0	0	0	0	0	0	0
mpneu29317	mgeni15154	*	*	*	*	*	0	0	2	2	0		0					21	26	0	0	0	0	0	0	0	0	0	0
mpneu00650	mgeni09400	*	*	mhigh02267,mhigh22645	*	*	0	0	3	2	2		0					22	22	0	0	0	0	0	0	0	0	0,0	0
mpneu00656	mgeni01020	*	*	*	*	*	0	0	2	2	0		0					22	22	0	0	0	0	0	0	0	0	0	0
mpneu00670	mgeni09420	*	*	mhigh02288,mhigh00586	*	*	0	0	3	2	2		0					22	22	0	0	0	0	0	0	0	0	0,0	0
mpneu00862	mgeni05810	*	*	mhigh39143	*	*	0	0	3	3	1		0			0		22	36	0	0	22	0	0	0	0	0	0	0
mpneu01737	mgeni05269	*	*	*	*	*	0	0	2	2	0		0					22	22	0	0	0	0	0	0	0	0	0	0
mpneu08851	mgeni03066	*	*	*	*	*	0	0	2	2	0		0					22	26	0	0	0	0	0	0	0	0	0	0
mpneu13208	mgeni02613	*	*	*	*	*	0	0	2	2	0		0					22	23	0	0	0	0	0	0	0	0	0	0
mpneu14706	mgeni08272	*	*	*	*	*	0	0	2	2	0		0					22	22	0	0	0	0	0	0	0	0	0	0
mpneu17505	mgeni18405	*	*	*	*	*	0	0	2	1	0							22	0	0	0	0	0	0	0	0	0	0	0
mpneu19242	mgeni19153	*	*	mhigh28349,mhigh26267	*	*	0	0	3	2	2		0					22	22	0	0	0	0	0	0	0	0	0,0	0
mpneu22016	mgeni14031	*	*	*	*	*	0	0	2	2	0		0					22	22	0	0	0	0	0	0	0	0	0	0
mpneu22942	mgeni15249	*	*	*	*	*	0	0	2	2	0		0					22	22	0	0	0	0	0	0	0	0	0	0
mpneu24355	mgeni15165	*	*	mhigh13107	*	*	0	0	3	3	1		0			0		22	22	0	0	22	0	0	0	0	0	0	0
mpneu02628	mgeni06496	*	*	*	*	*	0	0	2	2	0		0					23	23	0	0	0	0	0	0	0	0	0	0
mpneu03786	mgeni07420	*	*	*	*	*	0	0	2	2	0		0					23	23	0	0	0	0	0	0	0	0	0	0
mpneu09693	mgeni03859	*	*	*	*	*	0	0	2	2	0		0					23	23	0	0	0	0	0	0	0	0	0	0
mpneu12542	mgeni06596	*	*	*	*	*	0	0	2	2	0		0					23	44	0	0	0	0	0	0	0	0	0	0
mpneu26185	mgeni17291	*	*	*	*	*	0	0	2	2	0		0					23	22	0	0	0	0	0	0	0	0	0	0
mpneu26193	mgeni17298	*	*	*	*	*	0	0	2	2	0		0					23	34	0	0	0	0	0	0	0	0	0	0
mpneu28702	mgeni23316	*	*	mhigh28455	*	*	0	0	3	3	1		0			0		23	23	0	0	36	0	0	0	0	0	0	0
mpneu29311	mgeni19152	*	*	mhigh40979,mhigh43030	*	*	0	0	3	2	2		0					23	28	0	0	0	0	0	0	0	0	0,0	0
mpneu00667	mgeni01033	mhyop29139	mcapr15123	mhigh02285,mhigh00583	mmyco44622,mmyco48874	mmyco44622,mmyco48874	0	0	6	4	2		0	0	0			24	24	23.6667	24	0	0	0	0	0	0	0,0	0,0
mpneu00668	*	*	*	mhigh00584,mhigh02286	*	*	0	0	2	1	0							24	0	0	0	0	0	0	0	0	0	0,0	0
mpneu03680	mgeni02824	*	*	*	*	*	0	0	2	2	0		0					24	24	0	0	0	0	0	0	0	0	0	0
mpneu05679	mgeni01035	*	*	*	*	*	0	0	2	2	0		0					24	36	0	0	0	0	0	0	0	0	0	0
mpneu08897	mgeni11428	*	*	*	*	*	0	0	2	2	0		0					24	38	0	0	0	0	0	0	0	0	0	0
mpneu10543	mgeni05400	*	*	mhigh37257,mhigh16350	*	*	0	0	3	2	2		0					24	24	0	0	0	0	0	0	0	0	0,0	0
mpneu10551	mgeni09410	*	*	*	*	*	0	0	2	2	0		0					24	24	0	0	0	0	0	0	0	0	0	0
mpneu10567	mgeni01042	*	*	*	*	*	0	0	2	2	0		0					24	24	0	0	0	0	0	0	0	0	0	0
mpneu12472	mgeni06507	*	*	*	*	*	0	0	2	2	0		0					24	24	0	0	0	0	0	0	0	0	0	0
mpneu13501	mgeni07282	*	*	*	*	*	0	0	2	2	0		0					24	34	0	0	0	0	0	0	0	0	0	0
mpneu17141	mgeni22395	*	*	*	*	*	0	0	2	2	0		0					24	20	0	0	0	0	0	0	0	0	0	0
mpneu18253	mgeni23976	*	*	*	*	*	0	0	2	2	0		0					24	32	0	0	0	0	0	0	0	0	0	0
mpneu19258	mgeni23482	*	*	mhigh06043,mhigh26289	*	*	0	0	3	2	2		0					24	24	0	0	0	0	0	0	0	0	0,0	0
mpneu27119	mgeni14063	*	*	*	*	*	0	0	2	2	0		0					24	28	0	0	0	0	0	0	0	0	0	0
mpneu05672	mgeni05409	*	*	mhigh02281,mhigh00579	*	*	0	0	3	2	2		0					25	25	0	0	0	0	0	0	0	0	0,0	0
mpneu10570	mgeni01045	*	*	mhigh09128,mhigh07675	*	*	0	0	3	2	2		0					25	25	0	0	0	0	0	0	0	0	0,0	0
mpneu19914	mgeni16334	*	*	*	*	*	0	0	2	2	0		0					25	47	0	0	0	0	0	0	0	0	0	0
mpneu22500	mgeni22576	*	*	*	*	*	0	0	2	2	0		0					25	25	0	0	0	0	0	0	0	0	0	0
mpneu23077	mgeni15356	*	*	*	*	*	0	0	2	2	0		0					25	29	0	0	0	0	0	0	0	0	0	0
mpneu23167	mgeni19483	*	*	*	*	*	0	0	2	2	0		0					25	25	0	0	0	0	0	0	0	0	0	0
mpneu28458	mgeni15705	*	*	*	*	*	0	0	2	2	0		0					25	26	0	0	0	0	0	0	0	0	0	0
mpneu02685	mgeni02036	*	*	*	*	*	0	0	2	2	0		0					26	26	0	0	0	0	0	0	0	0	0	0
mpneu06936	*	*	*	mhigh15523	*	*	0	0	2	2	0					0		26	0	0	0	24	0	0	0	0	0	0	0
mpneu08285	mgeni11023	*	*	*	*	*	0	0	2	2	0		0					26	20	0	0	0	0	0	0	0	0	0	0
mpneu14803	mgeni08369	*	*	*	*	*	0	0	2	2	0		0					26	26	0	0	0	0	0	0	0	0	0	0
mpneu15214	mgeni20760	*	*	*	*	*	0	0	2	2	0		0					26	39	0	0	0	0	0	0	0	0	0	0
mpneu17687	mgeni14522	mhyop26878	*	mhigh42097	mmyco26441	mmyco26441	0	0	5	5	1		0	0		0	0	26	29	32.6667	0	53	22.3333	0	0	0	0	0	0
mpneu18157	mgeni15484	*	*	*	*	*	0	0	2	2	0		0					26	27	0	0	0	0	0	0	0	0	0	0
mpneu23415	mgeni24104	*	*	*	*	*	0	0	2	2	0		0					26	26	0	0	0	0	0	0	0	0	0	0
mpneu24969	mgeni20240	*	*	*	*	*	0	0	2	2	0		0					26	26	0	0	0	0	0	0	0	0	0	0
mpneu29080	mgeni14634	*	*	*	*	*	0	0	2	2	0		0					26	23	0	0	0	0	0	0	0	0	0	0
mpneu00644	mgeni09393	mhyop23463	mcapr15102,mcapr03478	mhigh16342	mmyco28296,mmyco48853	mmyco28296,mmyco48853	0	0	6	4	2		0	0		0		27	27	23.6667	0	27	0	0	0	0	0,0	0	0,0
mpneu00661	mgeni01027	mhyop29133	mcapr22445,mcapr18725	mhigh16363,mhigh14666	mmyco32817,mmyco28311	mmyco32817,mmyco28311	0	0	6	3	2		0	0				27	27	26.6667	0	0	0	0	0	0	0,0	0,0	0,0
mpneu03394	mgeni07210	*	*	*	*	*	0	0	2	2	0		0					27	27	0	0	0	0	0	0	0	0	0	0
mpneu05689	mgeni09426	*	*	*	*	*	0	0	2	2	0		0					27	34	0	0	0	0	0	0	0	0	0	0
mpneu08625	mgeni02801	*	*	*	*	*	0	0	2	2	0		0					27	32	0	0	0	0	0	0	0	0	0	0
mpneu08743	mgeni11265	*	*	*	*	*	0	0	2	2	0		0					27	51	0	0	0	0	0	0	0	0	0	0
mpneu09626	mgeni03793	*	*	*	*	*	0	0	2	2	0		0					27	29	0	0	0	0	0	0	0	0	0	0
mpneu10541	mgeni05398	*	*	mhigh16348,mhigh37255	*	*	0	0	3	2	2		0					27	27	0	0	0	0	0	0	0	0	0,0	0
mpneu11897	mgeni01583	*	*	*	*	*	0	0	2	2	0		0					27	35	0	0	0	0	0	0	0	0	0	0
mpneu14138	mgeni07835	*	*	*	*	*	0	0	2	2	0		0					27	39	0	0	0	0	0	0	0	0	0	0
mpneu14612	mgeni03816	mhyop04585	mcapr44451	*	*	*	0	0	4	4	1		0	0	0			27	27	26.6667	24	0	0	0	0	0	0	0	0
mpneu16325	mgeni21733	*	mcapr31926	mhigh08163	mmyco26921	mmyco26921	0	0	5	5	1		0		0	0	0	27	27	0	40	27	39.3333	0	0	0	0	0	0
mpneu18731	*	*	*	mhigh35305	*	*	0	1	2	2	0	1				0		27	0	0	0	36	0	0	0	0	0	0	0
mpneu20021	*	*	*	mhigh07023	*	*	0	0	2	2	0					0		27	0	0	0	38	0	0	0	0	0	0	0
mpneu22894	mgeni15198	*	*	*	*	*	0	0	2	2	0		0					27	28	0	0	0	0	0	0	0	0	0	0
mpneu23029	mgeni15315	*	*	*	*	*	0	0	2	2	0		0					27	40	0	0	0	0	0	0	0	0	0	0
mpneu27678	mgeni18437	*	*	mhigh34630	*	*	0	0	3	3	1		0			0		27	57	0	0	31	0	0	0	0	0	0	0
mpneu28235	mgeni23851	*	*	*	*	*	0	0	2	2	0		0					27	27	0	0	0	0	0	0	0	0	0	0
mpneu00082	mgeni08459	*	*	*	*	*	0	0	2	2	0		0					28	36	0	0	0	0	0	0	0	0	0	0
mpneu00672	mgeni09422	*	*	*	*	*	0	0	2	2	0		0					28	20	0	0	0	0	0	0	0	0	0	0
mpneu03651	mgeni11159	*	*	*	*	*	0	0	2	2	0		0					28	21	0	0	0	0	0	0	0	0	0	0
mpneu23712	mgeni19031	*	*	*	*	*	0	0	2	2	0		0					28	30	0	0	0	0	0	0	0	0	0	0
mpneu27012	mgeni17923	*	*	*	*	*	0	0	2	2	0		0					28	25	0	0	0	0	0	0	0	0	0	0
mpneu28074	mgeni23625	*	*	*	*	*	0	0	2	2	0		0					28	34	0	0	0	0	0	0	0	0	0	0
mpneu28800	mgeni19110	*	*	*	*	*	0	0	2	2	0		0					28	28	0	0	0	0	0	0	0	0	0	0
mpneu29312	mgeni15148	mhyop17405	mcapr34501,mcapr30827	mhigh43031,mhigh40980	mmyco13062,mmyco09115	mmyco13062,mmyco09115	0	0	6	3	2		0	0				28	90	27.6667	0	0	0	0	0	0	0,0	0,0	0,0
mpneu29453	mgeni15815	*	*	*	*	*	0	0	2	2	0		0					28	45	0	0	0	0	0	0	0	0	0	0
mpneu00099	mgeni00086	*	*	mhigh32823	*	*	0	0	3	3	1		0			0		29	50	0	0	30	0	0	0	0	0	0	0
mpneu00679	mgeni09430	*	*	*	*	*	0	0	2	2	0		0					29	27	0	0	0	0	0	0	0	0	0	0
mpneu04446	mgeni03532	*	*	*	*	*	0	0	2	2	0		0					29	26	0	0	0	0	0	0	0	0	0	0
mpneu04891	mgeni08345	*	*	*	*	*	0	0	2	2	0		0					29	47	0	0	0	0	0	0	0	0	0	0
mpneu05665	mgeni01015	mhyop24321,mhyop23469	mcapr18718,mcapr07229	mhigh09095	mmyco40812,mmyco44609,mmyco43113	mmyco40812,mmyco44609,mmyco43113	0	0	6	3	2		0			0		29	29	0	0	29	0	0	0	1,0	0,0	0	0,0,0
mpneu07255	mgeni10122	*	*	*	*	*	0	0	2	2	0		0					29	39	0	0	0	0	0	0	0	0	0	0
mpneu07338	mgeni01778	*	*	*	*	*	0	0	2	2	0		0					29	29	0	0	0	0	0	0	0	0	0	0
mpneu09644	mgeni12035	*	*	*	*	*	0	0	2	2	0		0					29	29	0	0	0	0	0	0	0	0	0	0
mpneu18284	mgeni24013	*	*	*	*	*	0	0	2	2	0		0					29	35	0	0	0	0	0	0	0	0	0	0
mpneu19239	mgeni19150	mhyop17402	mcapr23057,mcapr26834	mhigh43027,mhigh40976	mmyco04997,mmyco00532	mmyco04997,mmyco00532	0	0	6	3	2		0	0				29	29	49.6667	0	0	0	0	0	0	0,0	0,0	0,0
mpneu19255	mgeni23479	*	*	mhigh26286,mhigh06040	*	*	0	0	3	2	2		0					29	29	0	0	0	0	0	0	0	0	0,0	0
mpneu24344	mgeni23470	*	*	mhigh33529,mhigh35608	*	*	0	0	3	2	2		0					29	29	0	0	0	0	0	0	0	0	0,0	0
mpneu26969	mgeni22075	mhyop21559	*	mhigh26323	mmyco22154	mmyco22154	0	0	5	5	1		0	0		0	0	29	28	35.6667	0	25	34	0	0	0	0	0	0
mpneu28556	mgeni18104	*	*	*	*	*	0	0	2	2	0		0					29	35	0	0	0	0	0	0	0	0	0	0
mpneu02908	mgeni02266	*	*	*	*	*	0	0	2	2	0		0					30	31	0	0	0	0	0	0	0	0	0	0
mpneu09729	mgeni03886	*	*	*	*	*	0	0	2	2	0		0					30	34	0	0	0	0	0	0	0	0	0	0
mpneu14613	mgeni03817	*	*	*	*	*	0	0	2	2	0		0					30	36	0	0	0	0	0	0	0	0	0	0
mpneu17864	mgeni15205	mhyop22683	*	*	*	*	0	0	3	3	1		0	0				30	29	28.6667	0	0	0	0	0	0	0	0	0
mpneu19037	mgeni14672	*	*	*	*	*	0	0	2	2	0		0					30	24	0	0	0	0	0	0	0	0	0	0
mpneu19721	mgeni24616	*	*	*	*	*	0	0	2	2	0		0					30	40	0	0	0	0	0	0	0	0	0	0
mpneu21366	mgeni17364	*	*	*	*	*	0	0	2	2	0		0					30	29	0	0	0	0	0	0	0	0	0	0
mpneu23172	mgeni19489	*	*	*	*	*	0	0	2	2	0		0					30	45	0	0	0	0	0	0	0	0	0	0
mpneu25511	mgeni16754	*	*	mhigh14739	*	*	0	0	3	3	1		0			0		30	34	0	0	34	0	0	0	0	0	0	0
mpneu26794	mgeni17695	*	*	*	*	*	0	0	2	2	0		0					30	30	0	0	0	0	0	0	0	0	0	0
mpneu28651	mgeni18935	*	*	mhigh13096	*	*	0	0	3	3	1		0			0		30	35	0	0	62	0	0	0	0	0	0	0
mpneu29315	mgeni15151	mhyop06125,mhyop17410	mcapr26844,mcapr23067	mhigh28353,mhigh26271	mmyco05007,mmyco00542	mmyco05007,mmyco00542	0	0	6	2	2		0					30	30	0	0	0	0	0	0	0,0	0,0	0,0	0,0
mpneu29524	mgeni24294	*	*	*	*	*	0	0	2	2	0		0					30	30	0	0	0	0	0	0	0	0	0	0
mpneu03640	mgeni11146	*	*	*	*	*	0	0	2	2	0		0					31	31	0	0	0	0	0	0	0	0	0	0
mpneu07597	mgeni01969	*	*	*	*	*	0	0	2	2	0		0					31	31	0	0	0	0	0	0	0	0	0	0
mpneu07880	mgeni02215	*	*	*	*	*	0	0	2	2	0		0					31	42	0	0	0	0	0	0	0	0	0	0
mpneu07930	mgeni10722	*	*	mhigh12233	*	*	0	0	3	3	1		0			0		31	31	0	0	38	0	0	0	0	0	0	0
mpneu09042	mgeni03300	*	*	*	*	*	0	0	2	2	0		0					31	23	0	0	0	0	0	0	0	0	0	0
mpneu14705	mgeni08271	*	*	*	*	*	0	0	2	2	0		0					31	27	0	0	0	0	0	0	0	0	0	0
mpneu16808	mgeni13935	*	*	*	*	*	0	0	2	2	0		0					31	82	0	0	0	0	0	0	0	0	0	0
mpneu17897	mgeni23582	*	*	*	*	*	0	0	2	2	0		0					31	37	0	0	0	0	0	0	0	0	0	0
mpneu18869	mgeni23106	*	*	*	*	*	0	1	2	2	0	1	0					31	32	0	0	0	0	0	0	0	0	0	0
mpneu19562	mgeni20089	*	*	*	*	*	0	0	2	2	0		0					31	31	0	0	0	0	0	0	0	0	0	0
mpneu21962	*	*	*	mhigh34293	*	*	0	0	2	2	0					0		31	0	0	0	37	0	0	0	0	0	0	0
mpneu22719	mgeni22831	*	*	*	*	*	0	0	2	2	0		0					31	95	0	0	0	0	0	0	0	0	0	0
mpneu22893	mgeni15196	*	*	*	*	*	0	0	2	1	0							31	0	0	0	0	0	0	0	0	0	0	0
mpneu24350	mgeni15160	*	*	mhigh13103	*	*	0	0	3	3	1		0			0		31	31	0	0	31	0	0	0	0	0	0	0
mpneu25926	mgeni17088	*	*	*	*	*	0	0	2	2	0		0					31	39	0	0	0	0	0	0	0	0	0	0
mpneu27016	mgeni17926	*	*	*	*	*	0	0	2	2	0		0					31	31	0	0	0	0	0	0	0	0	0	0
mpneu28691	mgeni14990	*	*	mhigh43089	*	*	0	0	3	3	1		0			0		31	31	0	0	31	0	0	0	0	0	0	0
mpneu29905	mgeni24688	*	*	*	*	*	0	0	2	2	0		0					31	31	0	0	0	0	0	0	0	0	0	0
mpneu00651	mgeni09401	*	mcapr22438,mcapr11229	mhigh22646,mhigh02268	mmyco34446	mmyco34446	0	0	5	3	2		0				0	32	32	0	0	0	20.3333	0	0	0	0,0	0,0	0
mpneu03625	mgeni11128	*	*	mhigh41204	*	*	0	0	3	3	1		0			0		32	32	0	0	32	0	0	0	0	0	0	0
mpneu04107	mgeni07759	*	*	*	*	*	0	0	2	2	0		0					32	38	0	0	0	0	0	0	0	0	0	0
mpneu05694	mgeni09429	*	*	*	*	*	0	0	2	1	0		0					32	132	0	0	0	0	0	0	0	0	0	0
mpneu12512	mgeni06558	*	*	*	*	*	0	0	2	2	0		0					32	44	0	0	0	0	0	0	0	0	0	0
mpneu13480	mgeni07254	*	*	*	*	*	0	1	2	2	0	1	0					32	48	0	0	0	0	0	0	0	0	0	0
mpneu14299	mgeni11797	*	*	*	*	*	0	0	2	2	0		0					32	41	0	0	0	0	0	0	0	0	0	0
mpneu17173	mgeni22421	*	*	*	*	*	0	0	2	2	0		0					32	20	0	0	0	0	0	0	0	0	0	0
mpneu19563	mgeni20090	*	*	*	*	*	0	0	2	2	0		0					32	32	0	0	0	0	0	0	0	0	0	0
mpneu20031	mgeni20462	*	*	*	*	*	0	0	2	2	0		0					32	36	0	0	0	0	0	0	0	0	0	0
mpneu24654	mgeni20104	*	*	*	*	*	0	0	2	2	0		0					32	43	0	0	0	0	0	0	0	0	0	0
mpneu28673	mgeni14964	*	*	*	*	*	0	0	2	2	0		0					32	24	0	0	0	0	0	0	0	0	0	0
mpneu28785	mgeni19093	*	*	*	*	*	0	0	2	2	0		0					32	32	0	0	0	0	0	0	0	0	0	0
mpneu29323	mgeni19162	*	mcapr23075,mcapr34510	mhigh20515,mhigh40995	mmyco00550,mmyco21258,mmyco09250	mmyco00550,mmyco21258,mmyco09250	0	0	5	2	2		0					32	32	0	0	0	0	0	0	0	0,0	0,0	0,0,0
mpneu02859	mgeni10685	*	*	*	*	*	0	0	2	2	0		0					33	33	0	0	0	0	0	0	0	0	0	0
mpneu03649	mgeni11157	*	*	mhigh33760	mmyco15311	mmyco15311	0	0	4	4	1		0			0	0	33	33	0	0	33	33	0	0	0	0	0	0
mpneu04024	mgeni07686	*	*	*	*	*	0	0	2	2	0		0					33	40	0	0	0	0	0	0	0	0	0	0
mpneu04875	mgeni08329	*	*	*	*	*	0	0	2	2	0		0					33	28	0	0	0	0	0	0	0	0	0	0
mpneu05124	mgeni08544	*	*	*	*	*	0	0	2	2	0		0					33	33	0	0	0	0	0	0	0	0	0	0
mpneu06774	mgeni05365	*	*	*	*	*	0	0	2	2	0		0					33	39	0	0	0	0	0	0	0	0	0	0
mpneu09379	mgeni08024	*	*	*	*	*	0	0	2	2	0		0					33	36	0	0	0	0	0	0	0	0	0	0
mpneu12541	mgeni06595	*	*	*	*	*	0	0	2	2	0		0					33	25	0	0	0	0	0	0	0	0	0	0
mpneu13497	mgeni07277	*	*	*	*	*	0	0	2	2	0		0					33	56	0	0	0	0	0	0	0	0	0	0
mpneu15862	mgeni21406	*	*	*	*	*	0	0	2	2	0		0					33	20	0	0	0	0	0	0	0	0	0	0
mpneu19253	mgeni23477	*	*	*	*	*	0	0	2	2	0		0					33	33	0	0	0	0	0	0	0	0	0	0
mpneu24511	mgeni19983	*	*	*	*	*	0	0	2	2	0		0					33	33	0	0	0	0	0	0	0	0	0	0
mpneu24602	mgeni15960	*	*	*	*	*	0	0	2	2	0		0					33	37	0	0	0	0	0	0	0	0	0	0
mpneu25219	mgeni16513	*	*	*	*	*	0	0	2	2	0		0					33	47	0	0	0	0	0	0	0	0	0	0
mpneu28485	mgeni24147	*	*	*	*	*	0	0	2	2	0		0					33	65	0	0	0	0	0	0	0	0	0	0
mpneu00652	mgeni09403	*	*	mhigh22647,mhigh02269	*	*	0	0	3	2	2		0					34	21	0	0	0	0	0	0	0	0	0,0	0
mpneu02521	mgeni10281	mhyop08638	mcapr39370	mhigh38469	mmyco35210	mmyco35210	0	0	6	6	1		0	0	0	0	0	34	28	55.6667	27	33	26.3333	0	0	0	0	0	0
mpneu04023	mgeni03181	*	*	*	*	*	0	0	2	2	0		0					34	34	0	0	0	0	0	0	0	0	0	0
mpneu04711	mgeni08123	*	*	*	*	*	0	0	2	2	0		0					34	55	0	0	0	0	0	0	0	0	0	0
mpneu04807	mgeni08263	*	*	*	*	*	0	0	2	2	0		0					34	34	0	0	0	0	0	0	0	0	0	0
mpneu06886	mgeni05872	*	*	*	*	*	0	0	2	2	0		0					34	40	0	0	0	0	0	0	0	0	0	0
mpneu07681	mgeni02044	*	*	mhigh27056	*	*	0	0	3	3	1		0			0		34	24	0	0	24	0	0	0	0	0	0	0
mpneu08854	mgeni03068	*	*	*	*	*	0	0	2	2	0		0					34	34	0	0	0	0	0	0	0	0	0	0
mpneu09432	mgeni03634	*	*	*	*	*	0	0	2	2	0		0					34	45	0	0	0	0	0	0	0	0	0	0
mpneu18617	mgeni18997	*	*	mhigh28445	*	*	0	0	3	3	1		0			0		34	33	0	0	34	0	0	0	0	0	0	0
mpneu19245	mgeni19156	mhyop05760	*	mhigh35609,mhigh33530	*	*	0	0	4	3	2		0	0				34	34	27.6667	0	0	0	0	0	0	0	0,0	0
mpneu23045	mgeni23691	*	*	*	*	*	0	0	2	2	0		0					34	32	0	0	0	0	0	0	0	0	0	0
mpneu23052	mgeni23700	*	*	*	*	*	0	0	2	2	0		0					34	34	0	0	0	0	0	0	0	0	0	0
mpneu23120	mgeni15398	*	*	*	*	*	0	0	2	2	0		0					34	57	0	0	0	0	0	0	0	0	0	0
mpneu23268	mgeni23942	*	mcapr29118	mhigh12154	mmyco40164	mmyco40164	0	0	5	5	1		0		0	0	0	34	40	0	39	39	38.3333	0	0	0	0	0	0
mpneu23908	mgeni18726	*	*	*	*	*	0	0	2	2	0		0					34	46	0	0	0	0	0	0	0	0	0	0
mpneu24357	mgeni15166	mhyop17424	mcapr30840,mcapr42277	mhigh40998,mhigh20518	mmyco23033,mmyco09129,mmyco05021	mmyco23033,mmyco09129,mmyco05021	0	0	6	3	2		0	0				34	93	27.6667	0	0	0	0	0	0	0,0	0,0	0,0,0
mpneu25165	mgeni24932	*	*	mhigh21600	*	*	0	0	3	3	1		0			0		34	34	0	0	34	0	0	0	0	0	0	0
mpneu25167	mgeni24934	*	*	*	*	*	0	0	2	2	0		0					34	34	0	0	0	0	0	0	0	0	0	0
mpneu26846	mgeni21989	*	*	*	*	*	0	0	2	2	0		0					34	39	0	0	0	0	0	0	0	0	0	0
mpneu27544	mgeni14322	*	*	mhigh31901	*	*	0	0	3	3	1		0			0		34	34	0	0	56	0	0	0	0	0	0	0
mpneu27777	mgeni14534	*	*	*	*	*	0	0	2	2	0		0					34	28	0	0	0	0	0	0	0	0	0	0
mpneu00485	mgeni08807	mhyop23643	mcapr29586	*	mmyco25527	mmyco25527	0	0	5	5	1		0	0	0		0	35	37	36.6667	55	0	54.3333	0	0	0	0	0	0
mpneu00665	mgeni01031	mhyop29138	*	*	*	*	0	0	3	3	1		0	0				35	35	27.6667	0	0	0	0	0	0	0	0	0
mpneu03104	mgeni02472	*	*	*	*	*	0	0	2	2	0		0					35	40	0	0	0	0	0	0	0	0	0	0
mpneu03904	mgeni11388	*	*	*	*	*	0	0	2	2	0		0					35	25	0	0	0	0	0	0	0	0	0	0
mpneu04840	mgeni12133	*	*	*	*	*	0	0	2	2	0		0					35	60	0	0	0	0	0	0	0	0	0	0
mpneu05261	mgeni04352	*	*	*	*	*	0	0	2	2	0		0					35	51	0	0	0	0	0	0	0	0	0	0
mpneu08891	mgeni07619	*	*	*	*	*	0	0	2	2	0		0					35	42	0	0	0	0	0	0	0	0	0	0
mpneu09238	mgeni07849	*	*	*	*	*	0	0	2	2	0		0					35	25	0	0	0	0	0	0	0	0	0	0
mpneu10544	mgeni05401	*	*	*	*	*	0	0	2	2	0		0					35	35	0	0	0	0	0	0	0	0	0	0
mpneu13736	mgeni11358	*	*	*	*	*	0	0	2	2	0		0					35	35	0	0	0	0	0	0	0	0	0	0
mpneu16323	mgeni13588	*	*	mhigh01192	*	*	0	0	3	3	1		0			0		35	52	0	0	40	0	0	0	0	0	0	0
mpneu16326	mgeni21734	*	*	mhigh15328	*	*	0	0	3	3	1		0			0		35	28	0	0	27	0	0	0	0	0	0	0
mpneu17480	*	*	mcapr37159	*	*	*	0	0	2	2	0				0			35	0	0	30	0	0	0	0	0	0	0	0
mpneu18099	mgeni23803	*	*	*	*	*	0	0	2	2	0		0					35	24	0	0	0	0	0	0	0	0	0	0
mpneu19246	mgeni19157	*	*	*	*	*	0	0	2	2	0		0					35	40	0	0	0	0	0	0	0	0	0	0
mpneu19259	mgeni23484	mhyop11735,mhyop18046	mcapr23080,mcapr34515	mhigh33547,mhigh13109	*	*	0	0	5	2	2		0					35	35	0	0	0	0	0	0	0,0	0,0	0,0	0
mpneu20855	mgeni13079	*	*	*	*	*	0	0	2	2	0		0					35	35	0	0	0	0	0	0	0	0	0	0
mpneu22431	mgeni18248	*	*	*	*	*	0	0	2	2	0		0					35	35	0	0	0	0	0	0	0	0	0	0
mpneu23743	mgeni19058	*	*	*	*	*	0	0	2	2	0		0					35	36	0	0	0	0	0	0	0	0	0	0
mpneu29650	mgeni15989	*	*	*	*	*	0	0	2	2	0		0					35	35	0	0	0	0	0	0	0	0	0	0
mpneu02907	mgeni02265	*	*	*	*	*	0	0	2	2	0		0					36	63	0	0	0	0	0	0	0	0	0	0
mpneu03918	mgeni11403	*	*	*	*	*	0	0	2	2	0		0					36	36	0	0	0	0	0	0	0	0	0	0
mpneu06769	mgeni09375	*	*	mhigh37965	*	*	0	0	3	3	1		0			0		36	28	0	0	28	0	0	0	0	0	0	0
mpneu09936	mgeni08477	mhyop05616	mcapr05854	mhigh25525	mmyco06082	mmyco06082	0	0	6	6	1		0	0	0	0	0	36	30	27.6667	25	31	25	0	0	0	0	0	0
mpneu12471	mgeni06506	*	*	*	*	*	0	0	2	2	0		0					36	67	0	0	0	0	0	0	0	0	0	0
mpneu13019	mgeni02490	*	*	*	*	*	0	0	2	2	0		0					36	52	0	0	0	0	0	0	0	0	0	0
mpneu13043	mgeni02490	*	*	*	*	*	0	0	2	2	0		0					36	52	0	0	0	0	0	0	0	0	0	0
mpneu14368	mgeni08086	*	*	*	*	*	0	0	2	2	0		0					36	27	0	0	0	0	0	0	0	0	0	0
mpneu15848	mgeni13284	*	*	*	*	*	0	0	2	2	0		0					36	31	0	0	0	0	0	0	0	0	0	0
mpneu18276	mgeni24006	*	*	mhigh29647	*	*	0	0	3	3	1		0			0		36	41	0	0	42	0	0	0	0	0	0	0
mpneu18428	mgeni15742	*	*	*	*	*	1	0	2	2	0		0					36	65	0	0	0	0	0	1	0	0	0	0
mpneu18747	mgeni23447	*	*	*	*	*	0	0	2	2	0		0					36	36	0	0	0	0	0	0	0	0	0	0
mpneu19370	mgeni15802	*	*	*	*	*	0	0	2	2	0		0					36	58	0	0	0	0	0	0	0	0	0	0
mpneu19885	mgeni20303	*	*	*	*	*	0	0	2	2	0		0					36	36	0	0	0	0	0	0	0	0	0	0
mpneu20475	mgeni20820	*	*	*	*	*	0	0	2	2	0		0					36	24	0	0	0	0	0	0	0	0	0	0
mpneu21948	mgeni13945	*	*	*	*	*	0	0	2	2	0		0					36	44	0	0	0	0	0	0	0	0	0	0
mpneu28334	mgeni23957	*	mcapr44484	mhigh19366	mmyco40180	mmyco40180	0	0	5	5	1		0		0	0	0	36	52	0	33	36	44.3333	0	0	0	0	0	0
mpneu01221	mgeni09575	mhyop13256,mhyop13199	mcapr39827	mhigh29919	mmyco35581	mmyco35581	1	3	6	5	2		0		2	1	2	37	37	0	37	37	36.3333	1	0	0,0	1	0	0
mpneu02352	mgeni06272	*	mcapr19807	*	mmyco37836	mmyco37836	2	0	4	4	1		0		0		0	37	62	0	75	0	74.3333	0	0	0	1	0	1
mpneu06743	mgeni05311	*	*	*	*	*	0	0	2	2	0		0					37	40	0	0	0	0	0	0	0	0	0	0
mpneu07199	mgeni10108	*	*	*	*	*	0	0	2	2	0		0					37	29	0	0	0	0	0	0	0	0	0	0
mpneu13068	mgeni07071	*	*	*	*	*	1	0	2	2	0		0					37	61	0	0	0	0	0	1	0	0	0	0
mpneu14370	mgeni08087	*	*	*	*	*	0	0	2	2	0		0					37	28	0	0	0	0	0	0	0	0	0	0
mpneu17154	mgeni18136	*	*	*	*	*	0	0	2	2	0		0					37	20	0	0	0	0	0	0	0	0	0	0
mpneu17488	mgeni14419	*	*	*	*	*	0	0	2	2	0		0					37	25	0	0	0	0	0	0	0	0	0	0
mpneu18158	mgeni15485	*	*	*	*	*	0	0	2	2	0		0					37	31	0	0	0	0	0	0	0	0	0	0
mpneu18618	mgeni18998	*	*	mhigh28446	*	*	0	0	3	3	1		0			0		37	69	0	0	69	0	0	0	0	0	0	0
mpneu18706	mgeni15088	*	*	mhigh27848	*	*	0	0	3	3	1		0			0		37	60	0	0	45	0	0	0	0	0	0	0
mpneu18911	mgeni14820	*	*	*	*	*	0	0	2	2	0		0					37	55	0	0	0	0	0	0	0	0	0	0
mpneu24985	mgeni24696	*	*	*	*	*	0	0	2	2	0		0					37	61	0	0	0	0	0	0	0	0	0	0
mpneu27059	mgeni17975	*	*	*	*	*	0	0	2	2	0		0					37	40	0	0	0	0	0	0	0	0	0	0
mpneu28089	mgeni19307	*	*	*	*	*	0	0	2	2	0		0					37	39	0	0	0	0	0	0	0	0	0	0
mpneu29959	mgeni16312	*	*	*	*	*	0	0	2	2	0		0					37	37	0	0	0	0	0	0	0	0	0	0
mpneu00398	mgeni04436	*	*	*	*	*	0	0	2	2	0		0					38	38	0	0	0	0	0	0	0	0	0	0
mpneu00673	mgeni01037	*	mcapr22459,mcapr18739	mhigh02293,mhigh00591	mmyco47338,mmyco34467,mmyco32831,mmyco28325	mmyco47338,mmyco34467,mmyco32831,mmyco28325	0	0	5	2	2		0					38	30	0	0	0	0	0	0	0	0,0	0,0	0,0,0,0
mpneu01135	mgeni05479	*	*	*	*	*	0	0	2	2	0		0					38	47	0	0	0	0	0	0	0	0	0	0
mpneu04489	mgeni08048	*	*	*	*	*	0	0	2	2	0		0					38	41	0	0	0	0	0	0	0	0	0	0
mpneu04845	mgeni12138	*	*	*	*	*	0	0	2	2	0		0					38	41	0	0	0	0	0	0	0	0	0	0
mpneu09207	mgeni07817	mhyop28662	*	*	*	*	0	0	3	3	1		0	0				38	55	27.6667	0	0	0	0	0	0	0	0	0
mpneu10548	mgeni09408	mhyop23477	mcapr18722,mcapr22442	*	mmyco32814,mmyco28308	mmyco32814,mmyco28308	0	0	5	3	2		0	0				38	42	45.6667	0	0	0	0	0	0	0,0	0	0,0
mpneu12689	mgeni10638	*	*	*	*	*	0	0	2	2	0		0					38	44	0	0	0	0	0	0	0	0	0	0
mpneu13654	mgeni07448	*	*	*	*	*	0	0	2	2	0		0					38	38	0	0	0	0	0	0	0	0	0	0
mpneu15021	mgeni12481	*	*	*	*	*	0	0	2	2	0		0					38	34	0	0	0	0	0	0	0	0	0	0
mpneu17134	mgeni22387	*	*	*	*	*	0	0	2	2	0		0					38	38	0	0	0	0	0	0	0	0	0	0
mpneu18430	mgeni15744	*	*	*	*	*	0	0	2	2	0		0					38	85	0	0	0	0	0	0	0	0	0	0
mpneu18550	mgeni14907	*	*	mhigh19901	mmyco22360	mmyco22360	0	0	4	4	1		0			0	0	38	49	0	0	94	50	0	0	0	0	0	0
mpneu19871	mgeni20290	*	*	*	*	*	0	0	2	2	0		0					38	72	0	0	0	0	0	0	0	0	0	0
mpneu22041	mgeni22300	*	*	*	*	*	0	0	2	2	0		0					38	74	0	0	0	0	0	0	0	0	0	0
mpneu22556	mgeni22634	mhyop27837	*	*	*	*	0	0	3	3	1		0	0				38	38	30.6667	0	0	0	0	0	0	0	0	0
mpneu27791	*	*	*	mhigh03624	*	*	0	0	2	2	0					0		38	0	0	0	67	0	0	0	0	0	0	0
mpneu28671	mgeni14963	*	*	*	*	*	0	0	2	2	0		0					38	27	0	0	0	0	0	0	0	0	0	0
mpneu02629	*	*	*	mhigh18771	*	*	0	0	2	2	0					0		39	0	0	0	27	0	0	0	0	0	0	0
mpneu03639	mgeni11144	*	*	*	*	*	0	0	2	2	0		0					39	30	0	0	0	0	0	0	0	0	0	0
mpneu03650	mgeni11158	*	*	*	*	*	0	0	2	2	0		0					39	39	0	0	0	0	0	0	0	0	0	0
mpneu04066	mgeni07716	*	*	*	*	*	0	0	2	2	0		0					39	44	0	0	0	0	0	0	0	0	0	0
mpneu05179	mgeni00219	*	*	*	*	*	0	0	2	2	0		0					39	39	0	0	0	0	0	0	0	0	0	0
mpneu08856	mgeni03070	*	*	*	*	*	0	0	2	2	0		0					39	39	0	0	0	0	0	0	0	0	0	0
mpneu09212	mgeni07822	*	*	*	*	*	0	0	2	2	0		0					39	28	0	0	0	0	0	0	0	0	0	0
mpneu10552	mgeni09411	mhyop24332,mhyop23481	*	mhigh07658,mhigh09111	*	*	0	0	4	2	2		0					39	39	0	0	0	0	0	0	0,0	0	0,0	0
mpneu12116	mgeni01712	*	*	*	*	*	0	0	2	2	0		0					39	48	0	0	0	0	0	0	0	0	0	0
mpneu13016	mgeni02487	*	*	*	*	*	0	0	2	2	0		0					39	38	0	0	0	0	0	0	0	0	0	0
mpneu17712	mgeni14550	*	*	*	*	*	0	0	2	2	0		0					39	34	0	0	0	0	0	0	0	0	0	0
mpneu18389	mgeni19787	*	*	*	*	*	0	0	2	2	0		0					39	39	0	0	0	0	0	0	0	0	0	0
mpneu19793	mgeni24660	*	*	*	*	*	0	0	2	2	0		0					39	35	0	0	0	0	0	0	0	0	0	0
mpneu19911	mgeni16333	*	*	*	*	*	0	0	2	2	0		0					39	33	0	0	0	0	0	0	0	0	0	0
mpneu21522	mgeni17523	*	*	*	*	*	0	0	2	2	0		0					39	87	0	0	0	0	0	0	0	0	0	0
mpneu22328	*	mhyop03796	*	*	*	*	0	0	2	2	0			0				39	0	61.6667	0	0	0	0	0	0	0	0	0
mpneu23139	mgeni15420	*	*	mhigh18470	*	*	1	0	3	3	1		0			0		39	54	0	0	52	0	0	1	0	0	0	0
mpneu25141	mgeni24894	*	*	*	*	*	0	0	2	2	0		0					39	38	0	0	0	0	0	0	0	0	0	0
mpneu25224	mgeni16519	*	*	*	*	*	0	0	2	2	0		0					39	23	0	0	0	0	0	0	0	0	0	0
mpneu25268	mgeni16567	*	*	*	*	*	0	0	2	2	0		0					39	46	0	0	0	0	0	0	0	0	0	0
mpneu26005	mgeni17140	*	*	*	*	*	0	0	2	2	0		0					39	39	0	0	0	0	0	0	0	0	0	0
mpneu27957	mgeni19196	*	*	*	*	*	0	0	2	2	0		0					39	39	0	0	0	0	0	0	0	0	0	0
mpneu28601	mgeni23193	*	*	*	*	*	0	0	2	2	0		0					39	36	0	0	0	0	0	0	0	0	0	0
mpneu00648	mgeni09398	mhyop29121	mcapr03480,mcapr15104	mhigh22642,mhigh02264	*	*	0	0	5	3	2		0	0				40	40	36.6667	0	0	0	0	0	0	0,0	0,0	0
mpneu01503	*	*	mcapr01448	*	mmyco17861	mmyco17861	0	0	3	3	1				0		0	40	0	0	36	0	51	0	0	0	0	0	0
mpneu01634	mgeni09190	*	*	*	*	*	0	0	2	2	0		0					40	43	0	0	0	0	0	0	0	0	0	0
mpneu02570	mgeni06414	*	*	*	*	*	0	0	2	2	0		0					40	36	0	0	0	0	0	0	0	0	0	0
mpneu03000	mgeni06906	*	*	*	*	*	0	0	2	2	0		0					40	47	0	0	0	0	0	0	0	0	0	0
mpneu04338	mgeni03436	*	*	*	*	*	0	0	2	2	0		0					40	33	0	0	0	0	0	0	0	0	0	0
mpneu07071	mgeni09984	*	*	*	*	*	0	0	2	2	0		0					40	49	0	0	0	0	0	0	0	0	0	0
mpneu07129	mgeni06139	*	*	*	*	*	0	0	2	2	0		0					40	37	0	0	0	0	0	0	0	0	0	0
mpneu08959	*	*	*	mhigh11286	*	*	0	0	2	2	0					0		40	0	0	0	35	0	0	0	0	0	0	0
mpneu12783	mgeni02258	*	*	*	*	*	0	0	2	2	0		0					40	48	0	0	0	0	0	0	0	0	0	0
mpneu13475	mgeni07247	*	*	*	*	*	0	0	2	2	0		0					40	55	0	0	0	0	0	0	0	0	0	0
mpneu15776	mgeni21257	*	*	*	*	*	0	0	2	2	0		0					40	36	0	0	0	0	0	0	0	0	0	0
mpneu18320	mgeni15621	*	*	*	*	*	0	0	2	2	0		0					40	41	0	0	0	0	0	0	0	0	0	0
mpneu19872	mgeni20291	*	*	*	*	*	0	0	2	2	0		0					40	40	0	0	0	0	0	0	0	0	0	0
mpneu21966	mgeni13962	*	*	*	*	*	0	0	2	2	0		0					40	26	0	0	0	0	0	0	0	0	0	0
mpneu22430	mgeni18247	*	*	*	*	*	0	0	2	2	0		0					40	40	0	0	0	0	0	0	0	0	0	0
mpneu23321	mgeni15583	*	*	*	*	*	0	0	2	2	0		0					40	49	0	0	0	0	0	0	0	0	0	0
mpneu23990	mgeni18815	*	*	*	*	*	0	0	2	2	0		0					40	40	0	0	0	0	0	0	0	0	0	0
mpneu24100	mgeni18638	*	*	*	*	*	0	0	2	2	0		0					40	41	0	0	0	0	0	0	0	0	0	0
mpneu24337	mgeni19148	*	*	mhigh33521,mhigh35600	*	*	0	0	3	2	2		0					40	40	0	0	0	0	0	0	0	0	0,0	0
mpneu03939	mgeni03109	*	*	*	*	*	0	0	2	2	0		0					41	36	0	0	0	0	0	0	0	0	0	0
mpneu04359	mgeni11714	*	*	*	*	*	0	0	2	2	0		0					41	66	0	0	0	0	0	0	0	0	0	0
mpneu04442	mgeni03527	*	mcapr23555	*	mmyco23875	mmyco23875	0	0	4	2	2		0		0		0	41	63	0	119	0	205	0	0	0	0	0	0
mpneu13067	mgeni07070	*	*	*	*	*	0	0	2	2	0		0					41	26	0	0	0	0	0	0	0	0	0	0
mpneu16875	mgeni13995	*	*	*	*	*	0	0	2	2	0		0					41	54	0	0	0	0	0	0	0	0	0	0
mpneu17502	mgeni18402	*	*	*	*	*	0	0	2	2	0		0					41	48	0	0	0	0	0	0	0	0	0	0
mpneu29897	mgeni24677	*	*	*	*	*	0	0	2	2	0		0					41	39	0	0	0	0	0	0	0	0	0	0
mpneu30079	mgeni16419	*	*	*	*	*	0	0	2	2	0		0					41	43	0	0	0	0	0	0	0	0	0	0
mpneu03861	mgeni03038	*	*	*	*	*	0	0	2	2	0		0					42	73	0	0	0	0	0	0	0	0	0	0
mpneu04889	mgeni08342	*	*	*	*	*	0	0	2	2	0		0					42	51	0	0	0	0	0	0	0	0	0	0
mpneu07900	*	*	*	mhigh32805	mmyco22014	mmyco22014	1	0	3	3	1					0	0	42	0	0	0	34	72	0	0	0	0	0	1
mpneu08241	mgeni07092	*	*	*	*	*	0	0	2	2	0		0					42	29	0	0	0	0	0	0	0	0	0	0
mpneu11763	mgeni09931	*	*	*	*	*	0	0	2	2	0		0					42	39	0	0	0	0	0	0	0	0	0	0
mpneu12522	mgeni10481	*	*	*	*	*	0	0	2	2	0		0					42	37	0	0	0	0	0	0	0	0	0	0
mpneu13210	mgeni02614	*	*	*	*	*	0	0	2	1	0		0					42	137	0	0	0	0	0	0	0	0	0	0
mpneu20118	mgeni12356	*	*	*	*	*	0	0	2	2	0		0					42	42	0	0	0	0	0	0	0	0	0	0
mpneu21024	mgeni13311	*	*	*	*	*	0	0	2	2	0		0					42	42	0	0	0	0	0	0	0	0	0	0
mpneu23687	*	*	*	mhigh43106	*	*	0	0	2	2	0					0		42	0	0	0	44	0	0	0	0	0	0	0
mpneu24356	mgeni15166	*	*	*	*	*	0	0	2	2	0		0					42	93	0	0	0	0	0	0	0	0	0	0
mpneu27296	mgeni18135	*	*	*	*	*	0	0	2	2	0		0					42	25	0	0	0	0	0	0	0	0	0	0
mpneu29900	mgeni24680	*	*	*	*	*	0	0	2	2	0		0					42	44	0	0	0	0	0	0	0	0	0	0
mpneu00093	mgeni04119	*	*	*	*	*	0	0	2	1	0		0					43	106	0	0	0	0	0	0	0	0	0	0
mpneu02356	mgeni10183	*	*	*	*	*	0	0	2	2	0		0					43	40	0	0	0	0	0	0	0	0	0	0
mpneu03628	mgeni11133	*	*	*	*	*	0	0	2	2	0		0					43	43	0	0	0	0	0	0	0	0	0	0
mpneu03644	mgeni11151	*	mcapr45311	*	mmyco15309	mmyco15309	0	0	4	4	1		0		0		0	43	56	0	56	0	56	0	0	0	0	0	0
mpneu03881	mgeni03051	*	*	*	*	*	0	0	2	2	0		0					43	45	0	0	0	0	0	0	0	0	0	0
mpneu04095	mgeni07749	*	*	*	*	*	0	0	2	2	0		0					43	71	0	0	0	0	0	0	0	0	0	0
mpneu04856	mgeni12156	*	*	*	*	*	0	0	2	2	0		0					43	55	0	0	0	0	0	0	0	0	0	0
mpneu05161	mgeni00201	*	*	*	*	*	0	0	2	2	0		0					43	74	0	0	0	0	0	0	0	0	0	0
mpneu05681	mgeni01036	*	*	*	*	*	0	0	2	2	0		0					43	29	0	0	0	0	0	0	0	0	0	0
mpneu07675	mgeni02040	*	*	mhigh34218	*	*	0	0	3	3	1		0			0		43	80	0	0	43	0	0	0	0	0	0	0
mpneu08232	mgeni07085	*	*	*	*	*	0	0	2	2	0		0					43	38	0	0	0	0	0	0	0	0	0	0
mpneu08315	mgeni11050	*	*	*	*	*	0	0	2	2	0		0					43	43	0	0	0	0	0	0	0	0	0	0
mpneu08684	mgeni02870	*	mcapr39997	mhigh25475	*	*	0	0	4	4	1		0		0	0		43	35	0	31	33	0	0	0	0	0	0	0
mpneu13828	mgeni11454	*	*	*	*	*	0	0	2	2	0		0					43	38	0	0	0	0	0	0	0	0	0	0
mpneu14147	mgeni11656	*	*	*	*	*	0	0	2	2	0		0					43	30	0	0	0	0	0	0	0	0	0	0
mpneu15231	mgeni12678	*	*	*	*	*	0	0	2	2	0		0					43	34	0	0	0	0	0	0	0	0	0	0
mpneu17343	mgeni14291	*	*	*	*	*	0	0	2	2	0		0					43	43	0	0	0	0	0	0	0	0	0	0
mpneu17879	*	*	*	mhigh43008	*	*	0	0	2	2	0					0		43	0	0	0	37	0	0	0	0	0	0	0
mpneu18424	mgeni15739	*	*	*	*	*	0	0	2	2	0		0					43	43	0	0	0	0	0	0	0	0	0	0
mpneu19240	mgeni23465	*	*	*	*	*	0	0	2	2	0		0					43	58	0	0	0	0	0	0	0	0	0	0
mpneu21910	mgeni17867	*	*	*	*	*	0	0	2	2	0		0					43	41	0	0	0	0	0	0	0	0	0	0
mpneu22250	mgeni22397	*	*	*	*	*	0	0	2	2	0		0					43	45	0	0	0	0	0	0	0	0	0	0
mpneu00674	mgeni05423	*	*	mhigh00592,mhigh02294	*	*	0	0	3	2	2		0					44	44	0	0	0	0	0	0	0	0	0,0	0
mpneu03353	mgeni07191	*	*	*	*	*	0	0	2	2	0		0					44	35	0	0	0	0	0	0	0	0	0	0
mpneu03888	mgeni11367	*	*	mhigh04571	*	*	0	0	3	3	1		0			0		44	63	0	0	44	0	0	0	0	0	0	0
mpneu04064	mgeni07715	*	*	*	*	*	0	0	2	2	0		0					44	44	0	0	0	0	0	0	0	0	0	0
mpneu07507	mgeni10374	*	*	*	mmyco22258	mmyco22258	0	0	3	3	1		0				0	44	39	0	0	0	43	0	0	0	0	0	0
mpneu07516	mgeni06435	*	*	*	*	*	0	0	2	2	0		0					44	66	0	0	0	0	0	0	0	0	0	0
mpneu07610	mgeni01977	*	*	*	*	*	0	0	2	2	0		0					44	47	0	0	0	0	0	0	0	0	0	0
mpneu08185	mgeni07067	*	*	*	*	*	0	0	2	2	0		0					44	83	0	0	0	0	0	0	0	0	0	0
mpneu09210	mgeni07820	*	*	*	*	*	0	0	2	2	0		0					44	29	0	0	0	0	0	0	0	0	0	0
mpneu09225	mgeni03376	mhyop22951	*	*	*	*	0	0	3	3	1		0	0				44	45	22.6667	0	0	0	0	0	0	0	0	0
mpneu11729	mgeni09885	*	*	*	*	*	0	0	2	2	0		0					44	45	0	0	0	0	0	0	0	0	0	0
mpneu11764	mgeni09932	mhyop02210	*	*	mmyco14582	mmyco14582	0	0	4	4	1		0	0			0	44	39	55.6667	0	0	52	0	0	0	0	0	0
mpneu12752	mgeni10691	*	*	*	*	*	1	0	2	2	0		0					44	65	0	0	0	0	0	1	0	0	0	0
mpneu14176	mgeni11680	*	*	*	*	*	0	0	2	2	0		0					44	45	0	0	0	0	0	0	0	0	0	0
mpneu15271	mgeni16822	*	*	*	*	*	0	0	2	1	0		0					44	124	0	0	0	0	0	0	0	0	0	0
mpneu18474	mgeni22355	*	*	*	*	*	0	0	2	1	0		0					44	122	0	0	0	0	0	0	0	0	0	0
mpneu18638	mgeni19026	*	*	mhigh28481	*	*	0	0	3	3	1		0			0		44	85	0	0	76	0	0	0	0	0	0	0
mpneu19248	mgeni19158	*	*	*	*	*	0	0	2	2	0		0					44	42	0	0	0	0	0	0	0	0	0	0
mpneu24364	mgeni15759	*	*	*	*	*	0	0	2	2	0		0					44	44	0	0	0	0	0	0	0	0	0	0
mpneu24509	mgeni19982	*	*	*	*	*	0	0	2	2	0		0					44	37	0	0	0	0	0	0	0	0	0	0
mpneu26443	mgeni17357	*	*	*	*	*	0	0	2	2	0		0					44	49	0	0	0	0	0	0	0	0	0	0
mpneu27010	mgeni17921	*	*	*	*	*	0	0	2	2	0		0					44	43	0	0	0	0	0	0	0	0	0	0
mpneu27352	mgeni14258	*	*	*	*	*	0	0	2	2	0		0					44	55	0	0	0	0	0	0	0	0	0	0
mpneu27539	mgeni14318	*	*	*	*	*	0	0	2	2	0		0					44	77	0	0	0	0	0	0	0	0	0	0
mpneu27954	mgeni19192	*	*	*	*	*	0	0	2	2	0		0					44	39	0	0	0	0	0	0	0	0	0	0
mpneu29665	mgeni24497	*	*	*	*	*	0	0	2	2	0		0					44	60	0	0	0	0	0	0	0	0	0	0
mpneu05918	mgeni09854	*	*	*	*	*	0	0	2	2	0		0					45	46	0	0	0	0	0	0	0	0	0	0
mpneu07267	mgeni06251	*	*	*	*	*	0	0	2	2	0		0					45	38	0	0	0	0	0	0	0	0	0	0
mpneu07828	mgeni06729	*	*	*	*	*	1	0	2	2	0		0					45	83	0	0	0	0	0	1	0	0	0	0
mpneu12699	*	*	mcapr04739	*	*	*	1	0	2	2	0				0			45	0	0	54	0	0	0	0	0	1	0	0
mpneu12786	mgeni02262	*	*	*	*	*	0	0	2	2	0		0					45	26	0	0	0	0	0	0	0	0	0	0
mpneu14711	mgeni08276	*	*	*	*	*	0	0	2	2	0		0					45	44	0	0	0	0	0	0	0	0	0	0
mpneu17462	mgeni18352	*	*	*	*	*	0	0	2	2	0		0					45	68	0	0	0	0	0	0	0	0	0	0
mpneu17880	mgeni15224	*	*	*	*	*	0	0	2	2	0		0					45	34	0	0	0	0	0	0	0	0	0	0
mpneu17933	mgeni19257	*	*	*	*	*	0	0	2	2	0		0					45	32	0	0	0	0	0	0	0	0	0	0
mpneu18631	mgeni15010	*	*	*	*	*	0	0	2	2	0		0					45	41	0	0	0	0	0	0	0	0	0	0
mpneu19806	mgeni24670	*	*	*	*	*	0	0	2	2	0		0					45	44	0	0	0	0	0	0	0	0	0	0
mpneu19866	mgeni20286	*	*	*	*	*	0	0	2	2	0		0					45	40	0	0	0	0	0	0	0	0	0	0
mpneu21018	mgeni13303	mhyop27161	mcapr05786	*	mmyco22179	mmyco22179	0	0	5	5	1		0	0	0		0	45	41	40.6667	39	0	32	0	0	0	0	0	0
mpneu21652	mgeni21871	*	*	*	*	*	0	0	2	2	0		0					45	33	0	0	0	0	0	0	0	0	0	0
mpneu21787	mgeni17809	*	*	*	*	*	0	0	2	2	0		0					45	29	0	0	0	0	0	0	0	0	0	0
mpneu24490	mgeni15858	*	*	*	*	*	1	0	2	2	0		0					45	100	0	0	0	0	0	1	0	0	0	0
mpneu24971	mgeni20241	*	*	*	*	*	0	0	2	1	0		0					45	140	0	0	0	0	0	0	0	0	0	0
mpneu25518	mgeni16760	*	*	*	*	*	0	0	2	2	0		0					45	43	0	0	0	0	0	0	0	0	0	0
mpneu04086	mgeni07745	*	*	*	*	*	0	0	2	1	0		0					46	140	0	0	0	0	0	0	0	0	0	0
mpneu04325	mgeni03426	*	*	*	*	*	0	0	2	2	0		0					46	46	0	0	0	0	0	0	0	0	0	0
mpneu04486	mgeni08042	*	*	*	*	*	0	0	2	2	0		0					46	35	0	0	0	0	0	0	0	0	0	0
mpneu04833	mgeni12129	*	*	*	*	*	0	0	2	2	0		0					46	53	0	0	0	0	0	0	0	0	0	0
mpneu04961	mgeni04063	*	*	*	*	*	0	0	2	2	0		0					46	57	0	0	0	0	0	0	0	0	0	0
mpneu05891	mgeni05823	*	*	*	*	*	0	0	2	2	0		0					46	89	0	0	0	0	0	0	0	0	0	0
mpneu08183	mgeni10912	*	mcapr38570	*	mmyco04823	mmyco04823	0	0	4	4	1		0		0		0	46	31	0	32	0	35	0	0	0	0	0	0
mpneu08827	mgeni07529	*	*	*	*	*	0	0	2	2	0		0					46	30	0	0	0	0	0	0	0	0	0	0
mpneu09347	mgeni03501	*	*	*	*	*	0	0	2	1	0		0					46	164	0	0	0	0	0	0	0	0	0	0
mpneu09754	mgeni03920	*	*	mhigh43612	*	*	0	0	3	3	1		0			0		46	50	0	0	65	0	0	0	0	0	0	0
mpneu10371	mgeni00519	*	*	*	*	*	0	0	2	2	0		0					46	77	0	0	0	0	0	0	0	0	0	0
mpneu10922	mgeni09754	*	*	*	*	*	1	0	2	2	0		0					46	33	0	0	0	0	1	0	0	0	0	0
mpneu13115	mgeni07079	*	*	*	*	*	0	0	2	2	0		0					46	36	0	0	0	0	0	0	0	0	0	0
mpneu17364	mgeni14311	*	*	*	*	*	0	0	2	2	0		0					46	46	0	0	0	0	0	0	0	0	0	0
mpneu18122	mgeni15448	*	*	*	*	*	0	0	2	2	0		0					46	28	0	0	0	0	0	0	0	0	0	0
mpneu18377	mgeni19770	*	*	*	*	*	0	0	2	2	0		0					46	37	0	0	0	0	0	0	0	0	0	0
mpneu18745	mgeni23445	*	*	*	*	*	0	0	2	2	0		0					46	39	0	0	0	0	0	0	0	0	0	0
mpneu19236	mgeni15143	mhyop17399	*	mhigh26260,mhigh28342	*	*	0	0	4	3	2		0	0				46	46	57.6667	0	0	0	0	0	0	0	0,0	0
mpneu19373	mgeni19912	*	*	*	*	*	0	0	2	2	0		0					46	68	0	0	0	0	0	0	0	0	0	0
mpneu20906	mgeni13165	*	*	*	*	*	0	0	2	2	0		0					46	58	0	0	0	0	0	0	0	0	0	0
mpneu22081	mgeni22338	*	*	*	*	*	0	0	2	2	0		0					46	80	0	0	0	0	0	0	0	0	0	0
mpneu23278	*	*	*	mhigh12167	*	*	0	0	2	2	0					0		46	0	0	0	46	0	0	0	0	0	0	0
mpneu23690	*	mhyop23246,mhyop27584	mcapr14010	mhigh43107	mmyco14247	mmyco14247	0	0	5	4	2				0	0	0	46	0	0	52	55	40	0	0	0,0	0	0	0
mpneu24489	mgeni15858	*	*	*	*	*	1	0	2	2	0		0					46	100	0	0	0	0	0	1	0	0	0	0
mpneu25022	mgeni24722	*	*	*	*	*	0	0	2	2	0		0					46	41	0	0	0	0	0	0	0	0	0	0
mpneu27007	mgeni17916	*	*	*	*	*	0	0	2	2	0		0					46	36	0	0	0	0	0	0	0	0	0	0
mpneu29957	mgeni16310	*	*	*	*	*	0	0	2	2	0		0					46	47	0	0	0	0	0	0	0	0	0	0
mpneu00486	mgeni08808	*	*	*	*	*	0	0	2	2	0		0					47	34	0	0	0	0	0	0	0	0	0	0
mpneu02572	mgeni06417	*	*	*	*	*	0	0	2	2	0		0					47	61	0	0	0	0	0	0	0	0	0	0
mpneu02614	mgeni10416	*	mcapr28304	*	mmyco39254	mmyco39254	1	0	4	3	2		0		0		0	47	183	0	75	0	74.3333	0	0	0	0	0	1
mpneu02617	mgeni10419	*	*	*	*	*	0	0	2	2	0		0					47	61	0	0	0	0	0	0	0	0	0	0
mpneu11989	mgeni01653	*	*	*	*	*	0	0	2	2	0		0					47	46	0	0	0	0	0	0	0	0	0	0
mpneu14178	mgeni11681	*	*	*	*	*	0	0	2	2	0		0					47	47	0	0	0	0	0	0	0	0	0	0
mpneu15222	mgeni16766	*	*	*	*	*	0	0	2	2	0		0					47	94	0	0	0	0	0	0	0	0	0	0
mpneu15916	mgeni21464	*	*	*	*	*	0	0	2	2	0		0					47	49	0	0	0	0	0	0	0	0	0	0
mpneu17490	mgeni14420	*	*	mhigh35774	*	*	0	0	3	3	1		0			0		47	47	0	0	50	0	0	0	0	0	0	0
mpneu18371	mgeni19762	*	*	*	*	*	0	0	2	2	0		0					47	25	0	0	0	0	0	0	0	0	0	0
mpneu18566	mgeni23242	*	*	*	*	*	0	0	2	2	0		0					47	46	0	0	0	0	0	0	0	0	0	0
mpneu18893	mgeni23110	*	*	*	*	*	0	0	2	2	0		0					47	41	0	0	0	0	0	0	0	0	0	0
mpneu22720	mgeni18486	mhyop21088	mcapr23742	*	mmyco26440	mmyco26440	0	0	5	5	1		0	0	0		0	47	79	46.6667	38	0	37.3333	0	0	0	0	0	0
mpneu24087	mgeni22947	*	*	*	*	*	0	0	2	2	0		0					47	58	0	0	0	0	0	0	0	0	0	0
mpneu29730	mgeni20125	*	*	*	*	*	0	0	2	1	0		0					47	114	0	0	0	0	0	0	0	0	0	0
mpneu29768	mgeni20135	*	*	*	*	*	0	0	2	2	0		0					47	31	0	0	0	0	0	0	0	0	0	0
mpneu03623	mgeni11127	*	*	mhigh41203	*	*	0	0	3	3	1		0			0		48	36	0	0	32	0	0	0	0	0	0	0
mpneu03660	mgeni11165	*	*	*	*	*	0	0	2	2	0		0					48	75	0	0	0	0	0	0	0	0	0	0
mpneu04336	mgeni03434	*	*	*	*	*	0	0	2	1	0		0					48	134	0	0	0	0	0	0	0	0	0	0
mpneu04447	mgeni03533	*	*	*	*	*	0	0	2	2	0		0					48	51	0	0	0	0	0	0	0	0	0	0
mpneu04796	mgeni12089	*	*	*	*	*	0	0	2	2	0		0					48	47	0	0	0	0	0	0	0	0	0	0
mpneu08158	mgeni10906	*	*	*	*	*	0	0	2	2	0		0					48	72	0	0	0	0	0	0	0	0	0	0
mpneu12420	mgeni10383	*	*	*	*	*	0	0	2	2	0		0					48	37	0	0	0	0	0	0	0	0	0	0
mpneu13530	mgeni07310	*	*	*	*	*	0	0	2	2	0		0					48	43	0	0	0	0	0	0	0	0	0	0
mpneu14122	mgeni11620	mhyop34195	*	mhigh32851	*	*	1	0	4	4	1		0	0		0		48	72	83.6667	0	83	0	0	0	1	0	0	0
mpneu18106	mgeni19456	*	*	*	*	*	0	0	2	2	0		0					48	87	0	0	0	0	0	0	0	0	0	0
mpneu19897	mgeni16323	*	*	*	*	*	0	0	2	2	0		0					48	69	0	0	0	0	0	0	0	0	0	0
mpneu20109	mgeni12342	mhyop23387	mcapr30458	mhigh00073	mmyco41668,mmyco43793	mmyco41668,mmyco43793	5	3	6	5	2	2	1	0	0	2		48	48	46.6667	57	49	0	1	1	1	1	1	1,0
mpneu20392	mgeni16724	*	*	*	*	*	0	0	2	2	0		0					48	43	0	0	0	0	0	0	0	0	0	0
mpneu22084	mgeni14106	*	*	*	*	*	0	0	2	2	0		0					48	42	0	0	0	0	0	0	0	0	0	0
mpneu23556	mgeni14851	*	*	*	*	*	0	0	2	2	0		0					48	52	0	0	0	0	0	0	0	0	0	0
mpneu25667	mgeni16963	*	*	*	*	*	0	0	2	2	0		0					48	44	0	0	0	0	0	0	0	0	0	0
mpneu25898	mgeni13031	*	*	*	*	*	0	0	2	2	0		0					48	47	0	0	0	0	0	0	0	0	0	0
mpneu26387	*	mhyop03554	*	*	*	*	0	0	2	2	0			0				48	0	29.6667	0	0	0	0	0	0	0	0	0
mpneu27125	mgeni14071	*	*	*	*	*	0	0	2	2	0		0					48	46	0	0	0	0	0	0	0	0	0	0
mpneu27550	mgeni18311	*	*	*	*	*	0	0	2	2	0		0					48	64	0	0	0	0	0	0	0	0	0	0
mpneu28102	mgeni19319	*	*	*	*	*	0	0	2	2	0		0					48	85	0	0	0	0	0	0	0	0	0	0
mpneu02690	mgeni06592	mhyop24099	mcapr27334	*	mmyco38752	mmyco38752	0	0	5	5	1		0	0	0		0	49	69	42.6667	37	0	41.3333	0	0	0	0	0	0
mpneu04542	mgeni08081	*	*	*	*	*	0	0	2	2	0		0					49	50	0	0	0	0	0	0	0	0	0	0
mpneu04866	mgeni08319	*	*	*	*	*	0	0	2	2	0		0					49	57	0	0	0	0	0	0	0	0	0	0
mpneu05422	mgeni08720	*	*	*	*	*	0	0	2	2	0		0					49	63	0	0	0	0	0	0	0	0	0	0
mpneu06869	mgeni05857	*	*	*	*	*	0	0	2	2	0		0					49	38	0	0	0	0	0	0	0	0	0	0
mpneu07269	mgeni06252	mhyop34129	mcapr04473	mhigh03506	mmyco37810	mmyco37810	1	0	6	2	2		0	0	0	0	0	49	141	95.6667	153	126	185.333	0	0	1	0	0	0
mpneu07288	mgeni10168	*	*	*	*	*	0	0	2	2	0		0					49	79	0	0	0	0	0	0	0	0	0	0
mpneu07830	mgeni06730	*	*	*	*	*	1	0	2	1	0		0					49	116	0	0	0	0	0	1	0	0	0	0
mpneu09604	mgeni11987	*	*	*	*	*	0	0	2	1	0		0					49	104	0	0	0	0	0	0	0	0	0	0
mpneu09639	mgeni12029	*	*	*	*	*	0	0	2	2	0		0					49	28	0	0	0	0	0	0	0	0	0	0
mpneu10012	mgeni00179	*	*	*	*	*	0	0	2	2	0		0					49	50	0	0	0	0	0	0	0	0	0	0
mpneu11418	mgeni05086	*	*	*	*	*	0	0	2	2	0		0					49	79	0	0	0	0	0	0	0	0	0	0
mpneu12419	mgeni10382	*	*	*	*	*	0	0	2	2	0		0					49	41	0	0	0	0	0	0	0	0	0	0
mpneu17451	mgeni18342	*	*	*	*	*	0	0	2	2	0		0					49	47	0	0	0	0	0	0	0	0	0	0
mpneu18206	mgeni23922	*	*	*	*	*	0	0	2	2	0		0					49	60	0	0	0	0	0	0	0	0	0	0
mpneu23276	mgeni23953	*	*	*	*	*	0	0	2	2	0		0					49	57	0	0	0	0	0	0	0	0	0	0
mpneu24090	mgeni22952	*	*	*	*	*	0	0	2	2	0		0					49	49	0	0	0	0	0	0	0	0	0	0
mpneu24097	mgeni22959	*	*	*	*	*	0	0	2	2	0		0					49	36	0	0	0	0	0	0	0	0	0	0
mpneu24347	mgeni23474	*	*	*	*	*	0	0	2	2	0		0					49	57	0	0	0	0	0	0	0	0	0	0
mpneu26437	mgeni17352	*	*	*	*	*	0	0	2	2	0		0					49	49	0	0	0	0	0	0	0	0	0	0
mpneu28234	mgeni23850	*	*	*	*	*	0	0	2	2	0		0					49	43	0	0	0	0	0	0	0	0	0	0
mpneu28332	mgeni15549	*	*	*	*	*	0	0	2	2	0		0					49	54	0	0	0	0	0	0	0	0	0	0
mpneu28656	mgeni18940	*	*	*	*	*	0	0	2	2	0		0					49	47	0	0	0	0	0	0	0	0	0	0
mpneu29307	mgeni23462	*	*	*	*	*	0	0	2	2	0		0					49	49	0	0	0	0	0	0	0	0	0	0
mpneu02364	mgeni10202	*	*	*	*	*	0	0	2	2	0		0					50	58	0	0	0	0	0	0	0	0	0	0
mpneu02606	mgeni10409	*	*	*	*	*	0	0	2	1	0		0					50	113	0	0	0	0	0	0	0	0	0	0
mpneu03037	mgeni02378	*	*	*	*	*	0	0	2	2	0		0					50	31	0	0	0	0	0	0	0	0	0	0
mpneu03646	mgeni11153	*	*	*	*	*	0	0	2	2	0		0					50	50	0	0	0	0	0	0	0	0	0	0
mpneu03654	mgeni11162	*	*	*	*	*	0	0	2	2	0		0					50	38	0	0	0	0	0	0	0	0	0	0
mpneu03657	mgeni11164	*	*	*	*	*	0	0	2	2	0		0					50	69	0	0	0	0	0	0	0	0	0	0
mpneu06776	mgeni00977	*	*	*	*	*	0	0	2	2	0		0					50	59	0	0	0	0	0	0	0	0	0	0
mpneu10574	mgeni05429	*	*	mhigh02299,mhigh00597	*	*	0	0	3	2	2		0					50	46	0	0	0	0	0	0	0	0	0,0	0
mpneu10796	mgeni01411	*	*	*	*	*	0	0	2	2	0		0					50	42	0	0	0	0	0	0	0	0	0	0
mpneu13190	mgeni02596	*	*	*	*	*	0	0	2	2	0		0					50	71	0	0	0	0	0	0	0	0	0	0
mpneu13908	mgeni11536	*	*	*	*	*	0	0	2	2	0		0					50	36	0	0	0	0	0	0	0	0	0	0
mpneu14663	mgeni03864	*	*	*	*	*	0	0	2	2	0		0					50	88	0	0	0	0	0	0	0	0	0	0
mpneu15386	mgeni16923	*	*	*	*	*	0	0	2	2	0		0					50	49	0	0	0	0	0	0	0	0	0	0
mpneu16940	mgeni14054	*	*	*	*	*	0	0	2	2	0		0					50	58	0	0	0	0	0	0	0	0	0	0
mpneu19889	mgeni16313	*	*	*	*	*	0	0	2	2	0		0					50	50	0	0	0	0	0	0	0	0	0	0
mpneu20219	mgeni16632	*	*	*	*	*	0	0	2	2	0		0					50	38	0	0	0	0	0	0	0	0	0	0
mpneu21663	*	*	*	mhigh30539	*	*	0	0	2	2	0					0		50	0	0	0	44	0	0	0	0	0	0	0
mpneu22559	*	mhyop27840	*	*	*	*	1	0	2	2	0			0				50	0	82.6667	0	0	0	0	0	1	0	0	0
mpneu23375	mgeni19719	*	*	*	*	*	0	0	2	2	0		0					50	39	0	0	0	0	0	0	0	0	0	0
mpneu23661	*	mhyop27551	*	*	*	*	0	0	2	2	0			0				50	0	72.6667	0	0	0	0	0	0	0	0	0
mpneu23983	mgeni18802	mhyop26008	*	mhigh43319	*	*	0	0	4	4	1		0	0		0		50	31	49.6667	0	30	0	0	0	0	0	0	0
mpneu25294	mgeni16611	*	*	*	*	*	0	0	2	2	0		0					50	28	0	0	0	0	0	0	0	0	0	0
mpneu26047	mgeni17210	*	*	*	*	*	0	0	2	2	0		0					50	48	0	0	0	0	0	0	0	0	0	0
mpneu28797	mgeni19107	*	*	*	*	*	0	0	2	2	0		0					50	37	0	0	0	0	0	0	0	0	0	0
mpneu03887	mgeni11366	*	*	*	*	*	0	0	2	2	0		0					51	65	0	0	0	0	0	0	0	0	0	0
mpneu04090	mgeni07746	mhyop15297	mcapr44417	*	*	*	1	0	4	3	2		0	0	0			51	102	84.6667	71	0	0	0	0	0	1	0	0
mpneu04448	mgeni03534	*	mcapr23558	mhigh42899	mmyco23877	mmyco23877	0	0	5	5	1		0		0	0	0	51	30	0	33	33	33	0	0	0	0	0	0
mpneu04882	mgeni08333	*	*	*	*	*	0	0	2	2	0		0					51	35	0	0	0	0	0	0	0	0	0	0
mpneu07607	mgeni01975	*	*	*	*	*	0	0	2	1	0		0					51	209	0	0	0	0	0	0	0	0	0	0
mpneu09228	mgeni07839	*	*	*	*	*	0	0	2	2	0		0					51	39	0	0	0	0	0	0	0	0	0	0
mpneu09627	mgeni03795	*	*	*	*	*	0	0	2	2	0		0					51	39	0	0	0	0	0	0	0	0	0	0
mpneu13009	mgeni10892	*	*	*	*	*	0	0	2	2	0		0					51	65	0	0	0	0	0	0	0	0	0	0
mpneu14575	mgeni03766	*	*	*	*	*	0	0	2	2	0		0					51	47	0	0	0	0	0	0	0	0	0	0
mpneu17689	mgeni18488	*	*	mhigh42098	*	*	0	0	3	3	1		0			0		51	67	0	0	55	0	0	0	0	0	0	0
mpneu17887	mgeni19244	*	*	*	*	*	0	0	2	2	0		0					51	51	0	0	0	0	0	0	0	0	0	0
mpneu21927	mgeni13935	*	*	mhigh08544	*	*	0	0	3	2	2		0			0		51	82	0	0	104	0	0	0	0	0	0	0
mpneu22327	mgeni22502	*	*	*	*	*	0	0	2	2	0		0					51	30	0	0	0	0	0	0	0	0	0	0
mpneu22484	*	*	mcapr22145	*	*	*	1	0	2	2	0				0			51	0	0	93	0	0	0	0	0	1	0	0
mpneu24336	mgeni19145	*	mcapr26832,mcapr23055	*	mmyco09230,mmyco23007	mmyco09230,mmyco23007	0	0	4	2	2		0					51	33	0	0	0	0	0	0	0	0,0	0	0,0
mpneu25173	mgeni24940	*	*	*	*	*	0	0	2	2	0		0					51	79	0	0	0	0	0	0	0	0	0	0
mpneu29327	mgeni19166	mhyop05771	mcapr38565,mcapr26857	*	mmyco17130,mmyco13077	mmyco17130,mmyco13077	0	0	5	3	2		0	0				51	40	38.6667	0	0	0	0	0	0	0,0	0	0,0
mpneu00649	mgeni09399	*	mcapr03480,mcapr15104	mhigh22643,mhigh02265	*	*	0	0	4	2	2		0					52	52	0	0	0	0	0	0	0	0,0	0,0	0
mpneu06016	mgeni09690	*	*	*	*	*	2	0	2	2	0		0					52	65	0	0	0	0	1	1	0	0	0	0
mpneu08745	mgeni11266	mhyop21238	*	mhigh11686	*	*	0	0	4	4	1		0	0		0		52	97	78.6667	0	90	0	0	0	0	0	0	0
mpneu08792	mgeni07461	*	*	*	*	*	0	0	2	2	0		0					52	37	0	0	0	0	0	0	0	0	0	0
mpneu09218	mgeni03368	*	*	*	*	*	0	0	2	2	0		0					52	31	0	0	0	0	0	0	0	0	0	0
mpneu13058	mgeni07065	*	mcapr06077	mhigh27631	mmyco12796,mmyco22537	mmyco12796,mmyco22537	0	0	5	4	2		0		0	0		52	50	0	52	31	0	0	0	0	0	0	0,0
mpneu13861	mgeni11474	*	*	*	*	*	0	0	2	2	0		0					52	39	0	0	0	0	0	0	0	0	0	0
mpneu14611	mgeni03815	mhyop04584	mcapr44450	mhigh26319	*	*	0	0	5	4	2		0	0	0	0		52	49	31.6667	112	49	0	0	0	0	0	0	0
mpneu16046	mgeni22355	*	*	*	*	*	0	0	2	1	0		0					52	122	0	0	0	0	0	0	0	0	0	0
mpneu18071	mgeni15383	*	*	*	*	*	0	0	2	2	0		0					52	53	0	0	0	0	0	0	0	0	0	0
mpneu18252	mgeni23975	*	*	*	*	*	0	0	2	2	0		0					52	52	0	0	0	0	0	0	0	0	0	0
mpneu18583	mgeni23256	*	*	mhigh43063	mmyco06221	mmyco06221	1	0	4	4	1		0			0	0	52	32	0	0	33	61	0	0	0	0	0	1
mpneu22565	mgeni22642	mhyop27845	*	mhigh07470	*	*	0	0	4	4	1		0	0		0		52	43	44.6667	0	45	0	0	0	0	0	0	0
mpneu23034	mgeni15322	*	*	*	*	*	0	0	2	2	0		0					52	60	0	0	0	0	0	0	0	0	0	0
mpneu27775	mgeni14533	*	*	mhigh11544	*	*	0	0	3	3	1		0			0		52	30	0	0	75	0	0	0	0	0	0	0
mpneu28122	mgeni15328	*	mcapr30136	*	*	*	0	1	3	2	2		0		1			52	32	0	245	0	0	0	0	0	0	0	0
mpneu29083	mgeni14636	*	*	mhigh17999	*	*	0	0	3	3	1		0			0		52	65	0	0	56	0	0	0	0	0	0	0
mpneu29328	*	*	mcapr42279	mhigh06048	mmyco09131	mmyco09131	0	0	4	4	1				0	0	0	52	0	0	29	26	30.6667	0	0	0	0	0	0
mpneu00676	mgeni05425	*	*	mhigh16380,mhigh14683	*	*	0	0	3	2	2		0					53	53	0	0	0	0	0	0	0	0	0,0	0
mpneu01984	mgeni01494	*	*	mhigh08299	*	*	0	0	3	3	1		0			0		53	44	0	0	30	0	0	0	0	0	0	0
mpneu02605	mgeni10408	*	*	*	*	*	0	0	2	2	0		0					53	53	0	0	0	0	0	0	0	0	0	0
mpneu02609	mgeni10410	*	*	mhigh04401	*	*	0	0	3	3	1		0			0		53	59	0	0	66	0	0	0	0	0	0	0
mpneu06262	mgeni05585	*	*	*	*	*	0	0	2	2	0		0					53	51	0	0	0	0	0	0	0	0	0	0
mpneu07937	*	*	*	mhigh12242	*	*	0	0	2	2	0					0		53	0	0	0	53	0	0	0	0	0	0	0
mpneu09600	mgeni11985	*	*	*	*	*	0	0	2	2	0		0					53	53	0	0	0	0	0	0	0	0	0	0
mpneu13932	mgeni07762	*	*	*	*	*	0	0	2	1	0		0					53	116	0	0	0	0	0	0	0	0	0	0
mpneu18102	mgeni19453	*	*	*	*	*	0	0	2	2	0		0					53	63	0	0	0	0	0	0	0	0	0	0
mpneu18113	mgeni19463	*	*	*	*	*	0	0	2	2	0		0					53	75	0	0	0	0	0	0	0	0	0	0
mpneu18512	mgeni14866	*	*	*	*	*	0	0	2	2	0		0					53	64	0	0	0	0	0	0	0	0	0	0
mpneu18707	mgeni15089	mhyop16581	*	*	*	*	0	0	3	3	1		0	0				53	41	45.6667	0	0	0	0	0	0	0	0	0
mpneu19032	mgeni22985	*	*	mhigh01343	*	*	0	0	3	3	1		0			0		53	53	0	0	40	0	0	0	0	0	0	0
mpneu21426	mgeni21704	mhyop17284	mcapr03707	mhigh38921	mmyco28483	mmyco28483	2	5	6	6	1	3	1	0	1	2	1	53	53	49.6667	54	53	53.3333	1	0	0	0	1	0
mpneu22925	mgeni19226	*	*	*	*	*	0	0	2	2	0		0					53	40	0	0	0	0	0	0	0	0	0	0
mpneu23155	mgeni15447	*	*	mhigh11393	*	*	0	0	3	2	2		0			0		53	110	0	0	47	0	0	0	0	0	0	0
mpneu24568	mgeni20029	mhyop17898	mcapr01011	mhigh22527	mmyco15575	mmyco15575	3	3	6	6	1	1	0	0	3	0	2	53	52	45.6667	53	48	53	1	0	0	1	0	1
mpneu25121	mgeni24869	*	*	*	*	*	0	0	2	2	0		0					53	78	0	0	0	0	0	0	0	0	0	0
mpneu27607	*	*	*	mhigh00450	*	*	0	0	2	2	0					0		53	0	0	0	56	0	0	0	0	0	0	0
mpneu27780	mgeni14535	*	*	*	*	*	0	0	2	1	0		0					53	150	0	0	0	0	0	0	0	0	0	0
mpneu28682	mgeni23280	*	*	*	*	*	0	0	2	2	0		0					53	38	0	0	0	0	0	0	0	0	0	0
mpneu28693	mgeni14992	*	*	*	*	*	0	0	2	2	0		0					53	53	0	0	0	0	0	0	0	0	0	0
mpneu29325	mgeni19164	*	mcapr30838,mcapr42275	mhigh20517,mhigh40997	mmyco05019,mmyco18240,mmyco09127	mmyco05019,mmyco18240,mmyco09127	0	0	5	2	2		0					53	53	0	0	0	0	0	0	0	0,0	0,0	0,0,0
mpneu00161	mgeni00122	*	*	*	*	*	0	0	2	2	0		0					54	57	0	0	0	0	0	0	0	0	0	0
mpneu02623	mgeni06492	*	*	*	*	*	0	0	2	2	0		0					54	39	0	0	0	0	0	0	0	0	0	0
mpneu05661	mgeni01011	*	mcapr11228,mcapr22437	mhigh09092,mhigh29909	mmyco32809,mmyco36712	mmyco32809,mmyco36712	0	0	5	2	2		0					54	54	0	0	0	0	0	0	0	0,0	0,0	0,0
mpneu08662	mgeni11192	*	*	*	*	*	0	0	2	2	0		0					54	54	0	0	0	0	0	0	0	0	0	0
mpneu08933	mgeni07656	*	*	*	*	*	0	0	2	2	0		0					54	29	0	0	0	0	0	0	0	0	0	0
mpneu09209	mgeni07819	*	mcapr37329	mhigh25546	*	*	0	0	4	3	2		0		0	0		54	53	0	126	58	0	0	0	0	0	0	0
mpneu11903	mgeni10001	*	*	*	*	*	0	0	2	2	0		0					54	51	0	0	0	0	0	0	0	0	0	0
mpneu12538	mgeni06594	*	*	mhigh27053	*	*	0	0	3	3	1		0			0		54	73	0	0	48	0	0	0	0	0	0	0
mpneu15836	*	*	*	mhigh33080	*	*	0	0	2	2	0					0		54	0	0	0	49	0	0	0	0	0	0	0
mpneu18728	mgeni23430	*	*	*	*	*	0	0	2	2	0		0					54	91	0	0	0	0	0	0	0	0	0	0
mpneu19233	*	mhyop12023	mcapr42253,mcapr38541	mhigh35595,mhigh33516	*	*	0	0	4	1	2							54	0	0	0	0	0	0	0	0	0,0	0,0	0
mpneu20162	mgeni20579	mhyop01813	mcapr26317	*	*	*	1	0	4	4	1		0	0	0			54	55	43.6667	74	0	0	0	0	0	1	0	0
mpneu22722	mgeni22835	*	*	*	*	*	0	0	2	2	0		0					54	25	0	0	0	0	0	0	0	0	0	0
mpneu24514	mgeni19985	*	*	*	*	*	1	0	2	2	0		0					54	91	0	0	0	0	0	1	0	0	0	0
mpneu28209	mgeni15437	*	*	*	*	*	0	0	2	2	0		0					54	51	0	0	0	0	0	0	0	0	0	0
mpneu28771	mgeni15074	*	*	*	*	*	0	0	2	2	0		0					54	45	0	0	0	0	0	0	0	0	0	0
mpneu29681	mgeni24514	*	*	mhigh18586	*	*	2	0	3	3	1		0			0		54	52	0	0	62	0	1	0	0	0	1	0
mpneu03762	mgeni11256	*	*	*	*	*	0	0	2	2	0		0					55	33	0	0	0	0	0	0	0	0	0	0
mpneu03863	mgeni03039	*	*	*	*	*	0	0	2	2	0		0					55	58	0	0	0	0	0	0	0	0	0	0
mpneu10559	mgeni05415	mhyop18320,mhyop17663	mcapr15125,mcapr11244	*	mmyco44624,mmyco48876,mmyco38319	mmyco44624,mmyco48876,mmyco38319	0	0	5	2	2		0					55	86	0	0	0	0	0	0	0,0	0,0	0	0,0,0
mpneu13494	mgeni07272	*	*	mhigh33749	*	*	0	0	3	3	1		0			0		55	64	0	0	57	0	0	0	0	0	0	0
mpneu14339	*	mhyop19286	*	mhigh42970	*	*	0	0	3	3	1			0		0		55	0	37.6667	0	91	0	0	0	0	0	0	0
mpneu14708	mgeni08274	*	*	*	*	*	0	0	2	2	0		0					55	68	0	0	0	0	0	0	0	0	0	0
mpneu16657	mgeni17756	*	*	*	*	*	0	0	2	2	0		0					55	66	0	0	0	0	0	0	0	0	0	0
mpneu23180	mgeni19506	*	*	*	*	*	0	0	2	1	0		0					55	105	0	0	0	0	0	0	0	0	0	0
mpneu24334	mgeni19143	*	*	*	*	*	0	0	2	2	0		0					55	47	0	0	0	0	0	0	0	0	0	0
mpneu24475	mgeni15847	*	*	*	*	*	0	0	2	2	0		0					55	58	0	0	0	0	0	0	0	0	0	0
mpneu25170	mgeni24938	*	*	*	*	*	0	0	2	2	0		0					55	62	0	0	0	0	0	0	0	0	0	0
mpneu25299	mgeni16614	*	mcapr37511	*	mmyco15351	mmyco15351	1	0	4	4	1		0		0		0	55	64	0	39	0	67	0	1	0	0	0	0
mpneu27332	mgeni14241	*	*	*	*	*	0	0	2	2	0		0					55	53	0	0	0	0	0	0	0	0	0	0
mpneu28088	mgeni19306	*	*	*	*	*	0	0	2	2	0		0					55	71	0	0	0	0	0	0	0	0	0	0
mpneu28435	mgeni15683	*	mcapr31343	mhigh35827	mmyco07593	mmyco07593	0	0	5	5	1		0		0	0	0	55	40	0	47	47	47	0	0	0	0	0	0
mpneu03627	mgeni11132	*	*	mhigh41206	*	*	0	0	3	3	1		0			0		56	40	0	0	58	0	0	0	0	0	0	0
mpneu07078	mgeni09994	mhyop01235	mcapr00928	mhigh28552	mmyco36334,mmyco26077	mmyco36334,mmyco26077	0	0	6	5	2		0	0	0	0		56	61	37.6667	64	60	0	0	0	0	0	0	0,0
mpneu08892	mgeni07620	*	*	*	*	*	0	0	2	2	0		0					56	38	0	0	0	0	0	0	0	0	0	0
mpneu11973	mgeni10081	*	*	*	*	*	0	0	2	2	0		0					56	53	0	0	0	0	0	0	0	0	0	0
mpneu18737	mgeni23438	*	*	*	*	*	0	0	2	2	0		0					56	74	0	0	0	0	0	0	0	0	0	0
mpneu19201	mgeni23093,mgeni17314	*	*	*	*	*	0	0	2	1	0							56	0	0	0	0	0	0	0,0	0	0	0	0
mpneu19905	mgeni16329	*	mcapr20027	*	mmyco46047	mmyco46047	0	0	4	4	1		0		0		0	56	70	0	79	0	48.3333	0	0	0	0	0	0
mpneu19908	mgeni16331	*	*	*	*	*	0	0	2	2	0		0					56	48	0	0	0	0	0	0	0	0	0	0
mpneu22576	mgeni18369	mhyop27848	mcapr44979	*	mmyco14985	mmyco14985	0	0	5	5	1		0	0	0		0	56	37	45.6667	74	0	40	0	0	0	0	0	0
mpneu23183	mgeni19510	*	*	mhigh12974	*	*	0	0	3	3	1		0			0		56	60	0	0	41	0	0	0	0	0	0	0
mpneu23411	mgeni24100	*	*	*	*	*	0	0	2	2	0		0					56	40	0	0	0	0	0	0	0	0	0	0
mpneu24253	mgeni14696	*	*	*	*	*	0	0	2	2	0		0					56	36	0	0	0	0	0	0	0	0	0	0
mpneu28106	mgeni19322	*	*	*	*	*	0	0	2	1	0		0					56	111	0	0	0	0	0	0	0	0	0	0
mpneu28523	mgeni19184,mgeni23093,mgeni23044	*	*	*	*	*	0	0	2	1	0							56	0	0	0	0	0	0	0,0,0	0	0	0	0
mpneu29731	mgeni20126	*	*	*	*	*	0	0	2	2	0		0					56	60	0	0	0	0	0	0	0	0	0	0
mpneu30062	mgeni16401	*	*	*	*	*	0	0	2	1	0		0					56	132	0	0	0	0	0	0	0	0	0	0
mpneu03626	mgeni11129	*	*	mhigh41205	*	*	0	0	3	3	1		0			0		57	44	0	0	48	0	0	0	0	0	0	0
mpneu03808	mgeni11277	mhyop15725	*	*	*	*	0	0	3	3	1		0	0				57	63	40.6667	0	0	0	0	0	0	0	0	0
mpneu03810	mgeni11278	*	*	mhigh04463	*	*	0	0	3	3	1		0			0		57	55	0	0	39	0	0	0	0	0	0	0
mpneu04339	mgeni03437	*	*	*	*	*	0	0	2	2	0		0					57	57	0	0	0	0	0	0	0	0	0	0
mpneu07542	mgeni06458	*	*	*	*	*	0	0	2	2	0		0					57	32	0	0	0	0	0	0	0	0	0	0
mpneu07612	mgeni01979	*	*	*	*	*	0	0	2	2	0		0					57	64	0	0	0	0	0	0	0	0	0	0
mpneu08806	mgeni11310	mhyop22550	mcapr18817	mhigh15414	mmyco36864	mmyco36864	4	5	6	6	1	4	1	0	1	2	1	57	57	64.6667	59	57	58.3333	1	0	0	1	1	1
mpneu14366	mgeni08084	*	*	*	*	*	0	0	2	2	0		0					57	54	0	0	0	0	0	0	0	0	0	0
mpneu14957	mgeni12407	*	*	*	*	*	1	1	2	2	0	1	0					57	52	0	0	0	0	1	0	0	0	0	0
mpneu16953	mgeni18014	*	*	*	*	*	0	0	2	2	0		0					57	59	0	0	0	0	0	0	0	0	0	0
mpneu17510	mgeni18409	*	*	*	*	*	0	0	2	2	0		0					57	57	0	0	0	0	0	0	0	0	0	0
mpneu18555	mgeni14919	*	*	*	*	*	0	0	2	2	0		0					57	51	0	0	0	0	0	0	0	0	0	0
mpneu22168	mgeni23044	*	*	*	*	*	0	0	2	2	0		0					57	69	0	0	0	0	0	0	0	0	0	0
mpneu22439	mgeni18259	*	*	*	*	*	0	0	2	1	0		0					57	102	0	0	0	0	0	0	0	0	0	0
mpneu24333	mgeni15139	*	*	*	*	*	0	0	2	2	0		0					57	56	0	0	0	0	0	0	0	0	0	0
mpneu24601	mgeni15959	*	*	*	*	*	0	0	2	2	0		0					57	40	0	0	0	0	0	0	0	0	0	0
mpneu27630	mgeni14430	*	*	*	*	*	0	0	2	2	0		0					57	52	0	0	0	0	0	0	0	0	0	0
mpneu29209	mgeni14680	*	*	*	*	*	0	0	2	2	0		0					57	56	0	0	0	0	0	0	0	0	0	0
mpneu29324	mgeni19163	*	*	mhigh20516,mhigh40996	*	*	0	0	3	2	2		0					57	57	0	0	0	0	0	0	0	0	0,0	0
mpneu02636	mgeni10444	*	*	mhigh27075	*	*	0	0	3	3	1		0			0		58	60	0	0	61	0	0	0	0	0	0	0
mpneu03621	mgeni11126	*	*	*	*	*	0	0	2	2	0		0					58	58	0	0	0	0	0	0	0	0	0	0
mpneu04120	mgeni07764	*	*	mhigh02753	*	*	1	0	3	3	1		0			0		58	31	0	0	94	0	0	0	0	0	1	0
mpneu06475	mgeni04946	mhyop28379	*	*	*	*	0	0	3	3	1		0	0				58	64	49.6667	0	0	0	0	0	0	0	0	0
mpneu14607	mgeni03811	mhyop04581	*	*	mmyco31978	mmyco31978	0	0	4	4	1		0	0			0	58	56	41.6667	0	0	32.3333	0	0	0	0	0	0
mpneu14944	mgeni16528	*	*	*	*	*	0	0	2	2	0		0					58	49	0	0	0	0	0	0	0	0	0	0
mpneu16701	mgeni13862	*	*	*	*	*	0	0	2	2	0		0					58	39	0	0	0	0	0	0	0	0	0	0
mpneu18279	mgeni24009	*	*	*	*	*	0	0	2	1	0		0					58	123	0	0	0	0	0	0	0	0	0	0
mpneu19038	mgeni14673	*	*	*	*	*	0	0	2	2	0		0					58	50	0	0	0	0	0	0	0	0	0	0
mpneu25064	mgeni20364	*	*	*	*	*	0	0	2	1	0		0					58	178	0	0	0	0	0	0	0	0	0	0
mpneu25542	mgeni20796	*	*	*	*	*	0	0	2	2	0		0					58	46	0	0	0	0	0	0	0	0	0	0
mpneu27103	mgeni22269	*	*	*	*	*	0	0	2	2	0		0					58	48	0	0	0	0	0	0	0	0	0	0
mpneu28489	mgeni24150	*	*	*	*	*	0	0	2	2	0		0					58	60	0	0	0	0	0	0	0	0	0	0
mpneu02846	*	*	*	mhigh27368	*	*	0	0	2	2	0					0		59	0	0	0	42	0	0	0	0	0	0	0
mpneu04870	mgeni08324	*	*	*	*	*	0	0	2	2	0		0					59	64	0	0	0	0	0	0	0	0	0	0
mpneu04930	mgeni04029	*	*	*	*	*	0	0	2	2	0		0					59	78	0	0	0	0	0	0	0	0	0	0
mpneu09400	mgeni11840	*	*	*	*	*	0	0	2	2	0		0					59	67	0	0	0	0	0	0	0	0	0	0
mpneu09695	mgeni03861	mhyop22697	*	mhigh43420	mmyco09043	mmyco09043	1	0	5	2	2		0			0		59	68	0	0	122	0	0	1	0	0	0	0
mpneu10761	mgeni01382	mhyop07343,mhyop07745	mcapr28549	mhigh03293	mmyco47591	mmyco47591	5	2	6	5	2	3	0		0	1	0	59	59	0	63	64	62.3333	1	1	0,1	1	1	1
mpneu12102	mgeni01703	*	*	*	*	*	0	0	2	1	0		0					59	127	0	0	0	0	0	0	0	0	0	0
mpneu19017	mgeni14646	*	*	*	*	*	0	0	2	2	0		0					59	60	0	0	0	0	0	0	0	0	0	0
mpneu22641	mgeni18436	*	*	*	*	*	0	0	2	2	0		0					59	59	0	0	0	0	0	0	0	0	0	0
mpneu28330	mgeni15547	*	*	*	*	*	0	0	2	2	0		0					59	66	0	0	0	0	0	0	0	0	0	0
mpneu29624	mgeni24403	*	*	*	*	*	0	0	2	2	0		0					59	55	0	0	0	0	0	0	0	0	0	0
mpneu29646	mgeni15986	*	*	*	*	*	0	0	2	2	0		0					59	43	0	0	0	0	0	0	0	0	0	0
mpneu00645	*	*	mcapr18711,mcapr07222	*	mmyco44602,mmyco38297,mmyco40805	mmyco44602,mmyco38297,mmyco40805	0	0	3	1	2							60	0	0	0	0	0	0	0	0	0,0	0	0,0,0
mpneu03811	mgeni11279	*	*	mhigh04464	mmyco39245	mmyco39245	2	0	4	4	1		0			0	0	60	75	0	0	68	67.3333	0	0	0	0	1	1
mpneu06899	mgeni05883	*	mcapr34168	mhigh02909	mmyco04658	mmyco04658	5	3	5	5	1	7	1		0	3	0	60	62	0	60	60	60	1	1	0	1	1	1
mpneu07928	*	*	*	mhigh12231	*	*	0	0	2	2	0					0		60	0	0	0	40	0	0	0	0	0	0	0
mpneu08735	mgeni11260	*	*	*	*	*	1	0	2	1	0		0					60	198	0	0	0	0	1	0	0	0	0	0
mpneu13062	mgeni02504,mgeni07067	mhyop21890	*	*	*	*	0	0	3	1	2							60	0	0	0	0	0	0	0,0	0	0	0	0
mpneu15221	mgeni16765	*	*	*	*	*	0	0	2	1	0		0					60	128	0	0	0	0	0	0	0	0	0	0
mpneu15549	mgeni20995	*	*	*	*	*	0	0	2	2	0		0					60	73	0	0	0	0	0	0	0	0	0	0
mpneu16636	mgeni17729	*	*	*	*	*	0	0	2	2	0		0					60	42	0	0	0	0	0	0	0	0	0	0
mpneu18116	mgeni19466	*	*	*	*	*	0	0	2	2	0		0					60	50	0	0	0	0	0	0	0	0	0	0
mpneu19262	mgeni15169	*	*	*	*	*	0	0	2	2	0		0					60	50	0	0	0	0	0	0	0	0	0	0
mpneu22429	mgeni18246	*	*	*	*	*	0	0	2	2	0		0					60	60	0	0	0	0	0	0	0	0	0	0
mpneu23288	*	mhyop06520	*	*	*	*	0	0	2	2	0			0				60	0	46.6667	0	0	0	0	0	0	0	0	0
mpneu30091	mgeni16429	*	*	*	*	*	0	0	2	2	0		0					60	51	0	0	0	0	0	0	0	0	0	0
mpneu00357	*	*	mcapr01974	mhigh14300	mmyco10521	mmyco10521	2	0	4	4	1				0	0	0	61	0	0	81	80	61	0	0	0	1	1	0
mpneu04750	mgeni08176	*	*	*	*	*	0	0	2	2	0		0					61	48	0	0	0	0	0	0	0	0	0	0
mpneu06215	mgeni09536	mhyop01557	mcapr24117	mhigh00542	mmyco28693,mmyco35534	mmyco28693,mmyco35534	5	4	6	5	2	2	1	0	4	2		61	61	60.6667	61	61	0	1	1	1	1	1	0,1
mpneu12132	mgeni06289	*	*	mhigh20992	*	*	0	0	3	3	1		0			0		61	61	0	0	57	0	0	0	0	0	0	0
mpneu12787	mgeni02263	*	*	*	*	*	0	0	2	2	0		0					61	46	0	0	0	0	0	0	0	0	0	0
mpneu18777	mgeni13883,mgeni17321,mgeni15173,mgeni18734	*	*	*	*	*	0	0	2	1	0							61	0	0	0	0	0	0	0,0,0,0	0	0	0	0
mpneu19031	mgeni22984	*	*	*	*	*	0	0	2	2	0		0					61	39	0	0	0	0	0	0	0	0	0	0
mpneu25066	mgeni20364	*	*	*	*	*	0	0	2	1	0		0					61	178	0	0	0	0	0	0	0	0	0	0
mpneu25500	mgeni16741	*	*	*	*	*	0	0	2	2	0		0					61	61	0	0	0	0	0	0	0	0	0	0
mpneu29123	mgeni22992	*	*	*	*	*	0	0	2	2	0		0					61	76	0	0	0	0	0	0	0	0	0	0
mpneu02362	mgeni10198	*	*	mhigh06730	*	*	0	0	3	3	1		0			0		62	63	0	0	69	0	0	0	0	0	0	0
mpneu04067	mgeni07717	*	*	*	*	*	0	0	2	2	0		0					62	38	0	0	0	0	0	0	0	0	0	0
mpneu05696	mgeni01050	*	*	*	*	*	0	0	2	2	0		0					62	46	0	0	0	0	0	0	0	0	0	0
mpneu07317	mgeni01740	*	*	*	*	*	0	0	2	2	0		0					62	38	0	0	0	0	0	0	0	0	0	0
mpneu07512	mgeni10380	*	*	*	*	*	0	0	2	1	0		0					62	108	0	0	0	0	0	0	0	0	0	0
mpneu08057	mgeni06937	*	*	*	*	*	0	0	2	2	0		0					62	63	0	0	0	0	0	0	0	0	0	0
mpneu08235	mgeni07087	*	*	*	*	*	0	0	2	2	0		0					62	46	0	0	0	0	0	0	0	0	0	0
mpneu08321	mgeni11054	mhyop24225	*	*	*	*	1	0	3	3	1		0	0				62	87	98.6667	0	0	0	0	0	1	0	0	0
mpneu09348	mgeni03501	*	*	mhigh32917	*	*	1	0	3	2	2		0			0		62	164	0	0	56	0	0	0	0	0	1	0
mpneu09394	mgeni11836	*	*	*	*	*	0	0	2	2	0		0					62	62	0	0	0	0	0	0	0	0	0	0
mpneu09597	mgeni11983	*	*	*	*	*	1	0	2	2	0		0					62	76	0	0	0	0	0	1	0	0	0	0
mpneu09643	mgeni12034	mhyop16026	mcapr36607	mhigh41039	mmyco48078	mmyco48078	0	0	6	6	1		0	0	0	0	0	62	62	69.6667	62	62	61.3333	0	0	0	0	0	0
mpneu09703	mgeni03867	*	*	*	*	*	0	0	2	2	0		0					62	56	0	0	0	0	0	0	0	0	0	0
mpneu18413	mgeni19818	*	*	*	*	*	0	0	2	2	0		0					62	34	0	0	0	0	0	0	0	0	0	0
mpneu21487	mgeni13563	*	*	*	*	*	0	0	2	2	0		0					62	59	0	0	0	0	0	0	0	0	0	0
mpneu22730	mgeni22841	*	*	*	*	*	0	0	2	2	0		0					62	52	0	0	0	0	0	0	0	0	0	0
mpneu23414	mgeni24103	*	mcapr08225	mhigh43381	*	*	1	0	4	2	2		0		0	0		62	101	0	75	108	0	0	0	0	1	0	0
mpneu25158	*	mhyop24774	mcapr15745	*	mmyco41603	mmyco41603	0	0	4	4	1			0	0		0	62	0	63.6667	68	0	67.6667	0	0	0	0	0	0
mpneu29915	mgeni16274	*	mcapr14899	*	*	*	0	0	3	1	2		0		0			62	173	0	107	0	0	0	0	0	0	0	0
mpneu02029	mgeni09952	*	*	*	*	*	0	0	2	2	0		0					63	51	0	0	0	0	0	0	0	0	0	0
mpneu04335	mgeni03434	*	*	*	*	*	0	0	2	1	0		0					63	134	0	0	0	0	0	0	0	0	0	0
mpneu08850	mgeni03065	*	*	mhigh11741	*	*	0	1	3	3	1	1	0			0		63	58	0	0	42	0	0	0	0	0	0	0
mpneu09056	mgeni03314	*	*	*	*	*	0	0	2	2	0		0					63	42	0	0	0	0	0	0	0	0	0	0
mpneu10305	mgeni04562	*	*	*	*	*	0	0	2	2	0		0					63	68	0	0	0	0	0	0	0	0	0	0
mpneu16454	mgeni13726	*	*	*	*	*	0	0	2	2	0		0					63	58	0	0	0	0	0	0	0	0	0	0
mpneu18422	mgeni15738	*	*	*	*	*	0	0	2	1	0		0					63	183	0	0	0	0	0	0	0	0	0	0
mpneu18848	mgeni23085	*	*	mhigh41859	*	*	0	1	3	2	2		0			1		63	117	0	0	88	0	0	0	0	0	0	0
mpneu18973	mgeni22919	*	*	*	*	*	0	0	2	2	0		0					63	53	0	0	0	0	0	0	0	0	0	0
mpneu19955	mgeni24859	*	*	*	*	*	0	0	2	1	0		0					63	124	0	0	0	0	0	0	0	0	0	0
mpneu24631	mgeni24471	*	*	mhigh11423	*	*	0	0	3	3	1		0			0		63	43	0	0	46	0	0	0	0	0	0	0
mpneu29913	mgeni16273	*	mcapr14898	*	*	*	0	0	3	3	1		0		0			63	84	0	36	0	0	0	0	0	0	0	0
mpneu29960	mgeni24765	*	*	*	*	*	0	0	2	2	0		0					63	76	0	0	0	0	0	0	0	0	0	0
mpneu30083	mgeni16423	*	*	*	*	*	0	0	2	2	0		0					63	60	0	0	0	0	0	0	0	0	0	0
mpneu30086	mgeni16425	mhyop32808	*	mhigh07032	mmyco45293	mmyco45293	0	0	5	5	1		0	0		0	0	63	97	76.6667	0	53	59.3333	0	0	0	0	0	0
mpneu00653	mgeni09404	mhyop17648,mhyop18305	mcapr22439,mcapr11230	mhigh02270,mhigh22648	mmyco36714,mmyco32811	mmyco36714,mmyco32811	0	0	6	2	2		0					64	56	0	0	0	0	0	0	0,0	0,0	0,0	0,0
mpneu01240	mgeni05600	*	*	*	*	*	0	0	2	2	0		0					64	51	0	0	0	0	0	0	0	0	0	0
mpneu03242	mgeni10967	*	*	*	*	*	0	0	2	1	0		0					64	170	0	0	0	0	0	0	0	0	0	0
mpneu03637	mgeni11143	*	mcapr29852	mhigh41215	mmyco23669	mmyco23669	0	0	5	5	1		0		0	0	0	64	64	0	48	68	48	0	0	0	0	0	0
mpneu03885	mgeni11364	*	*	*	*	*	0	0	2	2	0		0					64	38	0	0	0	0	0	0	0	0	0	0
mpneu05160	mgeni00200	*	*	*	*	*	0	0	2	2	0		0					64	93	0	0	0	0	0	0	0	0	0	0
mpneu10018	mgeni04303	*	*	mhigh32907	*	*	0	0	3	3	1		0			0		64	79	0	0	59	0	0	0	0	0	0	0
mpneu10304	mgeni04561	*	*	*	*	*	0	0	2	2	0		0					64	60	0	0	0	0	0	0	0	0	0	0
mpneu10797	mgeni01412	*	*	*	*	*	0	0	2	2	0		0					64	87	0	0	0	0	0	0	0	0	0	0
mpneu11610	*	*	*	mhigh38405	*	*	0	0	2	2	0					0		64	0	0	0	66	0	0	0	0	0	0	0
mpneu11845	mgeni06001	*	*	*	*	*	0	0	2	2	0		0					64	43	0	0	0	0	0	0	0	0	0	0
mpneu12404	mgeni10362	*	*	*	*	*	0	0	2	2	0		0					64	67	0	0	0	0	0	0	0	0	0	0
mpneu18280	mgeni24009	mhyop03879	mcapr37507	mhigh36965	mmyco07454	mmyco07454	1	0	6	4	2		0	0	0	0	0	64	123	67.6667	94	67	113	0	0	1	0	0	0
mpneu18611	mgeni18987	*	*	*	*	*	0	0	2	2	0		0					64	56	0	0	0	0	0	0	0	0	0	0
mpneu19278	mgeni13883,mgeni17321,mgeni18734	*	*	*	*	*	0	0	2	1	0							64	0	0	0	0	0	0	0,0,0	0	0	0	0
mpneu22737	mgeni22848	*	*	*	*	*	0	0	2	2	0		0					64	69	0	0	0	0	0	0	0	0	0	0
mpneu23568	mgeni14865	*	*	*	*	*	0	0	2	1	0		0					64	105	0	0	0	0	0	0	0	0	0	0
mpneu26062	mgeni17219	*	*	*	*	*	0	0	2	2	0		0					64	56	0	0	0	0	0	0	0	0	0	0
mpneu01149	mgeni01153	*	*	*	*	*	0	0	2	2	0		0					65	66	0	0	0	0	0	0	0	0	0	0
mpneu03689	mgeni02831	*	*	*	*	*	0	0	2	2	0		0					65	70	0	0	0	0	0	0	0	0	0	0
mpneu05538	mgeni08824	*	*	*	*	*	0	0	2	2	0		0					65	61	0	0	0	0	0	0	0	0	0	0
mpneu07502	mgeni10367	mhyop17157	*	mhigh38973	mmyco22256	mmyco22256	1	0	5	5	1		0	0		0	0	65	61	52.6667	0	70	64	0	0	0	0	0	1
mpneu08071	mgeni02414	*	*	*	*	*	0	0	2	2	0		0					65	37	0	0	0	0	0	0	0	0	0	0
mpneu08142	mgeni07022	*	*	*	*	*	0	0	2	2	0		0					65	49	0	0	0	0	0	0	0	0	0	0
mpneu14144	mgeni11651	*	*	*	*	*	0	0	2	2	0		0					65	57	0	0	0	0	0	0	0	0	0	0
mpneu17876	*	*	mcapr15146	mhigh43006	mmyco32853	mmyco32853	0	0	4	4	1				0	0	0	65	0	0	50	72	63.6667	0	0	0	0	0	0
mpneu18073	mgeni15387	*	*	*	*	*	0	0	2	2	0		0					65	65	0	0	0	0	0	0	0	0	0	0
mpneu18114	mgeni19464	*	*	*	*	*	0	0	2	2	0		0					65	57	0	0	0	0	0	0	0	0	0	0
mpneu18895	mgeni23112	*	*	*	*	*	0	0	2	2	0		0					65	65	0	0	0	0	0	0	0	0	0	0
mpneu21980	mgeni13976	*	*	*	*	*	0	0	2	2	0		0					65	40	0	0	0	0	0	0	0	0	0	0
mpneu22083	mgeni22339	*	*	*	*	*	0	0	2	2	0		0					65	75	0	0	0	0	0	0	0	0	0	0
mpneu23745	mgeni19060	*	*	*	*	*	2	0	2	2	0		0					65	57	0	0	0	0	1	1	0	0	0	0
mpneu26608	mgeni21732	mhyop33872	*	*	*	*	0	0	3	3	1		0	0				65	46	68.6667	0	0	0	0	0	0	0	0	0
mpneu27793	mgeni22858	*	*	*	*	*	0	1	2	2	0	1	0					65	65	0	0	0	0	0	0	0	0	0	0
mpneu28995	mgeni23124	*	*	*	*	*	0	0	2	1	0		0					65	124	0	0	0	0	0	0	0	0	0	0
mpneu03001	mgeni06907	*	*	*	*	*	0	0	2	2	0		0					66	61	0	0	0	0	0	0	0	0	0	0
mpneu06686	mgeni09294	*	mcapr42733	mhigh38013	mmyco46639	mmyco46639	0	0	5	3	2		0		0	0	0	66	59	0	108	86	107.333	0	0	0	0	0	0
mpneu08736	mgeni11260	*	*	*	*	*	0	0	2	1	0		0					66	198	0	0	0	0	0	0	0	0	0	0
mpneu08963	mgeni07679	*	*	*	*	*	0	0	2	1	0		0					66	154	0	0	0	0	0	0	0	0	0	0
mpneu09211	*	mhyop28664	*	mhigh25547	*	*	1	0	3	2	2			0		0		66	0	94.6667	0	106	0	0	0	1	0	0	0
mpneu10027	mgeni04309	*	*	*	*	*	0	0	2	1	0		0					66	153	0	0	0	0	0	0	0	0	0	0
mpneu17126	mgeni18119	*	*	*	*	*	0	0	2	2	0		0					66	48	0	0	0	0	0	0	0	0	0	0
mpneu20935	mgeni13194	*	*	*	*	*	0	0	2	2	0		0					66	69	0	0	0	0	0	0	0	0	0	0
mpneu22076	mgeni22334	*	*	*	*	*	0	0	2	2	0		0					66	57	0	0	0	0	0	0	0	0	0	0
mpneu28105	mgeni19321	*	*	*	*	*	0	0	2	2	0		0					66	57	0	0	0	0	0	0	0	0	0	0
mpneu29918	mgeni16276	mhyop28910	*	mhigh22400	*	*	1	0	4	4	1		0	0		0		66	75	97.6667	0	75	0	0	0	1	0	0	0
mpneu07587	mgeni01954	*	*	*	*	*	1	0	2	2	0		0					67	67	0	0	0	0	1	0	0	0	0	0
mpneu07884	mgeni02218	*	*	*	*	*	1	0	2	2	0		0					67	77	0	0	0	0	0	1	0	0	0	0
mpneu08234	mgeni07086	*	*	mhigh04040	*	*	1	0	3	3	1		0			0		67	42	0	0	51	0	1	0	0	0	0	0
mpneu10038	mgeni04318	*	*	*	*	*	1	0	2	2	0		0					67	79	0	0	0	0	0	1	0	0	0	0
mpneu10174	mgeni04421	*	mcapr09816	*	mmyco32350,mmyco18603	mmyco32350,mmyco18603	0	0	4	3	2		0		0			67	76	0	84	0	0	0	0	0	0	0	0,0
mpneu10556	mgeni09415	*	*	mhigh16367,mhigh14670	*	*	0	0	3	2	2		0					67	67	0	0	0	0	0	0	0	0	0,0	0
mpneu12470	mgeni06505	*	*	*	*	*	0	0	2	2	0		0					67	33	0	0	0	0	0	0	0	0	0	0
mpneu16085	mgeni13883,mgeni17321,mgeni15173,mgeni18734	*	*	*	*	*	0	0	2	1	0							67	0	0	0	0	0	0	0,0,0,0	0	0	0	0
mpneu18438	mgeni15747	*	*	*	*	*	1	0	2	1	0		0					67	119	0	0	0	0	0	1	0	0	0	0
mpneu26386	*	mhyop03551	*	*	*	*	0	0	2	2	0			0				67	0	35.6667	0	0	0	0	0	0	0	0	0
mpneu27937	mgeni22355	*	*	*	*	*	0	0	2	1	0		0					67	122	0	0	0	0	0	0	0	0	0	0
mpneu28703	mgeni23317	mhyop33222	*	mhigh28456	*	*	0	0	4	4	1		0	0		0		67	56	54.6667	0	66	0	0	0	0	0	0	0
mpneu29668	mgeni24500	*	*	*	*	*	0	0	2	2	0		0					67	55	0	0	0	0	0	0	0	0	0	0
mpneu05532	mgeni08816	*	*	*	*	*	0	0	2	2	0		0					68	71	0	0	0	0	0	0	0	0	0	0
mpneu11975	mgeni01635	*	*	*	*	*	0	0	2	2	0		0					68	34	0	0	0	0	0	0	0	0	0	0
mpneu12755	*	*	*	mhigh25509	*	*	0	0	2	2	0					0		68	0	0	0	75	0	0	0	0	0	0	0
mpneu14131	mgeni07831	*	*	*	*	*	0	0	2	2	0		0					68	55	0	0	0	0	0	0	0	0	0	0
mpneu18322	mgeni15622	*	*	*	*	*	1	0	2	1	0		0					68	102	0	0	0	0	0	1	0	0	0	0
mpneu18736	mgeni23436	*	*	*	*	*	0	0	2	2	0		0					68	41	0	0	0	0	0	0	0	0	0	0
mpneu23779	mgeni19080	*	*	*	*	*	0	0	2	2	0		0					68	87	0	0	0	0	0	0	0	0	0	0
mpneu24340	mgeni15148	*	*	mhigh33525,mhigh35604	*	*	0	0	3	2	2		0					68	90	0	0	0	0	0	0	0	0	0,0	0
mpneu29651	*	*	*	mhigh18546	*	*	0	0	2	2	0					0		68	0	0	0	79	0	0	0	0	0	0	0
mpneu05515	mgeni00462	*	*	*	*	*	0	0	2	2	0		0					69	64	0	0	0	0	0	0	0	0	0	0
mpneu08770	mgeni02962	*	*	*	*	*	1	0	2	2	0		0					69	69	0	0	0	0	0	1	0	0	0	0
mpneu09702	mgeni03866	*	*	*	*	*	0	0	2	2	0		0					69	65	0	0	0	0	0	0	0	0	0	0
mpneu12104	mgeni01704	mhyop28630	*	*	*	*	0	0	3	3	1		0	0				69	95	50.6667	0	0	0	0	0	0	0	0	0
mpneu13502	mgeni07284	*	*	mhigh26535	*	*	0	0	3	3	1		0			0		69	60	0	0	38	0	0	0	0	0	0	0
mpneu16343	mgeni17523	*	*	*	*	*	0	0	2	2	0		0					69	87	0	0	0	0	0	0	0	0	0	0
mpneu18240	mgeni15550	*	mcapr29136	mhigh04999	*	*	0	0	4	3	2		0		0	0		69	157	0	42	58	0	0	0	0	0	0	0
mpneu18559	mgeni18927	*	*	*	*	*	0	0	2	2	0		0					69	37	0	0	0	0	0	0	0	0	0	0
mpneu19682	mgeni23907	*	*	*	*	*	0	0	2	1	0		0					69	102	0	0	0	0	0	0	0	0	0	0
mpneu24498	mgeni15864	*	*	*	*	*	0	0	2	2	0		0					69	42	0	0	0	0	0	0	0	0	0	0
mpneu25179	mgeni16433	*	*	mhigh07046	*	*	0	0	3	3	1		0			0		69	42	0	0	72	0	0	0	0	0	0	0
mpneu27070	mgeni14017	*	*	*	*	*	0	0	2	2	0		0					69	50	0	0	0	0	0	0	0	0	0	0
mpneu28711	mgeni15019	*	*	*	*	*	0	0	2	2	0		0					69	71	0	0	0	0	0	0	0	0	0	0
mpneu29244	mgeni13883,mgeni17321,mgeni15173,mgeni18734	*	*	*	*	*	0	0	2	1	0							69	0	0	0	0	0	0	0,0,0,0	0	0	0	0
mpneu03004	mgeni06908	*	*	*	*	*	0	0	2	2	0		0					70	37	0	0	0	0	0	0	0	0	0	0
mpneu04449	mgeni03535	mhyop21143,mhyop12946	*	mhigh42900	*	*	0	0	4	3	2		0			0		70	61	0	0	40	0	0	0	0,0	0	0	0
mpneu05678	mgeni05415,mgeni01034	*	*	mhigh07664,mhigh09117	*	*	0	0	3	1	2							70	0	0	0	0	0	0	0,0	0	0	0,0	0
mpneu06493	mgeni04966	*	mcapr16590	*	mmyco17884	mmyco17884	0	0	4	4	1		0		0		0	70	78	0	68	0	68	0	0	0	0	0	0
mpneu07256	mgeni10123	*	*	mhigh03495	*	*	3	0	3	3	1		0			0		70	71	0	0	65	0	1	1	0	0	1	0
mpneu15795	mgeni21277	*	*	*	*	*	0	0	2	1	0		0					70	130	0	0	0	0	0	0	0	0	0	0
mpneu17515	mgeni18416	*	*	*	*	*	0	0	2	2	0		0					70	79	0	0	0	0	0	0	0	0	0	0
mpneu18069	*	*	*	mhigh13143	*	*	0	0	2	2	0					0		70	0	0	0	65	0	0	0	0	0	0	0
mpneu18735	mgeni23435	*	*	*	*	*	0	0	2	2	0		0					70	55	0	0	0	0	0	0	0	0	0	0
mpneu27767	mgeni14523,mgeni22834	mhyop21089,mhyop12892	mcapr39368	*	mmyco35208,mmyco36773	mmyco35208,mmyco36773	0	0	5	2	2				0			70	0	0	49	0	0	0	0,0	0,0	0	0	0,0
mpneu28679	mgeni23277	*	*	*	*	*	0	0	2	2	0		0					70	96	0	0	0	0	0	0	0	0	0	0
mpneu29221	mgeni14691	*	*	*	*	*	0	0	2	2	0		0					70	74	0	0	0	0	0	0	0	0	0	0
mpneu29247	mgeni15175	*	*	*	*	*	0	0	2	1	0		0					70	101	0	0	0	0	0	0	0	0	0	0
mpneu03629	mgeni11134	*	*	*	*	*	0	0	2	2	0		0					71	44	0	0	0	0	0	0	0	0	0	0
mpneu03909	mgeni11391	*	*	*	*	*	0	0	2	1	0		0					71	111	0	0	0	0	0	0	0	0	0	0
mpneu10026	mgeni04309	*	*	mhigh35330	*	*	1	0	3	2	2		0			0		71	153	0	0	83	0	0	0	0	0	1	0
mpneu13901	mgeni11532	*	*	*	*	*	0	0	2	2	0		0					71	41	0	0	0	0	0	0	0	0	0	0
mpneu14329	mgeni08051	*	*	*	*	*	0	0	2	2	0		0					71	45	0	0	0	0	0	0	0	0	0	0
mpneu14334	mgeni03610	mhyop13532,mhyop07348	mcapr33702	mhigh23428	mmyco04071	mmyco04071	4	5	6	5	2	5	1		5	5	5	71	64	0	68	64	68	1	0	1,0	1	1	1
mpneu14494	mgeni08104	*	*	*	*	*	0	0	2	2	0		0					71	61	0	0	0	0	0	0	0	0	0	0
mpneu17858	mgeni15201	*	*	*	*	*	1	0	2	1	0		0					71	131	0	0	0	0	1	0	0	0	0	0
mpneu22638	mgeni18433	*	*	*	*	*	0	0	2	1	0		0					71	154	0	0	0	0	0	0	0	0	0	0
mpneu23370	mgeni19718	*	*	*	*	*	0	0	2	2	0		0					71	69	0	0	0	0	0	0	0	0	0	0
mpneu04441	mgeni03526	mhyop21136	*	mhigh42890	*	*	0	0	4	2	2		0	0		0		72	73	130.667	0	112	0	0	0	0	0	0	0
mpneu04794	mgeni12088	*	mcapr38043	*	mmyco16856	mmyco16856	0	0	4	4	1		0		0		0	72	72	0	70	0	69.6667	0	0	0	0	0	0
mpneu04867	mgeni08320	*	*	*	*	*	0	0	2	2	0		0					72	78	0	0	0	0	0	0	0	0	0	0
mpneu08358	mgeni07207	*	*	*	*	*	0	0	2	2	0		0					72	44	0	0	0	0	0	0	0	0	0	0
mpneu12461	mgeni01944	*	*	*	*	*	0	0	2	2	0		0					72	37	0	0	0	0	0	0	0	0	0	0
mpneu15135	mgeni16709	*	*	*	*	*	0	0	2	2	0		0					72	65	0	0	0	0	0	0	0	0	0	0
mpneu15861	mgeni21405	*	*	*	*	*	0	0	2	1	0		0					72	108	0	0	0	0	0	0	0	0	0	0
mpneu18317	mgeni15618	*	*	*	*	*	1	0	2	2	0		0					72	69	0	0	0	0	0	1	0	0	0	0
mpneu19864	mgeni20284	*	*	*	*	*	0	0	2	2	0		0					72	68	0	0	0	0	0	0	0	0	0	0
mpneu23632	mgeni14944	*	*	*	*	*	0	0	2	2	0		0					72	61	0	0	0	0	0	0	0	0	0	0
mpneu24049	mgeni18554	*	*	*	*	*	0	0	2	1	0		0					72	122	0	0	0	0	0	0	0	0	0	0
mpneu24478	mgeni15850	*	*	*	*	*	0	0	2	2	0		0					72	41	0	0	0	0	0	0	0	0	0	0
mpneu24798	mgeni16118	mhyop06935	*	mhigh27138	*	*	0	0	4	4	1		0	0		0		72	68	62.6667	0	70	0	0	0	0	0	0	0
mpneu29217	mgeni14688	*	*	mhigh39599	*	*	0	0	3	2	2		0			0		72	104	0	0	92	0	0	0	0	0	0	0
mpneu02916	mgeni10744	*	*	*	*	*	0	0	2	2	0		0					73	72	0	0	0	0	0	0	0	0	0	0
mpneu03631	mgeni11138	*	*	*	*	*	0	0	2	2	0		0					73	73	0	0	0	0	0	0	0	0	0	0
mpneu03632	mgeni11139	*	mcapr29851	mhigh41213	mmyco23668	mmyco23668	0	0	5	1	2		0		0	0	0	73	102	0	184	109	232	0	0	0	0	0	0
mpneu05037	mgeni04123	*	*	mhigh40266	*	*	0	0	3	3	1		0			0		73	60	0	0	69	0	0	0	0	0	0	0
mpneu12128	mgeni06285	*	mcapr29527	mhigh20988	mmyco25448	mmyco25448	0	0	5	3	2		0		0	0	0	73	37	0	144	63	110.333	0	0	0	0	0	0
mpneu13030	mgeni02499	*	*	*	*	*	1	0	2	2	0		0					73	64	0	0	0	0	0	1	0	0	0	0
mpneu19244	mgeni19155	mhyop17406	*	mhigh26268,mhigh28350	*	*	0	0	4	3	2		0	0				73	73	73.6667	0	0	0	0	0	0	0	0,0	0
mpneu21368	mgeni17366	mhyop17182,mhyop05115	mcapr32516	mhigh30296	mmyco19555	mmyco19555	5	4	6	5	2	2	0		3	2	2	73	73	0	81	73	81	1	1	0,1	1	1	1
mpneu23118	mgeni15396	*	*	mhigh06097	*	*	0	0	3	3	1		0			0		73	66	0	0	52	0	0	0	0	0	0	0
mpneu27955	mgeni19193	*	*	mhigh07261	*	*	0	0	3	2	2		0			0		73	74	0	0	117	0	0	0	0	0	0	0
mpneu28521	mgeni23092	*	*	*	*	*	0	0	2	2	0		0					73	63	0	0	0	0	0	0	0	0	0	0
mpneu30060	mgeni16399	*	*	*	*	*	0	0	2	2	0		0					73	91	0	0	0	0	0	0	0	0	0	0
mpneu04097	mgeni07750	*	*	*	*	*	0	0	2	2	0		0					74	90	0	0	0	0	0	0	0	0	0	0
mpneu07462	mgeni06375	*	*	mhigh02303	*	*	3	3	3	3	1	8	1			5		74	76	0	0	86	0	1	1	0	0	1	0
mpneu10104	mgeni08649	*	*	*	*	*	0	0	2	2	0		0					74	63	0	0	0	0	0	0	0	0	0	0
mpneu14140	mgeni07837	*	*	*	*	*	0	0	2	2	0		0					74	45	0	0	0	0	0	0	0	0	0	0
mpneu14491	mgeni08113	*	*	*	*	*	0	0	2	1	0		0					74	126	0	0	0	0	0	0	0	0	0	0
mpneu18191	mgeni23910	*	*	*	*	*	0	0	2	2	0		0					74	73	0	0	0	0	0	0	0	0	0	0
mpneu19279	mgeni13883,mgeni17321,mgeni15173,mgeni18734	*	*	*	*	*	0	0	2	1	0							74	0	0	0	0	0	0	0,0,0,0	0	0	0	0
mpneu19628	mgeni24541	*	*	*	*	*	0	0	2	2	0		0					74	75	0	0	0	0	0	0	0	0	0	0
mpneu20028	mgeni20461	mhyop18714	*	mhigh07027	*	*	2	0	4	3	2		0	0		0		74	74	69.6667	0	108	0	0	1	1	0	0	0
mpneu20589	mgeni12847	*	*	*	*	*	0	0	2	2	0		0					74	58	0	0	0	0	0	0	0	0	0	0
mpneu21472	mgeni13883,mgeni17321,mgeni15173,mgeni18734	*	*	*	*	*	0	0	2	1	0							74	0	0	0	0	0	0	0,0,0,0	0	0	0	0
mpneu26889	mgeni22015	*	*	*	*	*	1	0	2	2	0		0					74	65	0	0	0	0	1	0	0	0	0	0
mpneu26921	mgeni13883	*	*	*	*	*	0	0	2	1	0		0					74	165	0	0	0	0	0	0	0	0	0	0
mpneu29791	mgeni20166	*	*	*	mmyco02788	mmyco02788	1	0	3	3	1		0				0	74	88	0	0	0	58	0	1	0	0	0	0
mpneu04279	mgeni11626	*	*	*	*	*	0	0	2	2	0		0					75	41	0	0	0	0	0	0	0	0	0	0
mpneu07613	mgeni01980	*	*	*	*	*	0	0	2	2	0		0					75	77	0	0	0	0	0	0	0	0	0	0
mpneu07873	mgeni10679	*	*	*	*	*	0	0	2	2	0		0					75	59	0	0	0	0	0	0	0	0	0	0
mpneu08465	mgeni05686	*	*	*	*	*	0	0	2	1	0		0					75	146	0	0	0	0	0	0	0	0	0	0
mpneu09443	mgeni11890	*	mcapr31561	mhigh05491	*	*	0	0	4	4	1		0		0	0		75	49	0	51	50	0	0	0	0	0	0	0
mpneu13729	mgeni11351	*	*	*	*	*	1	0	2	2	0		0					75	100	0	0	0	0	1	0	0	0	0	0
mpneu17863	*	mhyop22682	*	mhigh19604	*	*	1	0	3	3	1			0		0		75	0	49.6667	0	61	0	0	0	0	0	1	0
mpneu18139	mgeni15468	*	*	*	*	*	0	0	2	2	0		0					75	50	0	0	0	0	0	0	0	0	0	0
mpneu20209	mgeni12446	*	*	*	*	*	0	0	2	2	0		0					75	73	0	0	0	0	0	0	0	0	0	0
mpneu20930	mgeni21251	*	*	*	*	*	0	0	2	1	0		0					75	108	0	0	0	0	0	0	0	0	0	0
mpneu22986	mgeni23598	*	*	*	*	*	0	0	2	2	0		0					75	94	0	0	0	0	0	0	0	0	0	0
mpneu27959	*	*	mcapr27389	*	mmyco38816	mmyco38816	0	0	3	3	1				0		0	75	0	0	36	0	35.3333	0	0	0	0	0	0
mpneu29469	mgeni19923	*	mcapr09688	*	*	*	0	0	3	1	2		0		0			75	186	0	117	0	0	0	0	0	0	0	0
mpneu00677	mgeni05426	mhyop29150,mhyop30409	mcapr11254,mcapr15135	mhigh16382,mhigh14685	mmyco38329,mmyco44634,mmyco48886	mmyco38329,mmyco44634,mmyco48886	0	0	6	2	2		0					76	76	0	0	0	0	0	0	0,0	0,0	0,0	0,0,0
mpneu02324	mgeni01688	*	*	*	*	*	0	0	2	2	0		0					76	44	0	0	0	0	0	0	0	0	0	0
mpneu04362	mgeni11717	*	*	*	*	*	0	0	2	2	0		0					76	54	0	0	0	0	0	0	0	0	0	0
mpneu05669	mgeni05406	*	*	mhigh00575,mhigh02277	*	*	0	0	3	2	2		0					76	59	0	0	0	0	0	0	0	0	0,0	0
mpneu06550	mgeni00780	*	*	mhigh31179	*	*	3	0	3	3	1		0			0		76	77	0	0	77	0	1	1	0	0	1	0
mpneu08750	mgeni11270	*	*	*	*	*	0	0	2	2	0		0					76	61	0	0	0	0	0	0	0	0	0	0
mpneu13193	mgeni02599	*	*	*	*	*	1	0	2	2	0		0					76	60	0	0	0	0	0	1	0	0	0	0
mpneu17865	mgeni15207	*	*	*	*	*	0	0	2	2	0		0					76	79	0	0	0	0	0	0	0	0	0	0
mpneu20158	mgeni20577	mhyop01812	mcapr26315	*	mmyco12556	mmyco12556	3	0	5	5	1		0	0	0		0	76	76	71.6667	74	0	74	0	0	1	1	0	1
mpneu21471	mgeni13883,mgeni17321,mgeni15173,mgeni18734	*	*	*	*	*	0	0	2	1	0							76	0	0	0	0	0	0	0,0,0,0	0	0	0	0
mpneu23980	mgeni14805	*	*	*	*	*	1	0	2	1	0		0					76	107	0	0	0	0	1	0	0	0	0	0
mpneu24600	*	*	*	mhigh12708	*	*	1	0	2	1	0					0		76	0	0	0	129	0	0	0	0	0	1	0
mpneu26920	mgeni13883,mgeni17321,mgeni15173,mgeni18734	*	*	*	*	*	0	0	2	1	0							76	0	0	0	0	0	0	0,0,0,0	0	0	0	0
mpneu28233	mgeni23848	*	*	*	*	*	0	0	2	2	0		0					76	87	0	0	0	0	0	0	0	0	0	0
mpneu00483	mgeni08805	*	mcapr29585	mhigh12635	mmyco25526	mmyco25526	2	0	5	5	1		0		0	0	0	77	83	0	53	86	72.3333	0	1	0	0	1	0
mpneu04868	mgeni08321	*	*	*	*	*	0	0	2	2	0		0					77	54	0	0	0	0	0	0	0	0	0	0
mpneu09357	mgeni07991	mhyop12607	*	*	*	*	0	0	3	3	1		0	0				77	76	68.6667	0	0	0	0	0	0	0	0	0
mpneu09397	mgeni11839	*	*	*	*	*	0	0	2	2	0		0					77	53	0	0	0	0	0	0	0	0	0	0
mpneu09611	*	*	*	*	mmyco46120,mmyco48898	mmyco46120,mmyco48898	0	0	2	1	0							77	0	0	0	0	0	0	0	0	0	0	1,0
mpneu09923	mgeni00074	*	*	*	*	*	0	0	2	2	0		0					77	61	0	0	0	0	0	0	0	0	0	0
mpneu10794	mgeni01410	*	*	mhigh03284	*	*	0	0	3	2	2		0			0		77	70	0	0	116	0	0	0	0	0	0	0
mpneu17460	mgeni18350	*	*	*	*	*	0	0	2	2	0		0					77	43	0	0	0	0	0	0	0	0	0	0
mpneu17950	mgeni15278	*	*	*	*	*	0	0	2	2	0		0					77	64	0	0	0	0	0	0	0	0	0	0
mpneu20396	mgeni16729	*	*	*	*	*	0	0	2	2	0		0					77	53	0	0	0	0	0	0	0	0	0	0
mpneu22547	mgeni22628	*	*	*	*	*	1	0	2	2	0		0					77	91	0	0	0	0	0	1	0	0	0	0
mpneu25291	mgeni20607	*	*	*	*	*	0	0	2	2	0		0					77	69	0	0	0	0	0	0	0	0	0	0
mpneu29310	mgeni19151	*	*	*	*	*	0	0	2	2	0		0					77	72	0	0	0	0	0	0	0	0	0	0
mpneu00438	mgeni08739	*	*	mhigh02735	*	*	0	0	3	2	2		0			0		78	79	0	0	128	0	0	0	0	0	0	0
mpneu11095	mgeni05573	mhyop01593	mcapr39826	mhigh22654	mmyco43574	mmyco43574	6	5	6	6	1	3	1	0	4	3	4	78	70	74.6667	74	70	73.3333	1	1	1	1	1	1
mpneu18974	mgeni22920	*	*	*	*	*	0	0	2	2	0		0					78	60	0	0	0	0	0	0	0	0	0	0
mpneu20916	mgeni13171	*	*	*	*	*	0	0	2	2	0		0					78	57	0	0	0	0	0	0	0	0	0	0
mpneu26674	mgeni13648	*	*	*	*	*	0	0	2	2	0		0					78	49	0	0	0	0	0	0	0	0	0	0
mpneu28717	mgeni23333	*	*	mhigh43122	*	*	0	0	3	1	2		0			0		78	119	0	0	126	0	0	0	0	0	0	0
mpneu29648	mgeni15988	*	*	*	*	*	0	0	2	2	0		0					78	78	0	0	0	0	0	0	0	0	0	0
mpneu04487	mgeni08043	*	*	*	*	*	0	0	2	2	0		0					79	61	0	0	0	0	0	0	0	0	0	0
mpneu07604	mgeni01975	*	*	*	*	*	0	0	2	1	0		0					79	209	0	0	0	0	0	0	0	0	0	0
mpneu07867	mgeni10674	*	*	*	*	*	0	0	2	1	0		0					79	102	0	0	0	0	0	0	0	0	0	0
mpneu08896	mgeni11427	*	*	*	*	*	0	0	2	2	0		0					79	44	0	0	0	0	0	0	0	0	0	0
mpneu16290	mgeni21722	*	*	*	*	*	0	0	2	1	0		0					79	136	0	0	0	0	0	0	0	0	0	0
mpneu18423	mgeni15738	*	*	*	*	*	0	0	2	1	0		0					79	183	0	0	0	0	0	0	0	0	0	0
mpneu18833	mgeni14723	*	*	*	*	*	0	0	2	2	0		0					79	43	0	0	0	0	0	0	0	0	0	0
mpneu23033	mgeni15321	*	*	mhigh12732	*	*	2	0	3	3	1		0			0		79	73	0	0	78	0	0	1	0	0	1	0
mpneu24094	mgeni22956	*	mcapr04059	mhigh10913	*	*	0	0	4	4	1		0		0	0		79	98	0	60	92	0	0	0	0	0	0	0
mpneu26319	mgeni18089	*	*	*	*	*	0	0	2	2	0		0					79	46	0	0	0	0	0	0	0	0	0	0
mpneu29313	mgeni15149	*	*	*	*	*	0	0	2	2	0		0					79	79	0	0	0	0	0	0	0	0	0	0
mpneu29642	mgeni20073	*	*	*	*	*	0	0	2	2	0		0					79	53	0	0	0	0	0	0	0	0	0	0
mpneu30050	mgeni20430	*	*	*	*	*	0	0	2	2	0		0					79	73	0	0	0	0	0	0	0	0	0	0
mpneu01824	*	*	*	mhigh30422	*	*	0	0	2	2	0					0		80	0	0	0	62	0	0	0	0	0	0	0
mpneu13131	mgeni10956	*	*	mhigh11248	*	*	0	0	3	3	1		0			0		80	69	0	0	60	0	0	0	0	0	0	0
mpneu13195	mgeni02601	mhyop31176	*	mhigh04926	mmyco33179	mmyco33179	0	0	5	4	2		0	0		0	0	80	79	101.667	0	65	100.667	0	0	0	0	0	0
mpneu14737	mgeni08301	*	*	*	*	*	0	0	2	2	0		0					80	81	0	0	0	0	0	0	0	0	0	0
mpneu19564	mgeni20091	*	*	*	*	*	0	0	2	2	0		0					80	79	0	0	0	0	0	0	0	0	0	0
mpneu22707	*	*	mcapr45038	*	*	*	1	0	2	2	0				0			80	0	0	91	0	0	0	0	0	1	0	0
mpneu23270	mgeni23945	mhyop00635	*	mhigh25958	*	*	0	0	4	3	2		0	0		0		80	80	110.667	0	53	0	0	0	0	0	0	0
mpneu23818	mgeni22355	*	*	*	*	*	0	0	2	1	0		0					80	122	0	0	0	0	0	0	0	0	0	0
mpneu27536	mgeni14317	*	mcapr19889	mhigh31894	mmyco45874	mmyco45874	1	0	5	2	2		0		0	0	0	80	68	0	114	108	113.333	0	1	0	0	0	0
mpneu28360	mgeni19650	*	*	*	*	*	0	0	2	2	0		0					80	93	0	0	0	0	0	0	0	0	0	0
mpneu28788	mgeni19095	*	*	*	*	*	0	0	2	2	0		0					80	80	0	0	0	0	0	0	0	0	0	0
mpneu04110	mgeni11566	*	*	*	*	*	0	0	2	2	0		0					81	61	0	0	0	0	0	0	0	0	0	0
mpneu04528	mgeni08069	*	*	mhigh05481	*	*	0	0	3	2	2		0			0		81	102	0	0	61	0	0	0	0	0	0	0
mpneu12401	mgeni10357	*	*	*	*	*	0	0	2	2	0		0					81	53	0	0	0	0	0	0	0	0	0	0
mpneu13735	mgeni11356	*	*	*	*	*	0	0	2	2	0		0					81	43	0	0	0	0	0	0	0	0	0	0
mpneu16426	mgeni17599	*	*	*	*	*	0	0	2	2	0		0					81	45	0	0	0	0	0	0	0	0	0	0
mpneu20025	mgeni20458	*	*	*	*	*	0	0	2	2	0		0					81	81	0	0	0	0	0	0	0	0	0	0
mpneu23331	mgeni15595	mhyop03810	*	mhigh19154	*	*	0	0	4	3	2		0	0		0		81	83	143.667	0	79	0	0	0	0	0	0	0
mpneu27545	mgeni14323	*	*	mhigh31902	*	*	0	0	3	3	1		0			0		81	85	0	0	50	0	0	0	0	0	0	0
mpneu04121	mgeni07765	mhyop01788,mhyop27862	*	*	*	*	0	0	3	2	2		0					82	71	0	0	0	0	0	0	0,0	0	0	0
mpneu04337	mgeni03435	*	*	*	*	*	1	0	2	2	0		0					82	81	0	0	0	0	0	1	0	0	0	0
mpneu08403	*	mhyop09693,mhyop14969	*	*	*	*	0	0	2	1	0							82	0	0	0	0	0	0	0	0,0	0	0	0
mpneu08903	mgeni11430	*	*	*	*	*	0	0	2	2	0		0					82	52	0	0	0	0	0	0	0	0	0	0
mpneu19873	mgeni20292	*	*	*	*	*	0	0	2	2	0		0					82	62	0	0	0	0	0	0	0	0	0	0
mpneu22248	*	mhyop13430	*	mhigh34801	*	*	0	0	3	3	1			0		0		82	0	49.6667	0	84	0	0	0	0	0	0	0
mpneu28428	mgeni24077	*	*	*	*	*	0	0	2	2	0		0					82	76	0	0	0	0	0	0	0	0	0	0
mpneu29626	mgeni15955	*	*	*	*	*	0	0	2	2	0		0					82	81	0	0	0	0	0	0	0	0	0	0
mpneu00097	mgeni04121	*	*	*	*	*	0	0	2	2	0		0					83	70	0	0	0	0	0	0	0	0	0	0
mpneu02600	mgeni10403	*	mcapr28301	mhigh04393	mmyco39250	mmyco39250	1	0	5	5	1		0		0	0	0	83	65	0	84	90	53.3333	0	0	0	0	1	0
mpneu03645	mgeni11152	*	mcapr45312	mhigh33756	mmyco15310,mmyco25448	mmyco15310,mmyco25448	0	0	5	3	2		0		0	0		83	87	0	144	68	0	0	0	0	0	0	0,0
mpneu04916	mgeni12240	*	*	*	*	*	0	0	2	1	0		0					83	166	0	0	0	0	0	0	0	0	0	0
mpneu10343	mgeni08824	*	*	*	*	*	0	0	2	2	0		0					83	61	0	0	0	0	0	0	0	0	0	0
mpneu18241	mgeni15551	*	*	mhigh05000	*	*	0	0	3	3	1		0			0		83	55	0	0	51	0	0	0	0	0	0	0
mpneu18623	mgeni19004	*	*	*	*	*	0	0	2	2	0		0					83	87	0	0	0	0	0	0	0	0	0	0
mpneu20912	mgeni13170	*	*	*	*	*	0	0	2	2	0		0					83	76	0	0	0	0	0	0	0	0	0	0
mpneu23074	mgeni15352	*	*	*	*	*	1	0	2	2	0		0					83	48	0	0	0	0	0	1	0	0	0	0
mpneu27127	mgeni14074	*	*	*	*	*	0	0	2	1	0		0					83	118	0	0	0	0	0	0	0	0	0	0
mpneu05496	mgeni00440	*	*	*	*	*	0	0	2	1	0		0					84	105	0	0	0	0	0	0	0	0	0	0
mpneu05666	mgeni01016,mgeni01017	mhyop24323	mcapr18720,mcapr07231	mhigh09096	mmyco43115	mmyco43115	0	0	6	3	2					0	0	84	0	0	0	84	43.3333	0	0,0	0	0,0	0	0
mpneu08738	mgeni11262	*	*	*	*	*	0	0	2	2	0		0					84	40	0	0	0	0	0	0	0	0	0	0
mpneu18376	mgeni19767	*	*	mhigh43275	*	*	1	0	3	3	1		0			0		84	61	0	0	100	0	0	0	0	0	1	0
mpneu22264	mgeni18144	*	*	*	*	*	0	0	2	2	0		0					84	47	0	0	0	0	0	0	0	0	0	0
mpneu22564	mgeni22641	*	*	mhigh07469	*	*	0	0	3	3	1		0			0		84	52	0	0	45	0	0	0	0	0	0	0
mpneu10297	mgeni08781	*	*	*	*	*	0	0	2	2	0		0					85	94	0	0	0	0	0	0	0	0	0	0
mpneu11068	mgeni09528	mhyop01547	mcapr39792	mhigh14636	mmyco27015	mmyco27015	6	6	6	6	1	6	1	2	5	5	5	85	85	97.6667	85	85	84.3333	1	1	1	1	1	1
mpneu13013	mgeni02485	*	*	*	*	*	0	0	2	2	0		0					85	71	0	0	0	0	0	0	0	0	0	0
mpneu13203	mgeni02609	mhyop17586	mcapr02316	mhigh05383	mmyco18997	mmyco18997	3	0	6	3	2		0	0	0	0	0	85	48	197.667	123	149	76	1	0	0	0	1	1
mpneu22891	mgeni15195	*	*	mhigh00171	*	*	0	0	3	3	1		0			0		85	58	0	0	39	0	0	0	0	0	0	0
mpneu29773	mgeni20142	*	*	*	*	*	0	0	2	2	0		0					85	74	0	0	0	0	0	0	0	0	0	0
mpneu02785	mgeni02135	*	*	*	*	*	0	0	2	1	0		0					86	107	0	0	0	0	0	0	0	0	0	0
mpneu08884	mgeni03099	*	*	*	*	*	0	0	2	2	0		0					86	74	0	0	0	0	0	0	0	0	0	0
mpneu13209	mgeni02614	*	*	*	*	*	0	0	2	1	0		0					86	137	0	0	0	0	0	0	0	0	0	0
mpneu15228	mgeni20785	mhyop32723	mcapr18295	mhigh07779	mmyco19336	mmyco19336	6	5	6	6	1	5	1	0	4	5	4	86	86	87.6667	88	90	88	1	1	1	1	1	1
mpneu22562	mgeni22638	*	*	*	*	*	0	0	2	2	0		0					86	57	0	0	0	0	0	0	0	0	0	0
mpneu27860	mgeni22355	*	*	mhigh35904	*	*	0	0	3	2	2		0			0		86	122	0	0	87	0	0	0	0	0	0	0
mpneu01173	mgeni05523	mhyop06999,mhyop13196	mcapr31948	mhigh14630	mmyco43489	mmyco43489	5	5	6	5	2	7	1		11	8	9	87	87	0	88	87	87.3333	1	1	0,1	1	1	1
mpneu02369	mgeni10206	*	*	*	*	*	1	0	2	2	0		0					87	87	0	0	0	0	0	1	0	0	0	0
mpneu07877	mgeni10681	mhyop17765	mcapr25793	*	mmyco04014	mmyco04014	2	0	5	4	2		0	0	0		0	87	94	132.667	85	0	85	0	0	0	1	0	1
mpneu08692	mgeni02875	*	*	*	*	*	0	0	2	2	0		0					87	89	0	0	0	0	0	0	0	0	0	0
mpneu10103	mgeni08648	*	*	*	*	*	0	0	2	2	0		0					87	64	0	0	0	0	0	0	0	0	0	0
mpneu12468	mgeni06502	*	*	*	*	*	0	0	2	2	0		0					87	76	0	0	0	0	0	0	0	0	0	0
mpneu15773	mgeni17205	*	*	mhigh27693	*	*	3	3	3	3	1	4	1			3		87	88	0	0	84	0	1	1	0	0	1	0
mpneu22074	mgeni22332	*	*	*	*	*	0	0	2	1	0		0					87	169	0	0	0	0	0	0	0	0	0	0
mpneu23036	mgeni15323	*	*	*	*	*	0	0	2	2	0		0					87	76	0	0	0	0	0	0	0	0	0	0
mpneu24099	*	mhyop32814	mcapr04063	mhigh10922	*	*	0	0	4	4	1			0	0	0		87	0	71.6667	100	84	0	0	0	0	0	0	0
mpneu27952	mgeni19189	*	*	*	*	*	0	0	2	2	0		0					87	56	0	0	0	0	0	0	0	0	0	0
mpneu29776	mgeni20143	*	*	*	*	*	0	0	2	1	0		0					87	106	0	0	0	0	0	0	0	0	0	0
mpneu29907	mgeni24690	*	*	*	*	*	0	0	2	1	0		0					87	107	0	0	0	0	0	0	0	0	0	0
mpneu30089	mgeni16426	mhyop32809	mcapr00357	*	mmyco33450	mmyco33450	2	0	5	5	1		0	0	0		0	87	86	50.6667	84	0	83.6667	0	0	0	1	0	1
mpneu03025	mgeni06926	*	*	*	*	*	0	0	2	1	0		0					88	105	0	0	0	0	0	0	0	0	0	0
mpneu08266	mgeni11000	*	*	*	*	*	0	0	2	2	0		0					88	51	0	0	0	0	0	0	0	0	0	0
mpneu09035	mgeni11562	*	*	*	*	*	0	0	2	1	0		0					88	138	0	0	0	0	0	0	0	0	0	0
mpneu10189	mgeni04432	mhyop11132	mcapr39582	mhigh07341	mmyco26764	mmyco26764	6	6	6	6	1	5	1	2	6	5	6	88	88	88.6667	98	88	88.3333	1	1	1	1	1	1
mpneu12575	mgeni02080	*	mcapr40002	mhigh09056	mmyco27295	mmyco27295	5	5	5	5	1	2	1		2	3	4	88	84	0	73	77	72.3333	1	1	0	1	1	1
mpneu18101	mgeni19452	*	*	*	*	*	0	0	2	2	0		0					88	40	0	0	0	0	0	0	0	0	0	0
mpneu18750	mgeni23449	*	*	*	*	*	0	0	2	2	0		0					88	55	0	0	0	0	0	0	0	0	0	0
mpneu28044	mgeni15268	*	*	*	*	*	0	0	2	2	0		0					88	76	0	0	0	0	0	0	0	0	0	0
mpneu29920	*	mhyop28911	mcapr36762	mhigh22401	*	*	1	0	4	3	2			0	0	0		88	0	84.6667	163	60	0	0	0	1	0	0	0
mpneu01113	mgeni05439	*	*	mhigh00990	*	*	3	2	3	3	1	3	0			1		89	90	0	0	89	0	1	1	0	0	1	0
mpneu02825	mgeni06761	*	*	*	*	*	0	0	2	2	0		0					89	62	0	0	0	0	0	0	0	0	0	0
mpneu04341	mgeni03439	*	*	*	*	*	0	0	2	2	0		0					89	60	0	0	0	0	0	0	0	0	0	0
mpneu09690	mgeni03857	*	*	*	*	*	0	0	2	2	0		0					89	59	0	0	0	0	0	0	0	0	0	0
mpneu18662	mgeni19046	*	*	*	*	*	0	0	2	2	0		0					89	67	0	0	0	0	0	0	0	0	0	0
mpneu25519	mgeni16761	*	*	*	*	*	0	0	2	2	0		0					89	84	0	0	0	0	0	0	0	0	0	0
mpneu02787	mgeni02138	*	mcapr01510	*	mmyco01521	mmyco01521	0	0	4	4	1		0		0		0	90	51	0	32	0	24	0	0	0	0	0	0
mpneu09402	mgeni11842	*	*	*	*	*	0	0	2	2	0		0					90	51	0	0	0	0	0	0	0	0	0	0
mpneu19232	mgeni23458	*	*	*	*	*	0	0	2	2	0		0					90	45	0	0	0	0	0	0	0	0	0	0
mpneu22742	*	*	*	mhigh17837	*	*	0	0	2	2	0					0		90	0	0	0	62	0	0	0	0	0	0	0
mpneu23553	mgeni14848	*	*	*	*	*	0	0	2	1	0		0					90	135	0	0	0	0	0	0	0	0	0	0
mpneu00487	mgeni08810	*	*	*	*	*	0	0	2	2	0		0					91	76	0	0	0	0	0	0	0	0	0	0
mpneu01838	mgeni06369	*	*	*	*	*	2	1	2	1	0		1					91	765	0	0	0	0	1	1	0	0	0	0
mpneu08703	mgeni02876	*	*	*	*	*	0	0	2	2	0		0					91	47	0	0	0	0	0	0	0	0	0	0
mpneu10022	mgeni04306	*	*	*	*	*	0	0	2	2	0		0					91	96	0	0	0	0	0	0	0	0	0	0
mpneu23256	mgeni15531	*	*	*	*	*	0	0	2	1	0		0					91	128	0	0	0	0	0	0	0	0	0	0
mpneu26594	mgeni23098	*	*	*	*	*	0	0	2	1	0		0					91	206	0	0	0	0	0	0	0	0	0	0
mpneu26944	mgeni14848	*	*	*	*	*	0	0	2	1	0		0					91	135	0	0	0	0	0	0	0	0	0	0
mpneu27631	mgeni14431	*	*	*	*	*	2	0	2	2	0		0					91	83	0	0	0	0	1	1	0	0	0	0
mpneu27953	mgeni19191	*	*	*	*	*	0	0	2	2	0		0					91	53	0	0	0	0	0	0	0	0	0	0
mpneu29306	mgeni23461	mhyop17396	mcapr34491,mcapr30817	mhigh28340,mhigh26258	mmyco09107,mmyco18220,mmyco13054,mmyco05262	mmyco09107,mmyco18220,mmyco13054,mmyco05262	0	0	6	2	2		0	0				91	91	104.667	0	0	0	0	0	0	0,0	0,0	0,0,0,0
mpneu11154	mgeni01273	*	*	*	*	*	2	1	2	1	0	3	0					92	701	0	0	0	0	1	1	0	0	0	0
mpneu14341	mgeni08065	mhyop19287	*	mhigh42971	*	*	1	0	4	4	1		0	0		0		92	66	97.6667	0	77	0	0	0	1	0	0	0
mpneu18549	mgeni14906	*	mcapr21234	mhigh19900	*	*	2	0	4	2	2		0		0	0		92	155	0	99	115	0	1	0	0	1	0	0
mpneu20977	mgeni17238	*	*	*	*	*	0	0	2	1	0		0					92	102	0	0	0	0	0	0	0	0	0	0
mpneu21328	mgeni21586	*	*	*	*	*	2	2	2	1	0	4	1					92	1270	0	0	0	0	1	1	0	0	0	0
mpneu21806	mgeni23098	*	*	*	*	*	0	0	2	1	0		0					92	206	0	0	0	0	0	0	0	0	0	0
mpneu26362	mgeni23098	*	*	*	*	*	0	0	2	1	0		0					92	206	0	0	0	0	0	0	0	0	0	0
mpneu28328	mgeni15545	*	*	mhigh19361	*	*	0	0	3	3	1		0			0		92	73	0	0	38	0	0	0	0	0	0	0
mpneu06729	mgeni00939	*	*	*	*	*	1	2	2	1	0	6	1					93	115	0	0	0	0	1	0	0	0	0	0
mpneu10173	*	mhyop05064	*	mhigh07215	*	*	1	0	3	2	2			0		0		93	0	53.6667	0	106	0	0	0	0	0	1	0
mpneu23709	mgeni23332	*	*	*	*	*	0	0	2	2	0		0					93	68	0	0	0	0	0	0	0	0	0	0
mpneu27958	*	*	*	mhigh07265	mmyco43924	mmyco43924	0	0	3	3	1					0	0	93	0	0	0	73	82.3333	0	0	0	0	0	0
mpneu28191	mgeni19441	*	*	*	*	*	0	0	2	2	0		0					93	89	0	0	0	0	0	0	0	0	0	0
mpneu04436	mgeni03522	*	*	*	*	*	0	0	2	2	0		0					94	82	0	0	0	0	0	0	0	0	0	0
mpneu14118	mgeni03339	*	*	*	*	*	1	0	2	2	0		0					94	78	0	0	0	0	1	0	0	0	0	0
mpneu16695	mgeni13856	mhyop20271	*	mhigh40457	*	*	2	0	4	4	1		0	0		0		94	76	65.6667	0	100	0	0	0	1	0	1	0
mpneu18072	mgeni15386	*	*	*	*	*	1	0	2	2	0		0					94	77	0	0	0	0	0	1	0	0	0	0
mpneu20231	mgeni16680	mhyop06603	mcapr40987	mhigh29938	mmyco11643,mmyco21489	mmyco11643,mmyco21489	5	4	6	3	2	6	1	0	5	3		94	95	101.667	108	86	0	1	1	1	1	1	1,0
mpneu23707	mgeni23331	*	*	*	*	*	0	0	2	1	0		0					94	111	0	0	0	0	0	0	0	0	0	0
mpneu28418	mgeni24071	*	*	*	*	*	1	0	2	2	0		0					94	100	0	0	0	0	1	0	0	0	0	0
mpneu01756	mgeni00938	*	*	*	*	*	1	0	2	2	0		0					95	74	0	0	0	0	1	0	0	0	0	0
mpneu04304	mgeni03401	*	*	*	*	*	2	0	2	2	0		0					95	100	0	0	0	0	1	1	0	0	0	0
mpneu04899	mgeni12233	*	*	*	*	*	0	0	2	2	0		0					95	91	0	0	0	0	0	0	0	0	0	0
mpneu05693	mgeni09429	*	*	mhigh02297,mhigh00595	*	*	0	0	3	1	2		0					95	132	0	0	0	0	0	0	0	0	0,0	0
mpneu09037	mgeni11563	*	*	mhigh18683	*	*	1	0	3	1	2		0			0		95	156	0	0	167	0	0	0	0	0	1	0
mpneu12456	mgeni06488	mhyop01918	*	*	*	*	0	0	3	2	2		0	0				95	53	122.667	0	0	0	0	0	0	0	0	0
mpneu13533	mgeni07311	*	*	*	*	*	0	0	2	1	0		0					95	103	0	0	0	0	0	0	0	0	0	0
mpneu14135	*	*	*	mhigh32871	mmyco15209	mmyco15209	0	0	3	2	2					0	0	95	0	0	0	170	44	0	0	0	0	0	0
mpneu17723	mgeni18525	*	*	mhigh17868	*	*	0	0	3	1	2		0			0		95	111	0	0	154	0	0	0	0	0	0	0
mpneu18797	mgeni22355	*	*	*	*	*	0	0	2	1	0		0					95	122	0	0	0	0	0	0	0	0	0	0
mpneu26219	mgeni17299	*	*	*	*	*	2	2	2	1	0	3	1					95	895	0	0	0	0	1	1	0	0	0	0
mpneu26399	*	mhyop03404,mhyop25968	*	*	*	*	1	1	2	1	0	4						95	0	0	0	0	0	1	0	0,1	0	0	0
mpneu29126	mgeni22994	*	*	*	*	*	0	0	2	2	0		0					95	69	0	0	0	0	0	0	0	0	0	0
mpneu02691	mgeni06594	*	*	mhigh34219	*	*	0	0	3	3	1		0			0		96	73	0	0	88	0	0	0	0	0	0	0
mpneu09191	mgeni11598	*	*	mhigh42260	*	*	0	0	3	3	1		0			0		96	84	0	0	51	0	0	0	0	0	0	0
mpneu16699	mgeni13859	*	*	*	*	*	1	0	2	2	0		0					96	52	0	0	0	0	1	0	0	0	0	0
mpneu18120	mgeni15447	*	*	*	*	*	1	0	2	1	0		0					96	110	0	0	0	0	1	0	0	0	0	0
mpneu23583	mgeni18889	*	*	*	*	*	1	0	2	1	0		0					96	136	0	0	0	0	1	0	0	0	0	0
mpneu23907	mgeni18725	*	*	*	*	*	1	0	2	1	0		0					96	141	0	0	0	0	0	1	0	0	0	0
mpneu26989	mgeni22105	*	*	mhigh41069	*	*	0	0	3	3	1		0			0		96	78	0	0	84	0	0	0	0	0	0	0
mpneu27781	mgeni14535	*	*	*	*	*	0	0	2	1	0		0					96	150	0	0	0	0	0	0	0	0	0	0
mpneu01348	mgeni04751	*	*	*	*	*	2	2	2	2	0	1	1					97	90	0	0	0	0	1	1	0	0	0	0
mpneu07342	mgeni06334	mhyop03865	mcapr01354	mhigh08176	mmyco09742	mmyco09742	6	5	6	4	2	4	1	0	5	5	7	97	102	72.6667	92	102	92	1	1	1	1	1	1
mpneu07868	mgeni10675	*	*	*	*	*	0	0	2	1	0		0					97	177	0	0	0	0	0	0	0	0	0	0
mpneu09226	mgeni03378	*	*	*	*	*	1	0	2	2	0		0					97	62	0	0	0	0	1	0	0	0	0	0
mpneu20394	mgeni16727	*	*	*	*	*	0	0	2	2	0		0					97	50	0	0	0	0	0	0	0	0	0	0
mpneu23303	mgeni15568	*	*	*	*	*	0	0	2	2	0		0					97	91	0	0	0	0	0	0	0	0	0	0
mpneu29095	mgeni14650	*	*	*	*	*	0	0	2	1	0		0					97	123	0	0	0	0	0	0	0	0	0	0
mpneu02353	mgeni06273	mhyop34151	*	mhigh03527	*	*	0	0	4	3	2		0	0		0		98	167	88.6667	0	74	0	0	0	0	0	0	0
mpneu03241	mgeni10967	*	*	*	*	*	1	0	2	1	0		0					98	170	0	0	0	0	1	0	0	0	0	0
mpneu12706	*	mhyop30250,mhyop34621	mcapr19588	mhigh41960	mmyco29184	mmyco29184	0	0	5	1	2				0	0	0	98	0	0	135	119	134.333	0	0	0,0	0	0	0
mpneu22706	*	*	mcapr45037	*	*	*	0	0	2	2	0				0			98	0	0	52	0	0	0	0	0	0	0	0
mpneu24346	mgeni23472,mgeni23473	mhyop11719	*	*	*	*	0	0	3	2	2			0				98	0	69.6667	0	0	0	0	0,0	0	0	0	0
mpneu29468	mgeni19921	*	mcapr45698	mhigh28785	mmyco17868	mmyco17868	2	0	5	3	2		0		0	0	0	98	63	0	220	120	22	1	0	0	1	0	0
mpneu30044	mgeni16380	*	*	*	*	*	1	0	2	2	0		0					98	98	0	0	0	0	1	0	0	0	0	0
mpneu04710	mgeni08122	*	*	*	*	*	2	0	2	2	0		0					99	73	0	0	0	0	1	1	0	0	0	0
mpneu13291	mgeni07229	mhyop06225	mcapr04952	mhigh11493	mmyco46130,mmyco39899	mmyco46130,mmyco39899	1	0	6	3	2		0	0	0	0		99	100	150.667	195	71	0	0	0	0	1	0	1,0
mpneu14284	*	mhyop32571	*	mhigh35395	*	*	0	0	3	3	1			0		0		99	0	97.6667	0	91	0	0	0	0	0	0	0
mpneu24482	mgeni15853	*	*	*	*	*	0	0	2	2	0		0					99	63	0	0	0	0	0	0	0	0	0	0
mpneu29316	mgeni15153	*	*	*	*	*	0	0	2	2	0		0					99	40	0	0	0	0	0	0	0	0	0	0
mpneu08748	mgeni11268	*	*	*	*	*	0	0	2	1	0		0					100	109	0	0	0	0	0	0	0	0	0	0
mpneu11617	mgeni09343	mhyop22331	*	mhigh37517	*	*	4	3	4	4	1	9	1	0		7		100	100	92.6667	0	100	0	1	1	1	0	1	0
mpneu12223	mgeni02085,mgeni05686,mgeni11121,mgeni01005,mgeni09750	*	*	*	*	*	1	0	2	1	0							100	0	0	0	0	0	1	0,0,0,0,1	0	0	0	0
mpneu17430	mgeni22598	*	*	*	*	*	0	0	2	2	0		0					100	56	0	0	0	0	0	0	0	0	0	0
mpneu18592	*	*	*	mhigh28409	*	*	1	0	2	2	0					0		100	0	0	0	83	0	1	0	0	0	0	0
mpneu18870	mgeni23107	*	*	*	*	*	0	0	2	2	0		0					100	93	0	0	0	0	0	0	0	0	0	0
mpneu23122	mgeni15400	*	*	*	*	*	0	0	2	2	0		0					100	68	0	0	0	0	0	0	0	0	0	0
mpneu25937	mgeni17097	mhyop34647	mcapr07442	*	mmyco24453	mmyco24453	1	0	5	3	2		0	0	0		0	100	100	133.667	94	0	119	0	0	0	1	0	0
mpneu27549	mgeni14329	*	*	*	*	*	0	0	2	2	0		0					100	68	0	0	0	0	0	0	0	0	0	0
mpneu29796	mgeni16140	*	*	*	*	*	2	0	2	2	0		0					100	92	0	0	0	0	1	1	0	0	0	0
mpneu30093	mgeni16430	mhyop32814,mhyop28840	mcapr04063	mhigh10922	*	*	0	0	5	4	2		0		0	0		100	40	0	100	84	0	0	0	0,0	0	0	0
mpneu04529	mgeni08070	*	*	*	*	*	0	0	2	1	0		0					101	56	0	0	0	0	0	0	0	0	0	0
mpneu13409	mgeni23907,mgeni06670	*	*	*	*	*	0	0	2	0	0							101	0	0	0	0	0	0	0,0	0	0	0	0
mpneu17435	mgeni18322	*	*	*	*	*	0	0	2	1	0		0					101	76	0	0	0	0	0	0	0	0	0	0
mpneu18489	mgeni14847	*	*	*	*	*	0	0	2	1	0		0					101	54	0	0	0	0	0	0	0	0	0	0
mpneu19886	mgeni20304	*	*	mhigh15419	*	*	0	0	3	2	2		0			0		101	84	0	0	67	0	0	0	0	0	0	0
mpneu23012	mgeni15297	*	*	*	*	*	0	0	2	1	0		0					101	94	0	0	0	0	0	0	0	0	0	0
mpneu25063	mgeni20363	*	*	*	*	*	0	0	2	1	0		0					101	69	0	0	0	0	0	0	0	0	0	0
mpneu27627	mgeni14428	*	*	*	*	*	1	0	2	1	0		0					101	97	0	0	0	0	0	1	0	0	0	0
mpneu01718	mgeni05251	mhyop19967	mcapr15145	mhigh29897	mmyco32850	mmyco32850	6	6	6	1	2	9	1	5	8	12	8	102	102	109.667	102	100	101.667	1	1	1	1	1	1
mpneu02098	mgeni01597	mhyop27228	mcapr03711	mhigh10448	mmyco37006	mmyco37006	6	5	6	5	2	7	1	0	7	6	7	102	100	98.6667	100	100	99.3333	1	1	1	1	1	1
mpneu07088	mgeni06093	*	mcapr18996	mhigh17570	mmyco28500	mmyco28500	4	4	5	1	2	4	0		8	2	5	102	99	0	104	104	103.333	1	1	0	1	0	1
mpneu10639	mgeni05686,mgeni11121,mgeni01005,mgeni02085	*	*	*	*	*	1	0	2	0	0							102	0	0	0	0	0	1	0,0,0,0	0	0	0	0
mpneu18860	mgeni23098	*	*	*	*	*	0	0	2	0	0		0					102	206	0	0	0	0	0	0	0	0	0	0
mpneu21732	*	*	mcapr33731	mhigh08378	mmyco12183	mmyco12183	4	4	4	0	0	5			5	1	7	102	0	0	130	108	130	1	0	0	1	1	1
mpneu03878	mgeni03048	*	*	*	*	*	0	0	2	1	0		0					103	52	0	0	0	0	0	0	0	0	0	0
mpneu17878	mgeni15220	*	*	*	*	*	0	0	2	1	0		0					103	87	0	0	0	0	0	0	0	0	0	0
mpneu27584	mgeni14374	*	*	*	*	*	0	0	2	1	0		0					103	54	0	0	0	0	0	0	0	0	0	0
mpneu28427	mgeni24076	*	*	*	*	*	0	0	2	0	0		0					103	107	0	0	0	0	0	0	0	0	0	0
mpneu00362	mgeni08666	*	mcapr01979	mhigh14305	mmyco10526	mmyco10526	0	0	5	4	2		0		0	0	0	104	87	0	80	73	80	0	0	0	0	0	0
mpneu07876	mgeni10680	*	*	*	*	*	0	0	2	0	0		0					104	112	0	0	0	0	0	0	0	0	0	0
mpneu07901	mgeni02233	*	*	*	*	*	0	0	2	1	0		0					104	70	0	0	0	0	0	0	0	0	0	0
mpneu12426	mgeni10389	*	*	*	*	*	0	0	2	0	0		0					104	102	0	0	0	0	0	0	0	0	0	0
mpneu12974	mgeni06978	*	*	*	*	*	0	0	2	0	0		0					104	103	0	0	0	0	0	0	0	0	0	0
mpneu14139	mgeni07836	*	mcapr37346	*	mmyco15211	mmyco15211	0	0	4	0	0		0		0		0	104	105	0	134	0	129	0	0	0	0	0	0
mpneu25967	mgeni17100	*	*	mhigh15676	*	*	2	3	3	1	2	5	1			4		104	104	0	0	94	0	1	0	0	0	1	0
mpneu26192	mgeni17297	*	*	*	*	*	0	0	2	1	0		0					104	57	0	0	0	0	0	0	0	0	0	0
mpneu27354	mgeni14260	*	*	*	*	*	1	0	2	1	0		0					104	61	0	0	0	0	0	1	0	0	0	0
mpneu27612	mgeni22656	mhyop33456	mcapr29616	mhigh00454	*	*	1	0	5	3	2		0	0	0	0		104	107	70.6667	39	71	0	0	0	1	0	0	0
mpneu29076	mgeni14631	*	*	*	*	*	0	0	2	1	0		0					104	77	0	0	0	0	0	0	0	0	0	0
mpneu11344	mgeni04986	mhyop32414,mhyop02668	mcapr00174	mhigh37381	mmyco33192	mmyco33192	5	5	6	2	2	12	1		8	7	8	105	105	0	75	108	74.6667	1	1	1,0	1	1	1
mpneu18894	mgeni23111	mhyop31821	*	*	*	*	2	0	3	2	2		0	0				105	84	76.6667	0	0	0	1	0	1	0	0	0
mpneu20567	mgeni20932	mhyop00359	mcapr08499	mhigh09740	mmyco34517	mmyco34517	3	2	6	3	2	4	0	0	0	1	0	105	102	100.667	101	96	100.333	1	1	0	0	1	0
mpneu28333	mgeni15550	mhyop06515,mhyop06710	*	mhigh19365	mmyco48087	mmyco48087	0	0	5	1	2		0			0	0	105	157	0	0	179	93.3333	0	0	1,0	0	0	0
mpneu02351	mgeni06271	*	*	*	*	*	0	0	2	0	0		0					106	110	0	0	0	0	0	0	0	0	0	0
mpneu03351	mgeni07188	*	*	*	*	*	0	0	2	0	0		0					106	106	0	0	0	0	0	0	0	0	0	0
mpneu04364	mgeni11719	*	*	*	*	*	0	0	2	1	0		0					106	98	0	0	0	0	0	0	0	0	0	0
mpneu04443	mgeni03528	*	*	mhigh42891	*	*	0	0	3	1	2		0			0		106	62	0	0	132	0	0	0	0	0	0	0
mpneu04881	mgeni08332	*	*	*	*	*	0	0	2	1	0		0					106	83	0	0	0	0	0	0	0	0	0	0
mpneu18746	mgeni23446	*	*	mhigh35318	*	*	0	0	3	1	2		0			0		106	27	0	0	148	0	0	0	0	0	0	0
mpneu24307	mgeni22355	*	*	*	*	*	0	0	2	0	0		0					106	122	0	0	0	0	0	0	0	0	0	0
mpneu24339	mgeni15147,mgeni15146	*	*	*	*	*	0	0	2	0	0							106	0	0	0	0	0	0	0,0	0	0	0	0
mpneu27679	mgeni18438	*	*	*	*	*	1	0	2	0	0		0					106	102	0	0	0	0	0	1	0	0	0	0
mpneu28391	mgeni24038	*	*	mhigh04737	*	*	1	0	3	1	2		0			0		106	106	0	0	59	0	0	0	0	0	1	0
mpneu12197	mgeni06369	*	*	*	*	*	2	1	2	0	0		1					107	765	0	0	0	0	1	1	0	0	0	0
mpneu15766	mgeni17198	*	*	*	*	*	0	0	2	0	0		0					107	181	0	0	0	0	0	0	0	0	0	0
mpneu19235	mgeni15142	mhyop05749,mhyop12024	mcapr38544,mcapr42256	*	mmyco00616	mmyco00616	0	0	5	0	0		0					107	107	0	0	0	0	0	0	0,1	0,0	0	0
mpneu23675	mgeni23301	*	mcapr13999	mhigh35698	mmyco14236	mmyco14236	2	0	5	4	2		0		0	0	0	107	90	0	73	98	73	0	0	0	1	1	0
mpneu28120	mgeni15326	*	*	*	*	*	0	0	2	1	0		0					107	50	0	0	0	0	0	0	0	0	0	0
mpneu28423	mgeni24074	*	*	*	*	*	0	0	2	1	0		0					107	77	0	0	0	0	0	0	0	0	0	0
mpneu01161	mgeni05504	mhyop07417	mcapr39752	mhigh00499	mmyco26984	mmyco26984	5	5	6	0	0	13	1	0	13	8	12	108	107	136.667	102	121	101.333	1	1	0	1	1	1
mpneu16776	mgeni13894	*	*	*	*	*	0	0	2	0	0		0					108	149	0	0	0	0	0	0	0	0	0	0
mpneu17472	mgeni22649	mhyop27847,mhyop01773	mcapr29615	*	mmyco23408,mmyco25200	mmyco23408,mmyco25200	1	0	5	2	2		0		0			108	86	0	94	0	0	0	0	0,0	1	0	0,0
mpneu17685	mgeni18486	*	mcapr39367	*	mmyco43190	mmyco43190	0	0	4	3	2		0		0		0	108	79	0	99	0	74.3333	0	0	0	0	0	0
mpneu17853	mgeni15200	mhyop22679	*	*	*	*	0	0	3	2	2		0	0				108	68	65.6667	0	0	0	0	0	0	0	0	0
mpneu19825	mgeni16247	mhyop28123	mcapr41260	mhigh15519	mmyco11915	mmyco11915	6	5	6	0	0	1	1	0	7	12	5	108	199	177.667	182	183	183	1	1	1	1	1	1
mpneu22670	mgeni14502	*	*	*	*	*	0	0	2	0	0		0					108	279	0	0	0	0	0	0	0	0	0	0
mpneu23686	mgeni19011	*	mcapr14008	mhigh43105	mmyco14245,mmyco06465	mmyco14245,mmyco06465	0	0	5	1	2		0		0	0		108	103	0	138	96	0	0	0	0	0	0	0,0
mpneu08663	mgeni11193	mhyop00254	mcapr34361	mhigh32723	*	*	0	0	5	4	2		0	0	0	0		109	80	32.6667	72	61	0	0	0	0	0	0	0
mpneu13763	mgeni07576	*	*	*	*	*	0	0	2	0	0		0					109	113	0	0	0	0	0	0	0	0	0	0
mpneu17361	mgeni14308	*	*	*	*	*	0	0	2	0	0		0					109	113	0	0	0	0	0	0	0	0	0	0
mpneu20979	mgeni17240	mhyop12298	mcapr42960	mhigh34775	*	*	5	4	5	2	2	3	1	1	0	7		109	109	95.6667	92	118	0	1	1	1	1	1	0
mpneu26988	mgeni22104	*	*	*	*	*	0	0	2	0	0		0					109	105	0	0	0	0	0	0	0	0	0	0
mpneu28099	mgeni19316	*	*	*	*	*	1	0	2	1	0		0					109	95	0	0	0	0	0	1	0	0	0	0
mpneu04748	mgeni12014	*	*	mhigh33570	*	*	0	0	3	0	0		0			0		110	128	0	0	168	0	0	0	0	0	0	0
mpneu08999	mgeni11524	*	*	*	*	*	0	0	2	1	0		0					110	57	0	0	0	0	0	0	0	0	0	0
mpneu01185	mgeni01205	*	*	*	*	*	2	2	2	0	0	12	1					111	200	0	0	0	0	1	1	0	0	0	0
mpneu03145	mgeni02485	*	*	*	*	*	0	0	2	1	0		0					111	71	0	0	0	0	0	0	0	0	0	0
mpneu04276	mgeni11625	*	*	mhigh25548	*	*	0	0	3	1	2		0			0		111	97	0	0	103	0	0	0	0	0	0	0
mpneu06209	mgeni05539	mhyop13208	mcapr24115	mhigh00533	mmyco35532	mmyco35532	6	5	6	0	0	6	1	0	7	5	7	111	108	106.667	108	109	107.333	1	1	1	1	1	1
mpneu13128	mgeni10954	*	*	*	*	*	0	0	2	0	0		0					111	111	0	0	0	0	0	0	0	0	0	0
mpneu14265	mgeni07980	*	*	*	*	*	0	0	2	1	0		0					111	76	0	0	0	0	0	0	0	0	0	0
mpneu22971	mgeni23590	*	*	*	*	*	0	0	2	0	0		0					111	111	0	0	0	0	0	0	0	0	0	0
mpneu28385	mgeni24034	*	*	mhigh04733	*	*	1	0	3	1	2		0			0		111	103	0	0	58	0	0	0	0	0	1	0
mpneu28620	mgeni23209	*	*	*	*	*	0	0	2	0	0		0					111	103	0	0	0	0	0	0	0	0	0	0
mpneu28709	mgeni15016	*	*	*	*	*	0	0	2	0	0		0					111	112	0	0	0	0	0	0	0	0	0	0
mpneu18733	mgeni23433,mgeni23434	*	*	mhigh35306	*	*	0	0	3	1	2					0		112	0	0	0	60	0	0	0,0	0	0	0	0
mpneu19590	mgeni16038	mhyop10626	*	*	*	*	0	0	3	0	0		0	0				112	112	117.667	0	0	0	0	0	0	0	0	0
mpneu19887	mgeni20305	*	*	mhigh15421	*	*	0	0	3	0	0		0			0		112	101	0	0	124	0	0	0	0	0	0	0
mpneu24508	mgeni19981	*	*	*	*	*	1	0	2	1	0		0					112	94	0	0	0	0	0	1	0	0	0	0
mpneu29956	mgeni16309	*	*	*	*	*	0	0	2	1	0		0					112	96	0	0	0	0	0	0	0	0	0	0
mpneu18075	mgeni23774	mhyop21586	*	mhigh13152	*	*	1	0	4	2	2		0	0		0		113	90	125.667	0	61	0	0	1	0	0	0	0
mpneu18223	mgeni15539	*	*	*	*	*	0	0	2	1	0		0					113	76	0	0	0	0	0	0	0	0	0	0
mpneu18861	mgeni23098	*	*	*	*	*	0	0	2	0	0		0					113	206	0	0	0	0	0	0	0	0	0	0
mpneu22209	mgeni22355	*	*	*	*	*	0	0	2	0	0		0					113	122	0	0	0	0	0	0	0	0	0	0
mpneu09396	mgeni11837	*	*	*	*	*	0	0	2	1	0		0					114	79	0	0	0	0	0	0	0	0	0	0
mpneu15220	mgeni12654,mgeni16765	*	*	*	*	*	0	0	2	0	0							114	0	0	0	0	0	0	0,0	0	0	0	0
mpneu19888	mgeni20306	*	*	*	*	*	0	0	2	1	0		0					114	45	0	0	0	0	0	0	0	0	0	0
mpneu21796	mgeni22061	*	*	*	*	*	0	0	2	1	0		0					114	77	0	0	0	0	0	0	0	0	0	0
mpneu22024	mgeni18000	*	*	*	*	*	2	1	2	0	0	1	0					114	115	0	0	0	0	1	1	0	0	0	0
mpneu08961	mgeni07678	*	*	*	*	*	0	0	2	0	0		0					115	130	0	0	0	0	0	0	0	0	0	0
mpneu17321	mgeni14278	*	*	*	*	*	0	0	2	1	0		0					115	57	0	0	0	0	0	0	0	0	0	0
mpneu01198	mgeni09549	mhyop07459	mcapr39805	mhigh14644	mmyco35544	mmyco35544	6	5	6	0	0	7	1	0	5	9	7	116	129	120.667	116	119	115.333	1	1	1	1	1	1
mpneu03070	mgeni10843	*	*	*	*	*	0	0	2	0	0		0					116	169	0	0	0	0	0	0	0	0	0	0
mpneu04835	mgeni12131	*	*	mhigh21486	*	*	0	0	3	2	2		0			0		116	69	0	0	91	0	0	0	0	0	0	0
mpneu07922	mgeni06840	*	*	*	*	*	0	0	2	0	0		0					116	116	0	0	0	0	0	0	0	0	0	0
mpneu12707	mgeni10669	*	*	*	*	*	0	0	2	1	0		0					116	94	0	0	0	0	0	0	0	0	0	0
mpneu13903	mgeni11533	*	*	*	*	*	0	0	2	1	0		0					116	81	0	0	0	0	0	0	0	0	0	0
mpneu25070	mgeni20367	*	*	*	*	*	0	0	2	0	0		0					116	104	0	0	0	0	0	0	0	0	0	0
mpneu25797	mgeni16992	*	*	mhigh31055	*	*	3	3	3	1	2	9	1			7		116	110	0	0	97	0	1	1	0	0	1	0
mpneu01752	mgeni00933	mhyop11023	*	mhigh23334	*	*	4	4	4	0	0	8	1	1		2		117	117	117.667	0	125	0	1	1	1	0	1	0
mpneu03022	mgeni06923	*	*	*	*	*	0	0	2	1	0		0					117	85	0	0	0	0	0	0	0	0	0	0
mpneu04873	mgeni08327	*	*	*	*	*	0	0	2	1	0		0					117	70	0	0	0	0	0	0	0	0	0	0
mpneu07923	mgeni06841	*	*	*	*	*	0	0	2	0	0		0					117	214	0	0	0	0	0	0	0	0	0	0
mpneu09206	*	*	mcapr37328	mhigh25544	*	*	0	0	3	2	2				0	0		117	0	0	69	71	0	0	0	0	0	0	0
mpneu17800	mgeni22355	*	*	*	*	*	0	0	2	0	0		0					117	122	0	0	0	0	0	0	0	0	0	0
mpneu23620	mgeni14931	*	*	*	*	*	0	0	2	1	0		0					117	79	0	0	0	0	0	0	0	0	0	0
mpneu25123	mgeni24872	*	mcapr15006	mhigh14170	mmyco40743	mmyco40743	0	2	5	1	2		0		1	0	1	117	84	0	116	113	115.667	0	0	0	0	0	0
mpneu09594	mgeni11979	*	*	*	*	*	0	0	2	1	0		0					118	45	0	0	0	0	0	0	0	0	0	0
mpneu12773	mgeni10709	*	*	*	*	*	0	0	2	0	0		0					118	161	0	0	0	0	0	0	0	0	0	0
mpneu14738	mgeni08303	*	*	mhigh43609	*	*	0	0	3	2	2		0			0		118	32	0	0	66	0	0	0	0	0	0	0
mpneu14745	mgeni08314	*	mcapr11775,mcapr21234	*	mmyco37328	mmyco37328	0	0	4	1	2		0				0	118	72	0	0	0	103.333	0	0	0	0,1	0	0
mpneu18612	mgeni18988	*	*	*	mmyco06270	mmyco06270	1	0	3	1	2		0				0	118	124	0	0	0	96	0	0	0	0	0	1
mpneu25208	mgeni16497	mhyop17547	mcapr30459	mhigh14272	mmyco41669	mmyco41669	5	4	6	0	0	1	0	0	5	2	2	118	128	111.667	109	124	108.333	1	0	1	1	1	1
mpneu25910	mgeni13051	*	*	*	*	*	0	0	2	0	0		0					118	113	0	0	0	0	0	0	0	0	0	0
mpneu01950	mgeni05885	*	mcapr11422	mhigh31619	mmyco28471	mmyco28471	5	4	5	0	0	1	0		6	11	7	119	114	0	110	111	109.333	1	1	0	1	1	1
mpneu18199	mgeni23916	*	*	mhigh13003	*	*	0	0	3	1	2		0			0		119	108	0	0	84	0	0	0	0	0	0	0
mpneu20242	mgeni16692	mhyop12417	mcapr25388	mhigh37293	mmyco11660	mmyco11660	6	5	6	0	0	10	1	0	12	8	14	119	119	120.667	130	122	127	1	1	1	1	1	1
mpneu28118	mgeni15325	*	*	*	*	*	0	0	2	1	0		0					119	96	0	0	0	0	0	0	0	0	0	0
mpneu02354	mgeni06273	*	*	*	*	*	0	0	2	0	0		0					120	167	0	0	0	0	0	0	0	0	0	0
mpneu12754	mgeni10692	*	*	*	*	*	0	0	2	0	0		0					120	103	0	0	0	0	0	0	0	0	0	0
mpneu23648	mgeni23270	*	*	*	*	*	0	0	2	0	0		0					120	118	0	0	0	0	0	0	0	0	0	0
mpneu03652	mgeni11160	*	*	mhigh33763	*	*	0	0	3	1	2		0			0		121	89	0	0	135	0	0	0	0	0	0	0
mpneu06258	mgeni01250	mhyop13259	mcapr32023	mhigh29921	mmyco43585,mmyco37240	mmyco43585,mmyco37240	5	4	6	0	0	6	1	0	7	4		121	121	133.667	129	121	0	1	1	1	1	1	1,0
mpneu10771	mgeni01401	*	*	*	*	*	2	2	2	0	0	5	1					121	122	0	0	0	0	1	1	0	0	0	0
mpneu02702	mgeni10522	*	*	*	*	*	0	0	2	0	0		0					122	132	0	0	0	0	0	0	0	0	0	0
mpneu07541	mgeni06457	*	*	*	*	*	0	0	2	0	0		0					122	107	0	0	0	0	0	0	0	0	0	0
mpneu08805	mgeni03013	mhyop23977	mcapr00574	mhigh08202	mmyco42578	mmyco42578	6	6	6	0	0	10	1	2	12	13	11	122	122	120.667	122	121	121.333	1	1	1	1	1	1
mpneu09355	mgeni07989	*	*	*	*	*	0	0	2	0	0		0					122	131	0	0	0	0	0	0	0	0	0	0
mpneu11069	mgeni09529	mhyop07454	mcapr39793	mhigh14637	mmyco27016	mmyco27016	6	6	6	0	0	6	1	1	9	11	9	122	122	121.667	122	124	121.333	1	1	1	1	1	1
mpneu15133	mgeni16707	*	*	*	*	*	0	0	2	0	0		0					122	107	0	0	0	0	0	0	0	0	0	0
mpneu23417	mgeni24106	*	*	*	*	*	0	0	2	0	0		0					122	118	0	0	0	0	0	0	0	0	0	0
mpneu23617	mgeni14926,mgeni14927	*	*	*	*	*	0	0	2	0	0							122	0	0	0	0	0	0	0,0	0	0	0	0
mpneu25691	mgeni20990	*	*	*	*	*	1	0	2	1	0		0					122	93	0	0	0	0	0	1	0	0	0	0
mpneu07899	mgeni02231	mhyop23066	*	mhigh32804	*	*	0	0	4	0	0		0	0		0		123	131	121.667	0	112	0	0	0	0	0	0	0
mpneu18076	mgeni23775	*	*	*	*	*	0	0	2	0	0		0					123	102	0	0	0	0	0	0	0	0	0	0
mpneu23032	mgeni15320	*	*	*	*	*	0	0	2	0	0		0					123	137	0	0	0	0	0	0	0	0	0	0
mpneu23978	mgeni14802	*	*	*	*	*	0	0	2	1	0		0					123	49	0	0	0	0	0	0	0	0	0	0
mpneu07866	mgeni10673	mhyop17759	*	mhigh34524	mmyco04009,mmyco04358	mmyco04009,mmyco04358	2	0	5	2	2		0	0		0		124	98	103.667	0	98	0	0	1	0	0	1	0,0
mpneu09271	mgeni07893	*	*	mhigh28579	*	*	0	0	3	1	2		0			0		124	122	0	0	78	0	0	0	0	0	0	0
mpneu11098	mgeni05576	mhyop07062,mhyop01596	mcapr24176	mhigh29920	mmyco28742,mmyco35583	mmyco28742,mmyco35583	4	4	6	0	0	9	1		11	10		124	124	0	121	124	0	1	1	0,1	1	1	0,1
mpneu11102	mgeni01252	mhyop07488	mcapr39854	mhigh37281	mmyco27067	mmyco27067	6	5	6	0	0	6	1	0	9	5	8	124	123	119.667	119	157	118.333	1	1	1	1	1	1
mpneu03018	mgeni06919	*	*	*	*	*	0	0	2	0	0		0					125	108	0	0	0	0	0	0	0	0	0	0
mpneu03080	mgeni10855	*	*	*	*	*	2	0	2	1	0		0					125	67	0	0	0	0	1	1	0	0	0	0
mpneu04753	mgeni08180	*	*	*	*	*	0	0	2	1	0		0					125	53	0	0	0	0	0	0	0	0	0	0
mpneu25191	mgeni24955	*	*	*	*	*	0	0	2	1	0		0					125	89	0	0	0	0	0	0	0	0	0	0
mpneu28786	mgeni19094	*	*	mhigh35087	*	*	0	0	3	0	0		0			0		125	133	0	0	128	0	0	0	0	0	0	0
mpneu29456	mgeni15818	*	*	*	*	*	0	0	2	1	0		0					125	81	0	0	0	0	0	0	0	0	0	0
mpneu27766	mgeni14520	*	*	mhigh27443	*	*	0	0	3	1	2		0			0		126	109	0	0	95	0	0	0	0	0	0	0
mpneu28386	mgeni24035	*	mcapr36476	*	*	*	0	0	3	1	2		0		0			126	95	0	103	0	0	0	0	0	0	0	0
mpneu00816	mgeni09797	mhyop01235,mhyop07746	mcapr28550	mhigh10349	mmyco47592	mmyco47592	5	5	6	0	0	10	1		9	7	9	127	124	0	119	115	118.333	1	1	0,1	1	1	1
mpneu02622	*	*	mcapr35919	*	mmyco47329	mmyco47329	0	0	3	0	0				0		0	127	0	0	116	0	115.333	0	0	0	0	0	0
mpneu03081	mgeni10856	*	*	*	*	*	0	0	2	1	0		0					127	88	0	0	0	0	0	0	0	0	0	0
mpneu04915	mgeni12240	*	*	mhigh28983	*	*	0	0	3	0	0		0			0		127	166	0	0	186	0	0	0	0	0	0	0
mpneu14791	mgeni03974	mhyop00142	mcapr45698	*	mmyco08754,mmyco17868	mmyco08754,mmyco17868	1	0	5	0	0		0	0	0			127	127	290.667	220	0	0	0	0	0	1	0	1,0
mpneu24567	mgeni15931	*	*	*	*	*	2	2	2	0	0	1	1					127	127	0	0	0	0	1	1	0	0	0	0
mpneu25495	mgeni20742	*	*	mhigh28171	*	*	1	0	3	1	2		0			0		127	141	0	0	78	0	0	0	0	0	1	0
mpneu27676	mgeni22725	*	*	*	*	*	0	0	2	1	0		0					127	47	0	0	0	0	0	0	0	0	0	0
mpneu01160	mgeni09503	*	*	*	*	*	2	2	2	0	0	4	1					128	154	0	0	0	0	1	1	0	0	0	0
mpneu02972	mgeni10744	*	*	*	*	*	0	0	2	1	0		0					128	72	0	0	0	0	0	0	0	0	0	0
mpneu12756	mgeni10693	*	*	*	*	*	0	0	2	0	0		0					128	133	0	0	0	0	0	0	0	0	0	0
mpneu17427	mgeni22596	*	*	*	*	*	0	0	2	0	0		0					128	149	0	0	0	0	0	0	0	0	0	0
mpneu24484	mgeni15855	*	*	*	*	*	1	0	2	1	0		0					128	50	0	0	0	0	0	1	0	0	0	0
mpneu05486	mgeni08777	*	*	*	*	*	0	0	2	0	0		0					129	148	0	0	0	0	0	0	0	0	0	0
mpneu08749	mgeni11269	mhyop21242	*	mhigh11689	mmyco21340	mmyco21340	1	0	5	1	2		0	0		0	0	129	128	174.667	0	223	93	0	0	0	0	0	1
mpneu11925	mgeni10038	mhyop21487	mcapr03719	mhigh03330	mmyco37013	mmyco37013	6	5	6	4	2	5	1	0	5	4	6	129	108	83.6667	93	98	92.3333	1	1	1	1	1	1
mpneu16628	mgeni13801	*	*	*	*	*	2	1	2	0	0	4	0					129	129	0	0	0	0	1	1	0	0	0	0
mpneu18138	mgeni15464,mgeni15463	*	*	*	*	*	0	0	2	0	0							129	0	0	0	0	0	0	0,0	0	0	0	0
mpneu20791	mgeni17005	*	*	*	*	*	2	0	2	0	0		0					129	127	0	0	0	0	1	1	0	0	0	0
mpneu26442	mgeni17356	*	*	mhigh33054	*	*	1	0	3	2	2		0			0		129	91	0	0	96	0	0	0	0	0	1	0
mpneu09694	mgeni03860	mhyop01398,mhyop22697	*	*	mmyco09043	mmyco09043	0	0	4	0	0		0					130	117	0	0	0	0	0	0	1,0	0	0	0
mpneu24657	mgeni20105	*	*	*	*	*	1	0	2	1	0		0					130	87	0	0	0	0	0	1	0	0	0	0
mpneu24805	mgeni16123	*	*	*	*	*	0	0	2	1	0		0					130	88	0	0	0	0	0	0	0	0	0	0
mpneu08882	mgeni03097	mhyop16635	*	mhigh27309	*	*	1	0	4	2	2		0	0		0		131	59	83.6667	0	123	0	0	0	1	0	0	0
mpneu14145	mgeni11652	*	*	*	*	*	0	0	2	1	0		0					131	98	0	0	0	0	0	0	0	0	0	0
mpneu14609	mgeni03813	*	mcapr44450	mhigh26318	mmyco31980	mmyco31980	0	0	5	0	0		0		0	0	0	131	131	0	112	142	111.333	0	0	0	0	0	0
mpneu18135	mgeni15462	*	*	*	*	*	0	0	2	0	0		0					131	183	0	0	0	0	0	0	0	0	0	0
mpneu28643	mgeni14921	*	*	*	*	*	0	0	2	0	0		0					131	123	0	0	0	0	0	0	0	0	0	0
mpneu00360	mgeni08664	*	*	mhigh14303	*	*	1	0	3	2	2		0			0		132	86	0	0	62	0	0	1	0	0	0	0
mpneu03170	mgeni10913,mgeni07067,mgeni10916	*	*	mhigh42330	*	*	0	0	3	1	2					0		132	0	0	0	62	0	0	0,0,0	0	0	0	0
mpneu12469	mgeni06504	*	*	*	*	*	0	0	2	0	0		0					132	106	0	0	0	0	0	0	0	0	0	0
mpneu15287	mgeni20828	mhyop17804	mcapr24265	mhigh02794	mmyco35620	mmyco35620	6	5	6	0	0	12	1	0	6	11	6	132	137	131.667	132	130	131.333	1	1	1	1	1	1
mpneu29322	mgeni19161,mgeni23475	mhyop11725	mcapr23073,mcapr34508,mcapr30834,mcapr42271	mhigh20514,mhigh40994	mmyco21256,mmyco00548,mmyco14140	mmyco21256,mmyco00548,mmyco14140	0	0	6	1	2			0				132	0	70.6667	0	0	0	0	0,0	0	0,0,0,0	0,0	0,0,0
mpneu08457	mgeni09717	*	*	*	*	*	0	0	2	1	0		0					133	81	0	0	0	0	0	0	0	0	0	0
mpneu10285	mgeni08750	mhyop13317	*	mhigh37784	*	*	4	2	4	0	0	7	0	0		4		133	130	130.667	0	143	0	1	1	1	0	1	0
mpneu13439	mgeni23906	*	*	*	*	*	0	0	2	0	0		0					133	105	0	0	0	0	0	0	0	0	0	0
mpneu15426	mgeni12878	mhyop06346	mcapr00733	mhigh02852	mmyco34547	mmyco34547	6	5	6	3	2	8	1	0	6	2	7	133	140	98.6667	99	130	98.3333	1	1	1	1	1	1
mpneu27079	mgeni14028	*	*	*	*	*	2	2	2	0	0	9	1					133	133	0	0	0	0	1	1	0	0	0	0
mpneu06383	mgeni04838	*	*	*	*	*	2	0	2	0	0		0					135	137	0	0	0	0	1	1	0	0	0	0
mpneu08747	mgeni11267	*	*	mhigh11687	*	*	0	0	3	0	0		0			0		135	160	0	0	130	0	0	0	0	0	0	0
mpneu08982	mgeni11472	*	*	*	*	*	0	0	2	0	0		0					135	156	0	0	0	0	0	0	0	0	0	0
mpneu04751	mgeni08177	*	*	*	*	*	0	0	2	0	0		0					136	129	0	0	0	0	0	0	0	0	0	0
mpneu08741	mgeni11264	*	*	*	*	*	2	2	2	0	0	12	1					136	137	0	0	0	0	1	1	0	0	0	0
mpneu15082	mgeni16698	*	*	*	*	*	1	0	2	0	0		0					136	136	0	0	0	0	1	0	0	0	0	0
mpneu23684	mgeni15006	*	*	mhigh43103	*	*	0	1	3	2	2		0			1		136	38	0	0	79	0	0	0	0	0	0	0
mpneu24096	mgeni22958	*	*	mhigh10915	*	*	0	0	3	0	0		0			0		136	150	0	0	147	0	0	0	0	0	0	0
mpneu28634	mgeni23225	mhyop00883,mhyop12580	*	mhigh12661	*	*	0	0	4	0	0		0			0		136	176	0	0	150	0	0	0	1,0	0	0	0
mpneu02933	mgeni10754	*	*	*	*	*	0	0	2	0	0		0					137	160	0	0	0	0	0	0	0	0	0	0
mpneu11299	mgeni04897	mhyop32363,mhyop25480	mcapr08361	mhigh06286	mmyco25736	mmyco25736	5	5	6	0	0	3	1		9	7	10	137	137	0	142	152	141.333	1	1	0,1	1	1	1
mpneu14345	mgeni08068	*	*	*	*	*	0	0	2	1	0		0					137	100	0	0	0	0	0	0	0	0	0	0
mpneu18622	mgeni19002	*	*	mhigh28449	*	*	0	0	3	0	0		0			0		137	105	0	0	102	0	0	0	0	0	0	0
mpneu03306	mgeni10996	*	*	mhigh01402	*	*	1	0	3	2	2		0			0		138	58	0	0	100	0	0	0	0	0	1	0
mpneu13204	mgeni02611	*	*	*	*	*	0	0	2	0	0		0					138	134	0	0	0	0	0	0	0	0	0	0
mpneu23412	mgeni24101	*	*	*	*	*	0	0	2	0	0		0					138	105	0	0	0	0	0	0	0	0	0	0
mpneu02611	mgeni10413	*	*	*	*	*	0	0	2	0	0		0					139	113	0	0	0	0	0	0	0	0	0	0
mpneu06204	mgeni05530	mhyop07451,mhyop00877	mcapr31958	mhigh07559	mmyco37154,mmyco43499	mmyco37154,mmyco43499	4	4	6	0	0	7	1		5	5		139	138	0	137	138	0	1	1	1,0	1	1	0,1
mpneu28148	mgeni19387	*	*	*	*	*	0	0	2	0	0		0					139	166	0	0	0	0	0	0	0	0	0	0
mpneu00440	mgeni08742	*	*	*	*	*	1	1	2	0	0		1					140	373	0	0	0	0	0	1	0	0	0	0
mpneu01118	mgeni01114	mhyop24321	mcapr18252	mhigh00996	mmyco02791	mmyco02791	6	5	6	0	0	8	1	0	5	5	5	140	112	108.667	117	119	117	1	1	1	1	1	1
mpneu02358	*	*	*	mhigh20981	*	*	0	0	2	0	0					0		140	0	0	0	108	0	0	0	0	0	0	0
mpneu03814	mgeni11282	*	*	*	*	*	1	1	2	0	0	2	0					140	141	0	0	0	0	1	0	0	0	0	0
mpneu13257	mgeni11058	mhyop27480	mcapr41613	mhigh16810	mmyco20595	mmyco20595	6	4	6	0	0	5	0	0	3	3	2	140	138	141.667	145	144	145	1	1	1	1	1	1
mpneu15765	mgeni17198	*	*	*	*	*	0	0	2	0	0		0					140	181	0	0	0	0	0	0	0	0	0	0
mpneu21766	mgeni22011	mhyop27668	mcapr01953	mhigh08105	mmyco10497	mmyco10497	6	4	6	0	0	3	0	0	9	3	8	140	138	142.667	143	142	143	1	1	1	1	1	1
mpneu25293	mgeni20609	*	*	mhigh32973	*	*	3	3	3	0	0	7	1			12		140	160	0	0	145	0	1	1	0	0	1	0
mpneu03619	mgeni11125,mgeni11124	*	*	*	*	*	0	0	2	0	0							141	0	0	0	0	0	0	0,0	0	0	0	0
mpneu04511	mgeni11848	*	*	mhigh38186	*	*	3	3	3	0	0	10	1			13		141	141	0	0	137	0	1	1	0	0	1	0
mpneu23322	mgeni15584	*	mcapr45335	mhigh36962	mmyco15337	mmyco15337	2	0	5	2	2		0		0	0	0	141	98	0	169	174	93	0	1	0	0	0	1
mpneu23413	mgeni24103,mgeni24102	*	*	*	*	*	0	0	2	0	0							141	0	0	0	0	0	0	0,0	0	0	0	0
mpneu28694	mgeni14993	*	*	mhigh43092	*	*	0	0	3	0	0		0			0		141	217	0	0	147	0	0	0	0	0	0	0
mpneu01196	mgeni05550	mhyop13211	mcapr24118	mhigh14642	mmyco43522	mmyco43522	6	5	6	0	0	12	1	0	9	9	9	142	141	134.667	129	133	160.333	1	1	1	1	1	1
mpneu19491	mgeni20030	*	*	mhigh29806	*	*	3	2	3	0	0	4	0			7		142	123	0	0	128	0	1	1	0	0	1	0
mpneu28466	mgeni15725	*	*	mhigh33408	mmyco10738	mmyco10738	1	0	4	1	2		0			0	0	142	109	0	0	101	88	0	0	0	0	0	1
mpneu08020	mgeni10756	*	*	*	*	*	1	0	2	0	0		0					143	153	0	0	0	0	0	1	0	0	0	0
mpneu09577	*	mhyop30128	mcapr08025,mcapr19431	*	mmyco33253	mmyco33253	3	2	4	0	0	9		0			1	143	0	141.667	0	0	137.667	1	0	1	1,1	0	1
mpneu18152	mgeni15479	*	*	*	*	*	0	0	2	1	0		0					143	93	0	0	0	0	0	0	0	0	0	0
mpneu02034	mgeni06013	mhyop09036	mcapr11357	mhigh39292	mmyco44683	mmyco44683	6	5	6	0	0	15	1	0	3	7	4	144	154	145.667	137	142	132.333	1	1	1	1	1	1
mpneu09036	mgeni11562	*	*	*	*	*	0	0	2	0	0		0					144	138	0	0	0	0	0	0	0	0	0	0
mpneu17899	mgeni23584	mhyop08724	mcapr19550	mhigh04688	mmyco37526	mmyco37526	6	5	6	0	0	12	1	0	8	3	7	144	141	109.667	131	146	131.333	1	1	1	1	1	1
mpneu08000	mgeni10756	*	*	*	*	*	1	0	2	0	0		0					145	153	0	0	0	0	0	1	0	0	0	0
mpneu11556	mgeni00930	*	*	mhigh30487	*	*	3	3	3	0	0	11	1			3		145	145	0	0	159	0	1	1	0	0	1	0
mpneu23666	mgeni23286	*	*	mhigh43087	*	*	0	0	3	0	0		0			0		145	127	0	0	105	0	0	0	0	0	0	0
mpneu03643	mgeni11149	*	*	*	*	*	0	0	2	1	0		0					146	61	0	0	0	0	0	0	0	0	0	0
mpneu05086	mgeni04250	*	*	mhigh20713	*	*	3	3	3	0	0	10	1			7		146	145	0	0	134	0	1	1	0	0	1	0
mpneu09697	mgeni03862	*	*	*	*	*	0	0	2	0	0		0					146	144	0	0	0	0	0	0	0	0	0	0
mpneu18864	mgeni23101	*	*	*	*	*	0	0	2	0	0		0					146	151	0	0	0	0	0	0	0	0	0	0
mpneu20478	mgeni12744	mhyop17803	mcapr32079	mhigh09719	mmyco43625	mmyco43625	6	6	6	0	0	10	1	1	11	9	13	146	163	143.667	151	147	150.333	1	1	1	1	1	1
mpneu28467	mgeni15726	*	*	*	*	*	0	0	2	0	0		0					146	136	0	0	0	0	0	0	0	0	0	0
mpneu09614	mgeni03781	*	*	*	*	*	0	0	2	1	0		0					147	86	0	0	0	0	0	0	0	0	0	0
mpneu22061	mgeni22318	*	*	*	*	*	0	0	2	1	0		0					147	40	0	0	0	0	0	0	0	0	0	0
mpneu24552	mgeni15911	mhyop22461	mcapr44993	mhigh38939	mmyco07142	mmyco07142	6	4	6	0	0	5	0	0	5	3	6	147	145	144.667	148	143	148	1	1	1	1	1	1
mpneu01497	mgeni09090	mhyop29691,mhyop33995	mcapr01441	mhigh38162	mmyco17853	mmyco17853	5	5	6	0	0	5	1		4	6	4	148	139	0	145	141	145	1	1	0,1	1	1	1
mpneu19382	mgeni19919	*	*	*	*	*	0	0	2	0	0		0					148	122	0	0	0	0	0	0	0	0	0	0
mpneu02613	mgeni10416	*	*	mhigh11587	*	*	0	0	3	0	0		0			0		149	183	0	0	153	0	0	0	0	0	0	0
mpneu04877	mgeni08330	*	*	*	*	*	0	0	2	0	0		0					149	140	0	0	0	0	0	0	0	0	0	0
mpneu06501	mgeni00724	mhyop17869	mcapr08693	mhigh29991	mmyco23951	mmyco23951	6	5	6	0	0	8	1	0	8	9	8	149	150	144.667	147	147	150	1	1	1	1	1	1
mpneu06900	mgeni09895	*	*	mhigh31618	*	*	3	3	3	0	0	10	1			15		149	147	0	0	142	0	1	1	0	0	1	0
mpneu12127	mgeni06284	*	*	*	*	*	0	0	2	0	0		0					149	118	0	0	0	0	0	0	0	0	0	0
mpneu21604	mgeni17613	*	*	*	*	*	2	1	2	0	0		1					150	1177	0	0	0	0	1	1	0	0	0	0
mpneu01200	mgeni09550	mhyop13219	mcapr24139	mhigh00561	mmyco35546	mmyco35546	6	5	6	0	0	4	1	0	6	8	7	151	150	146.667	145	147	144.333	1	1	1	1	1	1
mpneu20229	mgeni12468	mhyop18707,mhyop19607	mcapr31784	mhigh23815	*	*	4	4	5	0	0	8	1		19	12		151	150	0	309	153	0	1	1	1,0	1	1	0
mpneu20611	mgeni16974	mhyop04971	mcapr08482	mhigh01265	mmyco34495	mmyco34495	6	4	6	0	0	6	0	0	11	6	9	152	152	143.667	165	156	164.333	1	1	1	1	1	1
mpneu29914	mgeni16274	mhyop13979	*	mhigh36979	*	*	0	0	4	0	0		0	0		0		153	173	132.667	0	126	0	0	0	0	0	0	0
mpneu09924	mgeni00075	*	*	*	*	*	0	0	2	1	0		0					154	98	0	0	0	0	0	0	0	0	0	0
mpneu18414	mgeni19820	*	*	*	*	*	0	0	2	1	0		0					154	76	0	0	0	0	0	0	0	0	0	0
mpneu25833	mgeni21062	mhyop01665	mcapr41270	mhigh24527	mmyco03819	mmyco03819	5	3	6	0	0	2	0	0	5	0	6	154	154	149.667	164	164	164	1	0	1	1	1	1
mpneu28410	mgeni24064	*	*	*	*	*	1	1	2	0	0	2	0					154	138	0	0	0	0	0	1	0	0	0	0
mpneu04310	mgeni03405,mgeni03404	*	mcapr43909	mhigh11823	mmyco31401,mmyco02760	mmyco31401,mmyco02760	1	0	5	1	2				0	0		155	0	0	137	87	0	0	0,0	0	0	1	0,0
mpneu11332	mgeni00718	mhyop29692,mhyop22664	mcapr16568	mhigh38163	mmyco09802	mmyco09802	5	5	6	0	0	14	1		14	13	13	155	155	0	155	155	155	1	1	0,1	1	1	1
mpneu04626	mgeni08113	*	*	*	*	*	0	0	2	0	0		0					156	126	0	0	0	0	0	0	0	0	0	0
mpneu02937	mgeni10756	*	*	*	*	*	1	0	2	0	0		0					157	153	0	0	0	0	0	1	0	0	0	0
mpneu06606	mgeni00857	*	mcapr32944	*	mmyco11635	mmyco11635	4	4	4	0	0	10	1		1		3	157	157	0	182	0	182	1	1	0	1	0	1
mpneu09245	mgeni07862,mgeni07861	*	*	*	*	*	0	0	2	0	0							157	0	0	0	0	0	0	1,0	0	0	0	0
mpneu14173	mgeni11677	*	mcapr31784	mhigh21864	mmyco35311	mmyco35311	5	5	5	0	0	13	1		19	7	22	157	157	0	309	160	308.333	1	1	0	1	1	1
mpneu14344	mgeni08067	*	*	*	*	*	0	0	2	0	0		0					157	149	0	0	0	0	0	0	0	0	0	0
mpneu18368	mgeni19760,mgeni19759	mhyop18642	*	*	*	*	0	0	3	1	2			0				157	0	43.6667	0	0	0	0	0,0	0	0	0	0
mpneu20562	mgeni20925	*	*	*	*	*	0	1	2	0	0	1	0					157	158	0	0	0	0	0	0	0	0	0	0
mpneu02363	mgeni10199	*	*	*	*	*	0	0	2	1	0		0					158	64	0	0	0	0	0	0	0	0	0	0
mpneu07100	mgeni06103	*	*	mhigh10467	*	*	3	2	3	0	0	10	0			3		158	156	0	0	170	0	1	1	0	0	1	0
mpneu11900	mgeni06086	mhyop01236	mcapr16228	mhigh35784	mmyco34717,mmyco45223	mmyco34717,mmyco45223	4	4	6	0	0	11	1	0	10	10		158	153	162.667	157	151	0	1	1	1	1	0	1,0
mpneu20024	mgeni20457	*	*	mhigh07025	*	*	0	0	3	1	2		0			0		158	99	0	0	132	0	0	0	0	0	0	0
mpneu03883	mgeni03054	*	*	mhigh11721	*	*	0	0	3	2	2		0			0		159	96	0	0	86	0	0	0	0	0	0	0
mpneu05928	mgeni09877	*	*	*	*	*	2	1	2	0	0	5	0					159	167	0	0	0	0	1	1	0	0	0	0
mpneu16139	*	mhyop30094,mhyop25969	mcapr40588	*	mmyco03265	mmyco03265	3	3	4	0	0	7			9		9	159	0	0	149	0	149	1	0	1,1	1	0	1
mpneu28644	mgeni14924	mhyop33149	*	mhigh20494	*	*	0	0	4	2	2		0	0		0		159	63	68.6667	0	115	0	0	0	0	0	0	0
mpneu02083	mgeni09982	*	*	mhigh00469	*	*	3	3	3	0	0	11	1			8		160	160	0	0	317	0	1	1	0	0	1	0
mpneu16802	mgeni22111	mhyop17433	mcapr28005	mhigh08541	mmyco47046	mmyco47046	6	5	6	0	0	13	1	0	14	12	9	160	161	159.667	157	159	156.333	1	1	1	1	1	1
mpneu25496	mgeni20743	*	mcapr34548	mhigh28172	*	*	0	0	4	0	0		0		0	0		160	165	0	169	111	0	0	0	0	0	0	0
mpneu29727	mgeni20124	*	*	*	*	*	0	0	2	1	0		0					160	83	0	0	0	0	0	0	0	0	0	0
mpneu03833	mgeni11308	mhyop29650	mcapr00573	mhigh08201	mmyco25751	mmyco25751	6	5	6	0	0	13	1	0	11	11	10	161	162	182.667	165	169	164.333	1	1	1	1	1	1
mpneu04883	mgeni08335	*	*	*	*	*	0	0	2	1	0		0					161	57	0	0	0	0	0	0	0	0	0	0
mpneu05508	mgeni00452	*	*	*	*	*	0	0	2	1	0		0					161	81	0	0	0	0	0	0	0	0	0	0
mpneu16054	mgeni22360	*	*	*	*	*	0	0	2	0	0		0					161	113	0	0	0	0	0	0	0	0	0	0
mpneu02999	mgeni06905	*	*	*	*	*	0	0	2	0	0		0					163	191	0	0	0	0	0	0	0	0	0	0
mpneu03036	mgeni02376,mgeni02377	*	mcapr02162	mhigh12180	mmyco18763	mmyco18763	2	0	5	2	2				0	0	0	163	0	0	100	121	100	0	0,0	0	1	0	1
mpneu08442	*	mhyop19659	*	*	*	*	2	1	2	0	0	6		0				163	0	169.667	0	0	0	1	0	1	0	0	0
mpneu10040	mgeni04321,mgeni04320	*	*	*	*	*	0	0	2	0	0							164	0	0	0	0	0	0	0,0	0	0	0	0
mpneu12068	mgeni10115	*	mcapr26022	mhigh39428	mmyco04191	mmyco04191	5	3	5	0	0	3	0		7	0	7	164	165	0	189	184	187	1	1	0	1	1	1
mpneu13064	mgeni07068	mhyop24625	*	*	*	*	1	0	3	0	0		0	0				164	273	151.667	0	0	0	0	0	1	0	0	0
mpneu03630	mgeni11136,mgeni11137	mhyop16879	mcapr29850	*	mmyco07520	mmyco07520	0	0	5	0	0			0	0			166	0	140.667	158	0	0	0	0,0	0	0	0	0
mpneu03716	mgeni11203	mhyop21555	mcapr03362	mhigh25431	mmyco28204	mmyco28204	6	4	6	0	0	11	0	0	14	5	15	166	166	173.667	181	163	180.333	1	1	1	1	1	1
mpneu06499	mgeni00721	*	*	*	*	*	2	1	2	0	0	8	0					166	160	0	0	0	0	1	1	0	0	0	0
mpneu15913	mgeni21461	*	*	mhigh33115	*	*	3	3	3	0	0	8	1			10		166	168	0	0	163	0	1	1	0	0	1	0
mpneu28676	mgeni23275,mgeni18968	*	*	mhigh28421	*	*	0	0	3	0	0					0		166	0	0	0	168	0	0	0,0	0	0	0	0
mpneu15880	mgeni21417	*	*	*	*	*	0	0	2	1	0		0					167	91	0	0	0	0	0	0	0	0	0	0
mpneu05127	mgeni08548	*	*	*	*	*	2	1	2	0	0	2	0					168	155	0	0	0	0	1	1	0	0	0	0
mpneu24250	mgeni14694	*	*	mhigh39605	*	*	0	0	3	0	0		0			0		169	139	0	0	129	0	0	0	0	0	0	0
mpneu25251	mgeni20582	*	*	*	*	*	2	2	2	0	0	9	1					169	169	0	0	0	0	1	1	0	0	0	0
mpneu26065	mgeni17221	*	*	*	*	*	0	0	2	0	0		0					169	169	0	0	0	0	0	0	0	0	0	0
mpneu28121	mgeni15327	mhyop24132	mcapr30136	*	mmyco08574	mmyco08574	1	1	5	0	0		0	0	1		0	169	219	170.667	245	0	246.667	0	0	1	0	0	0
mpneu28670	mgeni18961	*	*	*	*	*	0	0	2	1	0		0					170	91	0	0	0	0	0	0	0	0	0	0
mpneu14337	mgeni08064	*	*	mhigh14741	*	*	3	0	3	0	0		0			0		172	171	0	0	181	0	1	1	0	0	1	0
mpneu13764	mgeni07577	*	*	*	*	*	1	0	2	1	0		0					173	72	0	0	0	0	0	1	0	0	0	0
mpneu18562	mgeni23240	*	*	*	*	*	0	0	2	0	0		0					173	188	0	0	0	0	0	0	0	0	0	0
mpneu29637	mgeni20069	mhyop04622	*	*	*	*	0	0	3	1	2		0	0				173	100	145.667	0	0	0	0	0	0	0	0	0
mpneu30063	mgeni16401	*	*	*	*	*	0	0	2	0	0		0					173	132	0	0	0	0	0	0	0	0	0	0
mpneu22661	mgeni14492	*	*	*	*	*	0	0	2	1	0		0					174	80	0	0	0	0	0	0	0	0	0	0
mpneu22662	mgeni14495	*	*	*	*	*	0	0	2	0	0		0					174	174	0	0	0	0	0	0	0	0	0	0
mpneu30090	mgeni16428	mhyop32810	mcapr00358	mhigh07036	mmyco33451	mmyco33451	1	0	6	1	2		0	0	0	0	0	174	124	72.6667	151	125	154.667	0	0	0	0	1	0
mpneu21517	mgeni13595	*	*	*	*	*	2	1	2	0	0		1					175	934	0	0	0	0	1	1	0	0	0	0
mpneu27054	mgeni17967	mhyop27147	mcapr33581	mhigh15764	mmyco12024	mmyco12024	6	5	6	0	0	9	1	0	10	17	10	177	192	170.667	170	178	170	1	1	1	1	1	1
mpneu12448	mgeni06478	*	*	*	*	*	0	0	2	0	0		0					178	126	0	0	0	0	0	0	0	0	0	0
mpneu20578	mgeni20942	mhyop06303	mcapr16050	mhigh09747	mmyco25916	mmyco25916	6	5	6	0	0	11	1	0	8	7	6	178	176	186.667	181	181	180.333	1	1	1	1	1	1
mpneu24555	mgeni15915	*	mcapr15484	mhigh22959	mmyco08453	mmyco08453	5	4	5	0	0	7	0		9	3	13	178	178	0	180	186	179.667	1	1	0	1	1	1
mpneu27017	mgeni17928	*	*	*	*	*	0	0	2	0	0		0					178	130	0	0	0	0	0	0	0	0	0	0
mpneu01194	mgeni01214	mhyop13209	mcapr24116	mhigh14638	mmyco35533	mmyco35533	6	5	6	0	0	17	1	0	17	12	15	180	180	180.667	180	185	179.333	1	1	1	1	1	1
mpneu15225	mgeni16768	*	*	mhigh11820	*	*	0	0	3	0	0		0			0		181	176	0	0	124	0	0	0	0	0	0	0
mpneu15634	mgeni21105	*	*	*	*	*	0	0	2	0	0		0					181	206	0	0	0	0	0	0	0	0	0	0
mpneu17362	mgeni14309	*	*	*	*	*	0	0	2	0	0		0					183	191	0	0	0	0	0	0	0	0	0	0
mpneu01011	mgeni09749	*	*	*	*	*	0	0	2	1	0		0					184	49	0	0	0	0	0	0	0	0	0	0
mpneu01197	mgeni05551	mhyop13212	mcapr31988	mhigh14643	mmyco27027	mmyco27027	6	5	6	0	0	14	1	0	10	18	11	184	184	178.667	180	183	179.333	1	1	1	1	1	1
mpneu04313	mgeni03407,mgeni03408	*	mcapr43910	mhigh11826	mmyco31402	mmyco31402	1	0	5	0	0				0	0	0	184	0	0	215	255	214.333	0	0,1	0	0	0	1
mpneu06200	mgeni01193	mhyop01526	mcapr24091	mhigh00510	mmyco35509	mmyco35509	6	6	6	0	0	10	1	1	9	11	8	184	144	202.667	111	144	110.333	1	1	1	1	1	1
mpneu13606	mgeni02896	mhyop11091	mcapr13114	mhigh09563	mmyco30016	mmyco30016	6	5	6	0	0	10	1	0	10	16	11	184	184	184.667	186	185	185.333	1	1	1	1	1	1
mpneu22777	mgeni22900	*	*	mhigh33799	*	*	3	1	3	0	0	3	0			0		184	181	0	0	304	0	1	1	0	0	1	0
mpneu14422	mgeni08095	mhyop18683	mcapr03468	mhigh07836	mmyco36694	mmyco36694	6	5	6	0	0	17	1	0	15	13	17	185	183	185.667	182	183	181.333	1	1	1	1	1	1
mpneu23344	mgeni15604	*	*	mhigh19084	*	*	0	0	3	1	2		0			0		185	98	0	0	157	0	0	0	0	0	0	0
mpneu00439	mgeni08740	mhyop28645	*	*	*	*	0	0	3	0	0		0	0				186	181	134.667	0	0	0	0	0	0	0	0	0
mpneu22265	mgeni18145	*	*	*	*	*	0	0	2	0	0		0					186	242	0	0	0	0	0	0	0	0	0	0
mpneu23780	mgeni19082	*	*	*	*	*	0	0	2	0	0		0					186	186	0	0	0	0	0	0	0	0	0	0
mpneu11721	*	*	*	mhigh13647	*	*	1	1	2	0	0					3		187	0	0	0	205	0	0	0	0	0	1	0
mpneu16321	mgeni17477,mgeni17476	*	*	mhigh24117	*	*	0	0	3	0	0					0		187	0	0	0	179	0	0	0,0	0	0	0	0
mpneu01475	mgeni09062	mhyop21914	mcapr00963	mhigh06288	mmyco23950	mmyco23950	6	5	6	0	0	12	1	0	10	5	13	188	189	183.667	186	183	186	1	1	1	1	1	1
mpneu07506	mgeni10372	mhyop05762	*	mhigh38979	*	*	0	0	4	1	2		0	0		0		188	161	41.6667	0	118	0	0	0	0	0	0	0
mpneu24098	mgeni22960	*	*	*	*	*	0	0	2	0	0		0					188	148	0	0	0	0	0	0	0	0	0	0
mpneu09272	mgeni07894	*	*	*	*	*	0	0	2	0	0		0					189	158	0	0	0	0	0	0	0	0	0	0
mpneu20168	mgeni12406	mhyop28149	mcapr17131	mhigh14395	mmyco01975	mmyco01975	6	5	6	0	0	8	1	0	11	12	12	189	175	177.667	190	181	190	1	1	1	1	1	1
mpneu00202	mgeni04293	mhyop03470	mcapr41161	mhigh38401	mmyco20139	mmyco20139	6	5	6	0	0	14	1	0	7	10	5	190	190	190.667	184	188	184	1	1	1	1	1	1
mpneu27577	mgeni14363	*	*	mhigh39527	*	*	0	1	3	0	0		0			1		190	139	0	0	132	0	0	0	0	0	0	0
mpneu08928	mgeni03155	mhyop11559	mcapr31047	mhigh06163	mmyco25124	mmyco25124	6	4	6	0	0	11	0	0	7	3	10	191	192	201.667	231	242	230.333	1	1	1	1	1	1
mpneu09038	mgeni11564	*	*	mhigh18684	*	*	0	0	3	0	0		0			0		192	190	0	0	195	0	0	0	0	0	0	0
mpneu20863	mgeni21161	*	*	mhigh01521	*	*	3	3	3	0	0	17	1			14		193	193	0	0	206	0	1	1	0	0	1	0
mpneu25274	mgeni16576	*	*	*	*	*	2	1	2	0	0	5	0					193	193	0	0	0	0	1	1	0	0	0	0
mpneu26463	mgeni21624	mhyop19449	mcapr28024	mhigh22984	mmyco30958	mmyco30958	6	4	6	0	0	12	0	0	7	4	10	193	191	197.667	196	186	195.333	1	1	1	1	1	1
mpneu26649	mgeni13613	*	*	mhigh08540	*	*	3	3	3	0	0	11	1			2		193	178	0	0	175	0	1	1	0	0	1	0
mpneu18590	mgeni23261	mhyop21729	*	mhigh43066	*	*	0	0	4	1	2		0	0		0		195	60	122.667	0	149	0	0	0	0	0	0	0
mpneu16241	mgeni13507	mhyop15241	mcapr37913	mhigh38222	mmyco00223	mmyco00223	6	5	6	0	0	15	1	0	17	13	19	197	197	224.667	199	197	198.667	1	1	1	1	1	1
mpneu28329	mgeni15546	mhyop06512,mhyop06706,mhyop06707	mcapr36612	*	mmyco42432	mmyco42432	1	0	5	2	2		0		0		0	197	158	0	97	0	23.3333	0	0	0,0,0	1	0	0
mpneu28991	mgeni23121	*	*	mhigh28649	*	*	0	0	3	0	0		0			0		197	136	0	0	180	0	0	0	0	0	0	0
mpneu07704	mgeni10527	*	*	mhigh09055	*	*	3	0	3	0	0		0			0		199	196	0	0	199	0	1	1	0	0	1	0
mpneu19737	mgeni20168	mhyop16796	mcapr09088	mhigh13323	mmyco17798	mmyco17798	6	5	6	0	0	10	1	0	10	3	14	199	213	183.667	209	224	209	1	1	1	1	1	1
mpneu02553	mgeni01832	*	*	mhigh16433	*	*	3	2	3	0	0	3	0			4		200	198	0	0	200	0	1	1	0	0	1	0
mpneu00813	mgeni05784	mhyop01885	mcapr43962	mhigh03292	mmyco39506	mmyco39506	6	5	6	0	0	13	1	0	9	11	10	201	181	216.667	181	209	180.333	1	1	1	1	1	1
mpneu22786	mgeni22914	mhyop16189	mcapr10272	mhigh33802	mmyco10954	mmyco10954	6	5	6	0	0	7	1	0	12	9	12	201	196	178.667	187	191	187	1	1	1	1	1	1
mpneu06557	mgeni00812	mhyop25289	*	mhigh23954	*	*	4	3	4	0	0	11	1	0		2		202	200	201.667	0	210	0	1	1	1	0	1	0
mpneu13407	mgeni10540	*	*	*	*	*	0	0	2	0	0		0					202	102	0	0	0	0	0	0	0	0	0	0
mpneu00205	mgeni04296	*	*	mhigh38403	*	*	3	2	3	0	0	5	0			1		203	201	0	0	218	0	1	1	0	0	1	0
mpneu20020	mgeni20455	*	*	mhigh07021	*	*	0	0	3	0	0		0			0		203	211	0	0	175	0	0	0	0	0	0	0
mpneu26707	mgeni13685	mhyop10884	mcapr43705	mhigh30614	mmyco39185,mmyco11306	mmyco39185,mmyco11306	5	4	6	0	0	21	1	0	19	22		205	205	204.667	208	207	0	1	1	1	1	1	1,0
mpneu02910	mgeni02268	*	*	*	*	*	0	0	2	1	0		0					206	49	0	0	0	0	0	0	0	0	0	0
mpneu11734	*	*	*	mhigh08906	*	*	2	2	2	0	0	18				12		206	0	0	0	193	0	1	0	0	0	1	0
mpneu13664	mgeni07458	mhyop14831	mcapr26415	mhigh22764	mmyco04659	mmyco04659	6	1	6	0	0	3	0	0	0	0	0	206	260	220.667	186	226	212	1	1	1	1	1	1
mpneu19824	mgeni24673	mhyop18722	mcapr08487	mhigh09724	mmyco42680	mmyco42680	6	5	6	0	0	11	1	0	18	14	14	206	206	216.667	227	210	226.333	1	1	1	1	1	1
mpneu25287	mgeni20604	*	*	*	*	*	0	0	2	1	0		0					206	84	0	0	0	0	0	0	0	0	0	0
mpneu15415	mgeni16956	*	mcapr08500	mhigh02822	mmyco42692	mmyco42692	5	5	5	0	0	10	1		7	5	8	207	208	0	181	198	180.333	1	1	0	1	1	1
mpneu01978	mgeni05910	mhyop17073	mcapr32570	mhigh39289	mmyco03247	mmyco03247	6	6	6	0	0	16	1	1	10	15	13	208	207	199.667	211	291	211	1	1	1	1	1	1
mpneu08223	mgeni11122,mgeni05731,mgeni06371,mgeni10529	*	*	*	*	*	0	0	2	0	0							208	0	0	0	0	0	0	0,0,0,0	0	0	0	0
mpneu25890	mgeni13027	*	*	mhigh24007	*	*	1	2	3	0	0	4	0			1		208	234	0	0	212	0	1	0	0	0	0	0
mpneu10841	mgeni11122,mgeni05718	*	*	*	*	*	0	0	2	0	0							209	0	0	0	0	0	0	0,1	0	0	0	0
mpneu26479	mgeni21649	*	*	*	*	*	2	1	2	0	0	6	0					209	212	0	0	0	0	1	1	0	0	0	0
mpneu13572	mgeni07358	mhyop19339	mcapr21867	mhigh40168	mmyco48012	mmyco48012	6	5	6	0	0	8	0	1	9	9	11	210	210	200.667	223	213	220.333	1	1	1	1	1	1
mpneu01163	mgeni01181	mhyop01519	mcapr31942	mhigh00501	mmyco26987	mmyco26987	6	6	6	0	0	10	1	1	12	14	13	212	211	213.667	208	209	207.333	1	1	1	1	1	1
mpneu09910	mgeni04098	*	*	*	*	*	2	0	2	0	0		0					212	218	0	0	0	0	1	1	0	0	0	0
mpneu03996	mgeni03163	*	mcapr11530	mhigh04081	mmyco28542	mmyco28542	5	5	5	0	0	9	1		6	4	10	213	214	0	207	214	206.333	1	1	0	1	1	1
mpneu27342	mgeni14254	*	mcapr33543	mhigh24590	mmyco12001	mmyco12001	5	4	5	0	0	1	0		5	2	5	213	218	0	225	226	225	1	1	0	1	1	1
mpneu01679	mgeni05128	mhyop13351	mcapr35627	mhigh29883	mmyco38973	mmyco38973	6	4	6	0	0	10	0	0	13	9	14	215	209	215.667	225	215	224.333	1	1	1	1	1	1
mpneu06243	mgeni01238	mhyop07462	mcapr32004	mhigh14646	mmyco35572	mmyco35572	6	5	6	0	0	10	1	0	12	19	13	215	214	211.667	213	214	212.333	1	1	1	1	1	1
mpneu11336	mgeni00720	*	*	mhigh37372	*	*	3	3	3	0	0	16	1			13		215	208	0	0	191	0	1	1	0	0	1	0
mpneu00855	mgeni01400	mhyop05918	mcapr03400	*	mmyco28242	mmyco28242	5	5	5	0	0	17	1	1	13		14	217	217	247.667	210	0	209.333	1	1	1	1	0	1
mpneu21418	mgeni17425	mhyop00571	mcapr25065	mhigh34646	mmyco03335	mmyco03335	6	5	6	0	0	16	1	0	12	10	8	217	217	228.667	222	224	247	1	1	1	1	1	1
mpneu08811	mgeni07482	*	*	mhigh15292	*	*	3	2	3	0	0	9	0			8		218	224	0	0	219	0	1	1	0	0	1	0
mpneu21285	*	mhyop31478	*	*	*	*	2	1	2	0	0	10		0				218	0	226.667	0	0	0	1	0	1	0	0	0
mpneu27003	mgeni17912	*	*	*	*	*	2	2	2	0	0	11	1					218	218	0	0	0	0	1	1	0	0	0	0
mpneu01199	mgeni01228	mhyop13217	mcapr39806	mhigh00560	mmyco35545	mmyco35545	6	5	6	0	0	15	1	0	16	13	19	219	211	215.667	254	226	253.333	1	1	1	1	1	1
mpneu04964	mgeni00046	mhyop28142	mcapr00045	mhigh36309	mmyco32962	mmyco32962	6	4	6	0	0	16	0	0	9	4	10	220	210	210.667	213	210	212.667	1	1	1	1	1	1
mpneu11735	mgeni09892	*	*	mhigh02908	*	*	3	3	3	0	0	20	1			12		220	219	0	0	348	0	1	1	0	0	1	0
mpneu00713	mgeni05431	*	*	*	*	*	0	0	2	0	0		0					221	127	0	0	0	0	0	0	0	0	0	0
mpneu01697	mgeni00868	*	*	*	*	*	2	2	2	0	0	8	1					223	214	0	0	0	0	1	1	0	0	0	0
mpneu00442	mgeni08743	mhyop24782	mcapr23704	mhigh22897	mmyco26379	mmyco26379	6	5	6	0	0	20	1	0	8	12	10	224	223	220.667	222	223	221.333	1	1	1	1	1	1
mpneu02232	mgeni06187	*	*	mhigh39396	*	*	3	1	3	0	0	3	0			0		224	226	0	0	239	0	1	1	0	0	1	0
mpneu10953	mgeni09750,mgeni05686,mgeni11121,mgeni01005,mgeni02085	*	*	*	*	*	1	0	2	0	0							225	0	0	0	0	0	1	1,0,0,0,0	0	0	0	0
mpneu15380	mgeni16918	*	*	mhigh07457	*	*	2	3	3	0	0	17	1			7		225	225	0	0	228	0	1	0	0	0	1	0
mpneu15497	mgeni20991	*	*	*	*	*	2	1	2	0	0		1					225	531	0	0	0	0	1	1	0	0	0	0
mpneu26138	mgeni17249	*	*	mhigh40514	*	*	0	2	3	0	0	1	0			1		225	224	0	0	260	0	0	0	0	0	0	0
mpneu06450	mgeni00692	mhyop20222,mhyop31161	mcapr00569	mhigh06287	mmyco42573,mmyco27631	mmyco42573,mmyco27631	4	4	6	0	0	13	1		16	17		226	226	0	226	226	0	1	1	0,1	1	1	1,0
mpneu22668	mgeni14501	*	*	*	*	*	0	0	2	0	0		0					227	144	0	0	0	0	0	0	0	0	0	0
mpneu01595	mgeni05048	*	*	mhigh23918	*	*	3	3	3	0	0	15	1			13		228	228	0	0	257	0	1	1	0	0	1	0
mpneu23782	mgeni19084,mgeni19083	mhyop17083	mcapr18304	*	mmyco03218	mmyco03218	0	0	5	0	0				0			229	0	0	184	0	0	0	0,0	0	0	0	0
mpneu13074	mgeni10937	mhyop18625	mcapr21424	mhigh18276	mmyco06417	mmyco06417	6	5	6	0	0	8	1	0	8	9	10	231	227	246.667	242	223	242	1	1	1	1	1	1
mpneu15017	mgeni12478	mhyop06604	mcapr40999	mhigh29939	mmyco03410	mmyco03410	6	4	6	0	0	3	0	0	12	6	8	231	231	226.667	240	234	240	1	1	1	1	1	1
mpneu06605	mgeni00856	mhyop06630	mcapr38827	mhigh16522	mmyco33844	mmyco33844	5	5	6	0	0	2	1	0	3	2	5	234	236	201.667	217	232	226.333	1	1	1	1	0	1
mpneu25310	mgeni20636,mgeni16644	*	mcapr40029	mhigh09069	mmyco35795	mmyco35795	4	4	5	0	0	14			4	7	15	234	0	0	210	211	209.333	1	1,1	0	1	1	1
mpneu16242	mgeni13508	mhyop15383	mcapr40525	mhigh01191	mmyco03250	mmyco03250	6	5	6	0	0	9	1	0	11	8	12	235	239	241.667	237	245	237	1	1	1	1	1	1
mpneu19034	mgeni22986	mhyop16698	*	mhigh17874	*	*	4	3	4	0	0	17	1	0		8		236	235	247.667	0	331	0	1	1	1	0	1	0
mpneu28193	mgeni19444	*	mcapr28533	mhigh06111	mmyco47576	mmyco47576	5	5	5	0	0	12	1		14	14	14	236	236	0	200	196	199.333	1	1	0	1	1	1
mpneu11046	mgeni01182	*	*	*	*	*	2	2	2	0	0	11	1					237	106	0	0	0	0	1	1	0	0	0	0
mpneu20797	mgeni17029	*	*	*	*	*	2	2	2	0	0	15	1					237	236	0	0	0	0	1	1	0	0	0	0
mpneu21615	mgeni17613	*	*	mhigh37897	*	*	3	1	3	0	0		1			0		237	1177	0	0	273	0	1	1	0	0	1	0
mpneu00441	mgeni08742	mhyop13922	mcapr30718	mhigh30206	mmyco06916	mmyco06916	6	6	6	0	0	18	1	1	14	14	13	238	373	231.667	217	236	217	1	1	1	1	1	1
mpneu18672	mgeni15047	*	*	*	*	*	0	0	2	0	0		0					238	105	0	0	0	0	0	0	0	0	0	0
mpneu22325	mgeni18207	*	mcapr01140	mhigh39347	mmyco17562	mmyco17562	3	3	5	0	0	1	0		4	0	4	239	239	0	259	242	258	0	0	0	1	1	1
mpneu01548	mgeni00736	mhyop01850	mcapr33803	mhigh37415	mmyco12236	mmyco12236	6	4	6	0	0	7	0	1	3	0	7	240	245	220.667	218	231	217	1	1	1	1	1	1
mpneu01636	mgeni09191	mhyop07580	mcapr09715	mhigh37181	mmyco01893	mmyco01893	6	5	6	0	0	17	1	0	18	6	17	241	259	196.667	297	195	297	1	1	1	1	1	1
mpneu26874	mgeni13829	mhyop02382	mcapr16470	*	mmyco09741	mmyco09741	5	3	5	0	0	21	0	0	16		18	241	246	243.667	238	0	237	1	1	1	1	0	1
mpneu03462	*	mhyop25605	*	*	*	*	2	1	2	0	0	7		0				242	0	239.667	0	0	0	1	0	1	0	0	0
mpneu09465	mgeni11922	mhyop18682	mcapr18681	mhigh07835	mmyco28266	mmyco28266	6	5	6	0	0	10	1	0	11	14	11	242	243	235.667	278	236	277.333	1	1	1	1	1	1
mpneu16931	mgeni17999	*	*	mhigh11676	*	*	3	3	3	0	0	19	1			10		242	228	0	0	215	0	1	1	0	0	1	0
mpneu27318	mgeni18156	mhyop29413	mcapr01010	mhigh22205	mmyco15574	mmyco15574	6	4	6	0	0	14	0	0	14	3	14	242	242	232.667	244	260	244	1	1	1	1	1	1
mpneu06293	mgeni09614	*	mcapr32061	mhigh37821	mmyco35600	mmyco35600	5	3	5	0	0	9	0		9	0	6	243	244	0	249	263	250.333	1	1	0	1	1	1
mpneu12638	mgeni02115	mhyop08789	mcapr23814	mhigh16300	mmyco26556	mmyco26556	6	5	6	0	0	6	1	0	4	2	6	244	249	255.667	249	248	248.333	1	1	1	1	1	1
mpneu20418	mgeni16744	mhyop27036	mcapr14421	mhigh37794	mmyco14602	mmyco14602	6	5	6	0	0	14	1	0	18	16	16	244	252	241.667	248	252	248	1	1	1	1	1	1
mpneu01217	mgeni09572	mhyop01592	mcapr24166	mhigh00570	mmyco27035	mmyco27035	6	5	6	0	0	9	1	0	10	9	14	248	248	249.667	251	250	250.333	1	1	1	1	1	1
mpneu25909	mgeni13050	mhyop03977	mcapr33113	*	mmyco03502	mmyco03502	5	4	5	0	0	11	1	0	7		9	248	248	245.667	255	0	255	1	1	1	1	0	1
mpneu14824	mgeni20518	*	*	*	*	*	2	2	2	0	0	11	1					250	217	0	0	0	0	1	1	0	0	0	0
mpneu09646	mgeni03818	*	*	mhigh37964	*	*	2	2	3	0	0	4	0			1		251	261	0	0	268	0	1	0	0	0	1	0
mpneu11468	mgeni09238	*	*	*	*	*	2	2	2	0	0	13	1					251	251	0	0	0	0	1	1	0	0	0	0
mpneu22249	mgeni14166,mgeni14165	*	*	*	*	*	0	0	2	0	0							252	0	0	0	0	0	0	0,0	0	0	0	0
mpneu13813	mgeni07655	*	*	*	*	*	2	1	2	0	0	5	0					253	218	0	0	0	0	1	1	0	0	0	0
mpneu07270	mgeni06254,mgeni06253	*	*	*	*	*	0	0	2	0	0							255	0	0	0	0	0	0	0,0	0	0	0	0
mpneu18634	mgeni15014	*	*	*	*	*	0	0	2	1	0		0					256	74	0	0	0	0	0	0	0	0	0	0
mpneu06690	mgeni05282	*	mcapr43524	mhigh38023	mmyco30900	mmyco30900	5	5	5	0	0	11	1		14	7	14	259	259	0	265	274	264.333	1	1	0	1	1	1
mpneu11423	mgeni05088	*	mcapr27852	mhigh29875	*	*	4	2	4	0	0	16	0		0	14		259	260	0	175	264	0	1	1	0	1	1	0
mpneu12173	mgeni06333	*	*	*	*	*	2	2	2	0	0	10	1					259	256	0	0	0	0	1	1	0	0	0	0
mpneu21087	mgeni17816	*	*	*	*	*	2	0	2	0	0		0					260	414	0	0	0	0	1	1	0	0	0	0
mpneu00052	mgeni00062	mhyop17799	mcapr23612	mhigh29039	mmyco07642	mmyco07642	6	5	6	0	0	5	1	0	9	7	10	261	267	414.667	266	266	265	1	1	1	1	1	1
mpneu08242	mgeni10961	*	*	mhigh25522	*	*	1	0	3	0	0		0			0		263	101	0	0	159	0	0	0	0	0	1	0
mpneu20122	mgeni12360	mhyop23661	mcapr00030	mhigh14277	mmyco16312	mmyco16312	6	4	6	0	0	10	0	0	10	1	15	263	259	258.667	268	268	267.667	1	1	1	1	1	1
mpneu24518	mgeni19989	*	mcapr38352	*	mmyco06881	mmyco06881	0	0	4	0	0		0		0		0	263	137	0	249	0	249	0	0	0	0	0	0
mpneu00047	mgeni08418	*	mcapr07754	mhigh21714	mmyco41029	mmyco41029	5	4	5	0	0	13	0		7	3	11	264	254	0	247	260	245.667	1	1	0	1	1	1
mpneu00310	mgeni00237	mhyop20305	mcapr36010	mhigh43570	mmyco31389	mmyco31389	6	3	6	0	0	4	0	0	3	0	4	264	258	247.667	259	243	256.333	1	1	1	1	1	1
mpneu27688	mgeni18447	*	*	*	*	*	0	0	2	0	0		0					265	221	0	0	0	0	0	0	0	0	0	0
mpneu10934	mgeni06369	*	*	*	*	*	2	2	2	0	0	2	1					266	765	0	0	0	0	1	1	0	0	0	0
mpneu11744	mgeni09901	mhyop17062	mcapr18959	mhigh24443	mmyco28472	mmyco28472	6	5	6	0	0	13	1	0	19	12	20	266	268	244.667	317	265	314.333	1	1	1	1	1	1
mpneu28006	mgeni19246	*	*	*	*	*	0	1	2	0	0	2	0					266	264	0	0	0	0	0	0	0	0	0	0
mpneu26530	mgeni17456	*	*	*	*	*	2	1	2	0	0	14	0					268	268	0	0	0	0	1	1	0	0	0	0
mpneu21437	mgeni21720	*	*	*	*	*	2	2	2	0	0	5	1					269	269	0	0	0	0	1	1	0	0	0	0
mpneu30008	mgeni24844	*	mcapr31902	mhigh21738	mmyco35426	mmyco35426	5	5	5	0	0	9	1		7	7	10	269	306	0	284	283	287.333	1	1	0	1	1	1
mpneu21677	mgeni21880	*	*	*	*	*	2	1	2	0	0	8	0					270	270	0	0	0	0	1	1	0	0	0	0
mpneu25196	mgeni16456	*	mcapr20351	mhigh14261	mmyco05431	mmyco05431	4	5	5	0	0	18	1		10	11	1	270	269	0	305	262	313	1	0	0	1	1	1
mpneu25355	mgeni20688	mhyop21091	mcapr41001	mhigh29941	mmyco03412	mmyco03412	6	4	6	0	0	8	0	0	15	2	15	271	270	271.667	316	274	316	1	1	1	1	1	1
mpneu01120	mgeni09492	*	mcapr29946	*	mmyco32407	mmyco32407	4	4	4	0	0	7	1		7		11	272	269	0	250	0	249.333	1	1	0	1	0	1
mpneu21030	mgeni21458	*	mcapr24879	*	mmyco03147	mmyco03147	4	3	4	0	0	11	1		0		6	272	273	0	264	0	265	1	1	0	1	0	1
mpneu01235	mgeni05597	mhyop33759	mcapr32028	mhigh30247	mmyco37245,mmyco43590	mmyco37245,mmyco43590	5	3	6	0	0	13	0	0	27	8		274	274	271.667	408	279	0	1	1	1	1	1	0,1
mpneu21555	mgeni17536	*	*	mhigh15705	*	*	2	3	3	0	0	2	1			5		274	283	0	0	294	0	0	1	0	0	1	0
mpneu15119	mgeni20697	*	*	*	*	*	2	1	2	0	0	9	0					276	258	0	0	0	0	1	1	0	0	0	0
mpneu19486	mgeni24365	mhyop33747	mcapr03708	mhigh30669	mmyco44821	mmyco44821	6	3	6	0	0	9	0	0	8	0	10	276	277	243.667	296	273	294.333	1	1	1	1	1	1
mpneu02543	mgeni01824	mhyop16523	mcapr40130	mhigh09210	mmyco27405	mmyco27405	6	5	6	0	0	12	1	0	14	8	15	277	284	274.667	274	274	273.333	1	1	1	1	1	1
mpneu15094	mgeni20697	*	*	*	*	*	2	1	2	0	0	8	0					277	258	0	0	0	0	1	1	0	0	0	0
mpneu11060	mgeni09524	mhyop13197	mcapr39785	mhigh14632	mmyco27008	mmyco27008	6	5	6	0	0	20	1	0	14	16	18	278	268	226.667	233	263	232.333	1	1	1	1	1	1
mpneu11440	mgeni05108	mhyop07581	mcapr27855	mhigh29881	mmyco30864	mmyco30864	6	3	6	0	0		0	0	7	4	4	278	278	284.667	300	274	299.333	1	1	1	1	1	1
mpneu20327	mgeni16702	*	*	*	*	*	2	1	2	0	0	10	0					279	272	0	0	0	0	1	1	0	0	0	0
mpneu25668	mgeni16964	mhyop06328	mcapr16077	mhigh17012	mmyco25943	mmyco25943	6	5	6	0	0	12	1	0	16	7	11	279	279	275.667	280	289	279.333	1	1	1	1	1	1
mpneu02315	mgeni01672	mhyop19447	mcapr25876	mhigh31844	mmyco04089	mmyco04089	6	5	6	0	0	15	1	0	7	11	7	281	281	264.667	258	284	258	1	1	1	1	1	1
mpneu11403	mgeni00779	mhyop11087	mcapr22008	mhigh38819	mmyco25661	mmyco25661	6	4	6	0	0	9	0	0	10	1	15	281	280	286.667	309	295	308.333	1	1	1	1	1	1
mpneu11547	mgeni00917	*	*	*	*	*	2	1	2	0	0	21	0					281	285	0	0	0	0	1	1	0	0	0	0
mpneu25989	mgeni17124	mhyop21570	*	mhigh23650	*	*	4	2	4	0	0	13	0	0		10		281	281	269.667	0	305	0	1	1	1	0	1	0
mpneu15816	mgeni17232	mhyop29941	*	mhigh08397	*	*	4	3	4	0	0	11	1	0		14		282	280	222.667	0	269	0	1	1	1	0	1	0
mpneu16942	mgeni18002	mhyop31486	*	*	mmyco22956	mmyco22956	4	3	4	0	0	15	1	0			12	282	278	307.667	0	0	278	1	1	1	0	0	1
mpneu26021	mgeni13163	mhyop19859	mcapr12180	*	mmyco45544	mmyco45544	5	4	5	0	0	13	1	0	14		13	282	271	226.667	232	0	231.333	1	1	1	1	0	1
mpneu20323	mgeni16702	*	*	*	*	*	2	1	2	0	0	1	0					283	272	0	0	0	0	1	1	0	0	0	0
mpneu25420	mgeni16702	*	*	*	*	*	2	1	2	0	0	9	0					283	272	0	0	0	0	1	1	0	0	0	0
mpneu14840	mgeni12254	*	*	*	*	*	2	1	2	0	0	19	0					284	286	0	0	0	0	1	1	0	0	0	0
mpneu21582	mgeni13644	*	*	mhigh37895	*	*	2	0	3	0	0		0			0		285	287	0	0	300	0	1	0	0	0	1	0
mpneu30014	mgeni20393	*	*	*	*	*	2	1	2	0	0	24	0					285	287	0	0	0	0	1	1	0	0	0	0
mpneu00418	mgeni04457	mhyop24685	mcapr28560	mhigh23874	mmyco47602	mmyco47602	6	4	6	0	0	1	0	0	2	2	4	286	285	285.667	330	323	329.333	1	1	1	1	1	1
mpneu02104	mgeni01601	mhyop06438	mcapr37546	mhigh03331	mmyco40548	mmyco40548	6	5	6	0	0	21	1	0	17	10	19	286	291	275.667	289	303	288.333	1	1	1	1	1	1
mpneu05409	mgeni08709	mhyop30209	*	mhigh31129	*	*	3	2	4	0	0	2	0	0		4		286	307	273.667	0	281	0	1	0	1	0	1	0
mpneu06190	mgeni05505	mhyop13193	mcapr31940	mhigh07530	mmyco26985	mmyco26985	6	5	6	0	0	18	1	0	12	15	13	287	257	229.667	223	236	222.333	1	1	1	1	1	1
mpneu06197	mgeni09518	mhyop13129,mhyop01521	mcapr31947	mhigh00505	mmyco43488,mmyco37143	mmyco43488,mmyco37143	4	4	6	0	0	19	1		22	13		287	285	0	281	283	0	1	1	0,1	1	1	1,0
mpneu16832	mgeni13939	*	*	*	*	*	2	2	2	0	0	11	1					287	265	0	0	0	0	1	1	0	0	0	0
mpneu21552	mgeni21748	*	*	*	*	*	2	2	2	0	0	5	1					287	286	0	0	0	0	1	1	0	0	0	0
mpneu00189	mgeni00158	mhyop12275,mhyop00114	mcapr09031	mhigh20714	mmyco09700	mmyco09700	5	5	6	0	0	23	1		14	17	14	288	288	0	335	290	297	1	1	0,1	1	1	1
mpneu19943	mgeni16367	*	*	*	*	*	2	2	2	0	0	11	1					288	287	0	0	0	0	1	1	0	0	0	0
mpneu06461	mgeni00703	mhyop27680	mcapr00064	mhigh13347	mmyco49073	mmyco49073	6	3	6	0	0	15	0	0	13	0	25	289	290	319.667	405	287	400.667	1	1	1	1	1	1
mpneu07879	*	mhyop09866	mcapr21774	mhigh22674	*	*	4	3	4	0	0	14		0	11	15		290	0	266.667	278	290	0	1	0	1	1	1	0
mpneu25309	mgeni20635	*	mcapr21032	mhigh16334	mmyco13937	mmyco13937	5	5	5	0	0	16	1		14	14	12	290	290	0	283	307	292	1	1	0	1	1	1
mpneu25417	mgeni16702	*	*	*	*	*	2	1	2	0	0	7	0					290	272	0	0	0	0	1	1	0	0	0	0
mpneu04770	mgeni12039	*	mcapr08359	*	mmyco42570	mmyco42570	4	4	4	0	0	11	1		15		6	291	292	0	292	0	291.333	1	1	0	1	0	1
mpneu07464	mgeni06377	mhyop18434	mcapr00418	mhigh09209	mmyco00929	mmyco00929	6	5	6	0	0	16	1	0	10	7	12	291	293	296.667	318	288	314	1	1	1	1	1	1
mpneu25988	mgeni17123	*	*	*	*	*	2	2	2	0	0	8	1					291	296	0	0	0	0	1	1	0	0	0	0
mpneu07476	mgeni06388	*	*	*	*	*	2	2	2	0	0	17	1					292	291	0	0	0	0	1	1	0	0	0	0
mpneu21425	mgeni17457	*	mcapr13653	mhigh17030	mmyco05964	mmyco05964	5	5	5	0	0	24	1		16	14	18	293	295	0	279	294	279	1	1	0	1	1	1
mpneu11938	mgeni10050	*	*	mhigh17580	*	*	3	3	3	0	0	12	1			7		296	294	0	0	290	0	1	1	0	0	1	0
mpneu04552	mgeni08091	mhyop00378	mcapr11196	mhigh14809	mmyco28256	mmyco28256	6	6	6	0	0	28	1	3	26	24	27	298	298	302.667	295	295	294.333	1	1	1	1	1	1
mpneu00491	mgeni08815	*	*	*	mmyco40475	mmyco40475	3	3	3	0	0	8	1				11	299	297	0	0	0	305.333	1	1	0	0	0	1
mpneu05121	mgeni04292	*	*	*	*	*	1	1	2	0	0	3	0					299	298	0	0	0	0	1	0	0	0	0	0
mpneu10378	mgeni00523	*	mcapr15265	*	mmyco35051	mmyco35051	4	4	4	0	0	8	1		18		15	300	311	0	311	0	310.333	1	1	0	1	0	1
mpneu05985	mgeni01283	mhyop08852	*	mhigh14461	*	*	4	2	4	0	0	9	0	0		8		301	250	309.667	0	276	0	1	1	1	0	1	0
mpneu25431	mgeni20697	*	*	*	*	*	1	1	2	0	0	8	0					302	258	0	0	0	0	0	1	0	0	0	0
mpneu11105	mgeni01257	mhyop28151	mcapr24187	mhigh22944	mmyco35594	mmyco35594	6	5	6	0	0	17	1	0	22	12	26	303	304	299.667	302	318	302.333	1	1	1	1	1	1
mpneu22666	mgeni14498	*	*	*	*	*	0	0	2	0	0		0					304	180	0	0	0	0	0	0	0	0	0	0
mpneu11192	mgeni08908	mhyop00377	mcapr18661	mhigh38223	mmyco36659	mmyco36659	6	5	6	0	0	22	1	0	17	22	17	306	284	317.667	291	323	291.333	1	1	1	1	1	1
mpneu03821	mgeni11291	mhyop03431	mcapr34183	mhigh30053	mmyco12605	mmyco12605	6	2	6	0	0		0	0	0	1	1	307	307	326.667	190	306	307	1	1	1	1	1	1
mpneu07007	mgeni09964	mhyop14734	mcapr03563	mhigh24492	mmyco36869	mmyco36869	6	5	6	0	0	24	1	0	7	4	8	308	309	299.667	309	313	307.333	1	1	1	1	1	1
mpneu00170	mgeni00131	*	*	*	*	*	2	2	2	0	0	17	1					309	308	0	0	0	0	1	1	0	0	0	0
mpneu01996	*	*	mcapr39994	*	mmyco26000,mmyco35739	mmyco26000,mmyco35739	2	2	3	0	0	7			19			309	0	0	310	0	0	1	0	0	1	0	1,1
mpneu04925	mgeni00008	*	*	mhigh36288	*	*	3	3	3	0	0	22	1			16		309	310	0	0	322	0	1	1	0	0	1	0
mpneu06951	*	*	mcapr00809	*	mmyco45149,mmyco25998	mmyco45149,mmyco25998	2	1	3	0	0				22			309	0	0	331	0	0	1	0	0	1	0	0,1
mpneu17746	mgeni18549	mhyop03870	mcapr11389	mhigh41294	mmyco36933	mmyco36933	6	4	6	0	0	15	0	0	10	6	12	309	308	303.667	322	311	309.333	1	1	1	1	1	1
mpneu22935	mgeni23569	*	*	mhigh35748	*	*	1	3	3	0	0	4	1			2		309	280	0	0	293	0	0	0	0	0	1	0
mpneu01707	mgeni09273	mhyop11126	mcapr15718	mhigh22893	mmyco49360	mmyco49360	4	3	6	0	0	4	0	0	0	2	3	311	306	302.667	325	310	324.667	0	0	1	1	1	1
mpneu13688	mgeni11320	*	mcapr25550	mhigh15293	mmyco03601	mmyco03601	5	4	5	0	0	13	0		19	6	20	311	311	0	317	315	317	1	1	0	1	1	1
mpneu06462	mgeni00704	*	mcapr21966	mhigh29050	mmyco42471	mmyco42471	5	5	5	0	0	17	1		22	13	18	312	311	0	313	310	312.333	1	1	0	1	1	1
mpneu26408	*	mhyop19644	*	*	*	*	2	2	2	0	0	7		1				312	0	332.667	0	0	0	1	0	1	0	0	0
mpneu25653	mgeni12808	mhyop00358	mcapr16035	mhigh02819	mmyco42684	mmyco42684	2	4	6	0	0	4	0	0	4	1	3	313	292	241.667	286	297	286.333	0	0	0	1	0	1
mpneu16389	mgeni21781	*	*	*	*	*	2	1	2	0	0	7	0					314	297	0	0	0	0	1	1	0	0	0	0
mpneu06546	mgeni09182	mhyop27006	mcapr14691	mhigh38818	mmyco34337	mmyco34337	6	5	6	0	0	22	1	0	17	19	19	315	315	304.667	310	313	309.333	1	1	1	1	1	1
mpneu06302	mgeni01272	*	*	*	*	*	2	1	2	0	0	7	0					319	317	0	0	0	0	1	1	0	0	0	0
mpneu10877	mgeni05716	mhyop14603	*	mhigh14477	*	*	3	2	4	0	0	5	1	0		0		319	334	333.667	0	325	0	1	0	1	0	1	0
mpneu01157	mgeni09502	*	*	*	*	*	2	2	2	0	0	12	1					320	288	0	0	0	0	1	1	0	0	0	0
mpneu21706	mgeni13788	mhyop18974	mcapr17264	mhigh22673	mmyco18669	mmyco18669	6	6	6	0	0	20	1	3	15	21	14	320	320	316.667	322	325	322	1	1	1	1	1	1
mpneu24575	mgeni20031	mhyop29423	mcapr01015	mhigh37128	mmyco15579	mmyco15579	6	5	6	0	0	25	1	0	15	17	16	320	316	205.667	214	267	213	1	1	1	1	1	1
mpneu10239	mgeni08728	mhyop17911	mcapr22351	mhigh23898	mmyco48771	mmyco48771	6	5	6	0	0	10	1	0	10	14	12	321	315	321.667	319	320	317.667	1	1	1	1	1	1
mpneu10900	mgeni05717	mhyop12200,mhyop00040	*	mhigh07411	*	*	3	3	4	0	0	18	1			15		324	361	0	0	322	0	1	1	0,1	0	1	0
mpneu21689	mgeni13783	mhyop33773	mcapr24188	*	mmyco43609	mmyco43609	5	3	5	0	0	5	0	0	7		7	325	317	319.667	336	0	335.333	1	1	1	1	0	1
mpneu07138	*	*	*	mhigh03375	*	*	2	2	2	0	0	1				4		326	0	0	0	316	0	1	0	0	0	1	0
mpneu26007	mgeni17141	mhyop00115	mcapr39588	mhigh30938	mmyco26771	mmyco26771	6	4	6	0	0	12	0	0	8	2	6	326	330	280.667	302	330	301.333	1	1	1	1	1	1
mpneu27061	mgeni17980	mhyop21407	mcapr09900	mhigh23766	mmyco10619	mmyco10619	6	6	6	0	0	25	1	12	23	24	24	327	326	333.667	329	325	329	1	1	1	1	1	1
mpneu03757	mgeni02883	*	*	*	*	*	2	2	2	0	0	22	1					328	311	0	0	0	0	1	1	0	0	0	0
mpneu06913	mgeni05911	mhyop01944	mcapr09821	mhigh38643	mmyco18608	mmyco18608	6	5	6	0	0	23	1	0	14	14	16	328	323	321.667	326	332	326	1	1	1	1	1	1
mpneu11894	mgeni01577	*	*	mhigh07491	*	*	3	2	3	0	0	18	0			10		328	287	0	0	289	0	1	1	0	0	1	0
mpneu20905	mgeni21223	*	mcapr04316	mhigh23687	mmyco37673	mmyco37673	5	5	5	0	0	16	1		20	9	15	328	347	0	334	347	333.333	1	1	0	1	1	1
mpneu21017	mgeni13302	*	*	mhigh34558	*	*	3	3	3	0	0	8	1			9		328	345	0	0	271	0	1	1	0	0	1	0
mpneu05637	mgeni04740	*	*	*	*	*	0	2	2	0	0	4	1					329	334	0	0	0	0	0	0	0	0	0	0
mpneu06008	mgeni01291	mhyop08859	*	mhigh07402	*	*	3	1	4	0	0	3	0	0		0		329	329	335.667	0	329	0	1	0	1	0	1	0
mpneu20549	mgeni20903	*	mcapr41514	mhigh14531	mmyco12151	mmyco12151	5	5	5	0	0	13	1		17	16	20	329	329	0	269	325	269	1	1	0	1	1	1
mpneu26625	mgeni13595	*	*	*	*	*	2	1	2	0	0		1					329	934	0	0	0	0	1	1	0	0	0	0
mpneu09708	mgeni08267	mhyop27252,mhyop22991	mcapr19232	mhigh00572	mmyco45039	mmyco45039	5	5	6	0	0	33	1		18	20	20	330	312	0	317	323	317.333	1	1	1,0	1	1	1
mpneu20892	mgeni13141	mhyop11862	mcapr16474	mhigh30934	mmyco09745	mmyco09745	6	5	6	0	0	16	1	0	15	8	24	334	324	346.667	316	328	316	1	1	1	1	1	1
mpneu16163	mgeni21583	mhyop23020	mcapr40967	mhigh31101	mmyco11637	mmyco11637	6	4	6	0	0	10	0	0	3	1	6	336	340	336.667	345	351	345	1	1	1	1	1	1
mpneu21690	mgeni13784	mhyop06176	mcapr40143	mhigh09774	mmyco35919	mmyco35919	6	6	6	0	0	35	1	10	26	28	29	337	337	335.667	360	342	337.333	1	1	1	1	1	1
mpneu01228	mgeni01251	mhyop13260	mcapr32024	mhigh22658	mmyco43586	mmyco43586	6	5	6	0	0	24	1	0	18	26	20	338	328	331.667	317	340	316.333	1	1	1	1	1	1
mpneu20795	mgeni17013	mhyop13318	mcapr33477	mhigh39325	mmyco03820	mmyco03820	6	5	6	0	0	16	1	0	10	6	8	338	290	292.667	301	300	301	1	1	1	1	1	1
mpneu02084	mgeni06085	mhyop12910	mcapr16227	mhigh43162	mmyco42872	mmyco42872	6	5	6	0	0	26	1	0	16	13	17	339	340	352.667	339	339	338.333	1	1	1	1	1	1
mpneu06618	mgeni05164	*	*	*	mmyco07490	mmyco07490	3	3	3	0	0	19	1				20	339	350	0	0	0	332	1	1	0	0	0	1
mpneu14900	mgeni20547	mhyop06565	*	mhigh09425	*	*	4	2	4	0	0	17	0	0		18		339	311	231.667	0	227	0	1	1	1	0	1	0
mpneu22003	mgeni22226	mhyop00954	mcapr09890	mhigh31050	mmyco10609	mmyco10609	6	5	6	0	0	33	1	0	19	15	22	339	337	335.667	334	331	334	1	1	1	1	1	1
mpneu05750	mgeni01378	mhyop28242	mcapr18766	mhigh03297	mmyco36818	mmyco36818	6	5	6	0	0	14	1	0	17	17	23	341	341	225.667	350	338	349.333	1	1	1	1	1	1
mpneu08323	mgeni11055	*	*	*	*	*	2	2	2	0	0	10	1					341	341	0	0	0	0	1	1	0	0	0	0
mpneu10514	mgeni02085,mgeni05686,mgeni11121,mgeni01005,mgeni09750	*	*	*	*	*	1	0	2	0	0							346	0	0	0	0	0	1	0,0,0,0,1	0	0	0	0
mpneu12936	mgeni10802	mhyop07703	mcapr41769	mhigh26576	mmyco20788,mmyco04538,mmyco20793	mmyco20788,mmyco04538,mmyco20793	5	4	6	0	0	12	1	0	4	6		346	268	273.667	265	276	0	1	1	1	1	1	1,1,1
mpneu22995	mgeni19285	mhyop29871	mcapr03053	mhigh05139	mmyco11183	mmyco11183	6	6	6	0	0	19	1	1	14	13	14	346	347	326.667	336	379	336	1	1	1	1	1	1
mpneu15907	mgeni21459	*	*	*	*	*	2	2	2	0	0	18	1					348	346	0	0	0	0	1	1	0	0	0	0
mpneu16626	mgeni17705	mhyop11871	mcapr25875	mhigh01519	mmyco04088	mmyco04088	6	5	6	0	0	26	1	0	20	14	21	348	346	332.667	424	348	409	1	1	1	1	1	1
mpneu27493	mgeni14314	mhyop25366	mcapr41119	mhigh39192	mmyco03504	mmyco03504	6	5	6	0	0	20	1	0	16	13	20	349	350	360.667	367	364	365	1	1	1	1	1	1
mpneu28469	mgeni15727,mgeni15728	*	*	*	*	*	0	1	2	0	0	1						350	0	0	0	0	0	0	0,0	0	0	0	0
mpneu18988	mgeni14622	mhyop11875	mcapr18650	mhigh39630	mmyco44519	mmyco44519	6	5	6	0	0	18	1	0	18	10	18	351	343	347.667	340	362	339.333	1	1	1	1	1	1
mpneu02026	mgeni09948	*	*	*	*	*	2	2	2	0	0	18	1					357	346	0	0	0	0	1	1	0	0	0	0
mpneu02420	mgeni09750,mgeni11121,mgeni01005,mgeni02085	*	*	*	*	*	0	1	2	0	0	1						357	0	0	0	0	0	0	1,0,0,0	0	0	0	0
mpneu16930	mgeni17997	*	*	*	*	*	2	2	2	0	0	28	1					358	340	0	0	0	0	1	1	0	0	0	0
mpneu27060	mgeni22169	mhyop27149	mcapr17244	mhigh23765	mmyco18650	mmyco18650	6	6	6	0	0	36	1	10	30	28	32	358	358	373.667	399	360	370	1	1	1	1	1	1
mpneu07343	mgeni01787	mhyop33009	mcapr01410	mhigh08178	mmyco09750,mmyco01272	mmyco09750,mmyco01272	5	4	6	0	0	17	1	0	19	11		359	359	360.667	363	360	0	1	1	1	1	1	1,0
mpneu00190	mgeni00159	mhyop32415	mcapr31050	mhigh06281	mmyco25127,mmyco44354	mmyco25127,mmyco44354	5	3	6	0	0	9	0	0	16	17		362	367	366.667	364	367	0	1	1	1	1	1	1,0
mpneu07703	mgeni02071	*	*	*	*	*	2	0	2	0	0		0					363	347	0	0	0	0	1	1	0	0	0	0
mpneu04688	*	mhyop18600	mcapr08029	*	mmyco33255	mmyco33255	4	2	4	0	0	12		0	0		1	369	0	366.667	334	0	327.667	1	0	1	1	0	1
mpneu26657	mgeni17563	*	*	mhigh23021	*	*	0	0	3	0	0		0			0		369	369	0	0	375	0	0	0	0	0	0	0
mpneu16629	mgeni21991	mhyop09222	mcapr41140	mhigh08076	mmyco11796	mmyco11796	6	5	6	0	0	18	1	0	11	6	12	370	367	386.667	375	657	384	1	1	1	1	1	1
mpneu16281	mgeni17461	mhyop05676	mcapr42736	mhigh31297	mmyco30380	mmyco30380	6	5	6	0	0	27	1	0	26	22	26	371	354	365.667	362	353	361.333	1	1	1	1	1	1
mpneu14438	mgeni11949	*	*	*	*	*	2	2	2	0	0	32	1					375	383	0	0	0	0	1	1	0	0	0	0
mpneu11264	mgeni00686	mhyop30749	*	mhigh30787	*	*	4	2	4	0	0	13	1	0		0		376	376	384.667	0	296	0	1	1	1	0	1	0
mpneu01836	mgeni06369	*	*	*	*	*	2	2	2	0	0	5	1					377	765	0	0	0	0	1	1	0	0	0	0
mpneu04924	mgeni04009	mhyop00002	*	mhigh21632	*	*	4	4	4	0	0	33	1	1		21		380	380	377.667	0	391	0	1	1	1	0	1	0
mpneu07778	mgeni10552	mhyop03002	mcapr23813	mhigh02155	mmyco43241	mmyco43241	6	4	6	0	0	25	0	0	24	17	19	380	368	420.667	513	366	486.333	1	1	1	1	1	1
mpneu11881	mgeni09967	*	mcapr18827	mhigh39298	mmyco28376	mmyco28376	5	4	5	0	0	13	0		22	21	20	380	369	0	379	461	384.333	1	1	0	1	1	1
mpneu16587	mgeni17656	*	*	*	*	*	2	1	2	0	0	7	0					382	357	0	0	0	0	1	1	0	0	0	0
mpneu00434	mgeni00379	mhyop19442	mcapr25881	mhigh23899	mmyco20477	mmyco20477	6	4	6	0	0	17	0	0	20	18	21	383	383	377.667	387	374	387	1	1	1	1	1	1
mpneu20176	mgeni12413	*	*	*	*	*	2	2	2	0	0	16	1					383	334	0	0	0	0	1	1	0	0	0	0
mpneu19649	mgeni24569	mhyop24288	mcapr35996	mhigh36112	mmyco39342	mmyco39342	6	4	6	0	0	27	0	0	19	24	23	384	384	386.667	387	396	394.333	1	1	1	1	1	1
mpneu14904	mgeni20551	*	mcapr22786	mhigh00078	mmyco33505	mmyco33505	5	5	5	0	0	7	1		9	3	9	385	385	0	396	383	395.333	1	1	0	1	1	1
mpneu15346	mgeni16877	*	*	mhigh14508	*	*	3	3	3	0	0	19	1			3		385	377	0	0	385	0	1	1	0	0	1	0
mpneu15694	mgeni21202	*	mcapr02169	mhigh38476	mmyco10686	mmyco10686	5	5	5	0	0	15	1		15	8	20	387	385	0	395	396	395	1	1	0	1	1	1
mpneu29579	mgeni20004	mhyop05641	mcapr16242	mhigh30272	mmyco07647	mmyco07647	6	5	6	0	0	19	1	0	18	13	17	388	363	329.667	357	340	357	1	1	1	1	1	1
mpneu06571	mgeni00831	*	mcapr27854	mhigh37193	mmyco30863	mmyco30863	5	4	5	0	0	13	0		13	6	3	389	387	0	371	420	370.333	1	1	0	1	1	1
mpneu11329	mgeni04937	mhyop21186	*	mhigh29051	*	*	4	2	4	0	0	10	0	0		3		389	382	327.667	0	369	0	1	1	1	0	1	0
mpneu09962	mgeni08503	mhyop12292	mcapr03432	mhigh27535	mmyco36656	mmyco36656	6	5	6	0	0	17	1	0	14	8	11	390	389	373.667	372	391	371.333	1	1	1	1	1	1
mpneu26077	mgeni17231	mhyop30711	mcapr02133	mhigh38596	mmyco18670	mmyco18670	6	5	6	0	0	34	1	0	31	28	29	390	393	401.667	393	388	393	1	1	1	1	1	1
mpneu14991	mgeni12447	mhyop25678,mhyop24801	mcapr01454	mhigh16333	mmyco01392	mmyco01392	5	5	6	0	0	41	1		31	38	30	394	394	0	395	394	395	1	1	0,1	1	1	1
mpneu09472	mgeni08096	*	mcapr34942	mhigh00725	mmyco30383	mmyco30383	3	3	5	0	0	2	0		5	0	7	395	397	0	342	372	341.333	0	1	0	0	1	1
mpneu26746	mgeni13761	*	*	mhigh19445	*	*	2	1	3	0	0	7	0			0		395	393	0	0	387	0	1	1	0	0	0	0
mpneu01811	mgeni05337	*	*	*	mmyco15386	mmyco15386	3	2	3	0	0	17	0				24	399	404	0	0	0	395	1	1	0	0	0	1
mpneu04773	mgeni08212	mhyop12240	mcapr32213	mhigh25693	mmyco35800	mmyco35800	6	5	6	0	0	22	1	0	15	14	15	399	407	413.667	414	415	413.333	1	1	1	1	1	1
mpneu11026	mgeni01141	*	*	*	*	*	2	1	2	0	0	4	0					399	376	0	0	0	0	1	1	0	0	0	0
mpneu12784	mgeni02259,mgeni02260	mhyop23591,mhyop22725	*	mhigh19441	*	*	0	0	4	0	0					0		399	0	0	0	235	0	0	0,0	0,0	0	0	0
mpneu20243	mgeni16693	*	*	mhigh29940	*	*	3	3	3	0	0	4	1			3		401	398	0	0	428	0	1	1	0	0	1	0
mpneu01119	mgeni01115	*	*	*	*	*	2	2	2	0	0	11	1					402	279	0	0	0	0	1	1	0	0	0	0
mpneu27068	mgeni17983	mhyop04302	mcapr17261	mhigh31044	mmyco18666	mmyco18666	6	6	6	0	0	29	1	3	24	24	25	402	384	305.667	438	438	441	1	1	1	1	1	1
mpneu06432	mgeni09024	mhyop25174	mcapr01520	*	mmyco09982	mmyco09982	5	4	5	0	0	9	1	0	11		10	404	407	345.667	414	0	414	1	1	1	1	0	1
mpneu02018	mgeni05940	*	*	*	*	*	2	2	2	0	0	14	1					405	372	0	0	0	0	1	1	0	0	0	0
mpneu25787	mgeni20992	mhyop01218	mcapr16019	mhigh40437	mmyco42679	mmyco42679	6	5	6	0	0	24	1	0	20	15	24	406	406	422.667	413	409	412.333	1	1	1	1	1	1
mpneu14521	*	mhyop24546	mcapr00207	*	mmyco49189	mmyco49189	4	2	4	0	0			0	5		3	407	0	490.667	518	0	519.667	1	0	1	1	0	1
mpneu03381	mgeni11057	mhyop21675	mcapr41612	mhigh09588	mmyco04179	mmyco04179	6	4	6	0	0	20	0	0	14	7	13	408	408	415.667	412	398	412	1	1	1	1	1	1
mpneu26721	mgeni21819,mgeni11845	*	mcapr33549	mhigh30849	mmyco12007	mmyco12007	4	4	5	0	0	15			22	20	21	409	0	0	453	456	453	1	1,1	0	1	1	1
mpneu20941	mgeni21262	mhyop00354	mcapr19089	mhigh05427	mmyco37100	mmyco37100	6	3	6	0	0	1	0	0	1	0	3	412	414	384.667	408	401	406.333	1	1	1	1	1	1
mpneu13593	mgeni07377	*	*	*	*	*	2	1	2	0	0	3	0					413	404	0	0	0	0	1	1	0	0	0	0
mpneu00316	mgeni08650	mhyop33616	mcapr42852	mhigh15730	mmyco30593	mmyco30593	6	5	6	0	0	22	1	0	29	16	25	414	414	427.667	414	419	413.333	1	1	1	1	1	1
mpneu15184	mgeni20744	*	*	*	*	*	2	1	2	0	0	12	0					415	402	0	0	0	0	1	1	0	0	0	0
mpneu16599	mgeni17686	mhyop04130	mcapr24616	mhigh17049	mmyco28943,mmyco35921	mmyco28943,mmyco35921	5	5	6	0	0	30	1	3	31	29		415	416	403.667	422	413	0	1	1	1	1	1	0,1
mpneu02036	mgeni01535	*	*	*	*	*	2	1	2	0	0	12	0					419	422	0	0	0	0	1	1	0	0	0	0
mpneu00044	mgeni00045	mhyop22275	mcapr30788	mhigh29024	mmyco09061	mmyco09061	6	5	6	0	0	28	1	0	29	23	29	420	417	412.667	430	420	421.667	1	1	1	1	1	1
mpneu05465	mgeni00414	mhyop02237	mcapr21832	mhigh30217	mmyco06832	mmyco06832	6	5	6	0	0	26	1	0	29	8	28	421	421	449.667	437	419	437	1	1	1	1	1	1
mpneu01461	mgeni04868	mhyop25179	mcapr09322	mhigh38384	mmyco18078	mmyco18078	6	5	6	0	0	24	1	0	37	22	31	423	402	349.667	566	443	566	1	1	1	1	1	1
mpneu06156	mgeni09493	mhyop17871	*	mhigh38590	*	*	3	2	4	0	0	16	1	0		0		424	424	409.667	0	379	0	1	1	1	0	0	0
mpneu14923	mgeni20576	*	mcapr16380	mhigh29077	mmyco17651	mmyco17651	5	4	5	0	0	29	1		0	16	19	425	425	0	212	447	404	1	1	0	1	1	1
mpneu11441	mgeni00837	mhyop24732	mcapr41650	mhigh29882	mmyco20602	mmyco20602	6	5	6	0	0	22	1	0	24	32	20	430	433	428.667	427	426	427	1	1	1	1	1	1
mpneu20812	mgeni21093	mhyop00348	mcapr25454	mhigh31252	mmyco20060	mmyco20060	6	4	6	0	0	25	0	0	22	19	23	433	433	425.667	433	434	433	1	1	1	1	1	1
mpneu01248	mgeni05610	*	*	mhigh30264	*	*	3	3	3	0	0	14	1			7		434	420	0	0	389	0	1	1	0	0	1	0
mpneu06089	mgeni00608	*	*	*	*	*	0	0	2	0	0		0					434	272	0	0	0	0	0	0	0	0	0	0
mpneu01327	mgeni00605,mgeni11122	*	*	*	*	*	0	0	2	0	0							436	0	0	0	0	0	0	0,0	0	0	0	0
mpneu15632	*	*	*	mhigh24021	*	*	2	2	2	0	0	28				24		438	0	0	0	456	0	1	0	0	0	1	0
mpneu25198	mgeni16460	mhyop00001	mcapr00001	mhigh00027	mmyco00001	mmyco00001	6	5	6	0	0	37	1	0	2	5	1	439	437	462.667	450	461	449.667	1	1	1	1	1	1
mpneu25757	*	mhyop17968	*	*	*	*	2	1	2	0	0	1		0				439	0	601.667	0	0	0	1	0	1	0	0	0
mpneu11939	mgeni06107	mhyop21572	mcapr41165	mhigh03347	mmyco20144	mmyco20144	6	6	6	0	0	31	1	2	29	37	33	444	444	464.667	428	443	428	1	1	1	1	1	1
mpneu11027	mgeni09501	*	*	*	*	*	2	2	2	0	0	27	1					445	409	0	0	0	0	1	1	0	0	0	0
mpneu25821	mgeni21023	mhyop31115	mcapr01488	mhigh24005	mmyco01416	mmyco01416	6	6	6	0	0	31	1	1	19	30	18	445	447	471.667	451	445	451	1	1	1	1	1	1
mpneu26662	mgeni17573	*	*	*	*	*	2	2	2	0	0	18	1					448	443	0	0	0	0	1	1	0	0	0	0
mpneu17198	mgeni22457	mhyop29412	mcapr16269	mhigh22204	mmyco07686	mmyco07686	6	5	6	0	0	17	0	2	11	18	10	449	436	405.667	441	435	441	1	1	1	1	1	1
mpneu26489	mgeni17426	mhyop12297	mcapr40744	mhigh42115	mmyco03336	mmyco03336	6	6	6	0	0	22	1	2	20	14	26	449	448	432.667	435	456	435	1	1	1	1	1	1
mpneu27319	mgeni22470	mhyop12221	mcapr25670	mhigh39334	mmyco20278	mmyco20278	6	5	6	0	0	30	1	0	28	18	23	449	446	456.667	456	463	456	1	1	1	1	1	1
mpneu04969	mgeni04081	mhyop01374	mcapr30935	mhigh29038	mmyco17250	mmyco17250	6	4	6	0	0	19	0	0	17	9	19	450	445	441.667	452	453	451.667	1	1	1	1	1	1
mpneu14333	mgeni21819,mgeni11845	*	mcapr33549	mhigh30849	mmyco12007	mmyco12007	4	4	5	0	0	23			22	20	21	450	0	0	453	456	453	1	1,1	0	1	1	1
mpneu29643	mgeni20074	mhyop00379	mcapr40974	mhigh40440	mmyco11641	mmyco11641	6	5	6	0	0	25	1	0	31	21	30	450	446	439.667	447	451	447	1	1	1	1	1	1
mpneu00319	mgeni08659	*	*	mhigh29983	*	*	3	3	3	0	0	15	1			17		451	450	0	0	462	0	1	1	0	0	1	0
mpneu02398	mgeni01788	*	*	*	*	*	2	1	2	0	0	19	0					453	456	0	0	0	0	1	1	0	0	0	0
mpneu11353	mgeni04996	*	*	*	*	*	2	2	2	0	0	18	1					454	398	0	0	0	0	1	1	0	0	0	0
mpneu01680	mgeni09230	mhyop09116	mcapr15022	mhigh09239	mmyco40761	mmyco40761	6	5	6	0	0	26	1	0	28	34	34	455	457	448.667	454	456	453.667	1	1	1	1	1	1
mpneu25647	mgeni12799	mhyop28101,mhyop14121	mcapr01941	mhigh30848	mmyco01973,mmyco40874	mmyco01973,mmyco40874	4	4	6	0	0	38	1		27	30		456	499	0	451	475	0	1	1	1,0	1	1	1,0
mpneu27069	mgeni17984	mhyop15722	mcapr17263	mhigh38631	mmyco18668	mmyco18668	6	6	6	0	0	28	1	2	32	22	41	457	457	614.667	629	467	629	1	1	1	1	1	1
mpneu00554	mgeni08844	mhyop25506	mcapr00154	mhigh14389	mmyco49172	mmyco49172	6	5	6	0	0	24	1	0	26	10	25	465	466	297.667	345	499	343.667	1	1	1	1	1	1
mpneu06832	mgeni09385,mgeni11122	*	*	*	*	*	0	0	2	0	0							465	0	0	0	0	0	0	0,0	0	0	0	0
mpneu11352	mgeni04995	mhyop23721	mcapr16255	mhigh29992	mmyco15544	mmyco15544	6	5	6	0	0	30	1	0	23	20	26	473	468	462.667	449	539	438	1	1	1	1	1	1
mpneu06673	mgeni00914	*	*	*	*	*	2	2	2	0	0	18	1					475	471	0	0	0	0	1	1	0	0	0	0
mpneu20599	mgeni20954	mhyop00373	mcapr08504	mhigh17013	mmyco42696	mmyco42696	6	5	6	0	0	32	1	0	30	27	30	475	476	470.667	476	471	474.333	1	1	1	1	1	1
mpneu21753	mgeni21992	mhyop33544,mhyop14051	mcapr44598	*	mmyco48176	mmyco48176	4	4	5	0	0	3	1		3		4	475	474	0	497	0	494.333	1	1	0,0	1	0	1
mpneu11081	mgeni05560	mhyop07461	mcapr39807	mhigh00562	mmyco27028	mmyco27028	6	4	6	0	0	13	0	0	9	9	7	477	475	472.667	482	498	481.333	1	1	1	1	1	1
mpneu06539	mgeni09172	mhyop00227	mcapr31879	mhigh30017	mmyco43362	mmyco43362	6	5	6	0	0	20	1	0	25	13	26	478	477	439.667	485	482	484.333	1	1	1	1	1	1
mpneu11368	mgeni00738	*	*	mhigh30016	*	*	3	3	3	0	0	11	1			6		479	477	0	0	458	0	1	1	0	0	1	0
mpneu16869	mgeni22168	mhyop21039	mcapr17224	mhigh23764	mmyco18630	mmyco18630	6	6	6	0	0	33	1	8	25	30	25	479	478	459.667	454	472	454	1	1	1	1	1	1
mpneu11387	mgeni00757	mhyop06105	mcapr39679	mhigh37454	mmyco26871	mmyco26871	6	6	6	0	0	32	1	2	31	23	32	480	477	465.667	490	479	489.333	1	1	1	1	1	1
mpneu02701	mgeni06600	mhyop19966	mcapr18169	mhigh02166	mmyco11037	mmyco11037	6	5	6	0	0	23	1	0	33	19	30	484	483	478.667	474	474	474	1	1	1	1	1	1
mpneu25222	mgeni16516	mhyop21545	mcapr01260	mhigh21739	mmyco01202	mmyco01202	6	6	6	0	0	28	1	1	26	31	31	484	484	466.667	483	498	483	1	1	1	1	1	1
mpneu00421	mgeni04460	*	*	mhigh38798	*	*	3	3	3	0	0	20	1			18		485	483	0	0	479	0	1	1	0	0	1	0
mpneu11882	mgeni09968	mhyop32437	*	mhigh01800	*	*	4	3	4	0	0	5	1	0		5		491	489	448.667	0	464	0	1	1	1	0	1	0
mpneu11626	mgeni00971	mhyop33311	mcapr30797	mhigh00627	mmyco00518	mmyco00518	6	5	6	0	0	35	1	0	29	18	32	492	504	555.667	500	492	499.667	1	1	1	1	1	1
mpneu02755	mgeni05733,mgeni05686	*	*	*	*	*	1	0	2	0	0							493	0	0	0	0	0	1	0,0	0	0	0	0
mpneu06696	mgeni05288	*	*	*	*	*	2	1	2	0	0	26	0					495	484	0	0	0	0	1	1	0	0	0	0
mpneu11745	mgeni01484	*	*	mhigh39288	*	*	3	3	3	0	0	23	1			23		506	495	0	0	592	0	1	1	0	0	1	0
mpneu01981	mgeni01491	mhyop13524	mcapr01996	mhigh31054	mmyco02038	mmyco02038	6	5	6	0	0	38	1	0	26	39	26	508	508	477.667	478	508	478	1	1	1	1	1	1
mpneu25508	mgeni20755	mhyop11030	mcapr14426	mhigh37795	mmyco14608	mmyco14608	6	5	6	0	0	24	1	0	31	26	29	508	507	511.667	531	503	531	1	1	1	1	1	1
mpneu29736	mgeni20134	mhyop21080,mhyop31919	mcapr43878	mhigh28875	mmyco47434,mmyco20492	mmyco47434,mmyco20492	4	3	6	0	0	28	1		29	0		508	508	0	505	351	0	1	1	0,1	1	1	1,0
mpneu22322	mgeni22485	mhyop12227	mcapr41312	mhigh39344	mmyco20285	mmyco20285	6	5	6	0	0	38	1	0	29	31	30	509	497	677.667	505	643	522	1	1	1	1	1	1
mpneu09970	mgeni08508	mhyop03385	mcapr00281	mhigh27474	mmyco33384	mmyco33384	6	5	6	0	0	19	0	1	25	16	26	512	512	564.667	509	590	508.667	1	1	1	1	1	1
mpneu16029	mgeni04998,mgeni17816	*	*	*	*	*	1	1	2	0	0	1						516	0	0	0	0	0	1	1,1	0	0	0	0
mpneu06641	mgeni00875	mhyop16783	*	mhigh30196	*	*	4	2	4	0	0	18	0	0		7		517	520	569.667	0	549	0	1	1	1	0	1	0
mpneu15418	mgeni20943	mhyop00370	mcapr08501	mhigh09748	mmyco42693,mmyco45115	mmyco42693,mmyco45115	5	4	6	0	0	31	1	0	18	20		518	518	506.667	525	518	0	1	1	1	1	1	1,0
mpneu15459	*	*	mcapr09936	mhigh43536	mmyco10638	mmyco10638	4	4	4	0	0	22			25	24	11	521	0	0	655	750	651	1	0	0	1	1	1
mpneu02068	mgeni01573	*	*	*	*	*	2	2	2	0	0	5	1					522	492	0	0	0	0	1	1	0	0	0	0
mpneu00591	mgeni08852	*	*	*	*	*	2	1	2	0	0	22	0					524	474	0	0	0	0	1	1	0	0	0	0
mpneu08444	mgeni11122	*	*	*	*	*	0	0	2	0	0		0					527	161	0	0	0	0	0	0	0	0	0	0
mpneu02233	mgeni01666	*	*	*	*	*	2	1	2	0	0	21	0					529	703	0	0	0	0	1	1	0	0	0	0
mpneu20673	mgeni20991	*	*	mhigh09727	*	*	3	3	3	0	0	6	1			13		531	531	0	0	584	0	1	1	0	0	1	0
mpneu10433	mgeni00576	*	*	*	*	*	2	2	2	0	0	23	1					533	516	0	0	0	0	1	1	0	0	0	0
mpneu20862	mgeni17098	mhyop11887	mcapr11219	mhigh00092	mmyco44599	mmyco44599	6	5	6	0	0	30	1	0	27	24	25	537	537	537.667	554	549	553.333	1	1	1	1	1	1
mpneu01112	mgeni09481	mhyop29911	mcapr27324	mhigh08008	mmyco46672	mmyco46672	6	5	6	0	0	32	1	0	33	33	36	540	531	613.667	558	624	583.333	1	1	1	1	1	1
mpneu05716	mgeni06369	*	*	*	*	*	2	2	2	0	0	1	1					541	765	0	0	0	0	1	1	0	0	0	0
mpneu02774	mgeni06693	mhyop14556	mcapr39469	mhigh02164	mmyco43242	mmyco43242	3	2	6	0	0	1	0	0	1	0	0	542	543	572.667	582	539	581.333	1	0	1	1	0	0
mpneu07205	*	*	*	mhigh21034	*	*	2	2	2	0	0	26				16		543	0	0	0	875	0	1	0	0	0	1	0
mpneu20758	mgeni16993	*	*	mhigh23813	*	*	3	3	3	0	0	57	1			33		543	543	0	0	534	0	1	1	0	0	1	0
mpneu07335	mgeni10208	*	*	*	*	*	2	1	2	0	0	22	0					549	365	0	0	0	0	1	1	0	0	0	0
mpneu20230	mgeni12469	*	*	mhigh16340	*	*	3	1	3	0	0	11	0			0		549	547	0	0	596	0	1	1	0	0	1	0
mpneu00450	mgeni04537	*	mcapr31516	mhigh22907	mmyco35149	mmyco35149	5	5	5	0	0	30	1		29	27	31	554	550	0	560	549	564.333	1	1	0	1	1	1
mpneu05276	mgeni00264	mhyop22189	mcapr35157	mhigh15731	mmyco46742	mmyco46742	6	5	6	0	0	31	1	0	49	36	35	557	556	568.667	575	582	573.333	1	1	1	1	1	1
mpneu26008	mgeni13148	*	mcapr19666	mhigh30940	mmyco45519	mmyco45519	5	5	5	0	0	34	1		24	23	23	558	557	0	547	574	546.333	1	1	0	1	1	1
mpneu10214	mgeni00338	mhyop18644	mcapr36100	mhigh38782	mmyco31488	mmyco31488	6	5	6	0	0	29	0	1	15	36	18	560	559	443.667	351	501	350.333	1	1	1	1	1	1
mpneu19453	mgeni19993	mhyop32982	mcapr23220	mhigh22570	mmyco25016,mmyco09606	mmyco25016,mmyco09606	5	4	6	0	0	10	1	0	1	4		561	567	483.667	500	525	0	1	1	1	1	1	1,1
mpneu20465	mgeni16770	mhyop11874	mcapr43539	mhigh07780	mmyco38999	mmyco38999	6	6	6	0	0	37	1	1	35	24	34	561	561	672.667	583	593	582.333	1	1	1	1	1	1
mpneu11785	*	mhyop27146	mcapr31032,mcapr38800	mhigh30495	mmyco41951,mmyco41945	mmyco41951,mmyco41945	3	1	5	0	0	6		0		0		565	0	535.667	0	580	0	1	0	1	1,1	1	1,1
mpneu16322	mgeni21731	mhyop04739	mcapr39689	mhigh38594	mmyco43375	mmyco43375	6	3	6	0	0	7	0	0	1	0	1	565	565	493.667	539	588	538.333	1	1	1	1	1	1
mpneu01833	mgeni09384	mhyop13805	mcapr20825	mhigh36089	mmyco13767	mmyco13767	6	5	6	0	0	38	1	0	28	27	30	569	569	812.667	611	566	610	1	1	1	1	1	1
mpneu25685	mgeni16973	*	*	*	*	*	2	1	2	0	0	16	0					569	566	0	0	0	0	1	1	0	0	0	0
mpneu15206	mgeni20756	mhyop09763	mcapr02143	mhigh00655	mmyco10640	mmyco10640	6	5	6	0	0	31	1	0	41	30	36	572	572	577.667	573	578	573	1	1	1	1	1	1
mpneu01701	mgeni00874	mhyop05183	mcapr15705	mhigh22888	mmyco49351	mmyco49351	6	5	6	0	0	36	1	0	11	30	26	574	564	509.667	535	552	537.667	1	1	1	1	1	1
mpneu24542	mgeni19993	mhyop32982	mcapr23220	mhigh22570	mmyco25016,mmyco09606	mmyco25016,mmyco09606	5	4	6	0	0	9	1	0	1	4		578	567	483.667	500	525	0	1	1	1	1	1	1,1
mpneu27002	mgeni13937	*	*	mhigh16546	*	*	3	3	3	0	0	37	1			12		582	556	0	0	506	0	1	1	0	0	1	0
mpneu00936	mgeni05703	mhyop14594	*	mhigh14463	*	*	4	3	4	0	0	28	1	0		19		586	585	724.667	0	577	0	1	1	1	0	1	0
mpneu10800	mgeni05852	mhyop28502	mcapr43554	mhigh03287	mmyco30930	mmyco30930	6	4	6	0	0	20	0	0	19	2	17	586	597	515.667	584	670	583.333	1	1	1	1	1	1
mpneu20865	mgeni13110	mhyop29872	mcapr01998	mhigh15677	mmyco02042	mmyco02042	6	5	6	0	0	32	1	0	40	37	44	589	589	578.667	639	573	639	1	1	1	1	1	1
mpneu16328	mgeni13595	*	*	*	*	*	2	2	2	0	0	10	1					591	934	0	0	0	0	1	1	0	0	0	0
mpneu16584	mgeni13765	mhyop06472	mcapr18651	mhigh23372	mmyco36654	mmyco36654	6	6	6	0	0	52	1	18	27	42	24	595	595	626.667	591	593	590.333	1	1	1	1	1	1
mpneu11631	mgeni00975	mhyop06697,mhyop06492	mcapr10676	mhigh23206	mmyco20987,mmyco11042	mmyco20987,mmyco11042	4	4	6	0	0	26	1		28	14		599	598	0	600	599	0	1	1	0,1	1	1	0,1
mpneu11119	mgeni01271	mhyop25013	mcapr28636	*	mmyco47668	mmyco47668	5	4	5	0	0	40	1	0	41		43	611	638	606.667	597	0	596.333	1	1	1	1	0	1
mpneu03970	mgeni11433	mhyop11856	mcapr38330	mhigh20600	mmyco33726	mmyco33726	6	4	6	0	0	20	0	0	33	11	36	612	612	623.667	632	611	628.333	1	1	1	1	1	1
mpneu06132	mgeni09485	mhyop24320	mcapr27330	mhigh08013	mmyco38744	mmyco38744	6	6	6	0	0	33	1	2	38	32	39	617	619	598.667	620	615	619.333	1	1	1	1	1	1
mpneu05038	mgeni08478	*	mcapr25446	*	mmyco11710	mmyco11710	4	4	4	0	0	25	1		22		20	623	623	0	620	0	617	1	1	0	1	0	1
mpneu11974	mgeni01632	*	*	*	*	*	2	2	2	0	0	32	1					626	620	0	0	0	0	1	1	0	0	0	0
mpneu07164	mgeni10093	*	*	mhigh17686	*	*	3	3	3	0	0	31	1			19		632	630	0	0	662	0	1	1	0	0	1	0
mpneu17220	mgeni14237	mhyop00396	mcapr25671	mhigh24563	mmyco03853	mmyco03853	6	4	6	0	0	29	0	0	32	19	28	634	619	615.667	604	662	612	1	1	1	1	1	1
mpneu05880	mgeni05811	mhyop28778	mcapr41691	mhigh31531	mmyco12371	mmyco12371	6	5	6	0	0	26	1	0	23	26	35	635	633	640.667	643	633	643	1	1	1	1	1	1
mpneu10432	mgeni08845	mhyop09217	mcapr32515	mhigh14416	mmyco19554	mmyco19554	6	5	6	0	0	42	1	0	32	23	36	648	648	642.667	656	662	666	1	1	1	1	1	1
mpneu00014	mgeni00009	mhyop13612	mcapr45533	mhigh36292	mmyco00025,mmyco00033	mmyco00025,mmyco00033	5	4	6	0	0	48	1	0	35	37		650	650	638.667	634	648	0	1	1	1	1	1	1,0
mpneu25627	mgeni12777	*	mcapr33708	mhigh07453	mmyco04082	mmyco04082	4	4	5	0	0	10	0		12	1	9	651	654	0	696	652	696	1	0	0	1	1	1
mpneu16529	mgeni17613	*	*	*	*	*	2	1	2	0	0		1					652	1177	0	0	0	0	1	1	0	0	0	0
mpneu00374	mgeni08686	*	*	mhigh30060	*	*	3	3	3	0	0	37	1			22		657	591	0	0	584	0	1	1	0	0	1	0
mpneu11230	mgeni08966	mhyop11519	mcapr06670	mhigh00383	mmyco42421	mmyco42421	6	4	6	0	0	37	0	0	20	23	24	657	656	690.667	671	701	670.333	1	1	1	1	1	1
mpneu27309	mgeni18148	mhyop33774	mcapr31877	mhigh36516	mmyco43359	mmyco43359	6	5	6	0	0	41	0	1	30	25	31	658	672	691.667	668	715	667.333	1	1	1	1	1	1
mpneu15568	mgeni17004	*	*	mhigh24525	*	*	3	0	3	0	0		0			0		660	660	0	0	665	0	1	1	0	0	1	0
mpneu16134	*	mhyop18584,mhyop31803	mcapr32622	*	mmyco19665	mmyco19665	3	3	4	0	0	3			4		5	660	0	0	602	0	602	1	0	1,1	1	0	1
mpneu08820	mgeni03036	mhyop19774	*	mhigh08141	*	*	4	2	4	0	0	24	0	0		10		664	676	629.667	0	716	0	1	1	1	0	1	0
mpneu10052	mgeni04332	*	*	*	*	*	2	1	2	0	0		1					667	666	0	0	0	0	1	1	0	0	0	0
mpneu26655	mgeni13614	*	*	*	*	*	2	2	2	0	0	25	1					672	599	0	0	0	0	1	1	0	0	0	0
mpneu09960	mgeni00117	*	*	mhigh14270	*	*	3	2	3	0	0	22	1			0		673	612	0	0	633	0	1	1	0	0	1	0
mpneu10054	mgeni04332	*	*	*	*	*	2	2	2	0	0	23	1					673	666	0	0	0	0	1	1	0	0	0	0
mpneu20477	mgeni20823	mhyop33737	mcapr00040	mhigh30057	mmyco32958	mmyco32958	6	5	6	0	0	32	1	0	34	20	23	681	597	725.667	673	601	671.667	1	1	1	1	1	1
mpneu01504	mgeni00719	mhyop22665	mcapr09150	mhigh23418	mmyco09803	mmyco09803	6	6	6	0	0	53	1	2	53	46	54	688	688	693.667	689	693	689	1	1	1	1	1	1
mpneu05555	mgeni08830	mhyop04134	mcapr07412	mhigh13349	mmyco26300,mmyco38871	mmyco26300,mmyco38871	5	3	6	0	0	22	1	0	26	0		694	680	659.667	678	499	0	1	1	1	1	1	1,1
mpneu08209	mgeni05686	*	*	*	*	*	1	0	2	0	0		0					695	146	0	0	0	0	1	0	0	0	0	0
mpneu20172	mgeni12408	mhyop27681	mcapr00068	mhigh00275	mmyco32999	mmyco32999	6	6	6	0	0	46	1	1	37	43	39	709	702	714.667	650	765	647.667	1	1	1	1	1	1
mpneu01708	mgeni09274	mhyop00681	mcapr14780	mhigh37240	mmyco07943	mmyco07943	6	5	6	0	0	54	1	0	30	28	45	711	709	635.667	643	719	653	1	1	1	1	1	1
mpneu12004	mgeni01666	mhyop03416	mcapr23926	mhigh31842	mmyco43337	mmyco43337	6	4	6	0	0	10	0	0	38	5	40	715	703	768.667	722	751	721.333	1	1	1	1	1	1
mpneu20975	mgeni17235	mhyop07930	mcapr11161	mhigh30958	mmyco36643	mmyco36643	6	6	6	0	0	62	1	1	46	46	44	715	714	691.667	713	717	712.333	1	1	1	1	1	1
mpneu07080	mgeni06087	mhyop01237	mcapr00936	mhigh35786	mmyco42881	mmyco42881	6	5	6	0	0	58	1	0	44	41	47	721	721	719.667	723	722	722.333	1	1	1	1	1	1
mpneu11407	mgeni09186	mhyop34315	mcapr44992	mhigh31180	mmyco07141	mmyco07141	6	6	6	0	0	52	1	1	45	39	41	726	725	693.667	704	724	704	1	1	1	1	1	1
mpneu26727	mgeni17613	*	*	*	*	*	2	1	2	0	0		1					726	1177	0	0	0	0	1	1	0	0	0	0
mpneu02658	mgeni10466	*	mcapr25786	mhigh01732	mmyco20363	mmyco20363	5	4	5	0	0	37	0		35	6	33	733	720	0	754	722	754	1	1	0	1	1	1
mpneu02736	mgeni01273	mhyop03039	*	*	*	*	3	1	3	0	0	37	0	0				760	701	750.667	0	0	0	1	1	1	0	0	0
mpneu06303	mgeni01273	mhyop03039	*	*	*	*	3	1	3	0	0	17	0	0				760	701	750.667	0	0	0	1	1	1	0	0	0
mpneu01908	mgeni06369	*	*	*	*	*	2	2	2	0	0	22	1					787	765	0	0	0	0	1	1	0	0	0	0
mpneu00866	mgeni01408	mhyop34364	mcapr26145	mhigh24343	mmyco20686	mmyco20686	6	5	6	0	0	33	1	0	33	16	41	789	781	845.667	899	796	898	1	1	1	1	1	1
mpneu22025	mgeni18001	mhyop29377	mcapr39907	mhigh03975	mmyco35671	mmyco35671	6	5	6	0	0	41	1	0	39	37	42	793	792	789.667	804	805	803.333	1	1	1	1	1	1
mpneu11663	mgeni06369	*	*	*	*	*	2	2	2	0	0	36	1					794	765	0	0	0	0	1	1	0	0	0	0
mpneu13388	mgeni06369	*	*	*	*	*	2	2	2	0	0	20	1					795	765	0	0	0	0	1	1	0	0	0	0
mpneu06095	*	mhyop14583	*	*	*	*	2	1	2	0	0	10		0				796	0	707.667	0	0	0	1	0	1	0	0	0
mpneu11156	mgeni06369	*	*	mhigh07390	*	*	3	3	3	0	0	34	1			47		802	765	0	0	746	0	1	1	0	0	1	0
mpneu00742	mgeni01379	mhyop33865	*	mhigh03298	*	*	4	3	4	0	0	52	1	0		34		805	806	717.667	0	804	0	1	1	1	0	1	0
mpneu06379	mgeni04831	mhyop08099	mcapr37673	mhigh00309	mmyco40622	mmyco40622	6	5	6	0	0	60	1	0	65	51	68	808	806	997.667	944	890	943.333	1	1	1	1	1	1
mpneu02138	mgeni01622	mhyop24800	mcapr25588	mhigh10488	mmyco11833	mmyco11833	6	5	6	0	0	62	1	0	47	56	50	825	795	869.667	796	812	799	1	1	1	1	1	1
mpneu09847	mgeni08410	mhyop10498	mcapr37711	mhigh36293	mmyco00026	mmyco00026	6	5	6	0	0	54	1	0	47	33	51	839	836	852.667	834	846	833.667	1	1	1	1	1	1
mpneu20467	mgeni20809	*	*	*	*	*	2	2	2	0	0	39	1					839	835	0	0	0	0	1	1	0	0	0	0
mpneu16240	mgeni13506	mhyop11787	mcapr43522	mhigh37886	mmyco38979	mmyco38979	6	6	6	0	0	36	1	1	50	40	48	844	839	828.667	872	860	871.333	1	1	1	1	1	1
mpneu06448	mgeni00690	mhyop19071	mcapr16699	mhigh23587	mmyco27568,mmyco01525	mmyco27568,mmyco01525	5	5	6	0	0	53	1	1	37	31		851	848	773.667	629	839	0	1	1	1	1	1	1,0
mpneu21027	mgeni17299	mhyop28784	mcapr11377	mhigh09830	mmyco36924	mmyco36924	6	5	6	0	0	48	1	0	47	45	40	861	895	885.667	916	897	925.333	1	1	1	1	1	1
mpneu01405	mgeni00626	mhyop12553	mcapr43600	mhigh09238	mmyco47086	mmyco47086	6	5	6	0	0	20	1	0	25	22	30	872	874	870.667	971	929	967.333	1	1	1	1	1	1
mpneu07463	mgeni06376	mhyop29935	mcapr40077	mhigh02304	mmyco27350	mmyco27350	6	5	6	0	0	35	0	2	21	35	24	872	875	984.667	986	1023	986.333	1	1	1	1	1	1
mpneu10770	mgeni08503	*	*	*	*	*	2	2	2	0	0	20	1					910	389	0	0	0	0	1	1	0	0	0	0
mpneu26875	mgeni13830	mhyop33270	mcapr44403	mhigh15277	mmyco31868	mmyco31868	6	6	6	0	0	56	1	1	61	44	63	914	900	882.667	896	902	895.333	1	1	1	1	1	1
mpneu11187	mgeni00613	*	*	mhigh15333	*	*	3	3	3	0	0	48	1			33		940	908	0	0	891	0	1	1	0	0	1	0
mpneu25572	mgeni12711	mhyop23424,mhyop08039	mcapr21953	mhigh00711	mmyco34289	mmyco34289	5	5	6	0	0	61	1		49	29	57	948	954	0	946	952	945.333	1	1	0,1	1	1	1
mpneu21967	mgeni13964	*	*	mhigh15763	*	*	3	3	3	0	0	29	1			22		971	970	0	0	976	0	1	1	0	0	1	0
mpneu21716	mgeni17704	mhyop11564	mcapr19692	mhigh08361	mmyco29281	mmyco29281	6	5	6	0	0	58	1	0	46	49	56	982	982	1003.67	988	983	987.333	1	1	1	1	1	1
mpneu25622	mgeni16875	*	*	*	*	*	2	1	2	0	0	1	0					997	1036	0	0	0	0	1	1	0	0	0	0
mpneu16341	mgeni13595	*	*	*	*	*	2	2	2	0	0	35	1					1005	934	0	0	0	0	1	1	0	0	0	0
mpneu21583	mgeni21807	*	*	*	*	*	2	2	2	0	0	28	1					1018	1140	0	0	0	0	1	1	0	0	0	0
mpneu01437	mgeni04839	*	*	*	*	*	2	2	2	0	0	57	1					1030	1024	0	0	0	0	1	1	0	0	0	0
mpneu09961	mgeni00118	*	*	mhigh06752	*	*	3	3	3	0	0	64	1			31		1030	1031	0	0	1108	0	1	1	0	0	1	0
mpneu20796	mgeni21079	*	*	*	*	*	2	2	2	0	0	23	1					1038	1616	0	0	0	0	1	1	0	0	0	0
mpneu10984	mgeni05434	*	*	mhigh07866	*	*	3	3	3	0	0	80	1			45		1113	1113	0	0	1126	0	1	1	0	0	1	0
mpneu06055	mgeni05431,mgeni01005,mgeni09750,mgeni11121,mgeni02085,mgeni05686	*	*	*	*	*	1	1	2	0	0	37						1218	0	0	0	0	0	1	0,0,1,0,0,0	0	0	0	0
mpneu26745	mgeni17613	*	*	*	*	*	2	2	2	0	0	57	1					1244	1177	0	0	0	0	1	1	0	0	0	0
mpneu26244	mgeni17313	mhyop29666	mcapr15972	mhigh02121	mmyco34464	mmyco34464	6	5	6	0	0	99	1	0	83	74	90	1290	1292	1411.67	1255	1286	1254.33	1	1	1	1	1	1
mpneu26426	mgeni21586	*	*	*	*	*	2	2	2	0	0	46	1					1300	1270	0	0	0	0	1	1	0	0	0	0
mpneu26720	mgeni21818	*	*	mhigh37954	*	*	3	3	3	0	0	69	1			51		1325	1225	0	0	1150	0	1	1	0	0	1	0
mpneu05559	mgeni00524	*	*	mhigh14388	*	*	3	2	3	0	0	38	0			13		1386	1331	0	0	1361	0	1	1	0	0	1	0
mpneu26243	mgeni17312	mhyop18084	mcapr00594	mhigh08926	mmyco42599	mmyco42599	6	6	6	1	2	96	1	1	82	84	75	1391	1390	1219.67	98	1389	1290.33	1	1	1	1	1	1
mpneu19823	mgeni24672	mhyop24729	mcapr27319	mhigh07865	mmyco46668	mmyco46668	6	5	6	0	0	77	1	0	56	22	46	1443	1451	1478.67	1479	1494	1481.33	1	1	1	1	1	1
mpneu10901	mgeni05718	*	*	*	*	*	2	2	2	0	0	41	1					1627	1444	0	0	0	0	1	1	0	0	0	0
mpneu06980	mgeni01500	*	*	*	*	*	2	2	2	0	0	141	1					1818	1805	0	0	0	0	1	1	0	0	0	0
mpneu25204	mgeni20546	*	*	*	*	*	2	2	2	0	0	72	1					1882	1783	0	0	0	0	1	1	0	0	0	0
