# Supplementary material for: Unraveling the hidden universe of small proteins in bacterial genomes
Source: Mol Syst Biol. 2019 Feb 22;15(2):e8290. doi: 10.15252/msb.20188290 (PMC6385055; doi:10.15252/msb.20188290)
Supplement: Supplementary file 7 — Dataset EV6 [file MSB-15-e8290-s007.xlsx]

## Sheet: Legend
Dataset EV6. Databases for M. genitalium. This dataset include genomic information based on a unique identifier (A), the identifier associated if annotated in NCBI (B), ‘Putative Protein’ otherwise, its strand (C), the start and stop position (D and E, following the same rules as in Table S3) and the length of the putative translated sequence in amino acids (F). The following columns (G to I) inc…

## Sheet: DatasetEV6_Mgenitalium
RF_ID	NCBI identifier	strand	start	stop	length	RF_Score	RF_SD	Classification	RNAseq (log2 CPKM) Thr_AverageRNAseq=3,98; SD=2,8	RNAseq (D=1; ND=0)	Type (0 – no hit; 1- ann & func hit; 2- ann hit; 3 – hit; 4 – fragment; 5 – Repeated ; 6 – ann in reference	description	Predicted HRUTPs by PeptideSieve	#PSM	# Unique Peptides	Areas: F31: 161116_S_TFLS_06_02_2ug,Sample, 6M Urea, 2, Myco_Genitalium	Areas:F32: 161116_S_TFLS_06_01_2ug, F32: Sample, 6M Urea, 1, Myco_Genitalium	Areas: F11: 160908_S_TFLS_12_03_2ug,Sample, SDS, 1, Myco_Genitalium	Areas: F12: 160908_S_TFLS_12_04_2ug,Sample, SDS, 2, Myco_Genitalium
mgeni12342	MG_RS02740	-	570029	569883	48	0.5	0.051	1	3.32694	0	6	MG_RS02740	0	5	2	72000000	51000000	24000000	0
mgeni09536	rpsN	+	196998	197183	61	0.877147	0.037	1	10.1737	1	6	rpsN	1	2	1	0	0	0	50000000
mgeni05883	MG_RS01195	+	250808	250996	62	0.861454	0.036	1	2.46978	0	6	MG_RS01195	0	7	1	79000000	55000000	31000000	0
mgeni00596	MG_RS00365	+	84082	84408	108	0.72	0.132	0	12.6901	1	0	0	2	5	2	330000000	0	220000000	140000000
mgeni05573	MG_RS00975	+	202424	202636	70	0.94	0.026	1	7.04881	1	6	MG_RS00975	2	1	1	29000000	0	0	0
mgeni00810	Putative Protein	+	133420	133515	31	0	0.006	0	3.52887	0	0	0	0	2	1	34000000	30000000	0	0
mgeni06375	MG_RS01545	+	315467	315697	76	0.76	0.019	1	6.55806	1	6	MG_RS01545	2	11	2	93000000	110000000	18000000	20000000
mgeni00939	MG_RS00715	+	158257	158604	115	0.81	0.06	0	4.85278	0	6	MG_RS00715	3	7	2	89000000	39000000	26000000	24000000
mgeni02080	Putative Protein	+	348883	349137	84	0.78	0.012	1	2.38262	0	1	mpneu12575||acyl carrier protein	4	4	2	36000000	0	0	4300000
mgeni09528	MG_RS00910	+	195492	195749	85	0.78	0.013	1	11.131	1	6	MG_RS00910	1	14	3	82000000	20000000	46000000	29000000
mgeni20785	MG_RS02535	-	531480	531220	86	0.78	0.039	1	1.03579	0	6	MG_RS02535	0	2	2	0	53000000	3600000	0
mgeni05523	MG_RS00885	+	192959	193222	87	0.79	0.01	1	9.97621	1	6	MG_RS00885	3	12	3	170000000	110000000	34000000	0
mgeni04432	MG_RS00205	+	49376	49642	88	0.8	0.005	1	3.73595	0	6	MG_RS00205	3	14	4	920000000	790000000	190000000	200000000
mgeni17205	MG_RS02230	-	460951	460685	88	0.980493	0.011	1	4.4938	0	6	MG_RS02230	1	8	1	150000000	210000000	36000000	42000000
mgeni04751	MG_RS00390	+	87935	88207	90	0.93	0.032	1	3.45849	0	6	MG_RS00390	1	2	1	0	0	2200000	2100000
mgeni16680	MG_RS02635	-	550192	549905	95	0.71	0.052	1	6.08913	1	6	MG_RS02635	4	11	3	120000000	140000000	31000000	32000000
mgeni02085	MG_RS01730	+	350446	351825	459	0.76	0.165	0	4.64928	0	6	MG_RS01730	5	39	2	320000000	130000000	74000000	90000000
mgeni01597	MG_RS01365	+	278905	279207	100	0.63	0.043	1	3.0508	0	6	MG_RS01365	2	19	3	55000000	140000000	52000000	63000000
mgeni09343	MG_RS00730	+	159798	160100	100	0.79	0.007	1	3.45495	0	6	MG_RS00730	2	24	6	82000000	72000000	31000000	18000000
mgeni05251	MG_RS00675	+	152768	153076	102	0.98	0.012	1	2.5433	0	6	MG_RS00675	4	28	5	420000000	390000000	160000000	110000000
mgeni06334	MG_RS01505	+	307622	307930	102	0.97	0.027	1	7.20855	1	6	MG_RS01505	2	5	2	0	0	48000000	26000000
mgeni04986	MG_RS00510	+	118025	118342	105	0.99	0.013	1	9.27585	1	6	MG_RS00510	3	24	6	120000000	170000000	39000000	44000000
mgeni01182	MG_RS00875	+	191782	192102	106	0.98	0.014	1	8.37952	1	6	MG_RS00875	4	20	6	100000000	120000000	37000000	23000000
mgeni05504	MG_RS00860	+	190043	190366	107	0.98	0.016	1	8.23622	1	6	MG_RS00860	3	11	3	0	0	35000000	62000000
mgeni05539	MG_RS00920	+	196121	196447	108	0.97	0.022	1	9.17121	1	6	MG_RS00920	4	8	2	100000000	94000000	28000000	25000000
mgeni03610	Putative Protein	+	533041	533235	64	0.915454	0.096	0	8.54851	1	1	mpneu14334||50s ribosomal protein l28	2	2	1	91000000	65000000	0	0
mgeni10038	MG_RS01375	+	279480	279806	108	0.98	0.015	1	1.85688	0	6	MG_RS01375	1	8	2	110000000	110000000	20000000	12000000
mgeni17240	MG_RS02170	-	451048	450719	109	0.89	0.081	1	7.66216	1	6	MG_RS02170	3	14	2	110000000	210000000	41000000	49000000
mgeni16992	MG_RS02390	-	496960	496628	110	1	0.004	1	3.50555	0	6	MG_RS02390	5	47	7	1700000000	2500000000	210000000	230000000
mgeni01114	MG_RS00820	+	182851	183189	112	0.97	0.023	1	7.3926	1	6	MG_RS00820	4	2	1	0	0	5800000	0
mgeni00933	MG_RS00700	+	156223	156576	117	0.97	0.014	1	8.23079	1	6	MG_RS00700	7	14	3	68000000	49000000	22000000	20000000
mgeni16692	MG_RS02625	-	549226	548867	119	1	0.004	1	0.174242	0	6	MG_RS02625	3	19	6	110000000	75000000	32000000	41000000
mgeni01250	MG_RS00985	+	203134	203499	121	0.95	0.032	1	6.73943	1	6	MG_RS00985	2	11	3	97000000	60000000	58000000	66000000
mgeni01401	MG_RS01140	+	239827	240195	122	0.98	0.011	1	5.18988	0	6	MG_RS01140	3	16	4	190000000	230000000	56000000	79000000
mgeni03013	rplL	+	460126	460494	122	0.98	0.016	1	0	0	6	rplL	3	41	5	330000000	340000000	190000000	130000000
mgeni09529	MG_RS00915	+	195753	196121	122	0.97	0.022	1	9.74947	1	6	MG_RS00915	5	11	2	60000000	54000000	0	0
mgeni04740	MG_RS00370	+	84551	85555	334	0.78	0.121	0	6.38549	1	6	MG_RS00370	3	4	2	0	0	42000000	86000000
mgeni01252	MG_RS00995	+	204514	204885	123	0.99	0.007	1	7.52276	1	6	MG_RS00995	1	7	3	72000000	200000000	29000000	4000000
mgeni05576	MG_RS00980	+	202760	203134	124	0.97	0.017	1	6.91776	1	6	MG_RS00980	3	8	2	0	76000000	0	0
mgeni09797	MG_RS01120	+	236247	236621	124	0.99	0.009	1	6.17247	1	6	MG_RS01120	2	8	4	190000000	35000000	11000000	12000000
mgeni15931	MG_RS00285	-	64910	64527	127	0.93	0.028	1	3.93188	0	6	MG_RS00285	2	1	1	0	0	0	4500000
mgeni09549	MG_RS00945	+	198123	198512	129	0.95	0.025	1	8.7634	1	6	MG_RS00945	7	6	2	130000000	87000000	0	0
mgeni14028	MG_RS01600	-	327446	327045	133	0.99	0.006	1	7.21181	1	6	MG_RS01600	1	20	5	62000000	34000000	16000000	17000000
mgeni04897	MG_RS00455	+	109262	109675	137	0.99	0.009	1	4.01455	0	6	MG_RS00455	4	6	3	0	0	36000000	48000000
mgeni11264	MG_RS02175	+	451197	451610	137	0.99	0.008	1	0.128205	0	6	MG_RS02175	3	20	4	130000000	150000000	50000000	44000000
mgeni20828	MG_RS02505	-	521883	521470	137	0.99	0.013	1	3.91488	0	6	MG_RS02505	3	24	4	180000000	110000000	42000000	42000000
mgeni05530	MG_RS00900	+	194474	194890	138	0.98	0.015	1	9.61175	1	6	MG_RS00900	2	15	4	38000000	28000000	25000000	21000000
mgeni09090	MG_RS00485	+	113895	114314	139	0.98	0.028	1	4.46352	0	6	MG_RS00485	1	13	5	230000000	160000000	5000000	31000000
mgeni12878	atpC	-	502844	502422	140	0.99	0.006	1	3.87666	0	6	atpC	6	5	2	0	44000000	12000000	0
mgeni05550	MG_RS00935	+	197177	197602	141	0.99	0.008	1	10.1727	1	6	MG_RS00935	7	28	6	96000000	90000000	36000000	31000000
mgeni11848	MG_RS02545	+	533271	533696	141	0.96	0.029	1	8.96254	1	6	MG_RS02545	1	42	7	4200000000	2300000000	1100000000	1200000000
mgeni23584	MG_RS00720	-	159006	158581	141	1	0.006	1	4.05271	0	6	MG_RS00720	2	16	7	47000000	100000000	10000000	8700000
mgeni01193	MG_RS00890	+	193225	193659	144	0.98	0.016	1	11.7232	1	6	MG_RS00890	3	7	1	54000000	42000000	29000000	31000000
mgeni00930	MG_RS00690	+	154999	155436	145	0.99	0.011	1	4.95523	0	6	MG_RS00690	3	19	6	84000000	69000000	18000000	15000000
mgeni04250	MG_RS00110	+	26036	26473	145	1	0.005	1	9.996	1	6	MG_RS00110	4	30	6	210000000	240000000	44000000	41000000
mgeni09895	MG_RS01200	+	250998	251441	147	0.98	0.014	1	1.69037	0	6	MG_RS01200	2	13	3	49000000	53000000	9600000	12000000
mgeni01516	MG_RS01290	+	265597	266043	148	0.96	0.021	1	3.09126	0	0	0	2	2	1	0	0	0	0
mgeni00724	MG_RS00515	+	118345	118797	150	0.98	0.013	1	9.0187	1	6	MG_RS00515	0	22	4	100000000	120000000	40000000	48000000
mgeni05716	MG_RS01065	+	219434	220438	334	0.69	0.154	0	8.80775	1	6	MG_RS01065	7	10	1	0	0	4600000	4300000
mgeni09550	MG_RS00955	+	199158	199610	150	0.99	0.008	1	8.62334	1	6	MG_RS00955	3	8	4	200000000	110000000	0	0
mgeni12468	MG_RS02645	-	552899	552447	150	1	0.004	1	3.89641	0	6	MG_RS02645	3	22	3	36000000	230000000	72000000	37000000
mgeni06086	MG_RS01355	+	276167	276628	153	1	0.005	1	1.11812	0	6	MG_RS01355	1	6	1	64000000	38000000	1600000	1400000
mgeni06013	MG_RS01305	+	266627	267091	154	0.98	0.013	1	2.52602	0	6	MG_RS01305	4	33	9	230000000	140000000	150000000	120000000
mgeni09503	MG_RS00855	+	189492	189956	154	0.95	0.028	1	7.06774	1	6	MG_RS00855	2	6	2	0	0	3800000	1900000
mgeni00718	MG_RS00490	+	114331	114798	155	0.98	0.013	1	3.55701	0	6	MG_RS00490	4	34	8	92000000	110000000	75000000	50000000
mgeni00857	MG_RS00630	+	142081	142554	157	0.93	0.033	1	5.36048	0	6	MG_RS00630	6	6	2	84000000	60000000	7800000	10000000
mgeni11677	MG_RS02470	+	510903	511376	157	1	0.005	1	1.11322	0	6	MG_RS02470	5	22	6	150000000	140000000	34000000	33000000
mgeni09982	MG_RS01345	+	274653	275135	160	0.98	0.019	1	3.74669	0	6	MG_RS01345	3	3	2	0	0	800000	6600000
mgeni20609	MG_RS02675	-	557787	557305	160	0.98	0.016	1	2.43147	0	6	MG_RS02675	6	31	9	160000000	120000000	150000000	140000000
mgeni22111	MG_RS01690	-	344850	344365	161	1	0.003	1	3.24355	0	6	MG_RS01690	8	36	8	190000000	160000000	57000000	70000000
mgeni11308	MG_RS02220	+	459615	460103	162	1	0.002	1	3.54063	0	6	MG_RS02220	6	22	6	78000000	110000000	51000000	58000000
mgeni12744	MG_RS02510	-	522365	521874	163	0.95	0.027	1	7.0437	1	6	MG_RS02510	3	10	4	52000000	100000000	21000000	4400000
mgeni21461	MG_RS02095	-	439236	438730	168	1	0.002	1	9.31156	1	6	MG_RS02095	5	89	10	3200000000	2500000000	740000000	800000000
mgeni20582	MG_RS02705	-	563820	563311	169	0.99	0.006	1	2.66638	0	6	MG_RS02705	2	11	3	71000000	0	34000000	18000000
mgeni12406	MG_RS02700	-	563309	562782	175	1	0.006	1	5.46018	0	6	MG_RS02700	7	24	6	65000000	83000000	25000000	19000000
mgeni20942	MG_RS02440	-	507201	506671	176	0.99	0.01	1	2.32497	0	6	MG_RS02440	7	5	2	0	0	6100000	12000000
mgeni13613	MG_RS01900	-	398834	398298	178	0.93	0.029	1	8.79702	1	6	MG_RS01900	2	8	3	45000000	31000000	10000000	9700000
mgeni01214	MG_RS00925	+	196453	196995	180	0.97	0.021	1	11.1373	1	6	MG_RS00925	9	28	8	64000000	100000000	26000000	51000000
mgeni05784	MG_RS01110	+	235517	236062	181	0.96	0.023	1	8.74414	1	6	MG_RS01110	1	7	1	35000000	30000000	15000000	0
mgeni08095	MG_RS02585	+	541241	541792	183	1	0.005	1	6.60299	1	6	MG_RS02585	7	13	4	53000000	69000000	14000000	9700000
mgeni02896	MG_RS02160	+	449665	450219	184	0.99	0.014	1	4.24134	0	6	MG_RS02160	7	19	6	99000000	90000000	49000000	48000000
mgeni05551	MG_RS00940	+	197609	198163	184	1	0.006	1	8.08137	1	6	MG_RS00940	6	39	10	150000000	150000000	41000000	48000000
mgeni09062	MG_RS00465	+	110355	110924	189	0.96	0.036	1	2.90699	0	6	MG_RS00465	6	7	3	0	0	8200000	12000000
mgeni04293	MG_RS00130	+	29552	30124	190	1	0.003	1	2.7763	0	6	MG_RS00130	7	24	6	71000000	65000000	27000000	25000000
mgeni17967	MG_RS01635	-	335434	334856	192	0.95	0.031	1	2.83413	0	6	MG_RS01635	4	11	2	0	7400000	25000000	26000000
mgeni21161	MG_RS02300	-	475479	474898	193	1	0.005	1	2.97526	0	6	MG_RS02300	7	58	10	910000000	820000000	230000000	180000000
mgeni22914	MG_RS01175	-	248493	247903	196	0.95	0.027	1	4.83829	0	6	MG_RS01175	7	7	1	0	0	10000000	0
mgeni13507	MG_RS02025	-	416930	416337	197	1	0.004	1	10.5782	1	6	MG_RS02025	4	51	7	240000000	270000000	49000000	45000000
mgeni16247	MG_RS00145	-	31742	31143	199	0.96	0.019	1	2.27948	0	6	MG_RS00145	2	20	4	47000000	45000000	20000000	12000000
mgeni00812	MG_RS00580	+	133570	134172	200	1	0.005	1	2.98671	0	6	MG_RS00580	7	20	7	26000000	33000000	17000000	10000000
mgeni01205	MG_RS00905	+	194890	195492	200	0.97	0.019	1	10.5261	1	6	MG_RS00905	2	12	2	0	50000000	20000000	29000000
mgeni13685	MG_RS01860	-	387893	387276	205	0.96	0.051	1	5.81983	0	6	MG_RS01860	5	33	9	74000000	40000000	28000000	38000000
mgeni24673	MG_RS00150	-	32325	31705	206	0.98	0.012	1	3.82861	0	6	MG_RS00150	8	7	2	0	30000000	5800000	9600000
mgeni05910	MG_RS01220	+	253979	254602	207	1	0.004	1	9.88489	1	6	MG_RS01220	4	20	6	36000000	110000000	12000000	10000000
mgeni00720	MG_RS00500	+	116926	117552	208	0.99	0.007	1	6.09174	1	6	MG_RS00500	1	26	6	250000000	120000000	54000000	68000000
mgeni16956	MG_RS02445	-	507820	507194	208	0.98	0.015	1	5.40798	0	6	MG_RS02445	3	12	3	45000000	35000000	10000000	8500000
mgeni01181	MG_RS00870	+	191143	191778	211	0.98	0.015	1	9.31716	1	6	MG_RS00870	4	30	7	110000000	92000000	40000000	37000000
mgeni01228	MG_RS00950	+	198517	199152	211	0.99	0.011	1	9.54322	1	6	MG_RS00950	4	31	7	110000000	94000000	46000000	36000000
mgeni20168	MG_RS00170	-	40513	39872	213	1	0.005	1	0.660606	0	6	MG_RS00170	2	30	6	41000000	39000000	22000000	20000000
mgeni00868	MG_RS00640	+	143311	143955	214	0.99	0.017	1	3.95308	0	6	MG_RS00640	5	25	7	110000000	160000000	24000000	21000000
mgeni01238	MG_RS00965	+	201031	201675	214	0.98	0.014	1	7.72615	1	6	MG_RS00965	4	4	1	0	0	13000000	9900000
mgeni03163	MG_RS02330	+	480688	481332	214	0.99	0.011	1	3.93066	0	6	MG_RS02330	6	1	1	1600000	0	0	0
mgeni01400	MG_RS01135	+	239164	239817	217	0.97	0.014	1	10.7841	1	6	MG_RS01135	7	42	9	210000000	280000000	83000000	77000000
mgeni17425	MG_RS02010	-	414976	414323	217	1	0.002	1	5.04439	0	6	MG_RS02010	5	7	4	27000000	20000000	9000000	11000000
mgeni20518	MG_RS02765	-	579234	578581	217	0.99	0.009	1	5.4534	0	6	MG_RS02765	4	10	4	45000000	33000000	4200000	7200000
mgeni17912	MG_RS01650	-	341182	340526	218	1	0.007	1	1.9191	0	6	MG_RS01650	3	8	3	11000000	0	14000000	6800000
mgeni09892	MG_RS01190	+	250149	250808	219	0.95	0.027	1	2.45574	0	6	MG_RS01190	6	46	9	240000000	250000000	83000000	81000000
mgeni08743	MG_RS00255	+	59082	59753	223	1	0.003	1	8.94742	1	6	MG_RS00255	7	20	6	60000000	68000000	28000000	21000000
mgeni00692	MG_RS00460	+	109675	110355	226	1	0.007	1	2.97721	0	6	MG_RS00460	8	28	8	160000000	120000000	56000000	44000000
mgeni10937	MG_RS01970	+	405456	406139	227	0.99	0.01	1	8.34996	1	6	MG_RS01970	6	28	9	92000000	110000000	31000000	24000000
mgeni05048	MG_RS00555	+	128669	129355	228	0.95	0.043	1	0.211328	0	6	MG_RS00555	7	26	6	85000000	53000000	15000000	19000000
mgeni17999	MG_RS01590	-	325879	325193	228	0.99	0.01	1	3.92327	0	6	MG_RS01590	7	28	7	37000000	58000000	3300000	4300000
mgeni22986	MG_RS01125	-	237300	236593	235	0.96	0.024	1	11.9132	1	6	MG_RS01125	4	6	4	0	0	4500000	93000000
mgeni00856	MG_RS00625	+	141346	142056	236	0.93	0.054	1	5.36704	0	6	MG_RS00625	5	1	1	0	0	0	4000000
mgeni17029	MG_RS02350	-	484699	483989	236	0.93	0.055	1	3.09319	0	6	MG_RS02350	10	21	8	37000000	49000000	15000000	14000000
mgeni19444	MG_RS00585	-	134857	134147	236	0.96	0.028	1	8.19929	1	6	MG_RS00585	6	36	7	84000000	77000000	12000000	21000000
mgeni13508	MG_RS02020	-	416330	415611	239	1	0.005	1	4.96945	0	6	MG_RS02020	7	10	4	0	26000000	12000000	6500000
mgeni11922	MG_RS02580	+	540510	541241	243	1	0.005	1	7.04325	1	6	MG_RS02580	4	20	5	12000000	25000000	5700000	6900000
mgeni09572	MG_RS00970	+	201678	202424	248	0.98	0.015	1	7.17825	1	6	MG_RS00970	4	7	1	0	0	9400000	7300000
mgeni13050	MG_RS02335	-	482075	481329	248	1	0.004	1	3.38944	0	6	MG_RS02335	6	23	6	58000000	37000000	21000000	31000000
mgeni02115	MG_RS01750	+	355108	355857	249	0.99	0.005	1	2.58428	0	6	MG_RS01750	5	6	2	0	0	4400000	6100000
mgeni09238	MG_RS00635	+	142563	143318	251	1	0.002	1	4.41464	0	6	MG_RS00635	5	30	4	110000000	92000000	56000000	54000000
mgeni16744	MG_RS02565	-	538315	537557	252	1	0.002	1	4.16136	0	6	MG_RS02565	7	37	9	160000000	210000000	55000000	49000000
mgeni06333	MG_RS01500	+	306821	307591	256	0.97	0.022	1	2.21998	0	6	MG_RS01500	5	12	3	0	0	11000000	9200000
mgeni05505	MG_RS00865	+	190370	191143	257	0.99	0.011	1	7.95476	1	6	MG_RS00865	6	25	5	120000000	40000000	49000000	50000000
mgeni05282	ppnK	+	155444	156223	259	1	0.003	1	3.37289	0	6	ppnK	6	22	5	210000000	160000000	75000000	68000000
mgeni09191	MG_RS00590	+	134559	135338	259	0.98	0.012	1	3.06717	0	6	MG_RS00590	6	10	4	55000000	52000000	18000000	9600000
mgeni13939	MG_RS01655	-	341972	341175	265	1	0.005	1	2.33863	0	6	MG_RS01655	4	15	5	22000000	13000000	16000000	16000000
mgeni00062	MG_RS00045	+	11236	12039	267	0.99	0.006	1	0.590087	0	6	MG_RS00045	4	4	1	0	0	0	3400000
mgeni09524	MG_RS00895	+	193662	194468	268	0.98	0.013	1	7.68786	1	6	MG_RS00895	10	36	10	110000000	87000000	69000000	68000000
mgeni09901	MG_RS01210	+	251781	252587	268	1	0.006	1	3.00736	0	6	MG_RS01210	4	22	5	0	27000000	13000000	12000000
mgeni10802	MG_RS01855	+	386463	387269	268	1	0.005	1	7.76923	1	6	MG_RS01855	5	4	1	24000000	0	0	0
mgeni09492	MG_RS00830	+	184053	184862	269	0.99	0.007	1	5.2772	0	6	MG_RS00830	8	13	3	0	33000000	11000000	10000000
mgeni21720	MG_RS01975	-	407784	406975	269	0.91	0.048	1	5.33035	0	6	MG_RS01975	4	2	1	0	0	8600000	7800000
mgeni13163	MG_RS02250	-	465461	464646	271	1	0.004	1	4.61241	0	6	MG_RS02250	6	18	5	53000000	55000000	13000000	15000000
mgeni21458	MG_RS02105	-	441180	440359	273	0.94	0.052	1	3.77599	0	6	MG_RS02105	5	12	4	7500000	0	8700000	7200000
mgeni18002	MG_RS01575	-	322414	321578	278	1	0.002	1	3.28988	0	6	MG_RS01575	3	32	8	170000000	190000000	94000000	110000000
mgeni01115	MG_RS00825	+	183214	184053	279	0.99	0.007	1	0.343651	0	6	MG_RS00825	4	1	1	0	0	2800000	0
mgeni16964	MG_RS02430	-	505099	504260	279	1	0.009	1	5.53629	0	6	MG_RS02430	5	12	5	25000000	14000000	9400000	7200000
mgeni17232	MG_RS02185	-	454753	453911	280	0.99	0.006	1	7.4147	1	6	MG_RS02185	5	12	4	0	22000000	14000000	9000000
mgeni01672	MG_RS01435	+	293938	294783	281	1	0.001	1	2.94228	0	6	MG_RS01435	6	2	1	0	0	0	0
mgeni17536	MG_RS01895	-	398290	397439	283	0.95	0.027	1	12.3087	1	6	MG_RS01895	3	11	2	380000000	270000000	63000000	28000000
mgeni01824	MG_RS01560	+	319207	320061	284	1	0.003	1	2.672	0	6	MG_RS01560	6	2	1	0	10000000	0	0
mgeni08908	MG_RS00400	+	91065	91919	284	0.99	0.009	1	7.16235	1	6	MG_RS00400	7	49	11	120000000	90000000	38000000	52000000
mgeni09518	rplB	+	192102	192959	285	0.99	0.007	1	7.81085	1	6	rplB	5	48	8	150000000	170000000	27000000	27000000
mgeni21748	MG_RS01905	-	399798	398938	286	0.94	0.039	1	7.10524	1	6	MG_RS01905	3	9	3	0	0	54000000	53000000
mgeni16367	MG_RS00060	-	14432	13569	287	0.99	0.008	1	2.24522	0	6	MG_RS00060	12	1	1	0	0	0	3300000
mgeni00158	MG_RS00115	+	26479	27345	288	0.99	0.005	1	10.9862	1	6	MG_RS00115	6	65	10	210000000	190000000	73000000	79000000
mgeni09502	MG_RS00850	+	188586	189452	288	0.98	0.021	1	7.98558	1	6	MG_RS00850	3	27	5	78000000	36000000	34000000	45000000
mgeni11310	Putative Protein	+	460497	460670	57	0.693367	0.06	0	0.857535	0	1	mpneu08806||50s ribosomal protein l32	1	3	1	0	0	8600000	0
mgeni17013	MG_RS02360	-	490711	489839	290	0.98	0.011	1	8.27106	1	6	MG_RS02360	7	9	4	21000000	18000000	4700000	4000000
mgeni20635	MG_RS02655	-	554430	553558	290	0.97	0.017	1	3.00122	0	6	MG_RS02655	9	21	9	52000000	24000000	21000000	20000000
mgeni11800	Putative Protein	+	526476	526538	20	0.02	0.011	0	7.83564	1	0	0	2	2	1	0	55000000	0	0
mgeni01601	MG_RS01380	+	279799	280674	291	0.98	0.012	1	2.95233	0	6	MG_RS01380	7	14	4	37000000	37000000	11000000	11000000
mgeni06388	MG_RS01565	+	320177	321052	291	1	0.003	1	5.6817	0	6	MG_RS01565	9	40	9	84000000	86000000	27000000	27000000
mgeni12039	MG_RS02670	+	556437	557315	292	0.99	0.008	1	8.33823	1	6	MG_RS02670	5	23	7	29000000	28000000	8200000	7000000
mgeni06377	MG_RS01555	+	318326	319207	293	0.99	0.009	1	0	0	6	MG_RS01555	15	10	3	14000000	10000000	3700000	4900000
mgeni10050	MG_RS01390	+	281079	281963	294	0.99	0.009	1	5.34815	0	6	MG_RS01390	9	10	4	25000000	38000000	0	5500000
mgeni17457	MG_RS01990	-	409858	408971	295	1	0.001	1	8.45708	1	6	MG_RS01990	9	7	1	25000000	0	0	0
mgeni17123	MG_RS02285	-	472957	472067	296	0.89	0.073	1	7.33652	1	6	MG_RS02285	3	3	1	0	0	0	2800000
mgeni08815	MG_RS00310	+	67650	68543	297	0.95	0.046	1	4.56868	0	6	MG_RS00310	10	7	2	0	0	5500000	2400000
mgeni08091	MG_RS02575	+	539633	540529	298	0.99	0.009	1	9.55244	1	6	MG_RS02575	10	40	8	230000000	180000000	63000000	67000000
mgeni01257	MG_RS01005	+	205681	206595	304	0.97	0.018	1	8.35829	1	6	MG_RS01005	9	8	2	36000000	0	0	0
mgeni24844	MG_RS00065	-	15315	14395	306	0.93	0.029	1	4.23422	0	6	MG_RS00065	11	5	3	12000000	8400000	0	5800000
mgeni00131	MG_RS00100	+	23542	24468	308	1	0.004	1	7.85227	1	6	MG_RS00100	5	39	9	85000000	84000000	50000000	41000000
mgeni09964	MG_RS01310	+	267081	268010	309	0.99	0.007	1	3.70079	0	6	MG_RS01310	9	16	4	44000000	0	8100000	5700000
mgeni00008	MG_RS00010	+	1828	2760	310	0.9	0.083	1	12.2664	1	6	MG_RS00010	9	10	5	4700000	6500000	5000000	6500000
mgeni00523	MG_RS00330	+	72499	73434	311	0.99	0.008	1	0	0	6	MG_RS00330	9	20	5	96000000	89000000	24000000	27000000
mgeni00704	MG_RS00475	+	111790	112725	311	1	0.002	1	0	0	6	MG_RS00475	8	18	4	24000000	18000000	13000000	13000000
mgeni02883	MG_RS02145	+	447790	448725	311	0.99	0.009	1	2.01177	0	6	MG_RS02145	7	6	2	19000000	0	3000000	0
mgeni08267	MG_RS02710	+	563993	564931	312	1	0.003	1	10.2013	1	6	MG_RS02710	10	69	17	450000000	390000000	170000000	180000000
mgeni08728	MG_RS00230	+	54657	55604	315	0.98	0.018	1	5.19783	0	6	MG_RS00230	7	10	3	4200000	43000000	9500000	11000000
mgeni09182	MG_RS00560	+	129348	130295	315	1	0.003	1	3.75221	0	6	MG_RS00560	10	19	7	47000000	67000000	28000000	20000000
mgeni20031	MG_RS00275	-	63985	63035	316	1	0.003	1	2.37321	0	6	MG_RS00275	16	51	15	100000000	84000000	38000000	32000000
mgeni13788	MG_RS01800	-	369695	368733	320	1	0.005	1	0.658687	0	6	MG_RS01800	6	82	18	350000000	190000000	73000000	70000000
mgeni05911	MG_RS01225	+	254621	255592	323	1	0.003	1	6.01717	1	6	MG_RS01225	9	43	11	110000000	86000000	36000000	37000000
mgeni13141	MG_RS02270	-	470084	469110	324	0.99	0.016	1	8.25843	1	6	MG_RS02270	9	16	5	0	32000000	17000000	15000000
mgeni17980	MG_RS01620	-	332215	331235	326	0.99	0.008	1	2.70688	0	6	MG_RS01620	7	109	13	2800000000	2200000000	840000000	880000000
mgeni01251	MG_RS00990	+	203515	204501	328	0.98	0.014	1	9.03676	1	6	MG_RS00990	12	78	14	640000000	570000000	150000000	190000000
mgeni20903	MG_RS02480	-	513042	512053	329	1	0.004	1	6.82411	1	6	MG_RS02480	13	5	3	0	0	4000000	5700000
mgeni12413	MG_RS02685	-	559943	558939	334	1	0.005	1	4.07659	0	6	MG_RS02685	6	43	10	79000000	74000000	59000000	53000000
mgeni13784	MG_RS01810	-	371963	370950	337	1	0.004	1	1.98612	0	6	MG_RS01810	12	121	17	1600000000	1500000000	660000000	690000000
mgeni22226	MG_RS01605	-	328446	327433	337	1	0.006	1	5.15858	0	6	MG_RS01605	9	38	12	110000000	93000000	35000000	25000000
mgeni06085	MG_RS01350	+	275141	276163	340	0.99	0.012	1	0	0	6	MG_RS01350	12	46	14	150000000	160000000	57000000	55000000
mgeni17997	MG_RS01595	-	327052	326030	340	0.99	0.015	1	3.83319	0	6	MG_RS01595	9	75	16	380000000	360000000	88000000	89000000
mgeni01378	MG_RS01100	+	232009	233034	341	1	0.002	1	9.46603	1	6	MG_RS01100	7	4	1	0	2000000	0	0
mgeni11055	MG_RS02045	+	420333	421358	341	0.93	0.065	1	10.4331	1	6	MG_RS02045	13	19	3	35000000	44000000	8000000	11000000
mgeni14622	MG_RS01160	-	245597	244566	343	0.99	0.013	1	5.69319	0	6	MG_RS01160	15	13	3	15000000	12000000	5400000	15000000
mgeni13302	MG_RS02130	-	446234	445197	345	0.9	0.039	1	2.96379	0	6	MG_RS02130	8	14	3	30000000	24000000	17000000	19000000
mgeni09948	MG_RS01285	+	264597	265637	346	0.99	0.008	1	3.34916	0	6	MG_RS01285	7	79	15	240000000	300000000	91000000	83000000
mgeni17705	MG_RS01790	-	365575	364535	346	0.99	0.011	1	1.59929	0	6	MG_RS01790	21	19	5	24000000	20000000	10000000	9100000
mgeni21459	MG_RS02100	-	440355	439315	346	0.99	0.008	1	2.78323	0	6	MG_RS02100	11	50	13	160000000	130000000	62000000	67000000
mgeni19285	MG_RS00685	-	154963	153920	347	1	0.003	1	2.8259	0	6	MG_RS00685	9	11	3	8100000	28000000	1300000	3000000
mgeni21223	MG_RS02255	-	466467	465424	347	0.95	0.022	1	6.04307	1	6	MG_RS02255	10	26	9	89000000	41000000	74000000	12000000
mgeni05164	MG_RS00645	+	143906	144958	350	0.95	0.022	1	1	0	6	MG_RS00645	10	7	2	31000000	36000000	6900000	6800000
mgeni14314	MG_RS01405	-	286832	285780	350	0.96	0.022	1	4.88755	0	6	MG_RS01405	12	8	3	3400000	0	5900000	0
mgeni17461	MG_RS01980	-	408793	407729	354	1	0.003	1	7.02741	1	6	MG_RS01980	6	88	13	520000000	370000000	240000000	230000000
mgeni22169	MG_RS01625	-	333309	332233	358	1	0.005	1	9.56322	1	6	MG_RS01625	8	168	17	2800000000	2500000000	1000000000	980000000
mgeni01787	MG_RS01510	+	307930	309009	359	0.98	0.015	1	9.35791	1	6	MG_RS01510	7	7	2	0	0	5500000	4900000
mgeni05717	MG_RS01070	+	220478	221563	361	0.96	0.031	1	8.37457	1	6	MG_RS01070	9	26	7	120000000	60000000	55000000	54000000
mgeni20004	MG_RS00300	-	67318	66227	363	1	0.001	1	2.36042	0	6	MG_RS00300	5	34	10	63000000	87000000	11000000	18000000
mgeni21991	MG_RS01780	-	364023	362920	367	1	0.004	1	4.83083	0	6	MG_RS01780	9	1	1	0	0	2500000	0
mgeni05940	MG_RS01275	+	258041	259159	372	0.97	0.018	1	2.96561	0	6	MG_RS01275	8	38	9	290000000	240000000	110000000	100000000
mgeni08742	MG_RS00250	+	57957	59078	373	0.94	0.035	1	11.0735	1	6	MG_RS00250	11	27	7	140000000	110000000	45000000	31000000
mgeni00686	MG_RS00440	+	104320	105450	376	0.97	0.022	1	6.76809	1	6	MG_RS00440	2	9	3	38000000	86000000	18000000	22000000
mgeni16877	MG_RS02490	-	516124	514991	377	0.98	0.012	1	2.32938	0	6	MG_RS02490	7	15	7	0	0	7000000	4900000
mgeni04009	MG_RS00005	+	686	1828	380	0.89	0.078	1	2.36491	0	6	MG_RS00005	12	32	11	66000000	40000000	21000000	23000000
mgeni11949	MG_RS02595	+	543006	544157	383	0.99	0.008	1	6.3101	1	6	MG_RS02595	12	112	19	1100000000	910000000	270000000	270000000
mgeni17983	MG_RS01615	-	330985	329831	384	0.99	0.007	1	7.07088	1	6	MG_RS01615	11	109	18	1300000000	1400000000	400000000	510000000
mgeni20551	MG_RS02730	-	569556	568399	385	0.98	0.015	1	4.06857	0	6	MG_RS02730	7	3	1	0	0	5200000	3700000
mgeni21202	MG_RS02275	-	471234	470077	385	1	0.004	1	7.61611	1	6	MG_RS02275	11	2	1	0	0	0	0
mgeni16456	MG_RS02770	-	580033	579224	269	0.7	0.133	0	5.68296	0	6	MG_RS02770	11	44	11	210000000	110000000	70000000	74000000
mgeni08503	MG_RS00095	+	22389	23558	389	0.99	0.009	1	8.27617	1	6	MG_RS00095	6	26	5	92000000	76000000	24000000	26000000
mgeni17231	MG_RS02190	-	455947	454766	393	0.99	0.009	1	4.33632	0	6	MG_RS02190	10	83	20	200000000	300000000	110000000	100000000
mgeni12447	tuf	-	555614	554430	394	1	0.004	1	4.05064	0	6	tuf	7	168	21	1900000000	2000000000	620000000	640000000
mgeni04996	MG_RS00525	+	120191	121387	398	1	0.002	1	1.10562	0	6	MG_RS00525	9	24	7	22000000	21000000	12000000	6100000
mgeni16693	MG_RS02620	-	548860	547664	398	0.87	0.082	1	0	0	6	MG_RS02620	6	5	2	0	0	5600000	5200000
mgeni04868	MG_RS00445	+	105452	106660	402	1	0.003	1	10.5896	1	6	MG_RS00445	6	22	6	54000000	23000000	9400000	18000000
mgeni20992	glyA	-	498306	497086	406	0.99	0.01	1	1.85515	0	6	glyA	9	28	9	55000000	72000000	14000000	14000000
mgeni08212	MG_RS02680	+	557726	558949	407	0.99	0.006	1	5.67298	0	6	MG_RS02680	11	36	13	47000000	60000000	29000000	20000000
mgeni16918	MG_RS02475	-	512050	511373	225	0.75	0.124	0	3.72663	0	6	MG_RS02475	10	13	5	18000000	29000000	10000000	9500000
mgeni09024	MG_RS00435	+	103104	104327	407	0.97	0.017	1	8.61463	1	6	MG_RS00435	5	14	3	34000000	32000000	16000000	26000000
mgeni09501	MG_RS00845	+	187302	188531	409	1	0.004	1	7.43968	1	6	MG_RS00845	10	19	7	22000000	19000000	6300000	8100000
mgeni08650	MG_RS00175	+	40542	41786	414	0.99	0.007	1	21.4851	1	6	MG_RS00175	14	14	6	29000000	26000000	6800000	8100000
mgeni17686	MG_RS01805	-	370963	369713	416	0.99	0.008	1	2.44589	0	6	MG_RS01805	13	51	14	160000000	170000000	49000000	48000000
mgeni00045	MG_RS00025	+	7294	8547	417	0.99	0.011	1	8.2448	1	6	MG_RS00025	10	14	4	11000000	11000000	5500000	5300000
mgeni05610	MG_RS01010	+	206588	207850	420	0.93	0.038	1	9.12346	1	6	MG_RS01010	14	4	2	0	0	5400000	2600000
mgeni00414	MG_RS00260	+	59740	61005	421	1	0.005	1	8.83287	1	6	MG_RS00260	13	77	19	160000000	200000000	65000000	53000000
mgeni17100	MG_RS02295	-	474892	474578	104	0.85	0.085	0	7.18408	1	6	MG_RS02295	4	1	1	12000000	0	0	0
mgeni09493	MG_RS00835	+	184875	186149	424	0.98	0.015	1	5.69033	0	6	MG_RS00835	2	15	4	5600000	0	11000000	10000000
mgeni20576	MG_RS02715	-	566205	564928	425	1	0.003	1	2.64074	0	6	MG_RS02715	7	15	5	13000000	47000000	8500000	7800000
mgeni00837	MG_RS00610	+	138106	139407	433	0.99	0.01	1	2.41052	0	6	MG_RS00610	11	40	9	78000000	100000000	97000000	33000000
mgeni16460	MG_RS02760	-	578581	577268	437	0.98	0.014	1	5.8058	0	6	MG_RS02760	16	5	2	0	0	1200000	810000
mgeni17573	MG_RS01875	-	393634	392303	443	0.99	0.008	1	4.67819	0	6	MG_RS01875	6	15	3	33000000	29000000	9700000	13000000
mgeni06107	MG_RS01395	+	281993	283327	444	1	0.004	1	5.82289	0	6	MG_RS01395	12	104	20	230000000	340000000	88000000	91000000
mgeni20074	MG_RS00245	-	58309	56969	446	0.99	0.009	1	4.04436	0	6	MG_RS00245	13	35	10	41000000	46000000	9400000	8900000
mgeni22470	MG_RS01460	-	300804	299464	446	1	0.002	1	5.16948	0	6	MG_RS01460	11	7	2	9500000	9800000	5100000	0
mgeni21023	MG_RS02380	-	494967	493624	447	1	0.004	1	3.74889	0	6	MG_RS02380	13	99	20	320000000	260000000	130000000	160000000
mgeni17426	engA	-	414319	412973	448	0.99	0.011	1	9.12903	1	6	engA	11	3	2	0	0	3500000	3400000
mgeni08659	MG_RS00185	+	43401	44753	450	0.99	0.009	1	8.85348	1	6	MG_RS00185	12	43	12	54000000	55000000	18000000	11000000
mgeni09230	MG_RS00620	+	140037	141410	457	1	0.004	1	4.11542	0	6	MG_RS00620	12	47	9	100000000	83000000	20000000	32000000
mgeni17984	MG_RS01610	-	329827	328454	457	0.99	0.01	1	2.94616	0	6	MG_RS01610	10	89	15	610000000	530000000	190000000	220000000
mgeni08844	MG_RS00345	+	77685	79085	466	0.99	0.011	1	10.59	1	6	MG_RS00345	7	3	2	0	0	3300000	1900000
mgeni04995	MG_RS00520	+	118781	120187	468	0.99	0.008	1	9.05131	1	6	MG_RS00520	14	14	6	12000000	28000000	7000000	7500000
mgeni00914	MG_RS00670	+	151306	152721	471	1	0.005	1	1.33267	0	6	MG_RS00670	13	3	1	0	0	3400000	0
mgeni21992	MG_RS01775	-	362802	361378	474	0.94	0.028	1	5.40717	0	6	MG_RS01775	3	1	1	0	0	0	3400000
mgeni20954	MG_RS02425	-	504258	502828	476	0.97	0.021	1	5.41299	0	6	MG_RS02425	18	109	28	170000000	180000000	71000000	51000000
mgeni00738	MG_RS00540	+	124417	125850	477	0.96	0.022	1	4.76133	0	6	MG_RS00540	5	4	2	34000000	0	3700000	2700000
mgeni00757	MG_RS00550	+	127279	128712	477	1	0.002	1	3.36437	0	6	MG_RS00550	12	19	7	22000000	42000000	7900000	6800000
mgeni09172	MG_RS00545	+	125853	127286	477	0.99	0.011	1	4.58646	0	6	MG_RS00545	7	32	11	53000000	62000000	29000000	24000000
mgeni22168	MG_RS01630	-	334773	333337	478	1	0.005	1	9.87819	1	6	MG_RS01630	6	100	18	1300000000	1100000000	380000000	330000000
mgeni04460	MG_RS00225	+	53204	54655	483	1	0.001	1	1.75847	0	6	MG_RS00225	8	5	3	0	0	2500000	3400000
mgeni06600	MG_RS01695	+	345182	346633	483	0.99	0.008	1	0.693885	0	6	MG_RS01695	9	18	4	3200000	0	10000000	5400000
mgeni16516	MG_RS02720	-	567640	566186	484	1	0.002	1	3.64357	0	6	MG_RS02720	17	46	12	48000000	46000000	17000000	27000000
mgeni09968	MG_RS01325	+	270405	271874	489	0.99	0.01	1	7.32128	1	6	MG_RS01325	1	6	2	32000000	17000000	12000000	6900000
mgeni01573	MG_RS01330	+	271840	273318	492	0.95	0.024	1	5.30025	0	6	MG_RS01330	7	3	2	0	0	7900000	10000000
mgeni01484	MG_RS01215	+	252508	253995	495	0.95	0.023	1	10.1909	1	6	MG_RS01215	9	8	2	0	0	13000000	12000000
mgeni22485	MG_RS01450	-	297606	296113	497	0.98	0.014	1	1	0	6	MG_RS01450	18	63	19	100000000	140000000	51000000	45000000
mgeni12799	MG_RS02465	-	510959	509460	499	0.95	0.027	1	0.994793	0	6	MG_RS02465	14	124	19	680000000	650000000	250000000	250000000
mgeni00971	MG_RS00740	+	160921	162435	504	0.97	0.022	1	4.30708	0	6	MG_RS00740	15	49	12	150000000	140000000	27000000	24000000
mgeni20755	MG_RS02560	-	537564	536041	507	0.99	0.013	1	2.07549	0	6	MG_RS02560	8	30	7	60000000	58000000	32000000	29000000
mgeni01491	MG_RS01230	+	255595	257121	508	0.99	0.01	1	1.18774	0	6	MG_RS01230	17	119	24	130000000	120000000	73000000	64000000
mgeni20134	glpK	-	46276	44750	508	1	0.006	1	2.49177	0	6	glpK	11	14	3	13000000	0	1600000	7500000
mgeni18863	Putative Protein	-	211489	211325	54	0.33	0.106	0	3.26651	0	0	0	1	2	1	53000000	40000000	0	0
mgeni00576	MG_RS00355	+	81046	82596	516	0.98	0.011	1	2.86378	0	6	MG_RS00355	17	37	9	43000000	19000000	16000000	14000000
mgeni20943	MG_RS02435	-	506655	505099	518	1	0.002	1	1.17738	0	6	MG_RS02435	14	67	15	130000000	110000000	35000000	44000000
mgeni09481	MG_RS00805	+	179151	180746	531	0.99	0.009	1	7.31806	1	6	MG_RS00805	11	53	15	98000000	110000000	32000000	25000000
mgeni20991	MG_RS02400	-	499911	498316	531	1	0.004	1	2.58873	0	6	MG_RS02400	10	39	10	72000000	53000000	28000000	25000000
mgeni17098	MG_RS02305	-	477139	475526	537	0.98	0.013	1	2.55766	0	6	MG_RS02305	17	7	3	26000000	14000000	7500000	7900000
mgeni16993	MG_RS02385	-	496615	494984	543	1	0.006	1	0	0	6	MG_RS02385	20	210	39	1700000000	1600000000	530000000	520000000
mgeni04537	MG_RS00270	+	61406	63058	550	1	0.002	1	10.8857	1	6	MG_RS00270	9	70	16	170000000	250000000	91000000	69000000
mgeni00264	MG_RS00180	+	41758	43428	556	0.99	0.007	1	8.80529	1	6	MG_RS00180	19	67	22	130000000	120000000	36000000	38000000
mgeni13937	MG_RS01660	-	343703	342033	556	1	0.003	1	3.95982	0	6	MG_RS01660	19	25	11	25000000	7500000	14000000	16000000
mgeni13148	MG_RS02260	-	468083	466410	557	0.98	0.015	1	4.79934	0	6	MG_RS02260	15	62	19	85000000	72000000	43000000	51000000
mgeni16770	MG_RS02530	-	531217	529532	561	0.99	0.012	1	4.73621	0	6	MG_RS02530	8	29	9	34000000	60000000	16000000	15000000
mgeni00874	MG_RS00650	+	144973	146667	564	1	0.003	1	8.50314	1	6	MG_RS00650	14	4	1	0	0	0	4600000
mgeni19993	MG_RS00315	-	70225	68522	567	0.9	0.051	1	1	0	6	MG_RS00315	5	17	3	120000000	100000000	36000000	39000000
mgeni09384	MG_RS00755	+	165471	167180	569	1	0.004	1	4.65017	0	6	MG_RS00755	13	55	17	61000000	61000000	24000000	18000000
mgeni20756	MG_RS02555	-	536037	534319	572	1	0.005	1	4.74608	0	6	MG_RS02555	11	70	15	130000000	120000000	50000000	50000000
mgeni05703	MG_RS01055	+	216761	218518	585	0.99	0.006	1	9.2446	1	6	MG_RS01055	14	38	11	110000000	95000000	35000000	34000000
mgeni13110	MG_RS02290	-	474653	472884	589	0.94	0.03	1	3.79552	0	6	MG_RS02290	13	22	10	38000000	32000000	14000000	15000000
mgeni08686	MG_RS00200	+	47580	49355	591	1	0.005	1	1	0	6	MG_RS00200	13	9	5	13000000	0	8400000	6300000
mgeni13765	dnaK	-	376706	374919	595	1	0.004	1	4.89074	0	6	dnaK	14	184	26	2000000000	1800000000	730000000	740000000
mgeni20823	MG_RS02515	-	524145	522352	597	0.99	0.006	1	3.94611	0	6	MG_RS02515	13	6	2	0	14000000	4000000	3500000
mgeni00975	MG_RS00750	+	163591	165387	598	1	0.004	1	4.63715	0	6	MG_RS00750	16	2	1	0	9000000	0	0
mgeni13614	MG_RS01890	-	397424	395625	599	1	0.002	1	12.7062	1	6	MG_RS01890	11	113	20	530000000	470000000	130000000	160000000
mgeni05794	MG_RS01130	+	237347	239152	601	0.98	0.017	1	8.88774	1	6	MG_RS01130	7	75	21	220000000	170000000	110000000	100000000
mgeni00117	MG_RS00085	+	17404	19242	612	0.92	0.048	1	9.6129	1	6	MG_RS00085	15	32	14	23000000	24000000	17000000	19000000
mgeni09485	MG_RS00815	+	181005	182864	619	0.99	0.01	1	7.39486	1	6	MG_RS00815	26	75	19	110000000	96000000	49000000	38000000
mgeni01632	MG_RS01410	+	286885	288747	620	0.98	0.012	1	3.46122	0	6	MG_RS01410	13	17	8	22000000	18000000	12000000	8300000
mgeni08478	MG_RS00080	+	15555	17426	623	0.99	0.008	1	2.50999	0	6	MG_RS00080	15	25	10	14000000	14000000	17000000	20000000
mgeni10093	MG_RS01415	+	288753	290645	630	1	0.006	1	0.55814	0	6	MG_RS01415	13	17	10	37000000	35000000	14000000	13000000
mgeni05811	gyrB	+	240323	242224	633	0.99	0.012	1	10.2919	1	6	gyrB	13	20	5	24000000	25000000	8400000	9200000
mgeni01271	MG_RS01020	+	208474	210390	638	0.96	0.023	1	7.87478	1	6	MG_RS01020	16	99	21	240000000	240000000	74000000	66000000
mgeni08845	MG_RS00350	+	79089	81035	648	1	0.006	1	6.66014	1	6	MG_RS00350	6	37	12	49000000	39000000	21000000	12000000
mgeni00009	gyrB	+	2845	4797	650	1	0.005	1	2.65461	0	6	lcl|NC_000908.2_cds_WP_009885560.1_3	16	70	20	85000000	91000000	27000000	29000000
mgeni04998	MG_RS00530	+	121571	123523	650	0.97	0.022	1	9.43443	1	6	MG_RS00530	16	112	25	150000000	120000000	59000000	54000000
mgeni04332	MG_RS00160	+	36977	38977	666	1	0.004	1	9.67539	1	6	MG_RS00160	15	34	10	34000000	36000000	9600000	14000000
mgeni08830	MG_RS00325	+	70530	72572	680	0.95	0.028	1	4.66761	0	6	MG_RS00325	9	12	4	0	35000000	13000000	11000000
mgeni00719	fusA	+	114808	116874	688	0.99	0.006	1	3.15949	0	6	fusA	18	118	25	160000000	150000000	55000000	47000000
mgeni12408	MG_RS02695	-	562604	560496	702	1	0.006	1	7.23937	1	6	MG_RS02695	16	109	22	240000000	230000000	94000000	91000000
mgeni21337	Putative Protein	-	452706	452518	62	0.32	0.074	0	7.38926	1	0	0	1	5	1	1400000000	1200000000	0	120000000
mgeni09274	MG_RS00665	+	149199	151328	709	1	0.003	1	7.02855	1	6	MG_RS00665	26	58	18	35000000	41000000	18000000	15000000
mgeni17235	MG_RS02180	-	453757	451613	714	0.99	0.007	1	6.84117	1	6	MG_RS02180	18	163	39	210000000	200000000	69000000	76000000
mgeni06087	MG_RS01360	+	276647	278812	721	0.99	0.009	1	1.4536	0	6	MG_RS01360	17	72	19	74000000	85000000	24000000	26000000
mgeni09186	MG_RS00575	+	131385	133562	725	0.99	0.011	1	3.36783	0	6	MG_RS00575	14	86	23	94000000	92000000	30000000	30000000
mgeni13522	MG_RS02000	-	412934	410664	756	0.99	0.012	1	6.73822	1	6	MG_RS02000	15	172	38	220000000	180000000	63000000	78000000
mgeni06369	MG_RS01520	+	310511	312808	765	0.99	0.01	1	2.82815	0	6	MG_RS01520	13	21	11	16000000	27000000	7000000	9400000
mgeni21704	MG_RS01985	-	408954	408793	53	0.543055	0.095	0	9.16689	1	6	MG_RS01985	1	5	1	38000000	41000000	31000000	33000000
mgeni01408	MG_RS01155	+	242224	244569	781	1	0.005	1	9.68486	1	6	MG_RS01155	21	30	10	43000000	51000000	15000000	14000000
mgeni18001	MG_RS01580	-	324811	322433	792	0.99	0.007	1	3.38551	0	6	MG_RS01580	15	16	8	17000000	11000000	7600000	4000000
mgeni01622	MG_RS01400	+	283396	285783	795	0.99	0.008	1	0.409091	0	6	MG_RS01400	22	174	44	420000000	300000000	130000000	140000000
mgeni01379	MG_RS01105	+	233038	235458	806	1	0.005	1	10.2197	1	6	MG_RS01105	21	52	13	28000000	44000000	13000000	13000000
mgeni04831	MG_RS00410	+	94535	96955	806	1	0.003	1	4.17857	0	6	MG_RS00410	23	55	19	47000000	54000000	16000000	25000000
mgeni20809	MG_RS02525	-	529494	526987	835	0.94	0.043	1	7.27269	1	6	MG_RS02525	23	9	6	26000000	13000000	5700000	6200000
mgeni08410	MG_RS00020	+	4812	7322	836	1	0.003	1	4.57033	0	6	MG_RS00020	24	84	24	84000000	79000000	27000000	29000000
mgeni13506	MG_RS02030	-	419486	416967	839	1	0.004	1	11.677	1	6	MG_RS02030	25	15	4	13000000	0	0	4900000
mgeni00690	MG_RS00450	+	106660	109206	848	1	0.006	1	2.40031	0	6	MG_RS00450	13	64	16	91000000	130000000	44000000	41000000
mgeni00626	MG_RS00405	+	91924	94548	874	0.98	0.013	1	5.41429	0	6	MG_RS00405	16	49	13	55000000	45000000	21000000	18000000
mgeni17299	MG_RS02110	-	443878	441191	895	0.99	0.008	1	6.81676	1	6	MG_RS02110	20	24	9	45000000	31000000	7000000	11000000
mgeni13830	MG_RS01765	-	360593	357891	900	1	0.005	1	4.53725	0	6	MG_RS01765	22	33	14	30000000	33000000	13000000	12000000
mgeni00613	MG_RS00395	+	88228	90954	908	0.99	0.011	1	5.62249	0	6	MG_RS00395	20	102	22	220000000	180000000	64000000	66000000
mgeni13595	MG_RS01920	-	402923	400119	934	1	0.004	1	9.7767	1	6	MG_RS01920	20	21	8	0	13000000	8400000	7200000
mgeni12711	MG_RS02520	-	527015	524151	954	0.96	0.024	1	3.91278	0	6	MG_RS02520	34	9	3	21000000	36000000	0	1500000
mgeni13964	MG_RS01640	-	338324	335412	970	0.95	0.023	1	4.48385	0	6	MG_RS01640	10	2	1	0	0	740000	0
mgeni17704	MG_RS01795	-	368530	365582	982	1	0.005	1	2.78164	0	6	MG_RS01795	26	104	31	95000000	57000000	31000000	31000000
mgeni04839	MG_RS00425	+	99383	102457	1024	1	0.004	1	7.86995	1	6	MG_RS00425	24	107	26	110000000	94000000	54000000	47000000
mgeni00118	MG_RS00090	+	19252	22347	1031	1	0.004	1	9.34416	1	6	MG_RS00090	38	20	7	16000000	20000000	3100000	4900000
mgeni09750	MG_RS01080	+	225906	229067	1053	0.98	0.011	1	3.98919	0	6	MG_RS01080	15	253	35	820000000	750000000	320000000	340000000
mgeni05434	MG_RS00800	+	175805	179146	1113	0.97	0.014	1	4.23541	0	6	MG_RS00800	35	169	41	130000000	150000000	45000000	41000000
mgeni21807	MG_RS01865	-	391338	387916	1140	0.99	0.008	1	7.77924	1	6	MG_RS01865	3	198	32	350000000	370000000	160000000	120000000
mgeni17613	MG_RS01840	-	381508	377975	1177	1	0.005	1	3.3488	0	6	MG_RS01840	27	32	11	13000000	9300000	5100000	7300000
mgeni21818	MG_RS01850	-	386409	382732	1225	0.98	0.013	1	0	0	6	MG_RS01850	30	31	15	9800000	46000000	14000000	11000000
mgeni23569	MG_RS00735	-	160914	160072	280	0.83	0.093	0	4.65483	0	6	MG_RS00735	0	2	2	0	0	0	4400000
mgeni21586	MG_RS02060	-	426912	423100	1270	0.98	0.013	1	6.34533	1	6	MG_RS02060	31	44	11	32000000	38000000	8600000	6500000
mgeni17313	MG_RS02085	-	434458	430580	1292	1	0.004	1	8.03298	1	6	MG_RS02085	38	191	45	270000000	260000000	110000000	110000000
mgeni17312	MG_RS02090	-	438640	434468	1390	0.98	0.014	1	1.76943	0	6	MG_RS02090	35	206	48	270000000	350000000	81000000	97000000
mgeni05718	MG_RS01075	+	221570	225904	1444	0.98	0.015	1	11.4076	1	6	MG_RS01075	25	314	52	1100000000	1200000000	470000000	400000000
mgeni24672	MG_RS00155	-	36714	32359	1451	1	0.004	1	3.43232	0	6	MG_RS00155	38	21	6	9500000	15000000	5200000	4400000
mgeni21079	Putative Protein	-	489552	484702	1616	0.99	0.009	1	4.51331	0	6	MG_RS02355	10	194	42	340000000	310000000	120000000	86000000
mgeni20546	Putative Protein	-	576345	570994	1783	0.98	0.015	1	3.09664	0	6	MG_RS02750	27	5	2	0	0	4800000	4500000
mgeni01500	Putative Protein	+	259177	264594	1805	0.98	0.015	1	5.61725	0	6	MG_RS01280	40	382	87	230000000	240000000	170000000	160000000
mgeni00002	Putative Protein	+	277	339	20	0.01	0.009	0	1.38577	0	0	0	1
mgeni00003	Putative Protein	+	355	483	42	0.03	0.016	0	6.92452	1	0	0	0
mgeni00004	Putative Protein	+	547	618	23	0.01	0.009	0	4.37863	0	0	0	2
mgeni07783	Putative Protein	+	500051	500185	44	0.53	0.067	1	4.7591	0	0	0	0
mgeni08306	Putative Protein	+	569432	569578	48	0.52	0.059	1	10.8685	1	0	0	3
mgeni00011	Putative Protein	+	4891	5067	58	0.15	0.073	0	4.65029	0	0	0	0
mgeni00014	Putative Protein	+	5185	5253	22	0	0.007	0	4.66204	0	0	0	1
mgeni00015	Putative Protein	+	5260	5418	52	0.07	0.038	0	3.56163	0	0	0	0
mgeni00023	Putative Protein	+	5680	5745	21	0.02	0.013	0	5.02674	0	0	0	0
mgeni00026	Putative Protein	+	5905	5982	25	0	0.002	0	8.04321	1	0	0	3
mgeni00028	Putative Protein	+	6010	6072	20	0	0.003	0	11.3003	1	0	0	1
mgeni00032	Putative Protein	+	6268	6345	25	0.01	0.007	0	5.85925	0	0	0	1
mgeni00036	Putative Protein	+	6460	6609	49	0.02	0.013	0	10.4121	1	0	0	2
mgeni00037	Putative Protein	+	6616	6741	41	0.1	0.032	0	8.89416	1	0	0	0
mgeni00039	Putative Protein	+	6811	6918	35	0	0.002	0	8.20587	1	0	0	0
mgeni00040	Putative Protein	+	6931	6996	21	0	0.004	0	0.233333	0	0	0	0
mgeni00043	Putative Protein	+	7150	7212	20	0	0.001	0	7.34935	1	0	0	1
mgeni15352	Putative Protein	-	142184	142038	48	0.55	0.063	1	2.36656	0	0	0	0
mgeni00060	Putative Protein	+	10207	10305	32	0.08	0.029	0	5.61666	0	0	0	0
mgeni15855	Putative Protein	-	76172	76020	50	0.53	0.053	1	4.24712	0	3	0	0
mgeni00068	Putative Protein	+	13063	13137	24	0.02	0.02	0	3.1971	0	0	0	0
mgeni00073	Putative Protein	+	13486	13554	22	0.04	0.03	0	2.38445	0	0	0	1
mgeni00074	Putative Protein	+	13789	13974	61	0.21	0.072	0	6.94248	1	3	0	2
mgeni00075	Putative Protein	+	14116	14412	98	0.47	0.09	0	4.20685	0	3	0	2
mgeni00078	Putative Protein	+	14617	14733	38	0.05	0.03	0	6.33059	1	0	0	1
mgeni00086	Putative Protein	+	15280	15432	50	0.12	0.053	0	0.371638	0	3	0	1
mgeni00090	Putative Protein	+	15712	15780	22	0	0.005	0	4.45086	0	0	0	0
mgeni00106	Putative Protein	+	16426	16512	28	0	0.006	0	0	0	0	0	0
mgeni00108	Putative Protein	+	16669	16779	36	0.01	0.006	0	5.90863	0	0	0	2
mgeni00109	Putative Protein	+	16780	16884	34	0	0.004	0	4.25057	0	0	0	3
mgeni00111	Putative Protein	+	16942	17022	26	0.09	0.035	0	2.86682	0	0	0	1
mgeni14161	Putative Protein	-	309380	309222	52	0.57	0.079	1	3.86515	0	0	0	4
mgeni15420	Putative Protein	-	134123	133959	54	0.52	0.069	1	7.53442	1	3	0	4
mgeni00120	Putative Protein	+	22477	22581	34	0.02	0.016	0	7.42734	1	0	0	2
mgeni00122	Putative Protein	+	22633	22806	57	0.05	0.034	0	10.8562	1	0	0	1
mgeni00123	Putative Protein	+	22810	23142	110	0.45	0.071	0	7.31143	1	0	0	7
mgeni00128	Putative Protein	+	23296	23427	43	0.02	0.018	0	8.92888	1	0	0	3
mgeni01362	Putative Protein	+	229162	229335	57	0.7	0.081	1	8.08615	1	0	0	0
mgeni00135	Putative Protein	+	24730	24813	27	0.02	0.017	0	21.6889	1	0	0	1
mgeni00136	Putative Protein	+	24823	24903	26	0.02	0.017	0	22.2247	1	0	0	3
mgeni00137	Putative Protein	+	24919	24984	21	0.08	0.044	0	8.77181	1	0	0	2
mgeni00141	Putative Protein	+	25111	25173	20	0.01	0.008	0	9.42847	1	0	0	0
mgeni00143	Putative Protein	+	25216	25350	44	0.03	0.019	0	10.411	1	0	0	1
mgeni00147	Putative Protein	+	25516	25584	22	0.01	0.007	0	10.7538	1	0	0	1
mgeni00149	Putative Protein	+	25648	25719	23	0.01	0.007	0	11.5672	1	0	0	0
mgeni00157	Putative Protein	+	26242	26349	35	0.06	0.029	0	11.7346	1	0	0	0
mgeni19060	Putative Protein	-	185245	185072	57	0.6	0.086	1	4.51526	0	3	0	1
mgeni01382	MG_RS01115	+	236065	236244	59	0.838107	0.044	1	8.24727	1	6	MG_RS01115	0
mgeni00161	Putative Protein	+	28696	28779	27	0.01	0.012	0	4.11714	0	0	0	1
mgeni00166	Putative Protein	+	29329	29454	41	0.06	0.043	0	2.63804	0	0	0	0
mgeni00169	Putative Protein	+	29857	29931	24	0.04	0.023	0	2.78285	0	0	0	1
mgeni00173	Putative Protein	+	30271	30345	24	0.01	0.008	0	6.91444	1	0	0	0
mgeni00176	Putative Protein	+	30466	30534	22	0.01	0.008	0	6.53933	1	0	0	0
mgeni00177	Putative Protein	+	30736	30867	43	0.02	0.013	0	3.20645	0	0	0	2
mgeni00179	Putative Protein	+	31195	31347	50	0.32	0.062	0	5.38884	0	0	0	1
mgeni00182	Putative Protein	+	31531	31602	23	0.04	0.031	0	0.283333	0	0	0	0
mgeni00184	Putative Protein	+	31807	31914	35	0.01	0.006	0	1.95901	0	0	0	1
mgeni00185	Putative Protein	+	31957	32037	26	0.01	0.01	0	6.49556	1	0	0	0
mgeni00186	Putative Protein	+	32038	32133	31	0	0.004	0	3.99158	0	0	0	1
mgeni00187	Putative Protein	+	32227	32301	24	0	0.004	0	3.68118	0	0	0	0
mgeni00191	Putative Protein	+	32572	32649	25	0	0.001	0	3.64065	0	0	0	0
mgeni00195	Putative Protein	+	32929	33045	38	0	0.003	0	4.92489	0	0	0	0
mgeni00200	Putative Protein	+	33451	33732	93	0.24	0.058	0	4.07973	0	3	0	3
mgeni00201	Putative Protein	+	33748	33972	74	0.2	0.059	0	5.70463	0	0	0	3
mgeni00206	Putative Protein	+	34378	34449	23	0.02	0.016	0	0	0	0	0	1
mgeni00208	Putative Protein	+	34633	34698	21	0	0.003	0	3.9193	0	0	0	1
mgeni00210	Putative Protein	+	34840	34926	28	0	0.001	0	1	0	0	0	2
mgeni00216	Putative Protein	+	35266	35355	29	0.06	0.029	0	4.76952	0	0	0	1
mgeni00217	Putative Protein	+	35362	35439	25	0.01	0.009	0	7.26637	1	0	0	1
mgeni00219	Putative Protein	+	35602	35721	39	0.02	0.015	0	0.700944	0	0	0	2
mgeni00221	Putative Protein	+	35812	35916	34	0	0.005	0	6.4335	1	0	0	0
mgeni00224	Putative Protein	+	36001	36126	41	0.01	0.012	0	6.39923	1	0	0	1
mgeni00227	Putative Protein	+	36310	36486	58	0.2	0.072	0	11.3184	1	0	0	3
mgeni00228	Putative Protein	+	36631	36741	36	0.07	0.035	0	8.26428	1	0	0	3
mgeni00230	Putative Protein	+	37009	37074	21	0	0.006	0	7.27586	1	0	0	1
mgeni00234	Putative Protein	+	38530	38595	21	0	0.006	0	7.59248	1	0	0	2
mgeni03850	Putative Protein	+	559642	559821	59	0.67	0.087	1	8.18018	1	0	0	2
mgeni00242	Putative Protein	+	40216	40299	27	0.06	0.031	0	7.31022	1	0	0	0
mgeni00246	Putative Protein	+	40495	40596	33	0.03	0.022	0	6.50736	1	0	0	0
mgeni00248	Putative Protein	+	40654	40770	38	0.02	0.015	0	7.88521	1	0	0	1
mgeni00250	Putative Protein	+	40864	40968	34	0	0.005	0	6.82059	1	0	0	2
mgeni00251	Putative Protein	+	40981	41082	33	0	0.002	0	9.61975	1	0	0	1
mgeni02599	Putative Protein	+	416152	416334	60	0.65	0.078	1	12.0854	1	3	0	0
mgeni00266	Putative Protein	+	43534	43617	27	0.01	0.01	0	6.77614	1	0	0	0
mgeni00273	Putative Protein	+	43933	44109	58	0.13	0.074	0	6.27266	1	0	0	3
mgeni00275	Putative Protein	+	44164	44235	23	0.01	0.011	0	9.09751	1	0	0	2
mgeni00277	Putative Protein	+	44308	44418	36	0	0.003	0	7.55159	1	0	0	2
mgeni00289	Putative Protein	+	45352	45543	63	0.19	0.074	0	9.57403	1	0	0	2
mgeni00291	Putative Protein	+	45631	45729	32	0	0.005	0	11.468	1	0	0	0
mgeni00293	Putative Protein	+	45940	46035	31	0.02	0.016	0	0.535714	0	0	0	3
mgeni00314	Putative Protein	+	47734	47877	47	0.06	0.032	0	1.61941	0	0	0	0
mgeni00315	Putative Protein	+	47878	48015	45	0.02	0.014	0	6.8481	1	0	0	2
mgeni00316	Putative Protein	+	48034	48150	38	0	0.004	0	0.683333	0	0	0	0
mgeni00324	Putative Protein	+	48418	48492	24	0.15	0.053	0	5.65805	0	0	0	0
mgeni00331	Putative Protein	+	48982	49101	39	0.03	0.019	0	4.10188	0	0	0	0
mgeni00333	Putative Protein	+	49228	49296	22	0.01	0.006	0	5.035	0	0	0	1
mgeni00334	Putative Protein	+	49297	49371	24	0.06	0.039	0	4.15206	0	0	0	2
mgeni07071	Putative Protein	+	405017	405202	61	0.76	0.059	1	9.0821	1	0	0	1
mgeni00340	Putative Protein	+	51709	51798	29	0.01	0.009	0	0.412854	0	0	0	0
mgeni00363	Putative Protein	+	54685	54777	30	0.01	0.011	0	4.72406	0	0	0	0
mgeni00376	Putative Protein	+	55390	55452	20	0	0.002	0	0	0	0	0	2
mgeni00378	Putative Protein	+	55522	55584	20	0.01	0.012	0	8.35247	1	0	0	0
mgeni00380	Putative Protein	+	56791	56895	34	0.09	0.055	0	4.49248	0	0	0	1
mgeni00381	Putative Protein	+	56932	57129	65	0.09	0.056	0	0.493827	0	0	0	0
mgeni00382	Putative Protein	+	57271	57366	31	0.02	0.015	0	5.81548	0	0	0	2
mgeni00384	Putative Protein	+	57715	57780	21	0	0.002	0	10.1785	1	0	0	1
mgeni00387	Putative Protein	+	57856	58059	67	0.25	0.085	0	6.84304	1	0	0	2
mgeni00388	Putative Protein	+	58075	58143	22	0	0.003	0	7.01632	1	0	0	0
mgeni00396	Putative Protein	+	58546	58644	32	0.03	0.022	0	6.7245	1	0	0	0
mgeni00397	Putative Protein	+	58669	58767	32	0.01	0.006	0	10.3995	1	0	0	1
mgeni00401	Putative Protein	+	58900	58968	22	0.01	0.016	0	8.19402	1	0	0	0
mgeni00406	Putative Protein	+	59161	59283	40	0.01	0.007	0	11.7018	1	0	0	0
mgeni00408	Putative Protein	+	59368	59448	26	0.01	0.01	0	8.83428	1	0	0	2
mgeni00410	Putative Protein	+	59479	59574	31	0	0.005	0	13.4842	1	0	0	0
mgeni14260	Putative Protein	-	294443	294258	61	0.61	0.117	1	3.95913	0	3	0	4
mgeni00415	Putative Protein	+	61096	61167	23	0	0.003	0	8.58013	1	0	0	2
mgeni00416	Putative Protein	+	61174	61383	69	0.23	0.086	0	10.9105	1	0	0	3
mgeni00421	Putative Protein	+	61945	62025	26	0.01	0.006	0	13.7625	1	0	0	2
mgeni00432	Putative Protein	+	63421	63498	25	0.01	0.015	0	9.80747	1	0	0	1
mgeni00440	Putative Protein	+	64624	64941	105	0.53	0.096	0	6.77607	1	3	0	2
mgeni00449	Putative Protein	+	65686	65793	35	0.02	0.016	0	1.90393	0	0	0	1
mgeni00450	Putative Protein	+	65809	65997	62	0.31	0.095	0	6.50931	1	0	0	1
mgeni00452	Putative Protein	+	66046	66291	81	0.18	0.059	0	7.63132	1	3	0	4
mgeni00459	Putative Protein	+	66889	66954	21	0	0.002	0	2.71184	0	0	0	0
mgeni00461	Putative Protein	+	67033	67179	48	0.11	0.04	0	2.26878	0	0	0	0
mgeni00462	Putative Protein	+	67264	67458	64	0.2	0.079	0	1.93044	0	3	0	2
mgeni00465	Putative Protein	+	67684	67749	21	0	0.008	0	1.95706	0	0	0	1
mgeni00466	Putative Protein	+	67762	67830	22	0.03	0.018	0	6.08147	1	0	0	1
mgeni00468	Putative Protein	+	67933	68124	63	0.27	0.082	0	6.66878	1	0	0	1
mgeni00470	Putative Protein	+	68176	68280	34	0.04	0.026	0	2.40667	0	0	0	3
mgeni00471	Putative Protein	+	68317	68379	20	0	0	0	3.35142	0	0	0	0
mgeni00472	Putative Protein	+	68413	68487	24	0.14	0.062	0	4.4253	0	0	0	0
mgeni00473	Putative Protein	+	68560	68634	24	0.01	0.012	0	2.6593	0	0	0	0
mgeni00480	Putative Protein	+	69124	69204	26	0.02	0.012	0	6.01503	1	0	0	0
mgeni00488	Putative Protein	+	69709	69870	53	0.03	0.021	0	1.35891	0	0	0	0
mgeni00499	Putative Protein	+	70837	70899	20	0.01	0.011	0	1.38785	0	0	0	0
mgeni00502	Putative Protein	+	70966	71043	25	0.02	0.02	0	0	0	0	0	1
mgeni00503	Putative Protein	+	71062	71127	21	0.07	0.028	0	0	0	0	0	1
mgeni00504	Putative Protein	+	71131	71223	30	0.01	0.012	0	3.9575	0	0	0	1
mgeni00505	Putative Protein	+	71224	71313	29	0	0.006	0	5.0593	0	0	0	2
mgeni00512	Putative Protein	+	71605	71685	26	0.01	0.013	0	5.74332	0	0	0	0
mgeni00515	Putative Protein	+	71815	71943	42	0	0.006	0	2.40926	0	0	0	2
mgeni00519	Putative Protein	+	72073	72306	77	0.22	0.056	0	3.11367	0	0	0	2
mgeni07463	Putative Protein	+	459029	459217	62	0.62	0.095	1	1.75184	0	0	0	5
mgeni00526	Putative Protein	+	77860	77961	33	0.03	0.021	0	7.59202	1	0	0	2
mgeni00533	Putative Protein	+	78364	78489	41	0	0.006	0	11.3298	1	0	0	2
mgeni00535	Putative Protein	+	78595	78672	25	0	0.002	0	11.7209	1	0	0	1
mgeni00538	Putative Protein	+	78757	78858	33	0	0.002	0	10.9241	1	0	0	1
mgeni00544	Putative Protein	+	79063	79125	20	0.02	0.014	0	10.8519	1	0	0	0
mgeni00545	Putative Protein	+	79126	79263	45	0.01	0.007	0	8.85279	1	0	0	0
mgeni00546	Putative Protein	+	79264	79401	45	0	0.005	0	8.5563	1	0	0	1
mgeni00550	Putative Protein	+	79495	79599	34	0	0.005	0	1.37345	0	0	0	0
mgeni00554	Putative Protein	+	79738	80001	87	0.42	0.078	0	2.60258	0	0	0	1
mgeni00566	Putative Protein	+	80500	80571	23	0.04	0.027	0	6.39351	1	0	0	0
mgeni00575	Putative Protein	+	80944	81006	20	0	0.005	0	4.10719	0	0	0	1
mgeni02499	MG_RS01925	+	402748	402942	64	0.84	0.052	1	11.3499	1	0	0	3
mgeni00578	Putative Protein	+	82696	82791	31	0	0.001	0	7.53384	1	0	0	1
mgeni00583	Putative Protein	+	82948	83025	25	0.04	0.023	0	8.29449	1	0	0	2
mgeni00585	Putative Protein	+	83074	83232	52	0.14	0.052	0	5.97899	0	0	0	2
mgeni00591	Putative Protein	+	83608	83727	39	0.01	0.01	0	5.35069	0	0	0	2
mgeni00594	Putative Protein	+	83809	83997	62	0.19	0.069	0	5.18029	0	0	0	2
mgeni00602	Putative Protein	+	85042	85116	24	0.01	0.006	0	9.30463	1	0	0	2
mgeni00605	MG_RS00380	+	86134	86616	160	0.67	0.194	0	1.23415	0	6	MG_RS00380	0
mgeni00608	MG_RS00385	+	86827	87645	272	0.77	0.146	0	0	0	6	MG_RS00385	3
mgeni00609	Putative Protein	+	87751	87843	30	0.01	0.01	0	9.21229	1	0	0	2
mgeni00611	Putative Protein	+	87928	88029	33	0.01	0.007	0	7.43746	1	0	0	1
mgeni00612	Putative Protein	+	88105	88194	29	0.11	0.048	0	2.40707	0	0	0	0
mgeni16614	Putative Protein	-	556618	556424	64	0.74	0.061	1	2.63888	0	2	saver029501||/inference=coordinates: similar to aa sequence:refseq:wp_010985105.1	0
mgeni00615	Putative Protein	+	91117	91242	41	0.02	0.015	0	4.0768	0	0	0	0
mgeni00616	Putative Protein	+	91267	91335	22	0	0.005	0	2.92061	0	0	0	0
mgeni00623	Putative Protein	+	91678	91743	21	0	0.008	0	4.29512	0	0	0	1
mgeni00625	Putative Protein	+	91771	91887	38	0.02	0.012	0	8.39265	1	0	0	1
mgeni09690	Putative Protein	+	220401	220598	65	0.53	0.112	1	8.35671	1	0	0	1
mgeni00633	Putative Protein	+	96994	97098	34	0	0.003	0	2.77514	0	0	0	1
mgeni00636	Putative Protein	+	97192	97308	38	0.03	0.014	0	3.65556	0	0	0	1
mgeni00638	Putative Protein	+	97366	97470	34	0.01	0.008	0	6.7608	1	0	0	0
mgeni00640	Putative Protein	+	97531	97605	24	0	0.006	0	3.46324	0	0	0	0
mgeni00646	Putative Protein	+	97816	97881	21	0	0.003	0	3.27914	0	0	0	1
mgeni00647	Putative Protein	+	97918	98025	35	0.01	0.009	0	8.02811	1	0	0	1
mgeni00648	Putative Protein	+	98026	98151	41	0.01	0.013	0	7.66683	1	0	0	1
mgeni00650	Putative Protein	+	98197	98304	35	0.07	0.028	0	10.7137	1	0	0	2
mgeni00656	Putative Protein	+	98557	98745	62	0.25	0.084	0	8.19001	1	0	0	1
mgeni00658	Putative Protein	+	98830	98922	30	0.01	0.009	0	5.47095	0	0	0	0
mgeni00669	Putative Protein	+	102925	102993	22	0.01	0.009	0	1.96135	0	0	0	1
mgeni00670	Putative Protein	+	103024	103131	35	0.07	0.027	0	5.4953	0	0	0	3
mgeni00672	Putative Protein	+	103198	103284	28	0.01	0.01	0	5.67779	0	0	0	1
mgeni00674	Putative Protein	+	103348	103419	23	0.02	0.021	0	5.85147	0	0	0	1
mgeni00678	Putative Protein	+	103609	103788	59	0.09	0.045	0	8.56582	1	0	0	1
mgeni00679	Putative Protein	+	103837	103920	27	0	0.001	0	8.49416	1	0	0	0
mgeni10691	Putative Protein	+	369789	369986	65	0.71	0.084	1	7.98893	1	4	sculi16338	0
mgeni15742	Putative Protein	-	89738	89541	65	0.52	0.078	1	3.03359	0	3	0	0
mgeni18784	Putative Protein	-	220543	220346	65	0.68	0.105	1	6.83088	1	0	0	0
mgeni00702	Putative Protein	+	110800	110901	33	0.06	0.028	0	3.51368	0	0	0	3
mgeni23706	Putative Protein	-	144594	144394	66	0.54	0.125	1	2.54364	0	0	0	2
mgeni10855	Putative Protein	+	394902	395105	67	0.75	0.072	1	6.19041	1	3	0	3
mgeni00707	Putative Protein	+	112843	112956	37	0.01	0.013	0	2.73323	0	0	0	0
mgeni00710	Putative Protein	+	113320	113385	21	0	0.001	0	4.34893	0	0	0	0
mgeni00711	Putative Protein	+	113587	113655	22	0.01	0.006	0	3.42669	0	0	0	2
mgeni00715	Putative Protein	+	114088	114180	30	0.01	0.009	0	3.56594	0	0	0	3
mgeni00717	Putative Protein	+	114247	114327	26	0.02	0.022	0	4.914	0	0	0	2
mgeni03861	Putative Protein	+	561655	561861	68	0.68	0.113	1	13.1706	1	4	sepid060720	0
mgeni04626	MG_RS00335	+	73442	73648	68	0.76	0.058	1	2.59194	0	0	0	0
mgeni14317	Putative Protein	-	285599	285393	68	0.57	0.102	1	1.23306	0	3	0	0
mgeni02467	Putative Protein	+	397795	398004	69	0.8	0.07	1	21.6724	1	0	0	2
mgeni00722	Putative Protein	+	118147	118239	30	0.05	0.027	0	0	0	0	0	0
mgeni02962	MG_RS02195	+	456055	456264	69	0.86	0.059	1	3.53146	0	6	MG_RS02195	0
mgeni00730	Putative Protein	+	121162	121302	46	0.17	0.057	0	6.74292	1	0	0	1
mgeni00731	Putative Protein	+	121429	121515	28	0.02	0.011	0	7.25404	1	0	0	1
mgeni07147	Putative Protein	+	415034	415243	69	0.66	0.131	1	8.73859	1	0	0	4
mgeni15618	Putative Protein	-	105458	105249	69	0.67	0.066	1	5.10745	0	3	0	4
mgeni00743	Putative Protein	+	126046	126108	20	0	0.001	0	4.90763	0	0	0	1
mgeni00747	Putative Protein	+	126268	126618	116	0.38	0.068	0	4.01868	0	0	0	1
mgeni00750	Putative Protein	+	126808	126891	27	0	0.002	0	6.57249	1	0	0	0
mgeni00753	Putative Protein	+	127018	127128	36	0.01	0.014	0	8.24582	1	0	0	1
mgeni00756	Putative Protein	+	127207	127275	22	0.01	0.007	0	2.96631	0	0	0	1
mgeni22401	Putative Protein	-	307104	306895	69	0.71	0.095	1	4.95713	0	0	0	1
mgeni00761	Putative Protein	+	129223	129294	23	0	0.006	0	2.54046	0	0	0	1
mgeni00770	Putative Protein	+	129706	129831	41	0.06	0.034	0	2.28271	0	0	0	1
mgeni00778	Putative Protein	+	130165	130263	32	0.02	0.017	0	0	0	0	0	0
mgeni10123	Putative Protein	+	294966	295181	71	0.75	0.059	1	4.33194	0	3	0	4
mgeni00785	Putative Protein	+	131662	131724	20	0.01	0.008	0	2.36733	0	0	0	1
mgeni00791	Putative Protein	+	131983	132060	25	0	0.003	0	1.74665	0	0	0	1
mgeni00795	Putative Protein	+	132199	132285	28	0	0.009	0	3.41146	0	0	0	2
mgeni00797	Putative Protein	+	132334	132429	31	0.02	0.016	0	1.32046	0	0	0	0
mgeni00798	Putative Protein	+	132448	132567	39	0.04	0.025	0	2	0	0	0	3
mgeni00805	Putative Protein	+	132829	132912	27	0.1	0.036	0	4.77486	0	0	0	2
mgeni00807	Putative Protein	+	133045	133122	25	0	0.003	0	2.71265	0	0	0	1
mgeni00808	Putative Protein	+	133183	133287	34	0.01	0.009	0	8.91307	1	0	0	1
mgeni00809	Putative Protein	+	133312	133398	28	0.03	0.02	0	5.72993	0	0	0	0
mgeni07577	Putative Protein	+	470495	470713	72	0.81	0.084	1	2.41851	0	3	0	2
mgeni00820	Putative Protein	+	134764	134847	27	0.01	0.015	0	7.00959	1	0	0	1
mgeni00822	Putative Protein	+	134974	135066	30	0.01	0.007	0	5.86158	0	0	0	1
mgeni00823	Putative Protein	+	135070	135132	20	0	0.006	0	2.01974	0	0	0	0
mgeni00825	Putative Protein	+	135250	135351	33	0	0.002	0	5.00267	0	0	0	1
mgeni00828	Putative Protein	+	135574	135660	28	0	0.007	0	2.43441	0	0	0	0
mgeni08122	Putative Protein	+	547316	547537	73	0.62	0.059	1	16.8205	1	3	0	2
mgeni00836	Putative Protein	+	138013	138075	20	0	0.004	0	2.12044	0	0	0	1
mgeni15321	Putative Protein	-	147758	147537	73	0.88	0.044	1	4.95515	0	3	0	3
mgeni00838	Putative Protein	+	139993	140157	54	0.07	0.034	0	5.65466	0	0	0	3
mgeni00846	Putative Protein	+	140620	140766	48	0.02	0.019	0	5.11803	0	0	0	1
mgeni00853	Putative Protein	+	141028	141099	23	0.01	0.01	0	5.29475	0	0	0	3
mgeni00854	Putative Protein	+	141139	141210	23	0	0.006	0	3.97113	0	0	0	1
mgeni00855	Putative Protein	+	141244	141336	30	0.02	0.018	0	4.32909	0	0	0	0
mgeni17366	MG_RS02040	-	420274	420053	73	0.97	0.024	1	10.014	1	6	MG_RS02040	1
mgeni20461	Putative Protein	-	5515	5291	74	0.66	0.064	1	2.3582	0	3	0	2
mgeni00858	Putative Protein	+	142588	142683	31	0.01	0.008	0	5.83077	0	0	0	3
mgeni00860	Putative Protein	+	142756	142818	20	0.01	0.01	0	5.27881	0	0	0	0
mgeni00866	Putative Protein	+	143038	143145	35	0.01	0.012	0	1.83708	0	0	0	3
mgeni00867	Putative Protein	+	143236	143298	20	0	0.005	0	1.6836	0	0	0	1
mgeni03408	Putative Protein	+	510412	510639	75	0.57	0.099	1	1.24187	0	4	mcapr43910	0
mgeni17828	Putative Protein	-	349861	349634	75	0.5	0.113	1	4.75332	0	5	0	3
mgeni05313	Putative Protein	+	160505	160735	76	0.57	0.118	1	3.48913	0	0	0	3
mgeni00876	Putative Protein	+	148306	148416	36	0	0.002	0	9.55859	1	0	0	0
mgeni00879	Putative Protein	+	148528	148623	31	0	0.002	0	9.25915	1	0	0	0
mgeni00880	Putative Protein	+	148672	148761	29	0	0.005	0	7.22679	1	0	0	0
mgeni00885	Putative Protein	+	148912	148989	25	0	0.003	0	6.68505	1	0	0	0
mgeni00891	Putative Protein	+	149293	149475	60	0.16	0.043	0	5.04194	0	0	0	3
mgeni00892	Putative Protein	+	149515	149595	26	0.01	0.009	0	2.85538	0	0	0	3
mgeni00900	Putative Protein	+	149968	150111	47	0.09	0.052	0	3.08147	0	0	0	1
mgeni00903	Putative Protein	+	150322	150435	37	0.02	0.012	0	4.09082	0	0	0	1
mgeni00906	Putative Protein	+	150547	150711	54	0.07	0.037	0	3.11176	0	0	0	1
mgeni00907	Putative Protein	+	150712	150780	22	0	0.002	0	2.57068	0	0	0	0
mgeni00912	Putative Protein	+	151039	151173	44	0.05	0.026	0	6.91672	1	0	0	3
mgeni00913	Putative Protein	+	151186	151263	25	0	0.011	0	6.24718	1	0	0	1
mgeni11983	Putative Protein	+	548268	548498	76	0.81	0.112	1	21.669	1	3	0	3
mgeni00923	Putative Protein	+	154351	154419	22	0	0.001	0	3.85937	0	0	0	1
mgeni00927	Putative Protein	+	154675	154776	33	0	0.004	0	5.7255	0	0	0	1
mgeni20636	Putative Protein	-	553548	553318	76	0.88	0.054	1	4.59221	0	2	mpneu25310||hypothetical protein	3
mgeni00931	Putative Protein	+	155521	155598	25	0	0.004	0	3.97334	0	0	0	1
mgeni00780	MG_RS00570	+	131149	131382	77	0.79	0.069	1	3.6747	0	6	MG_RS00570	0
mgeni00938	Putative Protein	+	158023	158247	74	0.865152	0.116	0	7.96491	1	2	mpneu01756||hypothetical protein	1
mgeni00947	Putative Protein	+	158920	159024	34	0.01	0.005	0	8.31099	1	0	0	1
mgeni00962	Putative Protein	+	159928	159996	22	0	0.002	0	4.32855	0	0	0	0
mgeni00967	Putative Protein	+	160462	160548	28	0.03	0.017	0	1.98151	0	0	0	2
mgeni02218	Putative Protein	+	369223	369456	77	0.71	0.121	1	6.60824	1	3	0	3
mgeni15386	Putative Protein	-	138584	138351	77	0.7	0.123	1	7.93221	1	3	0	1
mgeni00976	Putative Protein	+	165400	165462	20	0.01	0.006	0	3.33948	0	0	0	1
mgeni00977	Putative Protein	+	165493	165672	59	0.07	0.041	0	0	0	0	0	2
mgeni00978	Putative Protein	+	165673	165753	26	0.02	0.019	0	2.52461	0	0	0	0
mgeni00982	Putative Protein	+	165931	166023	30	0.02	0.011	0	0.538402	0	0	0	2
mgeni00984	Putative Protein	+	166045	166125	26	0.01	0.011	0	0	0	0	0	1
mgeni00986	Putative Protein	+	166273	166377	34	0	0.003	0	3.27839	0	0	0	1
mgeni00989	Putative Protein	+	166507	166581	24	0	0.003	0	4.57665	0	0	0	1
mgeni00996	Putative Protein	+	166888	166956	22	0	0.003	0	5.14207	0	0	0	1
mgeni00999	MG_RS00760	+	167209	167613	134	0.68	0.17	0	3.74639	0	6	MG_RS00760	1
mgeni01000	Putative Protein	+	167635	167748	37	0.01	0.008	0	1.00885	0	0	0	0
mgeni01001	Putative Protein	+	167851	168033	60	0.17	0.073	0	0.361111	0	5	0	0
mgeni01002	Putative Protein	+	168073	168201	42	0.05	0.025	0	0	0	3	0	1
mgeni01005	MG_RS00770	+	168421	169815	464	0.79	0.137	0	9.96219	1	6	MG_RS00770	3
mgeni01006	Putative Protein	+	169963	170097	44	0.01	0.007	0	9.62796	1	3	0	0
mgeni01008	Putative Protein	+	170380	170541	53	0.15	0.049	0	8.87901	1	3	0	2
mgeni01011	Putative Protein	+	170665	170829	54	0.1	0.03	0	9.52597	1	3	0	3
mgeni01015	Putative Protein	+	171049	171138	29	0	0.004	0	5.79441	0	4	mferm24807	0
mgeni01016	Putative Protein	+	171157	171243	28	0.01	0.014	0	5.18584	0	3	0	0
mgeni01017	Putative Protein	+	171313	171411	32	0.02	0.015	0	1.90089	0	3	0	2
mgeni01020	Putative Protein	+	171814	171882	22	0.03	0.023	0	6.88901	1	0	0	0
mgeni01027	Putative Protein	+	172225	172308	27	0.09	0.03	0	9.56183	1	3	0	1
mgeni01031	Putative Protein	+	172615	172722	35	0.02	0.016	0	7.24611	1	3	0	2
mgeni01033	Putative Protein	+	172783	172857	24	0.09	0.036	0	7.30687	1	3	0	0
mgeni01034	Putative Protein	+	172873	173064	63	0.14	0.069	0	5.81903	0	3	0	1
mgeni01035	Putative Protein	+	173134	173244	36	0.01	0.01	0	8.19047	1	3	0	1
mgeni01036	Putative Protein	+	173254	173343	29	0.02	0.016	0	8.4209	1	0	0	1
mgeni01037	Putative Protein	+	173533	173625	30	0.08	0.03	0	7.73434	1	3	0	1
mgeni01042	Putative Protein	+	173941	174015	24	0.01	0.009	0	6.11904	1	3	0	2
mgeni01044	Putative Protein	+	174112	174174	20	0.01	0.009	0	5.88068	0	0	0	2
mgeni01045	Putative Protein	+	174229	174306	25	0.02	0.015	0	5.97206	0	3	0	1
mgeni01048	Putative Protein	+	174502	174579	25	0.02	0.019	0	4.18605	0	0	0	1
mgeni01050	Putative Protein	+	174625	174765	46	0.17	0.071	0	3.71833	0	3	0	2
mgeni01052	Putative Protein	+	174961	175047	28	0.01	0.018	0	3.53032	0	0	0	0
mgeni01055	Putative Protein	+	175501	175626	41	0.03	0.016	0	3.39323	0	0	0	0
mgeni01056	Putative Protein	+	175762	175842	26	0.02	0.016	0	3.62974	0	0	0	1
mgeni01058	Putative Protein	+	177016	177099	27	0.07	0.029	0	5.51928	0	0	0	1
mgeni01059	Putative Protein	+	177178	177252	24	0.03	0.02	0	7.70271	1	0	0	0
mgeni01064	Putative Protein	+	178444	178569	41	0.13	0.038	0	7.6713	1	0	0	1
mgeni01070	Putative Protein	+	179356	179490	44	0.01	0.006	0	3.5359	0	0	0	4
mgeni01072	Putative Protein	+	179551	179619	22	0.01	0.009	0	6.37769	1	0	0	0
mgeni01073	Putative Protein	+	179623	179700	25	0.02	0.014	0	6.77084	1	0	0	1
mgeni01075	Putative Protein	+	179797	179883	28	0	0.003	0	6.03997	1	0	0	0
mgeni01079	Putative Protein	+	180022	180099	25	0	0.002	0	6.13466	1	0	0	1
mgeni01080	Putative Protein	+	180112	180234	40	0.02	0.01	0	6.53142	1	0	0	4
mgeni01082	Putative Protein	+	180334	180435	33	0.07	0.029	0	6.30167	1	0	0	1
mgeni01084	Putative Protein	+	180475	180537	20	0.02	0.014	0	8.25063	1	0	0	1
mgeni01085	Putative Protein	+	180649	180795	48	0.23	0.079	0	7.68037	1	0	0	0
mgeni01087	Putative Protein	+	181048	181140	30	0.01	0.014	0	6.90923	1	0	0	1
mgeni01091	Putative Protein	+	181258	181323	21	0	0.002	0	4.04955	0	0	0	1
mgeni01092	Putative Protein	+	181336	181422	28	0.01	0.015	0	4.00254	0	0	0	0
mgeni01094	Putative Protein	+	181459	181560	33	0.06	0.028	0	3.37468	0	0	0	1
mgeni01096	Putative Protein	+	181591	181758	55	0.04	0.025	0	7.84992	1	0	0	2
mgeni01100	Putative Protein	+	181885	181959	24	0.04	0.029	0	7.17498	1	0	0	2
mgeni01103	Putative Protein	+	182092	182157	21	0	0.007	0	7.32121	1	0	0	1
mgeni01105	Putative Protein	+	182281	182397	38	0.02	0.017	0	7.28868	1	0	0	2
mgeni15723	Putative Protein	-	94406	94170	78	0.75	0.102	1	9.07112	1	0	0	2
mgeni04318	Putative Protein	+	34628	34867	79	0.84	0.049	1	5.2512	0	3	0	2
mgeni01120	Putative Protein	+	184243	184374	43	0.01	0.014	0	3.34609	0	0	0	2
mgeni01125	Putative Protein	+	184639	184746	35	0	0.003	0	4.86827	0	0	0	2
mgeni01131	Putative Protein	+	185230	185340	36	0.01	0.009	0	2.72266	0	0	0	0
mgeni01132	Putative Protein	+	185362	185472	36	0.03	0.019	0	4.75793	0	0	0	3
mgeni01134	Putative Protein	+	185539	185601	20	0.01	0.007	0	5.71236	0	0	0	1
mgeni01139	Putative Protein	+	185818	185934	38	0	0.003	0	5.72927	0	0	0	2
mgeni14741	Putative Protein	-	226217	225975	80	0.55	0.124	1	8.93799	1	5	0	1
mgeni01152	Putative Protein	+	187753	187911	52	0.2	0.072	0	7.53849	1	0	0	2
mgeni01153	Putative Protein	+	187912	188112	66	0.29	0.082	0	7.59188	1	0	0	2
mgeni01162	Putative Protein	+	188668	188748	26	0	0.001	0	7.55105	1	0	0	2
mgeni01163	Putative Protein	+	188749	188898	49	0.2	0.064	0	6.71403	1	0	0	0
mgeni01164	Putative Protein	+	188926	188988	20	0	0.001	0	7.62444	1	0	0	1
mgeni01168	Putative Protein	+	189157	189267	36	0.08	0.032	0	8.66235	1	0	0	0
mgeni01169	Putative Protein	+	189307	189456	49	0.01	0.012	0	7.04994	1	0	0	1
mgeni01171	Putative Protein	+	189595	189657	20	0.01	0.014	0	6.14466	1	0	0	0
mgeni01173	Putative Protein	+	189718	189792	24	0	0.003	0	7.35979	1	0	0	0
mgeni15848	Putative Protein	-	77453	77211	80	0.54	0.094	1	2.94447	0	0	0	2
mgeni03435	Putative Protein	+	513667	513912	81	0.67	0.096	1	8.24893	1	3	0	4
mgeni01183	Putative Protein	+	192136	192210	24	0.01	0.009	0	8.47145	1	0	0	2
mgeni01184	Putative Protein	+	192226	192300	24	0.02	0.013	0	7.95615	1	0	0	0
mgeni01186	Putative Protein	+	192352	192492	46	0.09	0.049	0	8.41113	1	0	0	2
mgeni01187	Putative Protein	+	192508	192576	22	0	0.006	0	7.82742	1	0	0	2
mgeni01188	Putative Protein	+	192583	192648	21	0	0.006	0	9.7719	1	0	0	1
mgeni01191	Putative Protein	+	192733	192972	79	0.38	0.08	0	6.61891	1	0	0	1
mgeni06729	Putative Protein	+	361997	362248	83	0.66	0.119	1	5.91832	0	0	0	4
mgeni01194	Putative Protein	+	193696	193764	22	0.06	0.034	0	11.8135	1	0	0	2
mgeni01195	Putative Protein	+	193771	193836	21	0	0.005	0	7.93458	1	0	0	1
mgeni01197	Putative Protein	+	193900	194085	61	0.25	0.077	0	8.05725	1	0	0	3
mgeni01199	Putative Protein	+	194143	194205	20	0	0.008	0	7.55422	1	0	0	0
mgeni01200	Putative Protein	+	194215	194307	30	0.04	0.032	0	7.61653	1	0	0	1
mgeni01203	Putative Protein	+	194665	194739	24	0.09	0.048	0	7.72992	1	0	0	2
mgeni07220	Putative Protein	+	425630	425881	83	0.52	0.092	1	10.0445	1	0	0	0
mgeni01207	Putative Protein	+	195628	195708	26	0	0.004	0	10.5811	1	0	0	1
mgeni01210	Putative Protein	+	195829	195927	32	0.01	0.009	0	10.3244	1	0	0	0
mgeni01212	Putative Protein	+	195991	196098	35	0.01	0.012	0	10.0645	1	0	0	2
mgeni08805	Putative Protein	+	66447	66698	83	0.72	0.077	1	5.26303	0	3	0	1
mgeni01217	Putative Protein	+	197107	197190	27	0	0.002	0	10.4335	1	0	0	0
mgeni14431	Putative Protein	-	272318	272067	83	0.82	0.06	1	10.8521	1	3	0	2
mgeni01232	Putative Protein	+	199309	199377	22	0	0.006	0	8.82401	1	0	0	1
mgeni01235	Putative Protein	+	199501	199566	21	0.01	0.014	0	8.58393	1	0	0	1
mgeni01236	Putative Protein	+	199567	199644	25	0.02	0.021	0	9.17348	1	0	0	1
mgeni01237	Putative Protein	+	200548	200652	34	0.01	0.009	0	8.27214	1	0	0	2
mgeni20122	Putative Protein	-	49150	48899	83	0.56	0.1	1	4.74236	0	0	0	1
mgeni01239	Putative Protein	+	201700	201807	35	0.01	0.007	0	8.42072	1	0	0	0
mgeni01243	Putative Protein	+	201976	202038	20	0	0.003	0	8.02265	1	0	0	1
mgeni01245	Putative Protein	+	202078	202218	46	0.07	0.044	0	7.81173	1	0	0	3
mgeni17811	Putative Protein	-	354271	354017	84	0.57	0.118	1	0.867772	0	0	0	3
mgeni08738	MG_RS00240	+	56715	56972	85	0.95	0.039	1	5.57495	0	0	0	0
mgeni01255	Putative Protein	+	205204	205278	24	0.01	0.01	0	7.36407	1	0	0	0
mgeni01261	Putative Protein	+	207688	207756	22	0.01	0.014	0	5.28213	0	0	0	0
mgeni01265	Putative Protein	+	207979	208068	29	0.01	0.008	0	6.93544	1	0	0	1
mgeni08664	Putative Protein	+	45606	45866	86	0.66	0.097	1	8.1403	1	3	0	1
mgeni20727	Putative Protein	-	542625	542365	86	0.67	0.057	1	4.537	0	0	0	3
mgeni01274	Putative Protein	+	213724	213795	23	0.06	0.03	0	20.5613	1	0	0	0
mgeni01279	Putative Protein	+	214192	214404	70	0.29	0.086	0	15.2723	1	5	0	0
mgeni01280	Putative Protein	+	214432	214578	48	0.13	0.055	0	5.49047	0	3	0	1
mgeni01282	MG_RS01040	+	214828	215529	233	0.77	0.15	0	8.92136	1	6	MG_RS01040	2
mgeni01287	Putative Protein	+	217984	218064	26	0.03	0.02	0	8.86573	1	0	0	1
mgeni01288	Putative Protein	+	218077	218142	21	0	0.006	0	10.0589	1	0	0	1
mgeni01291	MG_RS01060	+	218521	219510	329	0.7	0.135	0	7.14422	1	6	MG_RS01060	1
mgeni01303	Putative Protein	+	220537	220638	33	0	0.008	0	7.61422	1	0	0	1
mgeni01306	Putative Protein	+	221002	221097	31	0.06	0.028	0	11.4854	1	0	0	0
mgeni01310	Putative Protein	+	221605	221673	22	0	0.003	0	10.842	1	0	0	2
mgeni01313	Putative Protein	+	222688	222771	27	0.03	0.026	0	11.04	1	0	0	0
mgeni01323	Putative Protein	+	224647	224712	21	0	0.002	0	10.9786	1	0	0	1
mgeni01327	Putative Protein	+	225991	226161	56	0.1	0.053	0	11.1619	1	3	0	0
mgeni01328	Putative Protein	+	226171	226302	43	0.01	0.011	0	10.5614	1	5	0	0
mgeni01334	Putative Protein	+	226555	226731	58	0.17	0.055	0	10.2409	1	5	0	1
mgeni01335	Putative Protein	+	226750	226812	20	0.01	0.011	0	10.7827	1	0	0	0
mgeni01336	Putative Protein	+	226831	226941	36	0.01	0.008	0	11.6394	1	3	0	0
mgeni01337	Putative Protein	+	226969	227208	79	0.3	0.083	0	11.942	1	3	0	0
mgeni01338	Putative Protein	+	227257	227472	71	0.3	0.09	0	11.7586	1	5	0	1
mgeni01339	Putative Protein	+	227533	227613	26	0.01	0.01	0	11.1224	1	0	0	1
mgeni01346	Putative Protein	+	227980	228063	27	0	0.005	0	10.457	1	0	0	0
mgeni01347	Putative Protein	+	228073	228150	25	0.02	0.017	0	9.72973	1	0	0	0
mgeni01350	Putative Protein	+	228256	228354	32	0.01	0.014	0	9.14352	1	0	0	2
mgeni01354	Putative Protein	+	228544	228624	26	0.01	0.021	0	7.45478	1	0	0	1
mgeni01356	Putative Protein	+	228676	228744	22	0	0.004	0	6.79703	1	0	0	0
mgeni01359	Putative Protein	+	228829	228987	52	0.13	0.047	0	6.31489	1	0	0	1
mgeni10206	Putative Protein	+	304197	304460	87	0.84	0.075	1	2.22925	0	3	0	5
mgeni01364	Putative Protein	+	229543	229674	43	0.07	0.029	0	8.26909	1	5	0	0
mgeni01365	Putative Protein	+	229723	229839	38	0.08	0.031	0	7.92481	1	3	0	0
mgeni01370	Putative Protein	+	230941	231009	22	0.01	0.009	0	11.5948	1	0	0	1
mgeni01374	Putative Protein	+	231700	231801	33	0.01	0.007	0	13.1829	1	0	0	0
mgeni15599	Putative Protein	-	107960	107697	87	0.85	0.053	1	10.1681	1	0	0	4
mgeni20105	Putative Protein	-	52804	52541	87	0.97	0.019	1	4.03144	0	3	0	4
mgeni22354	Putative Protein	-	312696	312433	87	0.6	0.101	1	4.8762	0	0	0	5
mgeni01384	Putative Protein	+	236308	236433	41	0.04	0.026	0	7.81522	1	0	0	2
mgeni01385	Putative Protein	+	236440	236508	22	0.02	0.01	0	7.09092	1	0	0	0
mgeni01386	Putative Protein	+	236608	236700	30	0.03	0.019	0	5.70335	0	0	0	1
mgeni01395	Putative Protein	+	237337	237417	26	0	0.002	0	11.4817	1	0	0	2
mgeni01397	Putative Protein	+	237904	238023	39	0.02	0.015	0	11.3054	1	0	0	0
mgeni01399	Putative Protein	+	238783	238848	21	0.01	0.009	0	9.8375	1	0	0	0
mgeni01407	Putative Protein	+	242065	242130	21	0	0.007	0	10.2471	1	0	0	2
mgeni20166	Putative Protein	-	40864	40598	88	0.85	0.062	1	0.878367	0	3	0	2
mgeni01409	Putative Protein	+	244576	244647	23	0	0.009	0	9.81762	1	0	0	1
mgeni01410	Putative Protein	+	244684	244896	70	0.14	0.056	0	11.8078	1	3	0	2
mgeni01411	Putative Protein	+	244978	245106	42	0	0.005	0	9.19193	1	3	0	1
mgeni01412	Putative Protein	+	245110	245373	87	0.3	0.076	0	8.28004	1	3	0	3
mgeni01413	Putative Protein	+	245413	245535	40	0.02	0.018	0	9.48366	1	0	0	1
mgeni01414	Putative Protein	+	245539	245643	34	0.01	0.007	0	10.8231	1	0	0	2
mgeni01417	Putative Protein	+	246085	246168	27	0	0.004	0	11.778	1	0	0	0
mgeni01421	Putative Protein	+	247438	247617	59	0.08	0.04	0	7.38113	1	0	0	1
mgeni01440	Putative Protein	+	248908	249003	31	0.04	0.033	0	7.05015	1	0	0	1
mgeni01456	Putative Protein	+	250453	250560	35	0.08	0.03	0	2.99641	0	0	0	0
mgeni01457	Putative Protein	+	250561	250629	22	0	0.003	0	2.83516	0	0	0	0
mgeni01461	Putative Protein	+	251032	251115	27	0	0.003	0	1	0	0	0	2
mgeni01462	Putative Protein	+	251143	251220	25	0	0.008	0	1.44583	0	0	0	1
mgeni01467	Putative Protein	+	251401	251508	35	0.08	0.028	0	1.81426	0	0	0	2
mgeni01474	Putative Protein	+	251905	252000	31	0.06	0.03	0	0.366667	0	0	0	1
mgeni01479	Putative Protein	+	252181	252252	23	0.01	0.006	0	1	0	0	0	2
mgeni01487	Putative Protein	+	254980	255066	28	0	0.006	0	7.70622	1	0	0	0
mgeni05439	MG_RS00810	+	180746	181018	90	0.99	0.01	1	7.74822	1	6	MG_RS00810	1
mgeni01494	Putative Protein	+	257302	257436	44	0.01	0.007	0	0	0	3	0	2
mgeni01497	Putative Protein	+	257740	257907	55	0.04	0.025	0	1.93897	0	3	0	0
mgeni07703	Putative Protein	+	489296	489568	90	0.65	0.088	1	1	0	0	0	0
mgeni01505	Putative Protein	+	264733	264882	49	0.1	0.033	0	5.29913	0	0	0	1
mgeni01507	Putative Protein	+	264964	265059	31	0	0.002	0	4.90252	0	0	0	2
mgeni01514	Putative Protein	+	265432	265575	47	0.14	0.063	0	4.87744	0	0	0	4
mgeni07862	MG_RS02460	+	509198	509470	90	0.95	0.027	1	5.52137	0	0	0	4
mgeni01520	Putative Protein	+	266335	266412	25	0	0.002	0	0	0	0	0	1
mgeni01521	Putative Protein	+	266413	266535	40	0.01	0.008	0	2.77161	0	0	0	2
mgeni01522	Putative Protein	+	266545	266619	24	0.01	0.007	0	3.34572	0	0	0	0
mgeni01527	Putative Protein	+	267241	267360	39	0.01	0.019	0	7.90173	1	0	0	0
mgeni01529	Putative Protein	+	267388	267498	36	0	0.003	0	5.45525	0	0	0	1
mgeni01530	Putative Protein	+	267550	267636	28	0.01	0.015	0	6.34249	1	0	0	0
mgeni01531	Putative Protein	+	267655	267762	35	0.02	0.016	0	5.9346	0	0	0	2
mgeni23774	Putative Protein	-	137925	137653	90	0.76	0.105	1	8.3507	1	3	0	5
mgeni01537	Putative Protein	+	269308	269379	23	0	0.008	0	6.10613	1	0	0	0
mgeni01544	Putative Protein	+	269734	269811	25	0.01	0.009	0	6.3008	1	0	0	1
mgeni01546	Putative Protein	+	269881	269994	37	0.05	0.03	0	7.30616	1	0	0	0
mgeni01549	Putative Protein	+	270181	270303	40	0	0.008	0	6.14668	1	0	0	3
mgeni01551	Putative Protein	+	270451	270513	20	0	0.001	0	4.82766	0	0	0	0
mgeni01555	Putative Protein	+	270706	270786	26	0.01	0.008	0	3.70783	0	0	0	0
mgeni01562	Putative Protein	+	271063	271131	22	0	0.007	0	2.6254	0	0	0	1
mgeni01567	Putative Protein	+	271288	271461	57	0.16	0.069	0	2.00246	0	0	0	1
mgeni01569	Putative Protein	+	271495	271590	31	0	0.001	0	2.19593	0	0	0	0
mgeni19985	Putative Protein	-	71725	71450	91	0.85	0.061	1	2.23187	0	3	0	2
mgeni01574	Putative Protein	+	273340	273432	30	0.01	0.009	0	3.87796	0	0	0	0
mgeni01576	Putative Protein	+	273580	273720	46	0.31	0.094	0	4.86589	0	6	lcl|NC_000908.2_cds_WP_041593674.1_283	0
mgeni22628	Putative Protein	-	279453	279178	91	0.56	0.126	1	1.52702	0	3	0	3
mgeni01579	Putative Protein	+	274813	274911	32	0.12	0.035	0	4.43694	0	0	0	1
mgeni01581	Putative Protein	+	275005	275088	27	0	0.002	0	2.72924	0	0	0	1
mgeni01583	Putative Protein	+	275269	275376	35	0.05	0.027	0	3.28685	0	0	0	3
mgeni01585	Putative Protein	+	275572	275778	68	0.24	0.08	0	0	0	0	0	1
mgeni01588	Putative Protein	+	276496	276678	60	0.16	0.059	0	2.26134	0	0	0	2
mgeni01593	Putative Protein	+	278344	278526	60	0.25	0.074	0	4.27374	0	0	0	0
mgeni16140	Putative Protein	-	39653	39375	92	0.74	0.102	1	3.12131	0	3	0	3
mgeni01600	Putative Protein	+	279553	279798	81	0.31	0.086	0	3.7942	0	0	0	0
mgeni03167	Putative Protein	+	481744	482025	93	0.81	0.079	1	3.9473	0	0	0	2
mgeni01605	Putative Protein	+	281143	281292	49	0.09	0.032	0	3.10982	0	0	0	0
mgeni01615	Putative Protein	+	281752	281817	21	0	0.002	0	4.29516	0	0	0	0
mgeni01618	Putative Protein	+	281947	282015	22	0.1	0.058	0	4.19484	0	0	0	0
mgeni01619	Putative Protein	+	282040	282111	23	0.01	0.007	0	5.52729	0	0	0	1
mgeni20990	MG_RS02405	-	500280	499999	93	0.91	0.026	1	4.82052	0	6	MG_RS02405	0
mgeni01623	Putative Protein	+	285838	285930	30	0.01	0.01	0	0	0	0	0	1
mgeni01624	Putative Protein	+	285946	286035	29	0.03	0.031	0	3.03492	0	0	0	0
mgeni01626	Putative Protein	+	286183	286281	32	0.14	0.06	0	3.24579	0	0	0	2
mgeni01628	Putative Protein	+	286456	286533	25	0.01	0.012	0	1.87258	0	0	0	0
mgeni01629	Putative Protein	+	286612	286713	33	0.09	0.051	0	4.65371	0	0	0	0
mgeni01631	Putative Protein	+	286783	286863	26	0.01	0.011	0	3.62164	0	0	0	1
mgeni07001	Putative Protein	+	396236	396520	94	0.58	0.089	1	7.2584	1	0	0	0
mgeni01633	Putative Protein	+	288823	288894	23	0	0.007	0	5.20755	0	0	0	0
mgeni01635	Putative Protein	+	288925	289029	34	0.07	0.031	0	7.23964	1	3	0	0
mgeni01636	Putative Protein	+	289075	289200	41	0.07	0.031	0	5.02753	0	0	0	3
mgeni01653	Putative Protein	+	290158	290298	46	0.07	0.036	0	5.02346	0	0	0	2
mgeni01656	Putative Protein	+	290401	290472	23	0	0.003	0	3.64404	0	0	0	0
mgeni01660	Putative Protein	+	290596	290658	20	0.01	0.014	0	0	0	0	0	0
mgeni01662	Putative Protein	+	290728	290796	22	0	0.002	0	4.41051	0	0	0	0
mgeni01663	Putative Protein	+	290830	290892	20	0.01	0.008	0	3.07722	0	0	0	0
mgeni19981	Putative Protein	-	72517	72233	94	0.61	0.062	1	6.7586	1	3	0	3
mgeni01669	Putative Protein	+	293683	293772	29	0	0.008	0	0.433333	0	0	0	1
mgeni14625	Putative Protein	-	244193	243906	95	0.61	0.093	1	8.53336	1	0	0	6
mgeni01673	Putative Protein	+	294820	294909	29	0.02	0.016	0	3.54245	0	0	0	0
mgeni01685	Putative Protein	+	295831	295962	43	0.01	0.006	0	3.80576	0	0	0	0
mgeni01687	Putative Protein	+	296062	296139	25	0.03	0.028	0	3.87341	0	0	0	1
mgeni01688	Putative Protein	+	296173	296307	44	0.03	0.02	0	3.40644	0	3	0	2
mgeni01689	Putative Protein	+	296314	296475	53	0.06	0.04	0	1.41255	0	0	0	1
mgeni01692	Putative Protein	+	296629	296727	32	0.01	0.013	0	1.57984	0	0	0	0
mgeni01695	Putative Protein	+	297058	297126	22	0	0.007	0	6.55275	1	0	0	0
mgeni01698	Putative Protein	+	297358	297540	60	0.15	0.067	0	5.3413	0	0	0	3
mgeni01701	Putative Protein	+	298120	298425	101	0.43	0.069	0	2.13122	0	0	0	2
mgeni01702	Putative Protein	+	298426	298653	75	0.21	0.06	0	0.745591	0	0	0	3
mgeni01703	Putative Protein	+	298675	299058	127	0.41	0.065	0	3.52065	0	3	0	8
mgeni01704	Putative Protein	+	299119	299406	95	0.38	0.086	0	2.78882	0	3	0	1
mgeni01710	Putative Protein	+	299992	300072	26	0.03	0.023	0	1.12385	0	0	0	0
mgeni01712	Putative Protein	+	300127	300273	48	0.09	0.034	0	4.01364	0	0	0	1
mgeni01713	Putative Protein	+	300289	300396	35	0.04	0.021	0	3.5866	0	0	0	1
mgeni01714	Putative Protein	+	300424	300540	38	0.02	0.017	0	4.27724	0	0	0	1
mgeni01730	Putative Protein	+	301981	302055	24	0	0.004	0	3.12668	0	0	0	1
mgeni01731	Putative Protein	+	302086	302148	20	0	0.007	0	5.42583	0	0	0	0
mgeni01735	Putative Protein	+	302263	302376	37	0.01	0.009	0	0.514075	0	0	0	0
mgeni01739	Putative Protein	+	302479	302550	23	0	0.007	0	1.36212	0	0	0	0
mgeni01740	Putative Protein	+	302581	302697	38	0	0.003	0	4.86789	0	0	0	0
mgeni01745	Putative Protein	+	303088	303150	20	0.13	0.054	0	2.36399	0	0	0	0
mgeni01748	Putative Protein	+	303340	303450	36	0.04	0.028	0	3.45943	0	0	0	3
mgeni01753	Putative Protein	+	304186	304263	25	0.01	0.007	0	5.21758	0	0	0	0
mgeni01759	Putative Protein	+	304702	304791	29	0.07	0.029	0	4.86087	0	0	0	1
mgeni01760	Putative Protein	+	304855	304926	23	0	0.002	0	4.66818	0	0	0	1
mgeni01770	Putative Protein	+	305524	305598	24	0	0.007	0	6.61312	1	0	0	0
mgeni01773	Putative Protein	+	305716	305829	37	0.06	0.036	0	6.85009	1	0	0	1
mgeni01778	Putative Protein	+	306754	306843	29	0.01	0.012	0	7.01149	1	0	0	1
mgeni01780	Putative Protein	+	306997	307101	34	0	0.002	0	3.40711	0	0	0	1
mgeni01786	Putative Protein	+	307750	307863	37	0.09	0.027	0	5.75406	0	0	0	2
mgeni19316	Putative Protein	-	149995	149708	95	0.91	0.039	1	0.754902	0	3	0	4
mgeni06069	Putative Protein	+	273455	273745	96	0.51	0.113	1	4.72016	0	6	lcl|NC_000908.2_cds_WP_041593668.1_149	2
mgeni01794	Putative Protein	+	312928	313095	55	0.1	0.033	0	3.64442	0	3	0	0
mgeni01795	Putative Protein	+	313105	313221	38	0.07	0.03	0	3.08832	0	3	0	0
mgeni01800	Putative Protein	+	313990	314061	23	0.02	0.01	0	0.814687	0	0	0	1
mgeni01802	Putative Protein	+	314344	314460	38	0.19	0.055	0	2.82116	0	3	0	1
mgeni01804	Putative Protein	+	314692	314769	25	0.01	0.008	0	4.04228	0	0	0	2
mgeni01805	Putative Protein	+	315238	315315	25	0.05	0.025	0	1.36909	0	0	0	0
mgeni01813	Putative Protein	+	317005	317118	37	0	0.007	0	5.05976	0	0	0	0
mgeni01815	Putative Protein	+	317305	317406	33	0.04	0.026	0	5.33273	0	0	0	1
mgeni07225	Putative Protein	+	426632	426922	96	0.55	0.09	1	11.6647	1	4	mpneu03406	2
mgeni06008	Putative Protein	+	265826	266119	97	0.85	0.049	1	0.793863	0	0	0	2
mgeni01844	Putative Protein	+	322675	322770	31	0	0.003	0	3.81648	0	0	0	1
mgeni01848	Putative Protein	+	323155	323322	55	0.1	0.041	0	0.15	0	0	0	2
mgeni01849	Putative Protein	+	323452	323553	33	0.01	0.013	0	1.30524	0	0	0	1
mgeni01850	Putative Protein	+	323554	323655	33	0.02	0.016	0	2.70642	0	0	0	0
mgeni01852	Putative Protein	+	323680	323742	20	0.01	0.012	0	3.8114	0	0	0	0
mgeni01855	Putative Protein	+	323887	323970	27	0.03	0.025	0	1.07583	0	0	0	1
mgeni01863	Putative Protein	+	324409	324480	23	0.01	0.006	0	5.13649	0	0	0	0
mgeni01871	Putative Protein	+	325489	325554	21	0	0.008	0	2.85129	0	0	0	2
mgeni01873	Putative Protein	+	325666	325734	22	0.01	0.017	0	0.0380952	0	0	0	0
mgeni01876	Putative Protein	+	325849	325920	23	0.11	0.049	0	4.49428	0	0	0	2
mgeni01880	Putative Protein	+	326119	326211	30	0.01	0.01	0	6.7968	1	0	0	0
mgeni01884	Putative Protein	+	326404	326466	20	0.09	0.048	0	3.84253	0	0	0	1
mgeni01885	Putative Protein	+	326482	326583	33	0	0.002	0	3.57856	0	0	0	2
mgeni01886	Putative Protein	+	326626	326697	23	0.13	0.053	0	9.10873	1	0	0	0
mgeni01888	Putative Protein	+	326893	326997	34	0	0.004	0	4.33851	0	0	0	1
mgeni01890	Putative Protein	+	327190	327282	30	0.02	0.02	0	4.47396	0	0	0	2
mgeni01891	Putative Protein	+	327283	327459	58	0.15	0.08	0	4.48727	0	0	0	5
mgeni01898	Putative Protein	+	328129	328269	46	0.03	0.024	0	3.34827	0	0	0	0
mgeni01903	Putative Protein	+	328711	328917	68	0.37	0.088	0	0	0	0	0	0
mgeni01905	Putative Protein	+	328945	329028	27	0.02	0.014	0	0	0	0	0	1
mgeni01906	Putative Protein	+	329251	329316	21	0.13	0.044	0	3.55495	0	0	0	0
mgeni01910	Putative Protein	+	329530	329604	24	0.09	0.05	0	3.15265	0	0	0	0
mgeni01912	Putative Protein	+	329686	329751	21	0.08	0.047	0	2.98733	0	0	0	0
mgeni01913	Putative Protein	+	329869	329979	36	0.01	0.011	0	3.53795	0	0	0	0
mgeni01928	Putative Protein	+	331072	331206	44	0.04	0.032	0	3.44156	0	0	0	0
mgeni01940	Putative Protein	+	332089	332217	42	0	0.005	0	3.09601	0	0	0	1
mgeni01942	Putative Protein	+	332362	332559	65	0.22	0.086	0	8.25101	1	0	0	2
mgeni01944	Putative Protein	+	332764	332877	37	0.01	0.01	0	7.71482	1	3	0	3
mgeni01951	Putative Protein	+	333469	333540	23	0	0.001	0	10.0026	1	0	0	0
mgeni01952	Putative Protein	+	333709	333783	24	0.01	0.009	0	13.0799	1	0	0	2
mgeni01954	Putative Protein	+	333895	334098	67	0.28	0.086	0	6.13204	1	3	0	1
mgeni01955	Putative Protein	+	334114	334182	22	0	0.008	0	4.90423	0	0	0	0
mgeni01960	Putative Protein	+	334540	334716	58	0.14	0.059	0	3.8698	0	0	0	3
mgeni01969	Putative Protein	+	335512	335607	31	0.3	0.072	0	4.07989	0	0	0	0
mgeni01971	Putative Protein	+	335671	335784	37	0.05	0.027	0	1.66703	0	0	0	1
mgeni01972	Putative Protein	+	336157	336240	27	0	0.006	0	7.53515	1	0	0	0
mgeni01975	Putative Protein	+	336460	337089	209	0.57	0.1	0	6.47639	1	3	0	7
mgeni01976	Putative Protein	+	337180	337260	26	0	0.006	0	6.8845	1	0	0	0
mgeni01977	Putative Protein	+	337276	337419	47	0.11	0.05	0	9.56782	1	3	0	2
mgeni01979	Putative Protein	+	337615	337809	64	0.35	0.091	0	6.56872	1	3	0	1
mgeni01980	Putative Protein	+	337810	338043	77	0.25	0.083	0	0.488095	0	3	0	0
mgeni01981	Putative Protein	+	338074	338163	29	0.02	0.014	0	1.52922	0	0	0	0
mgeni01987	Putative Protein	+	338548	338634	28	0	0.004	0	3.08603	0	0	0	0
mgeni01988	Putative Protein	+	338656	338745	29	0	0.003	0	1.10022	0	0	0	1
mgeni01994	Putative Protein	+	338980	339057	25	0.01	0.016	0	2.54909	0	0	0	0
mgeni01998	Putative Protein	+	339253	339333	26	0.01	0.011	0	4.37341	0	0	0	1
mgeni02002	Putative Protein	+	339577	339645	22	0.01	0.007	0	0	0	0	0	1
mgeni02003	Putative Protein	+	339652	339795	47	0.09	0.054	0	2.55527	0	0	0	2
mgeni02013	Putative Protein	+	340330	340395	21	0.04	0.026	0	5.25589	0	0	0	0
mgeni02021	Putative Protein	+	340867	340977	36	0.02	0.01	0	3.83703	0	0	0	1
mgeni02022	Putative Protein	+	341326	341394	22	0.16	0.064	0	1	0	0	0	0
mgeni02024	Putative Protein	+	341455	341850	131	0.43	0.075	0	2.71066	0	0	0	3
mgeni02027	Putative Protein	+	342061	342357	98	0.25	0.062	0	7.4771	1	0	0	1
mgeni02032	Putative Protein	+	342595	342693	32	0.01	0.015	0	6.52649	1	0	0	1
mgeni02036	Putative Protein	+	343153	343233	26	0.01	0.011	0	4.1079	0	0	0	2
mgeni02037	Putative Protein	+	343375	343461	28	0.06	0.039	0	3.39945	0	0	0	1
mgeni02038	Putative Protein	+	343594	343731	45	0.02	0.018	0	2.61263	0	0	0	2
mgeni02040	Putative Protein	+	343921	344163	80	0.34	0.078	0	2.82587	0	3	0	5
mgeni02041	Putative Protein	+	344221	344319	32	0.07	0.029	0	5.15593	0	0	0	2
mgeni02042	Putative Protein	+	344488	344580	30	0	0.003	0	1.86799	0	0	0	2
mgeni02044	Putative Protein	+	344647	344721	24	0	0.001	0	5.25288	0	0	0	0
mgeni02049	Putative Protein	+	345013	345165	50	0.14	0.057	0	2.86355	0	0	0	1
mgeni02055	Putative Protein	+	345397	345483	28	0	0.007	0	4.49728	0	0	0	0
mgeni02057	Putative Protein	+	345628	345750	40	0.03	0.015	0	3.8353	0	0	0	1
mgeni02065	Putative Protein	+	346597	346716	39	0	0.002	0	3.06512	0	0	0	2
mgeni02069	Putative Protein	+	347059	347142	27	0	0.005	0	2.03223	0	0	0	3
mgeni14428	Putative Protein	-	273032	272739	97	0.54	0.095	1	8.27304	1	3	0	2
mgeni02073	Putative Protein	+	348382	348465	27	0.03	0.023	0	5.46413	0	0	0	0
mgeni02079	Putative Protein	+	348754	348864	36	0	0.014	0	4.21173	0	0	0	2
mgeni10673	Putative Protein	+	365682	365978	98	0.52	0.101	1	7.91458	1	3	0	4
mgeni10824	Putative Protein	+	389652	389948	98	0.62	0.107	1	8.75742	1	3	0	1
mgeni02082	Putative Protein	+	349780	350133	117	0.38	0.072	0	4.66774	0	5	0	3
mgeni02083	Putative Protein	+	350161	350274	37	0.08	0.038	0	5.60754	0	3	0	2
mgeni02089	Putative Protein	+	352213	352332	39	0.02	0.015	0	6.80581	1	0	0	1
mgeni02091	Putative Protein	+	352441	352512	23	0.03	0.021	0	6.46898	1	0	0	0
mgeni02098	Putative Protein	+	353185	353313	42	0.04	0.019	0	9.73711	1	0	0	2
mgeni02099	Putative Protein	+	353359	353424	21	0.02	0.014	0	10.2022	1	0	0	1
mgeni02108	Putative Protein	+	354244	354366	40	0.02	0.009	0	9.93266	1	0	0	3
mgeni02109	Putative Protein	+	354394	354456	20	0.06	0.026	0	10.1194	1	0	0	0
mgeni02110	Putative Protein	+	354478	354540	20	0.02	0.018	0	9.21857	1	0	0	0
mgeni02111	Putative Protein	+	354583	354777	64	0.29	0.081	0	7.75203	1	0	0	0
mgeni02112	Putative Protein	+	354817	354912	31	0.03	0.025	0	7.59378	1	0	0	0
mgeni02113	Putative Protein	+	354928	355017	29	0	0.003	0	7.82348	1	0	0	0
mgeni02114	Putative Protein	+	355027	355107	26	0.01	0.014	0	5.69777	0	0	0	2
mgeni15584	Putative Protein	-	110030	109734	98	0.63	0.103	1	9.9229	1	2	sclar70320||hypothetical protein	5
mgeni02116	Putative Protein	+	355900	355965	21	0.02	0.017	0	2.62209	0	0	0	0
mgeni02121	Putative Protein	+	356470	356649	59	0.22	0.076	0	6.44791	1	0	0	2
mgeni02127	Putative Protein	+	357649	357759	36	0.01	0.018	0	2.90435	0	0	0	2
mgeni02129	Putative Protein	+	357967	358167	66	0.13	0.062	0	6.60893	1	0	0	2
mgeni02130	Putative Protein	+	358459	358521	20	0	0.005	0	6.5925	1	0	0	1
mgeni02132	Putative Protein	+	358894	358977	27	0.08	0.034	0	8.77951	1	0	0	2
mgeni02133	Putative Protein	+	359053	359124	23	0.03	0.016	0	6.68952	1	0	0	1
mgeni02135	Putative Protein	+	359230	359553	107	0.43	0.066	0	9.6477	1	3	0	4
mgeni02136	Putative Protein	+	359572	359667	31	0.02	0.018	0	9.9266	1	0	0	2
mgeni02138	Putative Protein	+	359794	359949	51	0.04	0.025	0	7.73703	1	3	0	1
mgeni02140	Putative Protein	+	360019	360081	20	0	0.006	0	4.776	0	0	0	1
mgeni02141	Putative Protein	+	360091	360195	34	0.02	0.019	0	4.75308	0	0	0	0
mgeni02143	Putative Protein	+	360472	360552	26	0.22	0.06	0	4.21005	0	0	0	2
mgeni02146	Putative Protein	+	360775	360903	42	0	0.005	0	3.44575	0	0	0	1
mgeni02148	Putative Protein	+	361234	361350	38	0.05	0.034	0	4.81199	0	0	0	1
mgeni02150	Putative Protein	+	361513	361626	37	0.01	0.011	0	0.633987	0	0	0	1
mgeni02155	Putative Protein	+	362110	362175	21	0	0.006	0	7.70969	1	0	0	1
mgeni02158	Putative Protein	+	362581	362649	22	0	0.007	0	9.15146	1	0	0	1
mgeni02159	Putative Protein	+	362656	362733	25	0.01	0.011	0	7.9889	1	0	0	1
mgeni02163	Putative Protein	+	363064	363141	25	0	0.006	0	5.12821	0	0	0	3
mgeni02165	Putative Protein	+	363259	363330	23	0.02	0.018	0	3.27484	0	0	0	0
mgeni02166	Putative Protein	+	363373	363471	32	0.01	0.015	0	3.02806	0	0	0	0
mgeni02168	Putative Protein	+	363535	363660	41	0.08	0.028	0	3.58007	0	0	0	1
mgeni02170	Putative Protein	+	363820	363951	43	0.03	0.021	0	6.18448	1	0	0	0
mgeni02173	Putative Protein	+	364303	364428	41	0.01	0.01	0	8.37797	1	0	0	1
mgeni02175	Putative Protein	+	364897	364959	20	0.02	0.015	0	7.9256	1	0	0	0
mgeni02186	Putative Protein	+	365863	365967	34	0.02	0.017	0	6.99505	1	0	0	1
mgeni02202	Putative Protein	+	367360	367449	29	0.04	0.03	0	7.51815	1	0	0	1
mgeni02203	Putative Protein	+	367474	367608	44	0.25	0.08	0	7.87741	1	0	0	1
mgeni02209	Putative Protein	+	368245	368307	20	0.01	0.011	0	2.65641	0	0	0	1
mgeni02213	Putative Protein	+	368503	368577	24	0.1	0.042	0	4.68207	0	0	0	1
mgeni02215	Putative Protein	+	368755	368883	42	0.01	0.009	0	6.37779	1	0	0	2
mgeni06093	MG_RS01370	+	279200	279499	99	0.98	0.013	1	4.56397	0	6	MG_RS01370	3
mgeni02224	Putative Protein	+	370348	370443	31	0.01	0.019	0	7.00011	1	0	0	2
mgeni02227	Putative Protein	+	370681	370758	25	0.01	0.016	0	6.77265	1	0	0	2
mgeni02231	Putative Protein	+	371041	371436	131	0.49	0.11	0	7.255	1	3	0	1
mgeni02233	Putative Protein	+	371758	371970	70	0.16	0.053	0	7.0541	1	3	0	0
mgeni02242	Putative Protein	+	373330	373431	33	0.01	0.006	0	9.89957	1	0	0	1
mgeni02250	Putative Protein	+	374104	374166	20	0	0.008	0	8.32577	1	0	0	1
mgeni02251	Putative Protein	+	374221	374358	45	0.22	0.073	0	7.40016	1	0	0	1
mgeni02252	Putative Protein	+	374377	374445	22	0.01	0.008	0	10.6963	1	0	0	0
mgeni02258	Putative Protein	+	374875	375021	48	0.01	0.011	0	7.966	1	0	0	0
mgeni02259	Putative Protein	+	375046	376044	332	0.48	0.088	0	9.37511	1	4	bjapo179708	8
mgeni02260	Putative Protein	+	376060	376182	40	0.04	0.025	0	10.2232	1	4	mmobi26925	3
mgeni02261	Putative Protein	+	376252	376395	47	0.14	0.055	0	9.8603	1	0	0	0
mgeni02262	Putative Protein	+	376492	376572	26	0.01	0.009	0	10.3358	1	0	0	0
mgeni02263	Putative Protein	+	376579	376719	46	0.09	0.044	0	11.7768	1	3	0	0
mgeni02264	Putative Protein	+	376789	376929	46	0.02	0.017	0	10.1072	1	0	0	1
mgeni02265	Putative Protein	+	376996	377187	63	0.27	0.083	0	10.9165	1	0	0	1
mgeni02266	Putative Protein	+	377206	377301	31	0.01	0.016	0	9.5689	1	0	0	1
mgeni02267	Putative Protein	+	377386	377457	23	0.06	0.029	0	9.51359	1	0	0	1
mgeni02268	Putative Protein	+	377569	377718	49	0.23	0.078	0	10.1232	1	4	mpneu02910	0
mgeni02269	Putative Protein	+	377749	377820	23	0.15	0.055	0	10.1951	1	0	0	1
mgeni02270	Putative Protein	+	377830	377982	50	0.2	0.055	0	10	1	0	0	1
mgeni02275	Putative Protein	+	378343	378462	39	0.02	0.016	0	10.5625	1	0	0	0
mgeni02284	Putative Protein	+	379204	379272	22	0.01	0.015	0	10.4549	1	0	0	0
mgeni02290	Putative Protein	+	379627	379872	81	0.18	0.055	0	9.90299	1	0	0	2
mgeni02291	Putative Protein	+	379900	380040	46	0.01	0.009	0	10.1396	1	0	0	1
mgeni02301	Putative Protein	+	380572	380724	50	0.03	0.021	0	10.3865	1	0	0	1
mgeni02304	Putative Protein	+	380923	381009	28	0.03	0.023	0	9.12451	1	0	0	0
mgeni02308	Putative Protein	+	381379	381534	51	0.14	0.054	0	9.22874	1	0	0	1
mgeni02309	Putative Protein	+	381541	381627	28	0.01	0.011	0	8.44846	1	0	0	1
mgeni02312	Putative Protein	+	381751	381849	32	0.01	0.006	0	9.20723	1	0	0	2
mgeni02318	Putative Protein	+	382162	382245	27	0	0.003	0	11.1851	1	0	0	0
mgeni02320	Putative Protein	+	382414	382479	21	0.05	0.032	0	10.7404	1	0	0	1
mgeni02325	Putative Protein	+	382720	382797	25	0.01	0.011	0	9.83021	1	0	0	0
mgeni02329	Putative Protein	+	383131	383199	22	0.01	0.008	0	10.2367	1	0	0	2
mgeni02330	Putative Protein	+	383251	383319	22	0	0.004	0	10.5841	1	0	0	1
mgeni02332	Putative Protein	+	383389	383472	27	0	0.002	0	10.2676	1	0	0	1
mgeni02334	Putative Protein	+	383695	383760	21	0	0.003	0	9.4192	1	0	0	1
mgeni02347	Putative Protein	+	384958	385026	22	0.01	0.012	0	8.0809	1	0	0	1
mgeni02350	Putative Protein	+	385165	385230	21	0	0.002	0	9.15336	1	0	0	1
mgeni02351	Putative Protein	+	385240	385344	34	0.01	0.012	0	9.13469	1	0	0	0
mgeni02354	Putative Protein	+	385558	385650	30	0.01	0.012	0	8.86626	1	0	0	0
mgeni02355	Putative Protein	+	385762	385869	35	0.02	0.015	0	8.87702	1	0	0	2
mgeni02360	Putative Protein	+	386320	386397	25	0	0.004	0	8.54679	1	0	0	1
mgeni02364	Putative Protein	+	386608	386718	36	0.01	0.009	0	8.93171	1	0	0	0
mgeni02370	Putative Protein	+	386857	387018	53	0.06	0.044	0	8.50179	1	0	0	1
mgeni02376	Putative Protein	+	387382	387591	69	0.18	0.074	0	7.82292	1	3	0	1
mgeni02377	Putative Protein	+	387595	387747	50	0.05	0.027	0	6.35346	1	4	mpneu03036	0
mgeni02378	Putative Protein	+	387814	387909	31	0.08	0.028	0	6.99456	1	3	0	2
mgeni02380	Putative Protein	+	388369	388497	42	0.02	0.013	0	6.58072	1	0	0	0
mgeni02384	Putative Protein	+	388639	388749	36	0.08	0.027	0	6.54789	1	0	0	2
mgeni02385	Putative Protein	+	388834	388938	34	0.02	0.016	0	6.74846	1	0	0	1
mgeni02389	Putative Protein	+	389176	389241	21	0	0.005	0	8.87603	1	0	0	1
mgeni02391	Putative Protein	+	389329	389436	35	0.01	0.008	0	8.0434	1	3	0	0
mgeni02392	Putative Protein	+	389437	389634	65	0.12	0.066	0	9.86078	1	3	0	0
mgeni02394	Putative Protein	+	389704	389775	23	0.01	0.013	0	8.9648	1	0	0	0
mgeni02396	Putative Protein	+	389869	389970	33	0.01	0.014	0	8.26875	1	0	0	1
mgeni02398	Putative Protein	+	390019	390105	28	0.01	0.015	0	8.2768	1	0	0	2
mgeni02400	Putative Protein	+	390241	390348	35	0.01	0.008	0	6.91178	1	3	0	0
mgeni02401	Putative Protein	+	390349	390546	65	0.12	0.066	0	6.70767	1	3	0	0
mgeni02403	Putative Protein	+	390616	390687	23	0.01	0.013	0	7.06104	1	0	0	0
mgeni02404	Putative Protein	+	390721	390792	23	0.01	0.011	0	6.99315	1	0	0	0
mgeni02407	Putative Protein	+	390946	391053	35	0.01	0.013	0	6.75081	1	0	0	3
mgeni02408	Putative Protein	+	391069	391362	97	0.32	0.078	0	7.21114	1	0	0	5
mgeni02410	Putative Protein	+	391597	391665	22	0.15	0.052	0	7.60326	1	0	0	2
mgeni02411	Putative Protein	+	391765	391854	29	0.02	0.013	0	6.24391	1	0	0	2
mgeni02414	Putative Protein	+	392134	392247	37	0.26	0.073	0	8.49925	1	0	0	3
mgeni02421	Putative Protein	+	392761	392835	24	0.18	0.059	0	7.15392	1	0	0	1
mgeni02422	Putative Protein	+	392845	392922	25	0.09	0.044	0	3.89386	0	0	0	0
mgeni02428	Putative Protein	+	393517	393582	21	0.03	0.019	0	8.7438	1	0	0	0
mgeni02433	Putative Protein	+	393916	393993	25	0.01	0.006	0	6.36563	1	0	0	1
mgeni02436	Putative Protein	+	394210	394305	31	0.02	0.015	0	6.90321	1	0	0	1
mgeni02438	Putative Protein	+	394426	394506	26	0.08	0.037	0	7.66313	1	0	0	0
mgeni02454	Putative Protein	+	396013	396993	326	0.5	0.084	0	7.17187	1	0	0	4
mgeni02469	Putative Protein	+	398095	398166	23	0.02	0.019	0	21.6035	1	0	0	0
mgeni02472	Putative Protein	+	398359	398481	40	0.07	0.039	0	21.5358	1	0	0	1
mgeni02473	Putative Protein	+	398653	398751	32	0.15	0.057	0	21.6976	1	0	0	2
mgeni02485	Putative Protein	+	400369	400584	71	0.4	0.088	0	9.08597	1	3	0	0
mgeni02486	Putative Protein	+	400615	400743	42	0.04	0.02	0	7.92245	1	0	0	1
mgeni02487	Putative Protein	+	400858	400974	38	0	0.006	0	8.86216	1	3	0	3
mgeni02488	Putative Protein	+	401017	401187	56	0.11	0.056	0	10.9031	1	0	0	1
mgeni02490	Putative Protein	+	401401	401559	52	0.08	0.044	0	11.2143	1	0	0	2
mgeni02494	Putative Protein	+	401968	402105	45	0.06	0.036	0	10.8552	1	0	0	1
mgeni02496	Putative Protein	+	402163	402261	32	0.01	0.01	0	10.8794	1	0	0	0
mgeni02497	Putative Protein	+	402349	402447	32	0	0.007	0	10.3464	1	0	0	1
mgeni03401	Putative Protein	+	508408	508710	100	0.82	0.093	1	3.78818	0	3	0	5
mgeni02503	Putative Protein	+	403324	403452	42	0.02	0.017	0	10.4834	1	3	0	2
mgeni02504	Putative Protein	+	403543	403626	27	0.01	0.008	0	11.9492	1	3	0	0
mgeni02509	Putative Protein	+	404218	404376	52	0.18	0.063	0	11.5247	1	0	0	2
mgeni02510	Putative Protein	+	404518	404625	35	0.03	0.021	0	11.0012	1	0	0	1
mgeni02511	Putative Protein	+	404719	404793	24	0.01	0.016	0	10.4251	1	0	0	1
mgeni02512	Putative Protein	+	404803	404883	26	0.01	0.009	0	9.42322	1	0	0	2
mgeni02520	Putative Protein	+	405550	405627	25	0.01	0.006	0	8.04029	1	0	0	0
mgeni02529	Putative Protein	+	406294	406368	24	0	0.004	0	8.56596	1	0	0	1
mgeni02531	Putative Protein	+	406459	406638	59	0.28	0.071	0	7.33904	1	0	0	2
mgeni02533	Putative Protein	+	406807	407010	67	0.12	0.055	0	7.40627	1	0	0	2
mgeni02535	Putative Protein	+	407413	407544	43	0.02	0.016	0	6.80713	1	0	0	0
mgeni02536	Putative Protein	+	407638	407748	36	0	0.004	0	5.82744	0	0	0	0
mgeni02537	Putative Protein	+	407893	407955	20	0.07	0.04	0	5.83264	0	0	0	0
mgeni02551	Putative Protein	+	409414	409482	22	0	0.003	0	10.8695	1	0	0	0
mgeni02552	Putative Protein	+	409543	409605	20	0.01	0.017	0	8.16131	1	0	0	1
mgeni02554	Putative Protein	+	409690	409803	37	0.09	0.029	0	9.03957	1	0	0	0
mgeni02565	Putative Protein	+	410677	411180	167	0.43	0.064	0	7.89736	1	3	0	3
mgeni02566	Putative Protein	+	411229	411612	127	0.4	0.067	0	7.35587	1	0	0	5
mgeni02567	Putative Protein	+	411730	412221	163	0.38	0.072	0	8.25473	1	0	0	8
mgeni02569	Putative Protein	+	412570	412665	31	0	0.006	0	7.92219	1	0	0	2
mgeni02580	Putative Protein	+	413740	413814	24	0.01	0.012	0	9.52021	1	0	0	1
mgeni02583	Putative Protein	+	414088	414162	24	0.03	0.026	0	8.62523	1	0	0	1
mgeni02587	Putative Protein	+	414343	414408	21	0	0.003	0	9.2935	1	0	0	1
mgeni02594	Putative Protein	+	415255	415335	26	0.01	0.006	0	8.24063	1	0	0	1
mgeni02595	Putative Protein	+	415435	415554	39	0.01	0.015	0	5.90382	0	0	0	2
mgeni02596	Putative Protein	+	415588	415803	71	0.31	0.082	0	7.75994	1	0	0	2
mgeni02601	Putative Protein	+	416422	416661	79	0.36	0.083	0	10.6428	1	3	0	1
mgeni02604	Putative Protein	+	417001	417333	110	0.29	0.061	0	8.06729	1	0	0	4
mgeni02605	Putative Protein	+	417334	417447	37	0.13	0.066	0	8.7753	1	0	0	1
mgeni02607	Putative Protein	+	417568	417726	52	0.5	0.082	0	10.4071	1	0	0	2
mgeni02609	Putative Protein	+	417913	418059	48	0.11	0.052	0	10.1687	1	4	scant21636	1
mgeni02611	Putative Protein	+	418225	418629	134	0.44	0.067	0	10.5154	1	3	0	2
mgeni02613	Putative Protein	+	418903	418974	23	0	0.01	0	8.07735	1	0	0	0
mgeni02614	Putative Protein	+	419008	419421	137	0.37	0.072	0	10.4927	1	3	0	2
mgeni02619	Putative Protein	+	419668	419745	25	0.03	0.021	0	10.1052	1	0	0	0
mgeni02621	Putative Protein	+	419878	420012	44	0.01	0.008	0	9.91011	1	0	0	0
mgeni02627	Putative Protein	+	420448	420513	21	0.01	0.012	0	10.2952	1	0	0	1
mgeni02634	Putative Protein	+	420892	420975	27	0.01	0.009	0	10.0985	1	0	0	2
mgeni02637	Putative Protein	+	421084	421317	77	0.33	0.085	0	9.97361	1	0	0	2
mgeni02640	Putative Protein	+	421519	421695	58	0.2	0.071	0	9.51377	1	0	0	1
mgeni02647	Putative Protein	+	422062	422124	20	0	0.001	0	10.278	1	0	0	1
mgeni02654	Putative Protein	+	422536	422640	34	0.02	0.012	0	10.7256	1	0	0	2
mgeni02658	Putative Protein	+	422836	422910	24	0.03	0.022	0	10.6368	1	0	0	0
mgeni02673	Putative Protein	+	423949	424017	22	0.01	0.014	0	9.9475	1	0	0	1
mgeni02674	Putative Protein	+	424069	424155	28	0	0.008	0	9.84008	1	0	0	1
mgeni02676	Putative Protein	+	424204	424281	25	0.01	0.012	0	9.6251	1	0	0	2
mgeni02677	Putative Protein	+	424294	424413	39	0.01	0.015	0	9.77214	1	0	0	1
mgeni02678	Putative Protein	+	424417	424482	21	0.03	0.02	0	9.11962	1	0	0	0
mgeni02681	Putative Protein	+	424747	424815	22	0	0.007	0	6.67699	1	0	0	1
mgeni02683	Putative Protein	+	424906	424989	27	0.01	0.014	0	8.42683	1	0	0	1
mgeni02688	Putative Protein	+	425425	425502	25	0	0.008	0	7.65326	1	0	0	2
mgeni02689	Putative Protein	+	425530	425601	23	0	0.002	0	7.95652	1	0	0	0
mgeni02690	Putative Protein	+	425605	425682	25	0.01	0.009	0	9.68718	1	0	0	0
mgeni02691	Putative Protein	+	425728	425805	25	0.01	0.011	0	11.0328	1	0	0	0
mgeni02699	Putative Protein	+	426496	426621	41	0.01	0.011	0	11.2365	1	0	0	1
mgeni02702	Putative Protein	+	426784	426876	30	0	0.003	0	11.5042	1	0	0	1
mgeni02708	Putative Protein	+	427573	427647	24	0	0.005	0	12.5567	1	0	0	0
mgeni02711	Putative Protein	+	428074	428169	31	0	0.004	0	10.5541	1	0	0	0
mgeni02713	Putative Protein	+	428350	428475	41	0.04	0.026	0	8.3705	1	5	0	1
mgeni02717	Putative Protein	+	428752	428838	28	0.02	0.023	0	6.93992	1	3	0	0
mgeni02718	Putative Protein	+	428926	428988	20	0	0.005	0	7.84299	1	0	0	0
mgeni02719	Putative Protein	+	429007	429117	36	0.01	0.008	0	7.86361	1	3	0	0
mgeni02721	Putative Protein	+	429238	429378	46	0.06	0.036	0	7.20113	1	3	0	1
mgeni02722	Putative Protein	+	429427	429567	46	0.04	0.02	0	7.30956	1	3	0	0
mgeni02723	Putative Protein	+	429607	430116	169	0.43	0.081	0	6.81579	1	6	lcl|NC_000908.2_cds_WP_041593667.1_148	2
mgeni02724	Putative Protein	+	430195	430428	77	0.27	0.083	0	6.13401	1	5	0	0
mgeni02725	Putative Protein	+	430456	430563	35	0.01	0.011	0	6.57306	1	0	0	3
mgeni02732	Putative Protein	+	431320	431508	62	0.1	0.05	0	3.48385	0	0	0	1
mgeni02737	Putative Protein	+	431659	431742	27	0.01	0.01	0	2.02003	0	0	0	0
mgeni02738	Putative Protein	+	431776	431862	28	0.01	0.013	0	0.714286	0	0	0	0
mgeni02742	Putative Protein	+	432409	432486	25	0	0.003	0	4.03089	0	0	0	1
mgeni02748	Putative Protein	+	432904	432999	31	0.04	0.027	0	6.42566	1	0	0	0
mgeni02750	Putative Protein	+	433159	433257	32	0.01	0.008	0	8.61471	1	0	0	0
mgeni02751	Putative Protein	+	433300	433395	31	0.03	0.024	0	9.27903	1	0	0	1
mgeni02754	Putative Protein	+	434077	434175	32	0	0.005	0	7.05544	1	0	0	1
mgeni02758	Putative Protein	+	434446	434580	44	0.07	0.027	0	6.12346	1	0	0	1
mgeni02761	Putative Protein	+	434764	434841	25	0.01	0.01	0	7.64514	1	0	0	0
mgeni02782	Putative Protein	+	436732	436845	37	0	0.003	0	4.3406	0	0	0	3
mgeni02784	Putative Protein	+	437122	437187	21	0.02	0.015	0	3.20137	0	0	0	0
mgeni02790	Putative Protein	+	437746	437808	20	0	0.003	0	2.13669	0	0	0	1
mgeni02797	Putative Protein	+	438466	438528	20	0.1	0.05	0	2.29104	0	0	0	1
mgeni02801	Putative Protein	+	438925	439023	32	0	0.005	0	3.00841	0	0	0	1
mgeni02807	Putative Protein	+	439309	439374	21	0	0.006	0	2.08865	0	0	0	0
mgeni02815	Putative Protein	+	439717	439788	23	0.15	0.052	0	9.143	1	0	0	1
mgeni02820	Putative Protein	+	440167	440229	20	0.01	0.007	0	3.91717	0	0	0	2
mgeni02823	Putative Protein	+	440314	440376	20	0	0.002	0	6.11732	1	0	0	1
mgeni02824	Putative Protein	+	440383	440457	24	0.01	0.007	0	3.38438	0	0	0	1
mgeni02828	Putative Protein	+	440707	440787	26	0.01	0.009	0	3.19373	0	0	0	0
mgeni02831	Putative Protein	+	440992	441204	70	0.33	0.084	0	4.70008	0	0	0	2
mgeni02844	Putative Protein	+	442192	442341	49	0.14	0.05	0	8.55858	1	0	0	0
mgeni02845	Putative Protein	+	442429	442491	20	0	0.002	0	6.14218	1	0	0	1
mgeni02846	Putative Protein	+	442513	442587	24	0.01	0.008	0	5.39886	0	0	0	1
mgeni02850	Putative Protein	+	442897	443037	46	0.07	0.046	0	6.59172	1	0	0	0
mgeni02855	Putative Protein	+	443299	443364	21	0.01	0.008	0	2.59636	0	0	0	1
mgeni02857	Putative Protein	+	443413	443550	45	0.19	0.063	0	7.37946	1	0	0	1
mgeni02859	Putative Protein	+	443701	443814	37	0.03	0.025	0	4.18443	0	0	0	0
mgeni02861	Putative Protein	+	443860	443937	25	0.01	0.014	0	3.06633	0	0	0	0
mgeni02864	Putative Protein	+	444106	444171	21	0.03	0.02	0	2.25902	0	0	0	1
mgeni02865	Putative Protein	+	444178	444405	75	0.31	0.086	0	1.00283	0	0	0	2
mgeni02867	Putative Protein	+	444673	444738	21	0.01	0.008	0	4.5052	0	0	0	0
mgeni02870	Putative Protein	+	445072	445179	35	0.01	0.007	0	4.93367	0	3	0	0
mgeni02872	Putative Protein	+	445669	445803	44	0.05	0.031	0	1.55623	0	0	0	0
mgeni02873	Putative Protein	+	445831	445944	37	0.07	0.028	0	2.44954	0	0	0	1
mgeni02875	Putative Protein	+	446074	446343	89	0.4	0.078	0	5.45896	0	0	0	2
mgeni02876	Putative Protein	+	446608	446751	47	0.08	0.047	0	3.70286	0	3	0	2
mgeni15858	Putative Protein	-	75197	74895	100	0.82	0.077	1	3.02081	0	3	0	3
mgeni02892	Putative Protein	+	449398	449499	33	0.13	0.054	0	3.40681	0	0	0	2
mgeni02895	Putative Protein	+	449578	449643	21	0.01	0.008	0	3.61893	0	0	0	0
mgeni20730	Putative Protein	-	542094	541789	101	0.89	0.069	1	6.14961	1	0	0	3
mgeni02899	Putative Protein	+	450349	450474	41	0	0.005	0	2.12521	0	0	0	4
mgeni02908	Putative Protein	+	451270	451356	28	0	0.001	0	2.26968	0	0	0	1
mgeni02917	Putative Protein	+	451849	451941	30	0	0.006	0	4.74482	0	0	0	3
mgeni02927	Putative Protein	+	452683	452763	26	0.01	0.016	0	4.69947	0	0	0	0
mgeni02936	Putative Protein	+	453553	453657	34	0.07	0.031	0	0	0	0	0	2
mgeni02940	Putative Protein	+	453925	454026	33	0.01	0.007	0	3.5848	0	0	0	1
mgeni02944	Putative Protein	+	454387	454464	25	0.01	0.012	0	2.56305	0	0	0	2
mgeni02952	Putative Protein	+	455239	455307	22	0	0.008	0	1.73787	0	0	0	0
mgeni02964	Putative Protein	+	456301	456381	26	0.05	0.03	0	4.45578	0	0	0	1
mgeni02978	Putative Protein	+	457525	457590	21	0.01	0.018	0	0.242063	0	0	0	0
mgeni02994	Putative Protein	+	458176	458259	27	0.02	0.01	0	6.03603	1	0	0	1
mgeni02996	Putative Protein	+	458557	458631	24	0.03	0.019	0	16.5903	1	0	0	0
mgeni03000	Putative Protein	+	459019	459093	24	0.08	0.032	0	5.83975	0	0	0	1
mgeni03004	Putative Protein	+	459508	459615	35	0.01	0.009	0	2.14463	0	0	0	3
mgeni03008	Putative Protein	+	459820	459888	22	0.01	0.009	0	1.54782	0	0	0	1
mgeni03011	Putative Protein	+	460015	460089	24	0	0.004	0	0.270833	0	0	0	1
mgeni03015	Putative Protein	+	460579	460650	23	0	0.009	0	1.45028	0	0	0	0
mgeni03020	Putative Protein	+	461542	461607	21	0.27	0.059	0	0.0333333	0	0	0	2
mgeni03024	Putative Protein	+	461923	461991	22	0	0.006	0	0	0	0	0	1
mgeni03025	Putative Protein	+	462025	462087	20	0	0.008	0	1.91464	0	0	0	1
mgeni03032	Putative Protein	+	462388	462456	22	0.02	0.018	0	3.57025	0	0	0	0
mgeni15622	Putative Protein	-	104609	104301	102	0.86	0.051	1	8.04421	1	3	0	3
mgeni03038	Putative Protein	+	464806	465027	73	0.19	0.064	0	0.605448	0	3	0	2
mgeni03039	Putative Protein	+	465028	465204	58	0.09	0.044	0	2.70573	0	3	0	1
mgeni03045	Putative Protein	+	466321	466383	20	0.01	0.014	0	4.16993	0	0	0	1
mgeni03048	Putative Protein	+	466681	466839	52	0.17	0.071	0	4.82178	0	3	0	2
mgeni03050	Putative Protein	+	466936	467163	75	0.31	0.082	0	3.61502	0	0	0	5
mgeni03051	Putative Protein	+	467227	467364	45	0.02	0.01	0	2.63742	0	3	0	0
mgeni03052	Putative Protein	+	467401	467463	20	0	0.003	0	3.03956	0	0	0	2
mgeni03053	Putative Protein	+	467644	467706	20	0.1	0.045	0	3.83116	0	0	0	0
mgeni03054	Putative Protein	+	467725	468015	96	0.39	0.07	0	3.43726	0	3	0	1
mgeni03055	Putative Protein	+	468025	468087	20	0.01	0.007	0	3.85615	0	0	0	0
mgeni03059	Putative Protein	+	468406	468561	51	0.03	0.022	0	0.212121	0	0	0	3
mgeni03065	Putative Protein	+	469129	469305	58	0.17	0.074	0	0.628953	0	3	0	2
mgeni03066	Putative Protein	+	469333	469413	26	0.04	0.034	0	1	0	0	0	1
mgeni03068	Putative Protein	+	469510	469614	34	0.04	0.031	0	0	0	0	0	1
mgeni03070	Putative Protein	+	469804	469923	39	0.04	0.018	0	5.80357	0	0	0	1
mgeni03071	Putative Protein	+	469960	470091	43	0.07	0.039	0	0	0	0	0	2
mgeni03077	Putative Protein	+	470584	470688	34	0.07	0.028	0	0.953742	0	0	0	2
mgeni03080	Putative Protein	+	471031	471147	38	0.05	0.03	0	4.54983	0	0	0	3
mgeni03082	Putative Protein	+	471436	471510	24	0.03	0.024	0	6.76318	1	0	0	3
mgeni03085	Putative Protein	+	471910	471972	20	0.01	0.009	0	10.1158	1	0	0	0
mgeni03091	Putative Protein	+	472459	472521	20	0.01	0.01	0	8.07172	1	0	0	1
mgeni03097	Putative Protein	+	472933	473112	59	0.06	0.037	0	5.48651	0	3	0	1
mgeni03098	Putative Protein	+	473341	473406	21	0.03	0.03	0	3.18903	0	0	0	1
mgeni03099	Putative Protein	+	473644	473868	74	0.19	0.069	0	4.53943	0	3	0	2
mgeni03100	Putative Protein	+	473902	474195	97	0.43	0.075	0	4.07378	0	0	0	1
mgeni03101	Putative Protein	+	474286	474474	62	0.26	0.085	0	3.34699	0	0	0	2
mgeni03102	Putative Protein	+	474535	474624	29	0.02	0.018	0	7.14712	1	0	0	0
mgeni03103	Putative Protein	+	474640	474702	20	0.02	0.01	0	5.43598	0	0	0	0
mgeni03109	Putative Protein	+	475003	475113	36	0	0.001	0	4.89651	0	0	0	0
mgeni03110	Putative Protein	+	475159	475224	21	0	0.002	0	4.97143	0	0	0	0
mgeni03111	Putative Protein	+	475240	475314	24	0.01	0.013	0	1.27928	0	0	0	1
mgeni03113	Putative Protein	+	475366	475575	69	0.18	0.062	0	0.0793651	0	0	0	5
mgeni03119	Putative Protein	+	475996	476076	26	0	0.009	0	1.45097	0	0	0	0
mgeni03124	Putative Protein	+	476503	476565	20	0.01	0.01	0	6.20661	1	0	0	0
mgeni03125	Putative Protein	+	476668	476796	42	0.06	0.027	0	5.32663	0	0	0	0
mgeni03139	Putative Protein	+	477829	477891	20	0	0.003	0	1.57345	0	0	0	1
mgeni03140	Putative Protein	+	477955	478050	31	0	0.003	0	2.84546	0	0	0	0
mgeni03141	Putative Protein	+	478156	478218	20	0.01	0.011	0	3.49227	0	0	0	0
mgeni03143	Putative Protein	+	478258	478338	26	0	0.006	0	3.92277	0	0	0	0
mgeni18438	MG_RS01295	-	266383	266075	102	0.93	0.038	1	1.34479	0	6	MG_RS01295	1
mgeni20932	MG_RS02450	-	508131	507823	102	0.97	0.019	1	4.79815	0	6	MG_RS02450	1
mgeni03164	Putative Protein	+	481477	481578	33	0.01	0.01	0	5.46772	0	0	0	3
mgeni03170	Putative Protein	+	482311	482412	33	0.02	0.018	0	5.19955	0	0	0	2
mgeni03179	Putative Protein	+	483157	483681	174	0.44	0.066	0	2.36209	0	0	0	3
mgeni03181	Putative Protein	+	483796	483900	34	0.04	0.029	0	1.76753	0	0	0	2
mgeni03190	Putative Protein	+	484753	484836	27	0	0.003	0	2.66164	0	0	0	3
mgeni03191	Putative Protein	+	484987	485109	40	0	0.002	0	0.357143	0	0	0	2
mgeni03192	Putative Protein	+	485158	485235	25	0	0.004	0	4.71521	0	0	0	2
mgeni03193	Putative Protein	+	485275	485712	145	0.41	0.065	0	3.25642	0	3	0	4
mgeni03194	Putative Protein	+	485731	486300	189	0.44	0.067	0	3.214	0	3	0	6
mgeni03196	Putative Protein	+	486361	486429	22	0.05	0.03	0	0.605961	0	0	0	1
mgeni03197	Putative Protein	+	486466	486561	31	0	0.005	0	3.15541	0	0	0	3
mgeni03200	Putative Protein	+	486679	486756	25	0	0.007	0	1.54244	0	0	0	3
mgeni03202	Putative Protein	+	486814	486960	48	0.02	0.014	0	1.57043	0	0	0	2
mgeni03203	Putative Protein	+	486964	487062	32	0.01	0.014	0	2.23189	0	0	0	2
mgeni03206	Putative Protein	+	487222	487371	49	0.1	0.036	0	2.63129	0	0	0	1
mgeni03211	Putative Protein	+	487897	488031	44	0.03	0.019	0	2.41193	0	0	0	0
mgeni03212	Putative Protein	+	488047	488139	30	0.04	0.026	0	2.95721	0	0	0	1
mgeni03219	Putative Protein	+	488845	488982	45	0.07	0.039	0	3.29398	0	0	0	1
mgeni03221	Putative Protein	+	489013	489087	24	0.01	0.014	0	3.04147	0	0	0	2
mgeni03224	Putative Protein	+	489415	489489	24	0	0.006	0	1.13649	0	0	0	0
mgeni03228	Putative Protein	+	490084	490152	22	0	0.007	0	4.82304	0	0	0	0
mgeni03233	Putative Protein	+	490363	490440	25	0.1	0.047	0	4.36914	0	0	0	1
mgeni03238	Putative Protein	+	490729	490806	25	0.06	0.029	0	5.08435	0	0	0	1
mgeni03240	Putative Protein	+	491074	491190	38	0.07	0.028	0	0.399848	0	0	0	0
mgeni03249	Putative Protein	+	491776	491838	20	0.09	0.044	0	3.59294	0	0	0	0
mgeni03250	Putative Protein	+	491866	491958	30	0.19	0.067	0	2.94088	0	0	0	1
mgeni03253	Putative Protein	+	492262	492327	21	0.11	0.04	0	2.20404	0	0	0	0
mgeni03262	Putative Protein	+	493129	493248	39	0	0.002	0	0.641975	0	0	0	2
mgeni03263	Putative Protein	+	493315	493404	29	0	0.005	0	4.84459	0	0	0	0
mgeni03264	Putative Protein	+	493447	493572	41	0.01	0.015	0	6.27349	1	0	0	1
mgeni03265	Putative Protein	+	493678	493827	49	0.03	0.025	0	7.18529	1	0	0	1
mgeni03269	Putative Protein	+	494128	494205	25	0	0.005	0	0.207207	0	0	0	0
mgeni03272	Putative Protein	+	494446	494526	26	0.01	0.014	0	0.201465	0	0	0	2
mgeni03274	Putative Protein	+	494602	494784	60	0.17	0.052	0	2.91344	0	0	0	3
mgeni03276	Putative Protein	+	494878	495018	46	0.01	0.009	0	4.42636	0	0	0	1
mgeni03284	Putative Protein	+	495868	495933	21	0.01	0.011	0	4.89471	0	0	0	0
mgeni03288	Putative Protein	+	496081	496158	25	0	0.009	0	0	0	0	0	0
mgeni03297	Putative Protein	+	496618	496692	24	0.02	0.014	0	0	0	0	0	0
mgeni03298	Putative Protein	+	496777	496839	20	0.01	0.01	0	0	0	0	0	0
mgeni03300	Putative Protein	+	496891	496962	23	0.04	0.025	0	0	0	0	0	0
mgeni03302	Putative Protein	+	497149	497343	64	0.25	0.083	0	4.91226	0	0	0	0
mgeni03304	Putative Protein	+	497470	497547	25	0	0.001	0	2.23185	0	0	0	1
mgeni03305	Putative Protein	+	497602	497742	46	0.07	0.027	0	4.5016	0	0	0	1
mgeni03306	Putative Protein	+	497758	497829	23	0.01	0.005	0	8.9291	1	0	0	1
mgeni03314	Putative Protein	+	498340	498468	42	0	0.004	0	5.12546	0	0	0	2
mgeni03315	Putative Protein	+	498475	498546	23	0.01	0.007	0	4.12053	0	0	0	0
mgeni03317	Putative Protein	+	498631	498696	21	0.06	0.035	0	3.04601	0	0	0	0
mgeni03318	Putative Protein	+	498712	498903	63	0.11	0.052	0	3.76312	0	0	0	2
mgeni03320	Putative Protein	+	498988	499056	22	0	0.004	0	5.09014	0	0	0	1
mgeni03323	Putative Protein	+	499321	499542	73	0.26	0.091	0	4.22824	0	0	0	3
mgeni03324	Putative Protein	+	499693	499821	42	0.07	0.027	0	7.60021	1	0	0	1
mgeni03328	Putative Protein	+	500482	500598	38	0.01	0.008	0	1.74637	0	0	0	0
mgeni03330	Putative Protein	+	500791	500919	42	0.05	0.029	0	2.52062	0	0	0	0
mgeni03332	Putative Protein	+	501211	501318	35	0.25	0.066	0	2.48209	0	0	0	2
mgeni03333	Putative Protein	+	501412	501495	27	0.04	0.032	0	1.79256	0	0	0	0
mgeni03334	Putative Protein	+	501787	501849	20	0	0.005	0	0.721088	0	0	0	1
mgeni03337	Putative Protein	+	502132	502215	27	0.06	0.033	0	2.25821	0	0	0	1
mgeni03339	Putative Protein	+	502498	502734	78	0.18	0.057	0	6.80388	1	3	0	3
mgeni03340	Putative Protein	+	502765	502857	30	0.07	0.03	0	6.56916	1	0	0	1
mgeni03341	Putative Protein	+	502882	502974	30	0	0.005	0	6.89555	1	0	0	1
mgeni03352	Putative Protein	+	503650	503718	22	0	0.004	0	3.00916	0	0	0	1
mgeni03359	Putative Protein	+	504172	504240	22	0	0.006	0	4.04245	0	0	0	1
mgeni03368	Putative Protein	+	505252	505347	31	0.01	0.009	0	5.37294	0	0	0	3
mgeni03369	Putative Protein	+	505360	505428	22	0	0.005	0	2.96271	0	0	0	0
mgeni03373	Putative Protein	+	505633	505710	25	0.01	0.01	0	4.15516	0	0	0	2
mgeni03375	Putative Protein	+	505858	505947	29	0.02	0.018	0	0.0643275	0	0	0	1
mgeni03376	Putative Protein	+	506023	506160	45	0.01	0.007	0	2.27644	0	3	0	0
mgeni03378	Putative Protein	+	506224	506412	62	0.16	0.081	0	3.37238	0	3	0	0
mgeni03393	Putative Protein	+	507562	507666	34	0	0.006	0	2.34727	0	0	0	2
mgeni03396	Putative Protein	+	507982	508044	20	0	0.006	0	4.38723	0	0	0	0
mgeni03399	Putative Protein	+	508159	508227	22	0	0.006	0	2.26291	0	0	0	0
mgeni03400	Putative Protein	+	508288	508389	33	0.27	0.066	0	1.49691	0	0	0	2
mgeni03402	Putative Protein	+	508957	509037	26	0.05	0.03	0	2.96468	0	0	0	3
mgeni03404	Putative Protein	+	509464	509820	118	0.52	0.08	0	9.53208	1	3	0	4
mgeni03405	Putative Protein	+	509821	509952	43	0.01	0.01	0	5.35182	0	4	mpneu04310	0
mgeni03406	Putative Protein	+	509965	510030	21	0.05	0.035	0	5.35988	0	0	0	3
mgeni03407	Putative Protein	+	510073	510321	82	0.27	0.067	0	5.52507	0	4	mcapr43910	4
mgeni03409	Putative Protein	+	510811	510945	44	0.01	0.013	0	3.77686	0	0	0	0
mgeni03410	Putative Protein	+	510970	511068	32	0	0.002	0	2.71338	0	0	0	1
mgeni03413	Putative Protein	+	511162	511224	20	0	0.006	0	0	0	0	0	0
mgeni03426	Putative Protein	+	512089	512229	46	0.02	0.016	0	6.53617	1	0	0	1
mgeni03430	Putative Protein	+	512461	512526	21	0	0.004	0	9.04095	1	0	0	1
mgeni03432	Putative Protein	+	512752	512859	35	0.14	0.05	0	7.39599	1	0	0	1
mgeni03433	Putative Protein	+	512956	513120	54	0.05	0.027	0	7.54449	1	0	0	3
mgeni03434	Putative Protein	+	513193	513597	134	0.75	0.113	0	7.12784	1	3	0	4
mgeni03436	Putative Protein	+	513970	514071	33	0.03	0.025	0	8.31698	1	0	0	1
mgeni03437	Putative Protein	+	514135	514308	57	0.35	0.099	0	9.06397	1	3	0	3
mgeni03439	Putative Protein	+	514522	514704	60	0.27	0.086	0	6.00362	1	3	0	4
mgeni03441	Putative Protein	+	515221	515283	20	0	0.005	0	3.38198	0	0	0	1
mgeni03444	Putative Protein	+	515581	515673	30	0	0.005	0	3.83391	0	0	0	1
mgeni03456	Putative Protein	+	516868	516945	25	0.02	0.018	0	9.32213	1	0	0	0
mgeni03463	Putative Protein	+	517534	517674	46	0.05	0.024	0	7.88442	1	0	0	0
mgeni03465	Putative Protein	+	517753	517830	25	0	0.003	0	7.68594	1	0	0	2
mgeni03471	Putative Protein	+	518053	518133	26	0.25	0.064	0	7.48742	1	0	0	2
mgeni03475	Putative Protein	+	518467	518571	34	0	0.002	0	6.1614	1	0	0	2
mgeni03481	Putative Protein	+	518881	518943	20	0.01	0.009	0	3.75316	0	0	0	0
mgeni03483	Putative Protein	+	518965	519060	31	0.02	0.018	0	7.85596	1	0	0	0
mgeni03489	Putative Protein	+	519493	519600	35	0.03	0.019	0	7.76711	1	0	0	0
mgeni03492	Putative Protein	+	519904	520023	39	0.22	0.071	0	7.35279	1	0	0	1
mgeni03494	Putative Protein	+	520249	520320	23	0.02	0.019	0	6.61307	1	0	0	1
mgeni03495	Putative Protein	+	520384	520479	31	0.01	0.014	0	6.40511	1	0	0	2
mgeni03496	Putative Protein	+	520501	520743	80	0.32	0.081	0	7.47656	1	0	0	1
mgeni03497	Putative Protein	+	520840	521316	158	0.47	0.097	0	8.02704	1	0	0	5
mgeni03500	Putative Protein	+	521713	521808	31	0	0.002	0	8.31368	1	0	0	0
mgeni03501	Putative Protein	+	521911	522405	164	0.38	0.066	0	7.21114	1	3	0	6
mgeni03503	Putative Protein	+	522475	522543	22	0.02	0.011	0	7.71023	1	0	0	0
mgeni03504	Putative Protein	+	522553	522645	30	0.02	0.017	0	5.75216	0	0	0	0
mgeni03506	Putative Protein	+	522796	522864	22	0.01	0.014	0	5.88491	0	0	0	2
mgeni03507	Putative Protein	+	522958	523023	21	0.01	0.006	0	7.3239	1	0	0	0
mgeni03517	Putative Protein	+	523807	523956	49	0.04	0.024	0	10.1011	1	0	0	0
mgeni03522	Putative Protein	+	524356	524604	82	0.29	0.072	0	8.88471	1	3	0	4
mgeni03524	Putative Protein	+	524740	524883	47	0.2	0.072	0	2.89974	0	4	sculi52969	1
mgeni03526	Putative Protein	+	525100	525321	73	0.19	0.061	0	5.2446	0	4	mmyco23875	2
mgeni03527	Putative Protein	+	525367	525558	63	0.16	0.074	0	5.68968	0	4	saver079889	0
mgeni03528	Putative Protein	+	525679	525867	62	0.28	0.08	0	6.03471	1	3	0	1
mgeni03529	Putative Protein	+	525898	526002	34	0.06	0.046	0	6.45632	1	0	0	2
mgeni03530	Putative Protein	+	526072	526134	20	0.07	0.031	0	6.31992	1	0	0	0
mgeni03531	Putative Protein	+	526150	526344	64	0.33	0.104	0	6.49723	1	0	0	2
mgeni03532	Putative Protein	+	526360	526440	26	0.01	0.008	0	6.84725	1	0	0	0
mgeni03533	Putative Protein	+	526480	526635	51	0.04	0.026	0	9.7916	1	0	0	3
mgeni03534	Putative Protein	+	526720	526812	30	0.11	0.041	0	8.87684	1	3	0	2
mgeni03535	Putative Protein	+	526858	527043	61	0.28	0.091	0	7.95549	1	3	0	3
mgeni03536	Putative Protein	+	527080	527163	27	0.02	0.022	0	7.48924	1	0	0	1
mgeni03555	Putative Protein	+	528646	528789	47	0.1	0.052	0	9.21343	1	0	0	1
mgeni03556	Putative Protein	+	528799	528864	21	0.01	0.014	0	9.16026	1	0	0	3
mgeni03558	Putative Protein	+	528952	529059	35	0.03	0.023	0	9.46183	1	0	0	1
mgeni03565	Putative Protein	+	529549	529611	20	0.02	0.01	0	10.9753	1	0	0	0
mgeni03567	Putative Protein	+	529714	529863	49	0.06	0.028	0	12.4023	1	0	0	2
mgeni03577	Putative Protein	+	530515	530595	26	0.01	0.013	0	10.7455	1	0	0	0
mgeni03587	Putative Protein	+	531406	531483	25	0.01	0.009	0	10.7693	1	0	0	1
mgeni03588	Putative Protein	+	531496	531600	34	0.03	0.019	0	11.2176	1	0	0	1
mgeni03590	Putative Protein	+	531712	531798	28	0.02	0.016	0	12.0422	1	0	0	1
mgeni03599	Putative Protein	+	532207	532332	41	0	0.003	0	11.6965	1	0	0	3
mgeni03604	Putative Protein	+	532492	532575	27	0.01	0.015	0	10.8132	1	0	0	2
mgeni03608	Putative Protein	+	532849	532926	25	0	0.006	0	9.32952	1	0	0	1
mgeni03609	Putative Protein	+	532930	533031	33	0.02	0.019	0	9.63009	1	0	0	0
mgeni03612	Putative Protein	+	533356	533418	20	0.01	0.015	0	8.04211	1	0	0	0
mgeni03614	Putative Protein	+	533521	533616	31	0.02	0.017	0	8.23578	1	0	0	1
mgeni03616	Putative Protein	+	533860	533937	25	0.02	0.017	0	8.45171	1	0	0	2
mgeni03626	Putative Protein	+	535096	535188	30	0.02	0.02	0	9.63429	1	0	0	1
mgeni03628	Putative Protein	+	535285	535422	45	0.08	0.045	0	8.54921	1	0	0	0
mgeni03634	Putative Protein	+	535768	535905	45	0	0.005	0	8.45154	1	0	0	2
mgeni03635	Putative Protein	+	535918	536058	46	0.02	0.013	0	5.4801	0	0	0	1
mgeni03636	Putative Protein	+	536143	536262	39	0.01	0.013	0	12.5027	1	0	0	2
mgeni03637	Putative Protein	+	536275	536394	39	0.01	0.006	0	12.9158	1	0	0	1
mgeni03638	Putative Protein	+	536560	536709	49	0.02	0.015	0	12.7348	1	0	0	1
mgeni03639	Putative Protein	+	536734	536832	32	0.11	0.042	0	12.8289	1	0	0	3
mgeni03640	Putative Protein	+	536893	536958	21	0	0.008	0	12.8487	1	0	0	0
mgeni03641	Putative Protein	+	536995	537063	22	0.01	0.011	0	11.2288	1	0	0	1
mgeni03648	Putative Protein	+	537370	537435	21	0	0.005	0	9.17607	1	0	0	1
mgeni03651	Putative Protein	+	537604	537705	33	0.01	0.01	0	8.62859	1	0	0	0
mgeni03652	Putative Protein	+	537763	537825	20	0.01	0.008	0	7.50387	1	0	0	1
mgeni03656	Putative Protein	+	538255	538338	27	0.01	0.009	0	6.96558	1	0	0	1
mgeni03657	Putative Protein	+	538339	538479	46	0.01	0.009	0	4.54903	0	0	0	0
mgeni03658	Putative Protein	+	538522	538596	24	0.01	0.013	0	6.78489	1	0	0	1
mgeni03659	Putative Protein	+	538618	538680	20	0.04	0.026	0	6.28876	1	0	0	1
mgeni03665	Putative Protein	+	539338	539403	21	0.03	0.029	0	8.58808	1	0	0	2
mgeni03667	Putative Protein	+	539473	539553	26	0.02	0.012	0	7.45976	1	0	0	0
mgeni03673	Putative Protein	+	540664	540753	29	0	0.002	0	8.79452	1	0	0	1
mgeni03677	Putative Protein	+	540874	540957	27	0	0.007	0	8.9933	1	0	0	0
mgeni03678	Putative Protein	+	540985	541158	57	0.05	0.034	0	8.40239	1	0	0	0
mgeni03684	Putative Protein	+	541906	541974	22	0	0.011	0	6.99114	1	0	0	1
mgeni03687	Putative Protein	+	542221	542286	21	0.01	0.013	0	7.13277	1	0	0	0
mgeni03689	Putative Protein	+	542386	542466	26	0	0.005	0	6.24265	1	0	0	0
mgeni03692	Putative Protein	+	542716	542784	22	0.02	0.012	0	7.37656	1	0	0	2
mgeni03713	Putative Protein	+	543967	544038	23	0.06	0.03	0	6.56883	1	0	0	1
mgeni03720	Putative Protein	+	544648	544719	23	0	0.004	0	6.36147	1	0	0	3
mgeni03728	Putative Protein	+	545131	545193	20	0.01	0.009	0	7.49777	1	0	0	1
mgeni03729	Putative Protein	+	545251	545340	29	0	0.005	0	8.0222	1	0	0	3
mgeni03730	Putative Protein	+	545341	545409	22	0.02	0.016	0	7.04192	1	0	0	1
mgeni03735	Putative Protein	+	545719	545838	39	0.02	0.011	0	21.5224	1	0	0	1
mgeni03739	Putative Protein	+	546190	546309	39	0.02	0.014	0	22.0274	1	0	0	2
mgeni03745	Putative Protein	+	547057	547140	27	0	0.003	0	21.8694	1	0	0	0
mgeni03754	Putative Protein	+	547627	547713	28	0.02	0.017	0	21.511	1	0	0	1
mgeni03758	Putative Protein	+	548131	548253	40	0.03	0.015	0	21.3614	1	0	0	2
mgeni03764	Putative Protein	+	548890	548976	28	0.01	0.008	0	21.5151	1	0	0	1
mgeni03765	Putative Protein	+	549202	549381	59	0.08	0.04	0	5.25961	0	0	0	3
mgeni03766	Putative Protein	+	549406	549549	47	0.14	0.062	0	8.12969	1	3	0	0
mgeni03768	Putative Protein	+	549778	549861	27	0.03	0.015	0	8.81135	1	0	0	1
mgeni03779	Putative Protein	+	550660	550737	25	0.02	0.017	0	9.42212	1	0	0	2
mgeni03781	Putative Protein	+	550789	551049	86	0.46	0.077	0	9.40217	1	3	0	4
mgeni03783	Putative Protein	+	551263	551403	46	0.23	0.051	0	9.86524	1	0	0	1
mgeni03786	Putative Protein	+	551716	551787	23	0.06	0.04	0	9.35433	1	0	0	2
mgeni03788	Putative Protein	+	551869	551937	22	0.01	0.006	0	8.65441	1	0	0	0
mgeni03789	Putative Protein	+	552103	552204	33	0.03	0.018	0	8.14798	1	0	0	1
mgeni03792	Putative Protein	+	552478	552543	21	0.04	0.027	0	11.135	1	0	0	2
mgeni03793	Putative Protein	+	552676	552765	29	0.24	0.066	0	11.1429	1	0	0	1
mgeni03795	Putative Protein	+	552814	552933	39	0	0.004	0	11.6585	1	0	0	1
mgeni03801	Putative Protein	+	553339	553449	36	0.13	0.053	0	11.744	1	0	0	0
mgeni03803	Putative Protein	+	553600	553752	50	0.09	0.03	0	10.868	1	0	0	1
mgeni03805	Putative Protein	+	553786	553857	23	0.03	0.024	0	10.2501	1	0	0	1
mgeni03811	Putative Protein	+	554452	554622	56	0.18	0.062	0	11.5375	1	4	sther07983	2
mgeni03813	Putative Protein	+	554707	555102	131	0.66	0.103	0	10.5855	1	4	bpara43487	4
mgeni03815	Putative Protein	+	555205	555354	49	0.07	0.046	0	11.221	1	4	cteta020353	2
mgeni03816	Putative Protein	+	555394	555477	27	0.01	0.007	0	10.8307	1	0	0	0
mgeni03817	Putative Protein	+	555535	555645	36	0	0.004	0	12.2823	1	3	0	0
mgeni03818	MG_RS02665	+	555667	556452	261	0.428943	0.104	0	9.13823	1	6	MG_RS02665	3
mgeni03824	Putative Protein	+	556741	556830	29	0.01	0.007	0	9.52711	1	0	0	0
mgeni03827	Putative Protein	+	556936	557004	22	0	0.006	0	9.74826	1	0	0	2
mgeni03829	Putative Protein	+	557065	557136	23	0	0.002	0	9.42878	1	0	0	0
mgeni03831	Putative Protein	+	557164	557256	30	0.04	0.028	0	8.78187	1	0	0	0
mgeni03835	Putative Protein	+	557473	557589	38	0.01	0.011	0	7.72579	1	0	0	0
mgeni03840	Putative Protein	+	558217	558291	24	0.01	0.009	0	6.46407	1	0	0	1
mgeni03845	Putative Protein	+	559024	559089	21	0.01	0.011	0	6.0015	1	0	0	2
mgeni03846	Putative Protein	+	559105	559188	27	0	0.011	0	6.7362	1	0	0	1
mgeni03848	Putative Protein	+	559219	559383	54	0.07	0.033	0	6.89091	1	0	0	2
mgeni03851	Putative Protein	+	559891	559953	20	0.01	0.009	0	8.88179	1	0	0	1
mgeni03857	Putative Protein	+	560596	560775	59	0.07	0.038	0	12.8319	1	3	0	2
mgeni03859	Putative Protein	+	561061	561132	23	0.02	0.01	0	14.4062	1	0	0	1
mgeni03860	Putative Protein	+	561214	561567	117	0.33	0.074	0	14.3956	1	3	0	3
mgeni03862	Putative Protein	+	561910	562344	144	0.38	0.063	0	11.9653	1	3	0	1
mgeni03863	Putative Protein	+	562408	562479	23	0.03	0.029	0	13.4603	1	0	0	1
mgeni03864	Putative Protein	+	562507	562773	88	0.34	0.074	0	13.2594	1	0	0	3
mgeni03866	Putative Protein	+	562915	563112	65	0.12	0.059	0	11.8652	1	3	0	2
mgeni03867	Putative Protein	+	563167	563337	56	0.12	0.055	0	8.21665	1	3	0	0
mgeni03870	Putative Protein	+	563668	563745	25	0	0.009	0	7.61072	1	0	0	1
mgeni03874	Putative Protein	+	564154	564225	23	0.05	0.024	0	11.8939	1	0	0	2
mgeni03875	Putative Protein	+	564808	564894	28	0.07	0.029	0	10.0682	1	0	0	0
mgeni03878	Putative Protein	+	565066	565155	29	0.02	0.011	0	10.0831	1	0	0	3
mgeni03883	Putative Protein	+	565495	565626	43	0.01	0.009	0	9.23877	1	0	0	1
mgeni03886	Putative Protein	+	565843	565947	34	0.07	0.031	0	9.36099	1	0	0	0
mgeni03890	Putative Protein	+	566107	566175	22	0	0.002	0	7.95647	1	0	0	0
mgeni03896	Putative Protein	+	566776	566841	21	0.01	0.017	0	5.7034	0	0	0	1
mgeni03899	Putative Protein	+	567328	567477	49	0.05	0.029	0	8.88598	1	0	0	1
mgeni03900	Putative Protein	+	567568	567630	20	0.01	0.009	0	6.47322	1	0	0	0
mgeni03904	Putative Protein	+	568060	568239	59	0.13	0.053	0	11.4163	1	0	0	1
mgeni03906	Putative Protein	+	568345	568413	22	0	0.013	0	9.90955	1	0	0	1
mgeni03909	Putative Protein	+	568585	568704	39	0.08	0.03	0	10.5168	1	0	0	1
mgeni03920	Putative Protein	+	569902	570054	50	0.05	0.03	0	10.2573	1	3	0	1
mgeni03928	Putative Protein	+	570691	570783	30	0.01	0.012	0	8.99288	1	0	0	0
mgeni03932	Putative Protein	+	571378	571509	43	0	0.007	0	9.93807	1	0	0	1
mgeni03935	Putative Protein	+	571849	571914	21	0	0.005	0	9.98764	1	0	0	0
mgeni03936	Putative Protein	+	571936	572016	26	0.02	0.015	0	9.91454	1	0	0	1
mgeni03938	Putative Protein	+	572260	572337	25	0.01	0.013	0	9.50325	1	0	0	1
mgeni03939	Putative Protein	+	572347	572448	33	0.01	0.011	0	9.99212	1	0	0	0
mgeni03944	Putative Protein	+	572836	572967	43	0	0.004	0	9.70123	1	0	0	1
mgeni03952	Putative Protein	+	573802	573864	20	0	0.007	0	8.68534	1	0	0	2
mgeni03954	Putative Protein	+	574027	574143	38	0.03	0.018	0	7.25166	1	0	0	2
mgeni03966	Putative Protein	+	574840	575004	54	0.13	0.059	0	6.49667	1	0	0	2
mgeni03967	Putative Protein	+	575005	575112	35	0.03	0.025	0	8.15583	1	0	0	1
mgeni03968	Putative Protein	+	575194	575268	24	0	0.005	0	4.69936	0	0	0	0
mgeni03969	Putative Protein	+	575338	575436	32	0.04	0.022	0	4.04187	0	0	0	1
mgeni03970	Putative Protein	+	575608	575727	39	0	0.009	0	0.311828	0	0	0	0
mgeni03971	Putative Protein	+	575779	575868	29	0.01	0.01	0	2.82798	0	0	0	0
mgeni03972	Putative Protein	+	575992	576120	42	0	0.003	0	1.18954	0	0	0	1
mgeni03974	Putative Protein	+	576412	576795	127	0.34	0.075	0	1.82505	0	4	sculi53404	4
mgeni03975	Putative Protein	+	576844	577047	67	0.16	0.066	0	0.0952381	0	0	0	4
mgeni03976	Putative Protein	+	577090	577167	25	0.11	0.05	0	4.60712	0	0	0	1
mgeni03982	Putative Protein	+	577639	577710	23	0.01	0.007	0	4.40803	0	0	0	0
mgeni03984	Putative Protein	+	577828	577908	26	0.04	0.021	0	2.90354	0	0	0	1
mgeni03985	Putative Protein	+	578065	578169	34	0.04	0.021	0	8.64246	1	0	0	0
mgeni03990	Putative Protein	+	578716	578820	34	0	0.006	0	7.55194	1	0	0	2
mgeni03991	Putative Protein	+	578833	579027	64	0.2	0.075	0	6.97723	1	0	0	2
mgeni03992	Putative Protein	+	579091	579162	23	0.01	0.009	0	6.80659	1	0	0	0
mgeni03994	Putative Protein	+	579241	579381	46	0.02	0.019	0	5.64444	0	0	0	0
mgeni03998	Putative Protein	+	579508	579576	22	0	0.008	0	6.00291	1	0	0	0
mgeni04002	Putative Protein	+	579814	579957	47	0.08	0.051	0	6.00984	1	0	0	1
mgeni04013	Putative Protein	+	1982	2056	24	0.01	0.01	0	1.22235	0	0	0	1
mgeni04014	Putative Protein	+	2063	2191	42	0.02	0.008	0	7.65103	1	0	0	2
mgeni04018	Putative Protein	+	2345	2413	22	0.01	0.01	0	11.3441	1	0	0	1
mgeni04020	Putative Protein	+	2462	2530	22	0.02	0.013	0	8.67519	1	0	0	2
mgeni04024	Putative Protein	+	2657	2788	43	0.03	0.028	0	3.6594	0	0	0	1
mgeni04027	Putative Protein	+	2873	2986	37	0.01	0.009	0	0	0	0	0	1
mgeni04028	Putative Protein	+	2999	3070	23	0	0.003	0	5.8146	0	0	0	0
mgeni04029	Putative Protein	+	3074	3310	78	0.29	0.089	0	3.33832	0	0	0	2
mgeni04030	Putative Protein	+	3311	3388	25	0	0.001	0	7.16645	1	0	0	0
mgeni04033	Putative Protein	+	3467	3553	28	0.01	0.007	0	5.24054	0	0	0	1
mgeni04036	Putative Protein	+	3650	3805	51	0.12	0.055	0	8.07114	1	0	0	1
mgeni04041	Putative Protein	+	4148	4234	28	0	0.002	0	12.0064	1	0	0	3
mgeni04043	Putative Protein	+	4322	4411	29	0	0.005	0	9.90486	1	0	0	2
mgeni04044	Putative Protein	+	4457	4579	40	0.02	0.013	0	8.06622	1	0	0	1
mgeni04045	Putative Protein	+	4583	4672	29	0.01	0.014	0	9.32837	1	0	0	0
mgeni04046	Putative Protein	+	4682	4840	52	0.18	0.063	0	3.07699	0	0	0	3
mgeni04053	Putative Protein	+	7427	7501	24	0.04	0.027	0	2.20994	0	0	0	0
mgeni04058	Putative Protein	+	7730	7813	27	0.01	0.012	0	9.64742	1	0	0	2
mgeni04061	Putative Protein	+	7994	8134	46	0.01	0.009	0	8.4851	1	0	0	0
mgeni04063	Putative Protein	+	8249	8422	57	0.04	0.033	0	10.9464	1	0	0	3
mgeni04066	Putative Protein	+	8525	8611	28	0.03	0.022	0	3.46746	0	0	0	2
mgeni04067	Putative Protein	+	8612	8695	27	0.01	0.008	0	0.622882	0	0	0	0
mgeni04074	Putative Protein	+	8996	9070	24	0	0.008	0	3.0154	0	0	0	1
mgeni04088	Putative Protein	+	11531	11614	27	0	0.005	0	5.4021	0	0	0	1
mgeni04097	Putative Protein	+	11984	12046	20	0.02	0.012	0	2.42485	0	0	0	1
mgeni05885	MG_RS01205	+	251444	251788	114	0.94	0.027	1	0	0	6	MG_RS01205	4
mgeni04099	Putative Protein	+	12962	13069	35	0	0.006	0	4.37299	0	0	0	1
mgeni04102	Putative Protein	+	13142	13237	31	0.07	0.028	0	0	0	0	0	0
mgeni04109	Putative Protein	+	13664	13726	20	0.13	0.05	0	5.78316	0	0	0	2
mgeni04119	Putative Protein	+	14399	14719	106	0.41	0.071	0	4.32193	0	3	0	2
mgeni04120	Putative Protein	+	14750	14944	64	0.28	0.088	0	2.69616	0	0	0	1
mgeni04121	Putative Protein	+	14960	15172	70	0.17	0.059	0	4.0282	0	0	0	1
mgeni04123	Putative Protein	+	15293	15475	60	0.17	0.069	0	9.03048	1	3	0	0
mgeni04124	Putative Protein	+	15827	15979	50	0.05	0.026	0	2.21297	0	0	0	1
mgeni04128	Putative Protein	+	17357	17422	21	0.03	0.019	0	3.44591	0	0	0	1
mgeni04132	Putative Protein	+	17573	17635	20	0	0.002	0	4.08529	0	0	0	0
mgeni04140	Putative Protein	+	17867	17941	24	0	0.006	0	1.58496	0	0	0	2
mgeni04146	Putative Protein	+	18242	18373	43	0	0.005	0	0	0	0	0	0
mgeni04155	Putative Protein	+	18827	18964	45	0.06	0.008	0	8.95536	1	0	0	4
mgeni04160	Putative Protein	+	19151	19222	23	0.04	0.018	0	3.46929	0	0	0	0
mgeni04173	Putative Protein	+	19652	19759	35	0.02	0.011	0	7.77891	1	0	0	1
mgeni04182	Putative Protein	+	20168	20281	37	0.02	0.014	0	7.01921	1	0	0	1
mgeni04185	Putative Protein	+	20459	20539	26	0.02	0.014	0	4.01127	0	0	0	0
mgeni04190	Putative Protein	+	20708	20770	20	0	0.006	0	9.73572	1	0	0	1
mgeni04192	Putative Protein	+	20801	20863	20	0.01	0.006	0	7.48333	1	0	0	1
mgeni04204	Putative Protein	+	21452	21577	41	0.04	0.026	0	7.10039	1	0	0	0
mgeni04205	Putative Protein	+	21662	21757	31	0.01	0.007	0	4.83967	0	0	0	1
mgeni04210	Putative Protein	+	21962	22057	31	0.07	0.029	0	7.20912	1	0	0	2
mgeni04212	Putative Protein	+	22106	22297	63	0.16	0.051	0	6.62582	1	0	0	3
mgeni04214	Putative Protein	+	22340	22402	20	0.02	0.015	0	7.9041	1	0	0	1
mgeni04223	Putative Protein	+	23576	23686	36	0.02	0.017	0	7.79003	1	0	0	3
mgeni04230	Putative Protein	+	23996	24196	66	0.3	0.088	0	7.45268	1	0	0	3
mgeni04233	Putative Protein	+	24278	24352	24	0	0.003	0	5.53384	0	0	0	0
mgeni04242	Putative Protein	+	25091	25180	29	0	0.007	0	8.87062	1	0	0	0
mgeni04249	Putative Protein	+	25826	25900	24	0	0.004	0	10.9914	1	0	0	1
mgeni22982	Putative Protein	-	238263	237919	114	0.9	0.037	1	10.3568	1	0	0	2
mgeni04267	Putative Protein	+	27188	27271	27	0.02	0.015	0	6.98989	1	0	0	2
mgeni04268	Putative Protein	+	27290	27352	20	0.02	0.011	0	10.3098	1	0	0	2
mgeni04270	Putative Protein	+	27365	27430	21	0	0.002	0	9.47762	1	0	0	0
mgeni04288	Putative Protein	+	28208	28318	36	0.09	0.03	0	11.8078	1	0	0	1
mgeni04292	MG_RS00125	+	28652	29548	298	0.72	0.137	0	1.30061	0	6	MG_RS00125	6
mgeni18000	MG_RS01585	-	325159	324812	115	0.87	0.048	1	2.76106	0	6	MG_RS01585	1
mgeni06730	Putative Protein	+	362252	362602	116	0.94	0.034	1	7.51749	1	3	0	4
mgeni04297	Putative Protein	+	31229	31318	29	0.01	0.009	0	3.062	0	0	0	0
mgeni04303	Putative Protein	+	31754	31993	79	0.21	0.062	0	4.73092	0	3	0	1
mgeni04305	Putative Protein	+	32222	32344	40	0	0.006	0	4.35909	0	0	0	3
mgeni04306	Putative Protein	+	32363	32653	96	0.4	0.07	0	5.08468	0	3	0	0
mgeni04309	Putative Protein	+	33053	33514	153	0.42	0.073	0	2.70941	0	3	0	5
mgeni04312	Putative Protein	+	33836	33940	34	0.01	0.014	0	4.81993	0	0	0	2
mgeni04313	Putative Protein	+	33977	34048	23	0.08	0.043	0	0	0	0	0	2
mgeni04314	Putative Protein	+	34115	34246	43	0.03	0.021	0	5.68411	0	0	0	1
mgeni04315	Putative Protein	+	34250	34327	25	0	0.002	0	2.42659	0	0	0	1
mgeni04316	Putative Protein	+	34373	34477	34	0	0.002	0	0.513928	0	0	0	1
mgeni04317	Putative Protein	+	34553	34615	20	0	0.012	0	4.39384	0	0	0	1
mgeni04319	Putative Protein	+	34877	34987	36	0.01	0.01	0	6.12959	1	0	0	2
mgeni04320	Putative Protein	+	35075	35245	56	0.21	0.071	0	9.51336	1	4	mpneu10040	1
mgeni04321	Putative Protein	+	35309	35551	80	0.17	0.055	0	6.10546	1	3	0	2
mgeni04323	Putative Protein	+	35675	35761	28	0	0.008	0	3.95302	0	0	0	2
mgeni04325	Putative Protein	+	36014	36154	46	0.01	0.009	0	2.60374	0	0	0	0
mgeni04326	Putative Protein	+	36161	36283	40	0.05	0.024	0	1.24861	0	0	0	0
mgeni04327	Putative Protein	+	36293	36364	23	0	0.004	0	0.732206	0	0	0	1
mgeni04328	Putative Protein	+	36440	36592	50	0.04	0.018	0	8.44442	1	0	0	1
mgeni04329	Putative Protein	+	36629	36727	32	0	0.008	0	4.71863	0	0	0	1
mgeni15747	Putative Protein	-	88550	88191	119	0.93	0.03	1	11.446	1	3	0	4
mgeni04345	Putative Protein	+	39617	39784	55	0.13	0.06	0	10.7258	1	0	0	0
mgeni04348	Putative Protein	+	39875	39940	21	0.05	0.032	0	8.33177	1	0	0	1
mgeni04351	Putative Protein	+	40109	40270	53	0.06	0.041	0	8.69826	1	0	0	0
mgeni04352	Putative Protein	+	40271	40426	51	0.04	0.027	0	6.8982	1	0	0	0
mgeni04358	Putative Protein	+	40811	40903	30	0.02	0.018	0	7.31888	1	0	0	1
mgeni04376	Putative Protein	+	42356	42490	44	0.12	0.045	0	10.8955	1	0	0	2
mgeni04383	Putative Protein	+	42911	43093	60	0.11	0.054	0	10.6245	1	0	0	1
mgeni04390	Putative Protein	+	43346	43411	21	0.04	0.027	0	10.4893	1	0	0	2
mgeni04400	Putative Protein	+	44519	44584	21	0.02	0.011	0	8.38764	1	0	0	0
mgeni04402	Putative Protein	+	44792	44917	41	0.07	0.041	0	9.48213	1	0	0	0
mgeni04406	Putative Protein	+	45233	45298	21	0.01	0.008	0	9.90353	1	0	0	1
mgeni04408	Putative Protein	+	45380	45532	50	0.02	0.018	0	8.99569	1	0	0	1
mgeni04415	Putative Protein	+	46025	46102	25	0	0	0	0.911111	0	0	0	1
mgeni04417	Putative Protein	+	46130	46246	38	0.04	0.025	0	9.92389	1	0	0	2
mgeni04420	Putative Protein	+	46385	46483	32	0.04	0.027	0	6.4233	1	0	0	2
mgeni04421	Putative Protein	+	46559	46789	76	0.36	0.085	0	1.3765	0	3	0	3
mgeni04422	Putative Protein	+	46814	46909	31	0.11	0.064	0	3.195	0	0	0	1
mgeni04423	Putative Protein	+	46910	47428	172	0.46	0.075	0	8.36354	1	3	0	5
mgeni04428	Putative Protein	+	48452	48538	28	0.08	0.035	0	1.92191	0	0	0	0
mgeni04436	Putative Protein	+	50006	50122	38	0.03	0.02	0	0.666667	0	0	0	3
mgeni04449	Putative Protein	+	50954	51049	31	0.08	0.031	0	3.99852	0	0	0	0
mgeni04451	Putative Protein	+	51104	51217	37	0.01	0.01	0	0.138367	0	0	0	2
mgeni04453	Putative Protein	+	51323	51403	26	0.01	0.009	0	2.87369	0	0	0	2
mgeni04468	Putative Protein	+	55352	55414	20	0	0.003	0	0	0	0	0	0
mgeni04474	Putative Protein	+	55919	55984	21	0.02	0.011	0	3.82567	0	0	0	1
mgeni04482	Putative Protein	+	56318	56437	39	0.01	0.008	0	4.79376	0	0	0	1
mgeni04483	Putative Protein	+	56453	56554	33	0	0.003	0	1.98867	0	0	0	0
mgeni04486	Putative Protein	+	56621	56713	30	0	0.003	0	3.53186	0	0	0	0
mgeni04498	Putative Protein	+	57761	57913	50	0.02	0.018	0	4.98113	0	0	0	0
mgeni04502	Putative Protein	+	58094	58216	40	0.02	0.014	0	10.1291	1	0	0	0
mgeni04506	Putative Protein	+	58631	58711	26	0	0.003	0	5.71343	0	0	0	1
mgeni04515	Putative Protein	+	59837	59914	25	0.01	0.008	0	6.35628	1	0	0	0
mgeni04516	Putative Protein	+	59936	60019	27	0	0.003	0	7.3741	1	0	0	2
mgeni04519	Putative Protein	+	60173	60238	21	0	0.003	0	7.19144	1	0	0	2
mgeni04522	Putative Protein	+	60329	60445	38	0.03	0.021	0	6.62699	1	0	0	2
mgeni04526	Putative Protein	+	60569	60646	25	0.05	0.031	0	6.56047	1	0	0	2
mgeni04527	Putative Protein	+	60683	60760	25	0	0.003	0	17.4577	1	0	0	0
mgeni04542	Putative Protein	+	63299	63361	20	0	0.001	0	8.81701	1	0	0	0
mgeni04552	Putative Protein	+	64208	64285	25	0	0.005	0	7.19637	1	0	0	0
mgeni04554	Putative Protein	+	64382	64477	31	0.03	0.029	0	7.74361	1	0	0	1
mgeni04559	Putative Protein	+	64964	65137	57	0.07	0.036	0	6.73403	1	0	0	1
mgeni04560	Putative Protein	+	65183	65275	30	0	0.006	0	6.71251	1	0	0	2
mgeni04561	Putative Protein	+	65291	65473	60	0.21	0.094	0	4.8869	0	3	0	1
mgeni04562	Putative Protein	+	65555	65761	68	0.16	0.064	0	3.72904	0	0	0	1
mgeni04564	Putative Protein	+	65978	66040	20	0	0.006	0	0	0	0	0	0
mgeni04568	Putative Protein	+	66410	66505	31	0	0.006	0	4.10066	0	0	0	1
mgeni04573	Putative Protein	+	67037	67141	34	0.03	0.018	0	4.06461	0	0	0	3
mgeni04585	Putative Protein	+	68552	68665	37	0	0.006	0	5.36371	0	0	0	0
mgeni04588	Putative Protein	+	69032	69133	33	0.01	0.008	0	2.15976	0	0	0	2
mgeni04596	Putative Protein	+	69839	69913	24	0.04	0.022	0	3.75203	0	0	0	0
mgeni04598	Putative Protein	+	70082	70150	22	0	0.004	0	6.31307	1	0	0	0
mgeni04601	Putative Protein	+	70346	70429	27	0.03	0.019	0	5.39179	0	0	0	1
mgeni04606	Putative Protein	+	71738	71839	33	0	0.005	0	1.79647	0	0	0	3
mgeni04610	Putative Protein	+	72332	72490	52	0.04	0.024	0	9.31227	1	0	0	2
mgeni04633	Putative Protein	+	73964	74029	21	0.01	0.011	0	1.80426	0	0	0	0
mgeni04636	Putative Protein	+	74180	74245	21	0	0.007	0	0.839506	0	0	0	3
mgeni04640	Putative Protein	+	74501	74569	22	0.01	0.014	0	9.14074	1	0	0	1
mgeni04645	Putative Protein	+	74864	74941	25	0	0.003	0	2.09309	0	0	0	1
mgeni04647	Putative Protein	+	74984	75097	37	0.02	0.015	0	2.45701	0	0	0	2
mgeni04661	Putative Protein	+	75767	75835	22	0	0.003	0	8.43097	1	0	0	1
mgeni04663	Putative Protein	+	75872	75937	21	0.03	0.017	0	8.00069	1	0	0	1
mgeni04672	Putative Protein	+	76361	76432	23	0.03	0.029	0	7.55806	1	0	0	1
mgeni04675	Putative Protein	+	76523	76594	23	0.08	0.033	0	10.9987	1	0	0	1
mgeni04676	Putative Protein	+	76607	76672	21	0.01	0.008	0	7.9682	1	0	0	2
mgeni04678	Putative Protein	+	76715	76786	23	0	0.006	0	9.80353	1	0	0	2
mgeni04680	Putative Protein	+	76829	76900	23	0	0.001	0	4.35502	0	0	0	1
mgeni04682	Putative Protein	+	76946	77035	29	0	0.004	0	5.70376	0	0	0	0
mgeni04683	Putative Protein	+	77060	77134	24	0	0.007	0	9.09802	1	0	0	0
mgeni04685	Putative Protein	+	77201	77308	35	0	0.002	0	5.38745	0	0	0	0
mgeni04694	Putative Protein	+	77660	77737	25	0.25	0.063	0	8.94924	1	0	0	1
mgeni04695	Putative Protein	+	77882	77974	30	0.03	0.016	0	9.25132	1	0	0	0
mgeni04696	Putative Protein	+	78323	78403	26	0.05	0.03	0	10.4521	1	0	0	0
mgeni04707	Putative Protein	+	81158	81229	23	0.01	0.012	0	7.74086	1	0	0	1
mgeni04714	Putative Protein	+	81449	81556	35	0.04	0.026	0	8.59539	1	0	0	1
mgeni04715	Putative Protein	+	81608	81760	50	0.16	0.063	0	5.1895	0	0	0	1
mgeni04717	Putative Protein	+	81809	81874	21	0.01	0.008	0	7.83754	1	0	0	1
mgeni04718	Putative Protein	+	81878	81985	35	0	0.001	0	7.86336	1	0	0	0
mgeni04730	Putative Protein	+	82475	82603	42	0.1	0.036	0	9.24518	1	0	0	1
mgeni04742	Putative Protein	+	86021	86152	43	0	0.006	0	5.64636	0	0	0	0
mgeni04743	Putative Protein	+	86306	86461	51	0.04	0.028	0	3.23417	0	5	0	0
mgeni04744	Putative Protein	+	86489	86554	21	0.01	0.008	0	2.32681	0	0	0	0
mgeni04746	Putative Protein	+	86840	87058	72	0.21	0.078	0	4.16554	0	5	0	0
mgeni04747	Putative Protein	+	87059	87238	59	0.24	0.073	0	1.04943	0	0	0	3
mgeni04749	Putative Protein	+	87308	87757	149	0.49	0.067	0	4.26829	0	6	lcl|NC_000908.2_cds_WP_010869366.1_207	5
mgeni04750	Putative Protein	+	87827	87904	25	0.04	0.026	0	4.46013	0	0	0	0
mgeni20030	MG_RS00280	-	64360	63989	123	0.97	0.024	1	1.8372	0	6	MG_RS00280	1
mgeni04752	Putative Protein	+	88277	88348	23	0	0.004	0	6.2173	1	0	0	0
mgeni04753	Putative Protein	+	88370	88450	26	0	0.002	0	4.19917	0	0	0	0
mgeni04754	Putative Protein	+	88454	88576	40	0.01	0.007	0	2.18092	0	0	0	1
mgeni04755	Putative Protein	+	88586	88666	26	0.01	0.021	0	7.89659	1	0	0	1
mgeni04758	Putative Protein	+	88769	88831	20	0	0.006	0	2.89125	0	0	0	0
mgeni04763	Putative Protein	+	88970	89083	37	0.01	0.009	0	5.62443	0	0	0	0
mgeni04764	Putative Protein	+	89150	89248	32	0.01	0.011	0	1.68611	0	0	0	0
mgeni04767	Putative Protein	+	89387	89500	37	0.03	0.018	0	3.27435	0	0	0	2
mgeni04768	Putative Protein	+	89504	89581	25	0	0.004	0	2.73689	0	0	0	0
mgeni04773	Putative Protein	+	89840	89923	27	0	0.004	0	0	0	0	0	0
mgeni04784	Putative Protein	+	90542	90664	40	0.02	0.013	0	6.25718	1	0	0	1
mgeni04788	Putative Protein	+	90821	90931	36	0	0.004	0	2.97894	0	0	0	2
mgeni04792	Putative Protein	+	91721	91849	42	0.01	0.007	0	2.09448	0	0	0	3
mgeni04793	Putative Protein	+	91946	92053	35	0.02	0.013	0	4.35024	0	0	0	1
mgeni04796	Putative Protein	+	92096	92182	28	0	0.001	0	4.19239	0	0	0	0
mgeni04801	Putative Protein	+	92342	92422	26	0.01	0.009	0	5.3662	0	0	0	2
mgeni04802	Putative Protein	+	92426	92497	23	0	0.003	0	4.47402	0	0	0	1
mgeni04803	Putative Protein	+	92522	92605	27	0	0.003	0	3.18542	0	0	0	1
mgeni04807	Putative Protein	+	92753	92827	24	0	0.003	0	4.47736	0	0	0	2
mgeni04811	Putative Protein	+	93020	93103	27	0	0.005	0	3.65211	0	0	0	1
mgeni04812	Putative Protein	+	93128	93259	43	0.05	0.029	0	2.49959	0	0	0	1
mgeni04815	Putative Protein	+	93341	93451	36	0.07	0.03	0	2.0939	0	0	0	1
mgeni04818	Putative Protein	+	93641	93715	24	0.01	0.006	0	4.13719	0	0	0	0
mgeni04846	Putative Protein	+	104297	104380	27	0.01	0.016	0	9.56489	1	0	0	2
mgeni04854	Putative Protein	+	104714	104851	45	0	0.006	0	11.2398	1	0	0	1
mgeni04855	Putative Protein	+	104876	104965	29	0	0.005	0	7.01465	1	0	0	0
mgeni04858	Putative Protein	+	105062	105151	29	0.01	0.01	0	8.60511	1	0	0	1
mgeni17005	MG_RS02370	-	491530	491147	127	0.9	0.067	1	3.05466	0	6	MG_RS02370	1
mgeni04869	Putative Protein	+	106688	106849	53	0.04	0.026	0	8.18904	1	0	0	5
mgeni04870	Putative Protein	+	106859	106933	24	0	0.003	0	13.2317	1	0	0	1
mgeni04873	Putative Protein	+	107111	107218	35	0	0.005	0	5.50762	0	0	0	1
mgeni04874	Putative Protein	+	107249	107344	31	0.01	0.01	0	6.69542	1	0	0	0
mgeni04877	Putative Protein	+	107489	107554	21	0.01	0.013	0	2.95366	0	0	0	0
mgeni04879	Putative Protein	+	107699	107767	22	0	0.003	0	5.63004	0	0	0	1
mgeni04884	Putative Protein	+	107936	108073	45	0.07	0.043	0	0.814128	0	0	0	2
mgeni04887	Putative Protein	+	108341	108442	33	0.02	0.015	0	0.636484	0	0	0	2
mgeni04890	Putative Protein	+	108533	108679	48	0.05	0.028	0	2.64856	0	0	0	3
mgeni04891	Putative Protein	+	108689	108757	22	0	0.004	0	2.43587	0	0	0	1
mgeni04892	Putative Protein	+	108779	108868	29	0.01	0.009	0	0.236561	0	0	0	0
mgeni04893	Putative Protein	+	108881	109012	43	0	0.005	0	1.23254	0	0	0	3
mgeni04895	Putative Protein	+	109133	109201	22	0.02	0.016	0	2.14896	0	0	0	2
mgeni22041	Putative Protein	-	353682	353299	127	0.95	0.025	1	2.82788	0	6	lcl|NC_000908.2_cds_WP_010869330.1_103	2
mgeni04906	Putative Protein	+	110120	110194	24	0.01	0.014	0	4.20331	0	0	0	0
mgeni04909	Putative Protein	+	110576	110659	27	0.02	0.015	0	7.52229	1	0	0	1
mgeni04912	Putative Protein	+	110999	111061	20	0.01	0.009	0	1.58496	0	0	0	1
mgeni04916	Putative Protein	+	111266	111343	25	0.01	0.01	0	2.3882	0	0	0	0
mgeni04917	Putative Protein	+	111359	111454	31	0	0.004	0	0	0	0	0	1
mgeni04920	Putative Protein	+	111659	111769	36	0.01	0.007	0	1.4464	0	0	0	2
mgeni04926	Putative Protein	+	111995	112057	20	0	0.003	0	5.53588	0	0	0	0
mgeni04928	Putative Protein	+	112160	112246	28	0	0.009	0	2.35951	0	0	0	2
mgeni04931	Putative Protein	+	112358	112474	38	0.01	0.01	0	8.41565	1	0	0	0
mgeni04934	Putative Protein	+	112556	112633	25	0	0.003	0	9.39733	1	0	0	1
mgeni04945	Putative Protein	+	114638	114829	63	0.15	0.052	0	4.6841	0	0	0	2
mgeni04946	Putative Protein	+	114845	115039	64	0.15	0.054	0	3.23336	0	3	0	0
mgeni04950	Putative Protein	+	115205	115306	33	0	0.002	0	2.55848	0	0	0	0
mgeni04951	Putative Protein	+	115307	115450	47	0.03	0.02	0	5.71308	0	0	0	1
mgeni04955	Putative Protein	+	115580	115738	52	0.08	0.042	0	4.85939	0	0	0	0
mgeni04964	Putative Protein	+	116123	116185	20	0	0.005	0	5.831	0	0	0	0
mgeni04966	Putative Protein	+	116225	116461	78	0.25	0.086	0	1.22366	0	3	0	2
mgeni04967	Putative Protein	+	116477	116560	27	0	0.001	0	7.45683	1	0	0	2
mgeni04969	Putative Protein	+	116645	116722	25	0	0.001	0	2.46554	0	0	0	1
mgeni04978	Putative Protein	+	117272	117334	20	0	0.005	0	4.0299	0	0	0	1
mgeni04979	Putative Protein	+	117362	117460	32	0.02	0.019	0	4.04775	0	0	0	1
mgeni04985	Putative Protein	+	117890	118015	41	0	0.006	0	3.33186	0	0	0	2
mgeni13801	MG_RS01785	-	364415	364026	129	0.99	0.006	1	2.32411	0	6	MG_RS01785	0
mgeni04993	Putative Protein	+	118661	118723	20	0	0.007	0	11.6165	1	0	0	1
mgeni08750	MG_RS00265	+	61014	61406	130	0.92	0.083	1	10.448	1	6	MG_RS00265	7
mgeni02081	Putative Protein	+	349273	349677	134	0.88	0.071	1	2.37966	0	6	lcl|NC_000908.2_cds_WP_041593667.1_148	1
mgeni05000	Putative Protein	+	123590	123685	31	0.01	0.009	0	8.59729	1	0	0	0
mgeni05002	Putative Protein	+	123785	123868	27	0.01	0.011	0	8.28924	1	0	0	0
mgeni05004	Putative Protein	+	124103	124189	28	0	0.013	0	8.52324	1	0	0	0
mgeni05009	Putative Protein	+	124406	124495	29	0.01	0.015	0	2.81824	0	0	0	0
mgeni05010	Putative Protein	+	124574	124642	22	0.15	0.044	0	3.42043	0	0	0	0
mgeni05017	Putative Protein	+	124982	125062	26	0	0.001	0	1.14419	0	0	0	1
mgeni05020	Putative Protein	+	125180	125248	22	0	0.004	0	8.30279	1	0	0	0
mgeni05022	Putative Protein	+	125321	125383	20	0.01	0.007	0	13.0147	1	0	0	2
mgeni05025	Putative Protein	+	125624	125698	24	0.02	0.015	0	11.024	1	0	0	0
mgeni05032	Putative Protein	+	127250	127321	23	0	0.005	0	2.74025	0	0	0	0
mgeni05036	Putative Protein	+	127508	127600	30	0.01	0.009	0	1.79805	0	0	0	1
mgeni05037	Putative Protein	+	127610	127732	40	0	0.004	0	0	0	0	0	1
mgeni05038	Putative Protein	+	127733	127885	50	0.14	0.058	0	0	0	0	0	0
mgeni05039	Putative Protein	+	127913	128026	37	0.06	0.032	0	0.234568	0	0	0	0
mgeni05040	Putative Protein	+	128030	128143	37	0.02	0.021	0	5.94708	0	0	0	0
mgeni05043	Putative Protein	+	128228	128320	30	0.02	0.021	0	4.24808	0	0	0	2
mgeni10264	MG_RS01525	+	312846	313250	134	0.91	0.055	1	3.16214	0	6	MG_RS01525	0
mgeni05053	Putative Protein	+	130445	130528	27	0	0.013	0	3.89626	0	0	0	2
mgeni05066	Putative Protein	+	131351	131446	31	0.21	0.049	0	2.95016	0	0	0	1
mgeni05074	Putative Protein	+	133259	133351	30	0.02	0.015	0	9.93716	1	0	0	2
mgeni05077	Putative Protein	+	133670	133747	25	0	0.006	0	3.16908	0	0	0	1
mgeni05078	Putative Protein	+	133772	133876	34	0	0.006	0	5.27811	0	0	0	2
mgeni05079	Putative Protein	+	133910	133984	24	0.01	0.007	0	4.06587	0	0	0	2
mgeni05081	Putative Protein	+	134030	134095	21	0	0.003	0	6.95483	1	0	0	2
mgeni05082	Putative Protein	+	134141	134251	36	0.02	0.018	0	2.13054	0	0	0	2
mgeni05086	Putative Protein	+	134495	134734	79	0.32	0.081	0	4.8338	0	0	0	0
mgeni04741	MG_RS00375	+	85589	85999	136	0.92	0.036	1	9.38153	1	6	MG_RS00375	2
mgeni05097	Putative Protein	+	136553	136633	26	0	0.004	0	5.67909	0	0	0	2
mgeni05100	Putative Protein	+	136709	136831	40	0.03	0.021	0	3.2309	0	0	0	0
mgeni05102	Putative Protein	+	136856	136942	28	0.07	0.028	0	3.46667	0	0	0	1
mgeni05104	Putative Protein	+	136985	137056	23	0.01	0.013	0	3.23636	0	0	0	3
mgeni04838	MG_RS00420	+	98906	99319	137	0.91	0.084	1	2.87477	0	6	MG_RS00420	3
mgeni05112	Putative Protein	+	138233	138295	20	0	0.005	0	5.90298	0	0	0	1
mgeni05115	Putative Protein	+	138440	138511	23	0	0.001	0	6.55746	1	0	0	1
mgeni05122	Putative Protein	+	138893	139078	61	0.22	0.078	0	2.73648	0	0	0	0
mgeni05123	Putative Protein	+	139079	139159	26	0.01	0.014	0	1.62308	0	0	0	0
mgeni05135	Putative Protein	+	141227	141301	24	0	0.004	0	3.57102	0	0	0	0
mgeni05141	Putative Protein	+	141656	141718	20	0	0.006	0	2.75798	0	0	0	1
mgeni05144	Putative Protein	+	141767	141916	49	0.02	0.017	0	3.08073	0	0	0	0
mgeni05150	Putative Protein	+	142184	142375	63	0.13	0.051	0	4.43743	0	0	0	2
mgeni05152	Putative Protein	+	142448	142540	30	0	0.002	0	4.01652	0	0	0	2
mgeni05162	Putative Protein	+	143570	143755	61	0.09	0.044	0	6.54187	1	0	0	4
mgeni05163	Putative Protein	+	143783	143902	39	0.01	0.012	0	5.24439	0	0	0	3
mgeni05166	Putative Protein	+	144983	145057	24	0	0.006	0	3.12879	0	0	0	1
mgeni05167	Putative Protein	+	145058	145186	42	0.01	0.014	0	3.45787	0	0	0	4
mgeni05170	Putative Protein	+	145337	145411	24	0.01	0.012	0	3.59305	0	0	0	0
mgeni05179	Putative Protein	+	145982	146071	29	0	0.007	0	1.58496	0	0	0	2
mgeni05181	Putative Protein	+	146120	146209	29	0.02	0.014	0	10.1326	1	0	0	0
mgeni05182	Putative Protein	+	146294	146365	23	0	0.001	0	9.24202	1	0	0	2
mgeni05191	Putative Protein	+	146969	147034	21	0	0.004	0	8.8539	1	0	0	1
mgeni05197	Putative Protein	+	147251	147322	23	0.01	0.007	0	8.90663	1	0	0	0
mgeni05201	Putative Protein	+	147428	147526	32	0.01	0.014	0	9.08903	1	0	0	1
mgeni05202	Putative Protein	+	147533	147640	35	0	0.006	0	4.61845	0	0	0	0
mgeni05208	Putative Protein	+	147935	148042	35	0.07	0.027	0	7.44965	1	0	0	0
mgeni05209	Putative Protein	+	148043	148144	33	0.01	0.013	0	6.94464	1	0	0	1
mgeni05211	Putative Protein	+	148226	148339	37	0.01	0.007	0	10.0903	1	0	0	1
mgeni05240	Putative Protein	+	151748	151810	20	0.01	0.012	0	6.78177	1	0	0	0
mgeni05241	Putative Protein	+	151832	151897	21	0.01	0.014	0	4.83564	0	0	0	1
mgeni05247	Putative Protein	+	152357	152425	22	0.01	0.008	0	3.04783	0	0	0	1
mgeni05248	Putative Protein	+	152429	152533	34	0.02	0.013	0	0.653204	0	0	0	1
mgeni05249	Putative Protein	+	152543	152611	22	0.06	0.035	0	2.94993	0	0	0	1
mgeni05252	Putative Protein	+	153086	153160	24	0.03	0.019	0	2.16691	0	0	0	1
mgeni05254	Putative Protein	+	153245	153424	59	0.27	0.087	0	2.64353	0	0	0	2
mgeni05256	Putative Protein	+	153479	153544	21	0.13	0.055	0	3.44767	0	0	0	3
mgeni05261	Putative Protein	+	153683	153751	22	0	0.013	0	3.32384	0	0	0	1
mgeni05262	Putative Protein	+	153758	153838	26	0.01	0.013	0	0	0	0	0	2
mgeni05266	Putative Protein	+	154046	154111	21	0	0.002	0	2.74024	0	0	0	0
mgeni05268	Putative Protein	+	154235	154372	45	0.01	0.016	0	2.70606	0	0	0	1
mgeni05269	Putative Protein	+	154490	154558	22	0.02	0.01	0	4.04996	0	0	0	1
mgeni05274	Putative Protein	+	154781	154852	23	0	0.006	0	5.64976	0	0	0	1
mgeni05279	Putative Protein	+	155084	155173	29	0.01	0.011	0	6.35593	1	0	0	2
mgeni05280	Putative Protein	+	155180	155275	31	0.01	0.008	0	6.82861	1	0	0	2
mgeni05284	Putative Protein	+	156302	156406	34	0	0.005	0	1.65446	0	0	0	0
mgeni05286	Putative Protein	+	156473	156541	22	0.02	0.015	0	3.52233	0	0	0	0
mgeni11058	MG_RS02055	+	422697	423113	138	0.98	0.013	1	8.87287	1	6	MG_RS02055	3
mgeni05295	Putative Protein	+	158429	158530	33	0.08	0.031	0	6.61274	1	0	0	1
mgeni05300	Putative Protein	+	158678	158746	22	0.03	0.026	0	3.46517	0	0	0	1
mgeni05307	Putative Protein	+	159377	159448	23	0	0.007	0	4.44019	0	0	0	0
mgeni05309	Putative Protein	+	159584	159688	34	0.04	0.03	0	5.77534	0	0	0	0
mgeni05311	Putative Protein	+	160238	160360	40	0.01	0.007	0	2.09839	0	3	0	1
mgeni22011	MG_RS01760	-	357891	357475	138	0.98	0.013	1	3.33911	0	6	MG_RS01760	6
mgeni05321	Putative Protein	+	161195	161311	38	0.03	0.018	0	2.67903	0	0	0	0
mgeni05322	Putative Protein	+	161339	161455	38	0.03	0.019	0	2.45174	0	0	0	1
mgeni05323	Putative Protein	+	161462	161566	34	0	0.007	0	0	0	0	0	2
mgeni05326	Putative Protein	+	161666	161836	56	0.11	0.06	0	2.90796	0	0	0	2
mgeni05333	Putative Protein	+	162236	162304	22	0.01	0.007	0	3.19235	0	0	0	1
mgeni24064	MG_RS00430	-	102870	102454	138	0.97	0.02	1	10.3846	1	6	MG_RS00430	2
mgeni05339	Putative Protein	+	163688	163765	25	0.03	0.018	0	7.26978	1	0	0	0
mgeni05343	Putative Protein	+	163901	163993	30	0.04	0.026	0	5.83656	0	0	0	1
mgeni05347	Putative Protein	+	164180	164245	21	0.01	0.014	0	5.76554	0	0	0	1
mgeni05356	Putative Protein	+	164726	164806	26	0.01	0.007	0	1.17723	0	0	0	1
mgeni05357	Putative Protein	+	164816	164890	24	0	0.008	0	1.33256	0	0	0	1
mgeni05362	Putative Protein	+	165071	165193	40	0.01	0.01	0	3.48736	0	0	0	3
mgeni05365	Putative Protein	+	165329	165448	39	0	0.002	0	3.91583	0	0	0	2
mgeni05371	Putative Protein	+	167318	167428	36	0.08	0.029	0	2.84845	0	3	0	1
mgeni05372	Putative Protein	+	167447	167584	45	0.07	0.03	0	4.56042	0	0	0	2
mgeni05376	Putative Protein	+	168407	168634	75	0.16	0.058	0	0	0	5	0	1
mgeni05379	Putative Protein	+	168854	169015	53	0.12	0.06	0	0	0	5	0	1
mgeni05381	Putative Protein	+	169097	169159	20	0	0.006	0	0	0	0	0	0
mgeni05382	Putative Protein	+	169178	169288	36	0.01	0.008	0	6.37417	1	3	0	0
mgeni05383	Putative Protein	+	169316	169564	82	0.31	0.082	0	10.3082	1	3	0	0
mgeni05384	Putative Protein	+	169613	169804	63	0.22	0.081	0	10.3757	1	5	0	0
mgeni05394	Putative Protein	+	170417	170518	33	0.03	0.022	0	8.63259	1	0	0	1
mgeni05398	Putative Protein	+	170954	171037	27	0	0.004	0	8.36715	1	3	0	0
mgeni05400	Putative Protein	+	171131	171205	24	0	0.003	0	5.79277	0	0	0	2
mgeni05401	Putative Protein	+	171224	171331	35	0.06	0.035	0	0	0	3	0	2
mgeni05402	Putative Protein	+	171356	171418	20	0.01	0.007	0	2.73477	0	0	0	2
mgeni05404	Putative Protein	+	171533	171742	69	0.38	0.083	0	6.66562	1	0	0	2
mgeni05406	Putative Protein	+	171914	172093	59	0.23	0.07	0	5.94755	0	3	0	2
mgeni05408	Putative Protein	+	172202	172267	21	0.03	0.023	0	8.77924	1	0	0	2
mgeni05409	Putative Protein	+	172292	172369	25	0.01	0.006	0	9.0039	1	3	0	1
mgeni05410	Putative Protein	+	172415	172477	20	0	0.008	0	7.96313	1	0	0	3
mgeni05415	Putative Protein	+	172850	173110	86	0.38	0.073	0	9.54969	1	3	0	4
mgeni05418	Putative Protein	+	173321	173386	21	0.05	0.029	0	8.46025	1	0	0	0
mgeni05423	Putative Protein	+	173726	173860	44	0.01	0.011	0	8.56293	1	3	0	3
mgeni05425	Putative Protein	+	173969	174130	53	0.1	0.031	0	4.20686	0	4	lmono073574	5
mgeni05426	Putative Protein	+	174233	174463	76	0.26	0.086	0	5.06213	0	3	0	3
mgeni05429	Putative Protein	+	174644	174784	46	0.08	0.032	0	4.06368	0	3	0	2
mgeni05431	Putative Protein	+	174977	175360	127	0.78	0.138	0	5.29245	0	6	lcl|NC_000908.2_cds_WP_049759248.1_150	1
mgeni05436	Putative Protein	+	179831	180019	62	0.28	0.084	0	5.9221	0	0	0	2
mgeni05453	Putative Protein	+	183266	183346	26	0.01	0.013	0	7.87467	1	0	0	0
mgeni05454	Putative Protein	+	183449	183571	40	0.02	0.015	0	9.74037	1	0	0	3
mgeni05455	Putative Protein	+	183584	183646	20	0	0.006	0	9.7241	1	0	0	2
mgeni05458	Putative Protein	+	183764	183880	38	0.01	0.01	0	6.10373	1	0	0	0
mgeni05479	Putative Protein	+	186485	186628	47	0.01	0.014	0	5.87847	0	0	0	3
mgeni05483	Putative Protein	+	186848	186928	26	0.01	0.007	0	6.18306	1	0	0	1
mgeni05508	Putative Protein	+	191306	191377	23	0.07	0.027	0	7.48501	1	0	0	1
mgeni05512	Putative Protein	+	191519	191596	25	0	0.006	0	9.41314	1	0	0	0
mgeni18725	Putative Protein	-	229060	228635	141	0.85	0.041	1	12.6607	1	3	0	1
mgeni05526	Putative Protein	+	193382	193513	43	0.05	0.023	0	11.0698	1	0	0	0
mgeni05528	Putative Protein	+	193724	193786	20	0	0.005	0	9.89022	1	0	0	1
mgeni05533	Putative Protein	+	195047	195274	75	0.2	0.063	0	10.3675	1	0	0	1
mgeni05536	Putative Protein	+	195413	195511	32	0.24	0.067	0	11.0061	1	0	0	0
mgeni05542	Putative Protein	+	196616	196705	29	0	0.003	0	9.0511	1	0	0	2
mgeni05545	Putative Protein	+	196817	196972	51	0.06	0.032	0	11.6501	1	0	0	2
mgeni16644	Putative Protein	-	553297	552863	144	0.98	0.015	1	4.0244	0	1	gsulf069919||phenylalanyl-trna synthetase subunit beta	4
mgeni05554	Putative Protein	+	198599	198880	93	0.43	0.07	0	8.77978	1	0	0	1
mgeni05557	Putative Protein	+	199019	199093	24	0.01	0.008	0	9.29482	1	0	0	0
mgeni05561	Putative Protein	+	201131	201295	54	0.03	0.024	0	9.13763	1	0	0	2
mgeni05564	Putative Protein	+	201371	201469	32	0	0.002	0	8.58293	1	0	0	0
mgeni05566	Putative Protein	+	201515	201610	31	0.02	0.019	0	8.11997	1	0	0	2
mgeni15911	MG_RS00305	-	67643	67206	145	0.99	0.009	1	4.46156	0	6	MG_RS00305	6
mgeni05579	Putative Protein	+	203354	203530	58	0.19	0.078	0	7.89067	1	0	0	2
mgeni05581	Putative Protein	+	203618	203707	29	0	0.003	0	8.23416	1	0	0	1
mgeni05584	Putative Protein	+	203876	203971	31	0	0.003	0	7.86312	1	0	0	1
mgeni05585	Putative Protein	+	203978	204133	51	0.04	0.028	0	10.757	1	0	0	5
mgeni05590	Putative Protein	+	204308	204409	33	0.02	0.015	0	9.54502	1	0	0	0
mgeni05599	Putative Protein	+	205751	205894	47	0.01	0.011	0	7.72591	1	0	0	1
mgeni05600	Putative Protein	+	205907	206062	51	0.02	0.02	0	7.55469	1	0	0	3
mgeni05606	Putative Protein	+	206414	206494	26	0.04	0.026	0	6.55597	1	0	0	1
mgeni05611	Putative Protein	+	207893	207991	32	0.01	0.01	0	9.61852	1	0	0	1
mgeni05612	Putative Protein	+	208223	208288	21	0.08	0.036	0	7.40157	1	0	0	1
mgeni05615	Putative Protein	+	208538	208606	22	0.03	0.023	0	7.58772	1	0	0	1
mgeni05618	Putative Protein	+	208730	208921	63	0.11	0.051	0	6.4351	1	0	0	4
mgeni05619	Putative Protein	+	209093	209230	45	0.09	0.046	0	7.40615	1	0	0	2
mgeni05620	Putative Protein	+	209300	209365	21	0.02	0.017	0	7.58684	1	0	0	1
mgeni05629	Putative Protein	+	209717	209875	52	0.12	0.056	0	8.03237	1	0	0	1
mgeni05634	Putative Protein	+	210110	210184	24	0	0.002	0	8.20252	1	0	0	0
mgeni05638	Putative Protein	+	210356	210445	29	0	0.006	0	8.15078	1	0	0	0
mgeni05640	Putative Protein	+	210488	210580	30	0.03	0.016	0	9.59769	1	0	0	2
mgeni05641	Putative Protein	+	210590	210652	20	0.01	0.007	0	7.40632	1	0	0	1
mgeni05645	Putative Protein	+	210815	210985	56	0.24	0.083	0	7.58021	1	0	0	3
mgeni05646	Putative Protein	+	211085	211165	26	0.03	0.025	0	5.74399	0	0	0	2
mgeni05651	Putative Protein	+	211400	211561	53	0.04	0.028	0	21.7545	1	0	0	1
mgeni05652	Putative Protein	+	211586	211720	44	0.03	0.019	0	21.9081	1	0	0	0
mgeni05654	Putative Protein	+	211808	211927	39	0	0.005	0	21.7273	1	0	0	0
mgeni05656	Putative Protein	+	211964	212080	38	0.04	0.019	0	21.5614	1	0	0	1
mgeni05658	Putative Protein	+	212165	212269	34	0.09	0.045	0	21.5895	1	0	0	1
mgeni05659	Putative Protein	+	212270	212530	86	0.25	0.056	0	21.6324	1	0	0	4
mgeni05665	Putative Protein	+	212762	212854	30	0.01	0.011	0	21.4249	1	0	0	0
mgeni05668	Putative Protein	+	212975	213097	40	0.1	0.042	0	21.9687	1	0	0	1
mgeni05670	Putative Protein	+	213179	213286	35	0.08	0.036	0	21.3349	1	0	0	1
mgeni05674	Putative Protein	+	213524	213592	22	0.01	0.019	0	21.5975	1	0	0	0
mgeni05680	Putative Protein	+	214862	214993	43	0.01	0.011	0	8.5115	1	5	0	0
mgeni05685	Putative Protein	+	215240	215422	60	0.38	0.116	0	8.4424	1	5	0	0
mgeni05686	MG_RS01045	+	215441	215881	146	0.6	0.165	0	9.26456	1	6	MG_RS01045	1
mgeni05687	Putative Protein	+	215885	215953	22	0.01	0.009	0	9.23987	1	0	0	1
mgeni05691	Putative Protein	+	216179	216292	37	0	0.007	0	9.45649	1	0	0	2
mgeni05696	Putative Protein	+	216470	216544	24	0.16	0.047	0	9.35173	1	0	0	0
mgeni01777	Putative Protein	+	306202	306654	150	0.95	0.018	1	6.86823	1	2	mpneu07335||hypothetical protein	4
mgeni05704	Putative Protein	+	218690	218809	39	0	0.002	0	9.12532	1	0	0	0
mgeni05709	Putative Protein	+	218999	219064	21	0	0.004	0	8.7215	1	0	0	0
mgeni05713	Putative Protein	+	219281	219373	30	0.02	0.022	0	7.69943	1	0	0	1
mgeni05720	Putative Protein	+	226454	226522	22	0.01	0.011	0	9.44219	1	0	0	0
mgeni05726	Putative Protein	+	228722	228844	40	0.01	0.01	0	7.11481	1	0	0	1
mgeni05727	Putative Protein	+	229112	229192	26	0.01	0.009	0	5.6168	0	0	0	1
mgeni05728	Putative Protein	+	229235	229309	24	0.02	0.016	0	7.13223	1	0	0	0
mgeni05731	MG_RS01090	+	229988	230482	164	0.75	0.183	0	13.3188	1	6	MG_RS01090	1
mgeni05733	MG_RS01095	+	230624	231370	248	0.67	0.177	0	9.38569	1	6	MG_RS01095	3
mgeni05734	Putative Protein	+	231545	231673	42	0.06	0.05	0	10.6546	1	0	0	0
mgeni05735	Putative Protein	+	231731	231823	30	0	0.005	0	13.7692	1	0	0	1
mgeni05736	Putative Protein	+	231848	231928	26	0.01	0.008	0	13.8676	1	0	0	1
mgeni05744	Putative Protein	+	232274	232348	24	0	0.002	0	12.8436	1	0	0	0
mgeni05745	Putative Protein	+	232349	232429	26	0.01	0.007	0	13.0732	1	0	0	0
mgeni05746	Putative Protein	+	232457	232525	22	0.02	0.01	0	12.3471	1	0	0	0
mgeni05748	Putative Protein	+	232598	232675	25	0	0.006	0	8.02962	1	0	0	0
mgeni05749	Putative Protein	+	232718	232855	45	0.06	0.035	0	8.09875	1	0	0	3
mgeni05755	Putative Protein	+	233132	233362	76	0.31	0.086	0	9.22574	1	0	0	0
mgeni05756	Putative Protein	+	233363	233533	56	0.15	0.066	0	8.07865	1	0	0	1
mgeni05762	Putative Protein	+	233876	234019	47	0.03	0.027	0	6.79442	1	0	0	2
mgeni05763	Putative Protein	+	234026	234178	50	0.03	0.021	0	10.7579	1	0	0	0
mgeni05764	Putative Protein	+	234233	234322	29	0.02	0.018	0	10.2935	1	0	0	3
mgeni05766	Putative Protein	+	234392	234475	27	0.05	0.027	0	10.3084	1	0	0	1
mgeni05768	Putative Protein	+	234500	234562	20	0.04	0.038	0	10.6641	1	0	0	1
mgeni05773	Putative Protein	+	234773	234895	40	0.03	0.023	0	11.717	1	0	0	1
mgeni05779	Putative Protein	+	235151	235267	38	0.05	0.034	0	10.1926	1	0	0	1
mgeni05781	Putative Protein	+	235295	235381	28	0.01	0.007	0	10.5922	1	0	0	0
mgeni16974	MG_RS02410	-	500719	500261	152	0.99	0.008	1	5.32091	0	6	MG_RS02410	7
mgeni05788	Putative Protein	+	236423	236515	30	0.02	0.012	0	6.27601	1	0	0	0
mgeni05790	Putative Protein	+	236759	236905	48	0.2	0.083	0	9.20032	1	0	0	4
mgeni05791	Putative Protein	+	236924	236995	23	0.01	0.01	0	6.48912	1	0	0	0
mgeni05792	Putative Protein	+	237011	237274	87	0.36	0.081	0	11.4341	1	0	0	3
mgeni05797	Putative Protein	+	239273	239377	34	0	0.002	0	10.1363	1	0	0	0
mgeni05802	Putative Protein	+	239597	239698	33	0.01	0.014	0	10.5304	1	0	0	1
mgeni05804	Putative Protein	+	239759	239866	35	0.01	0.011	0	10.2978	1	0	0	2
mgeni05805	Putative Protein	+	239867	239962	31	0.05	0.029	0	4.61422	0	0	0	0
mgeni05809	Putative Protein	+	240068	240211	47	0.02	0.02	0	3.58576	0	0	0	1
mgeni05810	Putative Protein	+	240212	240322	36	0.02	0.016	0	10.3279	1	0	0	0
mgeni10756	Putative Protein	+	381069	381530	153	0.86	0.062	1	9.66737	1	3	0	3
mgeni05812	Putative Protein	+	242261	242335	24	0.02	0.016	0	8.42152	1	0	0	1
mgeni05815	Putative Protein	+	242426	242605	59	0.07	0.042	0	7.83765	1	0	0	0
mgeni05818	Putative Protein	+	242669	242746	25	0.01	0.009	0	8.15525	1	0	0	0
mgeni05822	Putative Protein	+	242912	242980	22	0	0.005	0	7.46316	1	0	0	1
mgeni05823	Putative Protein	+	242987	243256	89	0.38	0.077	0	7.21752	1	0	0	3
mgeni05828	Putative Protein	+	243443	243508	21	0.01	0.011	0	7.95014	1	0	0	2
mgeni05831	Putative Protein	+	243626	243715	29	0.01	0.019	0	8.80616	1	0	0	1
mgeni05834	Putative Protein	+	243812	243883	23	0	0.007	0	8.86912	1	0	0	2
mgeni05845	Putative Protein	+	244508	244621	37	0.04	0.021	0	9.45608	1	0	0	1
mgeni05855	Putative Protein	+	247676	247741	21	0.01	0.013	0	6.51512	1	0	0	1
mgeni05857	Putative Protein	+	248006	248122	38	0	0.003	0	6.84533	1	0	0	1
mgeni05861	Putative Protein	+	248387	248452	21	0	0.007	0	6.07696	1	0	0	1
mgeni05864	Putative Protein	+	248591	248734	47	0.11	0.058	0	5.75011	0	0	0	1
mgeni05865	Putative Protein	+	248798	248860	20	0.01	0.008	0	6.80572	1	0	0	1
mgeni05872	Putative Protein	+	249413	249535	40	0.07	0.041	0	5.40835	0	0	0	3
mgeni05875	Putative Protein	+	249776	249871	31	0	0.003	0	0	0	0	0	1
mgeni05878	Putative Protein	+	250226	250291	21	0	0.007	0	0	0	0	0	1
mgeni05888	Putative Protein	+	252185	252295	36	0	0.002	0	4.43519	0	0	0	0
mgeni05889	Putative Protein	+	252596	252667	23	0.07	0.038	0	0.856161	0	0	0	0
[truncated: 5,491 more rows]
