# Supplementary material for: Unraveling the hidden universe of small proteins in bacterial genomes
Source: Mol Syst Biol. 2019 Feb 22;15(2):e8290. doi: 10.15252/msb.20188290 (PMC6385055; doi:10.15252/msb.20188290)
Supplement: Supplementary file 8 — Dataset EV7 [file MSB-15-e8290-s008.xlsx]

## Sheet: Legend
Dataset EV7. Databases for M. hyopneumoniae. This dataset include genomic information based on a unique identifier (A), the identifier associated if annotated in NCBI (B), ‘Putative Protein’ otherwise, its strand (C), the start and stop position (D and E, following the same rules as in Table S3) and the length of the putative translated sequence in amino acids (F). The following columns (G to I) …

## Sheet: DatasetEV7_Mhyopneumoniae
RF_ID	NCBI identifier	strand	start	stop	length	RF_Score	RF_SD	Classification	RNAseq (log2 CPKM) Thr_AverageRNAseq=3,98; SD=2,8	RNAseq (D=1; ND=0)	Type (0 – no hit; 1- ann & func hit; 2- ann hit; 3 – hit; 4 – fragment; 5 – Repeated ; 6 – ann in reference	description	Predicted HRUTPs by PeptideSieve	#PSM	# Unique Peptides	Areas: F26: 161116_S_TFLS_09_01_2ug,Sample, 6M Urea, 1, Myco_hyopneumoniae	Areas: F25: 161116_S_TFLS_09_02_2ug, Sample, 6M Urea, 2, Myco_hyopneumoniae	Areas: F44: 160908_S_TFLS_20_04_2ug, Sample, SDS, 2, Myco_hyopneumoniae	Areas: F43: 160908_S_TFLS_20_03_2ug, Sample, SDS, 1, Myco_hyopneumoniae
mhyop18644	MHP_RS02855	-	707568	706237	443.667	1	0.004	1	4.87347	0	6	MHP_RS02855	12	4	1	82000000	90000000	30000000	27000000
mhyop12655	MHP_RS00680	+	154605	157244	879.667	1	0.005	1	1.20137	0	6	MHP_RS00680	22	3	1	94000000	97000000	0	0
mhyop13922	MHP_RS01555	+	342093	342788	231.667	1	0.004	1	10.0393	1	6	MHP_RS01555	6	1	1	0	0	2200000	0
mhyop31818	MHP_RS01995	-	460207	457337	956.667	1	0.004	1	10.2613	1	6	MHP_RS01995	22	1	1	0	50000000	0	0
mhyop33774	MHP_RS00580	-	136825	134750	691.667	1	0.004	1	7.51488	1	6	MHP_RS00580	25	4	1	64000000	65000000	15000000	15000000
mhyop05918	MHP_RS00055	+	12101	12844	247.667	1	0.005	1	8.6177	1	6	MHP_RS00055	3	2	1	0	0	5200000	0
mhyop21545	MHP_RS01210	-	266700	265300	466.667	1	0.005	1	7.10863	1	6	MHP_RS01210	13	8	2	230000000	130000000	79000000	210000000
mhyop33260	MHP_RS00920	-	224059	221348	903.667	1	0.003	1	5.49134	1	6	MHP_RS00920	8	4	1	0	0	3700000	2900000
mhyop33270	MHP_RS00910	-	220270	217622	882.667	1	0.006	1	7.61258	1	6	MHP_RS00910	22	1	1	0	32000000	0	0
mhyop01519	MHP_RS00945	+	229837	230478	213.667	0.99	0.008	1	10.0649	1	6	MHP_RS00945	11	1	1	0	38000000	0	0
mhyop31002	MHP_RS02450	-	592204	590669	511.667	0.99	0.006	1	9.37639	1	6	MHP_RS02450	15	2	1	0	0	1900000	2000000
mhyop05347	MHP_RS03245	+	803140	805635	831.667	0.99	0.005	1	9.2075	1	6	MHP_RS03245	15	1	1	0	440000	0	0
mhyop34315	MHP_RS00200	-	51676	49595	693.667	1	0.005	1	6.47211	1	6	MHP_RS00200	29	1	1	0	0	0	7000000
mhyop09638	MHP_RS02320	+	563951	564532	193.667	0.99	0.005	1	8.20567	1	6	MHP_RS02320	6	1	1	0	0	17000000	0
mhyop05746	MHP_RS03470	+	870928	872538	536.667	0.99	0.006	1	5.31857	1	6	MHP_RS03470	7	1	1	0	0	0	8200000
mhyop29871	MHP_RS03090	-	762670	761690	326.667	1	0.006	1	7.89764	1	6	MHP_RS03090	4	1	1	0	0	0	10000000
mhyop19071	MHP_RS02560	-	627252	624931	773.667	1	0.004	1	8.88447	1	6	MHP_RS02560	19	1	1	0	0	3200000	0
mhyop20385	MHP_RS01890	-	428457	427120	445.667	0.99	0.007	1	3.5373	0	6	MHP_RS01890	14	2	1	0	0	20000000	21000000
mhyop13620	MHP_RS01385	+	301860	304694	944.667	1	0.004	1	8.02132	1	6	MHP_RS01385	23	1	1	0	0	0	30000000
mhyop25505	MHP_RS02315	-	563759	555807	2650.67	0.99	0.007	1	7.27499	1	6	MHP_RS02315	66	2	1	19000000	26000000	0	0
mhyop11874	MHP_RS00045	+	8985	11003	672.667	0.99	0.006	1	7.34433	1	6	MHP_RS00045	16	2	1	16000000	0	0	6300000
mhyop14108	MHP_RS01670	+	369714	375638	1974.67	0.99	0.007	1	7.26253	1	6	MHP_RS01670	55	4	1	220000000	250000000	170000000	170000000
mhyop27681	MHP_RS00885	-	215279	213135	714.667	0.99	0.01	1	9.246	1	6	MHP_RS00885	15	2	1	0	0	0	0
mhyop11787	MHP_RS03515	+	883982	886468	828.667	1	0.006	1	6.50516	1	6	MHP_RS03515	14	2	1	0	0	25000000	0
mhyop18084	MHP_RS03230	-	801627	797968	1219.67	0.99	0.009	1	10.1456	1	6	MHP_RS03230	31	1	1	0	0	0	0
mhyop04388	MHP_RS02640	+	646924	647535	203.667	0.98	0.017	1	5.92322	1	6	MHP_RS02640	6	1	1	0	0	0	0
mhyop27737	MHP_RS00840	-	203987	202578	469.667	0.99	0.007	1	10.7476	1	6	MHP_RS00840	13	1	1	0	0	0	2800000
mhyop23394	MHP_RS03525	-	890138	887538	866.667	0.99	0.006	1	7.68856	1	6	MHP_RS03525	20	2	1	0	21000000	0	2600000
mhyop11023	MHP_RS03095	+	762737	763090	117.667	0.99	0.012	1	6.76613	1	6	MHP_RS03095	4	1	1	0	0	0	12000000
mhyop20884	MHP_RS01655	-	365985	364024	653.667	0.99	0.006	1	4.00675	0	6	MHP_RS01655	16	1	1	0	25000000	0	0
mhyop04561	MHP_RS02750	+	673759	674973	404.667	1	0.006	1	0.878751	0	6	MHP_RS02750	20	1	1	0	0	80000000	0
mhyop00002	MHP_RS00010	+	1537	2670	377.667	1	0.004	1	5.36913	1	6	MHP_RS00010	15	1	1	0	0	0	36000000
mhyop33984	MHP_RS00430	-	104413	103916	165.667	0.98	0.015	1	7.74969	1	6	MHP_RS00430	2	1	1	0	0	0	3500000
mhyop19339	MHP_RS02380	-	575046	574444	200.667	0.99	0.011	1	10.2037	1	6	MHP_RS02380	9	2	1	0	0	13000000	11000000
mhyop26774	MHP_RS01605	-	353186	352464	240.667	0.99	0.009	1	10.5732	1	6	MHP_RS01605	8	1	1	0	0	0	700000
mhyop12298	MHP_RS00380	+	94248	94535	95.6667	0.99	0.01	1	9.91254	1	6	MHP_RS00380	2	2	1	19000000	24000000	0	0
mhyop17074	MHP_RS03310	+	826920	829754	944.667	0.99	0.01	1	4.19598	0	6	MHP_RS03310	19	1	1	0	0	270000000	0
mhyop17803	MHP_RS03400	-	846939	846508	143.667	0.98	0.015	1	10.6629	1	6	MHP_RS03400	5	3	1	23000000	0	10000000	11000000
mhyop07930	MHP_RS01410	+	310541	312616	691.667	0.99	0.008	1	4.7443	0	6	MHP_RS01410	20	2	1	0	0	16000000	20000000
mhyop01850	MHP_RS01265	+	277729	278391	220.667	0.99	0.011	1	5.08097	1	6	MHP_RS01265	7	2	1	0	0	110000000	97000000
mhyop33545	MHP_RS00740	-	173920	172718	400.667	0.99	0.009	1	8.83786	1	6	MHP_RS00740	13	1	1	0	0	0	330000
mhyop08492	MHP_RS01795	+	403196	404275	359.667	0.99	0.009	1	4.65291	0	6	MHP_RS01795	6	2	1	0	0	290000	2600000
mhyop00301	MHP_RS00195	+	47479	49488	669.667	0.99	0.009	1	6.73948	1	6	MHP_RS00195	18	5	1	320000000	0	77000000	60000000
mhyop01520	rplW	+	230485	230985	166.667	0.98	0.014	1	10.3035	1	6	rplW	5	2	1	0	0	970000	1200000
mhyop14574	MHP_RS01960	+	446313	447257	314.667	0.98	0.022	1	4.06918	0	6	MHP_RS01960	14	1	1	61000000	0	0	0
mhyop07913	Putative Protein	+	307286	308665	459.667	0.98	0.013	1	6.39608	1	6	lcl|NC_006360.1_cds_WP_011206109.1_268	7	3	1	0	0	0	260000
mhyop03385	MHP_RS02120	+	487096	488790	564.667	0.98	0.013	1	7.26216	1	6	MHP_RS02120	15	1	1	0	0	0	87000000
mhyop29962	MHP_RS03000	-	742462	740651	603.667	0.98	0.013	1	3.99518	0	6	MHP_RS03000	11	1	1	0	0	16000000	0
mhyop15354	MHP_RS02410	+	581688	582599	303.667	0.99	0.01	1	3.2062	0	6	MHP_RS02410	5	1	1	56000000	0	0	0
mhyop19644	MHP_RS02255	-	520521	519523	332.667	0.98	0.018	1	10.0887	1	6	MHP_RS02255	7	1	1	0	0	0	0
mhyop31115	MHP_RS02375	-	574336	572921	471.667	0.98	0.013	1	9.60304	1	6	MHP_RS02375	21	2	1	0	100000000	27000000	0
mhyop15518	MHP_RS02525	+	608904	609212	102.667	0.84	0.06	0	9.99231	1	0	0	1	1	1	0	0	3400000	0
mhyop31161	MHP_RS02345	-	567613	566846	255.667	0.96	0.028	1	10.832	1	6	MHP_RS02345	9	2	1	22000000	37000000	0	0
mhyop07454	MHP_RS00990	+	234605	234970	121.667	0.95	0.031	1	10.9242	1	6	MHP_RS00990	5	1	1	0	0	0	4000000
mhyop01526	MHP_RS00965	+	232243	232851	202.667	0.93	0.03	1	10.8804	1	6	MHP_RS00965	7	1	1	5600000	0	0	0
mhyop15847	MHP_RS02675	+	655617	656066	149.667	0.91	0.034	1	5.8438	1	6	MHP_RS02675	4	1	1	0	0	22000000	0
mhyop17073	MHP_RS03305	+	826311	826910	199.667	0.87	0.041	1	7.38403	1	6	MHP_RS03305	7	1	1	0	0	2900000	0
mhyop12654	MHP_RS00675	+	152319	154568	749.667	0.99	0.006	1	0.716652	0	6	MHP_RS00675	16	1	1	0	0	0	0
mhyop12603	Putative Protein	+	143778	144101	107.667	0.93	0.044	1	0	0	0	0	2	3	1	9700000	0	46000000	37000000
mhyop04159	Putative Protein	+	614497	614829	110.667	0.85	0.066	0	0.193403	0	0	0	3	1	1	33000000	0	0	0
mhyop23429	Putative Protein	-	881321	880971	116.667	0.71	0.075	0	5.37029	1	3	0	2	1	1	56000000	0	0	0
mhyop32238	Putative Protein	-	384055	383774	93.6667	0.78	0.076	1	0	0	3	0	6	1	1	0	0	9500000	0
mhyop32150	MHP_RS01775	-	400636	399710	308.667	0.63	0.092	0	4.81642	0	6	MHP_RS01775	5	1	1	0	0	4700000	0
mhyop34096	Putative Protein	-	84649	84377	90.6667	0.63	0.08	1	0.0471014	0	0	0	8	1	1	0	0	4400000	0
mhyop34629	Putative Protein	-	6910	6647	87.6667	0.61	0.082	1	0	0	0	0	3	3	1	0	56000000	23000000	23000000
mhyop01616	Putative Protein	+	243460	243759	99.6667	0.47	0.071	0	9.58724	1	3	0	1	1	1	0	0	5400000	0
mhyop31837	Putative Protein	-	453157	452975	60.6667	0.66	0.107	1	0.362155	0	3	0	2	1	1	0	0	0	9000000
mhyop24937	Putative Protein	-	667013	666768	81.6667	0.51	0.083	1	0.421687	0	0	0	0	1	1	0	0	0	130000000
mhyop13472	Putative Protein	+	272859	273038	59.6667	0.49	0.093	0	2.3805	0	0	0	2	1	1	0	0	0	0
mhyop05565	Putative Protein	+	837814	838041	75.6667	0.61	0.096	1	0.316017	0	0	0	1	1	1	0	0	8200000	0
mhyop04689	Putative Protein	+	703756	703986	76.6667	0.41	0.077	0	4.29596	0	0	0	1	3	1	38000000	51000000	21000000	0
mhyop33184	Putative Protein	-	238393	238190	67.6667	0.48	0.088	0	2.26083	0	3	0	2	2	1	55000000	0	14000000	0
mhyop34120	Putative Protein	-	78235	77975	86.6667	0.39	0.077	0	0.541983	0	3	0	2	1	1	0	89000000	0	0
mhyop11186	Putative Protein	+	793553	793867	104.667	0.43	0.081	0	0.38378	0	0	0	4	1	1	0	0	0	8400000
mhyop09570	Putative Protein	+	557174	557344	56.6667	0.46	0.097	0	0	0	0	0	2	1	1	0	0	0	1500000
mhyop31822	Putative Protein	-	456196	455996	66.6667	0.43	0.075	0	4.42886	0	0	0	0	2	1	0	0	4100000	5200000
mhyop13820	Putative Protein	+	328881	329093	70.6667	0.37	0.079	0	7.76465	1	3	0	5	2	1	0	0	10000000	12000000
mhyop04106	Putative Protein	+	601375	601557	60.6667	0.36	0.107	0	1.27596	0	3	0	1	1	1	0	0	6500000	0
mhyop01800	Putative Protein	+	269728	269943	71.6667	0.26	0.069	0	0	0	0	0	4	1	1	0	0	0	7800000
mhyop27107	Putative Protein	-	300047	299928	39.6667	0.32	0.061	0	0	0	0	0	1	2	1	0	0	0	9100000
mhyop10777	Putative Protein	+	729530	729673	47.6667	0.25	0.053	0	0	0	3	0	2	2	1	0	0	32000000	42000000
mhyop15430	Putative Protein	+	593499	593672	57.6667	0.19	0.073	0	1.52201	0	0	0	1	1	1	0	0	0	160000000
mhyop00399	Putative Protein	+	74359	74481	40.6667	0.19	0.066	0	7.65318	1	0	0	1	1	1	0	0	0	10000000
mhyop10426	Putative Protein	+	673907	674056	49.6667	0.2	0.074	0	0	0	0	0	2	1	1	0	7200000	0	0
mhyop23233	Putative Protein	-	19326	19267	19.6667	0.09	0.04	0	3.17091	0	0	0	0	1	1	0	0	0	3500000
mhyop14628	Putative Protein	+	463038	463163	41.6667	0.11	0.043	0	0	0	0	0	1	1	1	0	0	0	0
mhyop04008	Putative Protein	+	588115	588195	26.6667	0.12	0.046	0	2.72258	0	3	0	1	3	1	0	0	110000000	97000000
mhyop25714	Putative Protein	-	500210	500064	48.6667	0.13	0.045	0	5.49848	1	3	0	3	2	1	0	0	1800000	1800000
mhyop01383	Putative Protein	+	211555	211731	58.6667	0.15	0.065	0	1.9373	0	0	0	1	4	1	180000000	240000000	280000000	240000000
mhyop31399	Putative Protein	-	543553	543404	49.6667	0.13	0.066	0	11.771	1	0	0	2	3	1	41000000	0	30000000	31000000
mhyop18341	Putative Protein	-	760704	760531	57.6667	0.17	0.067	0	7.17334	1	4	mfloc20984	0	2	1	0	0	5400000	4200000
mhyop22396	Putative Protein	-	136305	136132	57.6667	0.17	0.08	0	7.82351	1	0	0	1	2	1	0	0	5200000	6000000
mhyop26637	Putative Protein	-	369482	369408	24.6667	0.07	0.024	0	3.12619	0	0	0	1	5	1	350000000	470000000	98000000	0
mhyop08974	Putative Protein	+	470882	470971	29.6667	0.06	0.032	0	4.87728	0	0	0	0	1	1	0	13000000	0	0
mhyop32188	Putative Protein	-	391189	391130	19.6667	0.05	0.024	0	1.38495	0	0	0	1	2	1	0	0	210000000	210000000
mhyop14877	Putative Protein	+	505152	505244	30.6667	0.06	0.03	0	0	0	3	0	0	1	1	0	22000000	0	0
mhyop24063	Putative Protein	-	788663	788526	45.6667	0.09	0.043	0	7.27019	1	0	0	0	2	1	28000000	44000000	0	0
mhyop12164	Putative Protein	+	57132	57278	48.6667	0.12	0.05	0	11.8126	1	0	0	1	2	1	18000000	27000000	0	0
mhyop06014	Putative Protein	+	24923	25000	25.6667	0.07	0.033	0	0.5	0	0	0	1	1	1	0	0	13000000	0
mhyop01751	Putative Protein	+	263260	263361	33.6667	0.05	0.032	0	3.23771	0	0	0	3	1	1	0	0	0	8500000
mhyop08523	Putative Protein	+	408362	408487	41.6667	0.09	0.048	0	1.67799	0	0	0	0	1	1	0	0	0	36000000
mhyop14133	Putative Protein	+	378807	378872	21.6667	0.05	0.025	0	2.08496	0	0	0	2	1	1	22000000	0	0	0
mhyop32211	Putative Protein	-	387853	387704	49.6667	0.06	0.038	0	0.455669	0	3	0	1	1	1	0	0	0	17000000
mhyop10192	Putative Protein	+	634934	635059	41.6667	0.04	0.028	0	10.8217	1	0	0	1	1	1	0	0	0	28000000
mhyop11645	Putative Protein	+	863210	863308	32.6667	0.02	0.021	0	0.431387	0	0	0	2	1	1	0	0	0	88000000
mhyop07398	Putative Protein	+	223556	223717	53.6667	0.06	0.036	0	0	0	3	0	1	1	1	0	0	0	28000000
mhyop28263	Putative Protein	-	117083	117024	19.6667	0.02	0.013	0	5.03798	1	0	0	0	3	1	0	5500000000	0	3600000000
mhyop32079	Putative Protein	-	410038	409967	23.6667	0.03	0.013	0	4.43269	0	0	0	2	1	1	380000	0	0	0
mhyop29355	Putative Protein	-	845431	845348	27.6667	0.03	0.017	0	0	0	0	0	1	4	1	74000000	84000000	3100000	4000000
mhyop07195	Putative Protein	+	195218	195280	20.6667	0.03	0.014	0	1.58496	0	0	0	0	3	1	0	0	93000000	100000000
mhyop19924	Putative Protein	-	482523	482440	27.6667	0.03	0.02	0	0	0	0	0	0	1	1	0	46000000	0	0
mhyop11038	Putative Protein	+	770867	770977	36.6667	0.03	0.019	0	6.0853	1	3	0	0	3	1	0	99000000	52000000	47000000
mhyop15441	Putative Protein	+	595314	595451	45.6667	0.03	0.019	0	0.237589	0	0	0	2	2	1	40000000	24000000	0	0
mhyop12031	Putative Protein	+	36537	36671	44.6667	0.07	0.031	0	7.18072	1	3	0	1	1	1	14000000	0	0	0
mhyop04108	Putative Protein	+	601867	602028	53.6667	0.04	0.026	0	4.91412	1	0	0	2	1	1	0	0	14000000	0
mhyop00790	Putative Protein	+	130816	130944	42.6667	0.07	0.034	0	0.473485	0	3	0	0	2	1	0	0	12000000	20000000
mhyop19765	Putative Protein	-	505065	504976	29.6667	0.02	0.012	0	3.47461	0	0	0	0	2	1	0	0	6300000	3600000
mhyop29839	Putative Protein	-	767467	767378	29.6667	0.02	0.011	0	1	0	0	0	1	1	1	21000000	0	0	0
mhyop07870	Putative Protein	+	299441	299560	39.6667	0.03	0.026	0	7.02561	1	0	0	1	2	1	0	0	170000000	190000000
mhyop00427	Putative Protein	+	78025	78141	38.6667	0.03	0.024	0	7.9248	1	0	0	1	1	1	0	94000000	0	0
mhyop26362	Putative Protein	-	402104	402018	28.6667	0.01	0.011	0	6.58015	1	0	0	2	1	1	0	0	0	7000000
mhyop08893	Putative Protein	+	460328	460483	51.6667	0.03	0.022	0	0.63522	0	0	0	2	1	1	0	0	40000000	0
mhyop06305	Putative Protein	+	62795	62878	27.6667	0.02	0.012	0	7.71346	1	0	0	1	1	1	0	0	7800000	0
mhyop07151	Putative Protein	+	190565	190624	19.6667	0.02	0.013	0	8.15265	1	0	0	0	1	1	0	32000000	0	0
mhyop04746	Putative Protein	+	713731	713835	34.6667	0.01	0.008	0	1.16096	0	0	0	4	1	1	0	0	0	3800000
mhyop29923	Putative Protein	-	752521	752444	25.6667	0.01	0.011	0	8.86809	1	0	0	2	1	1	0	0	0	0
mhyop27746	Putative Protein	-	200735	200625	36.6667	0.03	0.022	0	10.124	1	0	0	0	1	1	0	0	0	10000000
mhyop12487	Putative Protein	+	122817	122888	23.6667	0.01	0.008	0	0	0	0	0	1	1	1	0	0	0	5400000
mhyop21441	Putative Protein	-	283542	283465	25.6667	0.08	0.04	0	0	0	0	0	1	1	1	0	0	0	11000000
mhyop22405	Putative Protein	-	135549	135487	20.6667	0.01	0.007	0	6.58839	1	0	0	1	1	1	0	0	5400000	0
mhyop29706	Putative Protein	-	788917	788789	42.6667	0.02	0.014	0	7.62353	1	0	0	2	1	1	0	0	0	0
mhyop33333	Putative Protein	-	208285	208214	23.6667	0.02	0.016	0	3.31942	0	0	0	2	2	1	0	81000000	0	0
mhyop11158	Putative Protein	+	789929	790009	26.6667	0.02	0.012	0	3.16806	0	0	0	1	2	1	0	0	20000000	13000000
mhyop15716	Putative Protein	+	633750	633830	26.6667	0.01	0.01	0	7.05965	1	0	0	3	3	1	190000000	230000000	0	20000000
mhyop21469	Putative Protein	-	280515	280453	20.6667	0.01	0.008	0	0.792481	0	0	0	0	4	1	23000000	28000000	14000000	16000000
mhyop14069	Putative Protein	+	364788	364865	25.6667	0.01	0.011	0	2.46919	0	0	0	0	3	1	0	0	160000000	170000000
mhyop10076	Putative Protein	+	619826	619888	20.6667	0.01	0.01	0	0	0	0	0	1	1	1	0	0	4800000	0
mhyop20417	Putative Protein	-	424710	424648	20.6667	0.02	0.009	0	14.7313	1	0	0	2	1	1	0	0	17000000	0
mhyop29971	Putative Protein	-	740245	740186	19.6667	0	0.006	0	6.31292	1	0	0	0	2	1	0	0	25000000	47000000
mhyop14175	Putative Protein	+	387711	387773	20.6667	0.07	0.031	0	5.54268	1	0	0	0	1	1	0	0	0	17000000
mhyop00402	Putative Protein	+	75004	75132	42.6667	0.02	0.011	0	7.59354	1	0	0	1	1	1	26000000	0	0	0
mhyop18177	Putative Protein	-	783078	783013	21.6667	0.01	0.007	0	0	0	0	0	2	1	1	0	0	0	0
mhyop31305	Putative Protein	-	551443	551372	23.6667	0.1	0.035	0	8.71276	1	0	0	0	1	1	0	0	0	0
mhyop20095	Putative Protein	-	461088	461014	24.6667	0.07	0.032	0	9.99415	1	0	0	1	3	1	410000000	0	310000000	380000000
mhyop01536	Putative Protein	+	233308	233397	29.6667	0.01	0.011	0	11.1542	1	0	0	1	1	1	0	0	26000000	0
mhyop24883	Putative Protein	-	672155	672093	20.6667	0	0.005	0	9.74267	1	0	0	0	1	1	250000000	0	0	0
mhyop34436	Putative Protein	-	33166	33107	19.6667	0.01	0.005	0	9.07451	1	0	0	2	1	1	0	170000000	0	0
mhyop16203	Putative Protein	+	703884	703958	24.6667	0	0.005	0	4.11871	0	0	0	2	3	1	0	150000000	180000000	170000000
mhyop17376	Putative Protein	+	868182	868289	35.6667	0.08	0.031	0	0	0	0	0	0	6	1	0	0	4400000	3100000
mhyop18381	Putative Protein	-	754185	754090	31.6667	0.01	0.008	0	7.46184	1	0	0	0	1	1	0	0	0	30000000
mhyop21768	Putative Protein	-	234225	234127	32.6667	0.01	0.006	0	0	0	0	0	0	3	1	270000000	300000000	5800000	0
mhyop27592	Putative Protein	-	229409	229335	24.6667	0.01	0.006	0	6.51431	1	0	0	1	1	1	0	56000000	0	0
mhyop30959	Putative Protein	-	601327	601202	41.6667	0.01	0.007	0	11.7539	1	0	0	1	1	1	0	0	0	1300000000
mhyop05871	Putative Protein	+	1844	1918	24.6667	0.01	0.013	0	4.97561	1	0	0	1	2	1	22000000	16000000	0	0
mhyop25948	Putative Protein	-	468764	468624	46.6667	0.02	0.01	0	7.9129	1	0	0	0	5	1	18000000	20000000	5200000	0
mhyop28951	Putative Protein	-	9737	9639	32.6667	0	0.004	0	1.63303	0	0	0	0	4	1	71000000	96000000	8600000	10000000
mhyop34378	Putative Protein	-	40660	40592	22.6667	0.01	0.007	0	8.0564	1	0	0	1	1	1	0	0	0	69000000
mhyop29020	Putative Protein	-	891433	891371	20.6667	0.01	0.006	0	6.46272	1	0	0	0	3	1	0	13000000	130000000	200000000
mhyop19027	Putative Protein	-	632700	632626	24.6667	0.01	0.007	0	9.09459	1	0	0	2	1	1	180000000	0	0	0
mhyop27030	Putative Protein	-	310988	310911	25.6667	0	0.004	0	2.27131	0	0	0	1	1	1	0	280000000	0	0
mhyop08444	Putative Protein	+	396857	396988	43.6667	0.01	0.011	0	4.22954	0	0	0	0	4	1	120000000	130000000	250000000	250000000
mhyop20033	Putative Protein	-	466863	466786	25.6667	0	0.004	0	12.3903	1	0	0	2	1	1	0	0	40000000	0
mhyop20145	Putative Protein	-	457413	457306	35.6667	0	0.006	0	7.97935	1	0	0	4	4	1	0	35000000	36000000	6300000
mhyop13245	Putative Protein	+	240285	240389	34.6667	0	0.004	0	9.02539	1	0	0	2	4	1	110000000	150000000	87000000	0
mhyop28618	Putative Protein	-	74792	74718	24.6667	0	0.005	0	0	0	0	0	2	3	1	69000000	70000000	33000000	0
mhyop20290	Putative Protein	-	440178	440113	21.6667	0	0.004	0	5.5394	1	0	0	2	1	1	0	0	0	830000000
mhyop17273	Putative Protein	+	855243	855302	19.6667	0	0.004	0	5.60767	1	0	0	0	1	1	0	0	0	78000000
mhyop33579	Putative Protein	-	167383	167309	24.6667	0.01	0.006	0	8.87024	1	0	0	3	1	1	0	0	0	7100000
mhyop11923	Putative Protein	+	20964	21035	23.6667	0.01	0.009	0	0.761283	0	0	0	1	1	1	0	42000000	0	0
mhyop04310	Putative Protein	+	635947	636015	22.6667	0	0.005	0	11.4502	1	0	0	0	3	1	0	510000000	81000000	86000000
mhyop16898	Putative Protein	+	799647	799766	39.6667	0.02	0.017	0	0	0	0	0	0	1	1	0	0	28000000	0
mhyop21702	Putative Protein	-	242622	242557	21.6667	0	0.005	0	0	0	0	0	1	1	1	0	0	45000000	0
mhyop17519	Putative Protein	+	889290	889406	38.6667	0.01	0.006	0	0	0	0	0	1	1	1	170000000	0	0	0
mhyop01737	Putative Protein	+	261601	261726	41.6667	0.05	0.031	0	3.50042	0	0	0	0	1	1	0	0	0	28000000
mhyop32260	Putative Protein	-	381031	380942	29.6667	0	0.004	0	0.255639	0	3	0	1	4	1	530000000	660000000	100000000	98000000
mhyop23179	Putative Protein	-	31395	31330	21.6667	0	0.003	0	6.94953	1	0	0	1	1	1	0	0	19000000	0
mhyop23234	Putative Protein	-	19233	19162	23.6667	0	0.004	0	3.10944	0	0	0	1	2	1	0	81000000	0	0
mhyop24212	Putative Protein	-	769250	769131	39.6667	0	0.004	0	0	0	0	0	3	1	1	0	0	78000000	0
mhyop17797	Putative Protein	-	849480	849421	19.6667	0	0.002	0	1	0	0	0	2	4	1	65000000	42000000	6300000	5600000
mhyop19724	Putative Protein	-	510960	510901	19.6667	0	0.004	0	2.19616	0	0	0	0	1	1	0	0	15000000	0
mhyop20276	Putative Protein	-	441753	441691	20.6667	0	0.002	0	0	0	0	0	1	1	1	0	0	0	5400000
mhyop29612	Putative Protein	-	807841	807749	30.6667	0.01	0.009	0	3.1193	0	0	0	1	1	1	65000000	0	0	0
mhyop17317		+	863553	863654	33.6667	0	0.002	0	0	0	0	0	0	2	1	1200000	6100000	0	0
mhyop31441	MHP_RS02280	-	539437	527936	3833.67	0.99	0.006	1	10.9645	1	6	MHP_RS02280	93	2	2	0	0	170000000	0
mhyop29935	MHP_RS03040	-	751375	748421	984.667	0.99	0.005	1	6.51483	1	6	MHP_RS03040	28	2	2	57000000	0	26000000	0
mhyop12297	MHP_RS00375	+	92913	94211	432.667	1	0.007	1	7.01331	1	6	MHP_RS00375	16	3	2	0	0	23000000	33000000
mhyop18609	MHP_RS02885	-	717195	713065	1376.67	0.99	0.007	1	6.06584	1	6	MHP_RS02885	37	2	2	0	0	7600000	0
mhyop31803	MHP_RS02015	-	466342	464576	588.667	0.87	0.057	1	11.7951	1	6	MHP_RS02015	5	3	2	0	0	3500000	6900000
mhyop29412	MHP_RS03345	-	834787	833570	405.667	0.99	0.007	1	5.73377	1	6	MHP_RS03345	13	4	2	26000000	0	17000000	17000000
mhyop21572	MHP_RS01165	-	259986	258592	464.667	0.99	0.006	1	9.39806	1	6	MHP_RS01165	10	2	2	0	0	0	0
mhyop06105	MHP_RS00160	+	36215	37612	465.667	0.99	0.007	1	6.73334	1	6	MHP_RS00160	14	2	2	29000000	0	8800000	0
mhyop24320	MHP_RS03050	-	753566	751770	598.667	0.99	0.01	1	8.24234	1	6	MHP_RS03050	12	2	2	0	0	0	290000000
mhyop11095	MHP_RS03160	+	778502	779854	450.667	0.99	0.007	1	10.3087	1	6	MHP_RS03160	6	2	2	0	11000000	0	0
mhyop21181	MHP_RS01435	-	322098	321610	162.667	0.98	0.016	1	9.24423	1	6	MHP_RS01435	5	4	2	13000000	17000000	6900000	0
mhyop22665	fusA	-	101940	99859	693.667	0.98	0.011	1	10.5656	1	6	fusA	19	2	2	0	76000000	0	2000000
mhyop15722	MHP_RS02590	+	635265	637109	614.667	0.98	0.012	1	10.9148	1	6	MHP_RS02590	15	2	2	0	18000000	0	0
mhyop23977	rplL	-	802199	801837	120.667	0.98	0.011	1	10.2301	1	6	rplL	2	2	2	30000000	0	0	4000000
mhyop32337	MHP_RS01660	-	368344	366065	759.667	0.99	0.011	1	6.20912	1	6	MHP_RS01660	13	4	2	41000000	0	23000000	20000000
mhyop31817	MHP_RS02000	-	463225	460223	1000.67	0.98	0.015	1	9.8603	1	6	MHP_RS02000	18	3	2	0	0	21000000	8200000
mhyop24880	MHP_RS02745	-	673658	672495	387.667	0.99	0.012	1	10.1299	1	6	MHP_RS02745	7	2	2	0	0	1900000	0
mhyop01547	MHP_RS00985	+	234307	234600	97.6667	0.76	0.023	1	10.8696	1	6	MHP_RS00985	3	2	2	0	57000000	0	420000000
mhyop25360	MHP_RS02445	-	590663	589293	456.667	0.96	0.03	1	9.5086	1	6	MHP_RS02445	16	2	2	0	0	5100000	0
mhyop11132	MHP_RS03190	+	785012	785278	88.6667	0.6	0.056	1	8.74152	1	6	MHP_RS03190	3	4	2	11000000	15000000	44000000	0
mhyop05992	Putative Protein	+	22814	22888	24.6667	0.62	0.03	0	1.66096	0	0	0	0	3	2	50000000	110000000	0	0
mhyop00378	MHP_RS00300	+	68596	69504	302.667	0.99	0.009	1	9.79779	1	6	MHP_RS00300	6	4	3	5300000	7600000	110000000	0
mhyop22019	MHP_RS00830	-	201267	195127	2046.67	0.99	0.007	1	10.5332	1	6	MHP_RS00830	63	5	3	21000000	52000000	2600000	2600000
mhyop04130	MHP_RS02510	+	605197	606408	403.667	0.99	0.011	1	9.93294	1	6	MHP_RS02510	12	3	3	14000000	8900000	7500000	0
mhyop18974	MHP_RS02600	-	639507	638557	316.667	0.97	0.017	1	9.67296	1	6	MHP_RS02600	5	8	3	8500000	13000000	0	1600000
mhyop04302	MHP_RS02585	+	634345	635262	305.667	0.98	0.011	1	10.5982	1	6	MHP_RS02585	11	7	3	9400000	6400000	5500000	5700000
mhyop25968	MHP_RS02010	-	464150	463863	95.6667	0.75	0.032	1	10.484	1	6	MHP_RS02010	6	7	3	34000000	56000000	11000000	13000000
mhyop07723	MHP_RS01270	+	278447	279514	355.667	0.99	0.009	1	9.92089	1	6	MHP_RS01270	11	5	4	13000000	14000000	3400000	4500000
mhyop28101	MHP_RS00660	-	150938	149583	451.667	0.99	0.006	1	10.3273	1	6	MHP_RS00660	8	13	5	83000000	31000000	4400000	3500000
mhyop19967	MHP_RS02055	-	475923	475594	109.667	0.98	0.013	1	10.1581	1	6	MHP_RS02055	4	12	5	48000000	55000000	13000000	15000000
mhyop21039	MHP_RS01565	-	345645	344266	459.667	1	0.005	1	10.0279	1	6	MHP_RS01565	10	15	8	30000000	28000000	10000000	14000000
mhyop23570	MHP_RS03455	-	864806	861225	1193.67	0.99	0.005	1	12.1524	1	6	MHP_RS03455	26	23	10	16000000	17000000	6400000	5500000
mhyop27149	MHP_RS01340	-	290975	289854	373.667	0.99	0.011	1	12.7851	1	6	MHP_RS01340	11	36	10	120000000	99000000	9800000	16000000
mhyop10238	MHP_RS02625	+	642782	644053	423.667	0.99	0.009	1	9.47511	1	6	MHP_RS02625	12	18	10	15000000	23000000	9400000	9900000
mhyop06176	MHP_RS00190	+	46370	47377	335.667	0.97	0.018	1	11.0393	1	6	MHP_RS00190	9	21	10	31000000	24000000	23000000	20000000
mhyop27252	MHP_RS01235	-	272855	271842	337.667	0.98	0.011	1	11.6989	1	6	MHP_RS01235	10	22	11	31000000	42000000	17000000	12000000
mhyop21407	MHP_RS01335	-	289851	288850	333.667	0.99	0.012	1	12.6631	1	6	MHP_RS01335	10	33	12	110000000	66000000	26000000	11000000
mhyop21820	MHP_RS00925	-	227406	224083	1107.67	0.99	0.006	1	11.1136	1	6	MHP_RS00925	32	23	13	20000000	20000000	7000000	6800000
mhyop17706	MHP_RS03460	-	868827	864838	1329.67	0.98	0.016	1	10.8918	1	6	MHP_RS03460	27	28	14	22000000	22000000	6800000	6000000
mhyop24801	tuf	-	682604	681399	401.667	0.99	0.011	1	12.2102	1	6	tuf	7	49	17	100000000	83000000	14000000	21000000
mhyop06472	dnaK	+	88928	90808	626.667	0.99	0.008	1	11.9762	1	6	dnaK	13	52	18	71000000	78000000	23000000	27000000
mhyop17234	MHP_RS03425	+	850938	852818	626.667	0.99	0.006	1	11.0872	1	6	MHP_RS03425	15	36	22	31000000	34000000	13000000	11000000
mhyop25233	MHP_RS02540	-	620480	616251	1409.67	1	0.005	1	11.9592	1	6	MHP_RS02540	39	61	29	83000000	92000000	12000000	11000000
mhyop25234	MHP_RS02535	-	616121	610485	1878.67	1	0.004	1	12.971	1	6	MHP_RS02535	48	89	42	36000000	40000000	14000000	19000000
mhyop17911	MHP_RS03315	-	830709	829744	321.667	1	0.006	1	7.07977	1	6	MHP_RS03315	14
mhyop13212	MHP_RS01015	+	236490	237026	178.667	1	0.003	1	10.731	1	6	MHP_RS01015	5
mhyop22275	MHP_RS00655	-	149571	148333	412.667	1	0.004	1	9.28353	1	6	MHP_RS00655	5
mhyop33477	MHP_RS00775	-	183034	181985	349.667	1	0.004	1	8.38937	1	6	MHP_RS00775	7
mhyop03431	MHP_RS02170	+	499903	500883	326.667	1	0.003	1	5.79556	1	6	MHP_RS02170	8
mhyop33889	MHP_RS00500	-	118558	117752	268.667	1	0.005	1	7.84754	1	6	MHP_RS00500	9
mhyop28784	MHP_RS00175	-	41702	39045	885.667	1	0.004	1	7.80126	1	6	MHP_RS00175	19
mhyop21571	MHP_RS01170	-	261417	260185	410.667	1	0.004	1	7.0055	1	6	MHP_RS01170	12
mhyop29413	MHP_RS03340	-	833533	832835	232.667	1	0.005	1	6.25996	1	6	MHP_RS03340	5
mhyop28778	gyrB	-	46160	44238	640.667	1	0.003	1	5.5993	1	6	gyrB	21
mhyop23721	MHP_RS03360	-	838058	836670	462.667	1	0.004	1	8.01138	1	6	MHP_RS03360	9
mhyop18159	MHP_RS03200	-	788883	786430	817.667	1	0.004	1	8.12789	1	6	MHP_RS03200	22
mhyop22589	MHP_RS00485	-	115590	113989	533.667	1	0.006	1	8.55489	1	6	MHP_RS00485	15
mhyop31496	MHP_RS02230	-	515176	513776	466.667	1	0.002	1	7.64009	1	6	MHP_RS02230	12
mhyop27036	MHP_RS01405	-	310358	309633	241.667	1	0.004	1	8.02388	1	6	MHP_RS01405	9
mhyop10498	MHP_RS02785	+	688193	690751	852.667	1	0.003	1	8.416	1	6	MHP_RS02785	22
mhyop27823	MHP_RS00825	-	195113	192438	891.667	1	0.004	1	10.6759	1	6	MHP_RS00825	17
mhyop00379	MHP_RS00305	+	69592	70911	439.667	1	0.004	1	7.93432	1	6	MHP_RS00305	14
mhyop11030	MHP_RS03115	+	767336	768871	511.667	1	0.003	1	8.75644	1	6	MHP_RS03115	13
mhyop19334	MHP_RS02390	-	576963	576004	319.667	1	0.003	1	6.46451	1	6	MHP_RS02390	8
mhyop33865	MHP_RS00540	-	122452	120299	717.667	1	0.004	1	7.44019	1	6	MHP_RS00540	20
mhyop13351	MHP_RS01155	+	257358	258005	215.667	1	0.004	1	6.1426	1	6	MHP_RS01155	4
mhyop18663	MHP_RS02835	-	702834	702001	277.667	1	0.005	1	8.76614	1	6	MHP_RS02835	8
mhyop17062	MHP_RS03295	+	824850	825584	244.667	1	0.004	1	7.04154	1	6	MHP_RS03295	6
mhyop07581	MHP_RS01150	+	256520	257374	284.667	1	0.005	1	5.59759	1	6	MHP_RS01150	9
mhyop12221	MHP_RS00310	+	70935	72305	456.667	1	0.005	1	7.37808	1	6	MHP_RS00310	7
mhyop12553	MHP_RS00570	+	131112	133724	870.667	1	0.003	1	4.99991	1	6	MHP_RS00570	14
mhyop00370	MHP_RS00270	+	62743	64263	506.667	1	0.006	1	8.09598	1	6	MHP_RS00270	19
mhyop27147	MHP_RS01345	-	291680	291168	170.667	1	0.005	1	11.6309	1	6	MHP_RS01345	7
mhyop19306	MHP_RS02400	-	579726	579013	237.667	1	0.004	1	6.81983	1	6	MHP_RS02400	4
mhyop27014	MHP_RS01415	-	315554	312627	975.667	1	0.004	1	8.13625	1	6	MHP_RS01415	29
mhyop18545	Putative Protein	-	730059	728629	476.667	1	0.004	1	3.09327	0	6	lcl|NC_006360.1_cds_WP_011206417.1_568	5
mhyop02198	MHP_RS01490	+	334609	336078	489.667	1	0.004	1	4.15527	0	6	MHP_RS01490	8
mhyop31546	MHP_RS02190	-	506137	505082	351.667	1	0.004	1	6.13136	1	6	MHP_RS02190	6
mhyop29377	MHP_RS03375	-	842842	840473	789.667	1	0.004	1	8.45766	1	6	MHP_RS03375	16
mhyop31498	MHP_RS02225	-	513568	512345	407.667	1	0.004	1	5.93188	1	6	MHP_RS02225	8
mhyop33759	MHP_RS00595	-	139474	138659	271.667	1	0.003	1	10.139	1	6	MHP_RS00595	7
mhyop01439	MHP_RS00915	+	220345	221025	226.667	1	0.002	1	1.75606	0	6	MHP_RS00915	5
mhyop10402	MHP_RS02730	+	666932	670576	1214.67	1	0.004	1	4.31994	0	6	MHP_RS02730	33
mhyop24546	MHP_RS02900	-	720503	719031	490.667	0.93	0.039	1	0.378941	0	6	MHP_RS02900	3
mhyop10984	MHP_RS03070	+	756206	758203	665.667	1	0.004	1	7.25767	1	6	MHP_RS03070	14
mhyop01664	MHP_RS01110	+	250051	252087	678.667	1	0.005	1	0.399388	0	6	MHP_RS01110	12
mhyop14683	MHP_RS02050	+	473196	475493	765.667	0.99	0.009	1	5.86747	1	6	MHP_RS02050	21
mhyop03402	MHP_RS02140	+	491329	492999	556.667	1	0.004	1	6.5161	1	6	MHP_RS02140	17
mhyop12910	MHP_RS00795	+	186885	187943	352.667	1	0.004	1	8.48005	1	6	MHP_RS00795	11
mhyop14735	MHP_RS02105	+	484248	485255	335.667	1	0.003	1	16.3818	1	6	MHP_RS02105	5
mhyop07580	MHP_RS01145	+	255926	256516	196.667	0.99	0.007	1	6.37517	1	6	MHP_RS01145	4
mhyop18435	MHP_RS03030	-	747519	746389	376.667	1	0.005	1	6.45723	1	6	MHP_RS03030	10
mhyop19228	MHP_RS02455	-	594438	592207	743.667	1	0.004	1	8.83042	1	6	MHP_RS02455	11
mhyop00396	MHP_RS00315	+	72295	74142	615.667	1	0.004	1	6.92631	1	6	MHP_RS00315	15
mhyop09041	MHP_RS02110	+	485486	486496	336.667	1	0.004	1	9.18479	1	6	MHP_RS02110	5
mhyop14583	MHP_RS01970	+	449787	451910	707.667	1	0.004	1	9.08698	1	6	MHP_RS01970	27
mhyop34364	MHP_RS00180	-	44242	41705	845.667	1	0.003	1	7.05239	1	6	MHP_RS00180	26
mhyop13318	MHP_RS01130	+	253317	254195	292.667	1	0.004	1	6.30896	1	6	MHP_RS01130	4
mhyop13260	MHP_RS01065	+	242811	243806	331.667	1	0.005	1	9.7834	1	6	MHP_RS01065	7
mhyop24689	MHP_RS02840	-	704585	702873	570.667	1	0.005	1	5.37213	1	6	MHP_RS02840	18
mhyop17799	MHP_RS03410	-	849078	847834	414.667	1	0.005	1	3.97723	0	6	MHP_RS03410	8
mhyop16724	MHP_RS03120	+	769029	770399	456.667	1	0.007	1	7.17074	1	6	MHP_RS03120	4
mhyop21914	MHP_RS00895	-	216744	216193	183.667	1	0.003	1	9.57422	1	6	MHP_RS00895	7
mhyop28142	MHP_RS00615	-	142298	141666	210.667	1	0.005	1	8.21727	1	6	MHP_RS00615	5
mhyop06899	MHP_RS00665	+	151217	152008	263.667	1	0.003	1	1.35464	0	6	MHP_RS00665	8
mhyop31092	MHP_RS02395	-	579010	576950	686.667	1	0.007	1	6.86721	1	6	MHP_RS02395	17
mhyop06492	MHP_RS00390	+	94772	96565	597.667	1	0.004	1	9.24251	1	6	MHP_RS00390	15
mhyop12227	MHP_RS00320	+	74160	76193	677.667	1	0.006	1	8.34283	1	6	MHP_RS00320	13
mhyop20755	MHP_RS01685	-	379041	378172	289.667	1	0.005	1	3.5637	0	6	MHP_RS01685	7
mhyop12241	MHP_RS00340	+	79134	83831	1565.67	1	0.005	1	6.56187	1	6	MHP_RS00340	42
mhyop27931	MHP_RS00745	-	175757	173946	603.667	1	0.005	1	8.12862	1	6	MHP_RS00745	8
mhyop33337	MHP_RS00860	-	207565	206516	349.667	1	0.003	1	6.97964	1	6	MHP_RS00860	6
mhyop13193	MHP_RS00940	+	229152	229841	229.667	1	0.004	1	10.7408	1	6	MHP_RS00940	4
mhyop13803	MHP_RS01455	+	324777	325106	109.667	1	0.004	1	5.83064	1	6	MHP_RS01455	6
mhyop00955	MHP_RS00645	+	146878	147675	265.667	0.99	0.006	1	7.12227	1	6	MHP_RS00645	9
mhyop01218	glyA	+	184957	186225	422.667	0.99	0.008	1	9.38531	1	6	glyA	7
mhyop15241	MHP_RS02325	+	564477	565151	224.667	0.99	0.005	1	8.31963	1	6	MHP_RS02325	6
mhyop23020	MHP_RS00210	-	54525	53515	336.667	0.99	0.006	1	5.26739	1	6	MHP_RS00210	11
mhyop10279	MHP_RS02645	+	647525	648415	296.667	0.99	0.007	1	6.57693	1	6	MHP_RS02645	8
mhyop19634	MHP_RS02265	-	523578	521371	735.667	1	0.005	1	9.37968	1	6	MHP_RS02265	20
mhyop09866	MHP_RS02485	+	598244	599044	266.667	1	0.006	1	6.04981	1	6	MHP_RS02485	7
mhyop24800	MHP_RS02765	-	685511	682902	869.667	1	0.006	1	9.70789	1	6	MHP_RS02765	19
mhyop08039	MHP_RS01465	+	327761	330601	946.667	1	0.005	1	7.49855	1	6	MHP_RS01465	39
mhyop06700	MHP_RS00550	+	123647	126742	1031.67	0.99	0.006	1	6.82895	1	6	MHP_RS00550	23
mhyop00040	MHP_RS00030	+	6073	7050	325.667	1	0.003	1	7.9256	1	6	MHP_RS00030	9
mhyop25179	MHP_RS02565	-	628304	627255	349.667	1	0.005	1	10.2368	1	6	MHP_RS02565	9
mhyop24060	MHP_RS03205	-	790991	788910	693.667	0.99	0.005	1	7.82333	1	6	MHP_RS03205	10
mhyop01970	MHP_RS01380	+	298681	301836	1051.67	1	0.005	1	6.81075	1	6	MHP_RS01380	28
mhyop11856	MHP_RS00015	+	2760	4631	623.667	1	0.004	1	7.98394	1	6	MHP_RS00015	16
mhyop02918	MHP_RS01895	+	428617	430719	700.667	1	0.006	1	7.8872	1	6	MHP_RS01895	15
mhyop03313	MHP_RS02080	+	478396	479655	419.667	1	0.005	1	6.07293	1	6	MHP_RS02080	10
mhyop24395	MHP_RS02995	-	740648	739821	275.667	0.99	0.007	1	5.80114	1	6	MHP_RS02995	6
mhyop28872	MHP_RS00105	-	24764	22524	746.667	1	0.004	1	6.7317	1	6	MHP_RS00105	13
mhyop16489	MHP_RS02990	+	738609	739760	383.667	1	0.002	1	6.48201	1	6	MHP_RS02990	13
mhyop14751	MHP_RS02115	+	486483	487256	257.667	1	0.005	1	7.83841	1	6	MHP_RS02115	5
mhyop18464	MHP_RS03005	-	743217	742456	253.667	1	0.005	1	2.08911	0	6	MHP_RS03005	6
mhyop26210	MHP_RS01875	-	424112	423279	277.667	0.99	0.008	1	8.39128	1	6	MHP_RS01875	6
mhyop26563	MHP_RS01675	-	377132	375963	389.667	1	0.004	1	5.43595	1	6	MHP_RS01675	11
mhyop33130	MHP_RS01090	-	247360	246650	236.667	1	0.004	1	6.40947	1	6	MHP_RS01090	6
mhyop01665	MHP_RS01120	+	252463	252912	149.667	1	0.003	1	6.40352	1	6	MHP_RS01120	1
mhyop19442	MHP_RS02305	-	554709	553576	377.667	0.99	0.009	1	9.36336	1	6	MHP_RS02305	11
mhyop06923	MHP_RS00685	+	157247	160876	1209.67	0.99	0.008	1	1.92195	0	6	MHP_RS00685	33
mhyop24685	MHP_RS02850	-	706247	705390	285.667	0.87	0.058	1	2.92641	0	6	MHP_RS02850	4
mhyop22112	MHP_RS00760	-	180183	178216	655.667	1	0.005	1	9.11187	1	6	MHP_RS00760	14
mhyop15244	MHP_RS02335	+	565452	565886	144.667	1	0.006	1	8.97311	1	6	MHP_RS02335	2
mhyop12292	MHP_RS00365	+	91023	92144	373.667	0.99	0.009	1	8.78564	1	6	MHP_RS00365	11
mhyop25561	MHP_RS02275	-	527462	525624	612.667	1	0.005	1	8.84451	1	6	MHP_RS02275	19
mhyop01944	MHP_RS01370	+	295045	296010	321.667	1	0.004	1	10.7855	1	6	MHP_RS01370	8
mhyop27901	MHP_RS00765	-	181202	180186	338.667	1	0.005	1	8.99614	1	6	MHP_RS00765	9
mhyop32280	MHP_RS01680	-	378166	377138	342.667	1	0.006	1	5.06183	1	6	MHP_RS01680	12
mhyop18150	MHP_RS03215	-	793182	791935	415.667	0.99	0.007	1	7.22034	1	6	MHP_RS03215	9
mhyop14153	MHP_RS01710	+	385110	385505	131.667	1	0.004	1	4.84217	0	6	MHP_RS01710	5
mhyop14734	MHP_RS02100	+	483342	484241	299.667	1	0.007	1	16.8182	1	6	MHP_RS02100	7
mhyop17869	MHP_RS03365	-	838488	838054	144.667	0.99	0.008	1	8.47078	1	6	MHP_RS03365	2
mhyop01596	MHP_RS01055	+	241984	242394	136.667	1	0.005	1	9.19765	1	6	MHP_RS01055	4
mhyop09116	MHP_RS02145	+	493490	494836	448.667	0.99	0.005	1	10.4255	1	6	MHP_RS02145	12
mhyop31492	MHP_RS02235	-	517300	515393	635.667	1	0.006	1	9.47807	1	6	MHP_RS02235	14
mhyop19447	MHP_RS02295	-	553326	552532	264.667	1	0.005	1	8.42072	1	6	MHP_RS02295	2
mhyop00377	MHP_RS00295	+	67615	68568	317.667	1	0.003	1	10.5544	1	6	MHP_RS00295	8
mhyop21555	MHP_RS01200	-	264903	264382	173.667	0.99	0.009	1	6.52274	1	6	MHP_RS01200	5
mhyop13612	gyrB	+	296484	298400	638.667	0.99	0.009	1	9.77429	1	6	lcl|NC_006360.1_cds_WP_011206107.1_266	17
mhyop22189	MHP_RS00700	-	163698	161992	568.667	0.99	0.007	1	7.11788	1	6	MHP_RS00700	14
mhyop30749	MHP_RS02570	-	629461	628307	384.667	0.95	0.036	1	9.75148	1	6	MHP_RS02570	7
mhyop05641	MHP_RS03415	+	849175	850164	329.667	1	0.004	1	8.29651	1	6	MHP_RS03415	9
mhyop33776	MHP_RS00575	-	134677	133727	316.667	1	0.006	1	7.00731	1	6	MHP_RS00575	12
mhyop24782	MHP_RS02780	-	687752	687090	220.667	1	0.005	1	8.14469	1	6	MHP_RS02780	7
mhyop11871	MHP_RS00040	+	7815	8813	332.667	1	0.004	1	6.62248	1	6	MHP_RS00040	11
mhyop00954	MHP_RS00640	+	145867	146874	335.667	0.99	0.008	1	7.17774	1	6	MHP_RS00640	8
mhyop08789	MHP_RS01940	+	442055	442822	255.667	1	0.005	1	6.22312	1	6	MHP_RS01940	4
mhyop00350	MHP_RS00230	+	57208	58413	401.667	1	0.005	1	10.8277	1	6	MHP_RS00230	15
mhyop23393	MHP_RS03530	-	892061	890235	608.667	0.99	0.008	1	7.38291	1	6	MHP_RS03530	16
mhyop28875	MHP_RS00100	-	22328	20055	757.667	0.99	0.008	1	5.6471	1	6	MHP_RS00100	17
mhyop13317	MHP_RS01125	+	252915	253307	130.667	1	0.004	1	6.42354	1	6	MHP_RS01125	6
mhyop06328	MHP_RS00275	+	64295	65122	275.667	0.99	0.006	1	6.38472	1	6	MHP_RS00275	7
mhyop04515	Putative Protein	+	663391	664797	468.667	0.99	0.006	1	5.21303	1	1	mferm17303||predicted trse-like protein	13
mhyop01236	MHP_RS00800	+	187909	188397	162.667	0.99	0.009	1	8.96084	1	6	MHP_RS00800	1
mhyop30995	MHP_RS02465	-	595768	594905	287.667	0.99	0.008	1	7.22876	1	6	MHP_RS02465	8
mhyop02853	MHP_RS01850	+	420130	420450	106.667	1	0.007	1	8.00674	1	6	MHP_RS01850	3
mhyop13066	MHP_RS00865	+	207735	209348	537.667	1	0.005	1	8.34114	1	6	MHP_RS00865	12
mhyop04910	MHP_RS02980	+	736276	736935	219.667	0.99	0.007	1	2.51476	0	6	MHP_RS02980	6
mhyop25013	MHP_RS02665	-	653927	652107	606.667	1	0.005	1	9.20026	1	6	MHP_RS02665	15
mhyop28123	MHP_RS00650	-	148217	147684	177.667	0.99	0.007	1	8.10903	1	6	MHP_RS00650	5
mhyop00114	MHP_RS00070	+	14755	15615	286.667	0.99	0.014	1	9.65661	1	6	MHP_RS00070	9
mhyop18434	MHP_RS03035	-	748434	747544	296.667	1	0.005	1	6.11309	1	6	MHP_RS03035	7
mhyop29667	MHP_RS03220	-	793663	793247	138.667	0.99	0.007	1	6.08126	1	6	MHP_RS03220	2
mhyop25366	MHP_RS02435	-	587807	586725	360.667	0.99	0.007	1	7.56376	1	6	MHP_RS02435	8
mhyop15848	MHP_RS02680	+	656076	657107	343.667	0.99	0.008	1	5.94935	1	0	0	8
mhyop24732	MHP_RS02800	-	693119	691833	428.667	1	0.004	1	6.90463	1	6	MHP_RS02800	8
mhyop13524	MHP_RS01285	+	280782	282215	477.667	0.99	0.009	1	8.52987	1	6	MHP_RS01285	12
mhyop22141	MHP_RS00735	-	172692	171652	346.667	0.99	0.006	1	8.24111	1	6	MHP_RS00735	5
mhyop15861	MHP_RS02715	+	661713	663410	565.667	0.99	0.008	1	6.26961	1	6	MHP_RS02715	13
mhyop29872	MHP_RS03085	-	761683	759947	578.667	0.99	0.007	1	6.88366	1	6	MHP_RS03085	17
mhyop00354	MHP_RS00240	+	58888	60042	384.667	0.99	0.007	1	7.04154	1	6	MHP_RS00240	11
mhyop29378	MHP_RS03370	-	840466	838472	664.667	0.99	0.008	1	7.54659	1	6	MHP_RS03370	11
mhyop05678	MHP_RS03450	+	859075	860637	520.667	0.99	0.008	1	8.14158	1	6	MHP_RS03450	7
mhyop23214	MHP_RS00110	-	27165	24841	774.667	1	0.003	1	8.81235	1	6	MHP_RS00110	19
mhyop22094	MHP_RS00780	-	184467	183001	488.667	0.99	0.007	1	9.21141	1	6	MHP_RS00780	12
mhyop12228	MHP_RS00325	+	76203	76973	256.667	1	0.007	1	6.9927	1	6	MHP_RS00325	9
mhyop18600	MHP_RS02895	-	719028	717928	366.667	1	0.006	1	0.75268	0	6	MHP_RS02895	9
mhyop30994	MHP_RS02470	-	596347	595790	185.667	1	0.006	1	8.29984	1	6	MHP_RS02470	4
mhyop28151	MHP_RS00590	-	138683	137784	299.667	0.99	0.009	1	8.85262	1	6	MHP_RS00590	4
mhyop04673	MHP_RS02825	+	700063	701409	448.667	0.99	0.008	1	0.0837037	0	6	MHP_RS02825	12
mhyop22572	MHP_RS00495	-	117756	116905	283.667	0.99	0.006	1	6.30154	1	6	MHP_RS00495	9
mhyop27006	MHP_RS01425	-	319940	319026	304.667	0.99	0.01	1	9.51365	1	6	MHP_RS01425	6
mhyop34441	MHP_RS00125	-	32863	30539	774.667	0.99	0.008	1	5.9916	1	6	MHP_RS00125	13
mhyop11887	MHP_RS00060	+	12819	14432	537.667	1	0.006	1	8.04711	1	6	MHP_RS00060	18
mhyop05183	MHP_RS03165	+	780001	781530	509.667	0.99	0.007	1	7.75309	1	6	MHP_RS03165	14
mhyop12417	MHP_RS00465	+	110436	110798	120.667	1	0.005	1	9.62143	1	6	MHP_RS00465	4
mhyop12264	MHP_RS00355	+	88497	88817	106.667	0.94	0.038	1	7.09005	1	6	MHP_RS00355	0
mhyop11288	MHP_RS03250	+	805652	808117	821.667	0.99	0.008	1	9.33132	1	6	MHP_RS03250	15
mhyop18784	MHP_RS02735	-	672303	670630	557.667	1	0.005	1	10.4938	1	6	MHP_RS02735	13
mhyop03416	MHP_RS02155	+	495448	497754	768.667	1	0.004	1	8.64144	1	6	MHP_RS02155	21
mhyop09217	MHP_RS02210	+	508205	510133	642.667	0.99	0.007	1	9.653	1	6	MHP_RS02210	15
mhyop33009	MHP_RS01220	-	268549	267467	360.667	0.99	0.006	1	8.38684	1	6	MHP_RS01220	12
mhyop29058	MHP_RS03520	-	887557	886481	358.667	1	0.006	1	7.50662	1	6	MHP_RS03520	7
mhyop21570	MHP_RS01175	-	262245	261436	269.667	1	0.005	1	5.67193	1	6	MHP_RS01175	8
mhyop00348	MHP_RS00220	+	55468	56745	425.667	0.99	0.01	1	11.6891	1	6	MHP_RS00220	9
mhyop16523	MHP_RS03020	+	744750	745574	274.667	0.99	0.009	1	8.82871	1	6	MHP_RS03020	11
mhyop25174	MHP_RS02575	-	630494	629457	345.667	0.98	0.015	1	9.85488	1	6	MHP_RS02575	8
mhyop03002	MHP_RS01935	+	440806	442068	420.667	0.99	0.007	1	7.66854	1	6	MHP_RS01935	8
mhyop24288	MHP_RS03075	-	759470	758310	386.667	0.99	0.008	1	7.55211	1	6	MHP_RS03075	10
mhyop08852	MHP_RS01975	+	451940	452869	309.667	0.99	0.008	1	7.82282	1	6	MHP_RS01975	9
mhyop01592	MHP_RS01045	+	240700	241449	249.667	0.99	0.006	1	10.4715	1	6	MHP_RS01045	7
mhyop32982	MHP_RS01240	-	274366	272915	483.667	0.95	0.034	1	11.4257	1	6	MHP_RS01240	5
mhyop19774	MHP_RS02175	-	502794	500905	629.667	0.99	0.006	1	5.9049	1	6	MHP_RS02175	14
mhyop17386	MHP_RS03465	+	869337	870932	531.667	0.99	0.008	1	5.32938	1	6	MHP_RS03465	13
mhyop00373	MHP_RS00280	+	65143	66555	470.667	0.99	0.01	1	8.32786	1	6	MHP_RS00280	16
mhyop18683	MHP_RS02815	-	699189	698632	185.667	0.99	0.008	1	8.28745	1	6	MHP_RS02815	6
mhyop27668	MHP_RS00905	-	217643	217215	142.667	0.99	0.009	1	8.48407	1	6	MHP_RS00905	5
mhyop00227	MHP_RS00155	+	34900	36219	439.667	1	0.003	1	7.9666	1	6	MHP_RS00155	10
mhyop08804	MHP_RS01950	+	444632	445105	157.667	1	0.006	1	0.802926	0	6	MHP_RS01950	4
mhyop07451	MHP_RS00975	+	233540	233947	135.667	0.99	0.012	1	11.1413	1	6	MHP_RS00975	2
mhyop15856	Putative Protein	+	657660	659897	745.667	1	0.005	1	5.47246	1	1	magal17562||lcl|nc_013948.1_cds_wp_013021935.1_464	15
mhyop20632	MHP_RS01745	-	394824	393355	489.667	0.99	0.007	1	3.76575	0	6	MHP_RS01745	9
mhyop13201	MHP_RS00980	+	233958	234320	120.667	0.99	0.012	1	10.8967	1	6	MHP_RS00980	2
mhyop31943	MHP_RS01910	-	434422	432758	554.667	0.99	0.006	1	8.27834	1	6	MHP_RS01910	17
mhyop32042	MHP_RS01845	-	419140	418130	336.667	0.99	0.009	1	8.3205	1	6	MHP_RS01845	7
mhyop27146	MHP_RS01350	-	293303	291696	535.667	0.92	0.042	1	6.66446	1	6	MHP_RS01350	5
mhyop19966	MHP_RS02060	-	477429	475993	478.667	0.99	0.008	1	9.56528	1	6	MHP_RS02060	14
mhyop33502	MHP_RS00755	-	178213	177314	299.667	0.99	0.006	1	8.90198	1	6	MHP_RS00755	2
mhyop27454	MHP_RS01100	-	248555	247797	252.667	0.98	0.017	1	5.78165	1	6	MHP_RS01100	5
mhyop13805	Putative Protein	+	325305	327743	812.667	0.99	0.009	1	7.04416	1	6	lcl|NC_006360.1_cds_WP_011205848.1_9	20
mhyop14831	MHP_RS02165	+	499287	499949	220.667	0.99	0.008	1	6.39776	1	6	MHP_RS02165	8
mhyop00779	MHP_RS00555	+	126796	129825	1009.67	0.99	0.006	1	6.83461	1	6	MHP_RS00555	26
mhyop20021	MHP_RS02025	-	469458	467647	603.667	0.99	0.008	1	7.6139	1	6	MHP_RS02025	23
mhyop11126	MHP_RS03175	+	783248	784156	302.667	0.87	0.056	1	8.18035	1	6	MHP_RS03175	4
mhyop01521	rplB	+	231109	231954	281.667	0.98	0.014	1	10.8295	1	6	rplB	3
mhyop17432	MHP_RS03490	+	878322	878933	203.667	0.99	0.01	1	6.71392	1	6	MHP_RS03490	3
mhyop27324	MHP_RS01195	-	264392	263637	251.667	0.99	0.006	1	5.46022	1	6	MHP_RS01195	9
mhyop31669	MHP_RS02135	-	491140	490616	174.667	0.99	0.009	1	8.42681	1	6	MHP_RS02135	3
mhyop13259	MHP_RS01060	+	242400	242801	133.667	0.98	0.012	1	9.78177	1	6	MHP_RS01060	4
mhyop31919	glpK	-	440485	438938	515.667	1	0.006	1	5.45269	1	6	glpK	14
mhyop20305	MHP_RS01925	-	438921	438178	247.667	0.87	0.054	1	4.93473	1	6	MHP_RS01925	1
mhyop33311	MHP_RS00880	-	213214	211547	555.667	0.99	0.007	1	8.30174	1	6	MHP_RS00880	12
mhyop14662	MHP_RS02030	+	469575	470759	394.667	0.99	0.01	1	4.49182	0	6	MHP_RS02030	11
mhyop00115	MHP_RS00075	+	15625	16467	280.667	0.99	0.008	1	6.16423	1	6	MHP_RS00075	7
mhyop32415	MHP_RS01590	-	351592	350492	366.667	0.99	0.008	1	8.84875	1	6	MHP_RS01590	7
mhyop34396	MHP_RS00170	-	39070	38474	198.667	0.97	0.023	1	7.13926	1	6	MHP_RS00170	1
mhyop05801	MHP_RS03510	+	882079	883989	636.667	0.99	0.007	1	4.81767	0	6	MHP_RS03510	16
mhyop30128	MHP_RS02890	-	717934	717509	141.667	0.99	0.006	1	0.626931	0	6	MHP_RS02890	6
mhyop03884	MHP_RS02365	+	568648	570039	463.667	0.99	0.011	1	7.10163	1	6	MHP_RS02365	6
mhyop17804	MHP_RS03395	-	846501	846106	131.667	0.99	0.012	1	10.9033	1	6	MHP_RS03395	2
mhyop11419	MHP_RS03300	+	825587	826333	248.667	0.99	0.008	1	6.76167	1	6	MHP_RS03300	4
mhyop18682	MHP_RS02820	-	699903	699196	235.667	0.98	0.013	1	7.75916	1	6	MHP_RS02820	10
mhyop13209	MHP_RS01000	+	235305	235847	180.667	0.99	0.011	1	10.605	1	6	MHP_RS01000	9
mhyop10441	MHP_RS02755	+	675374	681292	1972.67	0.99	0.007	1	6.06921	1	6	MHP_RS02755	64
mhyop25969	MHP_RS02005	-	463835	463359	158.667	0.87	0.056	1	9.74018	1	6	MHP_RS02005	3
mhyop30783	MHP_RS02550	-	623662	622037	541.667	0.99	0.005	1	7.20359	1	6	MHP_RS02550	12
mhyop00571	MHP_RS00370	+	92206	92892	228.667	0.99	0.008	1	7.94456	1	6	MHP_RS00370	8
mhyop25365	MHP_RS02440	-	588731	587814	305.667	0.99	0.011	1	9.10748	1	6	MHP_RS02440	5
mhyop31991	MHP_RS01880	-	425926	425138	262.667	0.99	0.01	1	4.71173	0	6	MHP_RS01880	5
mhyop01695	MHP_RS01140	+	255385	255942	185.667	1	0.005	1	7.52614	1	6	MHP_RS01140	9
mhyop32276	MHP_RS01690	-	379345	379016	109.667	0.99	0.008	1	5.43386	1	6	MHP_RS01690	2
mhyop08402	MHP_RS01720	+	386828	389236	802.667	0.99	0.007	1	5.61448	1	6	MHP_RS01720	25
mhyop22109	MHP_RS00770	-	181998	181195	267.667	0.99	0.008	1	8.82313	1	6	MHP_RS00770	6
mhyop33738	MHP_RS00620	-	142885	142304	193.667	0.99	0.007	1	8.00888	1	6	MHP_RS00620	3
mhyop33747	MHP_RS00605	-	140806	140075	243.667	0.99	0.008	1	6.48854	1	6	MHP_RS00605	7
mhyop28828	MHP_RS00120	-	30425	28146	759.667	0.99	0.007	1	3.40187	0	6	MHP_RS00120	14
mhyop20511	MHP_RS01830	-	414114	411730	794.667	0.99	0.009	1	3.58566	0	6	MHP_RS01830	13
mhyop06438	MHP_RS00330	+	76970	77797	275.667	1	0.007	1	8.20866	1	6	MHP_RS00330	6
mhyop02013	MHP_RS01390	+	304924	305520	198.667	0.99	0.006	1	0.807846	0	6	MHP_RS01390	7
mhyop27722	MHP_RS00850	-	206054	204957	365.667	0.99	0.01	1	10.1297	1	6	MHP_RS00850	10
mhyop28502	MHP_RS00350	-	88394	86847	515.667	0.99	0.009	1	3.27395	0	6	MHP_RS00350	13
mhyop29911	MHP_RS03060	-	755677	753836	613.667	1	0.005	1	7.90252	1	6	MHP_RS03060	19
mhyop19659	MHP_RS02240	-	517935	517426	169.667	0.99	0.008	1	7.72391	1	6	MHP_RS02240	4
mhyop33051	MHP_RS01160	-	258514	258095	139.667	0.99	0.009	1	8.82783	1	6	MHP_RS01160	3
mhyop27987	MHP_RS00710	-	167657	165063	864.667	0.99	0.009	1	7.45899	1	6	MHP_RS00710	20
mhyop11024	MHP_RS03100	+	763130	766327	1065.67	0.99	0.008	1	7.21997	1	6	MHP_RS03100	25
mhyop11862	MHP_RS00025	+	5046	6086	346.667	0.99	0.009	1	6.94938	1	6	MHP_RS00025	11
mhyop25539	MHP_RS02285	-	551447	539541	3968.67	0.99	0.008	1	11.3811	1	6	MHP_RS02285	109
mhyop03870	MHP_RS02340	+	565867	566778	303.667	0.99	0.015	1	8.1673	1	6	MHP_RS02340	6
mhyop12245	MHP_RS00345	+	83940	86783	947.667	0.99	0.009	1	6.43324	1	6	MHP_RS00345	21
mhyop07703	MHP_RS01250	+	275939	276760	273.667	0.99	0.015	1	6.86734	1	6	MHP_RS01250	6
mhyop32131	MHP_RS01790	-	402802	402173	209.667	0.99	0.006	1	9.0087	1	6	MHP_RS01790	5
mhyop23661	MHP_RS03405	-	847850	847074	258.667	1	0.005	1	5.84692	1	6	MHP_RS03405	9
mhyop31467	MHP_RS02270	-	525424	523655	589.667	0.99	0.01	1	7.5736	1	6	MHP_RS02270	11
mhyop16736	MHP_RS03130	+	772356	773837	493.667	1	0.004	1	7.22732	1	6	MHP_RS03130	6
mhyop22461	MHP_RS00565	-	131022	130588	144.667	0.99	0.009	1	6.54301	1	6	MHP_RS00565	5
mhyop33746	MHP_RS00610	-	141703	140813	296.667	0.99	0.01	1	5.85556	1	6	MHP_RS00610	15
mhyop14594	MHP_RS01980	+	452886	455060	724.667	0.99	0.007	1	7.96519	1	6	MHP_RS01980	16
mhyop30711	MHP_RS02595	-	638554	637349	401.667	0.98	0.011	1	9.30278	1	6	MHP_RS02595	17
mhyop05150	MHP_RS03135	+	773812	775596	594.667	0.99	0.009	1	6.00049	1	6	MHP_RS03135	9
mhyop21913	MHP_RS00900	-	217206	216781	141.667	0.99	0.005	1	8.66151	1	0	0	4
mhyop29666	MHP_RS03225	-	797908	793673	1411.67	0.99	0.006	1	10.1449	1	6	MHP_RS03225	43
mhyop33616	MHP_RS00705	-	164971	163688	427.667	0.99	0.01	1	6.70879	1	6	MHP_RS00705	14
mhyop01857	MHP_RS01280	+	279895	280683	262.667	0.99	0.009	1	6.74454	1	6	MHP_RS01280	8
mhyop13217	MHP_RS01025	+	237399	238046	215.667	0.99	0.011	1	10.7775	1	6	MHP_RS01025	6
mhyop09763	MHP_RS02415	+	582677	584410	577.667	0.99	0.01	1	8.57981	1	6	MHP_RS02415	17
mhyop06303	MHP_RS00265	+	62162	62722	186.667	0.99	0.011	1	6.13478	1	6	MHP_RS00265	2
mhyop27165	MHP_RS01325	-	288014	287190	274.667	0.99	0.01	1	7.69171	1	6	MHP_RS01325	2
mhyop06565	Putative Protein	+	106211	106906	231.667	0.98	0.011	1	1.23187	0	6	lcl|NC_006360.1_cds_WP_011205865.1_25	4
mhyop13211	MHP_RS01010	+	236076	236480	134.667	0.99	0.006	1	10.1793	1	6	MHP_RS01010	5
mhyop05677	MHP_RS03445	+	857326	859008	560.667	0.99	0.01	1	6.66096	1	6	MHP_RS03445	11
mhyop20601	MHP_RS01765	-	398550	397132	472.667	0.99	0.009	1	4.74689	0	6	MHP_RS01765	20
mhyop32652	MHP_RS01420	-	318997	315566	1143.67	0.99	0.01	1	8.43236	1	6	MHP_RS01420	23
mhyop07488	MHP_RS01070	+	243812	244171	119.667	0.99	0.011	1	9.62336	1	6	MHP_RS01070	2
mhyop07911	Putative Protein	+	305756	307108	450.667	0.99	0.007	1	0.752168	0	6	lcl|NC_006360.1_cds_WP_011206219.1_378	0
mhyop12765	Putative Protein	+	169086	169661	191.667	0.99	0.011	1	5.25178	1	6	lcl|NC_006360.1_cds_WP_011206343.1_497	2
mhyop05379	MHP_RS03265	+	812062	813693	543.667	0.98	0.019	1	3.58338	0	6	MHP_RS03265	5
mhyop13197	MHP_RS00970	+	232854	233534	226.667	0.99	0.008	1	10.6832	1	6	MHP_RS00970	12
mhyop23737	MHP_RS03350	-	835451	834771	226.667	0.99	0.012	1	6.07031	1	6	MHP_RS03350	7
mhyop16698	MHP_RS03105	+	766317	767060	247.667	0.99	0.008	1	7.4487	1	6	MHP_RS03105	9
mhyop12157	MHP_RS00215	+	54678	55484	268.667	0.99	0.009	1	7.96144	1	6	MHP_RS00215	8
mhyop19748	MHP_RS02195	-	506754	506374	126.667	0.99	0.011	1	6.87983	1	6	MHP_RS02195	0
mhyop31802	MHP_RS02020	-	467458	466409	349.667	0.99	0.011	1	12.2332	1	6	MHP_RS02020	9
mhyop07746	MHP_RS01300	+	283334	283684	116.667	0.98	0.012	1	9.92321	1	6	MHP_RS01300	2
mhyop33789	MHP_RS00560	-	130297	129962	111.667	0.98	0.015	1	5.6165	1	6	MHP_RS00560	6
mhyop06604	MHP_RS00460	+	109700	110380	226.667	0.99	0.007	1	10.0062	1	6	MHP_RS00460	6
mhyop04438	MHP_RS02670	+	654202	655596	464.667	0.99	0.007	1	3.34555	0	6	MHP_RS02670	8
mhyop19449	MHP_RS02290	-	552387	551794	197.667	0.99	0.01	1	8.17083	1	6	MHP_RS02290	6
mhyop18584	MHP_RS02910	-	723153	721642	503.667	0.87	0.057	1	8.61532	1	6	MHP_RS02910	5
mhyop04971	MHP_RS03015	+	744316	744747	143.667	0.99	0.009	1	10.2478	1	6	MHP_RS03015	6
mhyop00681	MHP_RS00470	+	110806	112713	635.667	0.99	0.011	1	9.45931	1	6	MHP_RS00470	18
mhyop05115	MHP_RS03110	+	767047	767346	99.6667	0.98	0.012	1	8.75309	1	6	MHP_RS03110	2
mhyop30996	MHP_RS02460	-	594901	594434	155.667	0.98	0.013	1	6.96865	1	6	MHP_RS02460	5
mhyop00001	MHP_RS00005	+	1	1389	462.667	0.99	0.007	1	4.14447	0	6	MHP_RS00005	12
mhyop20983	MHP_RS01600	-	352443	351886	185.667	0.99	0.01	1	10.1718	1	6	MHP_RS01600	4
mhyop15867	Putative Protein	+	664815	666086	423.667	0.99	0.01	1	4.78148	0	6	lcl|NC_006360.1_cds_WP_011205971.1_131	6
mhyop15383	MHP_RS02425	+	585327	586052	241.667	0.99	0.01	1	9.66848	1	6	MHP_RS02425	4
mhyop32830	MHP_RS01355	-	294598	293372	408.667	0.99	0.011	1	1.03797	0	6	MHP_RS01355	13
mhyop08983	MHP_RS02045	+	472520	473083	187.667	0.98	0.018	1	3.46306	0	6	MHP_RS02045	4
mhyop14709	MHP_RS02075	+	477888	478280	130.667	0.99	0.007	1	5.50153	1	6	MHP_RS02075	3
mhyop05132	MHP_RS03125	+	770353	772158	601.667	0.99	0.009	1	4.55415	0	6	MHP_RS03125	8
mhyop18583	MHP_RS02915	-	723444	723172	90.6667	0.99	0.008	1	8.04045	1	6	MHP_RS02915	2
mhyop28369	MHP_RS00420	-	103406	103029	125.667	0.91	0.046	1	6.71513	1	6	MHP_RS00420	3
mhyop25480	MHP_RS02350	-	567989	567543	148.667	0.98	0.014	1	10.7264	1	6	MHP_RS02350	3
mhyop26972	MHP_RS01450	-	324641	323082	519.667	0.99	0.008	1	6.99897	1	6	MHP_RS01450	13
mhyop14206	MHP_RS01730	+	390909	392234	441.667	0.98	0.02	1	5.2983	1	6	MHP_RS01730	11
mhyop30209	MHP_RS02845	-	705394	704573	273.667	0.91	0.043	1	3.41413	0	6	MHP_RS02845	5
mhyop12386	Putative Protein	+	104691	105269	192.667	0.99	0.012	1	0	0	6	lcl|NC_006360.1_cds_WP_011206355.1_508	0
mhyop33115	MHP_RS01105	-	250195	248780	471.667	0.99	0.009	1	5.40419	1	6	MHP_RS01105	13
mhyop11559	MHP_RS03420	+	850190	850795	201.667	0.99	0.01	1	5.25314	1	6	MHP_RS03420	8
mhyop09146	MHP_RS02160	+	497759	499180	473.667	0.99	0.009	1	6.15317	1	6	MHP_RS02160	6
mhyop30733	MHP_RS02580	-	633310	630497	937.667	0.99	0.008	1	9.44366	1	6	MHP_RS02580	22
mhyop07573	MHP_RS01135	+	254678	255355	225.667	0.99	0.011	1	3.67664	0	6	MHP_RS01135	7
mhyop14043	MHP_RS01635	+	359025	360104	359.667	0.99	0.008	1	7.38459	1	6	MHP_RS01635	6
mhyop07462	MHP_RS01040	+	240071	240706	211.667	0.99	0.007	1	8.91992	1	6	MHP_RS01040	6
mhyop08724	MHP_RS01905	+	432368	432697	109.667	0.99	0.008	1	7.94089	1	6	MHP_RS01905	5
mhyop13208	MHP_RS00995	+	234978	235298	106.667	0.97	0.017	1	10.6862	1	6	MHP_RS00995	1
mhyop18573	MHP_RS02935	-	725475	724855	206.667	0.98	0.02	1	4.72262	0	6	MHP_RS02935	4
mhyop31989	MHP_RS01885	-	427096	426128	322.667	0.98	0.017	1	5.06837	1	6	MHP_RS01885	10
mhyop25290	MHP_RS02495	-	601358	599901	485.667	0.96	0.024	1	11.3121	1	6	MHP_RS02495	8
mhyop08493	MHP_RS01800	+	404348	404992	214.667	0.97	0.026	1	9.77588	1	6	MHP_RS01800	3
mhyop25289	MHP_RS02500	-	601976	601371	201.667	0.98	0.015	1	11.9328	1	6	MHP_RS02500	5
mhyop25434	MHP_RS02385	-	575849	575073	258.667	0.97	0.017	1	11.9806	1	6	MHP_RS02385	1
mhyop28252	truB	-	119579	118575	334.667	0.99	0.008	1	8.2717	1	6	truB	9
mhyop11091	MHP_RS03155	+	777692	778246	184.667	0.99	0.011	1	9.24786	1	6	MHP_RS03155	6
mhyop02919	MHP_RS01900	+	430738	432333	531.667	0.99	0.01	1	8.43681	1	6	MHP_RS01900	19
mhyop04528	MHP_RS02725	+	666037	666951	304.667	0.99	0.007	1	4.34238	0	0	0	12
mhyop12180	MHP_RS00260	+	61572	62159	195.667	0.98	0.021	1	7.37919	1	6	MHP_RS00260	5
mhyop24479	Putative Protein	-	728675	726888	595.667	0.99	0.011	1	1.00457	0	6	lcl|NC_006360.1_cds_WP_011206450.1_601	3
mhyop12240	MHP_RS00335	+	77817	79058	413.667	0.99	0.006	1	7.44122	1	6	MHP_RS00335	10
mhyop12423	MHP_RS00475	+	112746	113390	214.667	0.97	0.019	1	6.24612	1	6	MHP_RS00475	6
mhyop04739	MHP_RS02880	+	711334	712815	493.667	0.97	0.015	1	4.94157	1	6	MHP_RS02880	5
mhyop18707	MHP_RS02790	-	691233	690808	141.667	0.98	0.015	1	8.0686	1	6	MHP_RS02790	2
mhyop30094	MHP_RS02920	-	723889	723437	150.667	0.98	0.014	1	8.03946	1	6	MHP_RS02920	3
mhyop24445	Putative Protein	-	734534	732747	595.667	0.99	0.01	1	4.06694	0	6	lcl|NC_006360.1_cds_WP_011206450.1_601	2
mhyop24436	MHP_RS02970	-	735629	735075	184.667	0.98	0.022	1	1.18024	0	6	MHP_RS02970	1
mhyop00670	Putative Protein	+	105202	106221	339.667	0.98	0.016	1	0.605623	0	3	0	9
mhyop31725	MHP_RS02090	-	482122	480746	458.667	0.97	0.022	1	7.15726	1	6	MHP_RS02090	15
mhyop09971	MHP_RS02530	+	609218	610147	309.667	0.99	0.011	1	10.5787	1	6	MHP_RS02530	5
mhyop02596	MHP_RS01715	+	385720	386820	366.667	0.98	0.013	1	5.0382	1	6	MHP_RS01715	8
mhyop01237	MHP_RS00805	+	188455	190614	719.667	0.99	0.008	1	8.34323	1	6	MHP_RS00805	23
mhyop14603	MHP_RS01990	+	455997	456998	333.667	0.91	0.04	1	8.30197	1	6	MHP_RS01990	8
mhyop14151	MHP_RS01705	+	383007	384956	649.667	0.99	0.009	1	3.37419	0	6	MHP_RS01705	9
mhyop29536	Putative Protein	-	816823	816287	178.667	0.98	0.015	1	3.85979	0	2	staiw11753||/inference=coordinates: protein motif:hmm:pf05175.12 /inference=coordinates: similar to aa sequence:refseq:wp_004278058.1	5
mhyop21675	MHP_RS01085	-	246759	245512	415.667	0.98	0.012	1	5.39368	1	6	MHP_RS01085	10
mhyop03039	MHP_RS01965	+	447526	449778	750.667	0.98	0.012	1	7.71659	1	6	MHP_RS01965	18
mhyop00041	MHP_RS00035	+	7156	7722	188.667	0.98	0.021	1	6.58776	1	6	MHP_RS00035	3
mhyop11520	MHP_RS03385	+	845051	845911	286.667	0.99	0.01	1	2.65756	0	6	MHP_RS03385	5
mhyop16783	MHP_RS03170	+	781536	783245	569.667	0.99	0.009	1	6.34924	1	6	MHP_RS03170	11
mhyop33737	MHP_RS00630	-	145420	143243	725.667	0.98	0.013	1	6.41597	1	6	MHP_RS00630	16
mhyop27930	MHP_RS00750	-	177299	175773	508.667	0.98	0.012	1	8.72965	1	6	MHP_RS00750	16
mhyop24500	MHP_RS02925	-	724190	723879	103.667	0.88	0.055	1	5.65179	1	6	MHP_RS02925	0
mhyop20330	MHP_RS01915	-	436110	434539	523.667	0.99	0.008	1	6.5619	1	6	MHP_RS01915	12
mhyop09222	MHP_RS02220	+	511172	512332	386.667	0.98	0.012	1	6.62407	1	6	MHP_RS02220	10
mhyop26314	MHP_RS01820	-	410831	409371	486.667	0.98	0.021	1	5.29007	1	6	MHP_RS01820	13
mhyop03977	MHP_RS02420	+	584587	585324	245.667	0.99	0.008	1	10.2325	1	6	MHP_RS02420	4
mhyop17968	MHP_RS03285	-	822291	820486	601.667	0.98	0.012	1	5.88897	1	6	MHP_RS03285	12
mhyop06082	MHP_RS00145	+	34028	34507	159.667	0.97	0.021	1	6.2468	1	6	MHP_RS00145	5
mhyop30082	MHP_RS02940	-	726118	725465	217.667	0.99	0.008	1	5.82237	1	6	MHP_RS02940	5
mhyop25605	araD	-	519530	518811	239.667	0.98	0.016	1	11.0491	1	6	araD	5
mhyop00358	MHP_RS00250	+	60481	61206	241.667	0.83	0.064	0	6.71031	1	6	MHP_RS00250	1
mhyop01374	MHP_RS00870	+	209395	210720	441.667	0.97	0.015	1	7.13966	1	6	MHP_RS00870	17
mhyop02561	MHP_RS01700	+	380599	382914	771.667	0.97	0.021	1	4.44022	0	6	MHP_RS01700	12
mhyop01885	MHP_RS01290	+	282448	283098	216.667	0.98	0.013	1	9.76543	1	6	MHP_RS01290	4
mhyop29650	MHP_RS03240	-	802762	802214	182.667	0.98	0.014	1	10.1687	1	6	MHP_RS03240	5
mhyop04372	MHP_RS02630	+	644182	645717	511.667	0.98	0.013	1	7.17881	1	6	MHP_RS02630	15
mhyop28149	MHP_RS00600	-	140039	139506	177.667	0.97	0.017	1	9.93802	1	6	MHP_RS00600	5
mhyop31041	MHP_RS02430	-	586801	586088	237.667	0.98	0.013	1	6.97107	1	6	MHP_RS02430	6
mhyop08099	secA	+	338381	341374	997.667	0.98	0.012	1	8.4523	1	6	secA	30
mhyop10884	MHP_RS03010	+	743585	744199	204.667	0.98	0.017	1	12.2981	1	6	MHP_RS03010	7
mhyop19859	MHP_RS02130	-	490548	489868	226.667	0.98	0.021	1	7.84763	1	6	MHP_RS02130	8
mhyop11875	MHP_RS00050	+	11052	12095	347.667	0.98	0.013	1	9.35525	1	6	MHP_RS00050	11
mhyop23937	MHP_RS03255	-	809807	808161	548.667	0.97	0.018	1	2.12722	0	6	MHP_RS03255	12
mhyop09685	MHP_RS02370	+	570578	572707	709.667	0.98	0.014	1	4.55663	0	6	MHP_RS02370	15
mhyop10637	MHP_RS02870	+	708662	710257	531.667	0.98	0.015	1	4.81215	0	6	MHP_RS02870	9
mhyop15783	MHP_RS02635	+	645720	646967	415.667	0.86	0.061	1	7.59507	1	6	MHP_RS02635	3
mhyop21991	MHP_RS00845	-	204954	203992	320.667	0.92	0.042	1	10.282	1	6	MHP_RS00845	5
mhyop05676	MHP_RS03440	+	856171	857268	365.667	0.98	0.013	1	9.69771	1	6	MHP_RS03440	14
mhyop30952	MHP_RS02505	-	604849	602213	878.667	0.98	0.013	1	9.64346	1	6	MHP_RS02505	19
mhyop24729	MHP_RS02805	-	697697	693261	1478.67	0.98	0.012	1	5.32263	1	6	MHP_RS02805	32
mhyop28823	MHP_RS00130	-	33653	32853	266.667	0.98	0.018	1	8.43846	1	6	MHP_RS00130	5
mhyop25406	MHP_RS02405	-	581507	579729	592.667	0.97	0.019	1	7.44652	1	6	MHP_RS02405	11
mhyop18904	MHP_RS02655	-	650610	649726	294.667	0.98	0.022	1	4.52946	0	6	MHP_RS02655	4
mhyop32937	MHP_RS01275	-	279820	279548	90.6667	0.98	0.013	1	4.69061	0	6	MHP_RS01275	5
mhyop11564	MHP_RS03430	+	852944	855955	1003.67	0.98	0.012	1	6.28544	1	6	MHP_RS03430	34
mhyop02237	deoA	+	342727	344076	449.667	0.98	0.012	1	9.67572	1	6	deoA	12
mhyop14520	MHP_RS01920	+	436224	437777	517.667	0.83	0.064	0	8.84115	1	6	MHP_RS01920	3
mhyop25686	MHP_RS02180	-	503969	502824	381.667	0.98	0.019	1	8.27047	1	6	MHP_RS02180	9
mhyop28242	MHP_RS00545	-	123143	122466	225.667	0.98	0.017	1	8.40164	1	6	MHP_RS00545	6
mhyop16189	MHP_RS02830	+	701439	701975	178.667	0.99	0.011	1	2.15707	0	6	MHP_RS02830	10
mhyop27480	MHP_RS01080	-	245516	245091	141.667	0.97	0.016	1	5.2217	1	6	MHP_RS01080	3
mhyop21530	MHP_RS01225	-	271545	268597	982.667	0.98	0.011	1	8.20652	1	6	MHP_RS01225	20
mhyop18625	MHP_RS02875	-	711084	710344	246.667	0.97	0.014	1	7.43132	1	6	MHP_RS02875	5
mhyop22331	MHP_RS00625	-	143169	142891	92.6667	0.96	0.02	1	7.2866	1	6	MHP_RS00625	0
mhyop23817	MHP_RS03290	-	824498	822357	713.667	0.98	0.015	1	10.3361	1	6	MHP_RS03290	22
mhyop33375	MHP_RS00835	-	202666	201257	469.667	0.98	0.016	1	10.4021	1	6	MHP_RS00835	13
mhyop06995	MHP_RS00715	+	168185	169102	305.667	0.98	0.022	1	3.64154	0	6	MHP_RS00715	4
mhyop27242	MHP_RS01245	-	275687	274587	366.667	0.93	0.048	1	7.57488	1	6	MHP_RS01245	5
mhyop28368	MHP_RS00425	-	103922	103413	169.667	0.97	0.017	1	6.35138	1	6	MHP_RS00425	5
mhyop28742	MHP_RS00205	-	53495	51972	507.667	0.98	0.019	1	4.66733	0	6	MHP_RS00205	15
mhyop31486	MHP_RS02245	-	518854	517931	307.667	0.98	0.019	1	9.70219	1	6	MHP_RS02245	11
mhyop18507	MHP_RS02985	-	738528	737071	485.667	0.97	0.015	1	7.97932	1	6	MHP_RS02985	13
mhyop32163	MHP_RS01760	-	397030	396368	220.667	0.96	0.02	1	2.84462	0	0	0	6
mhyop32437	MHP_RS01570	-	347209	345863	448.667	0.89	0.05	1	7.92653	1	6	MHP_RS01570	2
mhyop30371	MHP_RS02770	-	686377	685685	230.667	0.86	0.056	1	7.39397	1	6	MHP_RS02770	3
mhyop00359	MHP_RS00255	+	61237	61539	100.667	0.85	0.062	0	8.08234	1	6	MHP_RS00255	0
mhyop21943	MHP_RS00875	-	211542	210715	275.667	0.98	0.017	1	8.254	1	6	MHP_RS00875	9
mhyop26915	MHP_RS01475	-	332258	331980	92.6667	0.97	0.018	1	6.11881	1	6	MHP_RS01475	1
mhyop27862	Putative Protein	-	185918	185484	144.667	0.83	0.067	0	2.1709	0	3	0	2
mhyop00671	Putative Protein	+	106933	108525	530.667	0.97	0.014	1	0.661547	0	6	lcl|NC_006360.1_cds_WP_011205865.1_25	14
mhyop33020	MHP_RS01205	-	265348	264899	149.667	0.97	0.018	1	6.16305	1	6	MHP_RS01205	3
mhyop34481	MHP_RS00115	-	27973	27155	272.667	0.97	0.023	1	10.2513	1	6	MHP_RS00115	11
mhyop21091	MHP_RS01495	-	337185	336370	271.667	0.97	0.026	1	3.81597	0	6	MHP_RS01495	13
mhyop13196	MHP_RS00960	+	231957	232226	89.6667	0.981734	0.012	1	11.3038	1	6	MHP_RS00960	2
mhyop08010	MHP_RS01445	+	322469	323053	194.667	0.97	0.021	1	6.78817	1	6	MHP_RS01445	2
mhyop32062	Putative Protein	-	416020	414296	574.667	0.96	0.026	1	6.77203	1	3	0	9
mhyop18000	Putative Protein	-	816048	814462	528.667	0.96	0.019	1	1.17699	0	1	gsulf024791||n-6 dna methylase	11
mhyop32414	MHP_RS01595	-	351865	351605	86.6667	0.98	0.012	1	9.37744	1	6	MHP_RS01595	4
mhyop14241	MHP_RS01755	+	395997	396230	77.6667	0.97	0.018	1	6.84913	1	6	MHP_RS01755	1
mhyop02359	MHP_RS01640	+	360505	361134	209.667	0.97	0.016	1	5.63589	1	6	MHP_RS01640	5
mhyop18963	MHP_RS02620	-	642552	641665	295.667	0.97	0.025	1	2.39865	0	6	MHP_RS02620	7
mhyop05218	MHP_RS03195	+	785500	786093	197.667	0.98	0.018	1	5.8861	1	6	MHP_RS03195	7
mhyop22664	MHP_RS00410	-	102423	101956	155.667	0.97	0.023	1	10.7023	1	6	MHP_RS00410	6
mhyop18722	MHP_RS02775	-	687033	686383	216.667	0.98	0.014	1	9.32815	1	6	MHP_RS02775	10
mhyop10345	MHP_RS02690	+	657353	657616	87.6667	0.98	0.012	1	5.49842	1	0	0	1
mhyop06603	MHP_RS00455	+	109370	109675	101.667	0.97	0.021	1	10.7659	1	6	MHP_RS00455	2
mhyop32169	Putative Protein	-	395473	394817	218.667	0.97	0.024	1	3.83354	0	6	lcl|NC_006360.1_cds_WP_044284791.1_331	3
mhyop12448	MHP_RS00490	+	116100	116912	270.667	0.97	0.02	1	7.56232	1	6	MHP_RS00490	9
mhyop16331	MHP_RS02905	+	720537	721313	258.667	0.97	0.022	1	1.90455	0	6	MHP_RS02905	10
mhyop29912	MHP_RS03055	-	753823	753536	95.6667	0.97	0.016	1	6.35009	1	6	MHP_RS03055	2
mhyop02382	MHP_RS01650	+	362713	363444	243.667	0.96	0.021	1	6.1732	1	6	MHP_RS01650	7
mhyop25116	MHP_RS02605	-	640640	639630	336.667	0.96	0.03	1	4.75071	0	6	MHP_RS02605	4
mhyop15857	MHP_RS02700	+	659928	660986	352.667	0.97	0.024	1	5.28363	1	0	0	5
mhyop28010	MHP_RS00695	-	162059	161460	199.667	0.97	0.017	1	8.18744	1	6	MHP_RS00695	2
mhyop06997	MHP_RS00730	+	170480	171535	351.667	0.97	0.026	1	2.1276	0	6	MHP_RS00730	8
mhyop30646	MHP_RS02650	-	649687	648662	341.667	0.95	0.04	1	3.05033	0	6	MHP_RS02650	3
mhyop18968	MHP_RS02610	-	641064	640648	138.667	0.91	0.049	1	7.3933	1	6	MHP_RS02610	3
mhyop08982	MHP_RS02040	+	471665	472507	280.667	0.83	0.065	0	2.98145	0	6	MHP_RS02040	0
mhyop21487	MHP_RS01255	-	277275	277024	83.6667	0.97	0.017	1	11.1734	1	6	MHP_RS01255	2
mhyop06346	MHP_RS00285	+	66506	66802	98.6667	0.86	0.057	1	7.64203	1	6	MHP_RS00285	2
mhyop05886	MHP_RS00020	+	4634	5089	151.667	0.96	0.028	1	7.34002	1	6	MHP_RS00020	4
mhyop04134	MHP_RS02520	+	606952	608931	659.667	0.95	0.028	1	9.27197	1	6	MHP_RS02520	10
mhyop17433	MHP_RS03495	+	878976	879455	159.667	0.97	0.023	1	10.3247	1	6	MHP_RS03495	5
mhyop24728	MHP_RS02810	-	698627	697704	307.667	0.92	0.055	1	3.90325	0	6	MHP_RS02810	4
mhyop21544	MHP_RS01215	-	267477	266764	237.667	0.96	0.023	1	7.27306	1	6	MHP_RS01215	10
mhyop13859	MHP_RS01750	+	332529	334616	695.667	0.96	0.039	1	6.75827	1	6	MHP_RS01750	10
mhyop12328	MHP_RS00395	+	96588	97583	331.667	0.95	0.043	1	8.72304	1	6	MHP_RS00395	4
mhyop33143	MHP_RS01075	-	245107	244388	239.667	0.95	0.033	1	6.27941	1	6	MHP_RS01075	4
mhyop14806	MHP_RS02150	+	494853	495491	212.667	0.88	0.049	1	7.82402	1	6	MHP_RS02150	0
mhyop33129	MHP_RS01095	-	247852	247364	162.667	0.95	0.032	1	4.53152	0	6	MHP_RS01095	8
mhyop06266	MHP_RS00235	+	58511	58840	109.667	0.95	0.022	1	10.4004	1	6	MHP_RS00235	2
mhyop33035	MHP_RS01185	-	263494	262892	200.667	0.86	0.065	1	5.29177	1	6	MHP_RS01185	1
mhyop11519	MHP_RS03380	+	842954	845026	690.667	0.95	0.024	1	5.03943	1	6	MHP_RS03380	17
mhyop29423	MHP_RS03325	-	831865	831248	205.667	0.95	0.03	1	10.1107	1	6	MHP_RS03325	5
mhyop28011	MHP_RS00690	-	161366	161046	106.667	0.9	0.048	1	9.15885	1	6	MHP_RS00690	1
mhyop23750	MHP_RS03335	-	832820	832269	183.667	0.99	0.007	1	6.16557	1	6	MHP_RS03335	2
mhyop18228	Putative Protein	-	776289	775936	117.667	0.95	0.031	1	0.630229	0	3	0	2
mhyop16973	MHP_RS03260	+	810462	812069	535.667	0.94	0.047	1	2.94379	0	6	MHP_RS03260	9
mhyop32088	MHP_RS01815	-	409366	407897	489.667	0.95	0.035	1	5.53815	1	6	MHP_RS01815	11
mhyop26364	MHP_RS01780	-	401546	400641	301.667	0.93	0.039	1	7.7224	1	6	MHP_RS01780	6
mhyop25209	MHP_RS02555	-	624719	623667	350.667	0.95	0.023	1	7.88029	1	6	MHP_RS02555	12
mhyop33995	MHP_RS00415	-	102895	102479	138.667	0.98	0.015	1	10.5155	1	6	MHP_RS00415	2
mhyop25106	MHP_RS02615	-	641693	641292	133.667	0.98	0.011	1	8.46485	1	6	MHP_RS02615	3
mhyop25506	MHP_RS02310	-	555692	554799	297.667	0.94	0.029	1	10.1628	1	6	MHP_RS02310	9
mhyop07203	Putative Protein	+	198440	198961	173.667	0.93	0.035	1	0.850049	0	3	0	3
mhyop31043	Putative Protein	-	585523	585254	89.6667	0.96	0.024	1	3.90802	0	3	0	3
mhyop15047	Putative Protein	+	537906	538463	185.667	0.93	0.035	1	0.774831	0	3	0	4
mhyop05083	Putative Protein	+	761365	761619	84.6667	0.95	0.03	1	2.33839	0	0	0	3
mhyop32723	MHP_RS01400	-	309511	309248	87.6667	0.97	0.018	1	8.0274	1	6	MHP_RS01400	1
mhyop22668	Putative Protein	-	99579	97924	551.667	0.94	0.029	1	0	0	6	lcl|NC_006360.1_cds_WP_044284817.1_80	1
mhyop24132	Putative Protein	-	780866	780354	170.667	0.9	0.061	1	3.78657	0	3	0	4
mhyop08859	MHP_RS01985	+	455063	456070	335.667	0.92	0.033	1	8.23051	1	6	MHP_RS01985	8
mhyop05800	MHP_RS03505	+	881101	882063	320.667	0.87	0.065	1	7.69375	1	6	MHP_RS03505	5
mhyop16796	MHP_RS03180	+	784218	784769	183.667	0.93	0.037	1	8.61621	1	6	MHP_RS03180	4
mhyop19202	MHP_RS02475	-	598020	596368	550.667	0.88	0.057	1	6.8271	1	6	MHP_RS02475	3
mhyop18749	Putative Protein	-	678993	678625	122.667	0.95	0.037	1	1.90568	0	3	0	7
mhyop05953	MHP_RS00085	+	17729	18592	287.667	0.94	0.039	1	8.12503	1	6	MHP_RS00085	4
mhyop28644	Putative Protein	-	70979	70710	89.6667	0.96	0.025	1	3.35176	0	3	0	1
mhyop00324	Putative Protein	+	53011	53352	113.667	0.93	0.045	1	0	0	3	0	3
mhyop19287	Putative Protein	-	584046	583753	97.6667	0.89	0.047	1	1.38322	0	3	0	3
mhyop14556	MHP_RS01945	+	442803	444521	572.667	0.92	0.054	1	4.57094	0	6	MHP_RS01945	12
mhyop28310	Putative Protein	-	112337	112053	94.6667	0.96	0.017	1	0.572687	0	0	0	4
mhyop22636	Putative Protein	-	106656	106204	150.667	0.91	0.06	1	1.33909	0	5	0	5
mhyop31478	ulaD	-	521068	520388	226.667	0.9	0.036	1	10.9574	1	6	ulaD	5
mhyop09036	MHP_RS02095	+	482912	483349	145.667	0.99	0.008	1	17.1732	1	6	MHP_RS02095	9
mhyop27179	MHP_RS01315	-	285644	284775	289.667	0.92	0.041	1	6.55027	1	6	MHP_RS01315	3
mhyop24625	Putative Protein	-	712586	712131	151.667	0.97	0.018	1	5.59911	1	3	0	7
mhyop06284	MHP_RS00245	+	60050	60478	142.667	0.79	0.073	0	2.77283	0	6	MHP_RS00245	1
mhyop07461	MHP_RS01035	+	238604	240022	472.667	0.88	0.053	1	9.49758	1	6	MHP_RS01035	4
mhyop18520	MHP_RS02965	-	735102	734488	204.667	0.94	0.028	1	5.61773	1	6	MHP_RS02965	1
mhyop11087	MHP_RS03145	+	775988	776848	286.667	0.92	0.06	1	7.79518	1	6	MHP_RS03145	11
mhyop03470	MHP_RS02205	+	507670	508242	190.667	0.98	0.017	1	10.3593	1	6	MHP_RS02205	5
mhyop16757	MHP_RS03150	+	776841	777638	265.667	0.77	0.083	0	10.1277	1	6	MHP_RS03150	2
mhyop12024	MHP_RS00150	+	34617	34907	96.6667	0.89	0.042	1	9.37467	1	6	MHP_RS00150	3
mhyop29803	Putative Protein	-	773143	772445	232.667	0.91	0.043	1	6.27629	1	3	0	3
mhyop15860	MHP_RS02710	+	661293	661691	132.667	0.77	0.069	0	6.27242	1	0	0	3
mhyop07562	MHP_RS01115	+	252062	252442	126.667	0.93	0.033	1	0	0	6	MHP_RS01115	6
mhyop33773	MHP_RS00585	-	137791	136832	319.667	0.88	0.073	1	8.46325	1	6	MHP_RS00585	11
mhyop21012	MHP_RS01580	-	349245	348706	179.667	0.95	0.028	1	8.88713	1	6	MHP_RS01580	8
mhyop29769	Putative Protein	-	777190	776936	84.6667	0.97	0.025	1	0	0	0	0	3
mhyop13219	MHP_RS01030	+	238161	238601	146.667	0.88	0.034	1	10.8012	1	6	MHP_RS01030	0
mhyop13140	Putative Protein	+	222600	222968	122.667	0.92	0.05	1	0.0551075	0	3	0	5
mhyop06647	Putative Protein	+	117209	117727	172.667	0.92	0.034	1	2.91128	0	3	0	5
mhyop30640	MHP_RS03580	-	650992	650648	114.667	0.95	0.038	1	6.46908	1	6	MHP_RS03580	2
mhyop03024	MHP_RS01955	+	445030	446409	459.667	0.84	0.068	0	0.903677	0	6	MHP_RS01955	8
mhyop02732	Putative Protein	+	406579	407277	232.667	0.92	0.038	1	6.99199	1	0	0	8
mhyop04643	Putative Protein	+	692536	693075	179.667	0.9	0.061	1	1.81238	0	3	0	9
mhyop26918	MHP_RS01470	-	331709	330990	239.667	0.94	0.033	1	7.63041	1	6	MHP_RS01470	3
mhyop16551	Putative Protein	+	748842	749240	132.667	0.82	0.063	0	0.414179	0	3	0	6
mhyop08207	MHP_RS01630	+	357410	358159	249.667	0.9	0.063	1	2.86633	0	6	MHP_RS01630	6
mhyop17547	MHP_RS03535	-	892389	892054	111.667	0.92	0.055	1	8.54505	1	6	MHP_RS03535	2
mhyop00657	Putative Protein	+	103798	104100	100.667	0.91	0.055	1	0.160568	0	4	mfloc05545	2
mhyop07086	Putative Protein	+	183734	184219	161.667	0.78	0.068	0	2.05827	0	4	paeru00405	4
mhyop24459	Putative Protein	-	731297	730188	369.667	0.91	0.039	1	0	0	6	lcl|NC_006360.1_cds_WP_044284817.1_80	0
mhyop17553	Putative Protein	-	890556	890173	127.667	0.92	0.043	1	7.24443	1	0	0	4
mhyop11361	MHP_RS03275	+	817157	818764	535.667	0.87	0.062	1	2.33578	0	6	MHP_RS03275	6
mhyop01242	MHP_RS00815	+	191245	191493	82.6667	0.9	0.052	1	5.55539	1	0	0	5
mhyop06512	Putative Protein	+	100550	100930	126.667	0.85	0.069	0	0.873795	0	4	mNMbo13399	7
mhyop24057	Putative Protein	-	791942	791445	165.667	0.9	0.051	1	5.97871	1	1	mbovi39404||lcl|nc_014760.1_cds_wp_041309101.1_188	2
mhyop27680	MHP_RS00890	-	216281	215322	319.667	0.91	0.048	1	7.3751	1	6	MHP_RS00890	5
mhyop16555	Putative Protein	+	749667	750056	129.667	0.94	0.043	1	0.564721	0	3	0	6
mhyop15296	Putative Protein	+	572982	573320	112.667	0.85	0.049	1	1.73503	0	3	0	6
mhyop00113	MHP_RS00065	+	14407	14682	91.6667	0.94	0.038	1	8.11039	1	6	MHP_RS00065	2
mhyop17792	Putative Protein	-	850692	850162	176.667	0.92	0.043	1	0.384814	0	3	0	3
mhyop18706	MHP_RS02795	-	691770	691312	152.667	0.83	0.081	0	8.90661	1	6	MHP_RS02795	4
mhyop07459	MHP_RS01020	+	237032	237394	120.667	0.94	0.038	1	10.4954	1	6	MHP_RS01020	5
mhyop11743	MHP_RS03500	+	879458	881017	519.667	0.8	0.074	0	7.82208	1	6	MHP_RS03500	4
mhyop20953	MHP_RS01625	-	357333	356470	287.667	0.88	0.069	1	7.98649	1	6	MHP_RS01625	5
mhyop15802	Putative Protein	+	649440	649736	98.6667	0.95	0.031	1	0.141667	0	0	0	3
mhyop08759	Putative Protein	+	438599	438847	82.6667	0.91	0.043	1	0.953312	0	3	0	3
mhyop30034	Putative Protein	-	731845	731636	69.6667	0.92	0.048	1	0	0	4	mhyop22668	0
mhyop11430	Putative Protein	+	830276	830770	164.667	0.88	0.063	1	5.62863	1	3	0	7
mhyop33198	Putative Protein	-	235273	234971	100.667	0.8	0.057	0	0	0	3	0	3
mhyop04796	Putative Protein	+	719170	719682	170.667	0.9	0.049	1	0	0	3	0	6
mhyop01398	Putative Protein	+	213856	214539	227.667	0.92	0.042	1	1.12221	0	4	sther15184	8
mhyop08259	Putative Protein	+	365012	365389	125.667	0.78	0.059	0	1.53833	0	3	0	2
mhyop27228	MHP_RS01260	-	277583	277287	98.6667	0.96	0.023	1	11.5667	1	6	MHP_RS01260	3
mhyop29941	MHP_RS03025	-	746359	745691	222.667	0.9	0.064	1	2.10618	0	6	MHP_RS03025	6
mhyop06021	Putative Protein	+	26306	27175	289.667	0.88	0.06	1	0.186894	0	5	0	10
mhyop10843	Putative Protein	+	737585	737878	97.6667	0.91	0.043	1	1.46235	0	3	0	5
mhyop24321	MHP_RS03045	-	751754	751428	108.667	0.97	0.023	1	7.42161	1	6	MHP_RS03045	4
mhyop21186	MHP_RS01430	-	321063	320080	327.667	0.9	0.073	1	8.90608	1	6	MHP_RS01430	5
mhyop14051	MHP_RS01645	+	361272	362717	481.667	0.82	0.066	0	5.88976	1	6	MHP_RS01645	4
mhyop21816	MHP_RS00930	-	228327	227821	168.667	0.89	0.069	1	5.7483	1	6	MHP_RS00930	1
mhyop00150	Putative Protein	+	24052	24771	239.667	0.9	0.051	1	0	0	5	0	6
mhyop33676	Putative Protein	-	152737	152399	112.667	0.98	0.016	1	0.497076	0	3	0	3
mhyop04055	Putative Protein	+	594502	594777	91.6667	0.91	0.046	1	0	0	0	0	1
mhyop14714	MHP_RS02085	+	480222	480425	67.6667	0.92	0.04	1	4.34437	0	6	MHP_RS02085	2
mhyop06630	MHP_RS00480	+	113366	113971	201.667	0.87	0.079	1	5.83847	1	6	MHP_RS00480	4
mhyop22725	Putative Protein	-	90801	89515	428.667	0.83	0.075	0	3.10367	0	3	0	9
mhyop25247	Putative Protein	-	608852	608481	123.667	0.8	0.051	0	5.04465	1	3	0	3
mhyop20513	MHP_RS01825	-	411039	410800	79.6667	0.88	0.073	1	7.14686	1	6	MHP_RS01825	1
mhyop21136	Putative Protein	-	329838	329446	130.667	0.84	0.061	0	9.16347	1	3	0	4
mhyop25790	MHP_RS02125	-	489665	488793	290.667	0.83	0.101	0	6.13273	1	6	MHP_RS02125	4
mhyop26639	MHP_RS01665	-	369203	368313	296.667	0.88	0.071	1	7.50821	1	6	MHP_RS01665	4
mhyop25475	Putative Protein	-	569582	568719	287.667	0.73	0.07	0	4.07581	0	3	0	1
mhyop06347	MHP_RS00290	+	66851	67396	181.667	0.98	0.015	1	5.10005	1	6	MHP_RS00290	8
mhyop02854	MHP_RS01855	+	420484	421038	184.667	0.87	0.056	1	6.8996	1	6	MHP_RS01855	4
mhyop00188	Putative Protein	+	29569	30429	286.667	0.9	0.05	1	0.0462963	0	5	0	7
mhyop00673	MHP_RS00450	+	108688	109137	149.667	0.88	0.074	1	3.92586	0	6	MHP_RS00450	3
mhyop15444	Putative Protein	+	595899	596141	80.6667	0.93	0.043	1	0.240534	0	3	0	2
mhyop02030	Putative Protein	+	309832	310272	146.667	0.94	0.038	1	1.33829	0	3	0	6
mhyop03246	MHP_RS02035	+	470674	471684	336.667	0.8	0.063	0	4.39057	0	6	MHP_RS02035	4
mhyop31632	Putative Protein	-	495343	495032	103.667	0.88	0.057	1	0.984053	0	3	0	4
mhyop01092	Putative Protein	+	167263	167538	91.6667	0.88	0.063	1	3.86981	0	3	0	5
mhyop08337	MHP_RS01695	+	379703	380593	296.667	0.88	0.079	1	5.86062	1	6	MHP_RS01695	8
mhyop15678	Putative Protein	+	626955	627188	77.6667	0.84	0.049	1	0	0	0	0	2
mhyop15021	Putative Protein	+	530307	530672	121.667	0.79	0.06	0	1.81679	0	0	0	2
mhyop21013	Putative Protein	-	348693	348361	110.667	0.86	0.073	1	5.95211	1	4	mhyop32062	3
mhyop23246	MHP_RS00080	-	17586	16507	359.667	0.82	0.075	0	1.35012	0	6	MHP_RS00080	9
mhyop25684	Putative Protein	-	504767	504096	223.667	0.97	0.016	1	2.63397	0	6	lcl|NC_006360.1_cds_WP_011206151.1_309	3
mhyop27215	Putative Protein	-	280172	279870	100.667	0.94	0.032	1	0	0	3	0	4
mhyop10594	Putative Protein	+	702020	702451	143.667	0.92	0.042	1	3.30436	0	3	0	6
mhyop31747	Putative Protein	-	478147	477872	91.6667	0.89	0.051	1	0.437276	0	3	0	0
mhyop03865	MHP_RS02330	+	565213	565431	72.6667	0.9	0.081	1	10.0727	1	6	MHP_RS02330	2
mhyop31714	Putative Protein	-	484591	483776	271.667	0.87	0.066	1	5.79739	1	3	0	10
mhyop14917	MHP_RS02215	+	510288	511214	308.667	0.73	0.092	0	7.10425	1	6	MHP_RS02215	3
mhyop14639	Putative Protein	+	464694	465077	127.667	0.91	0.041	1	2.21127	0	3	0	5
mhyop26172	Putative Protein	-	430184	429909	91.6667	0.89	0.062	1	1.85767	0	3	0	5
mhyop07745	MHP_RS01295	+	283094	283285	63.6667	0.86	0.068	1	10.3208	1	6	MHP_RS01295	0
mhyop01593	MHP_RS01050	+	241453	241677	74.6667	0.9	0.041	1	9.99896	1	6	MHP_RS01050	2
mhyop26060	Putative Protein	-	446198	445962	78.6667	0.86	0.061	1	0.304167	0	3	0	2
mhyop03836	Putative Protein	+	559090	559449	119.667	0.86	0.063	1	2.52775	0	3	0	2
mhyop17871	MHP_RS03355	-	836667	835438	409.667	0.96	0.029	1	6.85714	1	6	MHP_RS03355	8
mhyop10806	Putative Protein	+	733313	733612	99.6667	0.88	0.05	1	1.22301	0	3	0	1
mhyop27588	Putative Protein	-	230447	230154	97.6667	0.87	0.069	1	0	0	0	0	2
mhyop19102	MHP_RS02545	-	622050	620773	425.667	0.72	0.097	0	4.44814	0	6	MHP_RS02545	7
mhyop00883	Putative Protein	+	138049	138480	143.667	0.96	0.026	1	1.38243	0	1	mpneu18549||lcl|nc_000912.1_cds_yp_009121707.1_189	5
mhyop26040	Putative Protein	-	449540	449199	113.667	0.83	0.071	0	1.86853	0	3	0	6
mhyop27441	Putative Protein	-	251420	251193	75.6667	0.89	0.052	1	0	0	0	0	1
mhyop12609	MHP_RS00635	+	145527	145859	110.667	0.92	0.05	1	6.6145	1	6	MHP_RS00635	2
mhyop34621	Putative Protein	-	8785	8132	217.667	0.84	0.074	0	0.639101	0	3	0	9
mhyop00349	MHP_RS00225	+	56833	57201	122.667	0.95	0.033	1	11.8284	1	6	MHP_RS00225	3
mhyop24312	MHP_RS03065	-	755897	755673	74.6667	0.89	0.051	1	7.04424	1	6	MHP_RS03065	4
mhyop13286	Putative Protein	+	246690	247031	113.667	0.84	0.061	0	2.60833	0	3	0	5
mhyop04725	Putative Protein	+	708007	708264	85.6667	0.85	0.065	1	7.68576	1	2	mfloc29847||/inference=coordinates: similar to aa sequence:refseq:wp_010321109.1	3
mhyop32542	MHP_RS01480	-	332428	332222	68.6667	0.86	0.067	1	0.134321	0	6	MHP_RS01480	1
mhyop05845	Putative Protein	+	891448	891825	125.667	0.81	0.071	0	0.174535	0	3	0	4
mhyop04944	Putative Protein	+	740275	740667	130.667	0.94	0.028	1	3.80703	0	3	0	4
mhyop33427	Putative Protein	-	191074	190823	83.6667	0.87	0.052	1	0.644951	0	4	mhyop23246	3
mhyop10764	Putative Protein	+	727454	727753	99.6667	0.84	0.056	1	0	0	3	0	1
mhyop20480	MHP_RS01840	-	416661	415996	221.667	0.81	0.088	0	9.36605	1	6	MHP_RS01840	3
mhyop34550	MHP_RS00095	-	19897	19667	76.6667	0.9	0.054	1	5.02348	1	6	MHP_RS00095	3
mhyop26093	Putative Protein	-	441227	440790	145.667	0.96	0.028	1	0.323129	0	3	0	2
mhyop14019	Putative Protein	+	355902	356384	160.667	0.83	0.07	0	2.16943	0	3	0	1
mhyop04662	Putative Protein	+	697786	698061	91.6667	0.9	0.042	1	0.137993	0	3	0	3
mhyop16500	Putative Protein	+	742104	742370	88.6667	0.85	0.06	1	1.86691	0	3	0	2
mhyop31510	Putative Protein	-	510796	510569	75.6667	0.89	0.043	1	1.43878	0	0	0	3
mhyop11429	Putative Protein	+	829709	830023	104.667	0.71	0.069	0	0.908727	0	0	0	1
mhyop06996	MHP_RS00725	+	169859	170473	204.667	0.92	0.038	1	5.27995	1	6	MHP_RS00725	1
mhyop05417	MHP_RS03280	+	818776	820392	538.667	0.8	0.079	0	3.32187	0	6	MHP_RS03280	10
mhyop10840	Putative Protein	+	737201	737416	71.6667	0.87	0.06	1	0.736646	0	3	0	0
mhyop28701	Putative Protein	-	59048	58824	74.6667	0.86	0.054	1	2.64779	0	0	0	2
mhyop04645	Putative Protein	+	693286	693720	144.667	0.79	0.081	0	1.73591	0	3	0	2
mhyop26363	MHP_RS01785	-	401966	401742	74.6667	0.87	0.075	1	5.15985	1	0	0	3
mhyop12046	MHP_RS00165	+	37851	38351	166.667	0.78	0.101	0	7.04781	1	6	MHP_RS00165	1
mhyop14622	Putative Protein	+	461643	461954	103.667	0.74	0.076	0	0	0	3	0	4
mhyop11911	MHP_RS00090	+	18552	19352	266.667	0.71	0.093	0	6.79222	1	0	0	5
mhyop13474	Putative Protein	+	273432	273692	86.6667	0.81	0.084	1	0.804165	0	0	0	3
mhyop31895	Putative Protein	-	443677	443330	115.667	0.9	0.045	1	0	0	3	0	4
mhyop24951	Putative Protein	-	663707	663360	115.667	0.87	0.063	1	1.988	0	0	0	1
mhyop32907	MHP_RS01310	-	284803	284105	232.667	0.79	0.095	0	5.6779	1	6	MHP_RS01310	2
mhyop17815	Putative Protein	-	843783	843496	95.6667	0.79	0.084	1	0	0	3	0	2
mhyop04622	Putative Protein	+	687316	687753	145.667	0.65	0.067	0	0	0	3	0	6
mhyop12728	Putative Protein	+	163845	164099	84.6667	0.84	0.058	1	0	0	0	0	3
mhyop34622	Putative Protein	-	8080	7778	100.667	0.79	0.081	0	0	0	3	0	3
mhyop08101	MHP_RS01550	+	341546	342001	151.667	0.64	0.101	0	4.84474	0	0	0	2
mhyop26844	Putative Protein	-	343670	343290	126.667	0.64	0.073	0	3.4623	0	3	0	3
mhyop06491	MHP_RS00385	+	94541	94768	75.6667	0.89	0.042	1	9.29606	1	6	MHP_RS00385	1
mhyop22028	MHP_RS03570	-	192246	192022	74.6667	0.84	0.062	1	4.79498	0	0	0	1
mhyop19195	MHP_RS02490	-	599787	599095	230.667	0.72	0.086	0	9.79237	1	6	MHP_RS02490	0
mhyop12580	Putative Protein	+	138783	139376	197.667	0.81	0.085	0	0.413636	0	3	0	8
mhyop04174	Putative Protein	+	618757	619023	88.6667	0.82	0.062	1	2.96233	0	0	0	0
mhyop09732	Putative Protein	+	579098	579370	90.6667	0.87	0.046	1	1.25426	0	3	0	5
mhyop10532	Putative Protein	+	695327	695563	78.6667	0.78	0.101	1	0	0	0	0	1
mhyop15691	Putative Protein	+	628290	628592	100.667	0.67	0.07	0	0.879269	0	3	0	3
mhyop27840	Putative Protein	-	190205	189957	82.6667	0.67	0.071	1	1.22475	0	0	0	4
mhyop13532	MHP_RS01305	+	283743	283934	63.6667	0.87	0.063	1	8.74973	1	6	MHP_RS01305	2
mhyop05341	Putative Protein	+	801913	802245	110.667	0.7	0.068	0	0	0	3	0	2
mhyop22147	Putative Protein	-	170763	170371	130.667	0.85	0.073	0	0.714646	0	3	0	3
mhyop11998	Putative Protein	+	30792	31295	167.667	0.86	0.071	1	0.677648	0	3	0	8
mhyop21569	MHP_RS01180	-	262905	262258	215.667	0.81	0.077	0	3.99321	0	6	MHP_RS01180	2
mhyop19289	Putative Protein	-	583260	582991	89.6667	0.82	0.068	1	0.16256	0	3	0	3
mhyop11673	Putative Protein	+	867914	868324	136.667	0.9	0.049	1	0	0	3	0	4
mhyop03773	Putative Protein	+	546370	546852	160.667	0.69	0.084	0	0	0	3	0	4
mhyop17987	Putative Protein	-	817785	817561	74.6667	0.83	0.068	1	0	0	3	0	5
mhyop09944	MHP_RS02515	+	606587	606838	83.6667	0.84	0.084	1	5.75425	1	0	0	2
mhyop10676	Putative Protein	+	714962	716200	412.667	0.7	0.076	0	0	0	3	0	14
mhyop34127	Putative Protein	-	77032	76445	195.667	0.79	0.078	0	4.21813	0	3	0	8
mhyop32590	Putative Protein	-	326338	325829	169.667	0.8	0.073	0	5.71475	1	3	0	6
mhyop24499	MHP_RS02930	-	724901	724194	235.667	0.76	0.081	0	3.95197	0	6	MHP_RS02930	3
mhyop00656	Putative Protein	+	103366	103704	112.667	0.61	0.075	0	0	0	3	0	4
mhyop20550	MHP_RS01805	-	405978	405535	147.667	0.62	0.089	0	7.77143	1	0	0	5
mhyop08408	MHP_RS01725	+	389891	390883	330.667	0.76	0.087	0	6.35009	1	6	MHP_RS01725	4
mhyop01388	Putative Protein	+	212116	212370	84.6667	0.8	0.065	1	0.915734	0	0	0	0
mhyop18710	Putative Protein	-	690198	689920	92.6667	0.75	0.095	1	5.77688	1	3	0	2
mhyop30502	MHP_RS02740	-	672520	672275	81.6667	0.82	0.086	1	8.83984	1	6	MHP_RS02740	0
mhyop11481	Putative Protein	+	838019	838417	132.667	0.64	0.082	0	0	0	3	0	1
mhyop28479	Putative Protein	-	90836	90555	93.6667	0.7	0.092	1	0.758483	0	0	0	1
mhyop08423	Putative Protein	+	393401	393676	91.6667	0.84	0.075	1	5.26153	1	3	0	4
mhyop12005	Putative Protein	+	32310	32867	185.667	0.82	0.076	0	0.241613	0	5	0	5
mhyop18540	Putative Protein	-	731646	731206	146.667	0.78	0.082	0	0	0	6	lcl|NC_006360.1_cds_WP_044284817.1_80	1
mhyop13974	MHP_RS01585	+	350127	350366	79.6667	0.77	0.069	1	2.73224	0	6	MHP_RS01585	3
mhyop23426	Putative Protein	-	881963	881679	94.6667	0.86	0.05	1	1.60856	0	3	0	2
mhyop21477	Putative Protein	-	279294	278923	123.667	0.75	0.085	0	3.60504	0	3	0	6
mhyop17765	Putative Protein	-	853326	852928	132.667	0.75	0.097	0	0.141791	0	3	0	5
mhyop00977	MHP_RS00670	+	152011	152316	101.667	0.75	0.072	0	1.41266	0	6	MHP_RS00670	0
mhyop22199	Putative Protein	-	159159	158806	117.667	0.72	0.079	0	3.8565	0	4	mfloc12613	2
mhyop04356	Putative Protein	+	640264	640530	88.6667	0.82	0.066	1	0.427892	0	0	0	2
mhyop28664	Putative Protein	-	65648	65364	94.6667	0.72	0.082	1	2.03566	0	4	magal33995	3
mhyop19888	Putative Protein	-	486270	485881	129.667	0.75	0.072	0	0.706214	0	3	0	4
mhyop16879	Putative Protein	+	796191	796613	140.667	0.81	0.096	0	0.464429	0	4	saver063912	3
mhyop04100	Putative Protein	+	600220	600543	107.667	0.7	0.07	0	2.76192	0	3	0	1
mhyop31692	Putative Protein	-	487954	487703	83.6667	0.82	0.069	1	2.70936	0	0	0	2
mhyop08260	Putative Protein	+	365399	365998	199.667	0.8	0.074	0	1.02167	0	5	0	12
mhyop31821	Putative Protein	-	456640	456410	76.6667	0.86	0.055	1	5.6412	1	3	0	2
mhyop12004	Putative Protein	+	31965	32195	76.6667	0.83	0.074	1	0.311966	0	3	0	4
mhyop12557	Putative Protein	+	134796	135068	90.6667	0.68	0.068	1	2.31918	0	3	0	3
mhyop25254	Putative Protein	-	607475	607041	144.667	0.76	0.08	0	1.37217	0	0	0	4
mhyop09276	Putative Protein	+	519530	520030	166.667	0.73	0.096	0	0.160322	0	3	0	6
mhyop07650	Putative Protein	+	268598	269080	160.667	0.68	0.092	0	0.0925926	0	3	0	3
mhyop02637	MHP_RS01735	+	392227	392577	116.667	0.68	0.103	0	5.71292	1	6	MHP_RS01735	2
mhyop22512	Putative Protein	-	124767	124138	209.667	0.65	0.083	0	1.45647	0	3	0	6
mhyop10364	MHP_RS02705	+	661112	661300	62.6667	0.83	0.072	1	3.83909	0	0	0	3
mhyop00142	Putative Protein	+	21472	22344	290.667	0.75	0.079	0	1.35869	0	5	0	10
mhyop28129	Putative Protein	-	146420	146163	85.6667	0.8	0.078	1	4.34546	0	3	0	4
mhyop07401	Putative Protein	+	225065	225331	88.6667	0.8	0.079	1	0	0	4	mfloc00750	2
mhyop10722	Putative Protein	+	721910	722134	74.6667	0.86	0.051	1	3.87547	0	4	mmyco38396	3
mhyop08186	MHP_RS01610	+	353648	353860	70.6667	0.68	0.075	1	1.9169	0	6	MHP_RS01610	2
mhyop00957	Putative Protein	+	147919	148239	106.667	0.72	0.094	0	5.1823	1	3	0	4
mhyop12483	Putative Protein	+	121866	122477	203.667	0.76	0.08	0	0	0	3	0	7
mhyop33456	Putative Protein	-	187162	186950	70.6667	0.84	0.074	1	0.944444	0	3	0	4
mhyop34637	Putative Protein	-	5437	5225	70.6667	0.82	0.077	1	0.377315	0	3	0	0
mhyop21419	MHP_RS01320	-	287184	286432	250.667	0.71	0.1	0	6.80762	1	6	MHP_RS01320	7
mhyop12596	Putative Protein	+	142728	142931	67.6667	0.74	0.079	1	0.125604	0	0	0	4
mhyop09865	MHP_RS02480	+	597710	598096	128.667	0.75	0.087	0	0.486262	0	0	0	0
mhyop15500	Putative Protein	+	604431	604772	113.667	0.83	0.085	0	0.550459	0	3	0	1
mhyop13535	Putative Protein	+	284217	284405	62.6667	0.72	0.085	1	2.01004	0	0	0	1
mhyop26688	Putative Protein	-	363359	363018	113.667	0.71	0.081	0	0.537509	0	0	0	3
mhyop34094	Putative Protein	-	85360	84878	160.667	0.73	0.08	0	1.24022	0	0	0	10
mhyop20974	MHP_RS01615	-	355098	353917	393.667	0.7	0.109	0	5.2945	1	6	MHP_RS01615	7
mhyop28345	Putative Protein	-	107180	106896	94.6667	0.73	0.067	1	2.17148	0	0	0	4
mhyop14504	Putative Protein	+	433995	434351	118.667	0.61	0.072	0	2.72628	0	3	0	0
mhyop22956	Putative Protein	-	62712	62434	92.6667	0.79	0.079	1	0	0	3	0	4
mhyop33196	Putative Protein	-	235909	235502	135.667	0.87	0.058	1	0	0	3	0	8
mhyop29827	Putative Protein	-	769396	769013	127.667	0.7	0.097	0	0	0	3	0	3
mhyop34552	Putative Protein	-	19285	19037	82.6667	0.77	0.053	1	3.15892	0	0	0	2
mhyop31850	Putative Protein	-	450058	449846	70.6667	0.81	0.073	1	0	0	3	0	2
mhyop12586	Putative Protein	+	140754	141005	83.6667	0.78	0.082	1	1.07333	0	0	0	5
mhyop13943	Putative Protein	+	346047	346241	64.6667	0.78	0.086	1	0.462121	0	0	0	4
mhyop00141	Putative Protein	+	20914	21411	165.667	0.77	0.078	0	1.15776	0	3	0	6
mhyop27103	Putative Protein	-	301019	300729	96.6667	0.66	0.08	1	0	0	4	mfloc00750	3
mhyop13743	Putative Protein	+	316695	317375	226.667	0.8	0.085	0	0.770346	0	3	0	4
mhyop29564	Putative Protein	-	811951	811622	109.667	0.62	0.08	0	0.956327	0	0	0	2
mhyop07202	Putative Protein	+	198017	198325	102.667	0.75	0.084	0	0	0	0	0	3
mhyop33674	Putative Protein	-	154576	153089	495.667	0.62	0.08	0	0.557572	0	3	0	5
mhyop11671	Putative Protein	+	867035	867310	91.6667	0.67	0.093	1	0	0	0	0	3
mhyop18751	Putative Protein	-	678288	677764	174.667	0.71	0.076	0	0.471591	0	3	0	7
mhyop08192	Putative Protein	+	354554	355129	191.667	0.71	0.085	0	1.59429	0	3	0	6
mhyop18755	Putative Protein	-	676881	676543	112.667	0.73	0.091	0	0.190058	0	0	0	4
mhyop03841	Putative Protein	+	560794	561084	96.6667	0.75	0.075	1	0.442177	0	3	0	2
mhyop16497	Putative Protein	+	741282	741512	76.6667	0.79	0.054	1	3.26447	0	3	0	1
mhyop10876	Putative Protein	+	742517	742798	93.6667	0.63	0.096	1	0.0192982	0	3	0	1
mhyop18294	Putative Protein	-	768804	768010	264.667	0.68	0.089	0	0.701762	0	3	0	13
mhyop18058	Putative Protein	-	805929	805642	95.6667	0.74	0.085	1	0.0789758	0	0	0	5
mhyop18173	Putative Protein	-	784083	783871	70.6667	0.86	0.059	1	3.27776	0	3	0	0
mhyop23592	Putative Protein	-	856046	855705	113.667	0.77	0.09	0	2.28971	0	0	0	4
mhyop14437	MHP_RS01860	+	421071	422135	354.667	0.7	0.097	0	4.24174	0	0	0	3
mhyop04175	Putative Protein	+	619210	619959	249.667	0.68	0.078	0	2.32931	0	3	0	4
mhyop11239	Putative Protein	+	801350	801571	73.6667	0.65	0.073	1	0	0	0	0	4
mhyop27698	Putative Protein	-	209777	209367	136.667	0.8	0.091	0	4.54149	0	3	0	3
mhyop28340	Putative Protein	-	108194	107949	81.6667	0.74	0.092	1	1.18613	0	0	0	2
mhyop27037	Putative Protein	-	309614	309378	78.6667	0.77	0.082	1	8.74124	1	0	0	2
mhyop05684	Putative Protein	+	862243	862917	224.667	0.82	0.078	0	2.23845	0	0	0	3
mhyop15724	Putative Protein	+	637374	637616	80.6667	0.8	0.079	1	9.38564	1	3	0	4
mhyop12072	Putative Protein	+	42258	42695	145.667	0.69	0.09	0	1.73458	0	3	0	5
mhyop05036	Putative Protein	+	754252	754473	73.6667	0.8	0.088	1	0.457778	0	0	0	1
mhyop17805	Putative Protein	-	845991	845629	120.667	0.69	0.097	0	4.34307	0	3	0	3
mhyop28715	Putative Protein	-	56687	56091	198.667	0.63	0.086	0	2.49131	0	3	0	2
mhyop13979	Putative Protein	+	350991	351389	132.667	0.65	0.094	0	2.48017	0	3	0	6
mhyop18750	Putative Protein	-	678582	678295	95.6667	0.7	0.084	1	0.201524	0	3	0	5
mhyop07061	Putative Protein	+	179216	179455	79.6667	0.76	0.075	1	2.57201	0	3	0	5
mhyop19798	Putative Protein	-	498297	497899	132.667	0.65	0.083	0	0.90192	0	3	0	5
mhyop14534	Putative Protein	+	438987	439190	67.6667	0.84	0.085	1	3.93258	0	0	0	1
mhyop10482	Putative Protein	+	686438	686665	75.6667	0.81	0.067	1	2.19774	0	3	0	3
mhyop00214	Putative Protein	+	32896	33345	149.667	0.59	0.088	0	1.15074	0	0	0	6
mhyop21242	Putative Protein	-	311028	310504	174.667	0.71	0.095	0	1.7519	0	2	saver103189||/inference=coordinates: similar to aa sequence:refseq:wp_014673958.1	6
mhyop12047	Putative Protein	+	38475	39071	198.667	0.82	0.071	0	4.94986	1	3	0	7
mhyop07417	MHP_RS00935	+	228737	229147	136.667	0.71	0.11	0	10.5713	1	6	MHP_RS00935	5
mhyop20597	MHP_RS01770	-	399606	398722	294.667	0.65	0.092	0	4.02326	0	6	MHP_RS01770	5
mhyop23846	Putative Protein	-	819713	819210	167.667	0.68	0.078	0	1.48658	0	3	0	6
mhyop13077	Putative Protein	+	211629	212078	149.667	0.65	0.084	0	2.79501	0	3	0	2
mhyop32394	MHP_RS01620	-	356428	355289	379.667	0.63	0.087	0	7.25942	1	6	MHP_RS01620	7
mhyop11393	Putative Protein	+	821867	822298	143.667	0.58	0.073	0	0.508765	0	3	0	3
mhyop34091	Putative Protein	-	86587	85790	265.667	0.67	0.083	0	1.34816	0	3	0	11
mhyop03826	Putative Protein	+	557365	557613	82.6667	0.58	0.073	1	0.145029	0	3	0	0
mhyop29432	Putative Protein	-	829237	828974	87.6667	0.7	0.092	1	4.9399	1	3	0	1
mhyop29001	Putative Protein	-	830	546	94.6667	0.67	0.102	1	0	0	3	0	3
mhyop14944	Putative Protein	+	514104	515105	333.667	0.57	0.075	0	3.6853	0	3	0	1
mhyop29844	Putative Protein	-	767014	766262	250.667	0.64	0.089	0	0.336683	0	3	0	10
mhyop25071	Putative Protein	-	644984	644508	158.667	0.69	0.098	0	0.438871	0	3	0	4
mhyop18166	Putative Protein	-	785199	784996	67.6667	0.77	0.07	1	2.66768	0	3	0	1
mhyop10626	Putative Protein	+	706658	707011	117.667	0.77	0.091	0	1.16192	0	3	0	4
mhyop01331	Putative Protein	+	205060	205254	64.6667	0.65	0.076	1	2.40993	0	3	0	1
mhyop15045	Putative Protein	+	536985	537212	75.6667	0.78	0.097	1	1.90916	0	3	0	1
mhyop34104	Putative Protein	-	82699	82394	101.667	0.76	0.082	0	3.66673	0	3	0	5
mhyop26896	Putative Protein	-	336032	335757	91.6667	0.76	0.093	1	0.0716846	0	3	0	4
mhyop18714	Putative Protein	-	688962	688753	69.6667	0.82	0.075	1	2.795	0	3	0	2
mhyop29442	Putative Protein	-	827497	827261	78.6667	0.75	0.09	1	3.20587	0	3	0	1
mhyop08174	Putative Protein	+	352250	352513	87.6667	0.67	0.103	1	1.02535	0	3	0	3
mhyop02294	Putative Protein	+	350740	350970	76.6667	0.74	0.074	1	2.48706	0	0	0	0
mhyop03388	Putative Protein	+	489247	489468	73.6667	0.65	0.075	1	2.64445	0	0	0	6
mhyop27137	Putative Protein	-	295847	295452	131.667	0.61	0.087	0	1.8764	0	3	0	5
mhyop19290	Putative Protein	-	582969	582697	90.6667	0.75	0.056	1	0.206734	0	3	0	3
mhyop17620	Putative Protein	-	879768	879451	105.667	0.67	0.105	0	2.88959	0	3	0	1
mhyop24708	Putative Protein	-	700655	700347	102.667	0.68	0.081	0	3.60993	0	3	0	3
mhyop17759	Putative Protein	-	855876	855565	103.667	0.65	0.089	0	2.35878	0	4	mNMbo41389	5
mhyop04654	Putative Protein	+	696097	696393	98.6667	0.71	0.068	1	0	0	3	0	3
mhyop12606	Putative Protein	+	144651	145034	127.667	0.68	0.087	0	0.329689	0	3	0	4
mhyop10211	Putative Protein	+	639260	639532	90.6667	0.65	0.107	1	3.00881	0	0	0	6
mhyop34156	Putative Protein	-	70627	70385	80.6667	0.69	0.07	1	3.68827	0	0	0	2
mhyop30566	Putative Protein	-	661945	661745	66.6667	0.78	0.071	1	2.80274	0	0	0	2
mhyop13117	Putative Protein	+	218436	218780	114.667	0.64	0.087	0	0.255747	0	3	0	4
mhyop20560	Putative Protein	-	404091	403621	156.667	0.6	0.081	0	1.76218	0	0	0	4
mhyop17899	MHP_RS03330	-	832062	831841	73.6667	0.68	0.113	1	10.0909	1	6	MHP_RS03330	0
mhyop32234	Putative Protein	-	385363	385106	85.6667	0.71	0.086	1	0.5	0	3	0	0
mhyop18745	Putative Protein	-	680730	680293	145.667	0.71	0.096	0	0.931468	0	3	0	4
mhyop25261	Putative Protein	-	605654	605211	147.667	0.65	0.099	0	0.240492	0	3	0	3
mhyop10679	Putative Protein	+	716609	716827	72.6667	0.74	0.103	1	3.14255	0	3	0	1
mhyop29441	Putative Protein	-	827779	827540	79.6667	0.71	0.095	1	1.82129	0	3	0	1
mhyop13139	Putative Protein	+	222252	222596	114.667	0.65	0.084	0	0.0258621	0	3	0	0
mhyop34036	Putative Protein	-	93397	93038	119.667	0.67	0.08	0	5.31476	1	3	0	4
mhyop08988	Putative Protein	+	476081	476467	128.667	0.6	0.078	0	1.03324	0	3	0	3
mhyop12883	Putative Protein	+	182685	182930	81.6667	0.75	0.104	1	2.57464	0	0	0	1
mhyop03772	Putative Protein	+	545728	546141	137.667	0.65	0.097	0	1.12263	0	3	0	7
mhyop34647	Putative Protein	-	3259	2858	133.667	0.76	0.077	0	0.252884	0	3	0	4
mhyop01179	Putative Protein	+	180658	180957	99.6667	0.65	0.097	1	0.159542	0	0	0	2
mhyop10222	Putative Protein	+	640652	640948	98.6667	0.69	0.099	1	0.61	0	3	0	5
mhyop29808	Putative Protein	-	771874	771689	61.6667	0.7	0.1	1	3.01658	0	3	0	3
mhyop32322	Putative Protein	-	370513	369824	229.667	0.63	0.085	0	0.657778	0	0	0	11
mhyop07601	Putative Protein	+	261149	261394	81.6667	0.68	0.086	1	4.48792	0	3	0	1
mhyop07659	Putative Protein	+	270659	270994	111.667	0.77	0.093	0	0.568882	0	0	0	4
mhyop17984	Putative Protein	-	818310	818083	75.6667	0.7	0.08	1	0.36708	0	3	0	2
mhyop00545	Putative Protein	+	86839	87159	106.667	0.62	0.086	0	2.20908	0	0	0	4
mhyop17102	Putative Protein	+	833643	834191	182.667	0.61	0.077	0	0.175725	0	3	0	7
mhyop16311	Putative Protein	+	717687	717980	97.6667	0.69	0.082	1	0	0	0	0	7
mhyop21263	Putative Protein	-	307563	307219	114.667	0.64	0.083	0	0.95977	0	3	0	2
mhyop22159	Putative Protein	-	168762	168400	120.667	0.63	0.098	0	0.230289	0	3	0	6
mhyop17616	Putative Protein	-	880569	880318	83.6667	0.63	0.094	1	4.80896	0	3	0	5
mhyop02114	Putative Protein	+	323563	323787	74.6667	0.73	0.088	1	1.50987	0	0	0	3
mhyop01557	rpsN	+	235897	236079	60.6667	0.674676	0.141	1	10.6923	1	6	rpsN	0
mhyop05827	Putative Protein	+	887668	888012	114.667	0.64	0.081	0	1.28058	0	0	0	2
mhyop12927	MHP_RS03565	+	191598	192068	156.667	0.53	0.084	0	5.32768	1	6	MHP_RS03565	1
mhyop17100	Putative Protein	+	833109	833459	116.667	0.57	0.075	0	2.24212	0	3	0	4
mhyop18215	Putative Protein	-	779007	778405	200.667	0.59	0.089	0	0.80414	0	3	0	1
mhyop14614	Putative Protein	+	459096	459284	62.6667	0.71	0.092	1	0	0	0	0	1
mhyop05291	Putative Protein	+	795595	795789	64.6667	0.72	0.091	1	0	0	0	0	1
mhyop00140	Putative Protein	+	20446	20808	120.667	0.6	0.083	0	3.6146	0	0	0	4
mhyop18746	Putative Protein	-	680211	679636	191.667	0.59	0.085	0	1.4215	0	3	0	4
mhyop30548	Putative Protein	-	665368	665027	113.667	0.67	0.086	0	1.92107	0	3	0	3
mhyop29154	MHP_RS03475	-	872761	872546	71.6667	0.63	0.11	1	9.6582	1	0	0	0
mhyop01087	Putative Protein	+	165706	165903	65.6667	0.77	0.078	1	0.5	0	3	0	4
mhyop15026	Putative Protein	+	531921	532112	63.6667	0.74	0.089	1	1.00617	0	0	0	2
mhyop07063	Putative Protein	+	179660	180085	141.667	0.59	0.091	0	3.43253	0	3	0	3
mhyop00289	Putative Protein	+	45358	45744	128.667	0.6	0.081	0	0.821961	0	3	0	2
mhyop08206	Putative Protein	+	357008	357352	114.667	0.51	0.073	0	0.388203	0	3	0	2
mhyop15416	Putative Protein	+	590580	590987	135.667	0.55	0.083	0	0.662831	0	3	0	5
mhyop09174	Putative Protein	+	502538	502768	76.6667	0.64	0.091	1	1.09298	0	3	0	3
mhyop03615	Putative Protein	+	526969	527394	141.667	0.6	0.089	0	1.3871	0	0	0	3
mhyop06015	Putative Protein	+	25100	25297	65.6667	0.65	0.088	1	1.02147	0	4	mhyop11998	2
mhyop34102	Putative Protein	-	83305	82982	107.667	0.59	0.094	0	4.67133	0	3	0	4
mhyop07205	Putative Protein	+	199949	200464	171.667	0.62	0.084	0	0.518498	0	3	0	4
mhyop34132	Putative Protein	-	74629	74135	164.667	0.58	0.079	0	0.155494	0	3	0	2
mhyop18748	Putative Protein	-	679491	679033	152.667	0.7	0.092	0	1.37355	0	3	0	4
mhyop26538	Putative Protein	-	381230	380403	275.667	0.61	0.082	0	0.681788	0	5	0	8
mhyop05834	Putative Protein	+	888991	889377	128.667	0.6	0.074	0	0	0	0	0	3
mhyop20679	Putative Protein	-	388065	387592	157.667	0.51	0.078	0	0.984495	0	3	0	2
mhyop28762	Putative Protein	-	48338	47574	254.667	0.5	0.071	0	2.03414	0	3	0	1
mhyop04660	Putative Protein	+	697132	697389	85.6667	0.6	0.093	1	0	0	3	0	4
mhyop14983	Putative Protein	+	522114	522467	117.667	0.62	0.065	0	0.226025	0	0	0	1
mhyop22198	Putative Protein	-	159888	159451	145.667	0.51	0.073	0	1.83566	0	3	0	1
mhyop32239	Putative Protein	-	383668	382976	230.667	0.58	0.081	0	0.320402	0	5	0	10
mhyop14995	Putative Protein	+	524709	525542	277.667	0.55	0.075	0	0.93929	0	0	0	9
mhyop15727	Putative Protein	+	638187	638399	70.6667	0.7	0.08	1	6.72195	1	3	0	2
mhyop08449	Putative Protein	+	397313	397705	130.667	0.7	0.083	0	0.0795455	0	0	0	6
mhyop22196	Putative Protein	-	160263	159952	103.667	0.59	0.082	0	2.82264	0	3	0	5
mhyop03762	Putative Protein	+	542395	542880	161.667	0.5	0.067	0	2.96566	0	0	0	4
mhyop04018	Putative Protein	+	590308	590652	114.667	0.53	0.079	0	1.87632	0	3	0	1
mhyop11227	Putative Protein	+	798530	799264	244.667	0.61	0.085	0	0.672332	0	4	mbovi06385	7
mhyop14619	Putative Protein	+	460194	460508	104.667	0.5	0.083	0	1.06689	0	0	0	2
mhyop23066	Putative Protein	-	47289	46924	121.667	0.62	0.097	0	1.26773	0	3	0	2
mhyop08554	Putative Protein	+	412139	412786	215.667	0.52	0.079	0	0.975679	0	0	0	9
mhyop24092	Putative Protein	-	785789	785490	99.6667	0.52	0.08	1	6.89397	1	3	0	2
mhyop17586	Putative Protein	-	885732	885139	197.667	0.6	0.082	0	5.71849	1	3	0	4
mhyop07606	Putative Protein	+	262475	262672	65.6667	0.74	0.08	1	1.1197	0	0	0	0
mhyop21729	Putative Protein	-	239052	238684	122.667	0.6	0.09	0	0	0	3	0	4
mhyop05442	Putative Protein	+	823459	823668	69.6667	0.69	0.085	1	2.36498	0	3	0	1
mhyop31176	Putative Protein	-	565132	564827	101.667	0.56	0.097	0	5.44124	1	3	0	4
mhyop10907	Putative Protein	+	747629	747916	95.6667	0.58	0.085	1	2.51952	0	3	0	2
mhyop28646	Putative Protein	-	69881	69585	98.6667	0.62	0.085	1	1.16753	0	3	0	4
mhyop31792	Putative Protein	-	470410	470084	108.667	0.59	0.083	0	0	0	3	0	1
mhyop13267	Putative Protein	+	244623	244889	88.6667	0.59	0.094	1	1.61801	0	3	0	2
mhyop04017	Putative Protein	+	589303	589863	186.667	0.61	0.084	0	4.95969	1	3	0	1
mhyop01088	Putative Protein	+	166135	166374	79.6667	0.69	0.086	1	0	0	3	0	1
mhyop30714	Putative Protein	-	636442	636197	81.6667	0.51	0.073	1	2.74406	0	3	0	4
mhyop18709	Putative Protein	-	690687	690244	147.667	0.56	0.093	0	7.10055	1	3	0	3
mhyop27580	Putative Protein	-	232907	232170	245.667	0.54	0.071	0	0.182446	0	3	0	7
mhyop32321	Putative Protein	-	371338	370808	176.667	0.57	0.083	0	0.447566	0	0	0	6
mhyop28200	Putative Protein	-	127409	127158	83.6667	0.71	0.073	1	2.22137	0	3	0	3
mhyop15025	Putative Protein	+	531333	531911	192.667	0.55	0.081	0	1.11907	0	3	0	3
mhyop15420	Putative Protein	+	592302	592535	77.6667	0.66	0.064	1	0.981112	0	0	0	2
mhyop28826	Putative Protein	-	30851	30498	117.667	0.56	0.082	0	6.10327	1	3	0	1
mhyop18349	MHP_RS03080	-	759987	759535	150.667	0.62	0.095	0	4.85187	0	6	MHP_RS03080	2
mhyop17762	Putative Protein	-	854301	853927	124.667	0.6	0.069	0	0.433402	0	3	0	3
mhyop05948	Putative Protein	+	17015	17275	86.6667	0.63	0.093	1	0.418522	0	0	0	1
mhyop19424	Putative Protein	-	564513	564280	77.6667	0.72	0.081	1	5.0654	1	3	0	5
mhyop34665	Putative Protein	-	1198	863	111.667	0.58	0.081	0	0.164251	0	3	0	1
mhyop10908	Putative Protein	+	747944	748198	84.6667	0.6	0.089	1	2.55067	0	4	mfloc09011	0
mhyop17761	Putative Protein	-	855147	854419	242.667	0.57	0.085	0	0.700406	0	3	0	6
mhyop28811	Putative Protein	-	35318	35109	69.6667	0.69	0.087	1	0.112676	0	3	0	2
mhyop25670	Putative Protein	-	507401	507087	104.667	0.44	0.089	0	7.15397	1	6	lcl|NC_006360.1_cds_WP_044284838.1_447	4
mhyop01254	Putative Protein	+	193882	194196	104.667	0.59	0.093	0	1.49564	0	0	0	5
mhyop13299	Putative Protein	+	248856	249095	79.6667	0.63	0.098	1	3.86005	0	3	0	4
mhyop18631	Putative Protein	-	709728	709342	128.667	0.53	0.077	0	4.01584	0	3	0	5
mhyop15040	Putative Protein	+	535650	535925	91.6667	0.52	0.079	1	1.45601	0	0	0	3
mhyop16825	Putative Protein	+	787803	788036	77.6667	0.6	0.066	1	0.967279	0	0	0	1
mhyop17087	Putative Protein	+	831198	831677	159.667	0.54	0.082	0	7.38969	1	3	0	2
mhyop14343	Putative Protein	+	408159	408449	96.6667	0.56	0.094	1	2.73152	0	0	0	4
mhyop32638	Putative Protein	-	320404	320102	100.667	0.58	0.082	0	7.76611	1	3	0	1
mhyop28624	Putative Protein	-	74117	73617	166.667	0.47	0.079	0	0	0	0	0	5
mhyop12841	Putative Protein	+	177483	177740	85.6667	0.59	0.088	1	1.41632	0	0	0	3
mhyop32016	Putative Protein	-	422083	421904	59.6667	0.67	0.128	1	7.02643	1	0	0	1
mhyop16229	Putative Protein	+	708585	708842	85.6667	0.57	0.087	1	5.8602	1	2	mfloc19040||/inference=coordinates: similar to aa sequence:refseq:wp_002557604.1	2
mhyop12602	Putative Protein	+	143292	143696	134.667	0.58	0.083	0	0	0	3	0	6
mhyop16635	Putative Protein	+	760047	760298	83.6667	0.54	0.088	1	3.22081	0	3	0	5
mhyop32769	Putative Protein	-	302194	301991	67.6667	0.67	0.091	1	0	0	0	0	2
mhyop02045	Putative Protein	+	314677	314904	75.6667	0.62	0.094	1	1.64082	0	0	0	3
mhyop28198	Putative Protein	-	128204	127884	106.667	0.52	0.081	0	1.31484	0	3	0	4
mhyop02047	Putative Protein	+	315073	315438	121.667	0.54	0.087	0	2.12173	0	3	0	6
mhyop34129	Putative Protein	-	75910	75623	95.6667	0.53	0.082	1	3.08636	0	4	paeru32611	1
mhyop25259	Putative Protein	-	606242	605943	99.6667	0.57	0.094	1	0.380421	0	3	0	8
mhyop32308	Putative Protein	-	373918	373610	102.667	0.57	0.077	0	0.2413	0	0	0	3
mhyop33022	Putative Protein	-	264715	264350	121.667	0.57	0.073	0	6.37421	1	0	0	1
mhyop29945	Putative Protein	-	744949	744683	88.6667	0.58	0.091	1	2.62969	0	3	0	1
mhyop25932	Putative Protein	-	471065	470859	68.6667	0.53	0.087	1	0	0	3	0	4
mhyop28910	Putative Protein	-	15590	15297	97.6667	0.63	0.1	1	3.1204	0	4	mNMbo43730	3
mhyop31853	Putative Protein	-	449338	449036	100.667	0.59	0.081	0	1.22643	0	0	0	3
mhyop04168	Putative Protein	+	616669	616944	91.6667	0.55	0.093	1	2.91316	0	0	0	2
mhyop33778	Putative Protein	-	133639	133460	59.6667	0.52	0.105	1	6.54362	1	3	0	3
mhyop10748	Putative Protein	+	725336	725653	105.667	0.53	0.078	0	0	0	0	0	2
mhyop34160	Putative Protein	-	70174	69893	93.6667	0.55	0.082	1	1.27899	0	3	0	3
mhyop33329	Putative Protein	-	209194	208898	98.6667	0.58	0.072	1	4.636	0	3	0	4
mhyop11347	Putative Protein	+	814982	815254	90.6667	0.61	0.091	1	0	0	0	0	5
mhyop24429	Putative Protein	-	736508	736269	79.6667	0.52	0.084	1	5.29666	1	3	0	2
mhyop13738	Putative Protein	+	315639	315917	92.6667	0.56	0.068	1	0.965278	0	0	0	3
mhyop02358	Putative Protein	+	360085	360273	62.6667	0.69	0.096	1	6.91282	1	6	lcl|NC_006360.1_cds_WP_044284843.1_522	0
mhyop33666	Putative Protein	-	156436	156050	128.667	0.68	0.077	0	0.916521	0	3	0	4
mhyop29446	Putative Protein	-	826645	826307	112.667	0.51	0.081	0	4.18032	0	3	0	4
mhyop14124	Putative Protein	+	377427	377711	94.6667	0.53	0.087	1	1.06346	0	0	0	0
mhyop21424	Putative Protein	-	285822	285562	86.6667	0.53	0.096	1	1.81888	0	3	0	5
mhyop03810	Putative Protein	+	554758	555189	143.667	0.51	0.077	0	0	0	3	0	4
mhyop16589	Putative Protein	+	754494	755096	200.667	0.6	0.077	0	1.80152	0	3	0	4
mhyop20274	Putative Protein	-	442314	442105	69.6667	0.54	0.098	1	0	0	3	0	2
mhyop15037	Putative Protein	+	534516	534899	127.667	0.48	0.071	0	1.24569	0	3	0	0
mhyop07200	Putative Protein	+	196898	197161	87.6667	0.63	0.091	1	0.166213	0	3	0	3
mhyop12721	Putative Protein	+	162945	163193	82.6667	0.62	0.087	1	0.27381	0	0	0	4
mhyop05638	Putative Protein	+	848440	848811	123.667	0.52	0.072	0	0	0	0	0	5
mhyop14135	Putative Protein	+	379077	379286	69.6667	0.67	0.101	1	0.804811	0	0	0	3
mhyop26177	Putative Protein	-	429353	428967	128.667	0.66	0.098	0	0.584375	0	3	0	4
mhyop22089	MHP_RS00785	-	185004	184786	72.6667	0.69	0.122	1	0.143188	0	0	0	1
mhyop20952	Putative Protein	-	357891	357376	171.667	0.53	0.077	0	4.64381	0	3	0	5
mhyop07537	Putative Protein	+	250439	250768	109.667	0.51	0.066	0	0	0	3	0	1
mhyop26166	Putative Protein	-	431681	431292	129.667	0.68	0.074	0	2.02796	0	3	0	4
mhyop26438	Putative Protein	-	393386	393132	84.6667	0.53	0.073	1	4.56249	0	0	0	4
mhyop29978	Putative Protein	-	739093	738845	82.6667	0.59	0.091	1	2.69356	0	3	0	2
mhyop19337	Putative Protein	-	575508	575248	86.6667	0.54	0.085	1	12.7301	1	0	0	3
mhyop06080	MHP_RS00135	+	33560	33874	104.667	0.53	0.091	0	0	0	0	0	2
mhyop23579	Putative Protein	-	859508	859050	152.667	0.52	0.076	0	6.81092	1	0	0	0
mhyop04171	Putative Protein	+	617602	618093	163.667	0.47	0.071	0	3.18806	0	0	0	1
mhyop26084	Putative Protein	-	442622	442353	89.6667	0.57	0.088	1	1.54752	0	0	0	1
mhyop03768	Putative Protein	+	544387	544818	143.667	0.49	0.069	0	2.88351	0	0	0	0
mhyop15712	Putative Protein	+	633150	633350	66.6667	0.65	0.094	1	0.571078	0	3	0	2
mhyop05032	Putative Protein	+	753652	753951	99.6667	0.53	0.088	1	0	0	0	0	4
mhyop31713	Putative Protein	-	485101	484760	113.667	0.51	0.073	0	6.0646	1	3	0	3
mhyop21406	Putative Protein	-	290088	289867	73.6667	0.57	0.078	1	12.9638	1	0	0	4
mhyop32541	Putative Protein	-	332851	332609	80.6667	0.54	0.087	1	0.0101626	0	3	0	2
mhyop13834	Putative Protein	+	329742	330143	133.667	0.5	0.07	0	7.77955	1	3	0	3
mhyop13741	Putative Protein	+	316356	316598	80.6667	0.59	0.081	1	0	0	0	0	0
mhyop02043	Putative Protein	+	314137	314637	166.667	0.53	0.104	0	4.8192	0	3	0	3
mhyop08556	Putative Protein	+	413153	413443	96.6667	0.55	0.11	1	0	0	3	0	6
mhyop24878	Putative Protein	-	674351	674085	88.6667	0.6	0.098	1	5.25082	1	0	0	6
mhyop16918	Putative Protein	+	801363	801686	107.667	0.53	0.081	0	0	0	0	0	1
mhyop01918	Putative Protein	+	289420	289788	122.667	0.49	0.072	0	6.13137	1	3	0	1
mhyop17852	Putative Protein	-	840168	839848	106.667	0.5	0.074	0	7.07414	1	3	0	5
mhyop33784	Putative Protein	-	131893	131627	88.6667	0.62	0.098	1	3.61125	0	3	0	4
mhyop31392	Putative Protein	-	544180	543818	120.667	0.49	0.073	0	11.9187	1	0	0	2
mhyop30102	Putative Protein	-	721255	721028	75.6667	0.66	0.114	1	0	0	3	0	1
mhyop33634	Putative Protein	-	160939	160736	67.6667	0.59	0.092	1	6.07015	1	0	0	4
mhyop03774	Putative Protein	+	547183	547554	123.667	0.46	0.06	0	0.579729	0	3	0	1
mhyop26811	Putative Protein	-	348113	347931	60.6667	0.66	0.108	1	4.19537	0	0	0	2
mhyop21141	Putative Protein	-	328311	328102	69.6667	0.63	0.094	1	6.06388	1	0	0	0
mhyop26535	Putative Protein	-	381944	381618	108.667	0.59	0.078	0	0.204545	0	3	0	4
mhyop33188	Putative Protein	-	237691	237272	139.667	0.56	0.086	0	0.545847	0	3	0	1
mhyop21237	Putative Protein	-	312570	312340	76.6667	0.54	0.092	1	1.97146	0	0	0	5
mhyop32319	Putative Protein	-	372076	371768	102.667	0.54	0.085	0	0	0	0	0	5
mhyop05207	Putative Protein	+	783817	784143	108.667	0.51	0.07	0	9.34318	1	0	0	4
mhyop08557	Putative Protein	+	413561	413932	123.667	0.59	0.091	0	0	0	5	0	5
mhyop32833	Putative Protein	-	293212	292826	128.667	0.43	0.067	0	7.32072	1	3	0	1
mhyop03952	Putative Protein	+	580249	580416	55.6667	0.58	0.09	1	0.865994	0	3	0	2
mhyop06791	Putative Protein	+	138161	138403	80.6667	0.61	0.085	1	1.43905	0	3	0	1
mhyop30230	Putative Protein	-	701677	701447	76.6667	0.68	0.094	1	4.90795	1	3	0	2
mhyop17154	Putative Protein	+	840570	840797	75.6667	0.48	0.082	0	0.0617518	0	3	0	4
mhyop18765	Putative Protein	-	674943	674638	101.667	0.51	0.072	0	3.44253	0	3	0	2
mhyop31260	Putative Protein	-	557845	557516	109.667	0.47	0.076	0	7.43682	1	0	0	2
mhyop15959	Putative Protein	+	676560	676901	113.667	0.5	0.073	0	6.41024	1	0	0	1
mhyop25068	Putative Protein	-	645467	645165	100.667	0.54	0.085	0	0.960784	0	3	0	2
mhyop10571	Putative Protein	+	699407	699688	93.6667	0.48	0.086	0	0	0	3	0	4
mhyop14286	Putative Protein	+	402543	402860	105.667	0.5	0.086	0	0.0545171	0	0	0	1
mhyop02115	Putative Protein	+	324151	324519	122.667	0.48	0.08	0	0.540323	0	0	0	1
mhyop01717	Putative Protein	+	259309	259671	120.667	0.48	0.074	0	0.684198	0	3	0	4
mhyop18369	Putative Protein	-	755493	755188	101.667	0.46	0.077	0	7.7478	1	3	0	4
mhyop04663	Putative Protein	+	698104	698277	57.6667	0.65	0.102	1	0.429379	0	0	0	0
mhyop15112	Putative Protein	+	547383	547787	134.667	0.49	0.071	0	0.1651	0	3	0	3
mhyop28472	Putative Protein	-	92036	91623	137.667	0.47	0.075	0	1.22354	0	3	0	4
mhyop25920	Putative Protein	-	472472	472281	63.6667	0.57	0.094	1	1.09987	0	0	0	0
mhyop16948	Putative Protein	+	806964	807269	101.667	0.43	0.071	0	9.62262	1	0	0	4
mhyop30903	Putative Protein	-	609844	609494	116.667	0.48	0.075	0	7.51721	1	0	0	3
mhyop23068	Putative Protein	-	46773	46576	65.6667	0.57	0.076	1	0.38806	0	3	0	2
mhyop29916	Putative Protein	-	753346	753002	114.667	0.48	0.074	0	8.16082	1	3	0	2
mhyop23136	Putative Protein	-	37578	37174	134.667	0.51	0.096	0	1.74523	0	3	0	3
mhyop01916	Putative Protein	+	288649	289050	133.667	0.48	0.073	0	6.40477	1	3	0	3
mhyop06225	Putative Protein	+	53879	54331	150.667	0.49	0.09	0	2.99149	0	3	0	9
mhyop05068	Putative Protein	+	759190	759396	68.6667	0.59	0.076	1	3.86629	0	3	0	1
mhyop12707	Putative Protein	+	161115	161378	87.6667	0.5	0.077	1	0	0	0	0	1
mhyop18289	Putative Protein	-	769482	769222	86.6667	0.52	0.077	1	0	0	0	0	1
mhyop08606	Putative Protein	+	419414	419740	108.667	0.48	0.077	0	4.19351	0	0	0	1
mhyop20659	Putative Protein	-	390591	390400	63.6667	0.59	0.078	1	1.79067	0	0	0	0
mhyop10825	MHP_RS02975	+	735776	736006	76.6667	0.61	0.108	1	0.338667	0	6	MHP_RS02975	2
mhyop31838	Putative Protein	-	452740	452276	154.667	0.48	0.074	0	0	0	0	0	6
mhyop06185	Putative Protein	+	48662	48952	96.6667	0.54	0.075	0	6.29667	1	0	0	2
mhyop15484	Putative Protein	+	601485	601925	146.667	0.49	0.073	0	2.75133	0	3	0	6
mhyop02642	Putative Protein	+	393115	393393	92.6667	0.5	0.076	0	5.4524	1	0	0	2
mhyop30956	Putative Protein	-	601801	601472	109.667	0.48	0.071	0	12.036	1	0	0	4
mhyop27537	Putative Protein	-	237788	237489	99.6667	0.47	0.075	0	0.198774	0	3	0	2
mhyop07591	Putative Protein	+	258899	259171	90.6667	0.48	0.082	0	0.125	0	3	0	4
mhyop26874	Putative Protein	-	338750	338499	83.6667	0.5	0.072	0	0.780257	0	0	0	3
mhyop08258	Putative Protein	+	364493	364900	135.667	0.49	0.08	0	2.75548	0	3	0	3
mhyop09947	Putative Protein	+	607016	607312	98.6667	0.49	0.071	0	6.11438	1	0	0	3
mhyop27492	Putative Protein	-	243755	243441	104.667	0.49	0.075	0	0.588826	0	3	0	5
mhyop13605	Putative Protein	+	294129	294488	119.667	0.38	0.08	0	1.59524	0	3	0	4
mhyop17760	Putative Protein	-	855474	855175	99.6667	0.49	0.093	0	0.46015	0	3	0	2
mhyop31820	Putative Protein	-	456889	456680	69.6667	0.69	0.104	1	5.75942	1	3	0	2
mhyop26228	Putative Protein	-	420551	420225	108.667	0.48	0.073	0	4.50944	0	0	0	4
mhyop01146	Putative Protein	+	174496	174690	64.6667	0.57	0.085	1	0.406643	0	0	0	4
mhyop06936	Putative Protein	+	162278	162556	92.6667	0.55	0.091	1	2.76175	0	0	0	2
mhyop03820	Putative Protein	+	556486	556683	65.6667	0.52	0.082	1	0.477066	0	3	0	4
mhyop03557	Putative Protein	+	519550	519834	94.6667	0.49	0.071	0	0.176397	0	0	0	4
mhyop31765	Putative Protein	-	473977	473792	61.6667	0.63	0.101	1	0.508185	0	3	0	3
mhyop13947	Putative Protein	+	346962	347144	60.6667	0.68	0.102	1	1.49376	0	0	0	0
mhyop05136	Putative Protein	+	772642	772863	73.6667	0.59	0.094	1	8.17674	1	0	0	2
mhyop06205	Putative Protein	+	51284	51547	87.6667	0.5	0.073	0	1.55085	0	0	0	3
mhyop12287	Putative Protein	+	90309	90572	87.6667	0.49	0.074	0	12.1388	1	3	0	3
mhyop05025	Putative Protein	+	751855	752115	86.6667	0.42	0.077	0	0.164773	0	3	0	1
mhyop07790	Putative Protein	+	289907	290449	180.667	0.48	0.071	0	4.69044	0	3	0	5
mhyop14440	Putative Protein	+	422361	422648	95.6667	0.48	0.076	0	0.918896	0	3	0	2
mhyop21016	Putative Protein	-	348081	347830	83.6667	0.49	0.075	0	2.37338	0	3	0	2
mhyop01582	Putative Protein	+	238174	238440	88.6667	0.49	0.074	0	10.7674	1	3	0	3
mhyop03751	Putative Protein	+	539692	540384	230.667	0.43	0.075	0	2.9921	0	0	0	3
mhyop12207	Putative Protein	+	66705	67013	102.667	0.53	0.075	0	6.34469	1	0	0	4
mhyop15017	Putative Protein	+	528237	528989	250.667	0.4	0.069	0	0.360951	0	0	0	1
mhyop05896	Putative Protein	+	6332	6655	107.667	0.46	0.073	0	8.33771	1	3	0	1
mhyop05749	Putative Protein	+	873175	873537	120.667	0.639616	0.072	0	10.3	1	1	plpne050078||lcl|ae017354.1_cds_aau28802.1_1363	1
mhyop20888	Putative Protein	-	363678	363388	96.6667	0.57	0.104	1	1.40886	0	3	0	1
mhyop14994	Putative Protein	+	523890	524363	157.667	0.62	0.082	0	1.61167	0	3	0	4
mhyop01647	Putative Protein	+	247828	248049	73.6667	0.6	0.103	1	1.58496	0	3	0	6
mhyop05683	Putative Protein	+	861520	862200	226.667	0.41	0.067	0	3.80798	0	0	0	1
mhyop30578	Putative Protein	-	659401	659180	73.6667	0.58	0.089	1	6.47665	1	0	0	1
mhyop24325	Putative Protein	-	750533	750252	93.6667	0.49	0.076	0	7.92086	1	0	0	2
mhyop00635	Putative Protein	+	100324	100656	110.667	0.43	0.072	0	0	0	4	psent019331	2
mhyop04151	Putative Protein	+	612487	612765	92.6667	0.52	0.073	1	1.18363	0	0	0	1
mhyop22508	Putative Protein	-	125868	125683	61.6667	0.66	0.107	1	1.68503	0	0	0	3
mhyop14970	Putative Protein	+	520800	521105	101.667	0.46	0.066	0	1.5769	0	3	0	2
mhyop29317	Putative Protein	-	851623	851393	76.6667	0.47	0.08	0	0.443654	0	0	0	1
mhyop26816	Putative Protein	-	347090	346797	97.6667	0.47	0.078	0	9.96041	1	3	0	2
mhyop12808	Putative Protein	+	173487	173696	69.6667	0.52	0.086	1	0	0	0	0	3
mhyop03784	Putative Protein	+	550462	550674	70.6667	0.62	0.082	1	0	0	3	0	3
mhyop21967	Putative Protein	-	208242	207907	111.667	0.52	0.073	0	3.74967	0	0	0	3
mhyop08747	Putative Protein	+	435335	435655	106.667	0.42	0.081	0	0.961735	0	3	0	2
mhyop34214	Putative Protein	-	63595	63149	148.667	0.49	0.07	0	0.621131	0	3	0	4
mhyop13580	Putative Protein	+	289926	290243	105.667	0.47	0.074	0	4.34371	0	3	0	3
mhyop27663	Putative Protein	-	220235	219972	87.6667	0.49	0.074	0	7.22976	1	0	0	1
mhyop03877	Putative Protein	+	567274	567612	112.667	0.45	0.078	0	3.32878	0	3	0	2
mhyop02281	Putative Protein	+	349207	349479	90.6667	0.5	0.078	1	3.07625	0	0	0	4
mhyop00948	Putative Protein	+	145216	145425	69.6667	0.54	0.079	1	0	0	3	0	0
mhyop18670	Putative Protein	-	701427	701143	94.6667	0.51	0.069	1	4.08281	0	0	0	3
mhyop29111	Putative Protein	-	879718	878948	256.667	0.49	0.077	0	2.82935	0	3	0	12
mhyop03750	Putative Protein	+	539365	539667	100.667	0.46	0.067	0	2.74145	0	0	0	0
mhyop19010	Putative Protein	-	635157	634858	99.6667	0.46	0.078	0	1.05506	0	3	0	3
mhyop02036	Putative Protein	+	312691	312930	79.6667	0.52	0.072	1	4.64176	0	0	0	0
mhyop09413	Putative Protein	+	540404	540790	128.667	0.42	0.071	0	4.02577	0	0	0	1
mhyop34642	Putative Protein	-	4294	4064	76.6667	0.52	0.087	1	0	0	3	0	2
mhyop25593	Putative Protein	-	521105	520887	72.6667	0.56	0.082	1	10.2893	1	0	0	2
mhyop34117	Putative Protein	-	79048	78794	84.6667	0.5	0.073	0	0	0	3	0	3
mhyop12458	Putative Protein	+	117933	118169	78.6667	0.52	0.089	1	0.574062	0	3	0	5
mhyop21586	Putative Protein	-	257286	256909	125.667	0.55	0.082	0	1.10969	0	3	0	3
mhyop25891	Putative Protein	-	476162	475860	100.667	0.56	0.081	0	9.14149	1	0	0	4
mhyop33282	Putative Protein	-	216007	215609	132.667	0.51	0.071	0	7.24227	1	0	0	4
mhyop14235	Putative Protein	+	395040	395474	144.667	0.48	0.081	0	0	0	3	0	3
mhyop19878	Putative Protein	-	487425	487138	95.6667	0.47	0.079	0	3.39953	0	0	0	3
mhyop18354	Putative Protein	-	758022	757774	82.6667	0.54	0.096	1	4.2498	0	3	0	2
mhyop15781	Putative Protein	+	644553	644756	67.6667	0.47	0.071	0	7.33056	1	3	0	3
mhyop04752	Putative Protein	+	714325	714615	96.6667	0.44	0.081	0	0	0	3	0	2
mhyop13578	Putative Protein	+	289566	289805	79.6667	0.5	0.078	0	6.08018	1	3	0	2
mhyop13076	Putative Protein	+	211350	211544	64.6667	0.55	0.082	1	2.25012	0	3	0	0
mhyop23399	Putative Protein	-	885743	885468	91.6667	0.48	0.079	0	5.20617	1	0	0	1
mhyop06224	Putative Protein	+	53585	53872	95.6667	0.52	0.099	1	3.78693	0	3	0	1
mhyop07995	Putative Protein	+	319433	319690	85.6667	0.48	0.079	0	0.678429	0	0	0	1
mhyop05802	Putative Protein	+	884053	884295	80.6667	0.5	0.078	0	6.84347	1	3	0	3
mhyop25550	Putative Protein	-	530327	530079	82.6667	0.48	0.074	0	10.3047	1	0	0	1
mhyop06122	Putative Protein	+	39857	40099	80.6667	0.5	0.085	0	3.74488	0	0	0	1
mhyop25949	Putative Protein	-	468503	468222	93.6667	0.48	0.08	0	7.60441	1	0	0	1
mhyop15329	Putative Protein	+	577857	578165	102.667	0.47	0.07	0	0	0	0	0	3
mhyop13900	Putative Protein	+	339909	340232	107.667	0.49	0.072	0	8.72767	1	0	0	2
mhyop24879	Putative Protein	-	673988	673767	73.6667	0.58	0.09	1	3.93455	0	3	0	0
mhyop32412	Putative Protein	-	352885	352532	117.667	0.53	0.072	0	10.9714	1	0	0	1
mhyop00970	Putative Protein	+	150247	150528	93.6667	0.56	0.106	1	1.93651	0	3	0	2
mhyop30547	Putative Protein	-	665905	665651	84.6667	0.59	0.084	1	1.00388	0	3	0	5
mhyop08960	Putative Protein	+	467687	467959	90.6667	0.6	0.102	1	1.28814	0	3	0	5
mhyop20000	Putative Protein	-	472800	472459	113.667	0.55	0.079	0	1.72128	0	3	0	3
mhyop28167	Putative Protein	-	132875	132606	89.6667	0.46	0.084	0	2.85036	0	0	0	4
mhyop13128	Putative Protein	+	220131	220331	66.6667	0.62	0.103	1	0	0	0	0	1
mhyop04661	Putative Protein	+	697438	697701	87.6667	0.47	0.081	0	0	0	0	0	1
mhyop27920	Putative Protein	-	178862	178503	119.667	0.44	0.075	0	9.05751	1	0	0	3
mhyop09320	Putative Protein	+	526661	526879	72.6667	0.59	0.09	1	0.953799	0	0	0	1
mhyop26559	Putative Protein	-	378236	377994	80.6667	0.49	0.075	0	4.71479	0	0	0	3
mhyop28298	Putative Protein	-	114269	114015	84.6667	0.48	0.079	0	8.33567	1	0	0	2
mhyop29150	Putative Protein	-	873331	873017	104.667	0.46	0.075	0	21.4502	1	3	0	5
mhyop18297	Putative Protein	-	767385	767068	105.667	0.48	0.076	0	0.930217	0	3	0	2
mhyop14879	Putative Protein	+	505365	505832	155.667	0.56	0.076	0	1.7935	0	3	0	3
mhyop15042	Putative Protein	+	536232	536612	126.667	0.5	0.089	0	0.301534	0	3	0	3
mhyop10235	Putative Protein	+	642323	642556	77.6667	0.51	0.084	1	0.656118	0	0	0	5
mhyop13142	Putative Protein	+	223146	223355	69.6667	0.69	0.124	1	0	0	3	0	0
mhyop34195	Putative Protein	-	65827	65576	83.6667	0.51	0.085	1	0.690851	0	3	0	1
mhyop03293	Putative Protein	+	475840	476061	73.6667	0.56	0.095	1	1.13725	0	0	0	2
mhyop05122	Putative Protein	+	769279	769650	123.667	0.5	0.071	0	7.82591	1	0	0	2
mhyop22202	Putative Protein	-	158196	157927	89.6667	0.51	0.093	1	3.33658	0	0	0	3
mhyop14421	Putative Protein	+	418587	418991	134.667	0.52	0.085	0	6.58639	1	0	0	6
mhyop21267	Putative Protein	-	306669	306460	69.6667	0.69	0.123	1	0	0	3	0	0
mhyop03760	Putative Protein	+	541855	542178	107.667	0.4	0.072	0	1.48187	0	0	0	0
mhyop27502	Putative Protein	-	242189	241974	71.6667	0.64	0.09	1	0	0	0	0	2
mhyop26537	Putative Protein	-	381575	381291	94.6667	0.4	0.077	0	0.588942	0	3	0	4
mhyop02530	Putative Protein	+	376930	377181	83.6667	0.53	0.089	1	3.84642	0	0	0	3
mhyop02112	Putative Protein	+	323158	323427	89.6667	0.5	0.091	0	4.11642	0	3	0	2
mhyop01932	Putative Protein	+	292978	293148	56.6667	0.64	0.101	1	2.10345	0	0	0	4
mhyop28468	Putative Protein	-	92582	92298	94.6667	0.52	0.076	1	1.20182	0	3	0	1
mhyop24621	Putative Protein	-	713438	713187	83.6667	0.48	0.074	0	7.68201	1	0	0	1
mhyop31284	Putative Protein	-	555325	555038	95.6667	0.42	0.075	0	10.1306	1	3	0	3
mhyop17663	Putative Protein	-	874626	874369	85.6667	0.46	0.075	0	21.6233	1	3	0	4
mhyop33192	Putative Protein	-	236758	236474	94.6667	0.53	0.095	1	3.22099	0	3	0	1
mhyop24225	Putative Protein	-	767333	767037	98.6667	0.57	0.089	1	0.821998	0	4	mmyco38550	0
mhyop22142	Putative Protein	-	171543	171334	69.6667	0.56	0.087	1	0.5	0	0	0	2
mhyop30710	Putative Protein	-	639520	639311	69.6667	0.5	0.072	1	9.45135	1	0	0	2
mhyop22940	Putative Protein	-	65292	64936	118.667	0.42	0.072	0	1.21675	0	3	0	4
mhyop05980	Putative Protein	+	21326	21574	82.6667	0.51	0.08	1	2.3743	0	0	0	1
mhyop11226	Putative Protein	+	797885	798178	97.6667	0.46	0.074	0	2.27153	0	0	0	3
mhyop13300	Putative Protein	+	249129	249317	62.6667	0.58	0.103	1	2.05752	0	0	0	0
mhyop16572	Putative Protein	+	751917	752186	89.6667	0.45	0.079	0	0.271062	0	3	0	2
mhyop32320	Putative Protein	-	371722	371381	113.667	0.54	0.085	0	0.168116	0	0	0	7
mhyop02818	Putative Protein	+	416029	416316	95.6667	0.47	0.078	0	0.93132	0	0	0	1
mhyop01320	Putative Protein	+	202987	203232	81.6667	0.48	0.083	0	0.352969	0	3	0	3
mhyop13047	Putative Protein	+	204771	204986	71.6667	0.53	0.077	1	2.99829	0	3	0	1
mhyop17485	Putative Protein	+	885150	885374	74.6667	0.48	0.073	0	7.38325	1	3	0	0
mhyop01144	Putative Protein	+	173974	174204	76.6667	0.55	0.08	1	1.52172	0	0	0	1
mhyop11460	Putative Protein	+	834965	835210	81.6667	0.55	0.074	1	0.0199293	0	0	0	0
mhyop28089	Putative Protein	-	152246	152001	81.6667	0.57	0.104	1	1.12177	0	0	0	3
mhyop07612	Putative Protein	+	263567	263806	79.6667	0.52	0.095	1	6.85517	1	3	0	1
mhyop33664	Putative Protein	-	157063	156806	85.6667	0.44	0.083	0	2.45828	0	3	0	2
mhyop15018	Putative Protein	+	529071	529403	110.667	0.4	0.069	0	0.372024	0	0	0	0
mhyop20358	Putative Protein	-	432060	431782	92.6667	0.44	0.084	0	3.88132	0	0	0	3
mhyop03199	Putative Protein	+	466024	466212	62.6667	0.52	0.104	1	4.31668	0	0	0	4
mhyop09702	Putative Protein	+	574751	575065	104.667	0.41	0.084	0	1.70429	0	3	0	3
mhyop14755	Putative Protein	+	487767	487958	63.6667	0.5	0.087	1	7.44107	1	0	0	1
mhyop34118	Putative Protein	-	78739	78356	127.667	0.55	0.08	0	0.182171	0	3	0	5
mhyop30798	Putative Protein	-	619726	619481	81.6667	0.49	0.074	0	12.4859	1	0	0	2
mhyop27225	Putative Protein	-	278537	278280	85.6667	0.52	0.094	1	2.61861	0	0	0	2
mhyop31610	Putative Protein	-	498172	497984	62.6667	0.52	0.099	1	0.95295	0	0	0	2
mhyop33671	Putative Protein	-	155206	154883	107.667	0.45	0.088	0	1.78181	0	3	0	4
mhyop30211	Putative Protein	-	704491	704255	78.6667	0.48	0.077	0	5.29123	1	0	0	4
mhyop27586	Putative Protein	-	231011	230742	89.6667	0.59	0.075	1	1.35369	0	0	0	0
mhyop15499	Putative Protein	+	603954	604415	153.667	0.53	0.083	0	0.0236559	0	0	0	5
mhyop06503	Putative Protein	+	98705	98944	79.6667	0.49	0.084	0	0	0	3	0	0
mhyop17563	Putative Protein	-	888162	887944	72.6667	0.47	0.071	0	8.26156	1	0	0	2
mhyop28911	Putative Protein	-	15275	15021	84.6667	0.63	0.081	1	3.05143	0	3	0	0
mhyop23973	Putative Protein	-	803579	803331	82.6667	0.42	0.089	0	0	0	0	0	1
mhyop13303	Putative Protein	+	249777	249962	61.6667	0.59	0.103	1	0	0	3	0	2
mhyop12799	Putative Protein	+	171900	172160	86.6667	0.51	0.083	1	0	0	0	0	0
mhyop15409	Putative Protein	+	589605	589946	113.667	0.5	0.073	0	5.18995	1	3	0	4
mhyop04876	Putative Protein	+	730969	731208	79.6667	0.49	0.085	0	0	0	3	0	0
mhyop18281	Putative Protein	-	770691	770422	89.6667	0.45	0.082	0	2.36468	0	3	0	3
mhyop08204	Putative Protein	+	356534	356815	93.6667	0.46	0.079	0	0.47193	0	0	0	2
mhyop04176	Putative Protein	+	620176	620367	63.6667	0.6	0.091	1	0.240497	0	3	0	3
mhyop22878	Putative Protein	-	71751	71473	92.6667	0.54	0.086	1	4.79631	0	0	0	3
mhyop15706	Putative Protein	+	631260	631526	88.6667	0.54	0.079	1	0.732473	0	3	0	2
mhyop23290	Putative Protein	-	12444	12088	118.667	0.41	0.086	0	0.619444	0	3	0	4
mhyop16587	Putative Protein	+	753852	754178	108.667	0.43	0.081	0	0	0	3	0	4
mhyop05675	Putative Protein	+	855724	856035	103.667	0.44	0.074	0	6.99569	1	3	0	5
mhyop00184	Putative Protein	+	28753	29013	86.6667	0.5	0.084	0	0.592023	0	0	0	2
mhyop13882	Putative Protein	+	338391	338648	85.6667	0.44	0.082	0	8.53189	1	0	0	0
mhyop00148	Putative Protein	+	23359	23760	133.667	0.47	0.076	0	1.69312	0	3	0	4
mhyop11219	Putative Protein	+	796967	797254	95.6667	0.45	0.084	0	1.38719	0	0	0	4
mhyop07408	Putative Protein	+	226481	226708	75.6667	0.42	0.079	0	1.37394	0	3	0	3
mhyop13414	Putative Protein	+	265575	265802	75.6667	0.55	0.113	1	2.94723	0	0	0	2
mhyop08524	Putative Protein	+	408494	408727	77.6667	0.48	0.068	0	1.22184	0	0	0	2
mhyop28727	Putative Protein	-	54437	54207	76.6667	0.48	0.076	0	5.1656	1	3	0	0
mhyop25485	Putative Protein	-	566369	566070	99.6667	0.48	0.073	0	5.78657	1	3	0	4
mhyop29417	Putative Protein	-	832558	832337	73.6667	0.48	0.074	0	6.56626	1	0	0	3
mhyop21238	Putative Protein	-	312300	312064	78.6667	0.49	0.09	0	1.42256	0	3	0	3
mhyop10844	Putative Protein	+	737918	738109	63.6667	0.47	0.089	0	0.261961	0	0	0	2
mhyop34109	Putative Protein	-	80827	80591	78.6667	0.49	0.083	0	0.258333	0	3	0	2
mhyop05603	Putative Protein	+	842158	842430	90.6667	0.48	0.082	0	0.869843	0	0	0	2
mhyop08694	Putative Protein	+	429743	429985	80.6667	0.46	0.083	0	7.47849	1	0	0	2
mhyop06140	Putative Protein	+	41972	42241	89.6667	0.42	0.079	0	0.982354	0	0	0	3
mhyop32768	Putative Protein	-	303238	302951	95.6667	0.5	0.1	0	0	0	3	0	3
mhyop14347	Putative Protein	+	408915	409256	113.667	0.47	0.099	0	1.34271	0	0	0	6
mhyop32591	Putative Protein	-	325789	325472	105.667	0.45	0.07	0	5.86089	1	3	0	4
mhyop05447	Putative Protein	+	824167	824532	121.667	0.45	0.059	0	0	0	3	0	2
mhyop18280	Putative Protein	-	770976	770719	85.6667	0.46	0.077	0	2.97048	0	3	0	0
mhyop13431	Putative Protein	+	268164	268556	130.667	0.45	0.079	0	0.0265152	0	3	0	5
mhyop34151	Putative Protein	-	71662	71396	88.6667	0.46	0.079	0	4.5235	0	3	0	5
mhyop27110	Putative Protein	-	299657	299406	83.6667	0.48	0.084	0	1.60899	0	3	0	2
mhyop15111	Putative Protein	+	547095	547379	94.6667	0.41	0.077	0	0.768572	0	0	0	3
mhyop11088	Putative Protein	+	776945	777238	97.6667	0.45	0.083	0	10.1986	1	0	0	2
mhyop06515	Putative Protein	+	101675	101911	78.6667	0.53	0.07	1	1.64654	0	3	0	1
mhyop32362	Putative Protein	-	361675	361397	92.6667	0.47	0.084	0	0.702798	0	0	0	1
mhyop07343	Putative Protein	+	216692	216913	73.6667	0.45	0.095	0	0.715875	0	0	0	1
mhyop28609	Putative Protein	-	76127	75861	88.6667	0.45	0.076	0	4.86002	0	0	0	3
mhyop13410	Putative Protein	+	264930	265187	85.6667	0.34	0.068	0	1.99955	0	3	0	3
mhyop13754	Putative Protein	+	319404	319730	108.667	0.45	0.08	0	0.650157	0	0	0	6
mhyop10126	Putative Protein	+	626675	626932	85.6667	0.42	0.071	0	0	0	0	0	4
mhyop09358	Putative Protein	+	532673	533095	140.667	0.47	0.076	0	2.16338	0	0	0	4
mhyop05359	Putative Protein	+	809599	809811	70.6667	0.55	0.108	1	4.10681	0	3	0	1
mhyop07413	Putative Protein	+	228071	228247	58.6667	0.67	0.125	1	0	0	3	0	0
mhyop09085	Putative Protein	+	490028	490255	75.6667	0.54	0.087	1	2.10504	0	0	0	4
mhyop17809	Putative Protein	-	844905	844552	117.667	0.44	0.075	0	1.31028	0	3	0	3
mhyop28968	Putative Protein	-	7169	6753	138.667	0.54	0.074	0	0.568437	0	3	0	3
mhyop23031	Putative Protein	-	51546	51304	80.6667	0.45	0.081	0	6.79152	1	0	0	2
mhyop21420	Putative Protein	-	286275	286042	77.6667	0.45	0.075	0	0.244726	0	3	0	0
mhyop02308	Putative Protein	+	352681	353052	123.667	0.54	0.073	0	0.804016	0	0	0	2
mhyop32859	Putative Protein	-	290929	290705	74.6667	0.48	0.077	0	12.9025	1	0	0	1
mhyop19920	Putative Protein	-	483240	483001	79.6667	0.45	0.076	0	3.12687	0	3	0	4
mhyop27445	Putative Protein	-	250643	250461	60.6667	0.66	0.106	1	1.67257	0	3	0	3
mhyop20271	Putative Protein	-	442695	442498	65.6667	0.59	0.109	1	2.50905	0	3	0	2
mhyop12931	Putative Protein	+	192498	192731	77.6667	0.45	0.076	0	0.303797	0	3	0	0
mhyop32869	Putative Protein	-	289759	289511	82.6667	0.45	0.08	0	12.8044	1	3	0	2
mhyop11036	Putative Protein	+	770444	770716	90.6667	0.42	0.076	0	7.00002	1	3	0	5
mhyop08458	Putative Protein	+	399440	399631	63.6667	0.51	0.093	1	0.314491	0	0	0	2
mhyop05810	Putative Protein	+	885433	885687	84.6667	0.5	0.074	1	7.41973	1	0	0	2
mhyop33669	Putative Protein	-	155743	155504	79.6667	0.43	0.085	0	2.4396	0	3	0	4
mhyop00894	Putative Protein	+	139735	139947	70.6667	0.51	0.104	1	2.18213	0	3	0	2
mhyop07604	Putative Protein	+	261695	261895	66.6667	0.49	0.094	0	3.8216	0	3	0	3
mhyop05042	Putative Protein	+	754801	755064	87.6667	0.42	0.076	0	2.70591	0	0	0	3
mhyop28647	Putative Protein	-	69311	69066	81.6667	0.44	0.082	0	0.104418	0	3	0	1
mhyop05710	Putative Protein	+	867286	867570	94.6667	0.45	0.075	0	0.550741	0	0	0	3
mhyop18878	Putative Protein	-	655665	655348	105.667	0.47	0.072	0	2.64031	0	0	0	3
mhyop31012	Putative Protein	-	589981	589622	119.667	0.48	0.081	0	9.77829	1	3	0	1
mhyop32306	Putative Protein	-	374416	374207	69.6667	0.53	0.1	1	0.798504	0	0	0	1
mhyop25860	Putative Protein	-	479327	479091	78.6667	0.5	0.101	0	2.85354	0	3	0	3
mhyop28809	Putative Protein	-	35912	35721	63.6667	0.59	0.111	1	0.88301	0	3	0	2
mhyop08033	Putative Protein	+	325784	326017	77.6667	0.47	0.071	0	7.61197	1	0	0	2
mhyop34291	Putative Protein	-	54817	54599	72.6667	0.5	0.103	1	0.0107092	0	0	0	2
mhyop31960	Putative Protein	-	431068	430877	63.6667	0.55	0.08	1	1.10513	0	0	0	4
mhyop28645	Putative Protein	-	70523	70119	134.667	0.46	0.082	0	2.39263	0	4	bpert40193	6
mhyop04436	Putative Protein	+	653722	653976	84.6667	0.47	0.1	0	0.278201	0	3	0	2
mhyop03179	Putative Protein	+	463978	464196	72.6667	0.52	0.086	1	0.306306	0	0	0	0
mhyop27101	Putative Protein	-	301754	301569	61.6667	0.49	0.093	0	0	0	0	0	1
mhyop17219	Putative Protein	+	848274	848489	71.6667	0.5	0.085	0	0.675004	0	0	0	2
mhyop12117	Putative Protein	+	49692	49928	78.6667	0.48	0.079	0	5.38024	1	3	0	2
mhyop14210	MHP_RS01740	+	392691	392924	77.6667	0.924432	0.127	0	8.73544	1	6	MHP_RS01740	3
mhyop00486	Putative Protein	+	82519	82794	91.6667	0.42	0.08	0	8.20828	1	0	0	1
mhyop25688	Putative Protein	-	502646	502431	71.6667	0.45	0.074	0	6.38542	1	0	0	0
mhyop21593	Putative Protein	-	255498	255301	65.6667	0.44	0.074	0	0.5	0	0	0	2
mhyop04658	Putative Protein	+	696622	696798	58.6667	0.61	0.12	1	0	0	0	0	1
mhyop29927	Putative Protein	-	752200	751877	107.667	0.49	0.07	0	8.12242	1	3	0	4
mhyop10640	Putative Protein	+	710822	711106	94.6667	0.37	0.078	0	2.71413	0	3	0	2
mhyop15731	Putative Protein	+	638664	638855	63.6667	0.52	0.086	1	4.80586	0	0	0	0
mhyop10289	Putative Protein	+	650378	650620	80.6667	0.45	0.078	0	0.308943	0	0	0	3
mhyop15522	Putative Protein	+	609600	609860	86.6667	0.41	0.08	0	10.7409	1	0	0	3
mhyop18732	Putative Protein	-	685092	684904	62.6667	0.48	0.093	0	9.48432	1	0	0	1
mhyop34498	Putative Protein	-	23851	23621	76.6667	0.44	0.084	0	7.59795	1	0	0	1
mhyop24247	Putative Protein	-	764870	764679	63.6667	0.48	0.092	0	0	0	0	0	1
mhyop33779	Putative Protein	-	133273	133070	67.6667	0.46	0.099	0	6.45823	1	3	0	2
mhyop34048	Putative Protein	-	91888	91532	118.667	0.47	0.078	0	1.56771	0	3	0	1
mhyop26531	Putative Protein	-	382652	382464	62.6667	0.49	0.102	0	0	0	3	0	3
mhyop09334	Putative Protein	+	528635	528913	92.6667	0.41	0.073	0	0.0195035	0	0	0	0
mhyop09359	Putative Protein	+	533105	533449	114.667	0.47	0.074	0	1.26236	0	0	0	3
mhyop09370	Putative Protein	+	534824	535183	119.667	0.42	0.075	0	1.80795	0	0	0	2
mhyop12364	Putative Protein	+	101457	101708	83.6667	0.41	0.078	0	0.622583	0	3	0	4
mhyop18790	Putative Protein	-	668634	668269	121.667	0.44	0.076	0	2.75854	0	0	0	7
mhyop04957	Putative Protein	+	742021	742350	109.667	0.44	0.082	0	2.11049	0	3	0	5
mhyop12071	Putative Protein	+	41997	42212	71.6667	0.43	0.086	0	1.07084	0	0	0	2
mhyop25652	Putative Protein	-	509369	509214	51.6667	0.48	0.073	0	0.45283	0	0	0	1
mhyop16888	Putative Protein	+	798555	798818	87.6667	0.47	0.073	0	1.46389	0	0	0	2
mhyop24221	Putative Protein	-	768062	767847	71.6667	0.47	0.072	0	0.153735	0	0	0	1
mhyop23154	MHP_RS00140	-	34056	33859	65.6667	0.674997	0.137	1	0.487562	0	0	0	4
mhyop03837	Putative Protein	+	559738	559929	63.6667	0.49	0.103	0	0	0	0	0	1
mhyop08088	Putative Protein	+	336389	336703	104.667	0.46	0.076	0	3.23398	0	0	0	2
mhyop14949	Putative Protein	+	516444	516725	93.6667	0.3	0.062	0	2.86161	0	0	0	1
mhyop12619	Putative Protein	+	148524	148865	113.667	0.45	0.076	0	5.34059	1	0	0	4
mhyop23071	Putative Protein	-	44427	44221	68.6667	0.42	0.08	0	7.43566	1	3	0	0
mhyop28342	Putative Protein	-	107807	107562	81.6667	0.49	0.096	0	0.644578	0	0	0	4
mhyop16748	Putative Protein	+	775713	775883	56.6667	0.54	0.114	1	7.04884	1	0	0	1
mhyop00249	Putative Protein	+	39100	39315	71.6667	0.46	0.093	0	3.68838	0	0	0	1
mhyop30894	Putative Protein	-	611143	610895	82.6667	0.43	0.083	0	16.1877	1	0	0	3
mhyop21785	Putative Protein	-	232047	231673	124.667	0.44	0.075	0	0.741635	0	3	0	2
mhyop10627	Putative Protein	+	707354	707572	72.6667	0.55	0.116	1	0.740856	0	3	0	3
mhyop18211	Putative Protein	-	779829	779623	68.6667	0.52	0.111	1	2.03765	0	3	0	2
mhyop18052	Putative Protein	-	807231	807049	60.6667	0.48	0.107	0	2.70686	0	0	0	3
mhyop25341	Putative Protein	-	594290	594090	66.6667	0.44	0.081	0	9.10758	1	0	0	1
mhyop29126	Putative Protein	-	876415	876221	64.6667	0.39	0.071	0	20.0441	1	3	0	4
mhyop33785	Putative Protein	-	131611	131405	68.6667	0.51	0.096	1	2.65122	0	0	0	4
mhyop05691	Putative Protein	+	864637	865113	158.667	0.43	0.073	0	2.60998	0	0	0	0
mhyop03524	Putative Protein	+	515356	515601	81.6667	0.45	0.08	0	5.26562	1	0	0	3
mhyop32247	Putative Protein	-	382039	381827	70.6667	0.46	0.086	0	0	0	3	0	2
mhyop25911	Putative Protein	-	473906	473649	85.6667	0.4	0.073	0	1.06591	0	0	0	1
mhyop05847	Putative Protein	+	892210	892536	108.667	0.44	0.08	0	0	0	3	0	1
mhyop25349	Putative Protein	-	593255	593064	63.6667	0.39	0.071	0	8.85908	1	0	0	3
mhyop04653	Putative Protein	+	695800	695985	61.6667	0.54	0.124	1	0	0	3	0	2
mhyop25601	Putative Protein	-	519938	519684	84.6667	0.41	0.075	0	10.14	1	0	0	2
mhyop23962	Putative Protein	-	805559	805296	87.6667	0.33	0.077	0	0.2397	0	0	0	5
mhyop32498	Putative Protein	-	338143	337760	127.667	0.44	0.074	0	1.67535	0	3	0	4
mhyop14092	Putative Protein	+	367449	367628	59.6667	0.53	0.116	1	2.14311	0	0	0	4
mhyop23387	MHP_RS03540	-	892550	892410	46.6667	0.569238	0.074	1	9.13784	1	6	MHP_RS03540	0
mhyop27321	Putative Protein	-	264737	264495	80.6667	0.46	0.08	0	6.56257	1	3	0	1
mhyop01049	Putative Protein	+	161200	161442	80.6667	0.38	0.078	0	0	0	3	0	2
mhyop03107	Putative Protein	+	456838	457113	91.6667	0.45	0.08	0	7.88854	1	0	0	1
mhyop10973	Putative Protein	+	754676	754948	90.6667	0.44	0.089	0	2.03819	0	3	0	0
mhyop22727	Putative Protein	-	89148	88885	87.6667	0.46	0.086	0	0.301394	0	3	0	1
mhyop05774	Putative Protein	+	877717	878022	101.667	0.44	0.079	0	1.82721	0	0	0	1
mhyop21260	Putative Protein	-	308100	307804	98.6667	0.41	0.087	0	3.50957	0	0	0	1
mhyop10778	Putative Protein	+	729689	729949	86.6667	0.44	0.09	0	0	0	3	0	1
mhyop19029	Putative Protein	-	632517	632305	70.6667	0.45	0.08	0	8.95047	1	0	0	2
mhyop17208	Putative Protein	+	846453	846764	103.667	0.45	0.078	0	0.84965	0	0	0	1
mhyop16939	Putative Protein	+	806109	806348	79.6667	0.45	0.087	0	8.58274	1	0	0	0
mhyop05795	Putative Protein	+	879910	880125	71.6667	0.43	0.08	0	7.52453	1	0	0	0
mhyop23056	Putative Protein	-	49044	48661	127.667	0.46	0.078	0	4.49602	0	0	0	3
mhyop30097	Putative Protein	-	722155	721832	107.667	0.42	0.083	0	8.97784	1	3	0	4
mhyop04903	Putative Protein	+	735259	735519	86.6667	0.44	0.089	0	0	0	3	0	1
mhyop06500	Putative Protein	+	97970	98329	119.667	0.38	0.082	0	0	0	3	0	0
mhyop25248	Putative Protein	-	608435	608166	89.6667	0.43	0.081	0	4.5576	0	0	0	5
mhyop30536	Putative Protein	-	668011	667727	94.6667	0.41	0.072	0	1.78292	0	0	0	1
mhyop32868	Putative Protein	-	290155	289859	98.6667	0.38	0.072	0	12.9379	1	3	0	4
mhyop24224	Putative Protein	-	767594	767382	70.6667	0.47	0.095	0	0.791667	0	0	0	1
mhyop00548	Putative Protein	+	87292	87531	79.6667	0.34	0.063	0	3.35874	0	0	0	4
mhyop04145	Putative Protein	+	610762	611085	107.667	0.37	0.077	0	3.39518	0	0	0	4
mhyop03527	Putative Protein	+	515851	516102	83.6667	0.38	0.077	0	3.51816	0	0	0	0
mhyop04873	Putative Protein	+	730234	730593	119.667	0.38	0.08	0	0	0	3	0	0
mhyop18753	Putative Protein	-	677589	677293	98.6667	0.46	0.09	0	1.21068	0	0	0	4
mhyop17310	Putative Protein	+	862503	862898	131.667	0.28	0.061	0	3.2327	0	0	0	2
mhyop02395	Putative Protein	+	364759	365076	105.667	0.4	0.085	0	2.9964	0	0	0	3
mhyop27970	Putative Protein	-	169931	169641	96.6667	0.37	0.076	0	0.264468	0	0	0	3
mhyop18095	Putative Protein	-	797187	796996	63.6667	0.4	0.069	0	9.64264	1	0	0	2
mhyop19139	Putative Protein	-	608745	608449	98.6667	0.46	0.075	0	5.01081	1	0	0	3
mhyop01163	Putative Protein	+	178621	178875	84.6667	0.44	0.078	0	5.5645	1	0	0	2
mhyop21756	Putative Protein	-	235632	235402	76.6667	0.43	0.086	0	0	0	0	0	3
mhyop33408	Putative Protein	-	193978	193757	73.6667	0.44	0.08	0	11.2991	1	0	0	0
mhyop22393	Putative Protein	-	136620	136414	68.6667	0.43	0.074	0	8.24836	1	0	0	2
mhyop34031	Putative Protein	-	94480	94193	95.6667	0.32	0.066	0	0.261168	0	3	0	2
mhyop23308	Putative Protein	-	10203	9949	84.6667	0.42	0.076	0	0	0	3	0	1
mhyop17396	Putative Protein	+	872982	873296	104.667	0.32	0.062	0	10.1248	1	3	0	5
mhyop01773	Putative Protein	+	265888	266196	102.667	0.35	0.074	0	3.12737	0	3	0	2
mhyop15815	Putative Protein	+	650625	650834	69.6667	0.48	0.076	0	0	0	0	0	2
mhyop16880	Putative Protein	+	796704	797009	101.667	0.39	0.085	0	0.740934	0	4	mmyco23668	4
mhyop27151	Putative Protein	-	289766	289497	89.6667	0.42	0.087	0	12.8103	1	3	0	3
mhyop34525	Putative Protein	-	21754	21566	62.6667	0.41	0.081	0	5.84897	1	0	0	1
mhyop19008	Putative Protein	-	635529	635278	83.6667	0.43	0.079	0	1.56037	0	0	0	0
mhyop11147	Putative Protein	+	787865	788083	72.6667	0.47	0.094	0	1.15867	0	3	0	2
mhyop07198	Putative Protein	+	195947	196228	93.6667	0.41	0.083	0	0.909454	0	3	0	5
mhyop16356	Putative Protein	+	723516	723683	55.6667	0.51	0.102	1	6.29356	1	0	0	1
mhyop10917	Putative Protein	+	749471	749725	84.6667	0.42	0.084	0	1.94588	0	3	0	1
mhyop09247	Putative Protein	+	515720	515944	74.6667	0.43	0.075	0	3.98943	0	0	0	1
mhyop17949	Putative Protein	-	826230	825982	82.6667	0.43	0.083	0	2.88582	0	3	0	2
mhyop11844	Putative Protein	+	892316	892606	96.6667	0.3	0.063	0	0	0	3	0	1
mhyop07145	Putative Protein	+	189995	190213	72.6667	0.44	0.074	0	8.3407	1	3	0	1
mhyop28344	Putative Protein	-	107477	107232	81.6667	0.43	0.087	0	2.15664	0	3	0	1
mhyop30105	Putative Protein	-	720670	720449	73.6667	0.39	0.072	0	0	0	0	0	4
mhyop19425	Putative Protein	-	564192	563989	67.6667	0.39	0.077	0	2.33481	0	0	0	1
mhyop31126	Putative Protein	-	572014	571745	89.6667	0.44	0.085	0	5.18091	1	3	0	2
mhyop12150	Putative Protein	+	53964	54248	94.6667	0.39	0.071	0	2.75386	0	3	0	0
mhyop33899	Putative Protein	-	115501	115214	95.6667	0.43	0.071	0	9.82012	1	3	0	2
mhyop15606	Putative Protein	+	618672	619034	120.667	0.36	0.08	0	3.09601	0	0	0	4
mhyop09020	Putative Protein	+	480419	480628	69.6667	0.483357	0.077	0	4.14778	0	2	mfloc07480||/inference=coordinates: similar to aa sequence:refseq:wp_004797146.1	2
mhyop30581	Putative Protein	-	658174	657953	73.6667	0.42	0.089	0	4.55042	0	0	0	0
mhyop23703	Putative Protein	-	842381	842166	71.6667	0.45	0.094	0	8.89699	1	0	0	1
mhyop28540	Putative Protein	-	82787	82518	89.6667	0.43	0.085	0	4.58784	0	0	0	2
mhyop19828	Putative Protein	-	494877	494638	79.6667	0.44	0.086	0	4.46109	0	3	0	1
mhyop01962	Putative Protein	+	297691	297972	93.6667	0.43	0.083	0	9.24682	1	0	0	5
mhyop09346	Putative Protein	+	530726	531049	107.667	0.4	0.089	0	2.04935	0	0	0	2
mhyop15189	Putative Protein	+	558801	559094	97.6667	0.37	0.068	0	1.31606	0	0	0	3
mhyop14756	Putative Protein	+	488019	488237	72.6667	0.45	0.085	0	7.6173	1	3	0	2
mhyop14767	Putative Protein	+	490008	490232	74.6667	0.52	0.093	1	2.06717	0	3	0	4
mhyop15167	Putative Protein	+	555078	555353	91.6667	0.43	0.082	0	1.19719	0	3	0	3
mhyop24029	Putative Protein	-	798014	797778	78.6667	0.4	0.08	0	10.1509	1	3	0	0
mhyop01141	Putative Protein	+	173653	173874	73.6667	0.41	0.077	0	0.271205	0	0	0	0
mhyop09679	Putative Protein	+	569717	569926	69.6667	0.43	0.078	0	7.34435	1	0	0	4
mhyop07410	Putative Protein	+	226964	227209	81.6667	0.33	0.075	0	0	0	3	0	2
mhyop07832	Putative Protein	+	294767	295066	99.6667	0.33	0.07	0	10.7549	1	3	0	4
mhyop29788	Putative Protein	-	775102	774857	81.6667	0.4	0.082	0	0	0	3	0	2
mhyop16719	Putative Protein	+	768444	768683	79.6667	0.41	0.081	0	9.09401	1	0	0	4
mhyop04705	Putative Protein	+	705730	705921	63.6667	0.44	0.108	0	2.12362	0	0	0	1
mhyop27113	Putative Protein	-	299087	298884	67.6667	0.45	0.088	0	0	0	3	0	2
mhyop11538	Putative Protein	+	848171	848341	56.6667	0.54	0.118	1	1.05958	0	3	0	0
mhyop20185	Putative Protein	-	452430	452158	90.6667	0.49	0.077	0	0	0	3	0	0
mhyop26076	Putative Protein	-	443513	443322	63.6667	0.43	0.071	0	0	0	0	0	2
mhyop01931	Putative Protein	+	292675	292815	46.6667	0.56	0.08	1	0.881944	0	3	0	2
mhyop11197	Putative Protein	+	794969	795208	79.6667	0.43	0.083	0	2.20846	0	3	0	0
mhyop01812	Putative Protein	+	271876	272091	71.6667	0.51	0.092	1	2.24369	0	3	0	2
mhyop09715	Putative Protein	+	576404	576640	78.6667	0.39	0.086	0	2.72517	0	0	0	5
mhyop03788	Putative Protein	+	551254	551514	86.6667	0.37	0.073	0	1.14893	0	3	0	1
mhyop26041	Putative Protein	-	449180	448926	84.6667	0.32	0.062	0	0.318127	0	0	0	3
mhyop27534	Putative Protein	-	238421	238113	102.667	0.42	0.081	0	1.91515	0	3	0	3
mhyop01929	Putative Protein	+	291574	291852	92.6667	0.35	0.075	0	1.40212	0	0	0	6
mhyop09716	Putative Protein	+	576761	576982	73.6667	0.39	0.083	0	1.80674	0	0	0	2
mhyop12604	Putative Protein	+	144345	144482	45.6667	0.51	0.091	1	0	0	3	0	0
mhyop00785	Putative Protein	+	130189	130389	66.6667	0.5	0.097	0	4.42904	0	0	0	2
mhyop07634	Putative Protein	+	267089	267292	67.6667	0.48	0.098	0	2.13828	0	3	0	3
mhyop03879	Putative Protein	+	567808	568011	67.6667	0.56	0.11	1	1.82465	0	3	0	4
mhyop01950	Putative Protein	+	296608	296868	86.6667	0.41	0.084	0	10.7056	1	0	0	6
mhyop15078	Putative Protein	+	542943	543197	84.6667	0.38	0.077	0	3.49498	0	0	0	2
mhyop26533	Putative Protein	-	382334	382131	67.6667	0.45	0.108	0	0	0	3	0	4
mhyop27085	Putative Protein	-	303653	303330	107.667	0.35	0.08	0	0.0840979	0	0	0	2
mhyop21089	Putative Protein	-	337635	337369	88.6667	0.43	0.079	0	0.192851	0	3	0	3
mhyop33226	Putative Protein	-	231721	231512	69.6667	0.43	0.078	0	0.0818525	0	0	0	1
mhyop11274	Putative Protein	+	804404	804613	69.6667	0.42	0.083	0	9.25426	1	0	0	1
mhyop12859	Putative Protein	+	179412	179690	92.6667	0.43	0.086	0	3.86717	0	0	0	2
mhyop01402	Putative Protein	+	215371	215610	79.6667	0.43	0.093	0	0.456574	0	3	0	2
mhyop00698	Putative Protein	+	114034	114312	92.6667	0.4	0.078	0	6.37116	1	0	0	3
mhyop29361	Putative Protein	-	844990	844757	77.6667	0.4	0.074	0	0.608477	0	0	0	0
mhyop34617	Putative Protein	-	9463	9257	68.6667	0.5	0.108	0	0.362589	0	0	0	3
mhyop27551	Putative Protein	-	236177	235959	72.6667	0.43	0.082	0	0.90823	0	3	0	0
mhyop30275	Putative Protein	-	696436	696191	81.6667	0.37	0.069	0	4.78309	0	0	0	3
mhyop29901	Putative Protein	-	757063	756782	93.6667	0.35	0.078	0	3.8258	0	3	0	4
mhyop06808	Putative Protein	+	140318	140515	65.6667	0.42	0.074	0	0	0	0	0	0
mhyop18312	Putative Protein	-	764340	764143	65.6667	0.45	0.092	0	0.559862	0	3	0	2
mhyop01157	Putative Protein	+	177250	177540	96.6667	0.39	0.09	0	0.900336	0	0	0	0
mhyop29348	Putative Protein	-	847042	846800	80.6667	0.42	0.079	0	9.28954	1	3	0	3
mhyop03838	Putative Protein	+	560146	560379	77.6667	0.45	0.087	0	0.246835	0	0	0	4
mhyop06061	Putative Protein	+	31559	31813	84.6667	0.38	0.086	0	0.556202	0	0	0	1
mhyop12585	Putative Protein	+	139995	140279	94.6667	0.39	0.085	0	0	0	3	0	1
mhyop34287	Putative Protein	-	55714	55436	92.6667	0.41	0.082	0	2.02832	0	0	0	2
mhyop15100	Putative Protein	+	545646	545897	83.6667	0.43	0.081	0	1.87097	0	3	0	5
mhyop07724	Putative Protein	+	279800	280036	78.6667	0.32	0.058	0	7.27244	1	0	0	2
mhyop03779	Putative Protein	+	549379	549570	63.6667	0.43	0.109	0	1.94307	0	3	0	0
mhyop05903	Putative Protein	+	7196	7465	89.6667	0.37	0.073	0	6.79354	1	3	0	3
mhyop27541	Putative Protein	-	237254	237033	73.6667	0.4	0.082	0	0.648074	0	3	0	1
mhyop29330	Putative Protein	-	849748	849512	78.6667	0.4	0.086	0	0.191667	0	0	0	2
mhyop08162	Putative Protein	+	350507	350743	78.6667	0.41	0.079	0	2.97347	0	3	0	3
mhyop10674	Putative Protein	+	714659	714901	80.6667	0.34	0.075	0	0	0	3	0	1
mhyop13005	Putative Protein	+	199899	200060	53.6667	0.43	0.081	0	1.82539	0	0	0	0
mhyop28913	Putative Protein	-	14609	14406	67.6667	0.51	0.112	1	0.0193237	0	3	0	2
mhyop12729	Putative Protein	+	164220	164438	72.6667	0.54	0.085	1	0	0	3	0	5
mhyop01758	Putative Protein	+	264139	264363	74.6667	0.45	0.104	0	4.16116	0	3	0	1
mhyop25627	Putative Protein	-	513338	513135	67.6667	0.36	0.066	0	6.72411	1	0	0	2
mhyop01899	Putative Protein	+	285124	285345	73.6667	0.41	0.08	0	2.95985	0	0	0	0
mhyop02760	Putative Protein	+	409789	410007	72.6667	0.36	0.073	0	0.574727	0	0	0	2
mhyop23590	Putative Protein	-	856619	856395	74.6667	0.38	0.07	0	1.48877	0	3	0	3
mhyop11515	Putative Protein	+	842447	842647	66.6667	0.41	0.07	0	0.503358	0	3	0	4
mhyop09280	Putative Protein	+	521033	521206	57.6667	0.53	0.106	1	0.236408	0	0	0	1
mhyop15030	Putative Protein	+	533115	533318	67.6667	0.47	0.096	0	0.382841	0	0	0	2
mhyop08090	Putative Protein	+	336980	337204	74.6667	0.44	0.084	0	7.39968	1	3	0	2
mhyop24172	Putative Protein	-	775523	775308	71.6667	0.44	0.095	0	0	0	0	0	0
mhyop11494	Putative Protein	+	839894	840154	86.6667	0.43	0.083	0	1.05383	0	3	0	3
mhyop12545	Putative Protein	+	130179	130406	75.6667	0.37	0.08	0	4.39065	0	3	0	2
mhyop23491	Putative Protein	-	874007	873786	73.6667	0.37	0.072	0	20.8366	1	3	0	2
mhyop13989	Putative Protein	+	352446	352904	152.667	0.29	0.059	0	1.65871	0	0	0	0
mhyop05753	Putative Protein	+	874093	874377	94.6667	0.35	0.089	0	13.1768	1	3	0	1
mhyop31926	Putative Protein	-	437677	437534	47.6667	0.56	0.086	1	0	0	0	0	0
mhyop12867	Putative Protein	+	180333	180542	69.6667	0.4	0.078	0	0.307512	0	0	0	3
mhyop29502	Putative Protein	-	820324	820103	73.6667	0.43	0.09	0	3.98194	0	3	0	1
mhyop10680	Putative Protein	+	716876	717061	61.6667	0.47	0.096	0	0.317918	0	3	0	0
mhyop16742	Putative Protein	+	774777	774836	19.6667	0.01	0.007	0	5.9511	1	0	0	1
mhyop20557	Putative Protein	-	404724	404503	73.6667	0.45	0.097	0	3.78568	0	0	0	5
mhyop28926	Putative Protein	-	13439	13251	62.6667	0.39	0.079	0	2.50417	0	0	0	3
mhyop09822	Putative Protein	+	591161	591376	71.6667	0.4	0.083	0	3.20203	0	3	0	4
mhyop06157	Putative Protein	+	43844	44071	75.6667	0.41	0.081	0	1.50526	0	4	pecol065670	3
mhyop23966	Putative Protein	-	804704	804477	75.6667	0.37	0.076	0	0	0	3	0	2
mhyop24155	Putative Protein	-	777971	777765	68.6667	0.38	0.08	0	1.51222	0	3	0	1
mhyop16023	Putative Protein	+	681876	682136	86.6667	0.41	0.082	0	5.20922	1	3	0	5
mhyop28196	Putative Protein	-	128555	128301	84.6667	0.44	0.076	0	0.656977	0	0	0	3
mhyop25987	Putative Protein	-	457043	456816	75.6667	0.36	0.07	0	4.8597	0	0	0	1
mhyop04704	Putative Protein	+	705514	705657	47.6667	0.55	0.091	1	1.80924	0	0	0	2
mhyop04590	Putative Protein	+	683365	683610	81.6667	0.43	0.081	0	0.798554	0	3	0	1
mhyop06209	Putative Protein	+	51749	51931	60.6667	0.42	0.112	0	1.54847	0	3	0	3
mhyop01923	Putative Protein	+	290536	290811	91.6667	0.39	0.08	0	4.41137	0	3	0	3
mhyop30284	Putative Protein	-	695497	695297	66.6667	0.4	0.071	0	4.648	0	0	0	4
mhyop18861	Putative Protein	-	658488	658240	82.6667	0.4	0.084	0	5.72633	1	0	0	2
mhyop33205	Putative Protein	-	234193	233918	91.6667	0.39	0.083	0	0.694907	0	3	0	3
mhyop33668	Putative Protein	-	155968	155774	64.6667	0.37	0.083	0	1.77564	0	3	0	2
mhyop06456	Putative Protein	+	83882	84058	58.6667	0.51	0.12	1	7.90065	1	0	0	0
mhyop29641	Putative Protein	-	804067	803801	88.6667	0.38	0.092	0	1.57495	0	0	0	1
mhyop03620	Putative Protein	+	528031	528300	89.6667	0.36	0.084	0	1.45723	0	0	0	2
mhyop31763	Putative Protein	-	474592	474401	63.6667	0.39	0.094	0	2.68099	0	0	0	2
mhyop25081	Putative Protein	-	643466	643236	76.6667	0.4	0.088	0	0.585061	0	3	0	1
mhyop34290	Putative Protein	-	55018	54866	50.6667	0.47	0.094	0	0	0	0	0	0
mhyop01368	Putative Protein	+	208891	209121	76.6667	0.42	0.089	0	8.36593	1	0	0	2
mhyop02433	Putative Protein	+	368797	369051	84.6667	0.4	0.085	0	0.582978	0	0	0	1
mhyop32571	Putative Protein	-	330016	329723	97.6667	0.26	0.062	0	10.0623	1	3	0	2
mhyop06983	Putative Protein	+	166952	167206	84.6667	0.38	0.088	0	3.09907	0	3	0	2
mhyop33586	Putative Protein	-	166984	166799	61.6667	0.37	0.082	0	8.80756	1	0	0	3
mhyop33401	Putative Protein	-	194512	194324	62.6667	0.37	0.088	0	10.6688	1	0	0	1
mhyop33559	Putative Protein	-	170068	169820	82.6667	0.4	0.09	0	0.965498	0	0	0	3
mhyop03938	Putative Protein	+	578002	578220	72.6667	0.51	0.106	1	0	0	0	0	1
mhyop04652	Putative Protein	+	695224	695433	69.6667	0.41	0.085	0	0	0	3	0	1
mhyop02299	Putative Protein	+	351427	351645	72.6667	0.41	0.085	0	1.26766	0	0	0	0
mhyop27229	Putative Protein	-	277256	277062	64.6667	0.41	0.081	0	11.378	1	3	0	0
mhyop20562	Putative Protein	-	403458	403252	68.6667	0.46	0.109	0	0.358808	0	0	0	1
mhyop27644	Putative Protein	-	224507	224313	64.6667	0.39	0.085	0	12.11	1	0	0	1
mhyop08330	Putative Protein	+	378653	378829	58.6667	0.52	0.136	1	1.85048	0	0	0	2
mhyop12923	Putative Protein	+	190803	190961	52.6667	0.56	0.079	1	5.49389	1	0	0	2
mhyop29079	Putative Protein	-	884155	883937	72.6667	0.41	0.08	0	2.87764	0	3	0	0
mhyop29370	Putative Protein	-	843874	843659	71.6667	0.39	0.085	0	0	0	3	0	0
mhyop15083	Putative Protein	+	543882	544181	99.6667	0.25	0.058	0	0.951265	0	0	0	3
mhyop04647	Putative Protein	+	694168	694365	65.6667	0.32	0.069	0	1	0	3	0	1
mhyop05249	Putative Protein	+	790600	790800	66.6667	0.37	0.078	0	1.46661	0	0	0	0
mhyop29046	Putative Protein	-	888706	888488	72.6667	0.4	0.083	0	7.7719	1	0	0	4
mhyop15214	Putative Protein	+	562152	562406	84.6667	0.38	0.081	0	0	0	3	0	4
mhyop18633	Putative Protein	-	709218	708991	75.6667	0.45	0.083	0	3.89929	0	3	0	2
mhyop12946	Putative Protein	+	194328	194522	64.6667	0.4	0.069	0	0.540374	0	3	0	0
mhyop15418	Putative Protein	+	591300	591509	69.6667	0.35	0.093	0	2.91872	0	3	0	3
mhyop05595	Putative Protein	+	841216	841386	56.6667	0.56	0.095	1	0.626437	0	0	0	2
mhyop34362	Putative Protein	-	44587	44381	68.6667	0.32	0.069	0	6.89196	1	3	0	0
mhyop00550	Putative Protein	+	87712	87999	95.6667	0.27	0.062	0	5.05908	1	3	0	2
mhyop31699	Putative Protein	-	486760	486569	63.6667	0.38	0.093	0	2.68067	0	3	0	0
mhyop17645	Putative Protein	-	876906	876700	68.6667	0.38	0.08	0	21.2728	1	3	0	4
mhyop18245	Putative Protein	-	774414	774157	85.6667	0.35	0.09	0	0	0	3	0	1
mhyop31869	Putative Protein	-	447253	447041	70.6667	0.42	0.08	0	0.3125	0	3	0	3
mhyop14418	Putative Protein	+	418167	418403	78.6667	0.44	0.084	0	9.23114	1	0	0	1
mhyop02941	Putative Protein	+	434791	435009	72.6667	0.41	0.086	0	1.46667	0	0	0	4
mhyop24205	Putative Protein	-	770306	770079	75.6667	0.39	0.074	0	1.82043	0	0	0	2
mhyop24705	Putative Protein	-	701351	701163	62.6667	0.38	0.094	0	4.12424	0	0	0	1
mhyop07620	Putative Protein	+	264434	264625	63.6667	0.4	0.078	0	3.97451	0	3	0	2
mhyop08084	Putative Protein	+	335696	335893	65.6667	0.39	0.079	0	4.29272	0	3	0	1
mhyop05245	Putative Protein	+	789796	790002	68.6667	0.43	0.081	0	3.60507	0	3	0	1
mhyop31968	Putative Protein	-	429871	429689	60.6667	0.42	0.11	0	0.288997	0	0	0	1
mhyop13915	Putative Protein	+	341316	341456	46.6667	0.44	0.079	0	8.20229	1	0	0	1
mhyop18866	Putative Protein	-	657615	657322	97.6667	0.36	0.073	0	1.58244	0	0	0	1
mhyop03752	Putative Protein	+	540394	540696	100.667	0.27	0.06	0	4.40759	0	0	0	0
mhyop03943	Putative Protein	+	578764	578919	51.6667	0.51	0.093	1	0	0	0	0	0
mhyop17807	Putative Protein	-	845439	845242	65.6667	0.43	0.076	0	0	0	0	0	4
mhyop26934	Putative Protein	-	329507	329265	80.6667	0.39	0.087	0	8.65923	1	3	0	2
mhyop25493	Putative Protein	-	565445	565194	83.6667	0.27	0.062	0	3.33174	0	3	0	1
mhyop33894	Putative Protein	-	116284	116096	62.6667	0.43	0.084	0	2.31054	0	3	0	3
mhyop13604	Putative Protein	+	293877	294077	66.6667	0.42	0.096	0	2.2477	0	3	0	2
mhyop27721	MHP_RS00855	-	206321	206139	60.6667	0.313335	0.096	0	8.71923	1	0	0	0
mhyop09426	Putative Protein	+	542078	542329	83.6667	0.37	0.086	0	3.39994	0	0	0	2
mhyop06016	Putative Protein	+	25367	25570	67.6667	0.41	0.101	0	1.80434	0	0	0	3
mhyop16841	Putative Protein	+	789957	790256	99.6667	0.24	0.058	0	3.47591	0	3	0	3
mhyop27121	Putative Protein	-	297815	297582	77.6667	0.27	0.058	0	3.98867	0	3	0	5
mhyop13745	Putative Protein	+	317721	317930	69.6667	0.41	0.107	0	0	0	3	0	3
mhyop06507	Putative Protein	+	99266	99493	75.6667	0.3	0.072	0	0	0	3	0	2
mhyop08996	Putative Protein	+	477854	478015	53.6667	0.39	0.092	0	4.31346	0	3	0	0
mhyop28630	Putative Protein	-	72503	72351	50.6667	0.36	0.074	0	7.36262	1	3	0	1
mhyop19031	Putative Protein	-	632250	631984	88.6667	0.42	0.073	0	9.50622	1	0	0	0
mhyop07592	Putative Protein	+	259358	259621	87.6667	0.39	0.076	0	0.570848	0	3	0	1
mhyop30415	Putative Protein	-	682135	681905	76.6667	0.4	0.076	0	12.6531	1	0	0	0
mhyop31946	Putative Protein	-	432310	432113	65.6667	0.39	0.085	0	4.39139	0	0	0	3
mhyop03655	Putative Protein	+	531253	531480	75.6667	0.4	0.088	0	0.44066	0	0	0	0
mhyop12607	Putative Protein	+	145065	145271	68.6667	0.44	0.104	0	0.196233	0	3	0	2
mhyop06429	Putative Protein	+	74057	74257	66.6667	0.3	0.067	0	7.51994	1	0	0	2
mhyop21066	Putative Protein	-	341805	341647	52.6667	0.5	0.077	1	1.46332	0	0	0	1
mhyop23500	Putative Protein	-	872378	872199	59.6667	0.41	0.106	0	7.21918	1	3	0	4
mhyop29125	Putative Protein	-	876646	876443	67.6667	0.38	0.082	0	21.6327	1	3	0	2
mhyop33207	Putative Protein	-	233755	233546	69.6667	0.4	0.082	0	0.966332	0	3	0	1
mhyop22550	MHP_RS00535	-	120237	120043	64.6667	0.465174	0.119	0	9.89043	1	6	MHP_RS00535	0
mhyop07748	Putative Protein	+	284003	284191	62.6667	0.39	0.078	0	0.701756	0	0	0	2
mhyop06415	Putative Protein	+	72905	72988	27.6667	0.08	0.034	0	7.21861	1	0	0	0
mhyop11157	Putative Protein	+	789644	789901	85.6667	0.28	0.065	0	3.87284	0	0	0	2
mhyop19927	Putative Protein	-	482142	481954	62.6667	0.4	0.082	0	8.71849	1	0	0	2
mhyop24991	MHP_RS02685	-	657278	657096	60.6667	0.540398	0.112	0	1.98758	0	0	0	2
mhyop22681	Putative Protein	-	95589	95374	71.6667	0.35	0.077	0	3.4285	0	3	0	4
mhyop29830	Putative Protein	-	768670	768431	79.6667	0.36	0.081	0	0.497942	0	3	0	3
mhyop33369	Putative Protein	-	203257	203045	70.6667	0.39	0.088	0	11.0068	1	0	0	1
mhyop15535	Putative Protein	+	611703	611942	79.6667	0.37	0.08	0	3.3756	0	0	0	2
mhyop13090	Putative Protein	+	214626	214826	66.6667	0.3	0.071	0	0.276135	0	0	0	2
mhyop18283	Putative Protein	-	770181	769972	69.6667	0.35	0.082	0	0	0	0	0	2
mhyop00969	Putative Protein	+	149863	150057	64.6667	0.46	0.105	0	0.020202	0	3	0	3
mhyop31599	Putative Protein	-	499840	499619	73.6667	0.42	0.079	0	5.85868	1	3	0	2
mhyop05322	Putative Protein	+	799108	799311	67.6667	0.37	0.079	0	0	0	3	0	2
mhyop28355	Putative Protein	-	105938	105765	57.6667	0.45	0.116	0	0.744561	0	0	0	2
mhyop31929	Putative Protein	-	436663	436526	45.6667	0.42	0.09	0	0.702554	0	0	0	0
mhyop03812	Putative Protein	+	555313	555483	56.6667	0.5	0.107	0	1.74774	0	3	0	2
mhyop01659	Putative Protein	+	249373	249561	62.6667	0.38	0.079	0	0.761996	0	0	0	1
mhyop19183	Putative Protein	-	602994	602761	77.6667	0.4	0.077	0	9.30973	1	0	0	3
mhyop20421	Putative Protein	-	424059	423862	65.6667	0.41	0.07	0	8.53962	1	0	0	0
mhyop01981	Putative Protein	+	302305	302532	75.6667	0.41	0.072	0	7.52755	1	0	0	2
mhyop21689	Putative Protein	-	244392	244234	52.6667	0.34	0.093	0	2.48357	0	0	0	2
mhyop28266	Putative Protein	-	116912	116847	21.6667	0.01	0.01	0	4.49558	0	0	0	2
mhyop12120	Putative Protein	+	50250	50465	71.6667	0.4	0.077	0	3.17822	0	3	0	4
mhyop29314	Putative Protein	-	852595	852380	71.6667	0.41	0.073	0	0.0730594	0	0	0	3
mhyop18460	Putative Protein	-	744105	743887	72.6667	0.31	0.076	0	1.27464	0	3	0	3
mhyop31892	Putative Protein	-	444004	443855	49.6667	0.44	0.084	0	0.5	0	0	0	0
mhyop27584	Putative Protein	-	231323	231126	65.6667	0.4	0.104	0	0.438971	0	3	0	2
mhyop15079	Putative Protein	+	543225	543437	70.6667	0.39	0.081	0	1.81442	0	0	0	4
mhyop13744	Putative Protein	+	317559	317702	47.6667	0.49	0.103	0	0	0	0	0	1
mhyop17625	Putative Protein	-	879192	878992	66.6667	0.31	0.065	0	3.21508	0	0	0	1
mhyop08674	Putative Protein	+	428111	428260	49.6667	0.4	0.088	0	0	0	0	0	1
mhyop33452	Putative Protein	-	188182	187988	64.6667	0.37	0.083	0	0.204343	0	0	0	1
mhyop22790	Putative Protein	-	81801	81658	47.6667	0.39	0.093	0	1.01388	0	0	0	0
mhyop03622	Putative Protein	+	528364	528609	81.6667	0.26	0.064	0	0.978711	0	0	0	2
mhyop16814	Putative Protein	+	786555	786737	60.6667	0.33	0.08	0	3.08293	0	0	0	0
mhyop16375	Putative Protein	+	725631	725801	56.6667	0.48	0.111	0	0.0114943	0	3	0	2
mhyop23029	Putative Protein	-	51915	51685	76.6667	0.558489	0.076	0	7.81713	1	2	mfloc25133||/inference=coordinates: similar to aa sequence:refseq:wp_011205878.1	0
mhyop31512	Putative Protein	-	510430	510251	59.6667	0.34	0.093	0	0.63388	0	0	0	2
mhyop03045	Putative Protein	+	450307	450498	63.6667	0.39	0.072	0	8.67177	1	0	0	3
mhyop33893	Putative Protein	-	116689	116477	70.6667	0.35	0.077	0	5.6756	1	3	0	1
mhyop10944	Putative Protein	+	752366	752611	81.6667	0.26	0.058	0	0	0	0	0	1
mhyop21071	Putative Protein	-	341004	340819	61.6667	0.34	0.104	0	0.872094	0	0	0	0
mhyop28385	Putative Protein	-	101174	100947	75.6667	0.39	0.089	0	10.1143	1	3	0	4
mhyop10578	Putative Protein	+	700256	700447	63.6667	0.4	0.071	0	0	0	0	0	3
mhyop01067	Putative Protein	+	163456	163671	71.6667	0.39	0.072	0	0.417808	0	0	0	2
mhyop30214	Putative Protein	-	704008	703802	68.6667	0.29	0.07	0	5.96161	1	0	0	5
mhyop33615	Putative Protein	-	165217	165008	69.6667	0.41	0.083	0	7.50585	1	3	0	2
mhyop27102	Putative Protein	-	301496	301299	65.6667	0.38	0.108	0	0	0	0	0	0
mhyop26037	Putative Protein	-	450494	450282	70.6667	0.39	0.074	0	0	0	0	0	4
mhyop07194	Putative Protein	+	194993	195151	52.6667	0.44	0.096	0	1.60096	0	0	0	1
mhyop33913	Putative Protein	-	112309	112118	63.6667	0.44	0.097	0	0.489073	0	0	0	1
mhyop26285	Putative Protein	-	413294	413082	70.6667	0.33	0.072	0	3.55369	0	0	0	3
mhyop03423	Putative Protein	+	499177	499335	52.6667	0.4	0.081	0	5.51328	1	0	0	2
mhyop27501	Putative Protein	-	242513	242280	77.6667	0.35	0.092	0	0	0	3	0	1
mhyop11432	Putative Protein	+	831386	831625	79.6667	0.28	0.065	0	7.73594	1	3	0	2
mhyop15596	Putative Protein	+	617556	617924	122.667	0.33	0.076	0	3.61624	0	0	0	1
mhyop04887	Putative Protein	+	732616	732816	66.6667	0.38	0.075	0	0	0	3	0	1
mhyop32334	Putative Protein	-	368752	368495	85.6667	0.26	0.063	0	8.12133	1	0	0	5
mhyop11725	Putative Protein	+	876326	876538	70.6667	0.37	0.088	0	9.46157	1	3	0	2
mhyop23419	Putative Protein	-	883106	882903	67.6667	0.37	0.084	0	1.37918	0	0	0	3
mhyop15642	Putative Protein	+	622794	622973	59.6667	0.41	0.118	0	0.0273224	0	0	0	1
mhyop07434	Putative Protein	+	230948	231106	52.6667	0.46	0.07	0	10.7111	1	0	0	1
mhyop08089	Putative Protein	+	336767	336916	49.6667	0.45	0.09	0	1.35863	0	0	0	2
mhyop14963	Putative Protein	+	519492	519668	58.6667	0.4	0.124	0	0.80871	0	0	0	0
mhyop26958	Putative Protein	-	326684	326445	79.6667	0.34	0.091	0	6.43732	1	3	0	3
mhyop04984	Putative Protein	+	746473	746682	69.6667	0.36	0.091	0	4.39032	0	0	0	3
mhyop04266	Putative Protein	+	631063	631242	59.6667	0.32	0.086	0	0.550323	0	3	0	1
mhyop23575	Putative Protein	-	860510	860217	97.6667	0.29	0.064	0	7.36304	1	3	0	4
mhyop03776	Putative Protein	+	548500	548676	58.6667	0.37	0.118	0	3.35874	0	0	0	4
mhyop07032	Putative Protein	+	175913	176116	67.6667	0.28	0.066	0	0.207729	0	0	0	3
mhyop04155	Putative Protein	+	613687	613887	66.6667	0.45	0.101	0	0.543211	0	0	0	0
mhyop07162	Putative Protein	+	192131	192340	69.6667	0.43	0.099	0	4.58544	0	4	mhyop21419	0
mhyop33057	Putative Protein	-	257278	257078	66.6667	0.28	0.069	0	1.29311	0	3	0	3
mhyop09192	Putative Protein	+	504821	505036	71.6667	0.37	0.085	0	0.478511	0	3	0	2
mhyop00601	Putative Protein	+	96661	96840	59.6667	0.35	0.093	0	8.95365	1	0	0	1
mhyop08126	Putative Protein	+	344849	345082	77.6667	0.32	0.076	0	3.40414	0	4	mferm21334	2
mhyop07110	Putative Protein	+	186644	186799	51.6667	0.47	0.092	0	2.54471	0	0	0	1
mhyop24393	Putative Protein	-	741269	741045	74.6667	0.37	0.085	0	3.78105	0	3	0	2
mhyop25713	Putative Protein	-	500618	500433	61.6667	0.31	0.094	0	5.09006	1	3	0	2
mhyop31166	Putative Protein	-	566293	566120	57.6667	0.35	0.105	0	5.86832	1	0	0	0
mhyop12178	Putative Protein	+	60810	61025	71.6667	0.38	0.089	0	7.16789	1	3	0	1
mhyop25149	Putative Protein	-	635021	634839	60.6667	0.39	0.108	0	1.0908	0	3	0	2
mhyop17284	MHP_RS03435	+	856080	856229	49.6667	0.673081	0.103	0	9.79425	1	6	MHP_RS03435	1
mhyop25719	Putative Protein	-	499301	499146	51.6667	0.45	0.08	0	4.19805	0	0	0	1
mhyop16954	Putative Protein	+	807765	807971	68.6667	0.37	0.088	0	9.88958	1	0	0	0
mhyop07596	Putative Protein	+	260297	260482	61.6667	0.42	0.096	0	7.62553	1	3	0	0
mhyop32808	Putative Protein	-	298366	298136	76.6667	0.38	0.07	0	4.13853	0	3	0	1
mhyop09840	Putative Protein	+	594071	594334	87.6667	0.3	0.055	0	0	0	0	0	2
mhyop17733	Putative Protein	-	859368	859141	75.6667	0.36	0.091	0	6.66941	1	0	0	2
mhyop25190	Putative Protein	-	626243	626049	64.6667	0.38	0.087	0	7.36374	1	0	0	2
mhyop18067	Putative Protein	-	804594	804346	82.6667	0.25	0.061	0	0	0	3	0	3
mhyop24774	Putative Protein	-	688700	688509	63.6667	0.35	0.074	0	2.38325	0	3	0	1
mhyop29114	Putative Protein	-	878500	878303	65.6667	0.46	0.108	0	0	0	3	0	2
mhyop00384	Putative Protein	+	71209	71403	64.6667	0.37	0.075	0	7.18051	1	3	0	3
mhyop23641	Putative Protein	-	850097	849951	48.6667	0.37	0.083	0	0.183333	0	3	0	1
mhyop14604	Putative Protein	+	457005	457169	54.6667	0.37	0.075	0	7.14996	1	3	0	0
mhyop07001	Putative Protein	+	172727	172933	68.6667	0.36	0.084	0	0.252381	0	0	0	4
mhyop15297	Putative Protein	+	573324	573578	84.6667	0.33	0.077	0	1.92521	0	3	0	0
mhyop12393	Putative Protein	+	106473	106682	69.6667	0.37	0.076	0	1.41315	0	0	0	2
mhyop08096	Putative Protein	+	337742	337930	62.6667	0.46	0.113	0	11.4936	1	3	0	1
mhyop23616	Putative Protein	-	853673	853437	78.6667	0.36	0.084	0	0	0	0	0	0
mhyop20742	Putative Protein	-	380202	380002	66.6667	0.36	0.067	0	0.414216	0	3	0	1
mhyop29141	Putative Protein	-	874495	874283	70.6667	0.31	0.067	0	21.7318	1	3	0	3
mhyop34141	Putative Protein	-	73096	72905	63.6667	0.3	0.073	0	5.57863	1	0	0	1
mhyop24967	Putative Protein	-	660872	660612	86.6667	0.28	0.065	0	0.786441	0	0	0	3
mhyop04009	Putative Protein	+	588238	588459	73.6667	0.33	0.076	0	1.23459	0	3	0	2
mhyop11187	Putative Protein	+	793895	794125	76.6667	0.25	0.064	0	0.333578	0	0	0	1
mhyop25792	Putative Protein	-	488618	488439	59.6667	0.37	0.101	0	4.08204	0	3	0	0
mhyop09782	Putative Protein	+	586760	586963	67.6667	0.35	0.078	0	5.42019	1	3	0	2
mhyop04260	Putative Protein	+	629980	630108	42.6667	0.36	0.079	0	0.979563	0	3	0	1
mhyop21177	Putative Protein	-	322704	322522	60.6667	0.42	0.108	0	0.896545	0	0	0	1
mhyop23906	Putative Protein	-	813314	813111	67.6667	0.38	0.089	0	0.415459	0	0	0	0
mhyop30652	Putative Protein	-	648031	647816	71.6667	0.3	0.073	0	4.02327	0	3	0	3
mhyop15034	Putative Protein	+	534075	534257	60.6667	0.3	0.087	0	1.1496	0	0	0	0
mhyop08500	Putative Protein	+	406289	406447	52.6667	0.42	0.086	0	6.38533	1	0	0	3
mhyop01797	Putative Protein	+	269191	269382	63.6667	0.29	0.072	0	0	0	3	0	3
mhyop09523	Putative Protein	+	550610	550795	61.6667	0.4	0.105	0	0.578939	0	0	0	3
mhyop30013	Putative Protein	-	734176	733961	71.6667	0.37	0.09	0	5.17067	1	3	0	2
mhyop04826	Putative Protein	+	723661	723846	61.6667	0.33	0.08	0	7.00794	1	0	0	3
mhyop03446	Putative Protein	+	503803	504000	65.6667	0.31	0.071	0	0	0	0	0	1
mhyop17406	Putative Protein	+	874803	875024	73.6667	0.28	0.069	0	10.0641	1	3	0	5
mhyop08006	Putative Protein	+	321935	322111	58.6667	0.4	0.115	0	1.13986	0	3	0	2
mhyop24965	Putative Protein	-	661244	661044	66.6667	0.34	0.083	0	0.00814198	0	0	0	3
mhyop28610	Putative Protein	-	75749	75546	67.6667	0.34	0.089	0	3.39115	0	3	0	1
mhyop15113	Putative Protein	+	547878	548075	65.6667	0.35	0.085	0	1.15677	0	0	0	2
mhyop03754	Putative Protein	+	540895	541188	97.6667	0.34	0.08	0	2.74916	0	0	0	0
mhyop25243	Putative Protein	-	609458	609273	61.6667	0.35	0.098	0	5.96282	1	0	0	0
mhyop30632	Putative Protein	-	652390	652193	65.6667	0.27	0.068	0	9.38386	1	3	0	1
mhyop23699	Putative Protein	-	842987	842796	63.6667	0.29	0.074	0	5.68278	1	0	0	2
mhyop16205	Putative Protein	+	704223	704501	92.6667	0.31	0.075	0	2.51376	0	3	0	4
mhyop12652	Putative Protein	+	151977	152198	73.6667	0.34	0.083	0	1.62035	0	3	0	4
mhyop06160	Putative Protein	+	44363	44551	62.6667	0.39	0.086	0	2.21502	0	3	0	1
mhyop08675	Putative Protein	+	428300	428449	49.6667	0.36	0.087	0	0	0	0	0	0
mhyop17161	Putative Protein	+	842250	842453	67.6667	0.42	0.106	0	0.963372	0	3	0	3
mhyop25798	Putative Protein	-	487487	487323	54.6667	0.37	0.098	0	2.74616	0	3	0	2
mhyop10775	Putative Protein	+	728777	729016	79.6667	0.39	0.091	0	0.917996	0	3	0	2
mhyop31851	Putative Protein	-	449629	449483	48.6667	0.41	0.083	0	0.258496	0	0	0	0
mhyop08959	Putative Protein	+	467420	467584	54.6667	0.39	0.095	0	0.225591	0	0	0	2
mhyop05064	Putative Protein	+	758374	758535	53.6667	0.33	0.076	0	7.33575	1	3	0	1
mhyop16644	Putative Protein	+	762294	762473	59.6667	0.35	0.104	0	0	0	3	0	2
mhyop28757	Putative Protein	-	49109	48933	58.6667	0.4	0.126	0	4.23146	0	3	0	3
mhyop12622	Putative Protein	+	149157	149345	62.6667	0.28	0.078	0	0.994979	0	0	0	4
mhyop19720	Putative Protein	-	511464	511273	63.6667	0.42	0.09	0	2.44835	0	3	0	0
mhyop29756	Putative Protein	-	778936	778736	66.6667	0.34	0.082	0	0.254228	0	0	0	3
mhyop34608	Putative Protein	-	10915	10733	60.6667	0.36	0.085	0	0.193548	0	0	0	1
mhyop11472	Putative Protein	+	836816	837037	73.6667	0.28	0.073	0	2.20014	0	0	0	0
mhyop02875	Putative Protein	+	423364	423561	65.6667	0.32	0.082	0	1.18926	0	0	0	0
mhyop03792	Putative Protein	+	551935	552132	65.6667	0.35	0.068	0	0.5	0	0	0	1
mhyop23222	Putative Protein	-	22770	22546	74.6667	0.37	0.073	0	6.53485	1	0	0	0
mhyop15373	Putative Protein	+	583860	584054	64.6667	0.37	0.078	0	8.49508	1	0	0	3
mhyop09252	Putative Protein	+	516377	516637	86.6667	0.3	0.075	0	3.35122	0	0	0	2
mhyop24377	Putative Protein	-	743519	743364	51.6667	0.41	0.088	0	0	0	3	0	1
mhyop17144	Putative Protein	+	839205	839348	47.6667	0.36	0.075	0	0.43853	0	3	0	4
mhyop10817	Putative Protein	+	734636	734875	79.6667	0.38	0.09	0	0.403292	0	3	0	2
mhyop04598	Putative Protein	+	685177	685341	54.6667	0.37	0.085	0	0.100013	0	0	0	1
mhyop15063	Putative Protein	+	540756	540980	74.6667	0.36	0.077	0	1.37225	0	0	0	2
mhyop33872	Putative Protein	-	119881	119675	68.6667	0.27	0.065	0	11.2296	1	3	0	0
mhyop22329	Putative Protein	-	143388	143212	58.6667	0.31	0.087	0	7.41844	1	0	0	3
mhyop04133	Putative Protein	+	606781	606924	47.6667	0.46	0.084	0	4.16971	0	0	0	4
mhyop31547	Putative Protein	-	504952	504806	48.6667	0.431565	0.068	0	4.8994	0	6	lcl|NC_006360.1_cds_WP_044284800.1_448	3
mhyop16206	Putative Protein	+	704937	705074	45.6667	0.4	0.083	0	2.56557	0	0	0	0
mhyop33648	Putative Protein	-	159370	159155	71.6667	0.26	0.069	0	1.90911	0	3	0	6
mhyop32315	Putative Protein	-	372946	372776	56.6667	0.27	0.081	0	0.206897	0	0	0	3
mhyop13433	Putative Protein	+	268707	268892	61.6667	0.41	0.107	0	0.0608466	0	0	0	2
mhyop15124	Putative Protein	+	549354	549575	73.6667	0.29	0.071	0	2.1394	0	0	0	1
mhyop18855	Putative Protein	-	659160	658960	66.6667	0.32	0.082	0	6.09135	1	0	0	3
mhyop09218	Putative Protein	+	510668	510874	68.6667	0.33	0.076	0	7.04502	1	0	0	4
mhyop22203	Putative Protein	-	157854	157678	58.6667	0.45	0.136	0	1.15513	0	0	0	0
mhyop27096	Putative Protein	-	302453	302259	64.6667	0.26	0.07	0	0	0	0	0	2
mhyop07918	Putative Protein	+	308975	309163	62.6667	0.33	0.074	0	1.36579	0	0	0	1
mhyop00261	Putative Protein	+	40984	41151	55.6667	0.4	0.095	0	1.34183	0	3	0	2
mhyop19265	Putative Protein	-	586647	586450	65.6667	0.33	0.068	0	6.5144	1	0	0	1
mhyop06935	Putative Protein	+	161996	162184	62.6667	0.31	0.111	0	1.21661	0	3	0	3
mhyop33220	Putative Protein	-	232393	232196	65.6667	0.35	0.07	0	0	0	0	0	0
mhyop29635	Putative Protein	-	804907	804683	74.6667	0.34	0.089	0	0.412281	0	3	0	3
mhyop29618	Putative Protein	-	806845	806609	78.6667	0.28	0.061	0	0.731728	0	0	0	2
mhyop32036	Putative Protein	-	419857	419687	56.6667	0.36	0.097	0	6.24387	1	0	0	1
mhyop29401	Putative Protein	-	836674	836501	57.6667	0.28	0.079	0	7.38684	1	3	0	1
mhyop33214	Putative Protein	-	232756	232577	59.6667	0.28	0.096	0	0.738757	0	0	0	2
mhyop15029	Putative Protein	+	532851	533066	71.6667	0.31	0.07	0	1.30756	0	0	0	2
mhyop11506	Putative Protein	+	841421	841645	74.6667	0.24	0.063	0	0.387083	0	3	0	3
mhyop31545	Putative Protein	-	506788	506630	52.6667	0.37	0.079	0	5.47902	1	3	0	1
mhyop23348	Putative Protein	-	4491	4330	53.6667	0.33	0.07	0	0	0	0	0	0
mhyop33330	Putative Protein	-	208888	208715	57.6667	0.34	0.096	0	3.03214	0	0	0	2
mhyop32044	Putative Protein	-	418057	417878	59.6667	0.3	0.084	0	8.11956	1	0	0	2
mhyop23038	Putative Protein	-	50922	50707	71.6667	0.36	0.073	0	7.82242	1	0	0	1
mhyop17513	Putative Protein	+	888756	888974	72.6667	0.36	0.075	0	0.738935	0	0	0	0
mhyop32018	Putative Protein	-	421663	421484	59.6667	0.27	0.075	0	5.89591	1	0	0	1
mhyop26901	Putative Protein	-	335075	334845	76.6667	0.33	0.073	0	1.24359	0	3	0	2
mhyop22169	Putative Protein	-	166641	166435	68.6667	0.34	0.076	0	7.67764	1	3	0	1
mhyop12934	Putative Protein	+	193035	193235	66.6667	0.27	0.067	0	0.825385	0	3	0	3
mhyop22149	Putative Protein	-	170028	169852	58.6667	0.31	0.105	0	1.00482	0	0	0	1
mhyop28182	Putative Protein	-	130988	130794	64.6667	0.33	0.083	0	6.85432	1	3	0	2
mhyop10673	Putative Protein	+	714437	714622	61.6667	0.28	0.092	0	0	0	3	0	3
mhyop33211	Putative Protein	-	233050	232850	66.6667	0.29	0.079	0	0.134804	0	3	0	2
mhyop02538	Putative Protein	+	378004	378192	62.6667	0.33	0.082	0	1.66416	0	0	0	2
mhyop33291	Putative Protein	-	214816	214622	64.6667	0.33	0.068	0	9.13711	1	0	0	1
mhyop03796	Putative Protein	+	552766	552951	61.6667	0.36	0.087	0	0.0185185	0	0	0	4
mhyop08021	Putative Protein	+	324134	324316	60.6667	0.33	0.086	0	0.413978	0	0	0	0
mhyop30577	Putative Protein	-	659620	659459	53.6667	0.3	0.079	0	5.71503	1	0	0	1
mhyop33149	Putative Protein	-	243043	242837	68.6667	0.29	0.082	0	1.68947	0	3	0	4
mhyop26305	Putative Protein	-	411638	411486	50.6667	0.4	0.096	0	1.30372	0	0	0	1
mhyop32376	Putative Protein	-	359758	359546	70.6667	0.37	0.083	0	0	0	3	0	2
mhyop14646	Putative Protein	+	467490	467621	43.6667	0.24	0.063	0	0	0	0	0	1
mhyop27131	Putative Protein	-	296729	296532	65.6667	0.33	0.071	0	1.75023	0	3	0	0
mhyop15917	Putative Protein	+	671598	671792	64.6667	0.37	0.093	0	2.80457	0	0	0	2
mhyop10451	Putative Protein	+	682199	682396	65.6667	0.37	0.078	0	4.18018	0	0	0	2
mhyop04828	Putative Protein	+	724054	724242	62.6667	0.31	0.085	0	0.27023	0	0	0	2
mhyop01475	Putative Protein	+	224329	224544	71.6667	0.34	0.089	0	1.98374	0	0	0	4
mhyop30809	Putative Protein	-	618859	618665	64.6667	0.33	0.084	0	12.5786	1	0	0	2
mhyop10994	Putative Protein	+	759554	759724	56.6667	0.48	0.111	0	0.774746	0	0	0	0
mhyop27887	Putative Protein	-	183161	182949	70.6667	0.35	0.089	0	9.26842	1	0	0	1
mhyop34405	Putative Protein	-	36973	36758	71.6667	0.3	0.082	0	2.8473	0	0	0	2
mhyop09031	Putative Protein	+	481934	482167	77.6667	0.24	0.061	0	3.19892	0	0	0	5
mhyop08580	Putative Protein	+	416771	416956	61.6667	0.38	0.101	0	0	0	0	0	1
mhyop32182	Putative Protein	-	392272	392030	80.6667	0.38	0.083	0	0.936387	0	0	0	3
mhyop28166	Putative Protein	-	133115	132909	68.6667	0.32	0.09	0	6.89123	1	0	0	2
mhyop21357	Putative Protein	-	296649	296461	62.6667	0.33	0.077	0	1.45639	0	3	0	0
mhyop02850	Putative Protein	+	419692	419889	65.6667	0.31	0.067	0	4.34067	0	0	0	0
mhyop25742	Putative Protein	-	496043	495843	66.6667	0.28	0.077	0	2.28883	0	3	0	2
mhyop08576	Putative Protein	+	416168	416341	57.6667	0.3	0.103	0	0.672395	0	0	0	0
mhyop20711	Putative Protein	-	383661	383455	68.6667	0.36	0.088	0	1	0	3	0	2
mhyop28249	Putative Protein	-	120053	119916	45.6667	0.38	0.074	0	8.12839	1	0	0	1
mhyop32814	Putative Protein	-	296713	296498	71.6667	0.36	0.073	0	1.74077	0	4	mfloc10718	2
mhyop14948	Putative Protein	+	516108	516341	77.6667	0.26	0.064	0	2.25468	0	0	0	1
mhyop05692	Putative Protein	+	865117	865311	64.6667	0.31	0.064	0	0.168102	0	0	0	0
mhyop00175	Putative Protein	+	27541	27771	76.6667	0.36	0.076	0	0.830943	0	0	0	0
mhyop05228	Putative Protein	+	787441	787671	76.6667	0.26	0.063	0	1.73825	0	0	0	1
mhyop03042	Putative Protein	+	449959	450138	59.6667	0.2	0.07	0	8.74109	1	3	0	4
mhyop05838	Putative Protein	+	889792	889989	65.6667	0.34	0.081	0	0	0	3	0	1
mhyop12589	Putative Protein	+	141420	141590	56.6667	0.36	0.084	0	0.115487	0	3	0	5
mhyop01161	Putative Protein	+	177994	178182	62.6667	0.31	0.075	0	7.84426	1	0	0	0
mhyop16669	Putative Protein	+	764031	764222	63.6667	0.33	0.068	0	7.39033	1	3	0	2
mhyop21259	Putative Protein	-	308346	308116	76.6667	0.27	0.067	0	4.74502	0	0	0	2
mhyop04593	Putative Protein	+	684082	684228	48.6667	0.3	0.069	0	0	0	3	0	2
mhyop14183	Putative Protein	+	388569	388754	61.6667	0.32	0.089	0	5.60617	1	3	0	2
mhyop33670	Putative Protein	-	155443	155255	62.6667	0.25	0.071	0	2.6081	0	3	0	0
mhyop26087	Putative Protein	-	442289	442116	57.6667	0.19	0.07	0	0	0	0	0	2
mhyop22867	Putative Protein	-	73200	72991	69.6667	0.28	0.075	0	6.38458	1	0	0	2
mhyop29434	Putative Protein	-	828811	828629	60.6667	0.35	0.087	0	5.5133	1	3	0	1
[truncated: 9,183 more rows]
