# Supplementary material for: Unraveling the hidden universe of small proteins in bacterial genomes
Source: Mol Syst Biol. 2019 Feb 22;15(2):e8290. doi: 10.15252/msb.20188290 (PMC6385055; doi:10.15252/msb.20188290)
Supplement: Supplementary file 9 — Dataset EV8 [file MSB-15-e8290-s009.xlsx]

## Sheet: Legend
Dataset EV8. Databases for M. capricolum. This dataset include genomic information based on a unique identifier (A), the identifier associated if annotated in NCBI (B), ‘Putative Protein’ otherwise, its strand (C), the start and stop position (D and E, following the same rules as in Table S3) and the length of the putative translated sequence in amino acids (F). The following columns (G to I) inc…

## Sheet: DatasetEV8_Mcapricolum
RF_ID	NCBI identifier	strand	start	stop	length	RF_Score	RF_SD	Classification	RNAseq (log2 CPKM) Thr_AverageRNAseq=3,98; SD=2,8	RNAseq (D=1; ND=0)	Type (0 – no hit; 1- ann & func hit; 2- ann hit; 3 – hit; 4 – fragment; 5 – Repeated ; 6 – ann in reference	description	Predicted HRUTPs by PeptideSieve	#PSM	# Unique Peptides	Areas: F17: 160908_S_TFLS_18_03_2ug, F17: Sample, SDS, 1, Myco_Capricolum	Areas: F28: 161116_S_TFLS_08_01_2ug, Sample, 6M Urea, 1, Myco_Capricolum	Areas: F27: 161116_S_TFLS_08_02_2ug, Sample, 6M Urea, 2, Myco_Capricolum	Areas: F18: 160908_S_TFLS_18_04_2ug, Sample, SDS, 2, Myco_Capricolum
mcapr16811	Putative Protein	+	216207	216269	20	0.0594131	0.03609	0	3.81668	1	0	0	0	1	1	0	49000000	0	0
mcapr11093	Putative Protein	+	442151	442213	20	0.000642727	0.00178815	0	0	0	0	0	1	1	1	0	24000000	0	0
mcapr00774	Putative Protein	+	104017	104079	20	0.046951	0.0312421	0	7.07711	1	0	0	0	5	1	46000000	0	0	40000000
mcapr23931	Putative Protein	-	831808	831746	20	0.00233424	0.00405612	0	11.7647	1	0	0	1	1	1	0	100000000	0	0
mcapr40044	Putative Protein	-	768527	768465	20	0.00374072	0.00712954	0	5.78629	1	0	0	1	1	1	0	0	0	7500000
mcapr40299	Putative Protein	-	737267	737205	20	0.00666055	0.00792159	0	2.72378	1	0	0	1	4	1	70000000	39000000	29000000	4200000
mcapr24759	Putative Protein	-	733789	733727	20	0.00376569	0.0061598	0	5.2216	1	0	0	0	2	1	8400000	0	38000000	0
mcapr35581	Putative Protein	-	322329	322267	20	0.00028	0.0014972	0	0	0	0	0	1	1	1	0	0	12000000	0
mcapr43994	Putative Protein	-	242690	242628	20	0.00179142	0.00313264	0	0.792481	0	0	0	1	2	1	0	49000000	63000000	0
mcapr28974	Putative Protein	-	197635	197573	20	0.0023285	0.00423529	0	1.53321	0	0	0	1	1	1	0	0	0	8400000
mcapr04996	Putative Protein	+	666745	666810	21	0.004642	0.0048532	0	0.5	0	0	0	1	1	1	58000000	0	0	0
mcapr06958	Putative Protein	+	928102	928167	21	0.0115453	0.0186694	0	1.20987	0	0	0	1	1	1	3900000	0	0	0
mcapr16138	Putative Protein	+	106695	106760	21	0.00527452	0.00535108	0	9.09697	1	0	0	1	1	1	0	0	0	93000000
mcapr40933	Putative Protein	-	664517	664452	21	0.000410476	0.00154435	0	0	0	0	0	2	1	1	0	0	210000000	0
mcapr42825	Putative Protein	-	394376	394311	21	0.0283845	0.0271228	0	0.712714	0	0	0	1	3	1	14000000	18000000	0	15000000
mcapr10378	Putative Protein	+	337520	337588	22	0.108783	0.0456568	0	0	0	0	0	0	1	1	0	0	0	0
mcapr06799	Putative Protein	+	907291	907359	22	0.049089	0.0341771	0	0	0	0	0	0	2	1	58000000	0	0	59000000
mcapr31532	Putative Protein	-	869874	869806	22	0.0279587	0.0186391	0	0	0	0	0	0	1	1	0	0	0	0
mcapr24175	Putative Protein	-	801346	801278	22	0.00778773	0.0106183	0	11.0388	1	0	0	1	2	1	8100000	0	0	6700000
mcapr25694	Putative Protein	-	600529	600461	22	0.101821	0.0462814	0	9.20799	1	0	0	0	1	1	0	0	0	11000000
mcapr27295	Putative Protein	-	409141	409073	22	0.0264063	0.0134578	0	2.37069	1	0	0	1	2	1	2300000	0	0	2300000
mcapr44549	Putative Protein	-	171761	171693	22	0.000685981	0.00162585	0	0.5	0	0	0	0	2	1	0	150000000	160000000	0
mcapr29006	Putative Protein	-	194578	194507	23	0.00421494	0.00503837	0	7.5576	1	0	0	1	2	1	300000000	0	550000000	0
mcapr29069	Putative Protein	-	188956	188885	23	0.00324357	0.00477781	0	0	0	0	0	1	4	1	8900000	21000000	27000000	120000
mcapr17198	Putative Protein	+	264819	264893	24	0.0862953	0.037696	0	9.04761	1	0	0	0	1	1	0	0	32000000	0
mcapr13891	Putative Protein	+	796640	796714	24	0.0217905	0.0216371	0	0	0	0	0	0	1	1	0	0	9400000	0
mcapr08563	Putative Protein	+	110414	110488	24	0.0136	0.0178139	0	0.0466667	0	0	0	0	1	1	12000000	0	0	0
mcapr23138	Putative Protein	-	954667	954593	24	0.00598464	0.00608914	0	1.84035	0	0	0	0	1	1	8300000	0	0	0
mcapr39546	Putative Protein	-	838838	838764	24	0.10302	0.0455881	0	6.42229	1	0	0	2	1	1	0	25000000	0	0
mcapr42115	Putative Protein	-	487346	487272	24	0.0210433	0.0176134	0	0	0	0	0	0	1	1	0	0	0	6500000
mcapr29357	Putative Protein	-	153931	153857	24	0.0431281	0.0300038	0	0	0	0	0	0	1	1	0	190000000	0	0
mcapr12859	Putative Protein	+	662507	662584	25	0.148087	0.0519774	0	0.412811	0	0	0	0	1	1	0	35000000	0	0
mcapr31093	Putative Protein	-	923871	923794	25	0.0664513	0.0361167	0	3.11149	1	0	0	1	1	1	1400000	0	0	0
mcapr40346	Putative Protein	-	730286	730209	25	0.00112841	0.0031324	0	0	0	0	0	0	2	1	0	110000000	78000000	0
mcapr03171	Putative Protein	+	427678	427758	26	0.0145798	0.0143572	0	4.88806	1	0	0	1	2	1	0	21000000	0	2000000
mcapr13659	Putative Protein	+	773156	773236	26	0.0111225	0.0152173	0	0	0	0	0	2	3	1	81000000	0	0	110000000
mcapr32140	Putative Protein	-	780816	780736	26	0.0194653	0.0197127	0	0.5	0	0	0	1	1	1	0	0	0	63000000
mcapr43407	Putative Protein	-	327806	327726	26	0.0101173	0.0112645	0	1.22289	0	0	0	2	1	1	12000000	0	0	0
mcapr28038	Putative Protein	-	300442	300362	26	0.0189114	0.0223751	0	5.59876	1	0	0	1	2	1	0	30000000	63000000	0
mcapr44063	Putative Protein	-	234140	234060	26	0.0560685	0.0345672	0	0	0	0	0	2	1	1	3100000	0	0	0
mcapr01536	Putative Protein	+	200176	200256	26	0.00435806	0.0056172	0	7.35788	1	0	0	1	2	1	27000000	0	0	26000000
mcapr11847	Putative Protein	+	548414	548497	27	0.0204455	0.021923	0	3.89511	1	0	0	1	1	1	0	0	34000000	0
mcapr04785	Putative Protein	+	637384	637467	27	0.0965937	0.0417374	0	0	0	0	0	1	1	1	0	26000000	0	0
mcapr24344	Putative Protein	-	785209	785126	27	0.0213251	0.0146093	0	6.51214	1	0	0	1	2	1	11000000	0	0	8500000
mcapr28620	Putative Protein	-	240676	240593	27	0.0258371	0.020766	0	0.849302	0	0	0	2	1	1	0	0	0	8300000
mcapr17793	Putative Protein	+	340986	341072	28	0.0360162	0.0165794	0	1.03397	0	0	0	0	1	1	24000000	0	0	0
mcapr04587	Putative Protein	+	613255	613341	28	0.0836447	0.0429468	0	2.39506	1	0	0	2	1	1	0	0	0	39000000
mcapr39111	Putative Protein	-	893390	893304	28	0.0377962	0.0287557	0	0	0	0	0	0	1	1	0	310000000	0	0
mcapr32085	Putative Protein	-	789984	789898	28	0.00181796	0.00278967	0	12.1869	1	3	0	1	1	1	0	0	0	31000000
mcapr33991	Putative Protein	-	543693	543604	29	0.00840334	0.00935125	0	0	0	0	0	3	2	1	0	91000000	110000000	0
mcapr18915	Putative Protein	+	488481	488573	30	0.016288	0.0136594	0	9.35059	1	0	0	1	4	1	7000000	64000000	60000000	12000000
mcapr35766	Putative Protein	-	290430	290338	30	0.0404812	0.0217937	0	0	0	0	0	1	2	1	0	760000	1700000	0
mcapr37516	Putative Protein	-	75963	75871	30	0.0136735	0.00881268	0	1.185	0	0	0	2	1	1	0	0	35000000	0
mcapr24436	Putative Protein	-	775969	775874	31	0.104099	0.0441685	0	9.95737	1	0	0	2	2	1	4700000	0	0	2800000
mcapr42971	Putative Protein	-	376754	376659	31	0.0076872	0.0126081	0	0	0	0	0	0	1	1	0	0	12000000	0
mcapr43201	Putative Protein	-	352295	352200	31	0.00205743	0.00465944	0	0	0	0	0	1	2	1	0	73000000	62000000	0
mcapr27929	Putative Protein	-	311563	311465	32	0.00137192	0.00263146	0	9.40089	1	0	0	1	1	1	0	0	0	74000000
mcapr37849	Putative Protein	-	36639	36541	32	0.00178876	0.0034152	0	0	0	0	0	3	2	1	0	2100000000	0	930000000
mcapr16091	Putative Protein	+	99768	99869	33	0.00847685	0.0104376	0	9.55889	1	0	0	2	2	1	0	450000000	450000000	0
mcapr22832	Putative Protein	-	990883	990782	33	0.110792	0.0469486	0	8.20311	1	0	0	1	3	1	46000000	240000000	0	54000000
mcapr17543	Putative Protein	+	309957	310061	34	0.0618178	0.0254738	0	1.55895	0	0	0	1	2	1	0	30000000	0	0
mcapr34984	Putative Protein	-	404412	404308	34	0.0188962	0.0197003	0	6.28705	1	0	0	2	1	1	8600000	0	0	0
mcapr40386	Putative Protein	-	725741	725631	36	0.00597649	0.00604976	0	6.93872	1	0	0	0	1	1	9200000	0	0	0
mcapr12784	Putative Protein	+	653765	653878	37	0.00275786	0.00484334	0	0	0	3	0	0	1	1	0	0	110000000	0
mcapr31002	Putative Protein	-	939672	939559	37	0.00607851	0.00618901	0	10.0764	1	0	0	1	1	1	37000000	0	0	0
mcapr08092	Putative Protein	+	42467	42583	38	0.01365	0.0126736	0	7.2729	1	0	0	0	2	1	0	400000000	470000000	0
mcapr16092	Putative Protein	+	99888	100004	38	0.0360686	0.0287339	0	10.3739	1	3	0	1	2	1	4700000	0	0	5900000
mcapr39673	Putative Protein	-	824477	824361	38	0.0489905	0.0351354	0	8.42897	1	0	0	2	2	1	27000000	0	0	19000000
mcapr03374	Putative Protein	+	451429	451548	39	0.114886	0.0491597	0	6.10046	1	3	0	1	1	1	0	0	0	5300000
mcapr18612	Putative Protein	-	451872	451753	39	0.0730371	0.0408883	0	7.08842	1	0	0	0	2	1	0	37000000	57000000	0
mcapr03969	Putative Protein	+	537427	537546	39	0.0357638	0.0228497	0	0.0666667	0	0	0	1	1	1	0	0	0	0
mcapr11842	Putative Protein	+	547784	547903	39	0.0118845	0.0182831	0	3.09232	1	0	0	1	1	1	0	0	1800000	0
mcapr32932	Putative Protein	-	662094	661975	39	0.0473333	0.0297063	0	0.253145	0	0	0	1	2	1	99000000	0	0	95000000
mcapr12731	Putative Protein	+	650021	650146	41	0.0219276	0.0157993	0	1.1711	0	0	0	0	2	1	650000	0	0	650000
mcapr18570	Putative Protein	+	446700	446828	42	0.00599237	0.00646478	0	0	0	0	0	3	3	1	160000000	63000000	0	180000000
mcapr04603	Putative Protein	+	617341	617469	42	0.426865	0.0902079	0	0.342554	0	2	mmyco45827||/inference=coordinates: similar to aa sequence:refseq:np_975442.1	1	2	1	11000000	0	0	4800000
mcapr13024	Putative Protein	+	676778	676906	42	0.0585802	0.0353884	0	0.795699	0	0	0	2	1	1	0	0	54000000	0
mcapr08657	Putative Protein	+	121322	121450	42	0.0401162	0.0277884	0	6.26675	1	3	0	2	1	1	0	130000000	0	0
mcapr09140	Putative Protein	+	180440	180568	42	0.0844769	0.055345	0	1.94772	0	0	0	1	1	1	0	39000000	0	0
mcapr36842	Putative Protein	-	153849	153721	42	0.0470991	0.0410712	0	0	0	0	0	2	1	1	0	0	35000000	0
mcapr18459	Putative Protein	+	424161	424292	43	0.0935666	0.0442789	0	4.28574	1	0	0	1	5	1	530000000	240000000	350000000	510000000
mcapr20100	Putative Protein	+	653727	653858	43	0.0116015	0.00842212	0	0.0694691	0	3	0	0	1	1	19000000	0	0	0
mcapr35066	Putative Protein	-	398466	398335	43	0.146443	0.0524507	0	9.0809	1	3	0	0	2	1	0	50000000	65000000	0
mcapr10882	Putative Protein	+	410657	410791	44	0.119073	0.0503169	0	0	0	0	0	1	4	1	46000000	240000000	440000000	54000000
mcapr09945	Putative Protein	+	282182	282319	45	0.0193412	0.0133397	0	7.57358	1	0	0	0	1	1	0	10000000	0	0
mcapr43987	Putative Protein	-	247142	247005	45	0.101795	0.0456284	0	4.90871	1	3	0	0	1	1	0	0	0	0
mcapr08550	Putative Protein	+	108074	108214	46	0.166842	0.0654233	0	9.5987	1	0	0	1	1	1	0	0	0	48000000
mcapr28514	Putative Protein	-	252466	252326	46	0.0521679	0.0263595	0	0	0	3	0	1	2	1	0	14000000	15000000	0
mcapr01997	Putative Protein	+	266689	266835	48	0.144516	0.0627285	0	8.28	1	3	0	1	2	1	180000000	0	0	140000000
mcapr45801	Putative Protein	-	6635	6477	52	0.405237	0.0952683	0	0	0	3	0	2	1	1	0	0	630000000	0
mcapr18722	Putative Protein	+	466206	466367	53	0.228619	0.0886555	0	7.14846	1	3	0	0	1	1	0	0	29000000	0
mcapr03857	Putative Protein	+	518002	518163	53	0.239978	0.102229	0	0.939439	0	0	0	0	2	1	13000000	4900000	0	0
mcapr03707	MCAP_RS02070	+	498466	498630	54	0.465211	0.156294	0	11.1718	1	6	MCAP_RS02070	0	2	1	4200000	0	0	6400000
mcapr06848	Putative Protein	+	912496	912660	54	0.314507	0.111301	0	3.80917	1	0	0	1	1	1	0	0	0	0
mcapr42058	Putative Protein	-	493997	493830	55	0.450667	0.123517	0	0	0	0	0	1	1	1	5700000	0	0	0
mcapr14039	Putative Protein	+	817136	817312	58	0.14394	0.0686002	0	0.00847458	0	0	0	3	1	1	0	0	0	16000000
mcapr18817	MCAP_RS01950	+	478458	478637	59	0.739165	0.0762134	1	11.6382	1	6	MCAP_RS01950	0	2	1	210000000	0	0	190000000
mcapr23669	Putative Protein	-	878659	878477	60	0.211655	0.0752324	0	0	0	3	0	1	1	1	0	0	100000000	0
mcapr05863	Putative Protein	+	789631	789834	67	0.277503	0.0786265	0	0	0	0	0	4	1	1	0	0	140000000	0
mcapr39417	Putative Protein	-	859727	859524	67	0.368141	0.0827574	0	6.30503	1	0	0	1	1	1	0	41000000	0	0
mcapr04815	Putative Protein	+	641407	641613	68	0.512949	0.111673	1	0	0	0	0	1	2	1	0	1200000	1600000	0
mcapr32922	Putative Protein	-	663267	663052	71	0.268328	0.0834757	0	0	0	0	0	2	2	1	0	200000000	0	15000000
mcapr14948	Putative Protein	+	937424	937648	74	0.465604	0.104599	0	0	0	3	0	6	1	1	0	0	18000000	0
mcapr25007	Putative Protein	-	701287	701051	78	0.970231	0.025565	1	8.33567	1	2	mmyco11429||/inference=coordinates: similar to aa sequence:refseq:wp_020862677.1	0	4	1	220000000	490000000	490000000	230000000
mcapr25459	MCAP_RS02680	-	639274	639029	81	0.924808	0.0419457	1	3.63048	1	6	MCAP_RS02680	0	1	1	0	26000000	0	0
mcapr45001	MCAP_RS00490	-	115022	114771	83	0.708175	0.123288	1	8.06307	1	6	MCAP_RS00490	1	1	1	0	0	0	32000000
mcapr22296	Putative Protein	+	938904	939173	89	0.56412	0.0878398	1	1.38106	0	0	0	2	2	1	35000000	0	0	36000000
mcapr21520	Putative Protein	+	830976	831248	90	0.809721	0.0988534	1	0.201465	0	0	0	5	1	1	0	0	0	13000000
mcapr34259	Putative Protein	-	502929	502654	91	0.920165	0.0355927	1	0.600667	0	3	0	1	1	1	0	2800000	0	0
mcapr02146	MCAP_RS01185	+	284230	284523	97	0.607655	0.111968	1	4.91825	1	6	MCAP_RS01185	2	3	1	34000000	50000000	72000000	0
mcapr22031	Putative Protein	+	905379	905693	104	0.854966	0.0670906	1	4.37759	1	0	0	3	2	1	36000000	0	0	35000000
mcapr16277	MCAP_RS00575	+	131208	131522	104	0.995221	0.00831575	1	8.67933	1	6	MCAP_RS00575	0	4	1	0	400000000	70000000	0
mcapr20378	Putative Protein	+	687840	688169	109	0.759581	0.0978955	0	0	0	3	0	4	2	1	0	93000000	120000000	0
mcapr27263	Putative Protein	-	411892	411560	110	0.58209	0.110338	0	0.365664	0	0	0	5	1	1	0	0	0	12000000
mcapr23272	Putative Protein	-	932569	932231	112	0.874531	0.0786975	1	8.07902	1	6	lcl|NC_007633.1_cds_WP_011387642.1_774	2	3	1	5700000	7800000	0	6200000
mcapr45584	Putative Protein	-	47513	47172	113	0.441367	0.0920999	0	0	0	3	0	4	1	1	0	60000000	0	0
mcapr15006	Putative Protein	+	946703	947053	116	0.739559	0.0693247	0	0	0	3	0	3	4	1	14000000	78000000	100000000	14000000
mcapr29618	MCAP_RS00510	-	118591	118235	118	0.553351	0.11042	0	6.6147	1	6	MCAP_RS00510	2	4	1	38000000	0	0	44000000
mcapr15383	Putative Protein	+	999764	1000189	141	0.44386	0.0791711	0	0.983562	0	3	0	2	1	1	6400000	0	0	0
mcapr33705	MCAP_RS02455	-	580017	579583	144	0.995241	0.00558792	1	0.251555	0	6	MCAP_RS02455	2	3	1	6700000	16000000	0	6000000
mcapr01887	Putative Protein	+	249124	249591	155	0.423849	0.0819254	0	0	0	3	0	6	3	1	260000000	770000000	0	270000000
mcapr40289	Putative Protein	-	738590	738045	181	0.995948	0.00440967	1	0	0	0	0	4	2	1	3700000	0	0	6300000
mcapr27473	MCAP_RS01565	-	373015	372470	181	0.9919	0.0103506	1	1.38341	0	6	MCAP_RS01565	2	1	1	0	0	0	590000000
mcapr32944	MCAP_RS02790	-	660627	660079	182	0.987472	0.0108273	1	4.27906	1	6	MCAP_RS02790	1	1	1	7200000	0	0	0
mcapr35712	MCAP_RS01245	-	302244	301684	186	0.666832	0.114409	0	0.860028	0	6	MCAP_RS01245	3	1	1	0	0	0	12000000
mcapr10431	MCAP_RS01440	+	345374	345943	189	0.956325	0.0320475	1	0.143415	0	6	MCAP_RS01440	4	1	1	0	0	0	24000000
mcapr08229	MCAP_RS00250	+	59912	60487	191	0.99349	0.0101218	1	1.33303	0	6	MCAP_RS00250	8	1	1	0	0	0	5300000
mcapr22668	MCAP_RS04280	+	988122	988697	191	0.798319	0.0874166	0	6.21186	1	6	MCAP_RS04280	4	2	1	0	1800000	2100000	0
mcapr13521	Putative Protein	+	751808	752401	197	0.493701	0.0943645	0	0.093228	0	0	0	1	1	1	0	0	0	0
mcapr19202	MCAP_RS02205	+	522507	523106	199	0.919738	0.0422622	1	0.00583333	0	6	MCAP_RS02205	1	2	1	48000000	0	0	50000000
mcapr02503	MCAP_RS01405	+	340321	340929	202	0.997172	0.00393254	1	0.0492611	0	6	MCAP_RS01405	11	1	1	0	0	0	0
mcapr32991	MCAP_RS02740	-	652392	651769	207	0.987231	0.0119927	1	4.86734	1	6	MCAP_RS02740	4	1	1	2300000	0	0	0
mcapr17780	MCAP_RS01390	+	338352	338984	210	0.997917	0.00290971	1	0.606249	0	6	MCAP_RS01390	0	16	1	4300000	0	0	3000000
mcapr39724	Putative Protein	-	816437	815805	210	0.804741	0.0790163	0	2.3828	1	3	0	4	1	1	0	14000000	0	0
mcapr02231	Putative Protein	+	300490	301146	218	0.838282	0.0622419	0	1.2382	0	3	0	5	2	1	0	54000000	66000000	0
mcapr10489	MCAP_RS01495	+	353126	353794	222	0.996382	0.00452731	1	0	0	6	MCAP_RS01495	1	1	1	0	0	0	18000000
mcapr06716	MCAP_RS03885	+	896119	896793	224	0.86794	0.0507396	1	6.6592	1	6	MCAP_RS03885	2	2	1	28000000	0	0	28000000
mcapr31051	MCAP_RS04025	-	929499	928810	229	0.838461	0.0958915	0	2.87543	1	6	MCAP_RS04025	6	1	1	0	0	0	11000000
mcapr30136	Putative Protein	-	44374	43637	245	0.609654	0.0922918	0	0.271003	0	4	paeru84702	7	1	1	0	0	39000000	0
mcapr17130	MCAP_RS01080	+	258411	259232	273	0.633292	0.119286	0	3.35499	1	6	MCAP_RS01080	1	1	1	7000000	0	0	0
mcapr06075	MCAP_RS03510	+	815710	816549	279	0.838128	0.0528805	0	2.31672	1	6	MCAP_RS03510	1	2	1	10000000	0	0	12000000
mcapr23394	MCAP_RS03975	-	917509	916628	293	0.9978	0.00344193	1	0.65293	0	6	MCAP_RS03975	1	1	1	670000	0	0	0
mcapr40585	Putative Protein	-	705830	704901	309	0.994404	0.00791286	1	1.45401	0	6	lcl|NC_007633.1_cds_WP_011387458.1_579	0	4	1	0	29000000	73000000	0
mcapr42986	Putative Protein	-	374006	373077	309	0.899285	0.0583464	1	0.3132	0	6	lcl|NC_007633.1_cds_WP_011387486.1_606	1	1	1	0	6900000	0	0
mcapr31232	MCAP_RS03915	-	904170	903025	381	0.996447	0.00496742	1	6.8091	1	6	MCAP_RS03915	11	4	1	0	0	0	3200000
mcapr19089	MCAP_RS02140	+	508728	509954	408	0.998239	0.00283633	1	0.50485	0	6	MCAP_RS02140	4	2	1	3400000	0	0	2500000
mcapr40354	MCAP_RS03085	-	728990	727710	426	0.996199	0.00448443	1	0.787206	0	6	MCAP_RS03085	12	1	1	0	0	0	6200000
mcapr22797	Putative Protein	-	1005037	1003625	470	0.999232	0.0015597	1	2.8134	1	6	lcl|NC_007633.1_cds_WP_011387686.1_819	4	2	1	0	0	0	16000000
mcapr27522	Annotated by homology	-	361894	360401	497	0.984115	0.015518	1	4.4866	1	6	lcl|NC_007633.1_cds_WP_011387486.1_606	4	4	1	7400000	0	0	0
mcapr23220	Annotated by homology	-	941935	940433	500	0.955845	0.0267841	1	8.14077	1	6	MCAP_RS04075	5	4	1	28000000	31000000	27000000	29000000
mcapr09378	Annotated by homology	+	205361	206965	534	0.995751	0.00503674	1	1.05773	0	6	MCAP_RS00840	15	1	1	0	0	0	6600000
mcapr39689	Annotated by homology	-	821720	820101	539	0.989757	0.0092057	1	3.53812	1	6	MCAP_RS03550	7	1	1	11000000	0	0	0
mcapr23465	Annotated by homology	-	905842	904220	540	0.990867	0.0102666	1	2.95404	1	6	MCAP_RS03920	9	3	1	1100000	0	0	0
mcapr10027	Annotated by homology	+	291884	293554	556	0.997713	0.00346344	1	0	0	6	MCAP_RS01220	14	3	1	0	0	520000000	0
mcapr39469	Annotated by homology	-	850913	849165	582	0.870725	0.0656034	1	0.94021	0	6	MCAP_RS03660	10	2	1	0	1300000	1500000	0
mcapr20880	Annotated by homology	+	749130	750881	583	0.998615	0.00251917	1	0.941102	0	6	MCAP_RS03155	9	2	1	0	14000000	0	920000
mcapr35300	Annotated by homology	-	368673	366730	647	0.975127	0.0158363	1	0.753524	0	1	mferm40163||lcl|cp001995.1_cds_mfe_02930_265	9	1	1	47000000	0	0	0
mcapr23689	Annotated by homology	-	875980	873824	718	0.998806	0.00237789	1	3.56947	1	6	MCAP_RS03805	18	1	1	0	0	20000000	0
mcapr15181	Annotated by homology	+	972758	974992	744	0.996753	0.00490993	1	2.92507	1	6	MCAP_RS04220	19	1	1	0	0	0	4200000
mcapr22799	Annotated by homology	-	1002790	1000520	756	0.993282	0.00691098	1	2.6436	1	6	MCAP_RS04320	13	2	1	190000000	0	0	120000000
mcapr34632	Annotated by homology	-	449523	446899	874	0.965016	0.0184042	1	0.65378	0	6	MCAP_RS01835	26	10	1	0	0	0	750000
mcapr20992	Annotated by homology	+	765267	767921	884	0.994276	0.00626024	1	1.58584	0	6	MCAP_RS03210	22	1	1	0	0	0	0
mcapr01603	Annotated by homology	+	216319	219186	955	0.994349	0.00682737	1	2.4326	1	6	MCAP_RS00905	22	1	1	0	0	0	0
mcapr15888	Putative Protein	+	67662	67736	24	0.61	0.0201686	0	1.97262	0	0	0	0	3	2	0	33000000	51000000	13000000
mcapr35859	Putative Protein	-	277848	277771	25	0.2	0.00301506	0	0.792481	0	0	0	0	3	2	0	14000000	0	11000000
mcapr31270	Putative Protein	-	898491	898411	26	0.5	0.00470971	0	0	0	0	0	1	4	2	12000000	40000000	53000000	11000000
mcapr39827	Putative Protein	-	801425	801312	37	0.62	0.0693152	0	11.0734	1	1	mflor12872||50s ribosomal protein l36	1	11	2	120000000	2000000000	2300000000	360000000
mcapr40002	MCAP_RS03255	-	773672	773451	73	0.7	0.0636631	1	5.74899	1	6	MCAP_RS03255	4	8	2	47000000	130000000	170000000	55000000
mcapr15890	MCAP_RS00285	+	67839	68114	91	0.76	0.0299941	1	4.2997	1	6	MCAP_RS00285	1	4	2	5000000	30000000	21000000	0
mcapr30778	MCAP_RS04215	-	972606	972298	102	0.847407	0.0587927	0	2.47777	1	6	MCAP_RS04215	2	3	2	53000000	0	0	81000000
mcapr41609	Putative Protein	-	561368	561054	104	0.574523	0.097831	0	0.560141	0	0	0	6	2	2	32000000	0	0	11000000
mcapr29821	MCAP_RS00385	-	91285	90971	104	0.81358	0.0833954	0	5.02673	1	6	MCAP_RS00385	4	6	2	9200000	19000000	22000000	6600000
mcapr04324	MCAP_RS02495	+	584911	585297	128	0.926117	0.0414518	1	6.6315	1	6	MCAP_RS02495	5	2	2	4100000	11000000	0	0
mcapr29001	MCAP_RS00810	-	195652	195149	167	0.99071	0.0103289	1	0.89027	0	6	MCAP_RS00810	0	6	2	18000000	43000000	52000000	27000000
mcapr18383	MCAP_RS01745	+	411606	412175	189	0.998611	0.00277767	1	0.403509	0	6	MCAP_RS01745	6	3	2	5100000	0	0	9800000
mcapr28018	MCAP_RS01250	-	302824	302246	192	0.979751	0.0158498	1	0	0	6	MCAP_RS01250	3	2	2	5000000	0	10000000	0
mcapr25005	MCAP_RS02965	-	702133	701486	215	0.983131	0.0122458	1	1.03774	0	6	MCAP_RS02965	6	4	2	9800000	36000000	39000000	9900000
mcapr09114	MCAP_RS00755	+	178316	179023	235	0.855438	0.0858379	1	0	0	6	MCAP_RS00755	7	3	2	0	15000000	17000000	0
mcapr39026	MCAP_RS03930	-	906833	906114	239	0.989568	0.010951	1	3.39577	1	6	MCAP_RS03930	4	2	2	5500000	0	0	1300000
mcapr09522	MCAP_RS00930	+	221642	222379	245	0.99428	0.00721691	1	2.08521	0	6	MCAP_RS00930	6	3	2	5800000	0	17000000	4700000
mcapr32510	MCAP_RS03080	-	727611	726871	246	0.878981	0.0463931	1	7.29199	1	6	MCAP_RS03080	2	3	2	5500000	0	0	5800000
mcapr26198	MCAP_RS02285	-	538987	538184	267	0.869651	0.0614975	1	1.78297	0	6	MCAP_RS02285	4	2	2	14000000	0	0	10000000
mcapr26329	MCAP_RS02210	-	523927	523118	269	0.826378	0.0763314	0	1.09123	0	6	MCAP_RS02210	2	2	2	390000	0	0	20000000
mcapr02526	MCAP_RS01445	+	346021	346839	272	0.959596	0.0258446	1	4.41757	1	6	MCAP_RS01445	3	4	2	5600000	1500000	0	6600000
mcapr40526	MCAP_RS03010	-	712460	711633	275	0.932382	0.0325716	1	0	0	6	MCAP_RS03010	4	3	2	5700000	0	0	5800000
mcapr28560	MCAP_RS01015	-	247015	246023	330	0.946081	0.0301348	1	6.8041	1	6	MCAP_RS01015	2	14	2	22000000	240000000	67000000	21000000
mcapr41726	MCAP_RS02290	-	539993	538965	342	0.865292	0.0679124	1	1.1322	0	6	MCAP_RS02290	11	3	2	9500000	0	0	9800000
mcapr39510	MCAP_RS03640	-	844337	843048	429	0.904461	0.0603067	1	2.64403	1	6	MCAP_RS03640	9	3	2	6000000	11000000	0	0
mcapr11508	Annotated by homology	+	502136	503848	570	0.959687	0.0270842	1	3.7759	1	6	MCAP_RS02105	7	3	2	14000000	0	0	15000000
mcapr32450	Annotated by homology	-	737490	735640	616	0.946701	0.0360061	1	2.61731	1	6	MCAP_RS03120	13	2	2	3100000	0	76000000	0
mcapr27341	Annotated by homology	-	393832	391784	682	0.995724	0.00529651	1	2.31719	1	6	MCAP_RS01665	10	3	2	24000000	0	58000000	27000000
mcapr30575	Annotated by homology	-	1000248	997987	753	0.991324	0.00785717	1	0.950116	0	6	MCAP_RS04315	16	2	2	14000000	0	0	0
mcapr13026	Annotated by homology	+	676937	680959	1340	0.983362	0.0137404	1	2.99718	1	6	MCAP_RS02860	42	6	2	15000000	0	0	6900000
mcapr10496	Annotated by homology	+	354731	359698	1655	0.986301	0.0134559	1	2.05942	0	6	MCAP_RS01515	38	3	2	0	0	29000000	520000
mcapr01011	MCAP_RS00570	+	131047	131208	53	0.46	0.160775	1	9.40111	1	6	MCAP_RS00570	1	6	3	120000000	200000000	160000000	85000000
mcapr15004	MCAP_RS04095	+	945932	946177	81	0.8	0.00705939	1	10.0923	1	6	MCAP_RS04095	1	14	3	3800000000	5300000000	5900000000	2000000000
mcapr32516	MCAP_RS03070	-	724548	724303	81	0.73	0.0472513	1	7.78098	1	6	MCAP_RS03070	0	9	3	200000000	130000000	160000000	100000000
mcapr42803	MCAP_RS01695	-	399230	398931	99	0.78	0.0163451	1	7.08755	1	6	MCAP_RS01695	3	9	3	13000000	34000000	22000000	12000000
mcapr15239	MCAP_RS04240	+	979682	979996	104	0.818028	0.104057	0	4.47096	1	6	MCAP_RS04240	2	8	3	37000000	210000000	270000000	35000000
mcapr30790	MCAP_RS04195	-	969357	969043	104	0.982277	0.011857	1	6.04134	1	6	MCAP_RS04195	2	13	3	230000000	170000000	390000000	250000000
mcapr41098	MCAP_RS02695	-	641741	641403	112	0.967925	0.0184111	1	3.18617	1	6	MCAP_RS02695	3	9	3	4400000	21000000	17000000	4200000
mcapr11357	MCAP_RS01955	+	478727	479140	137	0.996191	0.00446042	1	4.37922	1	6	MCAP_RS01955	5	5	3	0	28000000	17000000	3900000
mcapr32613	MCAP_RS02990	-	706662	706228	144	0.993672	0.00844188	1	7.87586	1	6	MCAP_RS02990	1	10	3	98000000	150000000	200000000	110000000
mcapr41613	MCAP_RS02365	-	559115	558678	145	0.967806	0.0172595	1	2.30534	1	6	MCAP_RS02365	2	11	3	26000000	37000000	38000000	21000000
mcapr26059	MCAP_RS02345	-	554677	554231	148	0.898246	0.0405303	1	7.88594	1	6	MCAP_RS02345	0	9	3	400000000	200000000	260000000	440000000
mcapr32127	MCAP_RS03305	-	782505	782026	159	0.960499	0.0229272	1	4.1444	1	6	MCAP_RS03305	2	10	3	83000000	160000000	210000000	87000000
mcapr10430	MCAP_RS01435	+	344834	345322	162	0.981126	0.0158943	1	0	0	0	0	6	7	3	6700000	6100000	19000000	7600000
mcapr22703	MCAP_RS04305	+	994986	995486	166	0.991963	0.00890932	1	4.50857	1	6	MCAP_RS04305	4	8	3	23000000	120000000	150000000	3500000
mcapr31440	MCAP_RS03830	-	881832	881281	183	0.998342	0.00353757	1	2.46779	1	6	MCAP_RS03830	2	9	3	49000000	51000000	39000000	66000000
mcapr09398	MCAP_RS00855	+	209054	209689	211	0.998771	0.00208977	1	0.468694	0	6	MCAP_RS00855	1	21	3	0	23000000	25000000	0
mcapr02930	MCAP_RS01685	+	396385	397035	216	0.984614	0.012197	1	0.360497	0	6	MCAP_RS01685	3	7	3	18000000	54000000	53000000	25000000
mcapr38827	MCAP_RS04045	-	932186	931533	217	0.952883	0.0294606	1	1.82785	0	6	MCAP_RS04045	7	8	3	53000000	13000000	14000000	56000000
mcapr33803	MCAP_RS02395	-	567876	567220	218	0.986574	0.0102858	1	2.2344	1	6	MCAP_RS02395	6	5	3	3200000	0	0	3500000
mcapr23264	MCAP_RS04055	-	934603	933920	227	0.868834	0.0660632	1	7.62262	1	6	MCAP_RS04055	3	10	3	15000000	0	0	18000000
mcapr36010	MCAP_RS01095	-	261069	260290	259	0.910906	0.039577	1	8.49102	1	6	MCAP_RS01095	1	7	3	94000000	73000000	130000000	90000000
mcapr45519	MCAP_RS00240	-	56945	56166	259	0.693099	0.10538	0	2.93959	1	6	MCAP_RS00240	1	5	3	22000000	0	0	31000000
mcapr30037	MCAP_RS00235	-	56194	55409	261	0.906036	0.0587794	1	1.29463	0	6	MCAP_RS00235	3	3	3	39000000	0	0	7900000
mcapr03958	MCAP_RS02265	+	532879	533730	283	0.995336	0.00583103	1	1.17257	0	6	MCAP_RS02265	6	6	3	2800000	19000000	16000000	2200000
mcapr25901	MCAP_RS02400	-	568798	567869	309	0.999793	0.000899681	1	4.23686	1	6	MCAP_RS02400	9	6	3	5600000	26000000	0	4100000
mcapr22899	MCAP_RS04260	-	983662	982682	326	0.952724	0.0281823	1	0.98883	0	6	MCAP_RS04260	8	8	3	5000000	14000000	14000000	4800000
mcapr40967	MCAP_RS02785	-	660038	659001	345	0.99709	0.00498689	1	5.78037	1	6	MCAP_RS02785	11	3	3	0	17000000	0	2800000
mcapr08879	MCAP_RS00595	+	141491	142564	357	0.95462	0.0212732	1	6.10923	1	6	MCAP_RS00595	5	5	3	23000000	8600000	18000000	23000000
mcapr03963	MCAP_RS02275	+	534745	535923	392	0.999216	0.00185743	1	4.45501	1	6	MCAP_RS02275	12	9	3	5100000	21000000	20000000	8700000
mcapr44598	Annotated by homology	-	166778	165285	497	0.955397	0.0280763	1	5.81468	1	6	MCAP_RS00695	6	5	3	14000000	0	0	20000000
mcapr04066	Annotated by homology	+	548347	549924	525	0.983889	0.0164854	1	4.25504	1	6	lcl|NC_007633.1_cds_WP_011386931.1_26	6	3	3	7900000	0	6200000	0
mcapr24117	rpsN	-	807472	807287	61	0.7	0.0480999	1	10.4957	1	6	rpsN	0	18	4	1100000000	3600000000	3600000000	790000000
mcapr22350	MCAP_RS04105	+	947790	948014	74	0.78	0.0138649	1	8.48849	1	6	MCAP_RS04105	0	9	4	71000000	180000000	130000000	230000000
mcapr39826	MCAP_RS03385	-	801719	801495	74	0.68	0.0641957	1	10.7692	1	6	MCAP_RS03385	2	25	4	160000000	390000000	680000000	130000000
mcapr18295	MCAP_RS01675	+	395895	396161	88	0.79	0.00531056	1	6.22173	1	6	MCAP_RS01675	0	21	4	0	2300000000	3100000000	32000000
mcapr35055	MCAP_RS01700	-	399504	399217	95	0.79	0.00683097	1	5.281	1	6	MCAP_RS01700	3	7	4	38000000	49000000	130000000	43000000
mcapr45391	MCAP_RS00310	-	71495	71097	132	0.951131	0.0327862	1	5.41362	1	6	MCAP_RS00310	4	11	4	23000000	130000000	180000000	34000000
mcapr02161	MCAP_RS01195	+	285334	285744	136	0.991082	0.00955926	1	5.93349	1	6	MCAP_RS01195	4	7	4	2600000	64000000	23000000	14000000
mcapr01441	MCAP_RS00765	+	180658	181095	145	0.962063	0.0257311	1	10.8529	1	6	MCAP_RS00765	1	18	4	730000000	2300000000	3400000000	840000000
mcapr24470	MCAP_RS03250	-	773449	772982	155	0.973085	0.0201791	1	2.17389	1	6	MCAP_RS03250	3	6	4	0	35000000	25000000	2200000
mcapr15489	MCAP_RS00060	+	5292	5771	159	0.749196	0.0900363	0	4.76995	1	6	MCAP_RS00060	4	10	4	23000000	27000000	32000000	26000000
mcapr03555	MCAP_RS01945	+	477928	478443	171	0.985476	0.0154573	1	5.60005	1	6	MCAP_RS01945	3	14	4	42000000	96000000	96000000	29000000
mcapr03844	MCAP_RS02180	+	516454	517083	209	0.994605	0.00715204	1	7.68096	1	6	MCAP_RS02180	0	7	4	15000000	30000000	63000000	15000000
mcapr40029	MCAP_RS03225	-	770933	770301	210	0.986565	0.0137264	1	3.36815	1	6	MCAP_RS03225	6	7	4	5500000	24000000	25000000	6100000
mcapr02254	MCAP_RS01260	+	303598	304293	231	0.9832	0.013442	1	0	0	6	MCAP_RS01260	4	10	4	9400000	14000000	16000000	10000000
mcapr23814	MCAP_RS03665	-	851626	850877	249	0.99036	0.0101785	1	3.8154	1	6	MCAP_RS03665	7	13	4	14000000	1300000000	1700000000	14000000
mcapr15637	MCAP_RS00165	+	33810	34568	252	0.999448	0.00159849	1	1.76581	0	6	MCAP_RS00165	8	5	4	4900000	21000000	0	3800000
mcapr05834	MCAP_RS03300	+	781228	781992	254	0.786007	0.0870895	0	2.95681	1	6	MCAP_RS03300	7	10	4	130000000	63000000	100000000	90000000
mcapr01140	MCAP_RS00620	+	146872	147651	259	0.952998	0.0293824	1	4.36505	1	6	MCAP_RS00620	3	11	4	67000000	64000000	86000000	60000000
mcapr09755	MCAP_RS01070	+	256070	256867	265	0.999391	0.00155106	1	0.564432	0	6	MCAP_RS01070	5	5	4	0	15000000	15000000	6800000
mcapr41769	MCAP_RS02250	-	531539	530742	265	0.995373	0.0048922	1	3.01794	1	6	MCAP_RS02250	7	12	4	11000000	43000000	44000000	16000000
mcapr16035	MCAP_RS00410	+	94287	95147	286	0.945587	0.0290367	1	8.45533	1	6	MCAP_RS00410	3	10	4	12000000	48000000	120000000	7600000
mcapr01209	MCAP_RS00645	+	153295	154158	287	0.986938	0.0110444	1	4.39666	1	6	MCAP_RS00645	4	15	4	37000000	60000000	50000000	41000000
mcapr40727	MCAP_RS02925	-	691943	691056	295	0.993242	0.00808289	1	4.60365	1	6	MCAP_RS02925	1	15	4	160000000	400000000	340000000	180000000
mcapr00986	MCAP_RS00555	+	127990	128916	308	0.942266	0.029145	1	8.33946	1	6	MCAP_RS00555	5	11	4	110000000	0	0	100000000
mcapr23932	MCAP_RS03590	-	831709	830666	347	0.881974	0.0431249	1	3.08592	1	6	MCAP_RS03590	4	8	4	40000000	0	96000000	61000000
mcapr32540		-	718479	716977	500	0.813251	0.0730084	0	0.61326	0	6	MCAP_RS03045	6	8	4	26000000	0	8900000	28000000
mcapr16151		+	108225	109754	509	0.967602	0.0238109	1	9.20496	1	6	MCAP_RS00470	7	7	4	4800000	20000000	0	10000000
mcapr38800		-	936116	934569	515	0.958755	0.0262415	1	8.99261	1	6	MCAP_RS04060	4	15	4	160000000	64000000	76000000	100000000
mcapr38426		-	976778	975036	580	0.975292	0.0226496	1	4.26762	1	6	MCAP_RS04225	9	6	4	5600000	25000000	27000000	0
mcapr32622		-	703941	702133	602	0.976294	0.0212094	1	5.51496	1	6	MCAP_RS02970	7	9	4	23000000	0	39000000	17000000
mcapr10028		+	293564	295852	762	0.995629	0.00549756	1	0.386037	0	6	MCAP_RS01225	15	11	4	30000000	32000000	660000000	36000000
mcapr05030		+	673465	676302	945	0.99326	0.00874035	1	0.800964	0	6	MCAP_RS02850	19	5	4	2600000	6000000	5400000	1900000
mcapr09106	Putative Protein	-	174332	174186	48	0.991542	0.0113679	1	2.93352	1	1	sdimi28393||n5-glutamine s-adenosyl-l-methionine-dependent methyltransferase	11	8	5	53000000	7300000	6400000	0
mcapr15617	MCAP_RS00135	+	28374	28580	68	0.63	0.0661427	1	8.53018	1	6	MCAP_RS00135	3	30	5	2800000000	6200000000	7300000000	3200000000
mcapr33702	MCAP_RS02465	-	580452	580246	68	0.24	0.020051	1	9.49132	1	6	MCAP_RS02465	2	20	5	610000000	960000000	980000000	630000000
mcapr39792	MCAP_RS03450	-	809033	808776	85	0.8	0.00450899	1	9.80635	1	6	MCAP_RS03450	2	67	5	980000000	4200000000	4900000000	1000000000
mcapr01354	MCAP_RS00710	+	169372	169650	92	0.79	0.00838936	1	10.5869	1	6	MCAP_RS00710	2	33	5	1200000000	1100000000	1300000000	1400000000
mcapr03719	MCAP_RS02095	+	500770	501051	93	0.78	0.0131481	1	10.5127	1	6	MCAP_RS02095	2	36	5	910000000	1300000000	1500000000	740000000
mcapr40987	MCAP_RS02765	-	655385	655059	108	0.99774	0.00458586	1	8.96134	1	6	MCAP_RS02765	3	22	5	980000000	370000000	340000000	1100000000
mcapr04291	MCAP_RS02470	+	580603	580932	109	0.830691	0.0618112	0	7.59568	1	6	MCAP_RS02470	5	27	5	78000000	280000000	350000000	80000000
mcapr30459	MCAP_RS04350	-	1009587	1009258	109	0.990726	0.00977019	1	8.04291	1	6	MCAP_RS04350	3	12	5	25000000	23000000	29000000	27000000
mcapr03957	MCAP_RS02260	+	532528	532872	114	0.999562	0.000861478	1	3.00551	1	6	MCAP_RS02260	2	23	5	51000000	130000000	240000000	17000000
mcapr39805	MCAP_RS03415	-	806294	805944	116	0.992439	0.0100119	1	10.4925	1	6	MCAP_RS03415	3	29	5	1900000000	3700000000	4500000000	1900000000
mcapr33731	MCAP_RS02425	-	573429	573037	130	0.9096	0.0346079	1	4.89956	1	6	MCAP_RS02425	5	13	5	18000000	46000000	51000000	12000000
mcapr31958	MCAP_RS03460	-	809862	809449	137	0.995796	0.00549935	1	10.366	1	6	MCAP_RS03460	0	64	5	520000000	2300000000	1600000000	530000000
mcapr36909	MCAP_RS00615	-	146817	146389	142	0.909808	0.0401708	1	0	0	6	MCAP_RS00615	1	9	5	12000000	25000000	14000000	16000000
mcapr44993	MCAP_RS00500	-	116075	115629	148	0.997935	0.00435875	1	4.08381	1	6	MCAP_RS00500	3	11	5	66000000	71000000	80000000	28000000
mcapr12182	MCAP_RS02490	+	584447	584908	153	0.993206	0.0053975	1	8.52482	1	6	MCAP_RS02490	2	16	5	13000000	58000000	58000000	14000000
mcapr41270	MCAP_RS02565	-	607112	606618	164	0.998183	0.00256947	1	2.5799	1	6	MCAP_RS02565	3	16	5	19000000	110000000	110000000	19000000
mcapr23453	MCAP_RS03935	-	907342	906833	169	0.977797	0.0159486	1	3.65751	1	6	MCAP_RS03935	10	7	5	8500000	0	17000000	12000000
mcapr09008	Putative Protein	+	159041	159604	187	0.957536	0.0269309	1	2.93263	1	1	mflor18070||hd phosphohydrolase	4	7	5	0	12000000	6200000	0
mcapr39200	Putative Protein	-	879680	879090	196	0.992122	0.00856258	1	4.33023	1	3	0	4	11	5	17000000	53000000	64000000	30000000
mcapr14427	MCAP_RS03780	+	868232	868831	199	0.973471	0.0202371	1	5.29514	1	6	MCAP_RS03780	4	13	5	13000000	57000000	48000000	11000000
mcapr33543	MCAP_RS02535	-	600153	599476	225	0.986201	0.011898	1	1.44758	0	6	MCAP_RS02535	4	22	5	18000000	31000000	29000000	20000000
mcapr38468	MCAP_RS04205	-	971633	970800	277	0.923335	0.042487	1	7.76308	1	6	MCAP_RS04205	4	18	5	830000000	410000000	480000000	880000000
mcapr24908	MCAP_RS03035	-	716194	715358	278	0.996146	0.00690656	1	4.14462	1	6	MCAP_RS03035	2	28	5	22000000	110000000	65000000	24000000
mcapr11516	MCAP_RS02115	+	504299	505174	291	0.99585	0.00396042	1	3.33759	1	6	MCAP_RS02115	6	7	5	3000000	28000000	15000000	4000000
mcapr42732	MCAP_RS01740	-	411272	410382	296	0.989454	0.0108217	1	1.82959	0	6	MCAP_RS01740	6	15	5	16000000	27000000	34000000	19000000
mcapr31749	MCAP_RS03635	-	842931	842026	301	0.929092	0.031532	1	1.62292	0	6	MCAP_RS03635	8	8	5	9200000	710000	0	8200000
mcapr02833	MCAP_RS01625	+	383203	384123	306	0.940417	0.0332632	1	0.978157	0	6	MCAP_RS01625	4	11	5	9800000	61000000	14000000	7800000
mcapr13467	MCAP_RS03140	+	743900	744853	317	0.986748	0.0125527	1	5.84436	1	6	MCAP_RS03140	8	11	5	450000000	23000000	31000000	460000000
mcapr39129	MCAP_RS03865	-	889865	888906	319	0.965839	0.0185947	1	0.336005	0	6	MCAP_RS03865	9	10	5	9900000	620000000	790000000	8000000
mcapr01300	MCAP_RS00685	+	163048	164022	324	0.980446	0.0141926	1	6.33467	1	6	MCAP_RS00685	6	7	5	4600000	15000000	20000000	6900000
mcapr34942	MCAP_RS01725	-	407910	406882	342	0.834582	0.0522076	0	4.31051	1	6	MCAP_RS01725	7	10	5	34000000	91000000	120000000	26000000
mcapr37324	MCAP_RS00450	-	102051	100840	403	0.908161	0.0580956	1	5.28521	1	6	MCAP_RS00450	5	8	5	4800000	54000000	48000000	4400000
mcapr16469	MCAP_RS00700	+	166983	168434	483	0.954435	0.0289855	1	7.73077	1	6	MCAP_RS00700	3	16	5	71000000	54000000	67000000	65000000
mcapr00207		+	32254	33810	518	0.990867	0.0104842	1	3.37999	1	6	MCAP_RS00160	11	8	5	5700000	0	0	4500000
mcapr06736		+	897826	899406	526	0.974855	0.0206758	1	1.54432	0	6	MCAP_RS03895	10	9	5	310000000	9900000	7100000	350000000
mcapr31184		-	909054	907342	570	0.996592	0.00498517	1	6.89514	1	6	MCAP_RS03940	11	11	5	6700000	19000000	24000000	9400000
mcapr04901		+	649951	651747	598	0.999544	0.00129839	1	1.23084	0	6	MCAP_RS02735	19	7	5	0	17000000	13000000	4100000
mcapr02516	MCAP_RS01420	-	342820	342713	35	0.999555	0.00148518	1	1.34536	0	6	MCAP_RS01420	5	11	6	6500000	21000000	19000000	3400000
mcapr32737	MCAP_RS02900	-	687276	687004	90	0.79	0.00782856	1	8.98153	1	6	MCAP_RS02900	3	23	6	340000000	1200000000	1500000000	410000000
mcapr39582	MCAP_RS03595	-	832031	831735	98	0.77	0.0200209	1	11.5286	1	6	MCAP_RS03595	3	44	6	640000000	1400000000	1800000000	640000000
mcapr00733	MCAP_RS00445	+	100483	100782	99	0.8	0.00216931	1	6.13346	1	6	MCAP_RS00445	2	21	6	51000000	110000000	46000000	62000000
mcapr11422	MCAP_RS02020	+	493313	493645	110	0.997112	0.00409541	1	3.42459	1	6	MCAP_RS02020	5	15	6	18000000	29000000	45000000	15000000
mcapr18252	MCAP_RS01650	+	389949	390302	117	0.999324	0.00170334	1	5.17658	1	6	MCAP_RS01650	2	21	6	220000000	370000000	450000000	170000000
mcapr24265	MCAP_RS03330	-	790306	789908	132	0.995364	0.00517079	1	13.4611	1	6	MCAP_RS03330	2	48	6	1700000000	3900000000	4300000000	1700000000
mcapr40486	MCAP_RS03050	-	719183	718785	132	0.996232	0.00672492	1	7.08947	1	6	MCAP_RS03050	2	30	6	220000000	1200000000	1500000000	360000000
mcapr24139	MCAP_RS03405	-	805141	804704	145	0.997037	0.00412689	1	10.7613	1	6	MCAP_RS03405	1	25	6	2200000000	5500000000	6100000000	2400000000
mcapr00173	MCAP_RS00145	+	29212	29652	146	0.998602	0.00224642	1	11.8034	1	6	MCAP_RS00145	8	20	6	180000000	790000000	890000000	190000000
mcapr03730	MCAP_RS02110	+	503857	504306	149	0.988348	0.0121918	1	1.66726	0	6	MCAP_RS02110	5	14	6	19000000	25000000	34000000	25000000
mcapr19431	MCAP_RS02320	+	549909	550367	152	0.996857	0.00340863	1	3.44678	1	6	MCAP_RS02320	5	22	6	22000000	47000000	81000000	29000000
mcapr02373	MCAP_RS01345	+	322066	322542	158	0.966627	0.0168082	1	0.991934	0	6	MCAP_RS01345	4	31	6	50000000	110000000	98000000	49000000
mcapr37177	MCAP_RS00495	-	115629	115141	162	0.983124	0.0139439	1	2.19029	1	6	MCAP_RS00495	3	19	6	130000000	310000000	360000000	120000000
mcapr11047	MCAP_RS01795	+	434327	434821	164	0.990801	0.0103684	1	3.7847	1	6	MCAP_RS01795	5	35	6	140000000	1000000000	860000000	180000000
mcapr33894	MCAP_RS02340	-	554190	553687	167	0.995291	0.00585542	1	4.16624	1	6	MCAP_RS02340	2	30	6	140000000	370000000	380000000	150000000
mcapr11530	MCAP_RS02135	+	507977	508600	207	0.999352	0.00175007	1	5.70387	1	6	MCAP_RS02135	5	24	6	69000000	120000000	180000000	76000000
mcapr32684	MCAP_RS02935	-	693453	692752	233	0.998907	0.00250684	1	3.29094	1	6	MCAP_RS02935	4	12	6	8600000	19000000	32000000	9700000
mcapr31815	MCAP_RS03605	-	834996	834250	248	0.992223	0.00764328	1	1.77538	0	6	MCAP_RS03605	7	10	6	8000000	30000000	0	10000000
mcapr25669	MCAP_RS02555	-	605710	604961	249	0.908361	0.0615887	1	1.77181	0	6	MCAP_RS02555	8	6	6	4700000	14000000	22000000	8400000
mcapr29960	MCAP_RS00295	-	69481	68672	269	0.989031	0.0120029	1	4.36696	1	6	MCAP_RS00295	3	11	6	20000000	19000000	18000000	36000000
mcapr31118	MCAP_RS03985	-	919653	918301	450	0.991512	0.00988308	1	0.237703	0	6	MCAP_RS03985	12	10	6	4000000	0	0	5400000
mcapr32147	MCAP_RS03285	-	778989	777571	472	0.889335	0.0454368	1	9.08101	1	6	MCAP_RS03285	6	22	6	270000000	350000000	390000000	280000000
mcapr32593	MCAP_RS03005	-	711366	709888	492	0.993181	0.00893286	1	2.0869	0	6	MCAP_RS03005	1	13	6	58000000	170000000	87000000	60000000
mcapr41785	MCAP_RS02235	-	528965	527481	494	0.999687	0.000927633	1	1.94161	0	6	MCAP_RS02235	4	46	6	8200000	32000000	50000000	5600000
mcapr01439		+	179023	180552	509	0.997626	0.00351957	1	0.586594	0	6	MCAP_RS00760	10	11	6	9800000	14000000	18000000	8900000
mcapr32517		-	724239	722695	514	0.997627	0.00357427	1	0.979773	0	6	MCAP_RS03065	11	11	6	7900000	14000000	10000000	1800000
mcapr30963		-	943695	942121	524	0.603047	0.11047	0	0.831324	0	6	MCAP_RS04080	10	11	6	5300000	22000000	67000000	39000000
mcapr16359		+	151701	153290	529	0.986973	0.0139803	1	5.82172	1	6	MCAP_RS00640	4	19	6	58000000	61000000	79000000	63000000
mcapr25018		-	700318	698444	624	0.966125	0.0207133	1	1.13833	0	6	MCAP_RS02955	14	10	6	6500000	14000000	11000000	3300000
mcapr03711	MCAP_RS02085	+	500149	500451	100	0.78	0.0142448	1	10.922	1	6	MCAP_RS02085	3	41	7	1600000000	4400000000	5200000000	1700000000
mcapr24115	MCAP_RS03440	-	808378	808052	108	0.992902	0.00834951	1	10.4307	1	6	MCAP_RS03440	2	38	7	1600000000	4000000000	5100000000	1800000000
mcapr32023	MCAP_RS03375	-	800883	800494	129	0.991349	0.00861339	1	11.3644	1	6	MCAP_RS03375	3	114	7	900000000	5400000000	5400000000	890000000
mcapr06381	MCAP_RS03685	+	855520	855921	133	0.998805	0.00195239	1	6.56612	1	6	MCAP_RS03685	7	25	7	240000000	680000000	960000000	270000000
mcapr11052	MCAP_RS01805	+	435734	436177	147	0.983653	0.0129847	1	2.88069	1	6	MCAP_RS01805	5	28	7	110000000	130000000	170000000	120000000
mcapr18828	MCAP_RS01975	+	482511	482954	147	0.995353	0.0053671	1	4.13804	1	6	MCAP_RS01975	2	28	7	290000000	720000000	780000000	300000000
mcapr08276	MCAP_RS00280	+	66644	67114	156	0.986514	0.0129901	1	8.42408	1	6	MCAP_RS00280	2	28	7	69000000	110000000	190000000	67000000
mcapr11396	MCAP_RS02005	+	490151	490633	160	0.984342	0.0133797	1	7.76806	1	6	MCAP_RS02005	5	16	7	35000000	67000000	94000000	27000000
mcapr32738	MCAP_RS02895	-	686946	686410	178	0.99422	0.00675027	1	1.21227	0	6	MCAP_RS02895	5	18	7	15000000	35000000	31000000	28000000
mcapr08500	MCAP_RS00420	+	95519	96064	181	0.977789	0.0171437	1	8.60049	1	6	MCAP_RS00420	7	25	7	140000000	230000000	240000000	160000000
mcapr41260	MCAP_RS02575	-	609548	609000	182	0.999888	0.000446955	1	6.80768	1	6	MCAP_RS02575	2	36	7	79000000	620000000	530000000	420000000
mcapr41161	MCAP_RS02620	-	628097	627543	184	0.98355	0.014112	1	9.35929	1	6	MCAP_RS02620	3	33	7	450000000	870000000	1100000000	470000000
mcapr26022	MCAP_RS02360	-	558685	558116	189	0.992956	0.00723843	1	1.94056	0	6	MCAP_RS02360	4	22	7	9600000	31000000	32000000	9300000
mcapr28024	MCAP_RS01240	-	301690	301100	196	0.999249	0.00140296	1	4.40789	1	6	MCAP_RS01240	8	19	7	31000000	68000000	60000000	26000000
mcapr07746	MCAP_RS00070	+	7853	8452	199	0.987607	0.0124706	1	4.97702	1	6	MCAP_RS00070	7	16	7	13000000	46000000	49000000	12000000
mcapr18765	MCAP_RS01930	+	473844	474452	202	0.992613	0.00686557	1	0.00684717	0	6	MCAP_RS01930	7	15	7	4300000	20000000	27000000	7000000
mcapr33198	MCAP_RS02635	-	631968	631351	205	0.998857	0.00229064	1	6.19298	1	6	MCAP_RS02635	2	18	7	96000000	160000000	160000000	100000000
mcapr25480	MCAP_RS02670	-	637918	637250	222	0.976495	0.0191468	1	1.65112	0	6	MCAP_RS02670	4	13	7	17000000	61000000	26000000	33000000
mcapr31047	MCAP_RS04040	-	931533	930838	231	0.99089	0.00960948	1	2.20129	1	6	MCAP_RS04040	8	17	7	14000000	31000000	45000000	14000000
mcapr39708	MCAP_RS03540	-	819233	818538	231	0.977998	0.0207965	1	3.10432	1	6	MCAP_RS03540	1	22	7	110000000	250000000	300000000	120000000
mcapr13372	MCAP_RS03105	+	731978	732712	244	0.990567	0.00909207	1	6.49486	1	6	MCAP_RS03105	7	26	7	69000000	150000000	160000000	73000000
mcapr39198	MCAP_RS03825	-	880571	879834	245	0.938999	0.026447	1	6.6854	1	6	MCAP_RS03825	3	22	7	44000000	82000000	110000000	33000000
mcapr07754	MCAP_RS00080	+	9074	9817	247	0.972294	0.015717	1	1.75456	0	6	MCAP_RS00080	7	21	7	26000000	74000000	62000000	19000000
mcapr29946	MCAP_RS00325	-	74218	73466	250	0.973849	0.0189727	1	2.82919	1	6	MCAP_RS00325	7	13	7	13000000	24000000	25000000	11000000
mcapr33113	MCAP_RS02685	-	640059	639292	255	0.995884	0.00533937	1	6.71726	1	6	MCAP_RS02685	2	20	7	50000000	230000000	230000000	53000000
mcapr25876	MCAP_RS02420	-	573052	572276	258	0.998265	0.0026529	1	6.95038	1	6	MCAP_RS02420	5	20	7	45000000	850000000	57000000	50000000
mcapr23422	MCAP_RS03965	-	913699	912884	271	0.99168	0.00934763	1	0.335638	0	6	MCAP_RS03965	5	15	7	4900000	40000000	93000000	60000000
mcapr15531	MCAP_RS00090	+	10590	11411	273	0.999642	0.00108298	1	4.36394	1	6	MCAP_RS00090	8	27	7	48000000	98000000	87000000	56000000
mcapr31902	MCAP_RS03545	-	820092	819238	284	0.998534	0.00284135	1	5.80458	1	6	MCAP_RS03545	7	23	7	13000000	89000000	93000000	1500000
mcapr10406	MCAP_RS04405	+	340973	341833	286	0.998411	0.0026335	1	1.66832	0	6	MCAP_RS04405	4	7	7	3000000	29000000	0	5500000
mcapr11881	MCAP_RS02325	+	550367	551266	299	0.999437	0.00215017	1	5.77776	1	6	MCAP_RS02325	10	27	7	21000000	34000000	37000000	22000000
mcapr27855	MCAP_RS01325	-	318697	317795	300	0.998947	0.00173555	1	4.23202	1	6	MCAP_RS01325	5	17	7	26000000	83000000	99000000	26000000
mcapr03563	MCAP_RS01960	+	479149	480078	309	0.995885	0.00511747	1	4.01311	1	6	MCAP_RS01960	8	13	7	9000000	27000000	33000000	11000000
mcapr24188	MCAP_RS03350	-	796912	795902	336	0.985298	0.0140687	1	6.94806	1	6	MCAP_RS03350	9	35	7	91000000	560000000	430000000	120000000
mcapr21919	MCAP_RS03855	+	885975	887348	457	0.996455	0.00417849	1	2.87537	1	6	MCAP_RS03855	12	30	7	4600000	23000000	16000000	6500000
mcapr05018	MCAP_RS02825	+	668143	669558	471	0.999016	0.0023333	1	2.1523	1	6	MCAP_RS02825	8	12	7	6500000	31000000	34000000	4600000
mcapr45528		-	55241	53640	533	0.999246	0.0018548	1	5.70938	1	6	MCAP_RS00230	9	16	7	5300000	8300000	6700000	5300000
mcapr00317		+	45211	47769	852	0.986595	0.0114688	1	3.96143	1	6	MCAP_RS00210	20	21	7	5500000	37000000	51000000	7200000
mcapr24840	Putative Protein	-	726736	726575	53	0.49	0.0958837	1	2.27673	1	2	mmyco11240||/inference=coordinates: similar to aa sequence:refseq:np_975366.1	0	30	8	220000000	710000000	780000000	230000000
mcapr37586	MCAP_RS00300	-	69696	69481	71	0.79	0.0094402	1	6.07913	1	6	MCAP_RS00300	2	39	8	82000000	650000000	670000000	150000000
mcapr00174	MCAP_RS00150	+	29671	29898	75	0.79	0.0062856	1	8.83211	1	6	MCAP_RS00150	0	35	8	1800000000	2800000000	3100000000	2100000000
mcapr24085	MCAP_RS03485	-	812413	812129	94	0.77	0.0152658	1	9.56946	1	6	MCAP_RS03485	1	40	8	860000000	2900000000	3400000000	840000000
mcapr39658	MCAP_RS03570	-	825740	825444	98	0.8	0.0020895	1	7.84232	1	6	MCAP_RS03570	2	24	8	140000000	320000000	440000000	140000000
mcapr33230	MCAP_RS02615	-	627525	627223	100	0.8	0.00480781	1	7.21987	1	6	MCAP_RS02615	3	26	8	100000000	560000000	560000000	75000000
mcapr15145	MCAP_RS04180	+	966122	966430	102	0.997212	0.00380089	1	12.3419	1	6	MCAP_RS04180	5	85	8	2200000000	8700000000	10000000000	2300000000
mcapr18996	MCAP_RS02090	+	500454	500768	104	0.987794	0.0125993	1	9.51144	1	6	MCAP_RS02090	3	23	8	29000000	250000000	350000000	40000000
mcapr13028	MCAP_RS02870	+	682175	682540	121	0.998957	0.00319882	1	3.4689	1	6	MCAP_RS02870	4	39	8	120000000	320000000	440000000	130000000
mcapr19550	MCAP_RS02385	+	565740	566135	131	0.994787	0.0085119	1	5.22629	1	6	MCAP_RS02385	4	31	8	470000000	930000000	1200000000	490000000
mcapr16389	MCAP_RS00670	+	159630	160067	145	0.99835	0.00334356	1	9.78966	1	6	MCAP_RS00670	2	41	8	240000000	930000000	1400000000	230000000
mcapr08693	MCAP_RS00540	+	124739	125182	147	0.999154	0.00217483	1	6.46163	1	6	MCAP_RS00540	7	34	8	210000000	740000000	970000000	230000000
mcapr15248	MCAP_RS04250	+	981284	981748	154	0.967942	0.0205517	1	7.88746	1	6	MCAP_RS04250	6	27	8	55000000	150000000	180000000	58000000
mcapr32976	MCAP_RS02770	-	655941	655474	155	0.96793	0.0201943	1	3.21785	1	6	MCAP_RS02770	8	17	8	8700000	140000000	37000000	15000000
mcapr32979	MCAP_RS02760	-	655041	654547	164	0.958771	0.0285695	1	4.96079	1	6	MCAP_RS02760	10	23	8	19000000	57000000	64000000	22000000
mcapr16050	MCAP_RS00425	+	96066	96611	181	0.997003	0.00526582	1	5.9486	1	6	MCAP_RS00425	5	26	8	51000000	110000000	140000000	45000000
mcapr00472	MCAP_RS00290	+	68104	68670	188	0.979091	0.0135307	1	4.43729	1	6	MCAP_RS00290	5	27	8	81000000	240000000	320000000	89000000
mcapr23704	MCAP_RS03790	-	870565	869897	222	0.995956	0.00678246	1	6.1235	1	6	MCAP_RS03790	6	42	8	76000000	290000000	330000000	90000000
mcapr22637	MCAP_RS04265	+	983814	984512	232	0.99641	0.00584157	1	9.58836	1	6	MCAP_RS04265	6	35	8	230000000	1100000000	1200000000	250000000
mcapr21424	MCAP_RS03555	+	821781	822509	242	0.996453	0.00627387	1	8.12353	1	6	MCAP_RS03555	4	36	8	140000000	260000000	410000000	150000000
mcapr03708	MCAP_RS02075	+	498691	499581	296	0.996226	0.00424484	1	0.175083	0	6	MCAP_RS02075	8	23	8	4800000	43000000	51000000	6100000
mcapr39588	MCAP_RS03585	-	830663	829755	302	0.995093	0.00536937	1	1.11792	0	6	MCAP_RS03585	7	16	8	7100000	21000000	24000000	8500000
mcapr26431	MCAP_RS02150	-	512008	511079	309	0.982806	0.0153115	1	0.70363	0	6	MCAP_RS02150	8	15	8	12000000	17000000	19000000	12000000
mcapr16327	MCAP_RS00600	+	142566	143576	336	0.969879	0.0173729	1	5.86971	1	6	MCAP_RS00600	9	21	8	33000000	72000000	100000000	37000000
mcapr01521	MCAP_RS00820	+	197113	198132	339	0.989851	0.0124098	1	9.30131	1	6	MCAP_RS00820	5	27	8	130000000	180000000	230000000	99000000
mcapr06715	MCAP_RS03880	+	894982	896091	369	0.993697	0.00725101	1	3.35411	1	6	MCAP_RS03880	11	18	8	9400000	51000000	42000000	13000000
mcapr41702		-	543374	541179	731	0.996045	0.00448858	1	0.604378	0	6	MCAP_RS02300	15	17	8	39000000	12000000	24000000	47000000
mcapr24091	MCAP_RS03470	-	810919	810584	111	0.997753	0.00300338	1	10.1845	1	6	MCAP_RS03470	4	64	9	1500000000	4000000000	4700000000	1700000000
mcapr39854	MCAP_RS03365	-	799517	799158	119	0.993886	0.00875163	1	10.5175	1	6	MCAP_RS03365	4	83	9	710000000	3700000000	4300000000	930000000
mcapr28550	MCAP_RS01025	-	248791	248432	119	0.998446	0.00296344	1	9.30622	1	6	MCAP_RS01025	0	70	9	1400000000	3100000000	2800000000	1500000000
mcapr39793	MCAP_RS03445	-	808760	808392	122	0.994436	0.00675288	1	10.4101	1	6	MCAP_RS03445	4	73	9	900000000	3400000000	3900000000	960000000
mcapr24118	MCAP_RS03425	-	807265	806876	129	0.990096	0.0115712	1	10.8167	1	6	MCAP_RS03425	3	111	9	720000000	2800000000	3200000000	690000000
mcapr24105	MCAP_RS03455	-	809449	809033	138	0.996185	0.00716485	1	10.1302	1	6	MCAP_RS03455	5	71	9	2300000000	5300000000	6400000000	2400000000
mcapr09937	MCAP_RS01170	+	281447	281869	140	0.999487	0.0013203	1	2.56007	1	6	MCAP_RS01170	9	19	9	12000000	48000000	190000000	6700000
mcapr08361	MCAP_RS00345	+	77432	77860	142	0.978849	0.0143449	1	10.9878	1	6	MCAP_RS00345	4	71	9	1700000000	6100000000	7100000000	1700000000
mcapr01953	MCAP_RS01085	+	259234	259665	143	0.992428	0.00665568	1	7.67469	1	6	MCAP_RS01085	6	33	9	110000000	190000000	220000000	110000000
mcapr22600	MCAP_RS04230	+	976887	977321	144	0.99913	0.00233169	1	7.02888	1	6	MCAP_RS04230	5	30	9	56000000	160000000	190000000	66000000
mcapr40588	MCAP_RS02975	-	704402	703953	149	0.998063	0.0036802	1	3.97467	1	6	MCAP_RS02975	7	27	9	20000000	160000000	82000000	15000000
mcapr01427	MCAP_RS00745	+	176671	177171	166	0.994741	0.00655304	1	0.224112	0	6	MCAP_RS00745	5	28	9	63000000	220000000	250000000	74000000
mcapr17767	MCAP_RS01375	+	335085	335603	172	0.998342	0.00289253	1	3.82489	1	6	MCAP_RS01375	3	38	9	210000000	840000000	820000000	240000000
mcapr02472	Putative Protein	+	335689	336228	179	0.944839	0.0297537	1	5.88998	1	6	lcl|NC_007633.1_cds_WP_011387159.1_269	5	32	9	220000000	710000000	620000000	210000000
mcapr15484	MCAP_RS00045	+	2682	3224	180	0.996644	0.00406386	1	2.7286	1	6	MCAP_RS00045	5	24	9	33000000	40000000	42000000	40000000
mcapr43962	MCAP_RS01035	-	249572	249027	181	0.994832	0.00585505	1	10.1854	1	6	MCAP_RS01035	3	45	9	430000000	1300000000	1700000000	460000000
mcapr03454	MCAP_RS01890	+	460546	461151	201	0.953026	0.0255612	1	3.95545	1	6	MCAP_RS01890	4	29	9	740000000	1400000000	970000000	760000000
mcapr18170	MCAP_RS01620	+	382602	383222	206	0.999161	0.00181835	1	2.49668	1	6	MCAP_RS01620	8	29	9	51000000	66000000	79000000	49000000
mcapr00045	MCAP_RS00075	+	8455	9096	213	0.99896	0.00179631	1	7.74827	1	6	MCAP_RS00075	9	41	9	140000000	440000000	350000000	120000000
mcapr21867	MCAP_RS03815	+	878043	878714	223	0.98606	0.0175134	1	1.651	0	6	MCAP_RS03815	5	27	9	41000000	66000000	64000000	43000000
mcapr41546	MCAP_RS02410	-	570911	570228	227	0.995702	0.00592399	1	3.76485	1	6	MCAP_RS02410	5	25	9	30000000	81000000	83000000	18000000
mcapr35704	MCAP_RS01255	-	303516	302827	229	0.995978	0.00560983	1	0	0	6	MCAP_RS01255	5	21	9	54000000	160000000	180000000	59000000
mcapr19146	MCAP_RS02185	+	517320	518039	239	0.99648	0.00583529	1	4.26737	1	6	MCAP_RS02185	2	21	9	19000000	82000000	67000000	21000000
mcapr32061	MCAP_RS03345	-	795900	795151	249	0.99432	0.00605711	1	3.72501	1	6	MCAP_RS03345	8	13	9	21000000	42000000	31000000	15000000
mcapr33085	MCAP_RS02700	-	642453	641701	250	0.993866	0.00654505	1	2.1239	1	6	MCAP_RS02700	10	19	9	19000000	36000000	28000000	19000000
mcapr24907	MCAP_RS03040	-	716965	716204	253	0.967753	0.0232844	1	2.01808	0	6	MCAP_RS03040	4	26	9	39000000	330000000	200000000	44000000
mcapr23612	MCAP_RS03845	-	885529	884729	266	0.999466	0.00187595	1	3.75568	1	6	MCAP_RS03845	5	39	9	34000000	94000000	94000000	36000000
mcapr25483	MCAP_RS02660	-	636367	635564	267	0.992406	0.00683239	1	1.89723	0	6	MCAP_RS02660	8	23	9	26000000	85000000	89000000	33000000
mcapr24597	MCAP_RS03185	-	757204	756269	311	0.997662	0.00380261	1	1.01464	0	6	MCAP_RS03185	8	20	9	11000000	25000000	28000000	15000000
mcapr14761	MCAP_RS03950	+	909935	910906	323	0.888304	0.0565401	1	0.625712	0	6	MCAP_RS03950	10	20	9	16000000	32000000	32000000	16000000
mcapr00434	MCAP_RS00265	+	62638	63615	325	0.639153	0.120291	0	3.95893	1	6	MCAP_RS00265	9	14	9	8700000	25000000	35000000	13000000
mcapr25094	MCAP_RS02905	-	688306	687308	332	0.990204	0.00897296	1	1.40515	0	6	MCAP_RS02905	6	35	9	15000000	42000000	48000000	16000000
mcapr23849	MCAP_RS03645	-	845638	844625	337	0.987151	0.0127067	1	1.48107	0	6	MCAP_RS03645	14	15	9	6600000	7300000	14000000	6600000
mcapr27972	MCAP_RS01280	-	308479	307403	358	0.979507	0.0174149	1	1.35364	0	6	MCAP_RS01280	6	23	9	31000000	50000000	70000000	34000000
mcapr16920	MCAP_RS00955	+	228765	229850	361	0.999919	0.000407202	1	5.32636	1	6	MCAP_RS00955	6	17	9	7600000	57000000	45000000	9600000
mcapr24499	MCAP_RS03220	-	770368	769262	368	0.986936	0.0127236	1	5.14165	1	6	MCAP_RS03220	10	21	9	9300000	33000000	38000000	9500000
mcapr14406	MCAP_RS03710	+	861836	862984	382	0.995668	0.00597045	1	1.93716	0	6	MCAP_RS03710	7	30	9	36000000	57000000	56000000	33000000
mcapr18826	MCAP_RS01965	+	480057	481244	395	0.967758	0.0183567	1	0.585761	0	6	MCAP_RS01965	10	15	9	7700000	21000000	22000000	11000000
mcapr22786	MCAP_RS04345	-	1009240	1008050	396	0.992261	0.00823936	1	9.64227	1	6	MCAP_RS04345	3	39	9	220000000	340000000	370000000	200000000
mcapr33278	MCAP_RS02600	-	623349	622111	412	0.995431	0.00769874	1	3.66052	1	6	MCAP_RS02600	12	12	9	5000000	19000000	14000000	4400000
mcapr31596	Putative Protein	-	858684	857413	423	0.999208	0.00152648	1	2.52893	1	6	lcl|NC_007633.1_cds_WP_011387486.1_606	5	28	9	19000000	71000000	92000000	17000000
mcapr18920	MCAP_RS02000	+	488835	490145	436	0.994213	0.00807273	1	5.65667	1	6	MCAP_RS02000	5	36	9	86000000	140000000	160000000	84000000
mcapr03675	MCAP_RS02015	+	491908	493293	461	0.994263	0.00717817	1	5.06454	1	6	MCAP_RS02015	8	36	9	57000000	100000000	99000000	58000000
mcapr39807	MCAP_RS03400	-	804704	803256	482	0.983411	0.0160343	1	10.0151	1	6	MCAP_RS03400	4	25	9	300000000	160000000	190000000	350000000
mcapr03215	MCAP_RS01790	+	432889	434352	487	0.663719	0.0988314	0	3.14899	1	6	MCAP_RS01790	6	21	9	310000000	230000000	600000000	170000000
mcapr39908		-	784154	782589	521	0.987328	0.0120101	1	5.6663	1	6	MCAP_RS03310	8	32	9	280000000	48000000	62000000	280000000
mcapr23301		-	928741	926975	588	0.975714	0.0218656	1	6.07101	1	6	MCAP_RS04020	8	31	9	65000000	90000000	100000000	35000000
mcapr16228	MCAP_RS00520	+	119802	120275	157	0.997054	0.0041955	1	8.45282	1	6	MCAP_RS00520	1	37	10	110000000	360000000	450000000	130000000
mcapr35027	MCAP_RS01710	-	401658	401164	164	0.998084	0.0038243	1	5.70621	1	6	MCAP_RS01710	7	31	10	120000000	350000000	360000000	130000000
mcapr33581	MCAP_RS02510	-	591465	590953	170	0.997399	0.00576235	1	9.18685	1	6	MCAP_RS02510	6	54	10	840000000	2000000000	2000000000	860000000
mcapr31988	MCAP_RS03420	-	806862	806320	180	0.995148	0.00661223	1	11.0702	1	6	MCAP_RS03420	5	55	10	1700000000	4200000000	4700000000	2000000000
mcapr10714	MCAP_RS01660	+	391217	391771	184	0.992035	0.0068673	1	1.01358	0	6	MCAP_RS01660	6	21	10	24000000	59000000	67000000	22000000
mcapr13114	MCAP_RS02930	+	692084	692644	186	0.994753	0.00628811	1	9.80593	1	6	MCAP_RS02930	6	45	10	730000000	2000000000	2400000000	790000000
mcapr00963	MCAP_RS00535	+	124048	124608	186	0.997867	0.00336656	1	5.3657	1	6	MCAP_RS00535	9	36	10	72000000	170000000	210000000	70000000
mcapr00282	Putative Protein	+	41947	42555	202	0.99778	0.0033207	1	7.20937	1	1	ssaba15431||ribose/galactose abc transporter substrate-binding protein	8	30	10	36000000	120000000	140000000	42000000
mcapr24925	MCAP_RS03020	-	713902	713285	205	0.999411	0.00148277	1	7.06254	1	6	MCAP_RS03020	8	45	10	150000000	560000000	600000000	150000000
mcapr09088	MCAP_RS00725	+	172616	173245	209	0.996172	0.00584556	1	7.94854	1	6	MCAP_RS00725	4	59	10	210000000	670000000	720000000	210000000
mcapr32570	MCAP_RS03030	-	715380	714745	211	0.986846	0.0143476	1	5.43629	1	6	MCAP_RS03030	4	35	10	88000000	250000000	310000000	92000000
mcapr10644	MCAP_RS01610	+	380489	381184	231	0.996775	0.00397162	1	0.879206	0	6	MCAP_RS01610	4	19	10	25000000	89000000	92000000	18000000
mcapr21758	MCAP_RS03760	+	864129	864857	242	0.998826	0.00330874	1	6.61313	1	6	MCAP_RS03760	6	29	10	57000000	140000000	180000000	72000000
mcapr24166	MCAP_RS03390	-	802486	801731	251	0.996388	0.00327572	1	9.08633	1	6	MCAP_RS03390	5	31	10	40000000	210000000	220000000	46000000
mcapr25484	MCAP_RS02650	-	635542	634769	257	0.997581	0.0038617	1	3.15477	1	6	MCAP_RS02650	4	36	10	34000000	340000000	240000000	76000000
mcapr41327	MCAP_RS02530	-	599489	598713	258	0.992984	0.00738128	1	0.844501	0	6	MCAP_RS02530	9	28	10	50000000	120000000	100000000	54000000
mcapr36884	MCAP_RS00630	-	150072	149275	265	0.996755	0.0056999	1	5.90296	1	6	MCAP_RS00630	7	25	10	41000000	51000000	74000000	36000000
mcapr00030	MCAP_RS00050	+	3208	4014	268	0.996083	0.00478741	1	1.08627	0	6	MCAP_RS00050	5	30	10	28000000	86000000	49000000	27000000
mcapr11559	MCAP_RS02155	+	512075	512890	271	0.997078	0.00373827	1	2.90809	1	6	MCAP_RS02155	3	24	10	33000000	180000000	130000000	32000000
mcapr23345	MCAP_RS04005	-	924070	923231	279	0.978544	0.0190878	1	4.68141	1	6	MCAP_RS04005	5	31	10	22000000	120000000	120000000	23000000
mcapr33477	era	-	606615	605710	301	0.99958	0.00101577	1	4.60725	1	6	era	3	33	10	67000000	280000000	340000000	77000000
mcapr20351	MCAP_RS02875	+	682755	683672	305	0.997841	0.00523655	1	3.61967	1	6	MCAP_RS02875	8	30	10	19000000	110000000	110000000	25000000
mcapr22008	MCAP_RS03910	+	901773	902702	309	0.995144	0.00591851	1	2.40133	1	6	MCAP_RS03910	15	28	10	14000000	47000000	32000000	17000000
mcapr00418	MCAP_RS00255	+	60541	61497	318	0.98438	0.0145125	1	5.15012	1	6	MCAP_RS00255	8	31	10	34000000	240000000	230000000	170000000
mcapr22351	MCAP_RS04110	+	948123	949082	319	0.998916	0.00232915	1	5.6095	1	6	MCAP_RS04110	9	30	10	13000000	63000000	68000000	15000000
mcapr11389	MCAP_RS01995	+	487883	488851	322	0.999503	0.00163399	1	6.70674	1	6	MCAP_RS01995	7	23	10	77000000	120000000	140000000	81000000
mcapr11373	MCAP_RS01980	+	482987	483976	329	0.980653	0.0134973	1	2.509	1	6	MCAP_RS01980	15	21	10	12000000	30000000	19000000	11000000
mcapr13027	Putative Protein	+	680966	681991	341	0.911965	0.0432803	1	5.04286	1	2	mbovi40904||/inference=existence: similar to aa sequence:refseq:wp_013954782.1	10	30	10	23000000	67000000	65000000	24000000
mcapr20721	MCAP_RS03090	+	729282	730358	358	0.997725	0.00336557	1	0.66033	0	6	MCAP_RS03090	7	29	10	28000000	53000000	60000000	29000000
mcapr15016	MCAP_RS04115	+	949106	950236	376	0.996657	0.00449034	1	2.80523	1	6	MCAP_RS04115	8	26	10	14000000	53000000	72000000	15000000
mcapr11397	MCAP_RS02010	+	490673	491827	384	0.998446	0.00215528	1	1.21045	0	6	MCAP_RS02010	6	42	10	49000000	140000000	200000000	64000000
mcapr15962	MCAP_RS00365	+	79854	81053	399	0.9076	0.0629047	1	3.7562	1	6	MCAP_RS00365	12	14	10	10000000	3900000	25000000	16000000
mcapr28629	MCAP_RS00990	-	239890	238589	433	0.941018	0.0308852	1	1.28532	0	6	MCAP_RS00990	11	22	10	8200000	38000000	32000000	18000000
mcapr35576	MCAP_RS01355	-	324603	323167	478	0.993057	0.00742559	1	6.10839	1	6	MCAP_RS01355	10	72	10	110000000	340000000	430000000	140000000
mcapr09108	MCAP_RS00740	+	175184	176662	492	0.947443	0.0295744	1	1.40628	0	6	MCAP_RS00740	10	18	10	19000000	29000000	33000000	91000000
mcapr05019	MCAP_RS02830	+	669691	671172	493	0.999523	0.00161089	1	4.60001	1	6	MCAP_RS02830	4	66	10	46000000	130000000	110000000	50000000
mcapr25724		-	597304	595793	503	0.997746	0.00360454	1	4.3158	1	6	MCAP_RS02520	4	33	10	63000000	100000000	73000000	70000000
mcapr38899		-	922202	920337	621	0.982449	0.0128413	1	0.0167497	0	6	MCAP_RS03995	9	20	10	8500000	23000000	35000000	6200000
mcapr10981		+	422903	425152	749	0.988508	0.0123121	1	6.13041	1	6	MCAP_RS01770	11	38	10	22000000	0	28000000	10000000
mcapr03174		+	428011	430263	750	0.987837	0.0126463	1	6.65578	1	6	MCAP_RS01780	12	31	10	7700000	62000000	70000000	5900000
mcapr31948	MCAP_RS03475	-	811209	810943	88	0.8	0.00456646	1	10.6317	1	6	MCAP_RS03475	2	68	11	2000000000	3500000000	5800000000	2000000000
mcapr24176	MCAP_RS03380	-	801274	800909	121	0.976554	0.0165927	1	11.1992	1	6	MCAP_RS03380	3	56	11	1600000000	3500000000	3900000000	1700000000
mcapr00172	MCAP_RS00140	+	28783	29196	137	0.995817	0.00510777	1	11.1348	1	6	MCAP_RS00140	1	105	11	820000000	6000000000	5400000000	870000000
mcapr32079	MCAP_RS03335	-	790761	790306	151	0.997018	0.0038984	1	13.8266	1	6	MCAP_RS03335	4	60	11	770000000	2900000000	3100000000	810000000
mcapr02145	MCAP_RS01180	+	283765	284229	154	0.981525	0.014527	1	10.9248	1	6	MCAP_RS01180	4	71	11	750000000	1900000000	2100000000	860000000
mcapr00573	MCAP_RS00355	+	78769	79266	165	0.989695	0.00852648	1	11.2754	1	6	MCAP_RS00355	4	96	11	1900000000	4900000000	5200000000	2100000000
mcapr08482	MCAP_RS00390	+	91301	91798	165	0.967329	0.0173376	1	6.9584	1	6	MCAP_RS00390	8	49	11	120000000	300000000	330000000	120000000
mcapr17067	MCAP_RS01045	+	250422	250994	190	0.992603	0.00692226	1	2.24366	1	6	MCAP_RS01045	6	37	11	81000000	150000000	110000000	80000000
mcapr17131	MCAP_RS01090	+	259671	260243	190	0.994895	0.00916536	1	8.57667	1	6	MCAP_RS01090	3	51	11	570000000	2100000000	1900000000	760000000
mcapr18602	MCAP_RS01840	+	449586	450185	199	0.999157	0.00173007	1	1.86471	0	6	MCAP_RS01840	5	30	11	68000000	170000000	170000000	77000000
mcapr17314	MCAP_RS01190	+	284721	285347	208	0.998083	0.00470775	1	6.69117	1	6	MCAP_RS01190	7	47	11	39000000	240000000	120000000	35000000
mcapr25481	MCAP_RS02665	-	637225	636581	214	0.995105	0.00548941	1	2.97636	1	6	MCAP_RS02665	5	22	11	8700000	95000000	64000000	12000000
mcapr32698	MCAP_RS02920	-	690987	690292	231	0.994823	0.00683568	1	0.7943	0	6	MCAP_RS02920	5	25	11	34000000	99000000	120000000	39000000
mcapr40525	MCAP_RS03015	-	713273	712560	237	0.994781	0.00690644	1	6.34077	1	6	MCAP_RS03015	5	59	11	120000000	650000000	350000000	130000000
mcapr35697	MCAP_RS01265	-	305016	304294	240	0.999816	0.000707659	1	6.88776	1	6	MCAP_RS01265	5	66	11	120000000	640000000	640000000	140000000
mcapr23376	MCAP_RS03990	-	920359	919631	242	0.985109	0.012756	1	1.2106	0	6	MCAP_RS03990	12	33	11	69000000	220000000	200000000	71000000
mcapr08028	MCAP_RS00175	+	35027	35824	265	0.995225	0.00572396	1	3.3849	1	6	MCAP_RS00175	11	29	11	18000000	71000000	52000000	15000000
mcapr30476	MCAP_RS04340	-	1007970	1007173	265	0.997894	0.00376243	1	2.50921	1	6	MCAP_RS04340	8	34	11	11000000	43000000	46000000	14000000
mcapr10677	MCAP_RS01635	+	385946	386776	276	0.995353	0.00611457	1	4.50081	1	6	MCAP_RS01635	5	32	11	57000000	180000000	180000000	52000000
mcapr18681	pyrH	+	461160	461996	278	0.995278	0.00670472	1	7.31733	1	6	pyrH	9	39	11	140000000	320000000	360000000	130000000
mcapr21774	MCAP_RS03770	+	865701	866537	278	0.997757	0.00321969	1	6.85295	1	6	MCAP_RS03770	5	33	11	46000000	1100000000	1200000000	83000000
mcapr22370	MCAP_RS04120	+	950247	951086	279	0.999717	0.00103363	1	6.676	1	6	MCAP_RS04120	6	47	11	140000000	310000000	370000000	150000000
mcapr02876	MCAP_RS01655	+	390352	391230	292	0.998454	0.00284204	1	3.79957	1	6	MCAP_RS01655	8	29	11	26000000	50000000	55000000	45000000
mcapr31102	MCAP_RS04000	-	923238	922342	298	0.967775	0.0226909	1	4.29613	1	6	MCAP_RS04000	9	27	11	20000000	77000000	78000000	75000000
mcapr11662	MCAP_RS02245	+	529607	530716	369	0.998105	0.00270751	1	5.88434	1	6	MCAP_RS02245	6	49	11	140000000	340000000	370000000	160000000
mcapr41140	MCAP_RS02640	-	633137	632010	375	0.998937	0.00211341	1	2.67804	1	6	MCAP_RS02640	3	30	11	33000000	110000000	120000000	36000000
mcapr06380	MCAP_RS03680	+	854314	855510	398	0.986785	0.0129326	1	3.63921	1	6	MCAP_RS03680	13	29	11	18000000	38000000	47000000	17000000
mcapr01520	MCAP_RS00815	+	195862	197106	414	0.996958	0.00437401	1	9.8065	1	6	MCAP_RS00815	5	32	11	200000000	150000000	130000000	140000000
mcapr16269	MCAP_RS00560	+	128925	130250	441	0.995921	0.00598587	1	5.41007	1	6	MCAP_RS00560	4	35	11	45000000	530000000	620000000	50000000
mcapr15928		+	74775	76349	524	0.950907	0.0266441	1	1.60889	0	6	MCAP_RS00335	5	23	11	17000000	62000000	79000000	20000000
mcapr15705		+	43614	45221	535	0.997226	0.00446148	1	6.78249	1	6	MCAP_RS00205	16	23	11	17000000	26000000	34000000	17000000
mcapr16599		+	185190	187031	613	0.998681	0.00219044	1	5.39987	1	6	MCAP_RS00785	12	22	11	21000000	83000000	66000000	21000000
mcapr05446		+	732721	734607	628	0.994511	0.00704853	1	4.73754	1	6	MCAP_RS03110	8	26	11	38000000	80000000	75000000	43000000
mcapr00574	rplL	+	79342	79710	122	0.978363	0.0148195	1	10.8931	1	6	rplL	3	426	12	5400000000	20000000000	23000000000	5900000000
mcapr25388	MCAP_RS02750	-	653821	653429	130	0.998293	0.00245998	1	10.1515	1	6	MCAP_RS02750	4	66	12	1300000000	11000000000	9300000000	1500000000
mcapr10272	MCAP_RS01350	+	322544	323107	187	0.992113	0.00812263	1	1.42741	0	6	MCAP_RS01350	8	24	12	38000000	75000000	54000000	38000000
mcapr38718	MCAP_RS04085	-	944483	943860	207	0.966461	0.0285419	1	0.881045	0	6	MCAP_RS04085	8	38	12	26000000	50000000	57000000	46000000
mcapr31942	MCAP_RS03490	-	813039	812413	208	0.99679	0.00646271	1	9.99418	1	6	MCAP_RS03490	4	105	12	1500000000	7600000000	4400000000	1600000000
mcapr32004	MCAP_RS03395	-	803127	802486	213	0.997888	0.00306316	1	4.61331	1	6	MCAP_RS03395	9	54	12	140000000	450000000	540000000	250000000
mcapr20881	MCAP_RS03160	+	750894	751562	222	0.998243	0.00274586	1	4.6934	1	6	MCAP_RS03160	10	45	12	160000000	450000000	430000000	190000000
mcapr25065	MCAP_RS02915	-	690283	689615	222	0.999072	0.00209195	1	3.99458	1	6	MCAP_RS02915	12	44	12	77000000	160000000	150000000	87000000
mcapr43520	MCAP_RS01315	-	317168	316500	222	0.997814	0.00393968	1	4.56579	1	6	MCAP_RS01315	8	44	12	55000000	160000000	170000000	52000000
mcapr31940	MCAP_RS03495	-	813723	813052	223	0.994666	0.00545061	1	11.3074	1	6	MCAP_RS03495	2	135	12	1100000000	4000000000	4700000000	1200000000
mcapr16957	MCAP_RS00970	+	233874	234593	239	0.991801	0.00866742	1	5.1293	1	6	MCAP_RS00970	8	36	12	94000000	270000000	260000000	80000000
mcapr00049	MCAP_RS00085	+	9817	10539	240	0.99906	0.00173735	1	3.42177	1	6	MCAP_RS00085	9	24	12	18000000	43000000	55000000	24000000
mcapr40999	MCAP_RS02755	-	654545	653823	240	0.987302	0.0108651	1	8.70839	1	6	MCAP_RS02755	6	27	12	28000000	88000000	110000000	41000000
mcapr40523	MCAP_RS03025	-	714698	713913	261	0.965054	0.0183015	1	6.55359	1	6	MCAP_RS03025	8	39	12	100000000	240000000	270000000	110000000
mcapr34057	MCAP_RS02255	-	532341	531553	262	0.989095	0.0103587	1	3.16348	1	6	MCAP_RS02255	7	55	12	49000000	190000000	190000000	51000000
mcapr41912	MCAP_RS02145	-	511070	509967	367	0.986328	0.0111546	1	0.65913	0	6	MCAP_RS02145	11	30	12	15000000	47000000	33000000	19000000
mcapr03679	MCAP_RS02025	+	493687	494838	383	0.998803	0.00432479	1	5.26407	1	6	MCAP_RS02025	7	40	12	63000000	150000000	180000000	52000000
mcapr06739		+	900262	901761	499	0.940554	0.0219887	1	5.93666	1	6	MCAP_RS03905	4	39	12	130000000	250000000	210000000	140000000
mcapr31876		-	829752	827752	666	0.984643	0.0112415	1	2.38268	1	6	MCAP_RS03580	10	31	12	30000000	47000000	49000000	34000000
mcapr33708		-	578277	576187	696	0.971321	0.0223646	1	3.97374	1	6	MCAP_RS02445	16	19	12	23000000	16000000	22000000	22000000
mcapr39752	MCAP_RS03500	-	814106	813798	102	0.992343	0.00705648	1	11.2687	1	6	MCAP_RS03500	5	77	13	1700000000	5400000000	5600000000	1800000000
mcapr40766	MCAP_RS02885	-	685865	685488	125	0.989714	0.0111775	1	4.79648	1	6	MCAP_RS02885	2	53	13	160000000	640000000	390000000	170000000
mcapr03400	MCAP_RS01865	+	454915	455547	210	0.99522	0.00665114	1	4.75453	1	6	MCAP_RS01865	4	80	13	380000000	1400000000	1600000000	410000000
mcapr27320	MCAP_RS01715	-	402421	401771	216	0.997894	0.00275866	1	5.46996	1	6	MCAP_RS01715	7	45	13	100000000	280000000	230000000	92000000
mcapr33712	MCAP_RS02435	-	575376	574705	223	0.999285	0.00183576	1	5.29332	1	6	MCAP_RS02435	10	32	13	89000000	360000000	250000000	93000000
mcapr35627	MCAP_RS01320	-	317793	317116	225	0.997051	0.00365169	1	5.81412	1	6	MCAP_RS01320	4	70	13	79000000	640000000	640000000	89000000
mcapr19062	MCAP_RS02120	+	505254	505934	226	0.999661	0.000994533	1	5.8618	1	6	MCAP_RS02120	5	57	13	86000000	250000000	280000000	87000000
mcapr32601	Putative Protein	-	708435	707728	235	0.993186	0.00856509	1	10.2036	1	6	lcl|NC_007633.1_cds_WP_011387458.1_579	0	66	13	980000000	4300000000	5100000000	910000000
mcapr22795	MCAP_RS04335	-	1007173	1006457	238	0.952242	0.0271437	1	3.27937	1	6	MCAP_RS04335	6	44	13	83000000	260000000	190000000	100000000
mcapr07198	MCAP_RS04135	+	954106	954858	250	0.995868	0.00607349	1	8.23798	1	6	MCAP_RS04135	11	72	13	180000000	480000000	540000000	200000000
mcapr41662	MCAP_RS02335	-	553670	552903	255	0.988798	0.0100358	1	7.14409	1	6	MCAP_RS02335	5	62	13	160000000	680000000	530000000	230000000
mcapr39459	MCAP_RS03675	-	854183	853320	287	0.999252	0.00179554	1	5.79383	1	6	MCAP_RS03675	6	39	13	100000000	300000000	490000000	93000000
mcapr05447	MCAP_RS03115	+	734620	735561	313	0.99855	0.00226561	1	5.40364	1	6	MCAP_RS03115	11	38	13	53000000	190000000	150000000	62000000
mcapr22613	MCAP_RS04245	+	980193	981230	345	0.971574	0.0181624	1	3.64027	1	6	MCAP_RS04245	10	49	13	100000000	220000000	240000000	78000000
mcapr00031	MCAP_RS00055	+	4069	5163	364	0.990013	0.0107652	1	4.82809	1	6	MCAP_RS00055	7	35	13	72000000	120000000	150000000	75000000
mcapr27854	MCAP_RS01330	-	319822	318707	371	0.999362	0.00157814	1	3.9709	1	6	MCAP_RS01330	10	25	13	15000000	33000000	39000000	15000000
mcapr00064	MCAP_RS00095	+	11404	12621	405	0.982213	0.0141647	1	0.130272	0	6	MCAP_RS00095	11	31	13	21000000	23000000	29000000	23000000
mcapr31591	MCAP_RS03700	-	860133	858892	413	0.998448	0.00261625	1	6.61879	1	6	MCAP_RS03700	6	44	13	90000000	380000000	260000000	100000000
mcapr23783	MCAP_RS03695	-	857209	855962	415	0.977718	0.0162422	1	6.04259	1	6	MCAP_RS03695	7	73	13	110000000	330000000	410000000	130000000
mcapr34191	MCAP_RS02160	-	514302	512935	455	0.996909	0.0102927	1	3.10823	1	6	MCAP_RS02160	16	22	13	18000000	35000000	42000000	11000000
mcapr27487	MCAP_RS0	-	370393	368903	496	0.992567	0.00811502	1	4.16074	1	6	MCAP_RS01550	8	34	13	17000000	76000000	72000000	18000000
mcapr16568	MCAP_RS00770	+	181185	181652	155	0.98786	0.0142523	1	9.56346	1	6	MCAP_RS00770	6	79	14	2000000000	2700000000	2900000000	2600000000
mcapr28005	MCAP_RS01270	-	305548	305075	157	0.993145	0.00956374	1	9.06812	1	6	MCAP_RS01270	8	62	14	680000000	2400000000	2800000000	780000000
mcapr03362	MCAP_RS01845	+	450199	450744	181	0.997976	0.00281036	1	6.40103	1	6	MCAP_RS01845	8	53	14	54000000	200000000	200000000	49000000
mcapr28533	MCAP_RS01040	-	250363	249761	200	0.998081	0.00487619	1	5.99445	1	6	MCAP_RS01040	5	60	14	130000000	620000000	600000000	160000000
mcapr11446	MCAP_RS02035	+	495977	496594	205	0.98337	0.0129055	1	1.63955	0	6	MCAP_RS02035	5	43	14	70000000	160000000	170000000	75000000
mcapr30718	MCAP_RS04255	-	982449	981796	217	0.999157	0.00167262	1	6.83828	1	6	MCAP_RS04255	9	56	14	300000000	650000000	830000000	300000000
mcapr12180	MCAP_RS02485	+	583631	584329	232	0.995025	0.0103866	1	7.25746	1	6	MCAP_RS02485	7	53	14	110000000	340000000	240000000	110000000
mcapr39785	MCAP_RS03465	-	810566	809865	233	0.991354	0.0102229	1	9.68759	1	6	MCAP_RS03465	7	91	14	2500000000	5100000000	5500000000	2500000000
mcapr01010	MCAP_RS00565	+	130252	130986	244	0.985504	0.0122701	1	5.0708	1	6	MCAP_RS00565	9	60	14	110000000	180000000	210000000	100000000
mcapr40130	MCAP_RS03195	-	759380	758556	274	0.993619	0.00618264	1	3.77233	1	6	MCAP_RS03195	7	49	14	110000000	330000000	340000000	110000000
mcapr45771	MCAP_RS00100	-	13454	12618	278	0.987675	0.0121603	1	4.94635	1	6	MCAP_RS00100	4	52	14	32000000	250000000	310000000	50000000
mcapr21032	MCAP_RS03235	+	771834	772685	283	0.999651	0.00151873	1	6.8189	1	6	MCAP_RS03235	7	48	14	130000000	300000000	340000000	140000000
mcapr25487	MCAP_RS02645	-	634117	633233	294	0.998797	0.00229284	1	3.91778	1	6	MCAP_RS02645	6	46	14	77000000	200000000	210000000	83000000
mcapr21107	MCAP_RS03295	+	780339	781226	295	0.999088	0.00197055	1	6.39146	1	6	MCAP_RS03295	8	49	14	250000000	990000000	620000000	260000000
mcapr38881	MCAP_RS04010	-	925010	924057	317	0.997778	0.00330437	1	2.26123	1	6	MCAP_RS04010	3	43	14	37000000	120000000	140000000	41000000
mcapr38500	MCAP_RS04190	-	969041	968067	324	0.991833	0.00887118	1	7.90452	1	6	MCAP_RS04190	12	41	14	46000000	150000000	160000000	50000000
mcapr09821	MCAP_RS01110	+	264143	265123	326	0.984227	0.0129812	1	9.49589	1	6	MCAP_RS01110	10	63	14	300000000	800000000	900000000	300000000
mcapr31936	MCAP_RS03505	-	815400	814402	332	0.995625	0.00646845	1	8.50305	1	6	MCAP_RS03505	6	71	14	59000000	400000000	470000000	68000000
mcapr09031	MCAP_RS00690	+	164060	165067	335	0.960816	0.0197817	1	9.70176	1	6	MCAP_RS00690	7	102	14	980000000	2600000000	3200000000	1100000000
mcapr03053	MCAP_RS01735	+	409342	410352	336	0.999601	0.00129336	1	5.21609	1	6	MCAP_RS01735	6	52	14	150000000	730000000	700000000	210000000
mcapr00283	Putative Protein	+	42571	43596	341	0.974389	0.0165587	1	7.20575	1	1	sapis16870||ribose/galactose abc transporter substrate-binding protein	7	37	14	46000000	190000000	65000000	48000000
mcapr03432	MCAP_RS01875	+	457447	458565	372	0.999784	0.00127003	1	5.5712	1	6	MCAP_RS01875	9	59	14	220000000	370000000	370000000	140000000
mcapr41612	MCAP_RS02370	-	560357	559119	412	0.988984	0.0118517	1	2.86971	1	6	MCAP_RS02370	11	44	14	29000000	84000000	82000000	34000000
mcapr31588	MCAP_RS03705	-	861696	860356	446	0.995387	0.00576424	1	4.25398	1	6	MCAP_RS03705	7	46	14	37000000	140000000	160000000	35000000
mcapr22816		-	993400	991832	522	0.949958	0.0296922	1	10.528	1	6	MCAP_RS04295	8	82	14	1200000000	1500000000	1800000000	1300000000
mcapr03468	frr	+	462007	462555	182	0.998571	0.00247203	1	7.16838	1	6	frr	4	61	15	550000000	2300000000	2600000000	550000000
mcapr01015	MCAP_RS00580	+	131539	132183	214	0.997013	0.00591973	1	10.0804	1	6	MCAP_RS00580	10	69	15	670000000	1500000000	1300000000	650000000
mcapr36182	MCAP_RS00980	-	237102	236419	227	0.99882	0.00223284	1	5.66464	1	6	MCAP_RS00980	3	86	15	610000000	2200000000	2200000000	720000000
mcapr35657	MCAP_RS01300	-	312864	312145	239	0.987577	0.012237	1	8.47136	1	6	MCAP_RS01300	5	78	15	160000000	880000000	660000000	180000000
mcapr43524	MCAP_RS01305	-	313673	312876	265	0.999283	0.00174444	1	7.7356	1	6	MCAP_RS01305	8	56	15	94000000	240000000	270000000	110000000
mcapr08359	MCAP_RS00340	+	76352	77230	292	0.992077	0.009155	1	5.27796	1	6	MCAP_RS00340	13	54	15	44000000	180000000	240000000	43000000
mcapr11507	MCAP_RS02100	+	501245	502132	295	0.998709	0.00240948	1	5.06536	1	6	MCAP_RS02100	8	41	15	34000000	120000000	150000000	32000000
mcapr41001	MCAP_RS02745	-	653336	652386	316	0.986538	0.0108532	1	5.71857	1	6	MCAP_RS02745	6	48	15	49000000	120000000	120000000	52000000
mcapr16474	MCAP_RS00720	+	171663	172613	316	0.999466	0.00135662	1	5.38372	1	6	MCAP_RS00720	9	58	15	47000000	250000000	320000000	58000000
mcapr17264	MCAP_RS01155	+	277239	278207	322	0.996484	0.00398946	1	10.6507	1	6	MCAP_RS01155	5	138	15	640000000	4500000000	3400000000	700000000
mcapr15845	MCAP_RS00260	+	61692	62708	338	0.793937	0.100646	0	5.81043	1	6	MCAP_RS00260	8	34	15	20000000	32000000	33000000	20000000
mcapr36100	MCAP_RS01020	-	248070	247015	351	0.999929	0.000349756	1	6.24483	1	6	MCAP_RS01020	6	58	15	240000000	1300000000	1300000000	260000000
mcapr23225	MCAP_RS04070	-	940030	938918	370	0.998205	0.00317066	1	9.19039	1	6	MCAP_RS04070	3	92	15	280000000	820000000	950000000	300000000
mcapr02169	MCAP_RS01210	+	288478	289665	395	0.999347	0.00163353	1	4.76599	1	6	MCAP_RS01210	7	49	15	79000000	210000000	240000000	83000000
mcapr01180	MCAP_RS00635	+	150259	151485	408	0.991699	0.00813305	1	6.00397	1	6	MCAP_RS00635	12	69	15	59000000	250000000	230000000	63000000
mcapr32213	MCAP_RS03215	-	769254	768010	414	0.998824	0.0021026	1	5.36518	1	6	MCAP_RS03215	11	43	15	47000000	96000000	170000000	54000000
mcapr38880		-	926867	925029	612	0.987338	0.0143421	1	0.296879	0	6	MCAP_RS04015	10	53	15	57000000	110000000	130000000	57000000
mcapr17360		+	289797	291767	656	0.996154	0.00483279	1	3.41274	1	6	MCAP_RS01215	14	26	15	8000000	43000000	23000000	8800000
mcapr00569	MCAP_RS00350	+	77860	78540	226	0.989412	0.0124866	1	10.6953	1	6	MCAP_RS00350	6	79	16	1900000000	5000000000	5900000000	2000000000
mcapr16470	MCAP_RS00705	+	168519	169235	238	0.99364	0.00719184	1	4.43075	1	6	MCAP_RS00705	7	44	16	43000000	270000000	220000000	47000000
mcapr39806	MCAP_RS03410	-	805925	805161	254	0.99345	0.00882896	1	10.851	1	6	MCAP_RS03410	7	171	16	2600000000	7500000000	8900000000	2800000000
mcapr13653	MCAP_RS03230	+	770984	771823	279	0.987303	0.0129557	1	7.81486	1	6	MCAP_RS03230	11	59	16	130000000	440000000	420000000	140000000
mcapr16077	MCAP_RS00435	+	98202	99044	280	0.996883	0.00512213	1	6.7409	1	6	MCAP_RS00435	9	56	16	56000000	180000000	150000000	61000000
mcapr18504	MCAP_RS01800	+	434823	435734	303	0.9957	0.00539459	1	0.546189	0	6	MCAP_RS01800	9	70	16	250000000	550000000	640000000	260000000
mcapr16227	MCAP_RS00515	+	118773	119792	339	0.996527	0.0100247	1	7.89175	1	6	MCAP_RS00515	11	66	16	390000000	1700000000	1300000000	410000000
mcapr11698	MCAP_RS02270	+	533708	534745	345	0.999507	0.00192795	1	4.76159	1	6	MCAP_RS02270	10	46	16	48000000	190000000	210000000	57000000
mcapr31050	MCAP_RS04030	-	930600	929506	364	0.999051	0.00200702	1	5.78157	1	6	MCAP_RS04030	8	69	16	57000000	360000000	300000000	63000000
mcapr41119	MCAP_RS02675	-	639011	637908	367	0.998651	0.00230273	1	3.70155	1	6	MCAP_RS02675	7	40	16	24000000	93000000	100000000	31000000
mcapr45014	MCAP_RS00480	-	112403	111276	375	0.999896	0.000530739	1	2.54309	1	6	MCAP_RS00480	6	58	16	33000000	150000000	89000000	52000000
mcapr11629	MCAP_RS02215	+	524021	525178	385	0.99893	0.00207194	1	4.04616	1	6	MCAP_RS02215	11	44	16	23000000	74000000	87000000	30000000
mcapr25898	MCAP_RS02405	-	570235	568919	438	0.999096	0.00303487	1	5.77697	1	6	MCAP_RS02405	11	31	16	23000000	58000000	60000000	24000000
mcapr16956		+	232248	233852	534	0.994763	0.00647633	1	4.94895	1	6	MCAP_RS00965	8	37	16	15000000	76000000	56000000	17000000
mcapr11617		+	520850	522502	550	0.992399	0.00819288	1	1.99786	0	6	MCAP_RS02200	13	60	16	47000000	130000000	140000000	46000000
mcapr07353		+	977485	979575	696	0.988691	0.00958338	1	2.30785	1	6	MCAP_RS04235	17	34	16	13000000	26000000	25000000	8000000
mcapr24116	MCAP_RS03435	-	808033	807491	180	0.998767	0.00351829	1	9.99178	1	6	MCAP_RS03435	7	124	17	1800000000	5200000000	5800000000	1900000000
mcapr41514	MCAP_RS02440	-	576194	575385	269	0.999257	0.0021687	1	6.35318	1	6	MCAP_RS02440	11	67	17	65000000	370000000	240000000	75000000
mcapr22471	MCAP_RS04175	+	965265	966110	281	0.998625	0.0022618	1	8.58288	1	6	MCAP_RS04175	10	88	17	450000000	1400000000	1500000000	450000000
mcapr37546	MCAP_RS00320	-	73473	72604	289	0.999888	0.0007875	1	5.1102	1	6	MCAP_RS00320	11	90	17	130000000	420000000	530000000	140000000
mcapr18661	MCAP_RS01880	+	458769	459644	291	0.995364	0.00712681	1	9.68923	1	6	MCAP_RS01880	6	96	17	1700000000	5400000000	6400000000	1800000000
mcapr14691	MCAP_RS03900	+	899390	900322	310	0.989358	0.0111942	1	7.86695	1	6	MCAP_RS03900	6	69	17	160000000	620000000	640000000	170000000
mcapr25907	MCAP_RS02390	-	567151	566171	326	0.999134	0.00200313	1	5.7688	1	6	MCAP_RS02390	9	73	17	110000000	270000000	260000000	100000000
mcapr21816	MCAP_RS03785	+	868833	869831	332	0.999085	0.00207067	1	4.33921	1	6	MCAP_RS03785	9	60	17	41000000	120000000	130000000	46000000
mcapr18766	pheS	+	474483	475535	350	0.999135	0.00196274	1	4.5766	1	6	pheS	10	59	17	110000000	350000000	280000000	130000000
mcapr17084	MCAP_RS01055	+	251853	253139	428	0.982048	0.0143414	1	2.09569	0	6	MCAP_RS01055	14	46	17	28000000	69000000	93000000	39000000
mcapr30935	MCAP_RS04100	-	947586	946228	452	0.998814	0.00291624	1	3.88856	1	6	MCAP_RS04100	14	64	17	51000000	130000000	140000000	55000000
mcapr05548	MCAP_RS03150	+	747397	748809	470	0.89297	0.0714359	1	4.57659	1	6	MCAP_RS03150	7	49	17	41000000	110000000	130000000	97000000
mcapr03068		+	412795	415050	751	0.986092	0.0135086	1	5.96768	1	6	MCAP_RS01750	18	50	17	11000000	32000000	46000000	13000000
mcapr37913	MCAP_RS00130	-	28185	27586	199	0.996898	0.00584167	1	9.90605	1	6	MCAP_RS00130	8	101	18	410000000	2000000000	1900000000	440000000
mcapr08487	MCAP_RS00400	+	93065	93748	227	0.971635	0.0173147	1	11.0041	1	6	MCAP_RS00400	8	151	18	4600000000	18000000000	18000000000	4900000000
mcapr14421	MCAP_RS03765	+	864962	865708	248	0.998429	0.00305175	1	7.89298	1	6	MCAP_RS03765	7	117	18	500000000	2000000000	2000000000	490000000
mcapr18608	MCAP_RS01850	+	450723	451610	295	0.994642	0.0100888	1	4.12733	1	6	MCAP_RS01850	8	89	18	470000000	1200000000	1500000000	530000000
mcapr09715	MCAP_RS01050	+	250997	251890	297	0.999199	0.0019746	1	5.84982	1	6	MCAP_RS01050	8	93	18	210000000	830000000	870000000	220000000
mcapr15265	MCAP_RS04270	+	984512	985447	311	0.99847	0.00314745	1	9.1156	1	6	MCAP_RS04270	10	71	18	160000000	250000000	350000000	170000000
mcapr19232	MCAP_RS02220	+	525231	526184	317	0.990328	0.00993774	1	10.543	1	6	MCAP_RS02220	9	92	18	1400000000	3400000000	4700000000	1600000000
mcapr09113	MCAP_RS00750	+	177239	178192	317	0.978231	0.0138927	1	4.97891	1	6	MCAP_RS00750	10	65	18	84000000	430000000	270000000	80000000
mcapr18650	MCAP_RS01860	+	453921	454943	340	0.996053	0.00576584	1	3.40006	1	6	MCAP_RS01860	6	71	18	34000000	240000000	160000000	53000000
mcapr16242	MCAP_RS00530	+	122670	123743	357	0.954021	0.0203912	1	10.0991	1	6	MCAP_RS00530	12	125	18	680000000	3700000000	3100000000	730000000
mcapr31371	MCAP_RS03860	-	888903	887434	489	0.999476	0.00150005	1	5.68587	1	6	MCAP_RS03860	5	72	18	260000000	1000000000	920000000	310000000
mcapr08501		+	96623	98200	525	0.996249	0.0058402	1	9.69435	1	6	MCAP_RS00430	10	87	18	250000000	980000000	940000000	240000000
mcapr16369		+	155124	156806	560	0.995573	0.00674607	1	9.22911	1	6	MCAP_RS00655	11	57	18	86000000	120000000	140000000	91000000
mcapr22085		+	911115	912845	576	0.973526	0.0197406	1	3.80645	1	6	MCAP_RS03960	20	37	18	25000000	60000000	64000000	24000000
mcapr35556		-	331674	326350	1774	0.975844	0.0155355	1	1.00694	0	6	MCAP_RS01365	33	29	18	6100000	24000000	34000000	7300000
mcapr43705	MCAP_RS01200	-	286427	285801	208	0.999022	0.00202387	1	8.86167	1	6	MCAP_RS01200	7	122	19	1800000000	4100000000	5000000000	1900000000
mcapr07935	MCAP_RS00120	+	25583	26449	288	0.99976	0.000711136	1	3.2021	1	6	MCAP_RS00120	13	70	19	88000000	240000000	290000000	100000000
mcapr31784	MCAP_RS03625	-	839688	838759	309	0.996889	0.00507776	1	6.65493	1	6	MCAP_RS03625	5	72	19	130000000	690000000	340000000	110000000
mcapr39994	MCAP_RS03275	-	776351	775419	310	0.995804	0.00695152	1	9.29807	1	6	MCAP_RS03275	6	127	19	590000000	1400000000	2000000000	710000000
mcapr18959	MCAP_RS02030	+	494973	495926	317	0.994938	0.0107581	1	5.86403	1	6	MCAP_RS02030	7	91	19	190000000	540000000	650000000	230000000
mcapr32024	MCAP_RS03370	-	800490	799537	317	0.99758	0.00345615	1	10.7399	1	6	MCAP_RS03370	8	110	19	1500000000	6100000000	5500000000	1700000000
mcapr25550	MCAP_RS02625	-	629140	628187	317	0.997626	0.00429275	1	4.01915	1	6	MCAP_RS02625	12	56	19	84000000	130000000	160000000	170000000
mcapr39560	MCAP_RS03610	-	835952	834996	318	0.966413	0.0208415	1	3.43518	1	6	MCAP_RS03610	6	56	19	120000000	270000000	260000000	110000000
mcapr09890	MCAP_RS01130	+	270824	271828	334	0.981345	0.0128189	1	9.48456	1	6	MCAP_RS01130	13	95	19	230000000	850000000	950000000	240000000
mcapr01410	MCAP_RS00730	+	173248	174339	363	0.995845	0.00674746	1	8.62041	1	6	MCAP_RS00730	12	67	19	170000000	270000000	390000000	180000000
mcapr35996	MCAP_RS01105	-	263802	262639	387	0.98285	0.013404	1	9.50176	1	6	MCAP_RS01105	12	59	19	58000000	190000000	220000000	68000000
mcapr34002	MCAP_RS02295	-	541173	539962	403	0.998404	0.00294113	1	0.957387	0	6	MCAP_RS02295	12	58	19	59000000	150000000	200000000	65000000
mcapr36181	MCAP_RS00985	-	238473	237118	451	0.995465	0.00673304	1	6.84514	1	6	MCAP_RS00985	8	176	19	340000000	1300000000	1500000000	400000000
mcapr01488	MCAP_RS00795	+	189469	190824	451	0.996152	0.00633852	1	9.93754	1	6	MCAP_RS00795	6	222	19	1600000000	4700000000	5900000000	1700000000
mcapr19064	MCAP_RS02125	+	506052	507437	461	0.983805	0.013085	1	7.39266	1	6	MCAP_RS02125	11	89	19	180000000	710000000	670000000	180000000
mcapr16328	MCAP_RS00605	+	143586	145028	480	0.999451	0.00246493	1	7.41325	1	6	MCAP_RS00605	11	73	19	68000000	160000000	180000000	63000000
mcapr25447		-	644245	642641	534	0.988376	0.0105685	1	1.3437	0	6	MCAP_RS02710	12	52	19	40000000	150000000	100000000	39000000
mcapr43554		-	307394	305640	584	0.998889	0.00201182	1	2.85511	1	6	MCAP_RS01275	16	49	19	30000000	51000000	100000000	36000000
mcapr09556		+	229949	232246	765	0.996167	0.00488489	1	3.86575	1	6	MCAP_RS00960	23	59	19	32000000	77000000	77000000	36000000
mcapr04316	MCAP_RS02480	+	582637	583641	334	0.998084	0.00398774	1	6.87688	1	6	MCAP_RS02480	8	80	20	320000000	780000000	750000000	360000000
mcapr25881	MCAP_RS02415	-	572065	570902	387	0.998535	0.00297974	1	5.69566	1	6	MCAP_RS02415	10	76	20	180000000	450000000	320000000	210000000
mcapr16019	glyA	+	91782	93023	413	0.996378	0.00620184	1	7.51846	1	6	glyA	11	82	20	270000000	710000000	580000000	250000000
mcapr25875	MCAP_RS02430	-	574636	573362	424	0.990021	0.0109046	1	5.7302	1	6	MCAP_RS02430	10	57	20	170000000	240000000	280000000	95000000
mcapr23638	MCAP_RS03835	-	883162	881855	435	0.993671	0.00826019	1	4.78489	1	6	MCAP_RS03835	14	43	20	19000000	45000000	45000000	49000000
mcapr40744	engA	-	689615	688308	435	0.998993	0.00211405	1	3.87491	1	6	engA	8	57	20	78000000	150000000	190000000	84000000
mcapr30170		-	40066	38483	527	0.996028	0.00419867	1	2.63088	1	6	MCAP_RS00190	9	60	20	33000000	88000000	91000000	41000000
mcapr30171		-	38470	36866	534	0.98476	0.0113519	1	4.09984	1	6	MCAP_RS00185	11	46	20	27000000	81000000	73000000	31000000
mcapr06670		+	890125	892140	671	0.978092	0.0172776	1	6.1499	1	6	MCAP_RS03870	18	45	20	18000000	110000000	86000000	24000000
mcapr08477		+	88775	90964	729	0.993819	0.00554219	1	4.36531	1	6	MCAP_RS00380	19	44	20	25000000	60000000	67000000	16000000
mcapr10938		+	417821	420121	766	0.993589	0.00713674	1	7.19144	1	6	MCAP_RS01760	19	63	20	19000000	93000000	94000000	23000000
mcapr16368	MCAP_RS00650	+	154344	155120	258	0.967893	0.0180368	1	7.80717	1	6	MCAP_RS00650	5	71	21	160000000	400000000	450000000	260000000
mcapr40341	MCAP_RS03100	-	731777	730932	281	0.99862	0.00375314	1	7.16812	1	6	MCAP_RS03100	10	88	21	140000000	600000000	540000000	170000000
mcapr23195	MCAP_RS04090	-	945520	944540	326	0.999593	0.00162342	1	5.68917	1	6	MCAP_RS04090	9	72	21	150000000	250000000	280000000	150000000
mcapr42032	MCAP_RS02065	-	498314	497250	354	0.998706	0.00277185	1	7.25866	1	6	MCAP_RS02065	11	96	21	290000000	650000000	790000000	300000000
mcapr33707	MCAP_RS02450	-	579492	578281	403	0.999059	0.00194319	1	2.95923	1	6	MCAP_RS02450	13	56	21	52000000	220000000	100000000	58000000
mcapr39548	MCAP_RS03620	-	838655	837411	414	0.99104	0.00932031	1	5.67258	1	6	MCAP_RS03620	12	79	21	67000000	240000000	230000000	80000000
mcapr14487	MCAP_RS03810	+	876647	878050	467	0.995867	0.00665343	1	1.97073	0	6	MCAP_RS03810	8	78	21	120000000	200000000	230000000	130000000
mcapr07199		+	954862	957597	911	0.996269	0.00535522	1	4.71089	1	6	MCAP_RS04140	12	57	21	57000000	130000000	140000000	56000000
mcapr40077		-	765095	762135	986	0.991652	0.00889355	1	1.75991	0	6	MCAP_RS03205	27	46	21	15000000	50000000	36000000	14000000
mcapr31947	rplB	-	812076	811231	281	0.996287	0.00498716	1	10.7173	1	6	rplB	3	172	22	1700000000	5200000000	4600000000	1800000000
mcapr24187	MCAP_RS03355	-	797833	796925	302	0.995886	0.00641493	1	8.48227	1	6	MCAP_RS03355	7	112	22	390000000	1200000000	1400000000	440000000
mcapr21966	MCAP_RS03890	+	896874	897815	313	0.997601	0.00412612	1	4.76594	1	6	MCAP_RS03890	10	64	22	68000000	290000000	350000000	73000000
mcapr00809	MCAP_RS00465	+	107227	108222	331	0.99658	0.0050894	1	9.5199	1	6	MCAP_RS00465	10	157	22	1300000000	6100000000	5700000000	1400000000
mcapr18827	MCAP_RS01970	+	481359	482498	379	0.994095	0.00824243	1	9.89146	1	6	MCAP_RS01970	6	110	22	1000000000	3100000000	2400000000	990000000
mcapr24047	MCAP_RS03535	-	818425	817226	399	0.997867	0.00459197	1	4.90855	1	6	MCAP_RS03535	9	79	22	150000000	390000000	450000000	180000000
mcapr23899	MCAP_RS03615	-	837283	836066	405	0.987919	0.0102584	1	5.5912	1	6	MCAP_RS03615	13	65	22	56000000	210000000	200000000	57000000
mcapr25454	obgE	-	641332	640031	433	0.994515	0.00594094	1	5.91235	1	6	obgE	8	74	22	68000000	180000000	230000000	75000000
mcapr22815	MCAP_RS04300	-	994765	993422	447	0.998618	0.00232736	1	9.94125	1	6	MCAP_RS04300	10	141	22	660000000	2100000000	2300000000	790000000
mcapr33549	MCAP_RS02525	-	598704	597343	453	0.997636	0.00417347	1	3.42237	1	6	MCAP_RS02525	8	81	22	88000000	210000000	250000000	95000000
mcapr15623	MCAP_RS00155	+	30594	31982	462	0.999322	0.0018047	1	5.26721	1	6	MCAP_RS00155	13	67	22	65000000	210000000	250000000	77000000
mcapr10005		+	286682	288469	595	0.986075	0.0103672	1	0.379228	0	6	MCAP_RS01205	12	48	22	26000000	42000000	48000000	27000000
mcapr25446		-	646147	644285	620	0.99532	0.0100564	1	5.46231	1	6	MCAP_RS02715	13	61	22	64000000	140000000	170000000	46000000
mcapr10030		+	296087	298150	687	0.944447	0.0304625	1	8.26689	1	6	MCAP_RS01230	11	54	22	130000000	240000000	270000000	140000000
mcapr02464		+	331864	335061	1065	0.97228	0.0175831	1	0.750588	0	6	MCAP_RS01370	25	46	22	430000000	65000000	38000000	11000000
mcapr09900	MCAP_RS01140	+	272975	273964	329	0.978302	0.0140445	1	10.4744	1	6	MCAP_RS01140	10	225	23	2200000000	7400000000	8300000000	2400000000
mcapr15483	MCAP_RS00040	+	1518	2645	375	0.999514	0.00143007	1	2.29095	1	6	MCAP_RS00040	13	95	23	170000000	350000000	380000000	140000000
mcapr39175	MCAP_RS03840	-	884444	883146	432	0.9948	0.00768334	1	6.90135	1	6	MCAP_RS03840	8	91	23	150000000	380000000	420000000	170000000
mcapr16255	MCAP_RS00545	+	125163	126512	449	0.988409	0.0118074	1	7.45016	1	6	MCAP_RS00545	9	76	23	72000000	230000000	250000000	83000000
mcapr27823	MCAP_RS01360	-	326158	324791	455	0.997962	0.00396376	1	5.36785	1	6	MCAP_RS01360	9	115	23	120000000	310000000	370000000	130000000
mcapr04602		+	615007	616533	508	0.996415	0.00488727	1	0.353121	0	2	mmyco45827||/inference=coordinates: similar to aa sequence:refseq:np_975442.1	12	69	23	67000000	190000000	210000000	77000000
mcapr16343		+	147675	149243	522	0.957138	0.0184891	1	6.38047	1	6	MCAP_RS00625	12	74	23	86000000	410000000	410000000	96000000
mcapr41691		-	548117	546186	643	0.999236	0.00260357	1	4.75957	1	6	lcl|NC_007633.1_cds_WP_011386943.1_39	16	85	23	50000000	120000000	120000000	62000000
mcapr01485		+	187015	189282	755	0.998241	0.00267243	1	3.11413	1	6	MCAP_RS00790	21	54	23	22000000	53000000	55000000	20000000
mcapr41650	MCAP_RS02350	-	555986	554703	427	0.99966	0.00133877	1	8.09552	1	6	MCAP_RS02350	14	93	24	120000000	260000000	300000000	140000000
mcapr17261	MCAP_RS01145	+	273993	275309	438	0.992775	0.00920554	1	10.5408	1	6	MCAP_RS01145	11	342	24	2400000000	7100000000	7400000000	2900000000
mcapr16329	MCAP_RS00610	+	145029	146357	442	0.999119	0.00183345	1	6.70131	1	6	MCAP_RS00610	16	76	24	86000000	200000000	290000000	97000000
mcapr29959	MCAP_RS00305	-	71095	69689	468	0.997599	0.00290117	1	5.14681	1	6	MCAP_RS00305	15	57	24	39000000	110000000	120000000	42000000
mcapr23813		-	853168	851627	513	0.974708	0.0175379	1	6.08867	1	6	MCAP_RS03670	10	89	24	110000000	380000000	390000000	120000000
mcapr03263		+	438451	439998	515	0.999772	0.000775216	1	8.05809	1	6	MCAP_RS01815	9	161	24	830000000	2700000000	2600000000	850000000
mcapr19666		+	580962	582605	547	0.992505	0.00857773	1	7.86527	1	6	MCAP_RS02475	12	132	24	170000000	830000000	570000000	180000000
mcapr41154		-	631274	629130	714	0.99797	0.00289135	1	1.47299	0	6	MCAP_RS02630	18	67	24	370000000	990000000	1200000000	430000000
mcapr23847		-	848155	845783	790	0.996361	0.00508534	1	3.69071	1	6	MCAP_RS03650	19	57	24	27000000	85000000	120000000	19000000
mcapr29953	MCAP_RS00315	-	72577	71507	356	0.999755	0.000683217	1	4.31668	1	6	MCAP_RS00315	13	103	25	180000000	730000000	630000000	220000000
mcapr32148	MCAP_RS03280	-	777564	776470	364	0.996126	0.0046854	1	10.4514	1	6	MCAP_RS03280	13	135	25	630000000	3800000000	3500000000	750000000
mcapr17224	MCAP_RS01125	+	269448	270812	454	0.994673	0.00738264	1	10.5686	1	6	MCAP_RS01125	11	323	25	3200000000	8600000000	10000000000	3400000000
mcapr31879	MCAP_RS03565	-	825444	823987	485	0.99912	0.00268512	1	7.83508	1	6	MCAP_RS03565	12	116	25	190000000	1500000000	1000000000	220000000
mcapr00281		+	40240	41769	509	0.999671	0.000965098	1	6.13974	1	6	MCAP_RS00195	11	94	25	170000000	480000000	550000000	180000000
mcapr09936		+	279470	281437	655	0.998872	0.00212435	1	3.0814	1	6	MCAP_RS01165	18	79	25	48000000	180000000	150000000	45000000
mcapr19873		+	617508	619751	747	0.99682	0.00485691	1	3.67605	1	6	MCAP_RS02590	15	68	25	38000000	96000000	110000000	29000000
mcapr43600		-	301091	298176	971	0.993702	0.00612442	1	4.93585	1	6	MCAP_RS01235	13	67	25	46000000	110000000	82000000	110000000
mcapr11196	MCAP_RS01885	+	459656	460543	295	0.995206	0.0069304	1	9.30324	1	6	MCAP_RS01885	6	258	26	1800000000	6800000000	7300000000	1800000000
mcapr00154	MCAP_RS00125	+	26497	27534	345	0.999519	0.00142429	1	9.15106	1	6	MCAP_RS00125	9	154	26	450000000	2500000000	2600000000	480000000
mcapr40143	MCAP_RS03180	-	756242	755160	360	0.963304	0.0176267	1	9.95944	1	6	MCAP_RS03180	10	185	26	2500000000	6400000000	8000000000	2800000000
mcapr42736	MCAP_RS01730	-	409196	408108	362	0.996788	0.00381027	1	7.27861	1	6	MCAP_RS01730	10	116	26	530000000	1600000000	1900000000	570000000
mcapr00001	dnaA	+	1	1353	450	0.999316	0.00152624	1	3.22531	1	6	dnaA	2	89	26	37000000	64000000	100000000	33000000
mcapr01996	MCAP_RS01115	+	265192	266628	478	0.998772	0.00309212	1	8.86171	1	6	MCAP_RS01115	9	159	26	570000000	2100000000	1400000000	620000000
mcapr01260	MCAP_RS00660	+	156937	158388	483	0.99353	0.00815009	1	4.93074	1	6	MCAP_RS00660	16	96	26	130000000	320000000	330000000	150000000
mcapr07412		+	985450	987486	678	0.993449	0.00768139	1	12.0214	1	6	MCAP_RS04275	11	134	26	1500000000	3400000000	3700000000	1600000000
mcapr03120		+	420139	422718	859	0.9945	0.00544512	1	6.88036	1	6	MCAP_RS01765	17	116	26	44000000	160000000	170000000	54000000
mcapr32028	cbiO	-	799047	797821	408	0.996568	0.00608857	1	7.42553	1	6	cbiO	6	120	27	280000000	1800000000	1100000000	330000000
mcapr01941	MCAP_RS01075	+	256990	258345	451	0.99583	0.00716766	1	9.84155	1	6	MCAP_RS01075	9	324	27	2100000000	6400000000	5200000000	2100000000
mcapr11219		+	462557	464221	554	0.997407	0.00527234	1	5.96791	1	6	MCAP_RS01905	12	102	27	120000000	450000000	510000000	130000000
mcapr18651		+	455607	457382	591	0.989862	0.0140236	1	8.29604	1	6	dnaK	12	216	27	1600000000	5200000000	6200000000	1800000000
mcapr16473		+	169710	171653	647	0.988738	0.0125944	1	2.54402	1	6	MCAP_RS00715	14	60	27	30000000	100000000	100000000	32000000
mcapr29674		-	114721	112508	737	0.973046	0.0173393	1	12.1101	1	6	MCAP_RS00485	9	149	27	950000000	2300000000	3100000000	1100000000
mcapr32683		-	695775	693511	754	0.99584	0.00527786	1	4.14608	1	6	lcl|NC_007633.1_cds_WP_011387450.1_571	19	67	27	37000000	84000000	120000000	48000000
mcapr19874		+	619785	622079	764	0.994181	0.0059842	1	4.94564	1	6	MCAP_RS02595	21	89	27	61000000	160000000	170000000	65000000
mcapr15022	MCAP_RS04125	+	951095	952459	454	0.999371	0.00145066	1	8.28605	1	6	MCAP_RS04125	13	147	28	710000000	2100000000	2200000000	790000000
mcapr22396	MCAP_RS04130	+	952728	954092	454	0.998375	0.00238924	1	8.62327	1	6	MCAP_RS04130	10	130	28	850000000	2100000000	2500000000	920000000
mcapr25670	MCAP_RS02550	-	604897	603527	456	0.999885	0.000490342	1	6.52079	1	6	MCAP_RS02550	6	143	28	420000000	1200000000	1400000000	430000000
mcapr08262		+	63593	65170	525	0.847547	0.0898508	0	6.77473	1	6	MCAP_RS00270	11	79	28	62000000	160000000	160000000	68000000
mcapr10676		+	384137	385939	600	0.99943	0.00152071	1	8.06172	1	6	MCAP_RS01630	11	118	28	130000000	350000000	470000000	150000000
mcapr20825		+	741987	743822	611	0.999634	0.0012813	1	8.40197	1	6	MCAP_RS03135	13	127	28	260000000	1200000000	2500000000	680000000
mcapr31010		-	938988	936175	937	0.945315	0.0204414	1	4.70759	1	6	MCAP_RS04065	15	134	28	180000000	500000000	520000000	190000000
mcapr43991		-	246038	242913	1041	0.995299	0.00568919	1	5.11733	1	6	MCAP_RS01010	12	80	28	120000000	330000000	300000000	130000000
mcapr41165	MCAP_RS02610	-	627206	625920	428	0.997073	0.00574457	1	8.29028	1	6	MCAP_RS02610	10	167	29	2000000000	4000000000	5000000000	2200000000
mcapr30788	MCAP_RS04200	-	970743	969451	430	0.996655	0.00472507	1	7.70097	1	6	MCAP_RS04200	13	122	29	210000000	1200000000	1000000000	240000000
mcapr21832	deoA	+	872424	873737	437	0.995599	0.00625489	1	9.12015	1	6	deoA	13	161	29	530000000	2500000000	2500000000	590000000
mcapr30797		-	968064	966562	500	0.997913	0.00383112	1	8.24453	1	6	MCAP_RS04185	7	120	29	180000000	880000000	850000000	220000000
mcapr41312		-	601673	600156	505	0.996696	0.00694326	1	8.34489	1	6	MCAP_RS02540	14	159	29	390000000	880000000	1100000000	430000000
mcapr43878		-	262622	261105	505	0.995644	0.00734299	1	9.0439	1	6	glpK	12	164	29	230000000	690000000	540000000	240000000
mcapr31516		-	872259	870577	560	0.997313	0.00440887	1	4.65802	1	6	MCAP_RS03795	11	100	29	92000000	320000000	350000000	92000000
mcapr33021		-	648027	646156	623	0.998927	0.00222704	1	4.55415	1	6	MCAP_RS02720	8	86	29	150000000	170000000	240000000	140000000
mcapr43924		-	255032	253143	629	0.973695	0.0152436	1	6.8418	1	6	MCAP_RS01060	22	126	29	200000000	530000000	610000000	220000000
mcapr33880		-	558102	556207	631	0.998951	0.00236074	1	3.40992	1	6	MCAP_RS02355	15	109	29	140000000	360000000	400000000	140000000
mcapr32146	MCAP_RS03290	-	780108	779011	365	0.997899	0.00330307	1	10.1701	1	6	MCAP_RS03290	11	262	30	1500000000	6300000000	7200000000	1600000000
mcapr17244	MCAP_RS01135	+	271776	272975	399	0.99843	0.00245319	1	10.1648	1	6	MCAP_RS01135	11	536	30	2300000000	8200000000	8400000000	2400000000
mcapr42852	MCAP_RS01645	-	389777	388533	414	0.994283	0.00635383	1	5.90817	1	6	MCAP_RS01645	15	124	30	260000000	580000000	700000000	280000000
mcapr00983	MCAP_RS00550	+	126544	127863	439	0.984289	0.0118264	1	6.80037	1	6	MCAP_RS00550	13	148	30	780000000	2100000000	1800000000	880000000
mcapr08504	MCAP_RS00440	+	99053	100483	476	0.994809	0.00712303	1	9.54716	1	6	MCAP_RS00440	15	180	30	250000000	720000000	790000000	260000000
mcapr13462		+	740093	741652	519	0.977391	0.0165233	1	3.88464	1	6	MCAP_RS03130	13	90	30	100000000	210000000	240000000	110000000
mcapr31877		-	827748	825742	668	0.999433	0.00158365	1	4.73464	1	6	ligA	21	95	30	91000000	130000000	150000000	47000000
mcapr11341		+	475544	477928	794	0.996511	0.00475464	1	1.40776	0	6	MCAP_RS01940	14	118	30	130000000	450000000	320000000	150000000
mcapr02133	MCAP_RS01160	+	278221	279402	393	0.999625	0.000989485	1	9.96416	1	6	MCAP_RS01160	13	185	31	1000000000	2700000000	2900000000	1100000000
mcapr01454	tuf	+	183880	185067	395	0.992241	0.00918773	1	13.7486	1	6	tuf	11	996	31	8500000000	34000000000	26000000000	9700000000
mcapr24616	MCAP_RS03175	-	755086	753818	422	0.983034	0.0113597	1	7.96835	1	6	MCAP_RS03175	15	165	31	470000000	2400000000	2800000000	510000000
mcapr40974	MCAP_RS02775	-	657290	655947	447	0.995152	0.0063809	1	8.12498	1	6	MCAP_RS02775	15	169	31	310000000	1200000000	1200000000	350000000
mcapr39679	MCAP_RS03560	-	824018	822546	490	0.974959	0.0156349	1	6.13765	1	6	MCAP_RS03560	13	136	31	240000000	870000000	940000000	260000000
mcapr14426		+	866540	868135	531	0.999334	0.00286538	1	7.84325	1	6	MCAP_RS03775	9	178	31	1400000000	1400000000	1700000000	1300000000
mcapr14780		+	913892	915823	643	0.999143	0.00190452	1	5.66784	1	6	MCAP_RS03970	23	89	31	59000000	210000000	240000000	60000000
mcapr18515	MCAP_RS01820	+	439998	441377	459	0.998722	0.00350951	1	8.27183	1	6	MCAP_RS01820	13	181	32	870000000	3300000000	3100000000	890000000
mcapr41844		-	520697	518964	577	0.997566	0.00313874	1	2.40257	1	6	MCAP_RS02195	8	133	32	130000000	400000000	350000000	140000000
mcapr25671		-	603490	601676	604	0.996105	0.00491906	1	2.74138	1	6	MCAP_RS02545	18	105	32	54000000	200000000	140000000	55000000
mcapr17263		+	275328	277217	629	0.993996	0.00818491	1	10.6472	1	6	MCAP_RS01150	14	458	32	1500000000	3700000000	4700000000	1600000000
mcapr32515		-	726534	724564	656	0.996182	0.00632298	1	8.43504	1	6	MCAP_RS03075	16	142	32	240000000	620000000	740000000	280000000
mcapr23874		-	842017	839804	737	0.997533	0.00409751	1	2.75892	1	6	MCAP_RS03630	19	98	32	53000000	150000000	200000000	55000000
mcapr18473		+	425133	427751	872	0.986766	0.0106931	1	6.03871	1	6	MCAP_RS01775	17	124	32	30000000	140000000	160000000	63000000
mcapr18169	MCAP_RS01615	+	381165	382589	474	0.993193	0.00909695	1	5.14884	1	6	MCAP_RS01615	10	136	33	210000000	840000000	710000000	220000000
mcapr25342		-	658849	657320	509	0.997769	0.0042685	1	5.95449	1	6	MCAP_RS02780	12	125	33	120000000	540000000	400000000	130000000
mcapr27324		-	401155	399479	558	0.995375	0.00649229	1	7.44978	1	6	MCAP_RS01705	12	157	33	1300000000	2000000000	2200000000	1100000000
mcapr38330		-	991697	989799	632	0.998985	0.00169041	1	8.04489	1	6	MCAP_RS04290	22	123	33	140000000	310000000	390000000	150000000
mcapr42482		-	443957	441432	841	0.992239	0.00896169	1	3.98633	1	6	MCAP_RS01825	28	122	33	140000000	400000000	410000000	140000000
mcapr26145		-	546184	543485	899	0.996569	0.00452387	1	2.41441	1	6	MCAP_RS02305	20	87	33	37000000	97000000	120000000	43000000
mcapr03517		+	469387	473832	1481	0.987979	0.00937879	1	1.05143	0	6	MCAP_RS01925	36	61	33	48000000	29000000	21000000	9300000
mcapr00040		+	5839	7860	673	0.993566	0.00585511	1	3.36897	1	6	MCAP_RS00065	17	122	34	66000000	190000000	230000000	74000000
mcapr26074		-	552985	551321	554	0.991271	0.00898602	1	6.37004	1	6	MCAP_RS02330	24	136	35	140000000	700000000	530000000	140000000
mcapr43539		-	312026	310275	583	0.999325	0.00262351	1	8.6665	1	6	MCAP_RS01295	14	158	35	430000000	1600000000	1400000000	410000000
mcapr45533		-	53240	51336	634	0.995182	0.00550941	1	8.31093	1	6	gyrB	21	145	35	160000000	420000000	560000000	180000000
mcapr25786		-	590893	588629	754	0.997539	0.00422126	1	5.88811	1	6	MCAP_RS02505	21	77	35	41000000	330000000	83000000	60000000
mcapr18396		+	415071	417659	862	0.995634	0.00508928	1	5.74435	1	6	MCAP_RS01755	19	125	35	62000000	140000000	180000000	67000000
mcapr00147		+	22249	25407	1052	0.990676	0.00811111	1	2.12057	1	6	MCAP_RS00115	34	60	35	18000000	43000000	50000000	25000000
mcapr09013		+	160160	161758	532	0.998373	0.00285887	1	7.9972	1	6	MCAP_RS00675	18	172	37	950000000	920000000	1100000000	370000000
mcapr09322		+	198146	199846	566	0.999366	0.00167688	1	8.28711	1	6	MCAP_RS00825	10	135	37	370000000	990000000	1000000000	380000000
mcapr16699		+	199836	201725	629	0.998507	0.00310742	1	8.90864	1	6	MCAP_RS00830	13	187	37	430000000	1600000000	1400000000	460000000
mcapr00068		+	13687	15639	650	0.99288	0.00860886	1	9.01492	1	6	MCAP_RS00105	18	237	37	390000000	1800000000	1400000000	460000000
mcapr34635		-	446766	444199	855	0.992405	0.00801809	1	4.27958	1	6	MCAP_RS01830	25	180	37	370000000	1800000000	1100000000	390000000
mcapr27330		-	398911	397049	620	0.99586	0.00768025	1	8.64963	1	6	MCAP_RS01690	17	197	38	290000000	1000000000	940000000	320000000
mcapr23926		-	834238	832070	722	0.998872	0.00263169	1	4.71135	1	6	MCAP_RS03600	25	135	38	70000000	370000000	190000000	71000000
mcapr16119		+	102390	105218	942	0.992061	0.00986375	1	5.47156	1	6	MCAP_RS00455	16	105	38	71000000	110000000	130000000	65000000
mcapr39907		-	786635	784221	804	0.987981	0.0122247	1	6.34848	1	6	MCAP_RS03315	19	130	39	71000000	260000000	250000000	76000000
mcapr01998		+	266899	268818	639	0.99813	0.00258872	1	4.60233	1	6	MCAP_RS01120	20	150	40	350000000	650000000	550000000	190000000
mcapr02143		+	281962	283683	573	0.997955	0.00542562	1	8.61608	1	6	MCAP_RS01175	9	195	41	720000000	2300000000	2600000000	730000000
mcapr28636		-	236419	234626	597	0.998069	0.00256739	1	7.85538	1	6	MCAP_RS00975	19	178	41	360000000	1500000000	1400000000	410000000
mcapr04152		+	563566	565737	723	0.996738	0.0042923	1	8.72378	1	6	MCAP_RS02380	16	171	41	510000000	2000000000	1400000000	540000000
mcapr32518		-	722595	720139	818	0.993579	0.00561912	1	4.54593	1	6	MCAP_RS03060	21	149	42	110000000	350000000	350000000	120000000
mcapr41732		-	538070	536187	627	0.998304	0.00264703	1	6.13626	1	6	MCAP_RS02280	18	186	44	300000000	880000000	780000000	340000000
mcapr00936		+	120253	122424	723	0.980724	0.0147594	1	7.37147	1	6	MCAP_RS00525	14	218	44	380000000	1700000000	1200000000	440000000
mcapr39896		-	795026	790881	1381	0.994763	0.00594081	1	2.43839	1	6	MCAP_RS03340	34	106	44	32000000	98000000	65000000	36000000
mcapr16308		+	138537	141491	984	0.99591	0.00509523	1	6.48908	1	6	MCAP_RS00590	25	143	45	64000000	180000000	170000000	56000000
mcapr44992		-	118199	116085	704	0.997629	0.00354319	1	4.2893	1	6	MCAP_RS00505	22	158	46	130000000	330000000	270000000	100000000
mcapr11161		+	451775	453916	713	0.97882	0.0157752	1	6.04543	1	6	MCAP_RS01855	20	170	46	200000000	860000000	640000000	260000000
mcapr18481		+	430287	432854	855	0.994288	0.00558918	1	7.57393	1	6	MCAP_RS01785	20	226	46	290000000	920000000	980000000	300000000
mcapr19692		+	585624	588590	988	0.982349	0.0134722	1	5.38406	1	6	MCAP_RS02500	24	160	46	76000000	240000000	190000000	71000000
mcapr08537	MCAP_RS00460	+	105971	107209	412	0.990028	0.00844435	1	9.69538	1	6	MCAP_RS00460	17	241	47	1300000000	5500000000	6100000000	1400000000
mcapr18512		+	436179	438446	755	0.996598	0.00481766	1	7.46344	1	6	MCAP_RS01810	16	180	47	260000000	1100000000	980000000	380000000
mcapr25588		-	625852	623462	796	0.984297	0.0123292	1	7.45632	1	6	MCAP_RS02605	21	254	47	440000000	1500000000	1700000000	460000000
mcapr11377		+	484535	487285	916	0.996542	0.00498697	1	7.0408	1	6	MCAP_RS01985	20	258	47	410000000	1700000000	1400000000	440000000
mcapr39905		-	789746	786903	947	0.994188	0.00607183	1	2.66995	1	6	MCAP_RS03325	23	140	47	79000000	180000000	180000000	92000000
mcapr37711		-	51321	48817	834	0.994889	0.00576153	1	8.06729	1	6	MCAP_RS00220	25	209	48	180000000	430000000	470000000	190000000
mcapr35157		-	388524	386797	575	0.996264	0.00556736	1	6.74345	1	6	aspS	16	264	49	550000000	1900000000	2100000000	580000000
mcapr32259		-	762126	759391	911	0.995637	0.00526888	1	2.46488	1	6	MCAP_RS03200	22	131	49	43000000	140000000	97000000	46000000
mcapr21953		+	892149	894989	946	0.997971	0.00301639	1	6.77876	1	6	MCAP_RS03875	35	176	49	110000000	530000000	400000000	120000000
mcapr43522		-	316415	313797	872	0.995762	0.00559255	1	5.27245	1	6	valS	24	158	50	140000000	310000000	400000000	160000000
mcapr04151		+	560551	563544	997	0.995855	0.00498749	1	8.1867	1	6	MCAP_RS02375	22	234	52	960000000	1700000000	1700000000	780000000
mcapr09150		+	181679	183748	689	0.993609	0.00782071	1	10.5827	1	6	fusA	29	426	53	1300000000	4300000000	4800000000	1400000000
mcapr41361		-	595691	591477	1404	0.995139	0.00585012	1	4.05816	1	6	MCAP_RS02515	29	209	54	270000000	750000000	650000000	280000000
mcapr01559		+	201742	204849	1035	0.994699	0.00581958	1	9.91449	1	6	MCAP_RS00835	17	252	55	440000000	1300000000	1100000000	460000000
mcapr27319		-	406873	402434	1479	0.994952	0.00539055	1	6.30623	1	6	MCAP_RS01720	41	165	56	88000000	210000000	200000000	95000000
mcapr44403		-	195080	192390	896	0.995795	0.00501938	1	6.25729	1	6	MCAP_RS00805	23	201	61	230000000	590000000	590000000	250000000
mcapr25645		-	614857	609596	1753	0.992782	0.00878678	1	3.43945	1	6	MCAP_RS02580	41	189	62	90000000	230000000	210000000	89000000
mcapr37673		-	59832	56998	944	0.985363	0.0128568	1	6.85677	1	6	MCAP_RS00245	24	303	65	290000000	1200000000	920000000	320000000
mcapr30305		-	22105	16712	1797	0.995575	0.00615382	1	4.48105	1	6	MCAP_RS00110	36	214	73	67000000	200000000	200000000	71000000
mcapr00594	MCAP_RS00370	-	81043	80747	98	0.994564	0.0059812	1	9.03921	1	6	MCAP_RS00370	31	468	82	1100000000	3800000000	3700000000	1200000000
mcapr15972		+	84918	88685	1255	0.99018	0.00861559	1	9.81522	1	6	MCAP_RS00375	29	448	83	850000000	2900000000	2400000000	920000000
mcapr01020		+	132631	138528	1965	0.994639	0.00579638	1	4.79663	1	6	MCAP_RS00585	51	322	100	200000000	270000000	220000000	260000000
mcapr15591	Putative Protein	+	25737	25799	20	0.00341016	0.0045702	0	0.826901	0	0	0	0
mcapr16777	Putative Protein	+	211437	211499	20	0.00250434	0.00599502	0	0.253968	0	0	0	1
mcapr09409	Putative Protein	+	212237	212299	20	0.0315784	0.0273452	0	2.5902	1	0	0	0
mcapr09448	Putative Protein	+	215630	215692	20	0.000500678	0.00129429	0	3.78767	1	0	0	2
mcapr16834	Putative Protein	+	220119	220181	20	0.0265429	0.0148933	0	0.5	0	0	0	2
mcapr16839	Putative Protein	+	220350	220412	20	0.00621506	0.00612212	0	0.357143	0	0	0	1
mcapr01669	Putative Protein	+	227920	227982	20	0.00161983	0.00447133	0	3.52719	1	0	0	2
mcapr09646	Putative Protein	+	243278	243340	20	6.66667e-05	0.000466667	0	0	0	0	0	0
mcapr17014	Putative Protein	+	244053	244115	20	0.000776277	0.00268146	0	0	0	0	0	0
mcapr09659	Putative Protein	+	244373	244435	20	0.00479135	0.00696543	0	0	0	0	0	0
mcapr01870	Putative Protein	+	247705	247767	20	0.000604473	0.00154189	0	0	0	0	0	0
mcapr07964	Putative Protein	+	29417	29479	20	0.012562	0.0134306	0	11.9092	1	0	0	1
mcapr09703	Putative Protein	+	249734	249796	20	0.0609366	0.0542885	0	0	0	0	0	1
mcapr01892	Putative Protein	+	250051	250113	20	0.00872193	0.00876808	0	1.85171	0	0	0	0
mcapr09737	Putative Protein	+	254336	254398	20	0.00364557	0.00633259	0	0	0	0	0	0
mcapr17142	Putative Protein	+	260856	260918	20	0.00178724	0.00269148	0	4.71539	1	0	0	1
mcapr17144	Putative Protein	+	260994	261056	20	0.00397751	0.0102123	0	3.38189	1	0	0	1
mcapr00191	Putative Protein	+	31240	31302	20	0.00715462	0.00738323	0	5.26614	1	0	0	0
mcapr00197	Putative Protein	+	31582	31644	20	0.00314188	0.00681228	0	5.45149	1	0	0	3
mcapr09823	Putative Protein	+	265328	265390	20	0.00224001	0.00305795	0	8.97754	1	0	0	2
mcapr09833	Putative Protein	+	265985	266047	20	0.00339743	0.005908	0	9.42145	1	0	0	1
mcapr02029	Putative Protein	+	270565	270627	20	0.00742972	0.00913928	0	10.2691	1	0	0	0
mcapr17231	Putative Protein	+	271089	271151	20	0.00160161	0.00284704	0	9.96027	1	0	0	2
mcapr17247	Putative Protein	+	273117	273179	20	0.0117038	0.0120194	0	10.8127	1	0	0	1
mcapr17250	Putative Protein	+	273291	273353	20	0.00189517	0.00265163	0	11.2016	1	0	0	0
mcapr17252	Putative Protein	+	273384	273446	20	0.0127682	0.0125261	0	11.1756	1	0	0	1
mcapr09935	Putative Protein	+	279317	279379	20	0.0348903	0.0287544	0	6.92299	1	0	0	0
mcapr09975	Putative Protein	+	284024	284086	20	0.00365756	0.00533838	0	11.2432	1	0	0	1
mcapr09997	Putative Protein	+	286025	286087	20	0.000783812	0.00197856	0	0.0952381	0	0	0	0
mcapr02173	Putative Protein	+	289993	290055	20	0.00553947	0.00624623	0	3.99038	1	0	0	0
mcapr17409	Putative Protein	+	295641	295703	20	0.00744889	0.00929527	0	2.41379	1	0	0	0
mcapr17447	Putative Protein	+	297801	297863	20	0.00991609	0.00907499	0	4.08789	1	0	0	0
mcapr17465	Putative Protein	+	299427	299489	20	0.00015184	0.000576811	0	2.32314	1	0	0	0
mcapr10056	Putative Protein	+	299771	299833	20	0.00268922	0.00543963	0	0.5	0	0	0	1
mcapr10072	Putative Protein	+	301190	301252	20	0.00012381	0.000608407	0	0	0	0	0	0
mcapr02239	Putative Protein	+	302305	302367	20	0.00946046	0.0161854	0	0	0	0	0	0
mcapr10100	Putative Protein	+	304523	304585	20	0.112341	0.0792235	0	4.05837	1	0	0	0
mcapr02272	Putative Protein	+	306139	306201	20	0.0189	0.0187344	0	0	0	0	0	0
mcapr10141	Putative Protein	+	309158	309220	20	0.0167901	0.0177489	0	0.792481	0	0	0	0
mcapr15662	Putative Protein	+	36306	36368	20	0.0101658	0.00799102	0	0	0	0	0	2
mcapr17559	Putative Protein	+	311328	311390	20	0.0112771	0.0136842	0	0.799686	0	0	0	1
mcapr10170	Putative Protein	+	311480	311542	20	0.00247395	0.00403221	0	2.46725	1	0	0	1
mcapr02321	Putative Protein	+	316495	316557	20	0.27299	0.0936515	0	0	0	0	0	0
mcapr17625	Putative Protein	+	316956	317018	20	0.00104907	0.00263475	0	0	0	0	0	0
mcapr02341	Putative Protein	+	318619	318681	20	0.000426926	0.0019445	0	0	0	0	0	0
mcapr10242	Putative Protein	+	319046	319108	20	0.00134926	0.00218345	0	0	0	0	0	2
mcapr02359	Putative Protein	+	320479	320541	20	0.000561053	0.00197348	0	3.16235	1	0	0	0
mcapr00242	Putative Protein	+	37510	37572	20	0.000661691	0.0015959	0	0	0	0	0	0
mcapr02392	Putative Protein	+	324949	325011	20	0.00112549	0.00293623	0	0	0	0	0	2
mcapr02406	Putative Protein	+	326380	326442	20	0.050042	0.0316909	0	0.5	0	0	0	0
mcapr00245	Putative Protein	+	37996	38058	20	0.00788975	0.00784885	0	0	0	0	0	1
mcapr17699	Putative Protein	+	326898	326960	20	0.00333111	0.00653716	0	0	0	0	0	0
mcapr00260	Putative Protein	+	38761	38823	20	0.0129222	0.0132924	0	0	0	0	0	0
mcapr02490	Putative Protein	+	338440	338502	20	0.000972006	0.00216833	0	0	0	0	0	0
mcapr17826	Putative Protein	+	343584	343646	20	0.038721	0.0352596	0	2.82627	1	0	0	1
mcapr02522	Putative Protein	+	345343	345405	20	0.117539	0.050273	0	0	0	0	0	1
mcapr17868	Putative Protein	+	348612	348674	20	0.315377	0.0956173	0	0	0	0	0	0
mcapr17932	Putative Protein	+	355728	355790	20	0.0163861	0.0233677	0	0.667132	0	0	0	1
mcapr17947	Putative Protein	+	356712	356774	20	0.00584895	0.00488737	0	3.81314	1	0	0	0
mcapr17970	Putative Protein	+	358014	358076	20	0.0880289	0.0366933	0	0	0	0	0	2
mcapr18001	Putative Protein	+	361335	361397	20	0.056499	0.0495564	0	0.452381	0	0	0	0
mcapr08078	Putative Protein	+	41420	41482	20	0.00543964	0.006954	0	3.12271	1	0	0	1
mcapr02662	Putative Protein	+	365356	365418	20	0.169147	0.0901842	0	0	0	0	0	0
mcapr02683	Putative Protein	+	367309	367371	20	0.00703473	0.00804158	0	0	0	0	0	0
mcapr18069	Putative Protein	+	368121	368183	20	0.000515168	0.00146485	0	0.349206	0	0	0	0
mcapr08089	Putative Protein	+	42197	42259	20	0.0585673	0.0434571	0	7.1185	1	0	0	1
mcapr02788	Putative Protein	+	379852	379914	20	0.000735317	0.00206622	0	0	0	0	0	0
mcapr02792	Putative Protein	+	380179	380241	20	0.0226689	0.0180071	0	0.5	0	0	0	1
mcapr08104	Putative Protein	+	43190	43252	20	0.00307095	0.00445737	0	6.44694	1	0	0	1
mcapr02821	Putative Protein	+	382507	382569	20	0.00433093	0.00538656	0	4.76218	1	0	0	0
mcapr02823	Putative Protein	+	382663	382725	20	0.00311129	0.00439999	0	3.67421	1	0	0	0
mcapr02834	Putative Protein	+	384424	384486	20	0.0017234	0.00321059	0	7.89744	1	0	0	2
mcapr02838	Putative Protein	+	385162	385224	20	0.0386913	0.0298854	0	8.48967	1	0	0	0
mcapr02884	Putative Protein	+	392218	392280	20	0.000956403	0.0017693	0	0	0	0	0	1
mcapr03033	Putative Protein	+	406108	406170	20	0.000826654	0.00190915	0	0	0	0	0	0
mcapr18334	Putative Protein	+	406686	406748	20	0.0287623	0.0181338	0	0	0	0	0	0
mcapr10908	Putative Protein	+	413363	413425	20	0.00233311	0.00361099	0	6.60133	1	0	0	1
mcapr10919	Putative Protein	+	414395	414457	20	0.0016459	0.00443218	0	5.3692	1	0	0	2
mcapr10961	Putative Protein	+	421577	421639	20	0.0106808	0.0148524	0	7.92211	1	0	0	2
mcapr18447	Putative Protein	+	423375	423437	20	0.00227223	0.00484334	0	7.10027	1	0	0	1
mcapr18469	Putative Protein	+	424902	424964	20	0.0343153	0.0302368	0	7.14458	1	0	0	1
mcapr03141	Putative Protein	+	425824	425886	20	0.0214058	0.0142261	0	6.48587	1	0	0	0
mcapr03201	Putative Protein	+	431848	431910	20	0.00538087	0.00729276	0	7.36869	1	0	0	0
mcapr11028	Putative Protein	+	431954	432016	20	0.0117782	0.0175812	0	7.08656	1	0	0	0
mcapr15491	Putative Protein	+	6090	6152	20	0.0611324	0.0352308	0	7.23546	1	0	0	0
mcapr03221	Putative Protein	+	435100	435162	20	0.0024547	0.00347486	0	0	0	0	0	1
mcapr03266	Putative Protein	+	440122	440184	20	0.000992626	0.00213991	0	7.27113	1	0	0	2
mcapr11112	Putative Protein	+	443387	443449	20	0.00447696	0.00438924	0	0	0	0	0	2
mcapr18584	Putative Protein	+	447723	447785	20	0.00110912	0.00235544	0	0.5	0	0	0	1
mcapr18587	Putative Protein	+	448137	448199	20	0.00466741	0.0106751	0	0	0	0	0	0
mcapr00351	Putative Protein	+	50818	50880	20	0.00062754	0.00236879	0	0.741855	0	0	0	1
mcapr03403	Putative Protein	+	455725	455787	20	0.00153697	0.00228871	0	8.08168	1	0	0	1
mcapr03463	Putative Protein	+	461614	461676	20	0.0494769	0.0307933	0	7.95524	1	0	0	0
mcapr03473	Putative Protein	+	463726	463788	20	0.00509973	0.00578717	0	7.71652	1	0	0	1
mcapr15755	Putative Protein	+	51651	51713	20	0.00177815	0.0034461	0	0	0	0	0	1
mcapr07724	Putative Protein	+	6785	6847	20	0.000730332	0.0016619	0	2.5442	1	0	0	0
mcapr11285	Putative Protein	+	471242	471304	20	0.0114482	0.0128396	0	0	0	0	0	1
mcapr11313	Putative Protein	+	472985	473047	20	0.000519394	0.00158753	0	0	0	0	0	2
mcapr03538	Putative Protein	+	475072	475134	20	0.0130511	0.0117505	0	6.35405	1	0	0	0
mcapr11360	Putative Protein	+	479282	479344	20	0.00175807	0.00455546	0	5.65039	1	0	0	2
mcapr03598	Putative Protein	+	482035	482097	20	0.0201416	0.0168109	0	10.0222	1	0	0	0
mcapr03621	Putative Protein	+	484009	484071	20	0.026395	0.016771	0	1.79248	0	0	0	0
mcapr03630	Putative Protein	+	485245	485307	20	0.00261858	0.00620337	0	5.92831	1	0	0	0
mcapr03634	Putative Protein	+	485923	485985	20	0.00533814	0.00570161	0	6.72894	1	0	0	1
mcapr08183	Putative Protein	+	53561	53623	20	0.0130866	0.0122437	0	0	0	0	0	1
mcapr15773	Putative Protein	+	53754	53816	20	0.0359976	0.0297006	0	0	0	0	0	0
mcapr15777	Putative Protein	+	54234	54296	20	0	0	0	0	0	0	0	0
mcapr11502	Putative Protein	+	500798	500860	20	0.00574115	0.0065811	0	11.3053	1	0	0	0
mcapr19047	Putative Protein	+	504354	504416	20	0	0	0	4.13921	1	0	0	1
mcapr08193	Putative Protein	+	54746	54808	20	0.0156236	0.0140898	0	0	0	0	0	0
mcapr11521	Putative Protein	+	505913	505975	20	0.0205557	0.0163085	0	2.09725	0	0	0	0
mcapr11522	Putative Protein	+	506057	506119	20	0.00643459	0.00530574	0	4.61665	1	0	0	1
mcapr19078	Putative Protein	+	508221	508283	20	0.000907958	0.00340784	0	5.98443	1	0	0	0
mcapr03842	Putative Protein	+	516079	516141	20	0.00129296	0.0040211	0	0	0	0	0	0
mcapr03868	Putative Protein	+	522190	522252	20	0.00637271	0.007198	0	1.37976	0	0	0	1
mcapr08214	Putative Protein	+	56285	56347	20	0.000457094	0.00162121	0	0	0	0	0	1
mcapr03914	Putative Protein	+	526393	526455	20	0.00426702	0.00627636	0	0	0	0	0	0
mcapr03915	Putative Protein	+	526465	526527	20	0.00421002	0.00515344	0	0	0	0	0	0
mcapr15799	Putative Protein	+	57018	57080	20	0.00137411	0.002322	0	0	0	0	0	0
mcapr19268	Putative Protein	+	529926	529988	20	0.00120416	0.00223068	0	6.88326	1	0	0	0
mcapr19280	Putative Protein	+	530805	530867	20	0	0	0	0	0	0	0	0
mcapr11706	Putative Protein	+	535094	535156	20	0.00505205	0.00740684	0	6.0466	1	0	0	2
mcapr19335	Putative Protein	+	536751	536813	20	0.0122578	0.0125451	0	1.06643	0	0	0	1
mcapr11744	Putative Protein	+	537356	537418	20	0.00175556	0.00268282	0	0	0	0	0	0
mcapr11802	Putative Protein	+	544037	544099	20	0.017815	0.0141345	0	0	0	0	0	1
mcapr11819	Putative Protein	+	545567	545629	20	0.00395035	0.00466719	0	0	0	0	0	0
mcapr19399	Putative Protein	+	545763	545825	20	0.25766	0.0800404	0	0.698413	0	0	0	0
mcapr11871	Putative Protein	+	549581	549643	20	0.0649454	0.0297869	0	5.01581	1	0	0	2
mcapr11882	Putative Protein	+	551300	551362	20	0.00430838	0.00687042	0	0.740506	0	0	0	0
mcapr11902	Putative Protein	+	553214	553276	20	0.00245273	0.00423124	0	0	0	0	0	1
mcapr11910	Putative Protein	+	554246	554308	20	0.000379316	0.00117936	0	0.792481	0	0	0	0
mcapr11945	Putative Protein	+	559511	559573	20	0.00156859	0.0035924	0	1.62867	0	0	0	1
mcapr11996	Putative Protein	+	563234	563296	20	0.0237766	0.0175198	0	6.86266	1	0	0	1
mcapr19548	Putative Protein	+	565254	565316	20	0.0317393	0.0136997	0	8.30442	1	0	0	0
mcapr19555	Putative Protein	+	566829	566891	20	0.0518182	0.0248764	0	0	0	0	0	1
mcapr04266	Putative Protein	+	578380	578442	20	0.000187619	0.000867995	0	0	0	0	0	0
mcapr04310	Putative Protein	+	582232	582294	20	6.1039e-05	0.000323481	0	6.62733	1	0	0	2
mcapr04315	Putative Protein	+	582529	582591	20	0.0028191	0.00476997	0	7.90114	1	0	0	1
mcapr12187	Putative Protein	+	585104	585166	20	0.0298503	0.027551	0	6.95482	1	0	0	0
mcapr04340	Putative Protein	+	586450	586512	20	0.00377227	0.00568393	0	4.30461	1	0	0	0
mcapr12211	Putative Protein	+	589922	589984	20	0.00239637	0.00577644	0	0	0	0	0	3
mcapr04395	Putative Protein	+	590056	590118	20	0.00106852	0.00272518	0	0	0	0	0	0
mcapr19699	Putative Protein	+	590421	590483	20	0.0270174	0.0176392	0	0	0	0	0	0
mcapr12226	Putative Protein	+	592067	592129	20	0.00412443	0.00733863	0	0	0	0	0	2
mcapr12245	Putative Protein	+	593879	593941	20	0.00684369	0.00686669	0	0	0	0	0	2
mcapr12275	Putative Protein	+	596054	596116	20	0.00064373	0.00255815	0	0	0	0	0	0
mcapr04433	Putative Protein	+	596677	596739	20	0.00203587	0.00265633	0	0.5	0	0	0	0
mcapr04440	Putative Protein	+	597292	597354	20	0.0163833	0.0144039	0	0	0	0	0	1
mcapr04480	Putative Protein	+	602548	602610	20	0.0157583	0.0195649	0	0	0	0	0	0
mcapr12339	Putative Protein	+	603446	603508	20	0.000729481	0.00175178	0	0	0	0	0	0
mcapr19805	Putative Protein	+	603453	603515	20	0.00391888	0.00629008	0	0	0	0	0	0
mcapr00456	Putative Protein	+	65731	65793	20	0.00632633	0.00934799	0	8.47078	1	0	0	1
mcapr04500	Putative Protein	+	604810	604872	20	0.00253508	0.00590067	0	0	0	0	0	1
mcapr04564	Putative Protein	+	611689	611751	20	0.000171429	0.00101579	0	0	0	0	0	1
mcapr12429	Putative Protein	+	611834	611896	20	0	0	0	0	0	0	0	0
mcapr15874	Putative Protein	+	66468	66530	20	0.000767035	0.0014042	0	7.79953	1	0	0	1
mcapr12448	Putative Protein	+	613493	613555	20	0.00309312	0.00549066	0	1.29248	0	0	0	2
mcapr12475	Putative Protein	+	616076	616138	20	0.00388619	0.0069248	0	0	0	0	0	1
mcapr12484	Putative Protein	+	616973	617035	20	0.0140529	0.00882408	0	0	0	0	0	2
mcapr04619	Putative Protein	+	618769	618831	20	0.0148986	0.0105943	0	4.55331	1	0	0	2
mcapr04651	Putative Protein	+	621052	621114	20	6.66667e-05	0.000326599	0	5.76232	1	0	0	1
mcapr04674	Putative Protein	+	622849	622911	20	0.00378834	0.00402494	0	0	0	0	0	0
mcapr15881	Putative Protein	+	66939	67001	20	0.00603959	0.0105468	0	7.98633	1	0	0	0
mcapr12561	Putative Protein	+	626927	626989	20	0.00108069	0.00206071	0	0	0	0	0	0
mcapr19910	Putative Protein	+	627192	627254	20	0.000549524	0.00209362	0	0	0	0	0	0
mcapr19933	Putative Protein	+	630063	630125	20	0.0101718	0.0172326	0	0	0	0	0	2
mcapr12623	Putative Protein	+	633497	633559	20	0.00118988	0.00272659	0	0	0	0	0	0
mcapr04778	Putative Protein	+	636718	636780	20	0.00227248	0.00366986	0	0	0	0	0	0
mcapr12654	Putative Protein	+	637589	637651	20	0.00148402	0.00277593	0	0	0	0	0	1
mcapr00048	Putative Protein	+	9724	9786	20	0.000739554	0.00154019	0	0.792481	0	0	0	1
mcapr04805	Putative Protein	+	640024	640086	20	0.00887891	0.0095879	0	0.492063	0	0	0	1
mcapr04813	Putative Protein	+	640918	640980	20	0.000521926	0.00167037	0	0.574281	0	0	0	0
mcapr08285	Putative Protein	+	68708	68770	20	0.000465325	0.00192811	0	0	0	0	0	0
mcapr04857	Putative Protein	+	645169	645231	20	0.0103333	0.00906653	0	0.322855	0	0	0	0
mcapr20032	Putative Protein	+	646386	646448	20	0.00148602	0.00398029	0	0	0	0	0	0
mcapr12721	Putative Protein	+	646808	646870	20	0.0484396	0.0391083	0	0.959434	0	0	0	0
mcapr20067	Putative Protein	+	649551	649613	20	0.0052094	0.00682213	0	0.523213	0	0	0	2
mcapr20074	Putative Protein	+	649866	649928	20	0.00809553	0.0132172	0	2.42022	1	0	0	1
mcapr20098	Putative Protein	+	653304	653366	20	0.00183821	0.00391168	0	0.668922	0	0	0	1
mcapr20111	Putative Protein	+	654744	654806	20	0.0297977	0.016047	0	0	0	0	0	0
mcapr08309	Putative Protein	+	70529	70591	20	0.00197161	0.00368084	0	1.97119	0	0	0	1
mcapr12843	Putative Protein	+	660239	660301	20	0.232795	0.103608	0	1.16503	0	0	0	1
mcapr12898	Putative Protein	+	665453	665515	20	0.0013671	0.0044772	0	0	0	0	0	0
mcapr20245	Putative Protein	+	673143	673205	20	0.00343494	0.00583835	0	1.59906	0	0	0	1
mcapr20339	Putative Protein	+	681780	681842	20	0.00563948	0.00826297	0	8.15391	1	0	0	0
mcapr05079	Putative Protein	+	685357	685419	20	0.00457862	0.00706216	0	0	0	0	0	1
mcapr20392	Putative Protein	+	689805	689867	20	0.00360839	0.00540002	0	0	0	0	0	0
mcapr20398	Putative Protein	+	691194	691256	20	0.00249183	0.00477266	0	1.70653	0	0	0	1
mcapr13163	Putative Protein	+	700667	700729	20	0.00025	0.0008697	0	0.839325	0	0	0	1
mcapr13187	Putative Protein	+	703124	703186	20	0.00895266	0.00924183	0	0.633882	0	0	0	1
mcapr07760	Putative Protein	+	10091	10153	20	0.0152292	0.0122072	0	3.73611	1	0	0	3
mcapr20514	Putative Protein	+	706479	706541	20	0.00238964	0.0058346	0	0	0	0	0	0
mcapr05252	Putative Protein	+	707440	707502	20	0.00145102	0.00245847	0	0	0	0	0	2
mcapr20526	Putative Protein	+	707772	707834	20	0.0401132	0.0316264	0	0	0	0	0	0
mcapr20582	Putative Protein	+	714054	714116	20	0	0	0	0	0	0	0	0
mcapr20608	Putative Protein	+	717816	717878	20	0.0044532	0.00456474	0	0	0	0	0	0
mcapr20637	Putative Protein	+	721398	721460	20	0.0016302	0.00289277	0	0	0	0	0	1
mcapr20654	Putative Protein	+	723204	723266	20	0.00907721	0.00614403	0	0	0	0	0	0
mcapr05381	Putative Protein	+	723820	723882	20	0.00201378	0.00386214	0	0	0	0	0	0
mcapr13321	Putative Protein	+	723935	723997	20	0.0170227	0.0153868	0	0	0	0	0	1
mcapr20677	Putative Protein	+	725007	725069	20	0.00161074	0.00291537	0	0	0	0	0	2
mcapr05414	Putative Protein	+	726856	726918	20	0.00776621	0.00654573	0	0	0	0	0	2
mcapr15953	Putative Protein	+	77664	77726	20	0.00700528	0.00638165	0	10.9709	1	0	0	0
mcapr13403	Putative Protein	+	734099	734161	20	0.00351858	0.00531037	0	5.09876	1	0	0	1
mcapr13416	Putative Protein	+	734915	734977	20	0.00911928	0.00788861	0	4.36687	1	0	0	2
mcapr13434	Putative Protein	+	736406	736468	20	0.00763632	0.00671234	0	0	0	0	0	1
mcapr05506	Putative Protein	+	743116	743178	20	0.0198625	0.0224427	0	9.6189	1	0	0	1
mcapr05615	Putative Protein	+	756376	756438	20	0.00462544	0.00494518	0	0	0	0	0	0
mcapr05720	Putative Protein	+	767560	767622	20	0.00402953	0.00449886	0	0.5	0	0	0	0
mcapr13642	Putative Protein	+	769958	770020	20	0.00113088	0.00194739	0	2.0985	0	0	0	1
mcapr21035	Putative Protein	+	773037	773099	20	0.0449135	0.0271081	0	0	0	0	0	1
mcapr13718	Putative Protein	+	781682	781744	20	0.0188204	0.0205436	0	3.80089	1	0	0	1
mcapr13746	Putative Protein	+	783995	784057	20	0.00305691	0.00375393	0	5.13954	1	0	0	0
mcapr08452	Putative Protein	+	84323	84385	20	0.00119074	0.00213247	0	9.93808	1	0	0	0
mcapr21219	Putative Protein	+	794652	794714	20	0.00585777	0.0100503	0	0	0	0	0	1
mcapr05898	Putative Protein	+	795814	795876	20	0.00111085	0.00366519	0	0.96496	0	0	0	0
mcapr13884	Putative Protein	+	796043	796105	20	0.00255314	0.00483325	0	2.63825	1	0	0	0
mcapr00601	Putative Protein	+	85435	85497	20	0.00220162	0.00343307	0	8.86804	1	0	0	0
mcapr21329	Putative Protein	+	809643	809705	20	0.00529341	0.0122557	0	0	0	0	0	1
mcapr21343	Putative Protein	+	811344	811406	20	0.00302443	0.00565043	0	0	0	0	0	0
mcapr14029	Putative Protein	+	816251	816313	20	0.0102966	0.0131514	0	4.43334	1	0	0	0
mcapr06083	Putative Protein	+	817408	817470	20	0.00177926	0.0042449	0	0	0	0	0	0
mcapr15481	Putative Protein	+	975	1037	20	0.00198551	0.00393115	0	4.13099	1	0	0	0
mcapr21444	Putative Protein	+	824226	824288	20	0.00450282	0.0058792	0	0	0	0	0	1
mcapr21452	Putative Protein	+	825045	825107	20	0.000601508	0.00142119	0	0.373016	0	0	0	1
mcapr21478	Putative Protein	+	827106	827168	20	0.00136303	0.00237741	0	0	0	0	0	1
mcapr21482	Putative Protein	+	827658	827720	20	0.0149971	0.0186477	0	0	0	0	0	0
mcapr06179	Putative Protein	+	829747	829809	20	0.00102817	0.00234651	0	0	0	0	0	0
mcapr06263	Putative Protein	+	840190	840252	20	0.000800548	0.00241907	0	0.404762	0	0	0	0
mcapr06280	Putative Protein	+	841591	841653	20	0.0034579	0.00418011	0	0.5	0	0	0	1
mcapr06289	Putative Protein	+	842611	842673	20	0.000833456	0.00164336	0	0.452381	0	0	0	0
mcapr06313	Putative Protein	+	845932	845994	20	4.44444e-05	0.000311111	0	0	0	0	0	0
mcapr21615	Putative Protein	+	846192	846254	20	0.0213927	0.0202076	0	1.39369	0	0	0	0
mcapr21690	Putative Protein	+	857982	858044	20	0.00154303	0.00536831	0	3.01957	1	0	0	0
mcapr21704	Putative Protein	+	859368	859430	20	0.00283545	0.00608973	0	3.72974	1	0	0	0
mcapr06414	Putative Protein	+	860005	860067	20	0.00253487	0.0038996	0	0	0	0	0	1
mcapr06416	Putative Protein	+	860785	860847	20	0.098976	0.0444519	0	0	0	0	0	2
mcapr21725	Putative Protein	+	860991	861053	20	0.0122919	0.0133756	0	2.09749	0	0	0	0
mcapr21740	Putative Protein	+	862218	862280	20	0.00281027	0.00494082	0	3.55145	1	0	0	1
mcapr21743	Putative Protein	+	862344	862406	20	0.00244166	0.00345666	0	4.11696	1	0	0	0
mcapr06436	Putative Protein	+	864163	864225	20	0.00484994	0.0126787	0	7.1298	1	0	0	0
mcapr00669	Putative Protein	+	92398	92460	20	0.000535505	0.0011471	0	8.03429	1	0	0	0
mcapr21788	Putative Protein	+	867294	867356	20	0.000351667	0.00110545	0	8.36212	1	0	0	0
mcapr06481	Putative Protein	+	869083	869145	20	0.0020016	0.00455622	0	3.89822	1	0	0	1
mcapr06488	Putative Protein	+	869599	869661	20	0.0119632	0.014442	0	3.80188	1	0	0	0
mcapr14449	Putative Protein	+	872285	872347	20	4e-05	0.00028	0	2.46673	1	0	0	0
mcapr14466	Putative Protein	+	874523	874585	20	0.00327519	0.00413935	0	0	0	0	0	0
mcapr21856	Putative Protein	+	877449	877511	20	0.0438166	0.0255479	0	2.87744	1	0	0	2
mcapr06599	Putative Protein	+	881593	881655	20	0.000676703	0.00181213	0	0	0	0	0	0
mcapr06611	Putative Protein	+	882871	882933	20	0.000964444	0.00220243	0	0	0	0	0	0
mcapr06677	Putative Protein	+	892558	892620	20	0.00311131	0.00467182	0	6.4285	1	0	0	2
mcapr06683	Putative Protein	+	892948	893010	20	0.000916032	0.00195686	0	5.77136	1	0	0	0
mcapr21980	Putative Protein	+	899367	899429	20	0.0170139	0.0199165	0	7.12009	1	0	0	0
mcapr06746	Putative Protein	+	902161	902223	20	0.00505065	0.0116328	0	2.7228	1	0	0	2
mcapr00718	Putative Protein	+	97198	97260	20	0.0131276	0.0121649	0	10.1622	1	0	0	2
mcapr16061	Putative Protein	+	97290	97352	20	0.00372867	0.0067719	0	9.92523	1	0	0	0
mcapr22087	Putative Protein	+	913434	913496	20	0.108478	0.0550378	0	0.5	0	0	0	0
mcapr22103	Putative Protein	+	914757	914819	20	0.000727636	0.00161718	0	4.39798	1	0	0	0
mcapr06888	Putative Protein	+	918427	918489	20	0.00159501	0.00262111	0	0	0	0	0	1
mcapr22146	Putative Protein	+	920313	920375	20	0.00223574	0.004533	0	0	0	0	0	0
mcapr06911	Putative Protein	+	920494	920556	20	0.00838981	0.010936	0	0	0	0	0	1
mcapr22155	Putative Protein	+	920934	920996	20	0.00476827	0.00556534	0	0	0	0	0	2
mcapr06935	Putative Protein	+	925876	925938	20	0.00225148	0.00379962	0	0	0	0	0	1
mcapr22205	Putative Protein	+	927129	927191	20	0.259972	0.0934457	0	3.15016	1	0	0	0
mcapr06998	Putative Protein	+	931447	931509	20	0.00468341	0.00505057	0	0	0	0	0	1
mcapr14904	Putative Protein	+	931682	931744	20	0.0206778	0.0165598	0	0	0	0	0	1
mcapr22252	Putative Protein	+	933216	933278	20	0.0698498	0.0389331	0	0.732128	0	0	0	0
mcapr22255	Putative Protein	+	933381	933443	20	0.00240641	0.00439734	0	0.0952381	0	0	0	1
mcapr14950	Putative Protein	+	938183	938245	20	0.212594	0.0886471	0	0	0	0	0	1
mcapr14971	Putative Protein	+	942869	942931	20	0.00858073	0.0066598	0	0	0	0	0	1
mcapr07125	Putative Protein	+	946912	946974	20	0.0380522	0.0299306	0	0	0	0	0	2
mcapr07132	Putative Protein	+	947332	947394	20	0.0179455	0.0194927	0	2.55679	1	0	0	2
mcapr22374	Putative Protein	+	951267	951329	20	0.00428682	0.00580317	0	8.82842	1	0	0	0
mcapr15098	Putative Protein	+	959855	959917	20	0.00439188	0.00713738	0	3.30422	1	0	0	2
mcapr15157	Putative Protein	+	968879	968941	20	0.00364182	0.00430377	0	1.92095	0	0	0	0
mcapr00784	Putative Protein	+	104617	104679	20	0.0482839	0.0349106	0	6.80291	1	0	0	0
mcapr07408	Putative Protein	+	984502	984564	20	0.00363918	0.00407239	0	7.06544	1	0	0	0
mcapr15302	Putative Protein	+	987266	987328	20	0.0256405	0.0136759	0	12.6607	1	0	0	0
mcapr15323	Putative Protein	+	989672	989734	20	2e-05	0.00014	0	0	0	0	0	0
mcapr22692	Putative Protein	+	991350	991412	20	0.00111337	0.00265313	0	1.62522	0	0	0	1
mcapr07462	Putative Protein	+	993151	993213	20	0.000618918	0.00181064	0	0	0	0	0	0
mcapr07504	Putative Protein	+	996724	996786	20	0.000710558	0.00232499	0	0	0	0	0	1
mcapr07509	Putative Protein	+	996949	997011	20	0.00720657	0.00986891	0	0	0	0	0	1
mcapr22730	Putative Protein	+	998361	998423	20	0.00137376	0.00293389	0	0	0	0	0	0
mcapr22734	Putative Protein	+	998745	998807	20	0.00164408	0.00208505	0	0	0	0	0	0
mcapr07549	Putative Protein	+	999259	999321	20	0.00015938	0.000552536	0	0	0	0	0	0
mcapr15388	Putative Protein	+	1000523	1000585	20	0.00301309	0.00358356	0	0	0	0	0	1
mcapr15457	Putative Protein	+	1007195	1007257	20	0.00121912	0.00329104	0	0	0	0	0	0
mcapr07634	Putative Protein	+	1008415	1008477	20	0.00140964	0.0019442	0	1.68378	0	0	0	0
mcapr07648	Putative Protein	+	1009885	1009947	20	0.00816633	0.0105994	0	0	0	0	0	0
mcapr38234	Putative Protein	-	1003061	1002999	20	0.00413466	0.00570413	0	0	0	0	0	0
mcapr38309	Putative Protein	-	995318	995256	20	0.0120539	0.0135753	0	0	0	0	0	0
mcapr22821	Putative Protein	-	991582	991520	20	0.00548846	0.00574555	0	8.38495	1	0	0	0
mcapr22867	Putative Protein	-	987169	987107	20	0.00180291	0.00359539	0	1.73109	0	0	0	1
mcapr22879	Putative Protein	-	985813	985751	20	0.0161761	0.0204916	0	0.815539	0	0	0	0
mcapr38407	Putative Protein	-	980258	980196	20	0.00181327	0.0040828	0	0	0	0	0	1
mcapr22914	Putative Protein	-	980236	980174	20	0.0117869	0.0113991	0	0	0	0	0	0
mcapr00812	Putative Protein	+	108418	108480	20	0.0015562	0.00253459	0	9.24884	1	0	0	2
mcapr38438	Putative Protein	-	974084	974022	20	0.00164147	0.00309831	0	0	0	0	0	0
mcapr22988	Putative Protein	-	973438	973376	20	0.000790476	0.00235829	0	0	0	0	0	0
mcapr38497	Putative Protein	-	969251	969189	20	0.0133981	0.0141922	0	5.79435	1	0	0	1
mcapr30791	Putative Protein	-	968790	968728	20	0.00184157	0.0033922	0	8.48434	1	0	0	0
mcapr30794	Putative Protein	-	968385	968323	20	0.0127549	0.0182266	0	7.87753	1	0	0	1
mcapr23044	Putative Protein	-	966409	966347	20	0.00176229	0.00284475	0	0.941926	0	0	0	1
mcapr38542	Putative Protein	-	964601	964539	20	0.00160106	0.00338716	0	0	0	0	0	0
mcapr23090	Putative Protein	-	958681	958619	20	0.00490922	0.00621704	0	0	0	0	0	0
mcapr30860	Putative Protein	-	956394	956332	20	0.000593102	0.00125096	0	0.373016	0	0	0	0
mcapr23117	Putative Protein	-	956113	956051	20	0.0034573	0.00793771	0	0	0	0	0	0
mcapr23120	Putative Protein	-	955663	955601	20	0.006438	0.00710405	0	0	0	0	0	1
mcapr30881	Putative Protein	-	954033	953971	20	0.00474175	0.00696186	0	0	0	0	0	0
mcapr30891	Putative Protein	-	953208	953146	20	0.00183108	0.00377866	0	0.589557	0	0	0	0
mcapr30896	Putative Protein	-	952518	952456	20	0.0378778	0.0307658	0	0	0	0	0	0
mcapr23159	Putative Protein	-	951388	951326	20	0.000511429	0.00120244	0	0.976942	0	0	0	2
mcapr30905	Putative Protein	-	950970	950908	20	0.00236558	0.00389962	0	0	0	0	0	2
mcapr38712	Putative Protein	-	945332	945270	20	0.0041123	0.00466129	0	6.77548	1	0	0	0
mcapr23198	Putative Protein	-	944293	944231	20	0.00644577	0.00507568	0	0.616064	0	0	0	1
mcapr38743	Putative Protein	-	942008	941946	20	0.0161158	0.0151572	0	0	0	0	0	1
mcapr16173	Putative Protein	+	111753	111815	20	0.00114346	0.00310719	0	0	0	0	0	2
mcapr23237	Putative Protein	-	936274	936212	20	0.00686837	0.00592641	0	3.74607	1	0	0	1
mcapr38806	Putative Protein	-	933740	933678	20	0.00253881	0.00400855	0	9.74725	1	0	0	1
mcapr38819	Putative Protein	-	932942	932880	20	0.00639158	0.0099462	0	9.2662	1	0	0	0
mcapr31038	Putative Protein	-	932550	932488	20	0.0652496	0.0368266	0	9.97882	1	0	0	1
mcapr38824	Putative Protein	-	932312	932250	20	0.00416029	0.00531096	0	6.43714	1	0	0	0
mcapr38897	Putative Protein	-	922412	922350	20	0.00400023	0.00534503	0	0	0	0	0	1
mcapr38946	Putative Protein	-	915020	914958	20	0.0228434	0.0135376	0	0	0	0	0	1
mcapr31143	Putative Protein	-	914532	914470	20	0.00114253	0.00269984	0	0.468254	0	0	0	1
mcapr31224	Putative Protein	-	904746	904684	20	0.00890856	0.00990459	0	1.61874	0	0	0	0
mcapr23466	Putative Protein	-	904207	904145	20	0.107628	0.0487162	0	2.08525	0	0	0	0
mcapr07816	Putative Protein	+	15023	15085	20	0.0016484	0.00335885	0	10.0457	1	0	0	0
mcapr08596	Putative Protein	+	114188	114250	20	0.00125702	0.00196753	0	3.18683	1	0	0	1
mcapr23542	Putative Protein	-	896023	895961	20	0.0219804	0.0170554	0	0	0	0	0	0
mcapr31351	Putative Protein	-	891189	891127	20	0.00197988	0.00337059	0	3.66637	1	0	0	1
mcapr31363	Putative Protein	-	890442	890380	20	0.0109183	0.00920699	0	2.13699	1	0	0	0
mcapr39153	Putative Protein	-	887561	887499	20	0.0323759	0.0204945	0	6.9094	1	0	0	0
mcapr31374	Putative Protein	-	887193	887131	20	0.00100374	0.00293515	0	0	0	0	0	1
mcapr00890	Putative Protein	+	115093	115155	20	0.217014	0.103715	0	0	0	0	0	1
mcapr39178	Putative Protein	-	882896	882834	20	0.00598149	0.0112512	0	6.50888	1	0	0	0
mcapr39182	Putative Protein	-	882263	882201	20	0.00344047	0.00586327	0	4.39641	1	0	0	0
mcapr23671	Putative Protein	-	878101	878039	20	0.00967524	0.00852291	0	0	0	0	0	0
mcapr39234	Putative Protein	-	875486	875424	20	0.00181325	0.00384728	0	4.31439	1	0	0	1
mcapr39276	Putative Protein	-	871361	871299	20	0.00248118	0.00342812	0	5.24745	1	0	0	0
mcapr39305	Putative Protein	-	869129	869067	20	0.00169187	0.0025712	0	0	0	0	0	1
mcapr39362	Putative Protein	-	864386	864324	20	0.00064127	0.00212869	0	0	0	0	0	0
mcapr39384	Putative Protein	-	861758	861696	20	0.259156	0.0692908	0	0.5	0	0	0	0
mcapr31598	Putative Protein	-	857271	857209	20	0.256888	0.0702175	0	0.582918	0	0	0	0
mcapr31601	Putative Protein	-	857082	857020	20	0.00340128	0.00533427	0	5.70996	1	0	0	1
mcapr31618	Putative Protein	-	855837	855775	20	0.00189112	0.00376061	0	0.753968	0	0	0	0
mcapr31661	Putative Protein	-	852204	852142	20	0.0636594	0.0361531	0	6.64307	1	0	0	0
mcapr31704	Putative Protein	-	847320	847258	20	0.0114134	0.0119528	0	0.98877	0	0	0	2
mcapr23861	Putative Protein	-	843814	843752	20	0.011884	0.00830601	0	0.125791	0	0	0	2
mcapr23865	Putative Protein	-	843448	843386	20	0.00588842	0.00712829	0	4.77047	1	0	0	1
mcapr39515	Putative Protein	-	842669	842607	20	0.00133872	0.00242567	0	4.41287	1	0	0	1
mcapr31795	Putative Protein	-	837180	837118	20	0.0666281	0.0353512	0	5.54559	1	0	0	0
mcapr23914	Putative Protein	-	835360	835298	20	0.000490427	0.00162858	0	1.91118	0	0	0	0
mcapr23917	Putative Protein	-	835183	835121	20	0.00903216	0.00899819	0	1.894	0	0	0	0
mcapr39594	Putative Protein	-	829451	829389	20	0.00678588	0.0082478	0	5.14256	1	0	0	0
mcapr39638	Putative Protein	-	826778	826716	20	0.00411912	0.00498601	0	6.79708	1	0	0	1
mcapr39677	Putative Protein	-	824222	824160	20	0.00823146	0.00759872	0	6.93857	1	0	0	0
mcapr39678	Putative Protein	-	824114	824052	20	0.00242391	0.00315826	0	5.98964	1	0	0	1
mcapr23983	Putative Protein	-	823633	823571	20	0.00305486	0.00448085	0	7.49695	1	0	0	0
mcapr31897	Putative Protein	-	821373	821311	20	0.0119882	0.0117389	0	3.21675	1	0	0	0
mcapr31901	Putative Protein	-	820824	820762	20	0.00107036	0.00256804	0	3.91563	1	0	0	0
mcapr24097	Putative Protein	-	810211	810149	20	0.00603007	0.00668717	0	9.57936	1	0	0	2
mcapr39797	Putative Protein	-	807293	807231	20	0.0172658	0.0195088	0	10.5152	1	0	0	0
mcapr24169	Putative Protein	-	801622	801560	20	0.00882957	0.0106774	0	10.4069	1	0	0	0
mcapr32053	Putative Protein	-	796488	796426	20	0.0565919	0.0511359	0	5.74235	1	0	0	1
mcapr24260	Putative Protein	-	791086	791024	20	0.0129508	0.0183437	0	3.45411	1	0	0	0
mcapr32122	Putative Protein	-	783003	782941	20	0.00250621	0.00331911	0	7.64525	1	0	0	1
mcapr24433	Putative Protein	-	776125	776063	20	0.000503333	0.00129371	0	9.82612	1	0	0	2
mcapr32154	Putative Protein	-	774585	774523	20	0.0630243	0.0361822	0	0	0	0	0	1
mcapr24471	Putative Protein	-	772969	772907	20	0.000386912	0.00108294	0	5.15128	1	0	0	2
mcapr32172	Putative Protein	-	772953	772891	20	0.00336354	0.00613085	0	5.46748	1	0	0	2
mcapr24519	Putative Protein	-	766177	766115	20	0.297634	0.0982621	0	0	0	0	0	0
mcapr32244	Putative Protein	-	765585	765523	20	0.00134547	0.00250178	0	1.5	0	0	0	1
mcapr24550	Putative Protein	-	763693	763631	20	0.000680433	0.00163559	0	4.78189	1	0	0	2
mcapr24588	Putative Protein	-	758947	758885	20	0.000936337	0.00256303	0	3.59671	1	0	0	2
mcapr32296	Putative Protein	-	756549	756487	20	0.0038827	0.0049345	0	0.792481	0	0	0	0
mcapr32323	Putative Protein	-	754239	754177	20	0.0116791	0.0131096	0	9.3189	1	0	0	1
mcapr24626	Putative Protein	-	751288	751226	20	0.0730118	0.0577168	0	0	0	0	0	1
mcapr40206	Putative Protein	-	746315	746253	20	0.00250112	0.00508744	0	0	0	0	0	1
mcapr32407	Putative Protein	-	743574	743512	20	0.00115078	0.00250866	0	4.4666	1	0	0	1
mcapr40251	Putative Protein	-	742076	742014	20	0.00142979	0.00209603	0	0	0	0	0	0
mcapr40290	Putative Protein	-	737969	737907	20	0.0210472	0.0163822	0	1.62686	0	0	0	0
mcapr32458	Putative Protein	-	734751	734689	20	0.00286077	0.00646456	0	0	0	0	0	1
mcapr40392	Putative Protein	-	725336	725274	20	0.00473375	0.0065772	0	8.8779	1	0	0	0
mcapr40417	Putative Protein	-	723974	723912	20	0.00540251	0.00623999	0	0.0634921	0	0	0	1
mcapr40423	Putative Protein	-	723533	723471	20	0.000648889	0.00140447	0	0.0873016	0	0	0	0
mcapr24866	Putative Protein	-	721804	721742	20	0.000441522	0.00101237	0	7.01924	1	0	0	0
mcapr08820	Putative Protein	+	135275	135337	20	0.0300568	0.0224777	0	5.69955	1	0	0	1
mcapr40468	Putative Protein	-	720824	720762	20	0.00726505	0.00857813	0	3.39988	1	0	0	0
mcapr08826	Putative Protein	+	135620	135682	20	0.00593926	0.00759564	0	5.78197	1	0	0	1
mcapr32576	Putative Protein	-	713826	713764	20	0.00512603	0.008306	0	7.10121	1	0	0	1
mcapr32582	Putative Protein	-	713409	713347	20	0.0154836	0.0142333	0	7.80496	1	0	0	0
mcapr40568	Putative Protein	-	707021	706959	20	0.00266305	0.00367063	0	2.30547	1	0	0	0
mcapr32663	Putative Protein	-	699243	699181	20	0.0065298	0.00806221	0	0	0	0	0	0
mcapr25025	Putative Protein	-	697426	697364	20	0.161575	0.0507321	0	0.5	0	0	0	0
mcapr40720	Putative Protein	-	692555	692493	20	0.000602482	0.00160022	0	0.0238095	0	0	0	1
mcapr40749	Putative Protein	-	687320	687258	20	0.105796	0.0803034	0	8.17075	1	0	0	0
mcapr32751	Putative Protein	-	684933	684871	20	0.0210785	0.0215492	0	0	0	0	0	2
mcapr01032	Putative Protein	+	139279	139341	20	0.0030417	0.00631342	0	3.86204	1	0	0	1
mcapr25144	Putative Protein	-	681517	681455	20	0.00351174	0.00402683	0	0	0	0	0	2
mcapr32782	Putative Protein	-	680580	680518	20	0.0124839	0.0126121	0	0	0	0	0	1
mcapr25163	Putative Protein	-	678805	678743	20	0.00130543	0.00254873	0	0.179246	0	0	0	0
mcapr01042	Putative Protein	+	140173	140235	20	0.00141648	0.00219664	0	6.22696	1	0	0	0
mcapr40859	Putative Protein	-	673025	672963	20	0.0242514	0.014406	0	1.27777	0	0	0	1
mcapr32856	Putative Protein	-	669606	669544	20	0.0045088	0.0050334	0	0	0	0	0	3
mcapr40897	Putative Protein	-	668681	668619	20	0.0979911	0.0426178	0	0	0	0	0	0
mcapr25355	Putative Protein	-	656632	656570	20	0.00168883	0.00263039	0	8.92299	1	0	0	2
mcapr25421	Putative Protein	-	650575	650513	20	0.105741	0.0438728	0	0.792481	0	0	0	2
mcapr41100	Putative Protein	-	640622	640560	20	0.00516437	0.00618132	0	4.3162	1	0	0	1
mcapr33116	Putative Protein	-	638937	638875	20	0.00529332	0.00507611	0	2.04983	0	0	0	0
mcapr25474	Putative Protein	-	638251	638189	20	0.000330801	0.00127553	0	5.55832	1	0	0	0
mcapr33183	Putative Protein	-	633618	633556	20	0.00523369	0.00785495	0	3.10091	1	0	0	0
mcapr25514	Putative Protein	-	631102	631040	20	0.00410215	0.00768071	0	3.16562	1	0	0	1
mcapr25536	Putative Protein	-	629977	629915	20	0.00581286	0.00544063	0	0.52381	0	0	0	1
mcapr25558	Putative Protein	-	627700	627638	20	0.00214283	0.00318405	0	9.74082	1	0	0	0
mcapr25580	Putative Protein	-	626320	626258	20	0.100138	0.0429316	0	6.64739	1	0	0	0
mcapr33239	Putative Protein	-	625482	625420	20	0.0291607	0.0155074	0	5.50186	1	0	0	2
mcapr01106	Putative Protein	+	144913	144975	20	0.00672344	0.00714393	0	6.73299	1	0	0	1
mcapr41217	Putative Protein	-	618620	618558	20	0.00137383	0.00283909	0	1.40476	0	0	0	0
mcapr25648	Putative Protein	-	609358	609296	20	0.00293319	0.0038687	0	6.68997	1	0	0	0
mcapr08892	Putative Protein	+	146267	146329	20	0.00284024	0.0039194	0	5.61587	1	0	0	1
mcapr33468	Putative Protein	-	607587	607525	20	0.00263557	0.00383412	0	0	0	0	0	1
mcapr41285	Putative Protein	-	605945	605883	20	0.0101714	0.00939143	0	7.01622	1	0	0	1
mcapr33485	Putative Protein	-	605214	605152	20	0.14776	0.0775018	0	0.866142	0	0	0	0
mcapr25689	Putative Protein	-	600850	600788	20	0.00285232	0.0040579	0	9.88675	1	0	0	0
mcapr41356	Putative Protein	-	596378	596316	20	0.0193658	0.021767	0	2.30529	1	0	0	2
mcapr41364	Putative Protein	-	591374	591312	20	0.0108361	0.0122498	0	9.31406	1	0	0	0
mcapr08899	Putative Protein	+	147182	147244	20	0.00265602	0.00374214	0	4.43229	1	0	0	2
mcapr25841	Putative Protein	-	579589	579527	20	0.00313175	0.00448127	0	0.404762	0	0	0	1
mcapr25858	Putative Protein	-	576133	576071	20	0.00548382	0.00781703	0	4.46176	1	0	0	1
mcapr01155	Putative Protein	+	148522	148584	20	0.0249031	0.0133694	0	6.90326	1	0	0	1
mcapr33750	Putative Protein	-	572031	571969	20	0.0029153	0.00364968	0	5.65318	1	0	0	0
mcapr41552	Putative Protein	-	569387	569325	20	0.0100544	0.0106371	0	6.81921	1	0	0	0
mcapr25952	Putative Protein	-	562891	562829	20	0.000847831	0.00199407	0	0	0	0	0	1
mcapr25954	Putative Protein	-	562750	562688	20	0.000394762	0.00135449	0	0	0	0	0	0
mcapr41601	Putative Protein	-	562685	562623	20	0.11802	0.066077	0	0	0	0	0	1
mcapr25996	Putative Protein	-	560125	560063	20	0.0102548	0.00969322	0	3.40411	1	0	0	0
mcapr26058	Putative Protein	-	554785	554723	20	0.000960498	0.00262572	0	9.86572	1	0	0	1
mcapr33892	Putative Protein	-	554367	554305	20	0.137875	0.0578667	0	6.81914	1	0	0	0
mcapr26068	Putative Protein	-	553399	553337	20	0.000744286	0.00145243	0	8.53566	1	0	0	2
mcapr01178	Putative Protein	+	150037	150099	20	0.000291111	0.00126196	0	0.0238095	0	0	0	1
mcapr26100	Putative Protein	-	549127	549065	20	4e-05	0.00028	0	0.626984	0	0	0	1
mcapr26180	Putative Protein	-	541549	541487	20	0.00322687	0.00365405	0	0	0	0	0	2
mcapr26186	Putative Protein	-	540076	540014	20	0.0640665	0.0247636	0	0.792481	0	0	0	1
mcapr26188	Putative Protein	-	539566	539504	20	0.000171905	0.000573246	0	0.206349	0	0	0	1
mcapr26197	Putative Protein	-	539128	539066	20	0.0114262	0.011712	0	3.71144	1	0	0	0
mcapr26260	Putative Protein	-	532705	532643	20	0.000981222	0.00199787	0	0	0	0	0	0
mcapr34056	Putative Protein	-	532611	532549	20	0.00309938	0.00567544	0	0	0	0	0	0
mcapr41771	Putative Protein	-	530480	530418	20	0.000268651	0.00082474	0	0	0	0	0	0
mcapr26298	Putative Protein	-	528292	528230	20	0.0253147	0.0142027	0	2.39773	1	0	0	1
mcapr34093	Putative Protein	-	526383	526321	20	0.0102138	0.00851645	0	0	0	0	0	0
mcapr34148	Putative Protein	-	518844	518782	20	0.000227316	0.000647469	0	0	0	0	0	0
mcapr08957	Putative Protein	+	153731	153793	20	0.00412273	0.00558911	0	6.40667	1	0	0	1
mcapr34167	Putative Protein	-	516354	516292	20	0.0114782	0.0101996	0	1.19651	0	0	0	1
mcapr07854	Putative Protein	+	18632	18694	20	0.00219223	0.00433723	0	0	0	0	0	0
mcapr41978	Putative Protein	-	504254	504192	20	0.40243	0.0868737	0	0	0	0	0	2
mcapr26517	Putative Protein	-	500419	500357	20	0.000382251	0.00134677	0	0.792481	0	0	0	0
mcapr34291	Putative Protein	-	498393	498331	20	0.0040329	0.00519788	0	0	0	0	0	3
mcapr42039	Putative Protein	-	496556	496494	20	0.00631832	0.00832099	0	0	0	0	0	0
mcapr08988	Putative Protein	+	157292	157354	20	0.0147546	0.0134736	0	5.42336	1	0	0	1
mcapr26614	Putative Protein	-	491443	491381	20	0.00336461	0.00522658	0	0	0	0	0	0
mcapr42093	Putative Protein	-	489506	489444	20	0.000504408	0.00136406	0	0	0	0	0	1
mcapr26628	Putative Protein	-	488734	488672	20	0.00110535	0.0020214	0	0	0	0	0	0
mcapr26656	Putative Protein	-	486478	486416	20	0.000381429	0.00137586	0	0	0	0	0	1
mcapr42128	Putative Protein	-	486023	485961	20	0.0495916	0.0318756	0	0	0	0	0	0
mcapr42132	Putative Protein	-	485759	485697	20	0.0207035	0.0182127	0	0	0	0	0	0
mcapr42135	Putative Protein	-	485474	485412	20	0.0080696	0.00984506	0	1.08687	0	0	0	0
mcapr34366	Putative Protein	-	484581	484519	20	0.00448824	0.00810145	0	0	0	0	0	0
mcapr26699	Putative Protein	-	480313	480251	20	0.259426	0.102511	0	0	0	0	0	1
mcapr01271	Putative Protein	+	158971	159033	20	0.0229624	0.0232302	0	1	0	0	0	0
mcapr34419	Putative Protein	-	478410	478348	20	0.000486364	0.00182836	0	0	0	0	0	1
mcapr42243	Putative Protein	-	471881	471819	20	0.00597839	0.00785568	0	0	0	0	0	1
mcapr42254	Putative Protein	-	468710	468648	20	0.00160106	0.00338716	0	0	0	0	0	0
mcapr34583	Putative Protein	-	456102	456040	20	0.000447395	0.00114849	0	0	0	0	0	1
mcapr34604	Putative Protein	-	454122	454060	20	0.00233427	0.00456632	0	0	0	0	0	0
mcapr26948	Putative Protein	-	453499	453437	20	9.04762e-05	0.00045895	0	0.595238	0	0	0	1
mcapr01299	Putative Protein	+	162703	162765	20	0.12908	0.049738	0	7.04711	1	0	0	0
mcapr42484	Putative Protein	-	441242	441180	20	0.0657643	0.0349602	0	0	0	0	0	1
mcapr34655	Putative Protein	-	440322	440260	20	0.00330215	0.00505343	0	0	0	0	0	0
mcapr42493	Putative Protein	-	440174	440112	20	0.00193517	0.00372519	0	0	0	0	0	0
mcapr34666	Putative Protein	-	439299	439237	20	0.100864	0.0466856	0	0.777778	0	0	0	0
mcapr34671	Putative Protein	-	439017	438955	20	5.71429e-05	0.0004	0	0	0	0	0	1
mcapr34703	Putative Protein	-	436785	436723	20	0.000198095	0.000642106	0	0	0	0	0	1
mcapr34814	Putative Protein	-	426003	425941	20	0.00327423	0.00673726	0	1.39234	0	0	0	1
mcapr34822	Putative Protein	-	424557	424495	20	0.0964886	0.0719238	0	0.396825	0	0	0	0
mcapr27161	Putative Protein	-	424525	424463	20	0.00093189	0.0027151	0	0.142857	0	0	0	0
mcapr42626	Putative Protein	-	424457	424395	20	0.000135714	0.000688425	0	0	0	0	0	1
mcapr27173	Putative Protein	-	422479	422417	20	0.00153345	0.00246159	0	0.5	0	0	0	0
mcapr27192	Putative Protein	-	420973	420911	20	0.00278116	0.00436233	0	1.70708	0	0	0	0
mcapr34852	Putative Protein	-	419529	419467	20	0.00587626	0.00684384	0	0.396825	0	0	0	0
mcapr42679	Putative Protein	-	418496	418434	20	0.00127308	0.00333957	0	0.634634	0	0	0	0
mcapr00109	Putative Protein	+	19159	19221	20	0.000629683	0.00168246	0	0	0	0	0	2
mcapr34964	Putative Protein	-	405534	405472	20	0.0760643	0.0385108	0	5.54201	1	0	0	2
mcapr34977	Putative Protein	-	404754	404692	20	0.00180023	0.00403442	0	4.29944	1	0	0	2
mcapr01315	Putative Protein	+	166978	167040	20	0.021444	0.0134127	0	7.00169	1	0	0	0
mcapr35057	Putative Protein	-	399006	398944	20	0.0406496	0.0276977	0	8.00834	1	0	0	0
mcapr35070	Putative Protein	-	398250	398188	20	0.00192802	0.00418114	0	8.68092	1	0	0	1
mcapr35075	Putative Protein	-	397926	397864	20	0.00266701	0.00439296	0	9.20528	1	0	0	1
mcapr35100	Putative Protein	-	395880	395818	20	0.00166845	0.00289468	0	0	0	0	0	1
mcapr27378	Putative Protein	-	387142	387080	20	0.00167259	0.00288005	0	9.92565	1	0	0	0
mcapr27388	Putative Protein	-	385903	385841	20	0.000939389	0.00198827	0	0	0	0	0	0
mcapr35203	Putative Protein	-	380763	380701	20	0.208339	0.0973066	0	0	0	0	0	1
mcapr35232	Putative Protein	-	378123	378061	20	0.00233251	0.00435286	0	0	0	0	0	1
mcapr35266	Putative Protein	-	372984	372922	20	0.00101408	0.00270015	0	0.931269	0	0	0	2
mcapr43009	Putative Protein	-	370928	370866	20	0.000920418	0.00225745	0	0	0	0	0	2
mcapr43074	Putative Protein	-	363938	363876	20	0.0102581	0.0117998	0	0	0	0	0	0
mcapr43083	Putative Protein	-	363326	363264	20	0.00184006	0.00354662	0	1.88743	0	0	0	1
mcapr43124	Putative Protein	-	359498	359436	20	0.0016158	0.00486992	0	0	0	0	0	0
mcapr35368	Putative Protein	-	352368	352306	20	0.00912208	0.0117406	0	0	0	0	0	1
mcapr09100	Putative Protein	+	173924	173986	20	0.00524802	0.00759872	0	9.75293	1	0	0	0
mcapr43291	Putative Protein	-	340628	340566	20	0.0241826	0.0227545	0	0	0	0	0	1
mcapr27736	Putative Protein	-	339061	338999	20	0.00380084	0.00437916	0	0	0	0	0	2
mcapr35504	Putative Protein	-	337095	337033	20	7.85859e-05	0.000323468	0	0	0	0	0	0
mcapr43339	Putative Protein	-	332975	332913	20	0.00665406	0.00992132	0	0	0	0	0	1
mcapr35548	Putative Protein	-	332550	332488	20	0.00537807	0.00693198	0	0	0	0	0	0
mcapr43401	Putative Protein	-	328319	328257	20	0.00195941	0.00333056	0	0.0873016	0	0	0	1
mcapr43414	Putative Protein	-	327416	327354	20	0.0265622	0.0145667	0	1.82017	0	0	0	0
mcapr35607	Putative Protein	-	319266	319204	20	0.00140052	0.0026723	0	6.30689	1	0	0	0
mcapr35629	Putative Protein	-	316914	316852	20	0.0822134	0.0447066	0	5.65683	1	0	0	0
mcapr27883	Putative Protein	-	315298	315236	20	0.00108294	0.00255487	0	7.5853	1	0	0	1
mcapr35669	Putative Protein	-	309036	308974	20	0.00434123	0.00547664	0	4.77384	1	0	0	1
mcapr27966	Putative Protein	-	308896	308834	20	0.00310783	0.00416647	0	2.83634	1	0	0	0
mcapr27971	Putative Protein	-	308602	308540	20	0.00940192	0.0145654	0	1.29248	0	0	0	0
mcapr35673	Putative Protein	-	308451	308389	20	0.00113181	0.00311251	0	0.707722	0	0	0	1
mcapr16557	Putative Protein	+	179214	179276	20	0.000589524	0.00163768	0	0	0	0	0	0
mcapr28070	Putative Protein	-	298414	298352	20	0.00840937	0.00992127	0	1.5	0	0	0	1
mcapr28077	Putative Protein	-	297940	297878	20	0.00313714	0.00576733	0	0	0	0	0	1
mcapr43622	Putative Protein	-	296465	296403	20	0.00280243	0.00355396	0	0	0	0	0	0
mcapr28096	Putative Protein	-	296053	295991	20	0.00114102	0.00255384	0	0	0	0	0	0
mcapr43629	Putative Protein	-	295751	295689	20	0.00169408	0.00257065	0	0	0	0	0	0
mcapr28126	Putative Protein	-	293767	293705	20	5.63636e-05	0.000287991	0	0	0	0	0	0
mcapr28130	Putative Protein	-	293473	293411	20	0.00097697	0.00242072	0	0	0	0	0	0
mcapr28147	Putative Protein	-	292579	292517	20	0.000386515	0.00149383	0	0	0	0	0	1
mcapr28163	Putative Protein	-	290278	290216	20	0.0793177	0.0465631	0	0	0	0	0	0
mcapr35780	Putative Protein	-	289125	289063	20	0.035917	0.0298006	0	1.6142	0	0	0	0
mcapr28183	Putative Protein	-	288445	288383	20	0.00155054	0.00447805	0	0	0	0	0	0
mcapr28228	Putative Protein	-	284470	284408	20	0.00744359	0.00923603	0	0	0	0	0	2
mcapr43748	Putative Protein	-	279221	279159	20	0.235833	0.097253	0	0.436508	0	0	0	1
mcapr35851	Putative Protein	-	278676	278614	20	0.0021504	0.00337185	0	0.5	0	0	0	1
mcapr28299	Putative Protein	-	277609	277547	20	0.109635	0.0832822	0	0	0	0	0	0
mcapr28309	Putative Protein	-	273907	273845	20	0.012426	0.0136048	0	0.412698	0	0	0	1
mcapr28334	Putative Protein	-	270853	270791	20	0.017538	0.0189094	0	0	0	0	0	0
mcapr28470	Putative Protein	-	256237	256175	20	0.000669762	0.0019434	0	0	0	0	0	0
mcapr43933	Putative Protein	-	252563	252501	20	0.00137794	0.00281677	0	0	0	0	0	2
mcapr28526	Putative Protein	-	251266	251204	20	0.000831429	0.00216609	0	0.44849	0	0	0	1
mcapr43948	Putative Protein	-	251117	251055	20	0.000457338	0.00171589	0	1	0	0	0	2
mcapr28596	Putative Protein	-	243673	243611	20	0.0642329	0.0356398	0	6.68385	1	0	0	1
mcapr01456	Putative Protein	+	185254	185316	20	0.000683593	0.00217075	0	5.62194	1	0	0	1
mcapr28630	Putative Protein	-	238576	238514	20	0.00326436	0.00653041	0	0.792481	0	0	0	1
mcapr36184	Putative Protein	-	236325	236263	20	0.00928866	0.00758952	0	5.99163	1	0	0	0
mcapr01466	Putative Protein	+	186034	186096	20	0.00412994	0.00520549	0	5.97892	1	0	0	0
mcapr36286	Putative Protein	-	225795	225733	20	0.101156	0.0605874	0	0	0	0	0	1
mcapr36338	Putative Protein	-	217119	217057	20	0.00257278	0.00384275	0	0.31746	0	0	0	1
mcapr28844	Putative Protein	-	210985	210923	20	0.0171606	0.0147021	0	3.96974	1	0	0	1
mcapr44286	Putative Protein	-	210950	210888	20	0.00275491	0.00376074	0	3.87473	1	0	0	0
mcapr09218	Putative Protein	+	189539	189601	20	0.00322749	0.00499145	0	6.33407	1	0	0	1
mcapr44356	Putative Protein	-	201584	201522	20	0.00317642	0.0050925	0	3.28217	1	0	0	2
mcapr36479	Putative Protein	-	198171	198109	20	0.00562151	0.00564761	0	0	0	0	0	0
mcapr29011	Putative Protein	-	194179	194117	20	0.00293358	0.00432718	0	6.63906	1	0	0	1
mcapr29041	Putative Protein	-	192517	192455	20	0.00298608	0.00355973	0	5.02064	1	0	0	1
mcapr36524	Putative Protein	-	192345	192283	20	0.0231583	0.016341	0	0.0873016	0	0	0	0
mcapr01492	Putative Protein	+	191257	191319	20	0.000195238	0.000728338	0	2.19616	1	0	0	0
mcapr29087	Putative Protein	-	187213	187151	20	0.0749828	0.0621753	0	0	0	0	0	1
mcapr29120	Putative Protein	-	183196	183134	20	0.00443242	0.00707908	0	0	0	0	0	1
mcapr01497	Putative Protein	+	191602	191664	20	0.00141551	0.00198056	0	0	0	0	0	0
mcapr36632	Putative Protein	-	180540	180478	20	0.0832069	0.0430431	0	0	0	0	0	1
mcapr01501	Putative Protein	+	191962	192024	20	0.000882265	0.00167684	0	0	0	0	0	0
mcapr44605	Putative Protein	-	164612	164550	20	0.00194887	0.00272653	0	1.04343	0	0	0	1
mcapr16641	Putative Protein	+	192864	192926	20	0.0105684	0.0117944	0	0	0	0	0	0
mcapr29281	Putative Protein	-	163882	163820	20	0.00120038	0.00197362	0	3.45135	1	0	0	1
mcapr44634	Putative Protein	-	162092	162030	20	0.00691482	0.00863817	0	0.519036	0	0	0	0
mcapr36784	Putative Protein	-	158907	158845	20	0.000609064	0.00154287	0	0	0	0	0	0
mcapr44675	Putative Protein	-	158459	158397	20	0.0053785	0.00477344	0	0.826304	0	0	0	1
mcapr44708	Putative Protein	-	154811	154749	20	0.000525952	0.00139532	0	1.29248	0	0	0	0
mcapr44721	Putative Protein	-	153227	153165	20	0.00733619	0.00864019	0	0.746056	0	0	0	2
mcapr36885	Putative Protein	-	149259	149197	20	2.85714e-05	0.0002	0	0.314918	0	0	0	0
mcapr44791	Putative Protein	-	145574	145512	20	0.000233162	0.000754547	0	0	0	0	0	1
mcapr29414	Putative Protein	-	142837	142775	20	0.279319	0.0890711	0	0	0	0	0	0
mcapr16657	Putative Protein	+	194448	194510	20	0.00693798	0.00817683	0	0.5	0	0	0	0
mcapr36954	Putative Protein	-	141384	141322	20	0.00285395	0.00384962	0	3.28521	1	0	0	0
mcapr29433	Putative Protein	-	138421	138359	20	0.000317143	0.000880984	0	2.14884	1	0	0	1
mcapr36994	Putative Protein	-	137919	137857	20	0.000479473	0.00110214	0	1.96965	0	0	0	1
mcapr44872	Putative Protein	-	137306	137244	20	0.427955	0.0865255	0	1.58431	0	0	0	2
mcapr37044	Putative Protein	-	131562	131500	20	0.000484683	0.00154734	0	0	0	0	0	1
mcapr37068	Putative Protein	-	128835	128773	20	0.0871419	0.044158	0	1.5	0	0	0	1
mcapr29546	Putative Protein	-	127939	127877	20	0.000141602	0.000529877	0	0	0	0	0	0
mcapr44941	Putative Protein	-	125474	125412	20	0.000264603	0.000772619	0	0.420635	0	0	0	0
mcapr37101	Putative Protein	-	125337	125275	20	0.00916169	0.00691951	0	0.5	0	0	0	2
mcapr44951	Putative Protein	-	124247	124185	20	0.00259795	0.00563114	0	0	0	0	0	0
mcapr44967	Putative Protein	-	122666	122604	20	0.0944435	0.040655	0	0	0	0	0	1
mcapr29608	Putative Protein	-	120985	120923	20	0.00101286	0.0028831	0	0	0	0	0	1
mcapr37152	Putative Protein	-	119742	119680	20	0.00444353	0.00624972	0	1.21102	0	0	0	0
mcapr44980	Putative Protein	-	119687	119625	20	0.00153398	0.0028308	0	1.47818	0	0	0	0
mcapr29689	Putative Protein	-	111514	111452	20	0.0123476	0.0109176	0	5.47092	1	0	0	1
mcapr45019	Putative Protein	-	110651	110589	20	0.00270702	0.00559094	0	4.87957	1	0	0	0
mcapr37248	Putative Protein	-	109395	109333	20	0.00129234	0.00242276	0	1.58942	0	0	0	0
mcapr29717	Putative Protein	-	107512	107450	20	0.00450564	0.00532146	0	1.76082	0	0	0	0
mcapr07906	Putative Protein	+	23423	23485	20	0.0209995	0.0126483	0	0.5	0	0	0	2
mcapr29747	Putative Protein	-	101674	101612	20	0.00710228	0.00714613	0	3.91594	1	0	0	0
mcapr45117	Putative Protein	-	100274	100212	20	0.00157108	0.00487545	0	0	0	0	0	0
mcapr01527	Putative Protein	+	199336	199398	20	0.0225763	0.0125404	0	9.42177	1	0	0	2
mcapr45235	Putative Protein	-	91412	91350	20	0.00101677	0.00220242	0	0.293651	0	0	0	1
mcapr01533	Putative Protein	+	199981	200043	20	0.0030409	0.00396638	0	10.4212	1	0	0	1
mcapr01535	Putative Protein	+	200095	200157	20	0.0145161	0.0175224	0	8.8112	1	0	0	1
mcapr37417	Putative Protein	-	86925	86863	20	0.0430242	0.0445146	0	0	0	0	0	1
mcapr01546	Putative Protein	+	201037	201099	20	0.00180501	0.00303132	0	9.64773	1	0	0	0
mcapr37441	Putative Protein	-	85080	85018	20	0.000646212	0.00192554	0	0.5	0	0	0	0
mcapr29905	Putative Protein	-	79954	79892	20	0.0307994	0.0169445	0	0	0	0	0	0
mcapr09331	Putative Protein	+	202067	202129	20	0.00697593	0.0077235	0	9.77179	1	0	0	2
mcapr45379	Putative Protein	-	73253	73191	20	0.00116632	0.00223512	0	5.32374	1	0	0	1
mcapr29957	Putative Protein	-	71224	71162	20	0.00824965	0.0117462	0	6.43882	1	0	0	0
mcapr45397	Putative Protein	-	69623	69561	20	0.101278	0.0450552	0	6.1917	1	0	0	0
mcapr37617	Putative Protein	+	67023	67085	20	0.434875	0.0912194	0	1.76064	0	3	0	2
mcapr29970	Putative Protein	-	66547	66485	20	0.000452424	0.00133862	0	0	0	0	0	1
mcapr29976	Putative Protein	-	65806	65744	20	0.00581391	0.0108882	0	4.2825	1	0	0	0
mcapr37649	Putative Protein	-	62148	62086	20	0.00077873	0.00213968	0	1.10912	0	0	0	2
mcapr09359	Putative Protein	+	203819	203881	20	0.00378962	0.00638976	0	9.07945	1	0	0	2
mcapr45460	Putative Protein	-	60710	60648	20	0.113865	0.0473534	0	0	0	0	0	1
mcapr45522	Putative Protein	-	55886	55824	20	0.00252675	0.00405933	0	1.72985	0	0	0	0
mcapr45587	Putative Protein	-	46313	46251	20	0.232865	0.0864649	0	0	0	0	0	1
mcapr37748	Putative Protein	-	46221	46159	20	0.0049969	0.00666717	0	1.25998	0	0	0	2
mcapr37749	Putative Protein	-	45978	45916	20	0.00412248	0.00604288	0	0	0	0	0	1
mcapr45593	Putative Protein	-	44981	44919	20	0.0516173	0.0329713	0	0.820909	0	0	0	2
mcapr45606	Putative Protein	-	43736	43674	20	0.000664531	0.00172557	0	0.888889	0	0	0	1
mcapr30158	Putative Protein	-	41638	41576	20	0.00549667	0.0069959	0	0	0	0	0	2
mcapr30163	Putative Protein	-	41098	41036	20	0.000776277	0.00179412	0	0	0	0	0	2
mcapr37800	Putative Protein	-	40554	40492	20	0.00108637	0.00274208	0	0	0	0	0	0
mcapr37842	Putative Protein	-	37356	37294	20	0.00118586	0.00282136	0	5.08739	1	0	0	1
mcapr16724	Putative Protein	+	205887	205949	20	0.0052014	0.00609623	0	0	0	0	0	1
mcapr45651	Putative Protein	-	34205	34143	20	0.00650225	0.00997247	0	0	0	0	0	0
mcapr45657	Putative Protein	-	32843	32781	20	0.138697	0.0965208	0	1.74916	0	0	0	0
mcapr30245	Putative Protein	-	29095	29033	20	0.0122557	0.0126593	0	0	0	0	0	0
mcapr37951	Putative Protein	-	21897	21835	20	0.00486422	0.00546733	0	7.08076	1	0	0	0
mcapr37981	Putative Protein	-	19887	19825	20	0.00456471	0.00544793	0	6.5724	1	0	0	1
mcapr09393	Putative Protein	+	208547	208609	20	0.018515	0.0243086	0	0	0	0	0	1
mcapr38013	Putative Protein	-	17649	17587	20	0.014348	0.0130807	0	5.93073	1	0	0	1
mcapr38024	Putative Protein	-	16884	16822	20	0.00308507	0.00580857	0	3.7707	1	0	0	0
mcapr30331	Putative Protein	-	14356	14294	20	0.00132387	0.00232718	0	0	0	0	0	2
mcapr16755	Putative Protein	+	209145	209207	20	0.0011651	0.00264217	0	0	0	0	0	0
mcapr45772	Putative Protein	-	12602	12540	20	0.217007	0.10376	0	1.26309	0	0	0	2
mcapr30371	Putative Protein	-	10054	9992	20	0.000777576	0.0019486	0	0	0	0	0	0
mcapr30410	Putative Protein	-	6103	6041	20	0.00104845	0.00271298	0	0.792481	0	0	0	1
mcapr01583	Putative Protein	+	210826	210891	21	0.00116869	0.00195858	0	0.712714	0	0	0	0
mcapr09418	Putative Protein	+	212900	212965	21	0.0241536	0.0138599	0	1	0	0	0	1
mcapr09463	Putative Protein	+	216584	216649	21	0.0216568	0.0137089	0	0.601925	0	0	0	0
mcapr16849	Putative Protein	+	221061	221126	21	0.0242788	0.0179191	0	0	0	0	0	1
mcapr16853	Putative Protein	+	221328	221393	21	0.0013524	0.00269106	0	0	0	0	0	2
mcapr01634	Putative Protein	+	225040	225105	21	0.0113853	0.00935082	0	5.20879	1	0	0	1
mcapr01693	Putative Protein	+	229504	229569	21	0.0230358	0.0159333	0	5.39077	1	0	0	2
mcapr16934	Putative Protein	+	230589	230654	21	0.00461081	0.00535822	0	0.136364	0	0	0	0
mcapr01759	Putative Protein	+	235390	235455	21	0.000188571	0.000616199	0	0.717117	0	0	0	0
mcapr09607	Putative Protein	+	238658	238723	21	0.000597071	0.00211088	0	0	0	0	0	1
mcapr01796	Putative Protein	+	238825	238890	21	0.00105242	0.00497418	0	0	0	0	0	0
mcapr16992	Putative Protein	+	238932	238997	21	0.00433405	0.00565746	0	0	0	0	0	1
mcapr17015	Putative Protein	+	244137	244202	21	0.0201243	0.0139641	0	0.454545	0	0	0	0
mcapr09673	Putative Protein	+	245795	245860	21	0.0281133	0.0223426	0	1.78451	0	0	0	1
mcapr09694	Putative Protein	+	248873	248938	21	0.121447	0.0588505	0	0.295455	0	0	0	0
mcapr17070	Putative Protein	+	251208	251273	21	0.015764	0.013561	0	8.17756	1	0	0	1
mcapr01949	Putative Protein	+	259027	259092	21	0.00763736	0.0121444	0	5.06382	1	0	0	1
mcapr00198	Putative Protein	+	31654	31719	21	0.00973133	0.0152614	0	3.82318	1	0	0	1
mcapr09854	Putative Protein	+	267503	267568	21	0.00996784	0.00861553	0	4.99376	1	0	0	1
mcapr17219	Putative Protein	+	267960	268025	21	0.0104018	0.0178651	0	7.42734	1	0	0	1
mcapr17246	Putative Protein	+	273042	273107	21	0.0262204	0.0225314	0	10.6791	1	0	0	1
mcapr17260	Putative Protein	+	273864	273929	21	0.00240644	0.00280323	0	9.64706	1	0	0	1
mcapr02072	Putative Protein	+	274690	274755	21	0.0013494	0.00299185	0	10.8754	1	0	0	1
mcapr17265	Putative Protein	+	278640	278705	21	0.00167083	0.00304041	0	10.4065	1	0	0	1
mcapr00215	Putative Protein	+	34054	34119	21	0.00671246	0.0135739	0	0.106061	0	0	0	1
mcapr09977	Putative Protein	+	284108	284173	21	0.00326127	0.00429192	0	10.8073	1	0	0	0
mcapr08023	Putative Protein	+	34061	34126	21	0.041511	0.0296886	0	0.106061	0	0	0	1
mcapr17384	Putative Protein	+	293772	293837	21	0.011831	0.0088087	0	0	0	0	0	0
mcapr07683	Putative Protein	+	3803	3868	21	0.121807	0.0417192	0	0.5	0	0	0	1
mcapr02279	Putative Protein	+	307837	307902	21	0.00984119	0.0118301	0	0	0	0	0	1
mcapr10146	Putative Protein	+	309440	309505	21	0.079811	0.0397812	0	0.5	0	0	0	0
mcapr10164	Putative Protein	+	311114	311179	21	0.0089936	0.0108347	0	0.8545	0	0	0	0
mcapr17568	Putative Protein	+	311991	312056	21	0.000979942	0.00221377	0	0	0	0	0	0
mcapr17586	Putative Protein	+	313302	313367	21	0.000905491	0.00232175	0	0	0	0	0	0
mcapr17616	Putative Protein	+	316113	316178	21	0.00687901	0.00790755	0	1.43104	0	0	0	1
mcapr02374	Putative Protein	+	322570	322635	21	0.0582164	0.0283187	0	1.29909	0	0	0	0
mcapr02460	Putative Protein	+	331474	331539	21	0.00100762	0.00251556	0	0	0	0	0	1
mcapr10333	Putative Protein	+	333479	333544	21	0.00150489	0.00386474	0	1.21672	0	0	0	0
mcapr02475	Putative Protein	+	336589	336654	21	0.00993338	0.0118355	0	3.78412	1	0	0	1
mcapr10438	Putative Protein	+	346667	346732	21	0.00349563	0.00484596	0	4.82041	1	0	0	0
mcapr10443	Putative Protein	+	347879	347944	21	0.00420823	0.00524863	0	0.189394	0	0	0	0
mcapr10444	Putative Protein	+	347954	348019	21	0.00607751	0.00768229	0	0.94697	0	0	0	1
mcapr07699	Putative Protein	+	4838	4903	21	0.0128556	0.0102412	0	3.94773	1	0	0	0
mcapr10493	Putative Protein	+	354503	354568	21	0.00692138	0.0107465	0	0	0	0	0	1
mcapr17927	Putative Protein	+	355443	355508	21	0.0122429	0.0107329	0	3.87811	1	0	0	1
mcapr15689	Putative Protein	+	40866	40931	21	0.105901	0.0445323	0	8.25595	1	0	0	1
mcapr17963	Putative Protein	+	357549	357614	21	0.00368807	0.00418891	0	1.40368	0	0	0	1
mcapr08084	Putative Protein	+	41786	41851	21	0.0955041	0.0440359	0	3.51994	1	0	0	1
mcapr18066	Putative Protein	+	367839	367904	21	0.0288563	0.0143991	0	1.92416	0	0	0	0
mcapr08087	Putative Protein	+	42068	42133	21	0.00309248	0.00506183	0	7.42644	1	0	0	2
mcapr02718	Putative Protein	+	370321	370386	21	0.00385667	0.00424647	0	1.53694	0	0	0	1
mcapr10553	Putative Protein	+	370574	370639	21	0.00259615	0.00518107	0	1.67945	0	0	0	1
mcapr18091	Putative Protein	+	370671	370736	21	5.71429e-05	0.0004	0	1.8565	0	0	0	2
mcapr10561	Putative Protein	+	371732	371797	21	0.00294724	0.00531838	0	0	0	0	0	0
mcapr15702	Putative Protein	+	42900	42965	21	0.00418795	0.00810648	0	7.46717	1	0	0	0
mcapr02809	Putative Protein	+	381754	381819	21	0.00939356	0.0101768	0	4.60131	1	0	0	0
mcapr02846	Putative Protein	+	387064	387129	21	0.00221597	0.0061907	0	3.77314	1	0	0	1
mcapr02890	Putative Protein	+	392473	392538	21	0.00454113	0.00675999	0	0	0	0	0	1
mcapr10757	Putative Protein	+	397058	397123	21	0.00107146	0.0018168	0	0	0	0	0	2
mcapr10790	Putative Protein	+	400625	400690	21	0.0075134	0.00654797	0	0	0	0	0	0
mcapr08136	Putative Protein	+	46919	46984	21	0.0019744	0.00345124	0	0.73044	0	0	0	0
mcapr08145	Putative Protein	+	47414	47479	21	0.00778582	0.00821606	0	3.29162	1	0	0	0
mcapr18325	Putative Protein	+	403347	403412	21	0.313062	0.0979751	0	2.00212	0	0	0	2
mcapr03010	Putative Protein	+	404014	404079	21	0.000989627	0.00344565	0	2.1404	1	0	0	0
mcapr18336	Putative Protein	+	406830	406895	21	0.00243001	0.00344073	0	0	0	0	0	0
mcapr03049	Putative Protein	+	408154	408219	21	0.077497	0.0551628	0	1.27901	0	0	0	3
mcapr03108	Putative Protein	+	417250	417315	21	0.111463	0.0463029	0	6.65577	1	0	0	0
mcapr10937	Putative Protein	+	417755	417820	21	0.00641179	0.00623624	0	2.67874	1	0	0	0
mcapr18446	Putative Protein	+	423300	423365	21	0.00546906	0.00694827	0	7.13299	1	0	0	1
mcapr18484	Putative Protein	+	433143	433208	21	0.00381776	0.00568435	0	1.20501	0	0	0	0
mcapr18488	Putative Protein	+	433743	433808	21	0.00767775	0.0113224	0	2.49485	1	0	0	1
mcapr03216	Putative Protein	+	434692	434757	21	0.000953095	0.00210678	0	3.47326	1	0	0	2
mcapr03229	Putative Protein	+	435550	435615	21	0.00760202	0.0137676	0	0.765892	0	0	0	0
mcapr03332	Putative Protein	+	447577	447642	21	0.00416722	0.00553948	0	0.227273	0	0	0	2
mcapr18631	Putative Protein	+	452811	452876	21	0.0254836	0.0217239	0	6.15646	1	0	0	1
mcapr03414	Putative Protein	+	456358	456423	21	0.00253658	0.00416418	0	7.95751	1	0	0	1
mcapr00356	Putative Protein	+	51547	51612	21	0.0348812	0.0217077	0	0	0	0	0	0
mcapr11225	Putative Protein	+	464891	464956	21	0.0271269	0.021255	0	15.2626	1	0	0	0
mcapr18749	Putative Protein	+	469275	469340	21	0.000621364	0.00188426	0	1.46105	0	0	0	1
mcapr03556	Putative Protein	+	478555	478620	21	0.00743414	0.00933245	0	11.472	1	0	0	1
mcapr03560	Putative Protein	+	478738	478803	21	0.0225553	0.0133356	0	4.79825	1	0	0	1
mcapr03649	Putative Protein	+	488992	489057	21	0.0462682	0.0323865	0	1.79406	0	0	0	0
mcapr03658	Putative Protein	+	489451	489516	21	0.163416	0.0792861	0	6.29384	1	0	0	0
mcapr18922	Putative Protein	+	490296	490361	21	0.00809586	0.00806912	0	9.26564	1	0	0	1
mcapr11438	Putative Protein	+	494786	494851	21	0.00372403	0.00603533	0	6.73448	1	0	0	1
mcapr07734	Putative Protein	+	7280	7345	21	0.00408158	0.00468601	0	0.948998	0	0	0	0
mcapr11469	Putative Protein	+	498605	498670	21	0.0604897	0.0333736	0	3.55761	1	0	0	0
mcapr19045	Putative Protein	+	503742	503807	21	0.0868417	0.0449639	0	0	0	0	0	0
mcapr03767	Putative Protein	+	506827	506892	21	0.00879359	0.00997269	0	8.15215	1	0	0	0
mcapr19090	Putative Protein	+	510006	510071	21	0.00306396	0.00978659	0	0.5	0	0	0	0
mcapr19093	Putative Protein	+	510336	510401	21	0.000811905	0.0017085	0	0	0	0	0	2
mcapr03817	Putative Protein	+	513172	513237	21	0.00095627	0.00190963	0	4.89258	1	0	0	1
mcapr19141	Putative Protein	+	516111	516176	21	0.00344436	0.00560909	0	0	0	0	0	0
mcapr11580	Putative Protein	+	516644	516709	21	0.00660917	0.0144377	0	6.98301	1	0	0	0
mcapr03854	Putative Protein	+	517849	517914	21	0.00219669	0.00354566	0	5.55413	1	0	0	1
mcapr03878	Putative Protein	+	523363	523428	21	0.110506	0.0493699	0	0	0	0	0	1
mcapr03882	Putative Protein	+	523696	523761	21	0.00582562	0.00830501	0	0	0	0	0	2
mcapr19222	Putative Protein	+	524634	524699	21	0.00144503	0.00314654	0	4.87296	1	0	0	0
mcapr19330	Putative Protein	+	535866	535931	21	0.103739	0.0429487	0	0	0	0	0	1
mcapr04053	Putative Protein	+	545854	545919	21	0.000751234	0.00187638	0	1.0003	0	0	0	0
mcapr19419	Putative Protein	+	548001	548066	21	0.00033881	0.000994529	0	2.76258	1	0	0	1
mcapr11863	Putative Protein	+	549212	549277	21	0.0454501	0.0221353	0	4.93603	1	0	0	1
mcapr19485	Putative Protein	+	555906	555971	21	0.000730332	0.00207417	0	0	0	0	0	1
mcapr19508	Putative Protein	+	558480	558545	21	0.124144	0.0589262	0	0	0	0	0	0
mcapr11938	Putative Protein	+	559052	559117	21	8e-05	0.00056	0	0	0	0	0	2
mcapr19571	Putative Protein	+	569637	569702	21	0.0158816	0.0182071	0	0	0	0	0	0
mcapr04227	Putative Protein	+	572878	572943	21	0.00746538	0.00881102	0	0	0	0	0	1
mcapr00421	Putative Protein	+	61768	61833	21	0.0160777	0.0131073	0	6.25274	1	0	0	0
mcapr19594	Putative Protein	+	575127	575192	21	0.00158516	0.00450642	0	0	0	0	0	2
mcapr04263	Putative Protein	+	578050	578115	21	0.0998839	0.044992	0	0.333333	0	0	0	2
mcapr04300	Putative Protein	+	581605	581670	21	0.0113297	0.0182889	0	7.84972	1	0	0	0
mcapr19679	Putative Protein	+	584088	584153	21	0.0224393	0.0220476	0	7.20951	1	0	0	2
mcapr04319	Putative Protein	+	584371	584436	21	0.0108422	0.00931741	0	0.287879	0	0	0	1
mcapr12213	Putative Protein	+	590183	590248	21	0.00403415	0.00533394	0	0	0	0	0	0
mcapr12228	Putative Protein	+	592244	592309	21	0.00162421	0.00228912	0	0	0	0	0	1
mcapr19723	Putative Protein	+	593256	593321	21	0	0	0	0	0	0	0	1
mcapr19750	Putative Protein	+	597684	597749	21	0.000889235	0.00194331	0	0	0	0	0	0
mcapr19799	Putative Protein	+	602415	602480	21	0.103864	0.0497419	0	0	0	0	0	2
mcapr12400	Putative Protein	+	609152	609217	21	0.00611138	0.0133382	0	0.5	0	0	0	0
mcapr12406	Putative Protein	+	610049	610114	21	0.136634	0.0568929	0	0.925184	0	0	0	0
mcapr08271	Putative Protein	+	66182	66247	21	0.0025765	0.00464563	0	7.70829	1	0	0	0
mcapr04631	Putative Protein	+	619504	619569	21	0.0222747	0.0214961	0	1.17682	0	0	0	1
mcapr19886	Putative Protein	+	623208	623273	21	0.00483282	0.00779748	0	0	0	0	0	0
mcapr19938	Putative Protein	+	630645	630710	21	0.00214299	0.00339178	0	0	0	0	0	0
mcapr04740	Putative Protein	+	632668	632733	21	0.213738	0.0945784	0	0	0	0	0	0
mcapr19963	Putative Protein	+	632697	632762	21	0	0	0	0	0	0	0	0
mcapr12632	Putative Protein	+	634724	634789	21	0.0234967	0.0122137	0	0	0	0	0	2
mcapr19985	Putative Protein	+	638058	638123	21	0.000353571	0.00137533	0	0.0454545	0	0	0	1
mcapr12661	Putative Protein	+	638372	638437	21	0.015472	0.0239877	0	0	0	0	0	0
mcapr12675	Putative Protein	+	640742	640807	21	0.00347857	0.00436079	0	1.16096	0	0	0	1
mcapr04814	Putative Protein	+	641167	641232	21	0.00800461	0.0107367	0	1.18055	0	0	0	1
mcapr12695	Putative Protein	+	643664	643729	21	0.0062153	0.00565337	0	0	0	0	0	1
mcapr12699	Putative Protein	+	644207	644272	21	0.00627933	0.00770383	0	0	0	0	0	0
mcapr04872	Putative Protein	+	646276	646341	21	0.00664888	0.00936139	0	0	0	0	0	1
mcapr20037	Putative Protein	+	646767	646832	21	0.000107143	0.000373627	0	0.393939	0	0	0	0
mcapr12779	Putative Protein	+	653273	653338	21	0.00118637	0.00227502	0	1.19256	0	0	0	0
mcapr20105	Putative Protein	+	654210	654275	21	0.000245385	0.00106612	0	0	0	0	0	1
mcapr20151	Putative Protein	+	659904	659969	21	0.0439661	0.0309455	0	3.14643	1	0	0	0
mcapr12842	Putative Protein	+	659975	660040	21	0.000105714	0.000613328	0	1.79398	0	0	0	0
mcapr05071	Putative Protein	+	683461	683526	21	0.0363939	0.0247409	0	1.29248	0	0	0	1
mcapr13054	Putative Protein	+	684893	684958	21	0.00839956	0.00965398	0	0.5	0	0	0	1
mcapr05076	Putative Protein	+	685105	685170	21	0.0644602	0.0380975	0	0.621212	0	0	0	0
mcapr13082	Putative Protein	+	688856	688921	21	0.00163316	0.00349444	0	0	0	0	0	0
mcapr20405	Putative Protein	+	692112	692177	21	0.0884279	0.0428127	0	9.81321	1	0	0	0
mcapr05233	Putative Protein	+	704416	704481	21	0.0666424	0.0595161	0	0	0	0	0	0
mcapr20573	Putative Protein	+	712734	712799	21	0.00163144	0.00297326	0	0	0	0	0	2
mcapr20596	Putative Protein	+	715269	715334	21	0.0833952	0.0443797	0	0	0	0	0	0
mcapr13268	Putative Protein	+	715853	715918	21	0.000588639	0.0023712	0	0	0	0	0	0
mcapr05308	Putative Protein	+	716062	716127	21	0.0927719	0.0561072	0	0	0	0	0	0
mcapr05316	Putative Protein	+	716857	716922	21	0.00169209	0.00350868	0	0	0	0	0	1
mcapr15929	Putative Protein	+	76380	76445	21	0.00190348	0.00280728	0	6.00757	1	0	0	1
mcapr20720	Putative Protein	+	728856	728921	21	0.00135633	0.00270011	0	2.19616	1	0	0	0
mcapr05426	Putative Protein	+	728962	729027	21	0.00102872	0.00172424	0	1.73062	0	0	0	0
mcapr05435	Putative Protein	+	729778	729843	21	0.00529488	0.00882938	0	1.79248	0	0	0	0
mcapr20727	Putative Protein	+	730701	730766	21	0.0372947	0.0365359	0	0	0	0	0	1
mcapr20750	Putative Protein	+	732705	732770	21	0.0665365	0.0418517	0	4.44159	1	0	0	1
mcapr13394	Putative Protein	+	733760	733825	21	0.00220983	0.00338169	0	7.17318	1	0	0	0
mcapr15956	Putative Protein	+	78180	78245	21	0.102133	0.0496066	0	11.1834	1	0	0	1
mcapr20809	Putative Protein	+	740337	740402	21	0.00290034	0.00461746	0	2.95287	1	0	0	0
mcapr20820	Putative Protein	+	741258	741323	21	0.0050937	0.00743226	0	6.5635	1	0	0	2
mcapr13463	Putative Protein	+	741716	741781	21	0.0521753	0.0315024	0	0	0	0	0	1
mcapr15958	Putative Protein	+	78597	78662	21	0.0142235	0.00863728	0	8.75487	1	0	0	2
mcapr13481	Putative Protein	+	746579	746644	21	0.00014	0.00098	0	0.792481	0	0	0	0
mcapr05568	Putative Protein	+	750328	750393	21	0.00589105	0.00685402	0	0.348485	0	0	0	1
mcapr08377	Putative Protein	+	78812	78877	21	0.00356917	0.00582545	0	11.3126	1	0	0	0
mcapr05596	Putative Protein	+	753121	753186	21	0.000434481	0.00132429	0	0	0	0	0	0
mcapr20903	Putative Protein	+	755625	755690	21	0.000737619	0.00190244	0	3.94993	1	0	0	2
mcapr05617	Putative Protein	+	756619	756684	21	0.0230968	0.0130093	0	0	0	0	0	1
mcapr05639	Putative Protein	+	759664	759729	21	0.00133012	0.00207068	0	0	0	0	0	1
mcapr13591	Putative Protein	+	759707	759772	21	0.0300534	0.027449	0	0	0	0	0	0
mcapr20941	Putative Protein	+	760065	760130	21	0.000866955	0.00197583	0	0	0	0	0	0
mcapr05706	Putative Protein	+	766705	766770	21	0.0023382	0.00370523	0	1.38251	0	0	0	1
mcapr13640	Putative Protein	+	769763	769828	21	0.00096399	0.00260015	0	3.86903	1	0	0	0
mcapr13645	Putative Protein	+	770318	770383	21	0.00146457	0.00334056	0	0	0	0	0	0
mcapr05765	Putative Protein	+	772075	772140	21	0.00874453	0.0096233	0	7.2802	1	0	0	0
mcapr21044	Putative Protein	+	774306	774371	21	0.000559872	0.00130684	0	0	0	0	0	1
mcapr21095	Putative Protein	+	779025	779090	21	0.00221552	0.00397116	0	0.843928	0	0	0	0
mcapr13727	Putative Protein	+	782879	782944	21	0.000878718	0.00184037	0	5.08229	1	0	0	1
mcapr21150	Putative Protein	+	786435	786500	21	0.000392785	0.00172867	0	1.43526	0	0	0	0
mcapr21159	Putative Protein	+	787995	788060	21	0.0470464	0.0310773	0	0	0	0	0	0
mcapr13837	Putative Protein	+	791426	791491	21	0.000276007	0.00112548	0	0	0	0	0	1
mcapr21184	Putative Protein	+	791541	791606	21	0.00149204	0.00253291	0	0	0	0	0	0
mcapr21206	Putative Protein	+	793290	793355	21	5.87302e-05	0.000324839	0	0	0	0	0	1
mcapr05932	Putative Protein	+	798730	798795	21	0.000426126	0.00100395	0	0	0	0	0	1
mcapr21246	Putative Protein	+	798888	798953	21	0.00340434	0.00488357	0	0	0	0	0	0
mcapr21265	Putative Protein	+	800307	800372	21	0.00346084	0.00430539	0	0	0	0	0	0
mcapr00604	Putative Protein	+	85636	85701	21	0.00838678	0.00966567	0	9.02186	1	0	0	0
mcapr13948	Putative Protein	+	804425	804490	21	0.0113695	0.0145231	0	1.56177	0	0	0	0
mcapr21356	Putative Protein	+	812580	812645	21	0.0108077	0.0129941	0	0	0	0	0	0
mcapr14022	Putative Protein	+	815468	815533	21	0.00710826	0.00539406	0	0	0	0	0	1
mcapr14025	Putative Protein	+	815813	815878	21	0.000734921	0.0019058	0	0.5	0	0	0	0
mcapr00620	Putative Protein	+	87166	87231	21	0.0120816	0.0136738	0	10.4138	1	0	0	1
mcapr21439	Putative Protein	+	823947	824012	21	0.00181447	0.00418979	0	0.340909	0	0	0	1
mcapr21453	Putative Protein	+	825123	825188	21	0.0017385	0.00294806	0	0	0	0	0	0
mcapr00640	Putative Protein	+	88417	88482	21	0.0768581	0.0426195	0	9.18471	1	0	0	1
mcapr06157	Putative Protein	+	826798	826863	21	0.0038765	0.0054682	0	0	0	0	0	0
mcapr14112	Putative Protein	+	826853	826918	21	0.0572715	0.0405857	0	0	0	0	0	1
mcapr14123	Putative Protein	+	830459	830524	21	0.0122507	0.0120964	0	0	0	0	0	0
mcapr14184	Putative Protein	+	836210	836275	21	0.00228947	0.00366002	0	0	0	0	0	0
mcapr14208	Putative Protein	+	838487	838552	21	0.000598919	0.00138391	0	0.333333	0	0	0	0
mcapr15978	Putative Protein	+	89271	89336	21	0.0150629	0.0155883	0	4.76537	1	0	0	0
mcapr21568	Putative Protein	+	839031	839096	21	0.000207376	0.00100432	0	0.5	0	0	0	0
mcapr14217	Putative Protein	+	840290	840355	21	0.00700684	0.00954193	0	0.5	0	0	0	2
mcapr21594	Putative Protein	+	843300	843365	21	0.00258611	0.00577121	0	0	0	0	0	0
mcapr21596	Putative Protein	+	843477	843542	21	0.00412114	0.0056866	0	0	0	0	0	0
mcapr14295	Putative Protein	+	849401	849466	21	0.00360925	0.00603302	0	0	0	0	0	0
mcapr16001	Putative Protein	+	90783	90848	21	0.00367321	0.00419833	0	4.44871	1	0	0	1
mcapr14334	Putative Protein	+	852458	852523	21	0.000744048	0.00192003	0	0	0	0	0	2
mcapr14434	Putative Protein	+	869339	869404	21	0.00276018	0.00424712	0	7.22493	1	0	0	1
mcapr06553	Putative Protein	+	874567	874632	21	0.00396914	0.00525994	0	0	0	0	0	1
mcapr16021	Putative Protein	+	93270	93335	21	0.00275518	0.00377674	0	11.4452	1	0	0	1
mcapr14479	Putative Protein	+	875594	875659	21	0.0021386	0.00427712	0	0	0	0	0	2
mcapr16033	Putative Protein	+	93948	94013	21	0.0054122	0.00804882	0	3.65574	1	0	0	1
mcapr14516	Putative Protein	+	882089	882154	21	0.0101318	0.00966588	0	0	0	0	0	0
mcapr06642	Putative Protein	+	886702	886767	21	0.00185612	0.00347386	0	4.37939	1	0	0	0
mcapr06644	Putative Protein	+	886786	886851	21	0.00803203	0.00962419	0	4.0153	1	0	0	1
mcapr06667	Putative Protein	-	889510	889445	21	0.310671	0.0789145	0	0	0	3	0	3
mcapr14599	Putative Protein	+	891026	891091	21	0.0179265	0.0128659	0	6.78199	1	0	0	2
mcapr21964	Putative Protein	+	896535	896600	21	0.0015832	0.00265204	0	7.80296	1	0	0	0
mcapr06735	Putative Protein	+	897709	897774	21	0.00778342	0.00932893	0	3.44759	1	0	0	2
mcapr14715	Putative Protein	+	901589	901654	21	0.000656775	0.0018586	0	5.76651	1	0	0	1
mcapr22102	Putative Protein	+	914649	914714	21	0.022658	0.0220327	0	4.6729	1	0	0	0
mcapr14783	Putative Protein	+	915890	915955	21	0.044229	0.0255052	0	2.83859	1	0	0	1
mcapr22124	Putative Protein	+	916926	916991	21	0.00164639	0.00268144	0	0	0	0	0	0
mcapr06882	Putative Protein	+	917200	917265	21	0.00524945	0.00697236	0	0.280303	0	0	0	1
mcapr14799	Putative Protein	+	917540	917605	21	0.00549226	0.00745156	0	0	0	0	0	0
mcapr15541	Putative Protein	+	12948	13013	21	0.000440346	0.00157536	0	0.5	0	0	0	0
mcapr14914	Putative Protein	+	932606	932671	21	0.00254906	0.00495394	0	0.535452	0	0	0	0
mcapr22284	Putative Protein	+	936654	936719	21	0.0628813	0.0390568	0	0	0	0	0	0
mcapr22311	Putative Protein	+	942183	942248	21	0.0193356	0.0111548	0	0	0	0	0	1
mcapr22434	Putative Protein	+	960780	960845	21	0.0134587	0.0174682	0	14.4122	1	0	0	0
mcapr22441	Putative Protein	+	961920	961985	21	0.0674899	0.0639865	0	3.78731	1	0	0	0
mcapr22485	Putative Protein	+	966855	966920	21	0.00140601	0.00266852	0	2.37324	1	0	0	1
mcapr07286	Putative Protein	+	967495	967560	21	0.00217445	0.00620505	0	2.69461	1	0	0	1
mcapr07290	Putative Protein	+	967789	967854	21	0.00084	0.00204566	0	0.425826	0	0	0	1
mcapr15176	Putative Protein	+	971597	971662	21	0.000464201	0.00116856	0	0.758442	0	0	0	0
mcapr07332	Putative Protein	+	973567	973632	21	0.0292344	0.0149805	0	2.55368	1	0	0	2
mcapr22599	Putative Protein	+	976734	976799	21	0.00514682	0.00589841	0	0.534735	0	0	0	2
mcapr15216	Putative Protein	+	977828	977893	21	0.00501013	0.00567393	0	0	0	0	0	1
mcapr15227	Putative Protein	+	978557	978622	21	0.0064152	0.00680968	0	4.49756	1	0	0	0
mcapr00781	Putative Protein	+	104431	104496	21	0.00214364	0.00344418	0	6.41995	1	0	0	1
mcapr07405	Putative Protein	+	984328	984393	21	0.00102491	0.00217341	0	8.30431	1	0	0	1
mcapr22663	Putative Protein	+	987633	987698	21	0.00110243	0.00288977	0	0	0	0	0	0
mcapr15336	Putative Protein	+	990947	991012	21	0.00256782	0.00448083	0	1.56734	0	0	0	1
mcapr22708	Putative Protein	+	995907	995972	21	0.00176281	0.00395978	0	0	0	0	0	0
mcapr07496	Putative Protein	+	996082	996147	21	0.000964286	0.00234463	0	0	0	0	0	0
mcapr22728	Putative Protein	+	998142	998207	21	5e-05	0.00035	0	0	0	0	0	0
mcapr15385	Putative Protein	+	1000349	1000414	21	0.0183291	0.012315	0	0	0	0	0	1
mcapr30468	Putative Protein	-	1008642	1008577	21	0.00500065	0.00658549	0	9.79383	1	0	0	1
mcapr22803	Putative Protein	-	1000279	1000214	21	0.0121601	0.00971878	0	1.21115	0	0	0	1
mcapr38299	Putative Protein	-	996197	996132	21	0.0399234	0.0346914	0	4.08663	1	0	0	0
mcapr38304	Putative Protein	-	995795	995730	21	0.00213102	0.00610573	0	0.92462	0	0	0	1
mcapr38319	Putative Protein	-	993347	993282	21	0.00216924	0.00323644	0	9.02247	1	0	0	0
mcapr30634	Putative Protein	-	992340	992275	21	0.00214703	0.0031729	0	11.2502	1	0	0	0
mcapr22859	Putative Protein	-	987721	987656	21	0.00635097	0.00793817	0	0	0	0	0	1
mcapr38371	Putative Protein	-	983774	983709	21	0.0743441	0.0402575	0	0	0	0	0	0
mcapr00815	Putative Protein	+	108592	108657	21	0.0011008	0.00188922	0	9.46533	1	0	0	1
mcapr30767	Putative Protein	-	975210	975145	21	0.00339373	0.00394553	0	4.20147	1	0	0	0
mcapr38460	Putative Protein	-	972491	972426	21	0.0356152	0.0296085	0	2.59323	1	0	0	1
mcapr08554	Putative Protein	+	108845	108910	21	0.0171374	0.014203	0	8.29209	1	0	0	0
mcapr23049	Putative Protein	-	965686	965621	21	0.00696637	0.00869551	0	1.65082	0	0	0	0
mcapr38596	Putative Protein	-	957962	957897	21	0.0148615	0.00932781	0	0	0	0	0	0
mcapr38603	Putative Protein	-	957266	957201	21	0.0320621	0.0221864	0	0	0	0	0	1
mcapr23104	Putative Protein	-	956878	956813	21	0.00246542	0.00503422	0	0	0	0	0	0
mcapr23126	Putative Protein	-	955423	955358	21	0.0147914	0.0170163	0	0.946548	0	0	0	2
mcapr23136	Putative Protein	-	954835	954770	21	0.00208881	0.0036537	0	0.735714	0	0	0	0
mcapr08571	Putative Protein	+	111410	111475	21	0.00144532	0.00344698	0	1.59865	0	0	0	0
mcapr23180	Putative Protein	-	949075	949010	21	0.22858	0.100973	0	0	0	0	0	0
mcapr38665	Putative Protein	-	948572	948507	21	0.00172926	0.00379164	0	2.93743	1	0	0	1
mcapr38681	Putative Protein	-	947384	947319	21	0.00280461	0.0053123	0	5.69475	1	0	0	2
mcapr38749	Putative Protein	-	940913	940848	21	0.00123613	0.00272833	0	8.14466	1	0	0	1
mcapr38752	Putative Protein	-	940652	940587	21	0.000464351	0.00126302	0	8.24582	1	0	0	0
mcapr31046	Putative Protein	-	931650	931585	21	0.00417569	0.00563384	0	2.77255	1	0	0	0
mcapr23328	Putative Protein	-	925273	925208	21	0.0354782	0.0245097	0	0.901515	0	0	0	1
mcapr38915	Putative Protein	-	918653	918588	21	0.00422676	0.00565166	0	0	0	0	0	1
mcapr38926	Putative Protein	-	916481	916416	21	0.200549	0.0921221	0	0	0	0	0	1
mcapr38932	Putative Protein	-	916010	915945	21	0.00124036	0.00254598	0	0	0	0	0	0
mcapr31151	Putative Protein	-	913356	913291	21	0.000613333	0.00191861	0	0.600365	0	0	0	3
mcapr23437	Putative Protein	-	910276	910211	21	0.00998839	0.0113253	0	0	0	0	0	0
mcapr00874	Putative Protein	+	113563	113628	21	0.00579767	0.0089591	0	2.23296	1	0	0	0
mcapr31213	Putative Protein	-	905433	905368	21	0.0131818	0.0147214	0	4.00783	1	0	0	0
mcapr23478	Putative Protein	-	902944	902879	21	0.00502503	0.0101192	0	0	0	0	0	3
mcapr23487	Putative Protein	-	901399	901334	21	0.000803046	0.00185581	0	0	0	0	0	0
mcapr23491	Putative Protein	-	901177	901112	21	0.0118986	0.0181855	0	0	0	0	0	0
mcapr31252	Putative Protein	-	901011	900946	21	0.0168327	0.0127203	0	0	0	0	0	0
mcapr39069	Putative Protein	-	900047	899982	21	0.00106357	0.00317243	0	0.5	0	0	0	0
mcapr31348	Putative Protein	-	891471	891406	21	0.000486349	0.00146351	0	0	0	0	0	0
mcapr31365	Putative Protein	-	890328	890263	21	0.000411429	0.00130199	0	0.770324	0	0	0	1
mcapr23591	Putative Protein	-	889252	889187	21	0.0011426	0.00234749	0	0	0	0	0	0
mcapr08608	Putative Protein	+	115970	116035	21	0.00314166	0.00677252	0	0	0	0	0	1
mcapr31495	Putative Protein	-	874116	874051	21	0.00341196	0.00589308	0	4.40408	1	0	0	2
mcapr39256	Putative Protein	-	872462	872397	21	0.00182663	0.00293844	0	0	0	0	0	1
mcapr39323	Putative Protein	-	867500	867435	21	0.00320968	0.00474936	0	0.792481	0	0	0	0
mcapr39392	Putative Protein	-	861281	861216	21	0.00423284	0.00595951	0	4.57823	1	0	0	0
mcapr39449	Putative Protein	-	856724	856659	21	0.00787785	0.00888941	0	8.21162	1	0	0	0
mcapr23798	Putative Protein	-	854323	854258	21	2.85714e-05	0.0002	0	1.27919	0	0	0	2
mcapr08658	Putative Protein	+	121532	121597	21	0.00986156	0.0116425	0	7.24262	1	0	0	1
mcapr31805	Putative Protein	-	836547	836482	21	0.00780136	0.0146392	0	6.00567	1	0	0	1
mcapr08666	Putative Protein	+	122138	122203	21	0.0295549	0.014164	0	9.58017	1	0	0	0
mcapr39610	Putative Protein	-	828356	828291	21	0.000921869	0.00207805	0	0.576054	0	0	0	0
mcapr39668	Putative Protein	-	824888	824823	21	0.0161582	0.0135519	0	9.48953	1	0	0	0
mcapr08670	Putative Protein	+	122390	122455	21	0.108325	0.0460934	0	7.73652	1	0	0	1
mcapr24046	Putative Protein	-	818623	818558	21	0.00839571	0.00685911	0	0.030303	0	0	0	1
mcapr24054	Putative Protein	-	816460	816395	21	0.00954839	0.00926223	0	3.32865	1	0	0	1
mcapr31930	Putative Protein	-	816279	816214	21	0.000540317	0.00119423	0	2.77714	1	0	0	0
mcapr00950	Putative Protein	+	123295	123360	21	0.00255	0.00398058	0	11.2659	1	0	0	1
mcapr39784	Putative Protein	-	811004	810939	21	0.00587593	0.00640694	0	10.8853	1	0	0	1
mcapr24120	Putative Protein	-	806206	806141	21	0.00359873	0.00469167	0	10.3719	1	0	0	1
mcapr32013	Putative Protein	-	801480	801415	21	0.128082	0.0416905	0	10.9107	1	0	0	0
mcapr24214	Putative Protein	-	793816	793751	21	0.00547952	0.0099847	0	7.53393	1	0	0	0
mcapr24269	Putative Protein	-	789772	789707	21	0.0900189	0.0436912	0	2.57189	1	0	0	1
mcapr24309	Putative Protein	-	787372	787307	21	0.135587	0.0473571	0	4.28745	1	0	0	2
mcapr32106	Putative Protein	-	785064	784999	21	0.0119972	0.0110434	0	7.17733	1	0	0	1
mcapr32107	Putative Protein	-	784995	784930	21	3.33333e-05	0.000233333	0	7.62561	1	0	0	1
mcapr24392	Putative Protein	-	781696	781631	21	0.00906849	0.0159615	0	1.56731	0	0	0	2
mcapr39925	Putative Protein	-	780752	780687	21	0.000793716	0.00189286	0	0.5	0	0	0	0
mcapr24417	Putative Protein	-	777523	777458	21	0.064643	0.0354625	0	10.1158	1	0	0	1
mcapr39987	Putative Protein	-	776936	776871	21	0.0271921	0.0139906	0	10.6264	1	0	0	0
mcapr32153	Putative Protein	-	775164	775099	21	0.0208591	0.0178811	0	3.87865	1	0	0	1
mcapr32187	Putative Protein	-	770724	770659	21	0.0043303	0.00478316	0	3.04988	1	0	0	0
mcapr40078	Putative Protein	-	762101	762036	21	0.00166423	0.00345316	0	1.15325	0	0	0	0
mcapr24653	Putative Protein	-	747580	747515	21	2.85714e-05	0.0002	0	0	0	0	0	0
mcapr24662	Putative Protein	-	746563	746498	21	0.098877	0.0684496	0	0	0	0	0	0
mcapr24704	Putative Protein	-	739066	739001	21	0.0321489	0.0143535	0	0.295455	0	0	0	0
mcapr16284	Putative Protein	+	133053	133118	21	0.00263069	0.00375347	0	6.22624	1	0	0	2
mcapr40379	Putative Protein	-	726098	726033	21	0.00753049	0.00753539	0	9.14708	1	0	0	0
mcapr40467	Putative Protein	-	720902	720837	21	0.00164431	0.00288971	0	4.33648	1	0	0	2
mcapr32521	Putative Protein	-	720024	719959	21	0.00451176	0.00958905	0	2.9948	1	0	0	0
mcapr32539	Putative Protein	-	718635	718570	21	0.0368813	0.0245764	0	0	0	0	0	2
mcapr08834	Putative Protein	+	135983	136048	21	0.0218486	0.0137062	0	5.52228	1	0	0	2
mcapr40521	Putative Protein	-	714929	714864	21	0.00879395	0.0103475	0	6.34069	1	0	0	1
mcapr24921	Putative Protein	-	714106	714041	21	0.00697785	0.0137809	0	4.85434	1	0	0	0
mcapr32575	Putative Protein	-	713895	713830	21	0.00344683	0.00507588	0	7.09739	1	0	0	0
mcapr24936	Putative Protein	-	712792	712727	21	0.00707926	0.00961445	0	3.80542	1	0	0	1
mcapr40553	Putative Protein	-	708533	708468	21	0.00114109	0.00222396	0	2.30045	1	0	0	0
mcapr24957	Putative Protein	-	708529	708464	21	0.00201289	0.00304194	0	2.9528	1	0	0	0
mcapr40558	Putative Protein	-	708059	707994	21	0.0274744	0.0152076	0	10.5952	1	0	0	0
mcapr25000	Putative Protein	-	702637	702572	21	0.00284478	0.00442679	0	6.01925	1	0	0	1
mcapr25009	Putative Protein	-	701026	700961	21	0.0147824	0.0138885	0	8.15135	1	0	0	0
mcapr25049	Putative Protein	-	691825	691760	21	0.00345023	0.00765261	0	4.74416	1	0	0	1
mcapr40761	Putative Protein	-	686363	686298	21	0.00262622	0.00524673	0	0	0	0	0	1
mcapr15559	Putative Protein	+	16377	16442	21	0.0388491	0.0217969	0	0	0	0	0	2
mcapr01030	Putative Protein	+	139075	139140	21	0.00800252	0.010655	0	6.85366	1	0	0	0
mcapr32752	Putative Protein	-	684867	684802	21	0.0544458	0.0459386	0	0	0	0	0	2
mcapr25126	Putative Protein	-	683770	683705	21	0.000892489	0.00167924	0	0	0	0	0	0
mcapr32779	Putative Protein	-	681375	681310	21	0.232768	0.0995509	0	0	0	0	0	0
mcapr32813	Putative Protein	-	675420	675355	21	0.00117532	0.00214014	0	0	0	0	0	1
mcapr25222	Putative Protein	-	672940	672875	21	0.000655714	0.00187483	0	2.12509	1	0	0	2
mcapr40878	Putative Protein	-	671846	671781	21	0.0158702	0.0283887	0	2.73394	1	0	0	1
mcapr25331	Putative Protein	-	659527	659462	21	0.00767385	0.00881266	0	6.65982	1	0	0	2
mcapr25343	Putative Protein	-	657283	657218	21	0.115109	0.0437121	0	6.23384	1	0	0	0
mcapr25346	Putative Protein	-	657103	657038	21	0.00478793	0.0100481	0	7.76943	1	0	0	2
mcapr25412	Putative Protein	-	651709	651644	21	0.00186585	0.00361383	0	0	0	0	0	0
mcapr25415	Putative Protein	-	651181	651116	21	0.0211966	0.0154617	0	0	0	0	0	0
mcapr33003	Putative Protein	-	650847	650782	21	2e-05	0.00014	0	0	0	0	0	1
mcapr25423	Putative Protein	-	650389	650324	21	0.000836575	0.00147723	0	0	0	0	0	0
mcapr25432	Putative Protein	-	648730	648665	21	0.0277963	0.0202978	0	0	0	0	0	0
mcapr41039	Putative Protein	-	647945	647880	21	0.126854	0.0893174	0	1	0	0	0	1
mcapr25448	Putative Protein	-	642634	642569	21	0.00580213	0.0048518	0	2.0746	0	0	0	1
mcapr33132	Putative Protein	-	637626	637561	21	0.000829921	0.00176375	0	1.06829	0	0	0	1
mcapr41146	Putative Protein	-	631790	631725	21	0.00707576	0.00851318	0	6.37661	1	0	0	0
mcapr25534	Putative Protein	-	630115	630050	21	0.00227996	0.00391861	0	2.45345	1	0	0	1
mcapr25572	Putative Protein	-	626695	626630	21	0.00166188	0.00282897	0	9.21427	1	0	0	1
mcapr25587	Putative Protein	-	625939	625874	21	0.0316222	0.0224668	0	5.53548	1	0	0	0
mcapr41192	Putative Protein	-	621674	621609	21	0.000172381	0.000761481	0	0	0	0	0	1
mcapr25604	Putative Protein	-	620263	620198	21	0.0024352	0.00394824	0	0	0	0	0	1
mcapr01107	Putative Protein	+	145045	145110	21	0.00726555	0.00760907	0	6.96108	1	0	0	0
mcapr41219	Putative Protein	-	618311	618246	21	0.00241327	0.00377336	0	0	0	0	0	1
mcapr25630	Putative Protein	-	616237	616172	21	0.00101892	0.0020695	0	0	0	0	0	0
mcapr41354	Putative Protein	-	596756	596691	21	0.00101424	0.00263812	0	4.22744	1	0	0	0
mcapr25731	Putative Protein	-	595255	595190	21	0.0205871	0.0159715	0	5.79541	1	0	0	1
mcapr33634	Putative Protein	-	587328	587263	21	0.00242646	0.00507179	0	0.5	0	0	0	1
mcapr33640	Putative Protein	-	586848	586783	21	0.00228157	0.00461893	0	0	0	0	0	1
mcapr16340	Putative Protein	+	147372	147437	21	0.0312431	0.025443	0	2.93593	1	0	0	0
mcapr01141	Putative Protein	+	147742	147807	21	0.00751529	0.00719488	0	6.44647	1	0	0	0
mcapr08913	Putative Protein	+	149330	149395	21	0.216354	0.0949658	0	0.526589	0	0	0	1
mcapr25917	Putative Protein	-	565066	565001	21	0.00332473	0.00394201	0	0.193256	0	0	0	0
mcapr25964	Putative Protein	-	562117	562052	21	0.00202294	0.00342589	0	1.48931	0	0	0	0
mcapr33856	Putative Protein	-	561474	561409	21	0.00654107	0.00801618	0	0	0	0	0	1
mcapr33857	Putative Protein	-	561399	561334	21	0.00153063	0.00293437	0	0.840909	0	0	0	1
mcapr26012	Putative Protein	-	559240	559175	21	0.0133699	0.0129907	0	1.27919	0	0	0	0
mcapr33879	Putative Protein	-	558231	558166	21	0.00276886	0.00350524	0	2.95172	1	0	0	2
mcapr41642	Putative Protein	-	556673	556608	21	0.017199	0.0136716	0	7.14784	1	0	0	0
mcapr33889	Putative Protein	-	554565	554500	21	0.00198764	0.00293989	0	8.90688	1	0	0	0
mcapr41655	Putative Protein	-	554057	553992	21	0.010875	0.0120288	0	3.40354	1	0	0	1
mcapr33903	Putative Protein	-	552372	552307	21	0.0765892	0.042711	0	6.67165	1	0	0	3
mcapr41680	Putative Protein	-	550511	550446	21	0.0182429	0.0187782	0	0	0	0	0	0
mcapr33935	Putative Protein	-	549273	549208	21	0.00179766	0.00205294	0	1.97116	0	0	0	0
mcapr33938	Putative Protein	-	548601	548536	21	0.00190493	0.00249657	0	1.5229	0	0	0	0
mcapr26135	Putative Protein	-	546838	546773	21	0.00144987	0.00324708	0	5.22341	1	0	0	1
mcapr41698	Putative Protein	-	544484	544419	21	0.00656667	0.00708248	0	2.43495	1	0	0	1
mcapr33992	Putative Protein	-	543603	543538	21	0.00109342	0.00214115	0	0	0	0	0	0
mcapr16355	Putative Protein	+	150780	150845	21	0.00207983	0.00352411	0	7.34384	1	0	0	0
mcapr08948	Putative Protein	+	153110	153175	21	0.000907172	0.00154809	0	7.68351	1	0	0	0
mcapr34109	Putative Protein	-	524688	524623	21	0.0065233	0.00836249	0	0	0	0	0	1
mcapr41835	Putative Protein	-	521747	521682	21	0.0236666	0.0174274	0	0	0	0	0	2
mcapr41846	Putative Protein	-	518321	518256	21	0.0369464	0.0326975	0	0	0	0	0	0
mcapr26404	Putative Protein	-	517363	517298	21	0.0369464	0.0326975	0	0	0	0	0	0
mcapr26406	Putative Protein	-	516751	516686	21	0.00133234	0.00272372	0	0	0	0	0	1
mcapr41885	Putative Protein	-	513692	513627	21	0.000439141	0.00113221	0	2.00075	0	0	0	1
mcapr34200	Putative Protein	-	511602	511537	21	0.00388411	0.00478377	0	0	0	0	0	1
mcapr01220	Putative Protein	+	154759	154824	21	0.00189875	0.0038749	0	8.72637	1	0	0	0
mcapr42011	Putative Protein	-	501836	501771	21	0.00381211	0.00538982	0	0	0	0	0	0
mcapr34307	Putative Protein	-	495603	495538	21	0.0159658	0.0255673	0	0	0	0	0	1
mcapr42160	Putative Protein	-	482783	482718	21	0.0513147	0.0349392	0	0	0	0	0	0
mcapr42198	Putative Protein	-	477692	477627	21	0.00123341	0.00313532	0	0	0	0	0	2
mcapr34459	Putative Protein	-	472365	472300	21	0	0	0	0	0	0	0	1
mcapr16399	Putative Protein	+	160584	160649	21	0.00176883	0.00276374	0	9.58835	1	0	0	1
mcapr26870	Putative Protein	-	463363	463298	21	0.000533413	0.00252283	0	0	0	0	0	2
mcapr42298	Putative Protein	-	462440	462375	21	0.133586	0.0547952	0	0	0	0	0	0
mcapr42333	Putative Protein	-	456656	456591	21	0.00163497	0.00265594	0	0	0	0	0	0
mcapr27022	Putative Protein	-	442594	442529	21	0.00522894	0.00836607	0	4.12174	1	0	0	0
mcapr27051	Putative Protein	-	439495	439430	21	0.0352712	0.0284482	0	0.5	0	0	0	1
mcapr27056	Putative Protein	-	439165	439100	21	0.000223333	0.000965867	0	0	0	0	0	0
mcapr34672	Putative Protein	-	438948	438883	21	0.000676429	0.00182534	0	0	0	0	0	0
mcapr42504	Putative Protein	-	438206	438141	21	0	0	0	0	0	0	0	0
mcapr42541	Putative Protein	-	435155	435090	21	0.00562496	0.00545658	0	0	0	0	0	1
mcapr34752	Putative Protein	-	432192	432127	21	0.00705941	0.00829852	0	0	0	0	0	0
mcapr42601	Putative Protein	-	426428	426363	21	0.000654733	0.00139311	0	0	0	0	0	0
mcapr42636	Putative Protein	-	423845	423780	21	0.00203988	0.00368814	0	0	0	0	0	2
mcapr42638	Putative Protein	-	423668	423603	21	0.000527302	0.00175391	0	0.204545	0	0	0	1
mcapr42648	Putative Protein	-	422948	422883	21	0.00161705	0.00449617	0	0.783544	0	0	0	2
mcapr27187	Putative Protein	-	421459	421394	21	0.000417381	0.00111482	0	1.59125	0	0	0	0
mcapr27207	Putative Protein	-	419500	419435	21	0.000832302	0.00185488	0	0.159091	0	0	0	0
mcapr34909	Putative Protein	-	411474	411409	21	0.00493776	0.00553247	0	0	0	0	0	0
mcapr27267	Putative Protein	-	411184	411119	21	0.00525878	0.00586135	0	1.96484	0	0	0	1
mcapr34940	Putative Protein	-	408516	408451	21	0.0173278	0.0198811	0	9.2828	1	0	0	1
mcapr34998	Putative Protein	-	403359	403294	21	0.0130969	0.0155809	0	8.8905	1	0	0	0
mcapr35009	Putative Protein	-	402729	402664	21	0.0113056	0.00988527	0	6.54008	1	0	0	1
mcapr35030	Putative Protein	-	400893	400828	21	0.0017503	0.00321853	0	8.58939	1	0	0	1
mcapr35072	Putative Protein	-	398160	398095	21	0.00408039	0.00594411	0	8.24252	1	0	0	2
mcapr35095	Putative Protein	-	396876	396811	21	0.000484481	0.00158596	0	0.909091	0	0	0	0
mcapr27338	Putative Protein	-	395689	395624	21	0.00739232	0.0120864	0	0	0	0	0	1
mcapr42881	Putative Protein	-	387104	387039	21	0.00256802	0.00376046	0	10.1587	1	0	0	2
mcapr42882	Putative Protein	-	387014	386949	21	0.0261858	0.0142691	0	10.028	1	0	0	0
mcapr35194	Putative Protein	-	381957	381892	21	0.000242143	0.000654747	0	2.08496	0	0	0	0
mcapr42931	Putative Protein	-	381902	381837	21	0.010899	0.0170062	0	2.05308	0	0	0	2
mcapr27421	Putative Protein	-	380893	380828	21	0.00217467	0.00318025	0	0	0	0	0	2
mcapr27429	Putative Protein	-	379576	379511	21	5.17483e-05	0.000274358	0	0	0	0	0	1
mcapr27479	Putative Protein	-	371101	371036	21	0.000865303	0.00184495	0	0	0	0	0	2
mcapr35276	Putative Protein	-	370968	370903	21	0.00104515	0.00265484	0	0	0	0	0	0
mcapr35279	Putative Protein	-	370629	370564	21	0.00225206	0.00408118	0	4.79751	1	0	0	1
mcapr43072	Putative Protein	-	364070	364005	21	0.022668	0.0164878	0	0	0	0	0	0
mcapr43119	Putative Protein	-	360305	360240	21	0.0100238	0.0170972	0	2.37098	1	0	0	1
mcapr27552	Putative Protein	-	357208	357143	21	0.00121269	0.00367517	0	0	0	0	0	1
mcapr01395	Putative Protein	+	172156	172221	21	0.0161259	0.0141365	0	4.4624	1	0	0	0
mcapr35367	Putative Protein	-	352641	352576	21	0.229111	0.0994211	0	0	0	0	0	1
mcapr09098	Putative Protein	+	173717	173782	21	0.00159258	0.00264929	0	9.1135	1	0	0	1
mcapr43282	Putative Protein	-	341540	341475	21	0.000470238	0.00123994	0	0	0	0	0	0
mcapr35491	Putative Protein	-	338415	338350	21	3.33333e-05	0.000233333	0	0	0	0	0	1
mcapr27760	Putative Protein	-	336244	336179	21	0.00158674	0.00273698	0	0	0	0	0	1
mcapr43349	Putative Protein	-	331382	331317	21	0.0160326	0.0122449	0	0.280303	0	0	0	0
mcapr43422	Putative Protein	-	326966	326901	21	0.00609321	0.00929797	0	0.861654	0	0	0	0
mcapr35569	Putative Protein	-	325356	325291	21	0.114942	0.0467425	0	4.77387	1	0	0	0
mcapr43451	Putative Protein	-	324293	324228	21	0.0263053	0.0190271	0	6.42479	1	0	0	0
mcapr00125	Putative Protein	+	20422	20487	21	0.0381825	0.0286649	0	2.15343	1	0	0	0
mcapr35588	Putative Protein	-	320412	320347	21	0.0376315	0.0295335	0	5.77387	1	0	0	0
mcapr27877	Putative Protein	-	315637	315572	21	0.00240345	0.00347236	0	7.25848	1	0	0	0
mcapr27928	Putative Protein	-	311635	311570	21	0.00724196	0.0082515	0	9.0627	1	0	0	0
mcapr35665	Putative Protein	-	309621	309556	21	0.00272021	0.00405951	0	4.96598	1	0	0	0
mcapr35736	Putative Protein	-	298272	298207	21	0.247255	0.103624	0	1.20322	0	0	0	0
mcapr09135	Putative Protein	+	179891	179956	21	0.00431921	0.00660264	0	0.659535	0	0	0	0
mcapr43627	Putative Protein	-	296081	296016	21	0.000818535	0.00169706	0	0	0	0	0	1
mcapr43658	Putative Protein	-	292754	292689	21	0.0325689	0.0214864	0	0	0	0	0	0
mcapr28161	Putative Protein	-	290707	290642	21	0.083864	0.0468721	0	0	0	0	0	1
mcapr28250	Putative Protein	-	282991	282926	21	0.0914868	0.0470212	0	1.16143	0	0	0	1
mcapr28266	Putative Protein	-	281368	281303	21	0.0125775	0.0128033	0	0	0	0	0	0
mcapr35897	Putative Protein	-	275058	274993	21	0.00244413	0.00434059	0	0	0	0	0	0
mcapr43781	Putative Protein	-	274892	274827	21	0.00405563	0.00529877	0	0.469697	0	0	0	2
mcapr28321	Putative Protein	-	272449	272384	21	0.034939	0.0288636	0	0	0	0	0	1
mcapr15573	Putative Protein	+	21324	21389	21	0.137169	0.0467479	0	0	0	0	0	0
mcapr43905	Putative Protein	-	259001	258936	21	0.00402942	0.00489792	0	0	0	0	0	0
mcapr28450	Putative Protein	-	258178	258113	21	0.00138553	0.0036433	0	0.787879	0	0	0	0
mcapr36040	Putative Protein	-	258153	258088	21	0.00189944	0.00310581	0	0.977273	0	0	0	0
mcapr43927	Putative Protein	-	253022	252957	21	0.000261479	0.0012717	0	0.792481	0	0	0	0
mcapr36059	Putative Protein	-	252717	252652	21	0.00248849	0.00319481	0	0.610788	0	0	0	0
mcapr09164	Putative Protein	+	184679	184744	21	0.00363097	0.00518401	0	14.024	1	0	0	0
mcapr44001	Putative Protein	-	241733	241668	21	0.010108	0.010131	0	0	0	0	0	0
mcapr36148	Putative Protein	-	240963	240898	21	0.00166559	0.00229233	0	2.35725	1	0	0	2
mcapr36171	Putative Protein	-	239148	239083	21	0.00360974	0.00509508	0	1.70128	0	0	0	2
mcapr28638	Putative Protein	-	234337	234272	21	0.220618	0.103939	0	0	0	0	0	1
mcapr28639	Putative Protein	-	233749	233684	21	0.0240379	0.0246413	0	0	0	0	0	0
mcapr36312	Putative Protein	-	220407	220342	21	0.12452	0.071806	0	0	0	0	0	0
mcapr28766	Putative Protein	-	217567	217502	21	0.0105546	0.0130109	0	0	0	0	0	0
mcapr09198	Putative Protein	+	188240	188305	21	0.0198149	0.0201312	0	5.26469	1	0	0	1
mcapr28827	Putative Protein	-	212329	212264	21	0.00142926	0.00226539	0	4.57593	1	0	0	0
mcapr28876	Putative Protein	-	208540	208475	21	0.000260238	0.00124762	0	0.136364	0	0	0	0
mcapr28908	Putative Protein	-	204907	204842	21	0.0404284	0.0221969	0	0	0	0	0	2
mcapr16623	Putative Protein	+	189720	189785	21	0.00533066	0.00668113	0	9.61345	1	0	0	0
mcapr36501	Putative Protein	-	195678	195613	21	0.00391411	0.00586298	0	0	0	0	0	0
mcapr29028	Putative Protein	-	193285	193220	21	0.0104071	0.0112338	0	7.53544	1	0	0	0
mcapr36541	Putative Protein	-	190614	190549	21	0.000745138	0.00252445	0	1.1225	0	0	0	0
mcapr44427	Putative Protein	-	187709	187644	21	0.249777	0.0966909	0	0	0	0	0	0
mcapr29121	Putative Protein	-	183109	183044	21	0.00191889	0.00458145	0	0	0	0	0	1
mcapr44485	Putative Protein	-	181469	181404	21	0.00126049	0.00271372	0	0.0454545	0	0	0	1
mcapr29164	Putative Protein	-	178552	178487	21	0.0147733	0.00911355	0	0	0	0	0	1
mcapr07886	Putative Protein	+	21905	21970	21	0.000341602	0.000896578	0	1.29248	0	0	0	1
mcapr29218	Putative Protein	-	172174	172109	21	0.218549	0.0853519	0	0	0	0	0	1
mcapr36789	Putative Protein	-	158310	158245	21	0.00400598	0.00552767	0	0	0	0	0	0
mcapr44759	Putative Protein	-	148682	148617	21	0.00539617	0.00575005	0	0.626658	0	0	0	2
mcapr29402	Putative Protein	-	146287	146222	21	0.0158522	0.0160549	0	0	0	0	0	0
mcapr36925	Putative Protein	-	144783	144718	21	0.0184253	0.0198626	0	0.5	0	0	0	1
mcapr44878	Putative Protein	-	135548	135483	21	0.169858	0.10846	0	0	0	0	0	0
mcapr37023	Putative Protein	-	134073	134008	21	0.000114286	0.000559883	0	0	0	0	0	1
mcapr37041	Putative Protein	-	131967	131902	21	0.000132143	0.00076666	0	1.9934	0	0	0	0
mcapr44915	Putative Protein	-	129359	129294	21	0.00195837	0.00302586	0	0	0	0	0	1
mcapr37075	Putative Protein	-	128007	127942	21	0.00259856	0.00446743	0	0	0	0	0	0
mcapr44966	Putative Protein	-	122756	122691	21	0.000155887	0.000695259	0	1.62379	0	0	0	1
mcapr37156	Putative Protein	-	119274	119209	21	0.000390873	0.00125028	0	1.66096	0	0	0	2
mcapr29678	Putative Protein	-	112162	112097	21	0.0246206	0.0221202	0	0.5	0	0	0	0
mcapr37268	Putative Protein	-	108039	107974	21	0.0105508	0.0125949	0	2.31203	1	0	0	0
mcapr37312	Putative Protein	-	103233	103168	21	0.00262776	0.00349815	0	2.0282	0	0	0	0
mcapr29743	Putative Protein	-	103222	103157	21	0.271182	0.0967663	0	2.13836	1	0	0	1
mcapr29773	Putative Protein	-	98185	98120	21	0.000716905	0.00210862	0	0	0	0	0	2
mcapr37345	Putative Protein	-	97344	97279	21	0.287431	0.0976417	0	2.66096	1	0	0	0
mcapr29793	Putative Protein	-	95941	95876	21	0.00010303	0.000526994	0	0	0	0	0	1
mcapr29794	Putative Protein	-	95848	95783	21	0.00200422	0.00287707	0	0	0	0	0	0
mcapr29813	Putative Protein	-	93328	93263	21	0.00196303	0.00298837	0	1.29248	0	0	0	0
mcapr45221	Putative Protein	-	92450	92385	21	0.00207607	0.0028906	0	1.53658	0	0	0	0
mcapr37384	Putative Protein	-	92100	92035	21	0.00114284	0.00181755	0	2.63982	1	0	0	1
mcapr29840	Putative Protein	-	89146	89081	21	0.00886824	0.0162393	0	0	0	0	0	0
mcapr45282	Putative Protein	-	87221	87156	21	0.000172381	0.000761481	0	0.710857	0	0	0	0
mcapr45308	Putative Protein	-	84992	84927	21	0.000571746	0.00129625	0	0.5	0	0	0	1
[truncated: 7,255 more rows]
