# Supplementary material for: Unraveling the hidden universe of small proteins in bacterial genomes
Source: Mol Syst Biol. 2019 Feb 22;15(2):e8290. doi: 10.15252/msb.20188290 (PMC6385055; doi:10.15252/msb.20188290)
Supplement: Supplementary file 10 — Dataset EV9 [file MSB-15-e8290-s010.xlsx]

## Sheet: Legend
Dataset EV9. Databases for M. gallisepticum. This dataset include genomic information based on a unique identifier (A), the identifier associated if annotated in NCBI (B), ‘Putative Protein’ otherwise, its strand (C), the start and stop position (D and E, following the same rules as in Table S3) and the length of the putative translated sequence in amino acids (F). The following columns (G to I) …

## Sheet: DatasetEV9_Mgallisepticum
RF_ID	ncbi annotation	strand	start	stop	length	RF_Score	RF_SD	Classification	RNAseq (log2 CPKM) Thr_AverageRNAseq=3,98; SD=2,8	RNAseq (D=1; ND=0)	Type (0 – no hit; 1- ann & func hit; 2- ann hit; 3 – hit; 4 – fragment; 5 – Repeated ; 6 – ann in reference	description	Predicted HRUTPs by PeptideSieve	#PSM	# Unique Peptides	Areas: F40: Sample, 6M Urea, 1, Myco_Gallisepticum_high	Areas: F39: Sample, 6M Urea, 2, Myco_Gallisepticum_high	Areas: F4: 160908_S_TFLS_04_04_2ug, Sample, SDS, 2, Myco_Gallisepticum_high	Areas: F3:160908_S_TFLS_04_03_2ug, Sample, SDS, 1, Myco_Gallisepticum_high
mhigh43064	Putative Protein	-	77015	76953	20	0.102188	0.0459829	0	0	0	0	0	0	1	1	0	0	400000000	0
mhigh07538	Putative Protein	+	68075	68137	20	0.0408266	0.0297121	0	11.4732	1	0	0	2	2	1	0	0	51000000	42000000
mhigh36573	Putative Protein	-	960542	960480	20	0.179463	0.0566615	0	4.01061	0	0	0	1	4	1	2700000000	2600000000	4400000000	3300000000
mhigh22417	Putative Protein	-	903142	903080	20	0.00107438	0.0025994	0	1.79502	0	0	0	2	1	1	15000000	0	0	0
mhigh38276	Putative Protein	-	726722	726660	20	0.0309147	0.0174089	0	10.9347	1	0	0	0	1	1	0	0	1000000	0
mhigh34237	Putative Protein	-	245304	245239	21	0.0251651	0.0252903	0	0.5	0	0	0	0	1	1	0	43000000	0	0
mhigh27710	Putative Protein	-	160183	160118	21	0.10081	0.0434094	0	1.48839	0	0	0	1	2	1	0	0	24000000	22000000
mhigh19414	Putative Protein	+	746817	746882	21	0.0126096	0.0134589	0	2.35972	0	0	0	2	1	1	19000000	0	0	0
mhigh19769	Putative Protein	+	790236	790301	21	0.0679404	0.0363052	0	0	0	0	0	0	1	1	130000000	0	0	0
mhigh30419	Putative Protein	-	773868	773803	21	0.0166503	0.0164613	0	8.76167	1	0	0	1	1	1	0	200000000	0	0
mhigh39432	Putative Protein	-	538835	538770	21	0.0102086	0.0121737	0	7.00185	1	0	0	0	1	1	0	0	0	0
mhigh00784	Putative Protein	+	120463	120531	22	0.122776	0.0491467	0	3.62382	0	0	0	0	1	1	0	44000000	0	0
mhigh09221	Putative Protein	+	348830	348901	23	0.016554	0.0193749	0	5.44091	1	0	0	2	2	1	63000000	80000000	0	0
mhigh14778	Putative Protein	+	100740	100811	23	0.00529652	0.00734306	0	7.33871	1	0	0	2	2	1	54000000	67000000	0	0
mhigh22575	Putative Protein	-	882175	882104	23	0.00946517	0.0146511	0	8.51298	1	0	0	2	1	1	0	0	0	0
mhigh00583	Putative Protein	+	81568	81642	24	0.0762855	0.0417633	0	0	0	3	0	0	3	1	150000000	0	150000000	150000000
mhigh38355	Putative Protein	-	714629	714555	24	0.007972	0.0111162	0	11.3926	1	0	0	2	1	1	350000000	0	0	0
mhigh10034	Putative Protein	+	466511	466588	25	0.037639	0.0230968	0	8.02557	1	3	0	0	1	1	0	0	0	2600000
mhigh18887	Putative Protein	+	686562	686639	25	0.00108231	0.00265335	0	0.585512	0	0	0	2	1	1	0	0	0	3700000
mhigh11886	Putative Protein	+	708428	708505	25	0.00456259	0.00713109	0	0	0	0	0	0	2	1	81000000	49000000	0	0
mhigh31581	Putative Protein	-	579474	579397	25	0.0578704	0.0382594	0	3.20919	0	0	0	1	1	1	0	0	16000000	0
mhigh08357	Putative Protein	+	209732	209812	26	0.0067804	0.00758223	0	7.31043	1	3	0	2	1	1	0	0	0	42000000
mhigh09745	Putative Protein	+	424613	424693	26	0.0207434	0.0231468	0	9.22738	1	3	0	0	1	1	0	0	42000000	0
mhigh30724	Putative Protein	-	723054	722974	26	0.0268608	0.0182483	0	12.97	1	0	0	1	1	1	0	0	8200000	0
mhigh22314	Putative Protein	-	915745	915662	27	0.13933	0.0578447	0	5.40905	1	3	0	1	1	1	0	0	0	0
mhigh31765	Putative Protein	-	552360	552277	27	0.00823413	0.00728772	0	5.49501	1	3	0	0	1	1	0	0	0	170000000
mhigh10197	Putative Protein	+	494936	495022	28	0.367099	0.0748082	0	0	0	0	0	0	1	1	0	2500000	0	0
mhigh38272	Putative Protein	-	726911	726825	28	0.00820633	0.012068	0	11.6053	1	3	0	1	1	1	0	35000000	0	0
mhigh32904	Putative Protein	-	421242	421153	29	0.19095	0.0661046	0	1.13693	0	3	0	0	3	1	49000000	58000000	67000000	0
mhigh16496	Putative Protein	+	352527	352616	29	0.0121559	0.0124143	0	8.18218	1	3	0	1	2	1	3400000	11000000	0	0
mhigh12734	Putative Protein	+	816272	816361	29	0.0618916	0.0348361	0	0.327778	0	3	0	0	1	1	0	56000000	0	0
mhigh20746	Putative Protein	+	910572	910661	29	0.095059	0.0415367	0	7.60849	1	3	0	1	1	1	0	0	0	50000000
mhigh41329	Putative Protein	-	295256	295164	30	0.0494002	0.0330612	0	3.06986	0	3	0	1	2	1	0	0	23000000	20000000
mhigh27458	Putative Protein	-	197257	197165	30	0.0877575	0.0511843	0	6.7992	1	3	0	2	1	1	0	67000000	0	0
mhigh03187	Putative Protein	+	500800	500892	30	0.100985	0.0453993	0	5.63022	1	3	0	1	7	1	510000000	830000000	11000000	160000000
mhigh07669	Putative Protein	+	82385	82477	30	0.00893533	0.00924197	0	0	0	3	0	0	1	1	0	0	0	11000000
mhigh34538	Putative Protein	-	209952	209857	31	0.0103967	0.0138862	0	1.48919	0	3	0	1	2	1	0	0	4100000	3200000
mhigh00320	Putative Protein	+	44302	44397	31	0.0611111	0.0384502	0	8.49337	1	3	0	2	1	1	0	0	0	180000000
mhigh21364	Putative Protein	+	981528	981623	31	0.0041018	0.0056433	0	0.109375	0	3	0	1	3	1	84000000	98000000	71000000	0
mhigh22252	Putative Protein	-	924304	924209	31	0.0339362	0.0248767	0	0.388377	0	3	0	1	5	1	1200000000	3900000000	92000000	76000000
mhigh31360	Putative Protein	-	617970	617875	31	0.0066215	0.00650969	0	8.36396	1	3	0	1	1	1	0	0	30000000	0
mhigh04453	Putative Protein	+	673933	674031	32	0.0202722	0.0204922	0	0	0	3	0	2	1	1	0	0	0	120000000
mhigh37913	Putative Protein	-	787247	787149	32	0.0114742	0.0115395	0	4.81065	1	3	0	2	1	1	0	0	32000000	0
mhigh43552	Putative Protein	-	17006	16905	33	0.219316	0.0820743	0	7.63502	1	3	0	1	1	1	25000000	0	0	0
mhigh07325	Putative Protein	+	34247	34348	33	0.00561521	0.00765219	0	11.0009	1	3	0	2	5	1	8900000	8100000	13000000	15000000
mhigh30754	Putative Protein	-	717873	717772	33	0.0231228	0.0249168	0	12.1411	1	3	0	0	1	1	0	62000000	0	0
mhigh16224	Putative Protein	+	315090	315194	34	0.131254	0.0668085	0	9.54092	1	3	0	1	1	1	0	0	10000000	0
mhigh02451	Putative Protein	+	373645	373749	34	0.0816915	0.0500845	0	9.88878	1	3	0	3	1	1	0	0	0	0
mhigh34365	Putative Protein	-	231534	231427	35	0.0158617	0.0116772	0	2.29228	0	3	0	1	4	1	830000000	1100000000	81000000	63000000
mhigh42289	Putative Protein	-	175208	175101	35	0.0811819	0.0437999	0	2.96662	0	3	0	1	2	1	0	0	13000000	7200000
mhigh29962	Putative Protein	-	864714	864604	36	0.0129895	0.010169	0	8.27078	1	3	0	0	1	1	0	0	0	0
mhigh15362	Putative Protein	+	176442	176555	37	0.0342852	0.0248948	0	7.88262	1	3	0	1	1	1	0	0	0	0
mhigh28641	Putative Protein	-	48019	47906	37	0.338918	0.0687955	0	2.07266	0	3	0	3	1	1	0	0	0	0
mhigh01539	Putative Protein	+	216418	216531	37	0.00741305	0.00620849	0	10.3512	1	3	0	0	1	1	0	0	0	0
mhigh36566	Putative Protein	-	962306	962193	37	0.0153353	0.0132881	0	1.39081	0	3	0	2	1	1	56000000	0	0	0
mhigh29919	MGAH_RS04215	-	871935	871822	37	0.304329	0.143279	0	12.2052	1	6	MGAH_RS04215	0	1	1	0	1600000	0	0
mhigh23788	Putative Protein	-	668074	667961	37	0.0467179	0.0267329	0	11.8261	1	3	0	2	2	1	0	0	49000000	43000000
mhigh15081	Putative Protein	+	137325	137441	38	0.0204965	0.0160108	0	8.11073	1	3	0	0	1	1	0	0	3800000	0
mhigh09965	Putative Protein	+	459941	460060	39	0.0860585	0.0475171	0	8.76434	1	3	0	1	1	1	0	0	840000	0
mhigh10992	Putative Protein	+	596108	596227	39	0.0178486	0.0151	0	3.58072	0	3	0	1	1	1	0	0	0	6900000
mhigh31142	Putative Protein	-	648165	648046	39	0.0647977	0.0402239	0	9.5841	1	3	0	2	1	1	0	0	0	180000000
mhigh34663	Putative Protein	-	194370	194248	40	0.0213189	0.0143563	0	8.73251	1	3	0	0	1	1	57000000	0	0	0
mhigh24356	Putative Protein	-	580999	580877	40	0.0178211	0.0139374	0	7.1824	1	3	0	2	1	1	0	0	0	120000000
mhigh24355	Putative Protein	-	581134	581006	42	0.0129559	0.0109384	0	7.50841	1	3	0	3	1	1	0	28000000	0	0
mhigh16088	Putative Protein	+	300909	301043	44	0.114371	0.0497808	0	0	0	3	0	1	3	1	350000000	0	74000000	80000000
mhigh02165	Putative Protein	+	325048	325185	45	0.308886	0.09072	0	6.99859	1	3	0	0	1	1	130000000	0	0	0
mhigh06263	Putative Protein	+	904768	904908	46	0.0779002	0.0495307	0	10.7615	1	3	0	2	2	1	460000000	320000000	0	0
mhigh15603	Putative Protein	+	207012	207155	47	0.131386	0.0552826	0	0	0	3	0	2	1	1	41000000	0	0	0
mhigh00168	Putative Protein	+	22918	23061	47	0.13762	0.0694987	0	6.93664	1	3	0	3	2	1	0	0	15000000	13000000
mhigh09792	Putative Protein	+	436163	436306	47	0.0784256	0.0410161	0	9.72494	1	3	0	0	1	1	0	0	0	4200000
mhigh29798	Putative Protein	-	890760	890617	47	0.0416364	0.0280287	0	1.79598	0	3	0	3	1	1	0	0	4000000	0
mhigh23791	Putative Protein	-	667846	667694	50	0.151996	0.0651246	0	10.737	1	3	0	2	2	1	0	0	40000000	43000000
mhigh43062	Putative Protein	-	77348	77193	51	0.150005	0.0744532	0	1.17002	0	3	0	2	1	1	0	86000000	0	0
mhigh17210	Putative Protein	+	468441	468599	52	0.129176	0.0556939	0	9.52005	1	3	0	2	2	1	0	13000000	0	60000000
mhigh32454	Putative Protein	-	468522	468361	53	0.115047	0.0522516	0	0	0	3	0	0	2	1	0	0	7100000	7600000
mhigh11994	Putative Protein	+	721073	721237	54	0.0758639	0.045688	0	2.11133	0	3	0	1	1	1	0	12000000	0	0
mhigh40223	Putative Protein	-	436355	436191	54	0.292566	0.0966806	0	1.15657	0	3	0	1	2	1	0	0	20000000	22000000
mhigh20220	Putative Protein	+	842034	842201	55	0.207346	0.0727521	0	0	0	3	0	0	1	1	0	0	41000000	0
mhigh33452	Putative Protein	-	345744	345574	56	0.086282	0.0469784	0	0	0	3	0	1	1	1	0	0	11000000	0
mhigh33455	Putative Protein	-	345300	345121	59	0.120449	0.05185	0	2.44382	0	3	0	0	1	1	85000000	0	0	0
mhigh11132	Putative Protein	+	614567	614749	60	0.268566	0.0797222	0	8.73421	1	3	0	2	1	1	0	39000000	0	0
mhigh40961	Putative Protein	-	340505	340317	62	0.711661	0.0924168	1	0.153439	0	3	0	2	1	1	0	0	0	6900000
mhigh40768	Putative Protein	-	366623	366432	63	0.241397	0.0781939	0	0.379868	0	3	0	3	2	1	0	0	520000000	450000000
mhigh03293	MGAH_RS02085	+	515194	515388	64	0.876926	0.059897	1	11.0039	1	6	MGAH_RS02085	1	5	1	150000000	150000000	16000000	14000000
mhigh25277	Putative Protein	-	463087	462887	66	0.375889	0.0896059	0	6.0534	1	3	0	1	1	1	0	0	17000000	0
mhigh42516	Putative Protein	-	147137	146928	69	0.31415	0.103065	0	3.6309	0	3	0	3	1	1	0	0	35000000	0
mhigh11950	Putative Protein	+	716603	716815	70	0.170132	0.065917	0	0.410798	0	3	0	2	1	1	0	0	0	0
mhigh09979	Putative Protein	+	460850	461065	71	0.298071	0.0885735	0	8.47672	1	3	0	0	1	1	0	0	49000000	0
mhigh35088	Putative Protein	-	142854	142624	76	0.290613	0.0862394	0	0.685431	0	3	0	3	1	1	0	0	10000000	0
mhigh39941	Putative Protein	-	474512	474282	76	0.354203	0.0977582	0	0.497185	0	3	0	0	1	1	0	29000000	0	0
mhigh43103	Putative Protein	-	69806	69567	79	0.289393	0.0764976	0	0.00625	0	3	0	3	1	1	0	0	0	0
mhigh34729	Putative Protein	-	186606	186361	81	0.530545	0.0993255	1	0.640248	0	3	0	4	2	1	31000000	34000000	0	0
mhigh24957	Putative Protein	-	502657	502394	87	0.735579	0.0680146	1	0.25765	0	5	0	1	2	1	0	0	13000000	12000000
mhigh41859	Putative Protein	-	226415	226149	88	0.422972	0.0829288	0	0.42054	0	3	0	1	1	1	0	0	1000000	0
mhigh30974	Putative Protein	-	677718	677452	88	0.629377	0.0906436	1	6.73193	1	1	mgall31173||tlyc-like protein	2	7	1	13000000	14000000	71000000	57000000
mhigh00990	MGAH_RS00580	+	144544	144813	89	0.984977	0.0127739	1	9.11295	1	6	MGAH_RS00580	2	4	1	22000000	29000000	0	0
mhigh30939	MGAH_RS02805	-	687591	687319	90	0.813141	0.0747381	1	8.86336	1	6	MGAH_RS02805	2	4	1	62000000	68000000	47000000	34000000
mhigh07912	Putative Protein	+	123014	123289	91	0.522699	0.0818788	1	6.047	1	3	0	3	1	1	0	0	0	340000000
mhigh09740	MGAH_RS01765	+	423929	424219	96	0.884336	0.0451837	1	8.33369	1	6	MGAH_RS01765	0	1	1	0	0	82000000	0
mhigh19202	Putative Protein	+	723495	723803	102	0.473238	0.0822644	0	1.15282	0	3	0	2	2	1	0	99000000	0	13000000
mhigh08378	MGAH_RS00975	+	214088	214414	108	0.964766	0.0217841	1	7.70569	1	6	MGAH_RS00975	2	3	1	16000000	25000000	0	6100000
mhigh30923	Putative Protein	-	692271	691942	109	0.352536	0.0721069	0	5.47561	1	3	0	8	1	1	0	150000000	0	0
mhigh18318	MGAH_RS02510	+	619545	619910	121	0.968462	0.0224908	1	6.59099	1	6	MGAH_RS02510	1	1	1	0	0	0	0
mhigh39527	Putative Protein	-	527471	527073	132	0.713559	0.0968683	0	4.55647	0	3	0	5	1	1	16000000	0	0	0
mhigh08066	MGAH_RS00620	+	151808	152239	143	0.850891	0.068005	1	8.3821	1	6	MGAH_RS00620	2	3	1	0	0	43000000	230000000
mhigh12198	MGAH_RS03050	+	748226	748711	161	0.959821	0.0290842	1	8.6398	1	6	MGAH_RS03050	2	1	1	0	0	0	6400000
mhigh17791	MGAH_RS02285	+	560196	560741	181	0.979592	0.0168039	1	6.61836	1	6	MGAH_RS02285	3	2	1	0	0	110000000	97000000
mhigh08183	MGAH_RS00755	+	177875	178423	182	0.949234	0.0407999	1	5.60437	1	6	MGAH_RS00755	4	1	1	0	38000000	0	0
mhigh37129	MGAH_RS03590	-	888836	888276	186	0.989528	0.00928511	1	8.4229	1	6	MGAH_RS03590	3	1	1	7200000	0	0	0
mhigh04485	MGAH_RS02780	+	679624	680250	208	0.902017	0.0622881	1	4.4409	0	6	MGAH_RS02780	5	3	1	0	0	6900000	7400000
mhigh24007	MGAH_RS02580	-	632221	631583	212	0.798177	0.0522771	0	7.2789	1	6	MGAH_RS02580	4	3	1	0	0	3600000	3200000
mhigh38403	MGAH_RS02870	-	704897	704241	218	0.986215	0.0148494	1	8.89206	1	6	MGAH_RS02870	1	1	1	0	0	0	8800000
mhigh20882	MGAH_RS03740	+	923598	924362	254	0.964122	0.0323432	1	4.16406	0	6	MGAH_RS03740	6	2	1	24000000	0	0	0
mhigh40514	MGAH_RS01620	-	396704	395922	260	0.580346	0.0806027	0	6.48432	1	6	MGAH_RS01620	3	2	1	0	0	23000000	21000000
mhigh09695	Putative Protein	+	414164	414952	262	0.911947	0.0535864	1	5.72697	1	1	mgall17203||lcl|ae015450.2_cds_aap56616.1_282	5	1	1	0	0	3900000	0
mhigh10056	MGAH_RS01940	+	470564	471352	262	0.973027	0.0206915	1	7.44734	1	6	MGAH_RS01940	6	1	1	0	13000000	0	0
mhigh14277	MGAH_RS00050	+	10080	10886	268	0.976882	0.0175995	1	7.01365	1	6	MGAH_RS00050	5	1	1	25000000	0	0	0
mhigh37964	MGAH_RS03135	-	775283	774477	268	0.99662	0.00662499	1	8.4501	1	6	MGAH_RS03135	2	2	1	0	0	15000000	15000000
mhigh15368	MGAH_RS00750	+	177033	177887	284	0.965333	0.0456508	1	5.73324	1	6	MGAH_RS00750	11	2	1	11000000	12000000	0	0
mhigh09767	MGAH_RS01805	+	430529	431389	286	0.991387	0.00956065	1	7.19449	1	6	MGAH_RS01805	7	3	1	0	25000000	5200000	4800000
mhigh38819	MGAH_RS02625	-	643406	642519	295	0.944977	0.0291286	1	8.81951	1	6	MGAH_RS02625	9	1	1	0	6700000	0	0
mhigh02819	MGAH_RS01760	+	422935	423828	297	0.638066	0.0903133	0	9.50112	1	6	MGAH_RS01760	3	1	1	11000000	0	0	0
mhigh30053	MGAH_RS03375	-	847713	846793	306	0.985424	0.0104979	1	7.17232	1	6	MGAH_RS03375	9	1	1	0	0	53000000	0
mhigh20880	MGAH_RS03730	+	922356	923282	308	0.718066	0.110797	0	5.90984	1	6	MGAH_RS03730	5	1	1	0	8000000	0	0
mhigh03321	MGAH_RS02115	+	522175	523113	312	0.969541	0.0170159	1	4.99956	1	6	MGAH_RS02115	5	1	1	0	19000000	0	0
mhigh16555	MGAH_RS01460	+	362127	363086	319	0.838002	0.0776729	0	6.39431	1	6	MGAH_RS01460	3	1	1	40000000	0	0	0
mhigh25332	Putative Protein	-	455929	454967	320	0.646668	0.0857283	0	0.516235	0	3	0	8	1	1	0	0	0	0
mhigh31101	MGAH_RS02685	-	658134	657079	351	0.988897	0.0093088	1	6.32513	1	6	MGAH_RS02685	13	1	1	0	0	5000000	0
mhigh04110	MGAH_RS02595	+	634081	635196	371	0.848029	0.0702357	0	5.82415	1	6	MGAH_RS02595	3	2	1	0	0	6800000	7200000
mhigh09723	MGAH_RS01740	+	418571	419782	403	0.911429	0.0329666	1	9.07863	1	6	MGAH_RS01740	16	1	1	0	0	3700000	0
mhigh06222	Putative Protein	+	896224	897474	416	0.949212	0.0277471	1	10.425	1	1	mfloc11430||lcl|nz_cp007585.1_cds_wp_039387541.1_178	13	1	1	12000000	0	0	0
mhigh29611	MGAH_RS03715	-	915897	914455	480	0.967363	0.0211335	1	5.65305	1	6	MGAH_RS03715	8	1	1	13000000	0	0	0
mhigh30169	Putative Protein	-	820497	818887	536	0.976357	0.0162092	1	6.88788	1	6	lcl|NC_017502.1_cds_WP_011113581.1_366	14	2	1	23000000	19000000	0	0
mhigh07453	MGAH_RS00200	+	53789	55747	652	0.968593	0.0226278	1	6.58643	1	6	MGAH_RS00200	7	1	1	47000000	0	0	0
mhigh30107	MGAH_RS03335	-	835329	833359	656	0.993149	0.00721853	1	4.09964	0	6	MGAH_RS03335	12	5	1	0	0	0	5100000
mhigh24261	MGAH_RS02425	-	596980	594932	682	0.991145	0.0079295	1	5.43067	1	6	MGAH_RS02425	7	9	1	32000000	43000000	360000000	370000000
mhigh15728	MGAH_RS01030	+	232677	235238	853	0.978197	0.0203352	1	7.37491	1	6	MGAH_RS01030	12	1	1	0	0	0	4100000
mhigh15727		+	229905	232670	921	0.997518	0.00370345	1	7.90409	1	6	MGAH_RS01025	18	2	1	0	0	0	5100000
mhigh00073	MGAH_RS00035	+	8389	8538	49	0.54	0.0861456	1	9.2518	1	6	MGAH_RS00035	1	9	2	520000000	760000000	110000000	51000000
mhigh29476	Putative Protein	-	934074	933919	51	0.58	0.105704	0	6.73903	1	3	0	2	3	2	0	0	19000000	63000000
mhigh38921	MGAH_RS04190	-	626345	626184	53	0.36	0.145309	1	10.1067	1	6	MGAH_RS04190	0	7	2	360000000	400000000	200000000	190000000
mhigh15414	MGAH_RS04140	+	182322	182495	57	0.35	0.137967	1	11.0833	1	6	MGAH_RS04140	1	13	2	40000000	38000000	98000000	110000000
mhigh00542	rpsN	+	73297	73482	61	0.53	0.135269	1	12.2879	1	6	rpsN	0	7	2	31000000	25000000	93000000	89000000
mhigh30296	MGAH_RS03205	-	797475	797254	73	0.42	0.0856299	1	9.76431	1	6	MGAH_RS03205	1	8	2	240000000	290000000	270000000	220000000
mhigh11285	MGAH_RS02570	+	629987	630271	94	0.77	0.0206864	1	5.68781	1	6	MGAH_RS02570	0	5	2	41000000	11000000	5800000	4700000
mhigh17570	MGAH_RS02135	+	526152	526466	104	0.83159	0.065991	0	11.6644	1	6	MGAH_RS02135	4	4	2	53000000	47000000	0	0
mhigh23610	MGAH_RS02880	-	705625	705293	110	0.964266	0.0229999	1	8.51091	1	6	MGAH_RS02880	2	3	2	0	0	46000000	16000000
mhigh14272	MGAH_RS00040	+	8550	8924	124	0.954219	0.042447	1	8.39193	1	6	MGAH_RS00040	4	3	2	0	0	7500000	5500000
mhigh23334	MGAH_RS03085	-	759631	759254	125	0.986125	0.0121211	1	7.72333	1	6	MGAH_RS03085	1	4	2	58000000	51000000	62000000	46000000
mhigh02852	MGAH_RS01795	+	429217	429609	130	0.998301	0.00270291	1	8.83536	1	6	MGAH_RS01795	5	4	2	25000000	18000000	0	0
mhigh08540	MGAH_RS01070	+	246554	247081	175	0.992136	0.00832963	1	9.65332	1	6	MGAH_RS01070	1	3	2	17000000	22000000	0	1100000
mhigh22092	MGAH_RS03800	-	947290	946724	188	0.549266	0.0935022	0	3.74094	0	6	MGAH_RS03800	1	2	2	12000000	0	20000000	0
mhigh23954	MGAH_RS02610	-	640045	639413	210	0.985883	0.0140792	1	8.53821	1	6	MGAH_RS02610	5	5	2	0	2000000	46000000	43000000
mhigh24590	MGAH_RS02240	-	550051	549371	226	0.997907	0.0042226	1	7.60915	1	6	MGAH_RS02240	8	3	2	0	0	0	11000000
mhigh16522	MGAH_RS01425	+	354390	355088	232	0.848428	0.0416785	0	8.49469	1	6	MGAH_RS01425	7	3	2	0	0	17000000	24000000
mhigh24045	MGAH_RS02540	-	625117	624377	246	0.953801	0.0314357	1	9.07309	1	6	MGAH_RS02540	1	5	2	64000000	0	35000000	7700000
mhigh16300	MGAH_RS01300	+	322707	323453	248	0.989773	0.00761453	1	6.45786	1	6	MGAH_RS01300	5	2	2	0	0	3400000	0
mhigh23191	MGAH_RS03145	-	776884	776108	258	0.849417	0.0830832	0	9.39564	1	6	MGAH_RS03145	1	6	2	0	0	12000000	15000000
mhigh28292	MGAH_RS00405	-	92506	91691	271	0.987804	0.00915804	1	4.24238	0	6	MGAH_RS00405	6	2	2	6600000	0	2900000	0
mhigh29941	MGAH_RS03470	-	866859	866035	274	0.989231	0.0101635	1	7.31432	1	6	MGAH_RS03470	5	2	2	27000000	0	0	15000000
mhigh35748	MGAH_RS00245	-	66093	65212	293	0.94193	0.0346216	1	7.69348	1	6	MGAH_RS00245	2	4	2	0	0	23000000	8900000
mhigh22893	MGAH_RS03290	-	815176	814244	310	0.920391	0.0376845	1	8.8232	1	6	MGAH_RS03290	3	3	2	31000000	29000000	0	20000000
mhigh23874	MGAH_RS02665	-	651922	650951	323	0.881623	0.0502226	1	8.9428	1	6	MGAH_RS02665	2	11	2	110000000	98000000	14000000	49000000
mhigh30938	MGAH_RS02810	-	688605	687613	330	0.997798	0.00329125	1	7.40994	1	6	MGAH_RS02810	9	2	2	170000000	6100000	0	0
mhigh16812	MGAH_RS01660	+	402939	404069	376	0.977976	0.0145362	1	8.78102	1	6	MGAH_RS01660	5	5	2	0	10000000	8900000	13000000
mhigh00628	MGAH_RS00390	+	88597	89727	376	0.950691	0.0222391	1	7.79302	1	6	MGAH_RS00390	4	3	2	150000000	180000000	0	0
mhigh12258	MGAH_RS03070	+	755447	756646	399	0.964613	0.0254312	1	3.65117	0	6	MGAH_RS03070	4	4	2	24000000	0	5800000	0
mhigh42467	MGAH_RS00635	-	156155	154839	438	0.947231	0.0423521	1	3.88716	0	6	MGAH_RS00635	9	2	2	18000000	0	3500000	0
mhigh07997	MGAH_RS00565	+	139094	140572	492	0.825921	0.0864119	0	5.86293	1	6	MGAH_RS00565	4	4	2	0	0	9600000	7600000
mhigh17608	MGAH_RS02170	+	533019	534968	649	0.968803	0.0215963	1	7.57155	1	6	MGAH_RS02170	13	2	2	0	0	8800000	7100000
mhigh03287	MGAH_RS02070	+	511894	513906	670	0.947647	0.0265786	1	6.05299	1	6	MGAH_RS02070	18	2	2	11000000	0	0	0
mhigh17429	MGAH_RS02020	+	499923	502058	711	0.993498	0.00590149	1	5.06581	1	6	MGAH_RS02020	15	8	2	0	400000	440000	930000
mhigh39146	MGAH_RS02405	-	589649	587238	803	0.987982	0.0103655	1	8.97665	1	6	MGAH_RS02405	17	3	2	0	11000000	0	0
mhigh06553		+	941962	945117	1051	0.99712	0.00381672	1	7.84322	1	6	MGAH_RS03785	25	3	2	30000000	38000000	0	5000000
mhigh02909	MGAH_RS01845	+	438169	438351	60	0.51	0.0915503	1	12.7693	1	6	MGAH_RS01845	0	9	3	230000000	520000000	110000000	51000000
mhigh22654	MGAH_RS03515	-	872161	871949	70	0.69	0.0592105	1	11.151	1	6	MGAH_RS03515	1	10	3	150000000	120000000	35000000	40000000
mhigh09056	MGAH_RS01330	+	328964	329197	77	0.61	0.072025	1	10.0327	1	6	MGAH_RS01330	3	13	3	100000000	130000000	11000000	17000000
mhigh27693	MGAH_RS00665	-	162733	162479	84	0.76	0.0301426	1	10.4966	1	6	MGAH_RS00665	1	9	3	750000000	930000000	340000000	300000000
mhigh29938	MGAH_RS03490	-	869535	869275	86	0.78	0.0168157	1	10.8877	1	6	MGAH_RS03490	2	11	3	270000000	280000000	140000000	120000000
mhigh24006	MGAH_RS02585	-	632569	632288	93	0.77	0.0217972	1	10.2141	1	6	MGAH_RS02585	1	12	3	90000000	83000000	61000000	52000000
mhigh08105	MGAH_RS00645	+	159341	159769	142	0.977554	0.0171047	1	8.2237	1	6	MGAH_RS00645	4	8	3	21000000	15000000	8700000	5700000
mhigh38939	MGAH_RS02535	-	624377	623946	143	0.928467	0.0314927	1	9.93911	1	6	MGAH_RS02535	3	4	3	0	16000000	8800000	6900000
mhigh16810	MGAH_RS01650	+	401067	401501	144	0.992971	0.00646236	1	7.95126	1	6	MGAH_RS01650	8	6	3	8600000	0	14000000	13000000
mhigh04688	MGAH_RS02865	+	703804	704244	146	0.979065	0.0158908	1	5.69013	1	6	MGAH_RS02865	3	7	3	110000000	70000000	25000000	20000000
mhigh30487	MGAH_RS03095	-	760974	760495	159	0.975107	0.020393	1	9.38358	1	6	MGAH_RS03095	1	5	3	91000000	0	18000000	18000000
mhigh17161	Putative Protein	+	448065	448562	165	0.851628	0.0469974	1	11.0682	1	1	mgall10305||pneumoniae-like protein a (plpa)	2	13	3	750000000	1300000000	120000000	110000000
mhigh10467	MGAH_RS02150	+	527732	528244	170	0.993151	0.00723949	1	7.66812	1	6	MGAH_RS02150	3	5	3	0	9900000	2200000	8000000
mhigh08192	MGAH_RS00765	+	178922	179470	182	0.954842	0.0277661	1	9.57038	1	6	MGAH_RS00765	1	9	3	0	14000000	14000000	15000000
mhigh22959	MGAH_RS03225	-	802384	801824	186	0.990512	0.00829142	1	6.19652	1	6	MGAH_RS03225	4	7	3	10000000	14000000	12000000	5000000
mhigh15284	MGAH_RS00650	+	159744	160316	190	0.955303	0.0348313	1	7.76011	1	6	MGAH_RS00650	6	3	3	13000000	0	8100000	0
mhigh13647	MGAH_RS03775	+	940775	941392	205	0.993978	0.0079383	1	8.86923	1	6	MGAH_RS03775	5	5	3	0	20000000	11000000	12000000
mhigh16604	MGAH_RS01505	+	373464	374099	211	0.842056	0.0838545	0	9.01708	1	6	MGAH_RS01505	2	10	3	17000000	34000000	66000000	63000000
mhigh01039	MGAH_RS00625	+	152248	152892	214	0.996525	0.00409496	1	8.93919	1	6	MGAH_RS00625	3	3	3	7200000	11000000	0	5200000
mhigh13323	MGAH_RS03675	+	907007	907681	224	0.992639	0.00766621	1	9.25733	1	6	MGAH_RS03675	5	5	3	0	0	18000000	11000000
mhigh33108	MGAH_RS01600	-	391683	390988	231	0.999048	0.00196071	1	6.45523	1	6	MGAH_RS01600	6	4	3	39000000	32000000	0	0
mhigh06163	MGAH_RS03580	+	886801	887529	242	0.960265	0.0321982	1	5.53584	1	6	MGAH_RS03580	5	4	3	0	0	10000000	12000000
mhigh39346	MGAH_RS02235	-	549404	548628	258	0.998417	0.00263552	1	6.93217	1	6	MGAH_RS02235	8	3	3	13000000	15000000	0	0
mhigh00731	MGAH_RS00475	+	109720	110535	271	0.827226	0.0657172	0	8.97576	1	6	MGAH_RS00475	6	3	3	0	0	25000000	17000000
mhigh08394	MGAH_RS00995	+	217127	217951	274	0.988506	0.00941704	1	9.8045	1	6	MGAH_RS00995	4	6	3	36000000	16000000	7500000	6300000
mhigh38487	MGAH_RS02815	-	689414	688575	279	0.994544	0.00806174	1	6.61233	1	6	MGAH_RS02815	6	3	3	22000000	15000000	0	0
mhigh07340	MGAH_RS00140	+	35423	36313	296	0.982234	0.0140592	1	6.90875	1	6	MGAH_RS00140	7	4	3	14000000	0	11000000	6400000
mhigh37894	MGAH_RS03190	-	792944	792027	305	0.972623	0.0204932	1	6.13141	1	6	MGAH_RS03190	9	5	3	10000000	15000000	8500000	0
mhigh15617	MGAH_RS00955	+	208050	208970	306	0.969124	0.0199365	1	7.40609	1	6	MGAH_RS00955	2	4	3	14000000	6700000	0	0
mhigh23286	MGAH_RS03115	-	765202	764216	328	0.979452	0.0149538	1	9.36896	1	6	MGAH_RS03115	5	4	3	0	0	7800000	11000000
mhigh07856	MGAH_RS00470	+	108611	109717	368	0.985113	0.0143874	1	8.19649	1	6	MGAH_RS00470	12	6	3	18000000	18000000	10000000	7300000
mhigh29051	MGAH_RS03980	-	998094	996985	369	0.995265	0.00562039	1	8.17862	1	6	MGAH_RS03980	6	6	3	26000000	38000000	0	0
mhigh09215	MGAH_RS01405	+	347138	348286	382	0.996468	0.00557109	1	7.78457	1	6	MGAH_RS01405	9	4	3	5200000	0	4400000	0
mhigh00078	MGAH_RS00045	+	8929	10080	383	0.9861	0.0202765	1	8.80469	1	6	MGAH_RS00045	4	10	3	120000000	120000000	20000000	21000000
mhigh14508	MGAH_RS00195	+	52632	53789	385	0.989682	0.0115056	1	6.70453	1	6	MGAH_RS00195	5	7	3	34000000	16000000	0	6800000
mhigh14289	MGAH_RS00065	+	13257	14426	389	0.998884	0.00242305	1	7.71708	1	6	MGAH_RS00065	10	5	3	8800000	0	7400000	5900000
mhigh29940	MGAH_RS03475	-	868158	866872	428	0.991869	0.0127234	1	8.86922	1	6	MGAH_RS03475	5	4	3	0	0	2000000	11000000
mhigh30846	MGAH_RS02860	-	703773	702394	459	0.99538	0.00429274	1	6.69893	1	6	MGAH_RS02860	9	6	3	6600000	18000000	11000000	11000000
mhigh08225	MGAH_RS00815	+	185708	187840	710	0.982991	0.0130405	1	9.46088	1	6	MGAH_RS00815	9	6	3	0	0	6700000	11000000
mhigh08979		+	312017	315028	1003	0.995698	0.00816173	1	9.59432	1	6	MGAH_RS01275	20	4	3	0	0	4000000	6500000
mhigh08981		+	315128	318634	1168	0.996762	0.0040399	1	8.26059	1	6	MGAH_RS01280	27	3	3	0	0	0	4300000
mhigh15676	MGAH_RS00985	+	215097	215381	94	0.79	0.0100098	1	10.1886	1	6	MGAH_RS00985	2	10	4	53000000	34000000	5400000	7100000
mhigh03330	MGAH_RS02140	+	526468	526764	98	0.79	0.00675238	1	11.2258	1	6	MGAH_RS02140	2	13	4	790000000	1100000000	5400000	180000000
mhigh29921	MGAH_RS03505	-	871434	871069	121	0.991699	0.00913722	1	11.171	1	6	MGAH_RS03505	3	16	4	610000000	640000000	390000000	230000000
mhigh38402	MGAH_RS02875	-	705293	704901	130	0.936222	0.0269909	1	9.06007	1	6	MGAH_RS02875	4	9	4	16000000	32000000	21000000	18000000
mhigh15811	MGAH_RS01110	+	250008	250430	140	0.997297	0.00381367	1	7.83302	1	6	MGAH_RS01110	4	6	4	0	0	23000000	25000000
mhigh37784	MGAH_RS03270	-	811544	811113	143	0.973526	0.0288896	1	9.35027	1	6	MGAH_RS03270	2	8	4	77000000	57000000	38000000	67000000
mhigh31339	MGAH_RS02520	-	620838	620377	153	0.953574	0.0282587	1	9.66485	1	6	MGAH_RS02520	2	9	4	0	13000000	18000000	9500000
mhigh13252	MGAH_RS03615	+	893306	893803	165	0.988561	0.0125749	1	11.3054	1	6	MGAH_RS03615	1	27	4	910000000	840000000	370000000	250000000
mhigh09831	MGAH_RS01875	+	445313	445825	170	0.98946	0.00991492	1	8.29972	1	6	MGAH_RS01875	5	10	4	49000000	49000000	29000000	16000000
mhigh22984	MGAH_RS03200	-	797248	796688	186	0.983678	0.0146504	1	8.9069	1	6	MGAH_RS03200	6	9	4	48000000	66000000	43000000	31000000
mhigh16433	MGAH_RS01400	+	346344	346946	200	0.993159	0.0061263	1	7.26454	1	6	MGAH_RS01400	4	9	4	48000000	65000000	27000000	28000000
mhigh36309	MGAH_RS04010	-	1003865	1003233	210	0.983985	0.0114769	1	8.15217	1	6	MGAH_RS04010	5	6	4	25000000	19000000	19000000	0
mhigh04081	MGAH_RS02565	+	629353	629997	214	0.992592	0.0101387	1	6.67191	1	6	MGAH_RS02565	4	5	4	14000000	0	0	13000000
mhigh05114	MGAH_RS03075	+	756700	757362	220	0.996897	0.00444983	1	7.14729	1	6	MGAH_RS03075	2	7	4	0	43000000	25000000	43000000
mhigh21714	MGAH_RS04005	-	1003246	1002464	260	0.891316	0.0733936	1	6.78211	1	6	MGAH_RS04005	7	6	4	0	0	6400000	25000000
mhigh22205	MGAH_RS03745	-	932215	931433	260	0.999538	0.00123051	1	7.42704	1	6	MGAH_RS03745	4	6	4	7600000	82000000	0	15000000
mhigh24365	MGAH_RS02375	-	580399	579614	261	0.998027	0.00358467	1	6.0871	1	6	MGAH_RS02375	7	5	4	21000000	15000000	0	4000000
mhigh29881	MGAH_RS03545	-	879705	878881	274	0.973397	0.0170301	1	8.00048	1	6	MGAH_RS03545	5	5	4	8500000	5400000	0	4000000
mhigh07257	MGAH_RS00095	+	21317	22144	275	0.969301	0.0228371	1	7.94083	1	6	MGAH_RS00095	4	10	4	25000000	26000000	2800000	0
mhigh31129	MGAH_RS02660	-	650958	650113	281	0.910645	0.0441484	1	9.25796	1	6	MGAH_RS02660	2	10	4	0	170000000	75000000	100000000
mhigh02704	MGAH_RS01670	+	405145	406041	298	0.997513	0.0029643	1	7.51749	1	6	MGAH_RS01670	3	7	4	29000000	26000000	11000000	8800000
mhigh24492	MGAH_RS02300	-	564775	563834	313	0.99249	0.0106187	1	9.31798	1	6	MGAH_RS02300	8	7	4	0	22000000	13000000	16000000
mhigh03375	MGAH_RS02175	+	534961	535911	316	0.995671	0.0052286	1	7.60969	1	6	MGAH_RS02175	6	7	4	4400000	22000000	0	7600000
mhigh20656	Putative Protein	+	895239	896264	341	0.995469	0.00528227	1	11.1263	1	1	mfloc11430||lcl|nz_cp007585.1_cds_wp_039387541.1_178	7	6	4	0	0	6500000	5500000
mhigh31564	MGAH_RS02385	-	582552	581455	365	0.963498	0.0241105	1	8.31348	1	6	MGAH_RS02385	5	9	4	31000000	32000000	16000000	13000000
mhigh22570	MGAH_RS03570	-	884650	883073	525	0.88388	0.0609486	1	10.0459	1	6	MGAH_RS03570	8	9	4	0	0	100000000	87000000
mhigh02906	MGAH_RS01835	+	435268	437028	586	0.967632	0.0244906	1	9.41673	1	6	MGAH_RS01835	6	8	4	40000000	0	44000000	46000000
mhigh31482	MGAH_RS02430	-	599388	597295	697	0.992381	0.00616808	1	5.05627	1	6	MGAH_RS02430	10	39	4	51000000	58000000	0	2200000
mhigh36745	MGAH_RS03760	-	936605	934317	762	0.997685	0.00354678	1	4.71401	1	6	MGAH_RS03760	15	4	4	6900000	0	0	3200000
mhigh23428	MGAH_RS02990	-	738562	738368	64	0.65	0.073929	1	10.595	1	6	MGAH_RS02990	2	18	5	290000000	400000000	220000000	200000000
mhigh14636	MGAH_RS00300	+	71748	72005	85	0.78	0.0144155	1	12.0097	1	6	MGAH_RS00300	1	48	5	800000000	860000000	190000000	160000000
mhigh02303	MGAH_RS01380	+	341308	341568	86	0.72	0.0381078	1	10.153	1	6	MGAH_RS01380	3	16	5	510000000	460000000	74000000	120000000
mhigh07341	MGAH_RS00145	+	36371	36637	88	0.79	0.00757393	1	8.87725	1	6	MGAH_RS00145	4	33	5	1900000000	1900000000	510000000	490000000
mhigh07779	MGAH_RS00420	+	95390	95662	90	0.73	0.0503195	1	10.3563	1	6	MGAH_RS00420	3	33	5	1300000000	1300000000	140000000	190000000
mhigh08176	MGAH_RS00740	+	175556	175864	102	0.999054	0.00161015	1	10.0607	1	6	MGAH_RS00740	3	22	5	1000000000	660000000	24000000	93000000
mhigh00533	MGAH_RS00310	+	72418	72747	109	0.994541	0.00546652	1	12.1862	1	6	MGAH_RS00310	1	18	5	1300000000	1400000000	310000000	260000000
mhigh00996	MGAH_RS00590	+	146653	147012	119	0.996551	0.00483016	1	8.7914	1	6	MGAH_RS00590	4	15	5	73000000	69000000	24000000	34000000
mhigh13043	MGAH_RS03455	+	863792	864166	124	0.983778	0.0100998	1	5.40322	1	6	MGAH_RS03455	2	12	5	67000000	59000000	21000000	25000000
mhigh07559	MGAH_RS00290	+	70865	71281	138	0.988828	0.0106501	1	12.0903	1	6	MGAH_RS00290	1	32	5	960000000	1100000000	150000000	140000000
mhigh37281	MGAH_RS03495	-	870065	869592	157	0.994719	0.00598197	1	10.6738	1	6	MGAH_RS03495	2	40	5	2400000000	2000000000	97000000	110000000
mhigh00026	MGAH_RS00010	+	2671	3147	158	0.989761	0.00846617	1	5.57415	1	6	MGAH_RS00010	3	22	5	190000000	180000000	52000000	32000000
mhigh25431	MGAH_RS01865	-	442531	442040	163	0.993352	0.00709158	1	6.49229	1	6	MGAH_RS01865	4	8	5	29000000	45000000	0	7400000
mhigh06288	MGAH_RS03690	+	908935	909486	183	0.957238	0.0288488	1	9.22771	1	6	MGAH_RS03690	4	16	5	130000000	93000000	21000000	19000000
mhigh02822	MGAH_RS01770	+	424222	424818	198	0.979894	0.014917	1	8.80892	1	6	MGAH_RS01770	4	10	5	23000000	22000000	28000000	21000000
mhigh24098	MGAH_RS02495	-	617725	617057	222	0.997231	0.00401672	1	8.29312	1	6	MGAH_RS02495	2	23	5	330000000	290000000	110000000	110000000
mhigh15705	MGAH_RS01010	+	222120	223004	294	0.935817	0.0368887	1	11.7478	1	6	MGAH_RS01010	3	30	5	380000000	420000000	140000000	120000000
mhigh01511	MGAH_RS00960	+	208963	210009	348	0.992466	0.00908625	1	6.63732	1	6	MGAH_RS00960	8	8	5	31000000	19000000	12000000	9700000
mhigh16554	MGAH_RS01455	+	360975	362123	382	0.992535	0.00642132	1	7.15196	1	6	MGAH_RS01455	5	11	5	24000000	31000000	13000000	6100000
mhigh38212	MGAH_RS02970	-	735626	734385	413	0.972904	0.0275633	1	7.32507	1	6	MGAH_RS02970	6	9	5	19000000	27000000	9300000	7600000
mhigh01800	MGAH_RS01105	+	248470	249864	464	0.933318	0.0370531	1	6.51228	1	6	MGAH_RS01105	5	10	5	53000000	44000000	61000000	45000000
mhigh20631	MGAH_RS03610	+	891648	893306	552	0.928905	0.0421134	1	10.3218	1	6	MGAH_RS03610	7	9	5	0	22000000	30000000	24000000
mhigh10145	MGAH_RS01975	+	480560	482746	728	0.993295	0.00671519	1	3.88899	0	6	MGAH_RS01975	8	20	5	7700000	7400000	3100000	2800000
mhigh31842	MGAH_RS02200	-	541815	539560	751	0.977209	0.0150805	1	6.0241	1	6	MGAH_RS02200	21	11	5	23000000	20000000	38000000	47000000
mhigh10448	MGAH_RS02130	+	525839	526141	100	0.67	0.0620489	1	12.0963	1	6	MGAH_RS02130	4	17	6	560000000	990000000	290000000	190000000
mhigh38162	MGAH_RS03015	-	743639	743214	141	0.984081	0.0138747	1	11.845	1	6	MGAH_RS03015	1	17	6	1200000000	1100000000	240000000	240000000
mhigh01265	MGAH_RS00760	+	178516	178986	156	0.998306	0.00286606	1	9.34959	1	6	MGAH_RS00760	4	32	6	310000000	330000000	100000000	96000000
mhigh16523	MGAH_RS01430	+	355095	355571	158	0.998002	0.00313971	1	7.75403	1	6	MGAH_RS01430	5	12	6	60000000	60000000	12000000	11000000
mhigh01165	MGAH_RS00685	+	166624	167112	162	0.989165	0.0135755	1	6.48196	1	6	MGAH_RS00685	4	27	6	230000000	250000000	76000000	71000000
mhigh37181	MGAH_RS03560	-	882341	881754	195	0.969013	0.0211165	1	8.83151	1	6	MGAH_RS03560	4	15	6	89000000	89000000	21000000	21000000
mhigh42104	MGAH_RS00865	-	197741	197100	213	0.990152	0.0110591	1	6.61463	1	6	MGAH_RS00865	3	11	6	22000000	23000000	10000000	9700000
mhigh29939	MGAH_RS03485	-	869265	868561	234	0.988799	0.0123711	1	10.9108	1	6	MGAH_RS03485	9	13	6	44000000	38000000	16000000	13000000
mhigh26576	MGAH_RS01260	-	303739	302909	276	0.999325	0.00165615	1	5.37047	1	6	MGAH_RS01260	6	15	6	50000000	62000000	13000000	17000000
mhigh15055	MGAH_RS00540	+	132822	133703	293	0.982169	0.0124401	1	6.89008	1	6	MGAH_RS00540	4	13	6	20000000	23000000	0	9800000
mhigh39325	MGAH_RS02265	-	557003	556101	300	0.993189	0.00920514	1	6.66363	1	6	MGAH_RS02265	5	7	6	24000000	24000000	12000000	9500000
mhigh41294	MGAH_RS01240	-	300206	299271	311	0.999236	0.00151545	1	7.69581	1	6	MGAH_RS01240	9	11	6	29000000	45000000	21000000	14000000
mhigh15293	MGAH_RS00675	+	163476	164423	315	0.995858	0.00529629	1	6.64622	1	6	MGAH_RS00675	9	18	6	26000000	30000000	11000000	15000000
mhigh02703	MGAH_RS01665	+	404152	405141	329	0.997971	0.00388777	1	7.88983	1	6	MGAH_RS01665	8	12	6	41000000	28000000	24000000	12000000
mhigh37193	MGAH_RS03550	-	880967	879705	420	0.932635	0.0364684	1	8.50626	1	6	MGAH_RS03550	11	10	6	28000000	22000000	7800000	4100000
mhigh30016	MGAH_RS03400	-	854418	853042	458	0.945736	0.0322318	1	9.00392	1	6	MGAH_RS03400	8	16	6	100000000	80000000	12000000	5400000
mhigh00027	MGAH_RS00015	+	3163	4548	461	0.974832	0.0174715	1	5.32213	1	6	MGAH_RS00015	8	10	6	21000000	19000000	0	7200000
mhigh31105	MGAH_RS02675	-	655218	653734	494	0.998981	0.00179995	1	6.67041	1	6	MGAH_RS02675	9	9	6	0	3200000	9100000	7600000
mhigh08076	MGAH_RS00630	+	152864	154837	657	0.99371	0.00764198	1	6.63756	1	6	MGAH_RS00630	13	10	6	24000000	22000000	61000000	7800000
mhigh21748	MGAH_RS03955	-	991609	989504	701	0.998966	0.00170252	1	10.0414	1	6	MGAH_RS03955	16	10	6	6000000	7000000	4400000	3500000
mhigh01732	MGAH_RS01045	+	238348	240516	722	0.99101	0.00849847	1	7.08065	1	6	MGAH_RS01045	27	8	6	16000000	21000000	5900000	9000000
mhigh01621		+	223492	226533	1013	0.975162	0.0165992	1	11.4676	1	6	lcl|NC_017502.1_cds_WP_011113413.1_191	23	15	6	5100000	6200000	5500000	4600000
mhigh31055	MGAH_RS02715	-	664146	663853	97	0.76	0.026858	1	10.4993	1	6	MGAH_RS02715	4	30	7	990000000	1000000000	290000000	220000000
mhigh31530	MGAH_RS02400	-	587208	586909	99	0.79	0.0073964	1	9.52824	1	6	MGAH_RS02400	4	33	7	2600000000	3000000000	1400000000	1200000000
mhigh37517	MGAH_RS03360	-	843296	842994	100	0.79	0.00699638	1	9.53612	1	6	MGAH_RS03360	3	21	7	320000000	390000000	81000000	70000000
mhigh37381	MGAH_RS03425	-	859142	858816	108	0.992746	0.00660014	1	9.72198	1	6	MGAH_RS03425	2	21	7	440000000	500000000	28000000	46000000
mhigh10349	MGAH_RS02090	+	515414	515761	115	0.924206	0.0445449	1	11.0045	1	6	MGAH_RS02090	1	29	7	600000000	630000000	140000000	120000000
mhigh34775	MGAH_RS00775	-	180384	180028	118	0.995989	0.00492667	1	8.85255	1	6	MGAH_RS00775	5	24	7	220000000	230000000	100000000	85000000
mhigh29806	MGAH_RS03600	-	890073	889687	128	0.984166	0.012075	1	9.93493	1	6	MGAH_RS03600	2	17	7	91000000	86000000	70000000	110000000
mhigh20713	MGAH_RS03660	+	904548	904952	134	0.994153	0.0045579	1	10.1363	1	6	MGAH_RS03660	4	35	7	650000000	700000000	190000000	180000000
mhigh38952	MGAH_RS02515	-	620387	619977	136	0.982903	0.0129126	1	10.4036	1	6	MGAH_RS02515	2	29	7	230000000	260000000	94000000	79000000
mhigh39292	MGAH_RS02305	-	565190	564762	142	0.977023	0.0196596	1	9.90235	1	6	MGAH_RS02305	6	19	7	120000000	140000000	67000000	36000000
mhigh06286	MGAH_RS03680	+	907765	908223	152	0.968397	0.0194931	1	10.5682	1	6	MGAH_RS03680	4	47	7	1000000000	1000000000	380000000	350000000
mhigh14394	MGAH_RS00120	+	31422	31889	155	0.997173	0.00363096	1	8.93181	1	6	MGAH_RS00120	4	24	7	290000000	260000000	83000000	71000000
mhigh21864	MGAH_RS03890	-	973024	972542	160	0.996922	0.00550254	1	8.6121	1	6	MGAH_RS03890	3	27	7	310000000	400000000	94000000	130000000
mhigh03296	MGAH_RS02095	+	515767	516297	176	0.977662	0.0159574	1	10.2467	1	6	MGAH_RS02095	5	18	7	160000000	170000000	130000000	110000000
mhigh09747	MGAH_RS01775	+	424823	425368	181	0.889181	0.041206	1	8.9197	1	6	MGAH_RS01775	9	15	7	23000000	26000000	11000000	9400000
mhigh30058	MGAH_RS03355	-	842988	842368	206	0.998586	0.00315253	1	8.21855	1	6	MGAH_RS03355	4	17	7	43000000	17000000	33000000	6900000
mhigh09069	MGAH_RS01350	+	331622	332257	211	0.977406	0.0138032	1	9.83756	1	6	MGAH_RS01350	2	20	7	80000000	81000000	18000000	18000000
mhigh07457	MGAH_RS00210	+	56720	57406	228	0.986231	0.0130653	1	7.74008	1	6	MGAH_RS00210	6	26	7	87000000	110000000	34000000	30000000
mhigh29039	MGAH_RS03995	-	1001106	1000306	266	0.991472	0.0116485	1	6.97736	1	6	MGAH_RS03995	6	11	7	190000000	310000000	10000000	8800000
mhigh38023	MGAH_RS03090	-	760538	759714	274	0.982081	0.015131	1	8.7199	1	6	MGAH_RS03090	8	17	7	31000000	31000000	15000000	13000000
mhigh21738	MGAH_RS03975	-	996982	996131	283	0.996743	0.00615408	1	7.19139	1	6	MGAH_RS03975	10	13	7	19000000	21000000	10000000	8900000
mhigh09209	MGAH_RS01390	+	344663	345529	288	0.999478	0.00107183	1	8.1353	1	6	MGAH_RS01390	4	17	7	43000000	40000000	11000000	7100000
mhigh17012	MGAH_RS01785	+	426936	427805	289	0.99555	0.00640844	1	8.64284	1	6	MGAH_RS01785	7	11	7	25000000	28000000	12000000	48000000
mhigh17580	MGAH_RS02155	+	528150	529022	290	0.982054	0.0133067	1	7.16435	1	6	MGAH_RS02155	4	18	7	26000000	46000000	10000000	16000000
mhigh14162	MGAH_RS03990	+	999404	1000303	299	0.937706	0.0486807	1	8.87284	1	6	MGAH_RS03990	7	12	7	69000000	45000000	24000000	24000000
mhigh30293	MGAH_RS03215	-	800529	799531	332	0.870026	0.0746331	1	7.72396	1	6	MGAH_RS03215	10	13	7	25000000	26000000	11000000	13000000
mhigh24646	MGAH_RS02210	-	543547	542537	336	0.991588	0.00819374	1	6.44169	1	6	MGAH_RS02210	6	20	7	28000000	44000000	15000000	16000000
mhigh30264	MGAH_RS03240	-	805368	804199	389	0.990246	0.00743129	1	9.04041	1	6	MGAH_RS03240	10	21	7	66000000	77000000	28000000	31000000
mhigh09588	MGAH_RS01645	+	399884	401080	398	0.996913	0.00435153	1	8.1848	1	6	MGAH_RS01645	10	13	7	30000000	21000000	42000000	50000000
mhigh02301	MGAH_RS01375	+	339706	341181	491	0.977785	0.0162716	1	8.43861	1	6	MGAH_RS01375	6	10	7	0	0	9300000	7000000
mhigh30196	MGAH_RS03295	-	816825	815176	549	0.980091	0.0150208	1	8.22465	1	6	MGAH_RS03295	7	20	7	84000000	59000000	27000000	22000000
mhigh22763	MGAH_RS03385	-	850162	848414	582	0.988132	0.0135051	1	7.23026	1	6	MGAH_RS03385	18	13	7	14000000	20000000	5500000	7400000
mhigh14765	MGAH_RS00430	+	97494	99449	651	0.998574	0.00413056	1	8.22271	1	6	MGAH_RS00430	10	13	7	9800000	23000000	19000000	17000000
mhigh01974	MGAH_RS01145	+	277084	279180	698	0.991123	0.00912199	1	0	0	6	MGAH_RS01145	0	48	7	94000000	84000000	35000000	29000000
mhigh08845	MGAH_RS01210	+	291779	293884	701	0.994025	0.00564531	1	3.72778	0	6	MGAH_RS01210	7	54	7	23000000	27000000	12000000	7100000
mhigh02038	MGAH_RS01200	+	286654	289041	795	0.992143	0.00599168	1	5.19061	1	6	MGAH_RS01200	14	42	7	34000000	36000000	4400000	7600000
mhigh07794	MGAH_RS00440	+	99791	102406	871	0.984642	0.0111291	1	7.10188	1	6	MGAH_RS00440	17	8	7	59000000	0	5400000	3400000
mhigh14630	MGAH_RS00275	+	69357	69620	87	0.74	0.043171	1	11.3814	1	6	MGAH_RS00275	1	43	8	1100000000	1200000000	300000000	280000000
mhigh14766	MGAH_RS00435	+	99453	99782	109	0.995829	0.00580574	1	9.13808	1	6	MGAH_RS00435	3	27	8	180000000	290000000	54000000	52000000
mhigh37293	MGAH_RS03480	-	868556	868188	122	0.999472	0.000937484	1	10.5732	1	6	MGAH_RS03480	2	34	8	720000000	760000000	400000000	330000000
mhigh00561	MGAH_RS00345	+	75553	75996	147	0.997944	0.00293147	1	11.7099	1	6	MGAH_RS00345	1	35	8	1400000000	1100000000	300000000	270000000
mhigh00521	MGAH_RS00295	+	71281	71742	153	0.980703	0.0153806	1	11.4541	1	6	MGAH_RS00295	3	37	8	790000000	1200000000	250000000	260000000
mhigh13254	MGAH_RS03625	+	894758	895249	163	0.995348	0.00641852	1	10.8263	1	6	MGAH_RS03625	2	18	8	110000000	150000000	40000000	45000000
mhigh43532	MGAH_RS00090	-	21203	20691	170	0.992162	0.00924083	1	8.83867	1	6	MGAH_RS00090	5	19	8	210000000	220000000	0	0
mhigh02654	MGAH_RS01640	+	399265	399903	212	0.991692	0.0076964	1	8.26468	1	6	MGAH_RS01640	8	30	8	110000000	110000000	53000000	47000000
mhigh15292	MGAH_RS00670	+	162810	163469	219	0.996262	0.0065694	1	8.4475	1	6	MGAH_RS00670	4	21	8	68000000	100000000	59000000	77000000
mhigh01191	MGAH_RS00695	+	169093	169830	245	0.97546	0.0168414	1	9.51911	1	6	MGAH_RS00695	6	20	8	180000000	150000000	130000000	110000000
mhigh09210	MGAH_RS01395	+	345539	346363	274	0.99168	0.0077439	1	8.46253	1	6	MGAH_RS01395	5	24	8	53000000	54000000	26000000	22000000
mhigh14461	MGAH_RS00165	+	43938	44768	276	0.9978	0.00336537	1	7.93929	1	6	MGAH_RS00165	5	16	8	29000000	25000000	18000000	18000000
mhigh30247	MGAH_RS03250	-	807120	806281	279	0.99753	0.00364605	1	9.73587	1	6	MGAH_RS03250	8	27	8	140000000	120000000	29000000	31000000
mhigh00469	MGAH_RS00235	+	62638	63591	317	0.981185	0.0144278	1	4.911	1	6	MGAH_RS00235	7	9	8	27000000	20000000	13000000	4100000
mhigh30934	MGAH_RS02820	-	690372	689386	328	0.993829	0.00765557	1	7.13343	1	6	MGAH_RS02820	9	12	8	29000000	69000000	10000000	12000000
mhigh17874	MGAH_RS02335	+	569901	570896	331	0.991846	0.00694586	1	4.39846	0	6	MGAH_RS02335	7	17	8	18000000	15000000	30000000	21000000
mhigh36744	MGAH_RS03765	-	937646	936609	345	0.99624	0.00413794	1	3.51574	0	6	MGAH_RS03765	12	13	8	20000000	25000000	7800000	5500000
mhigh16831	MGAH_RS01680	+	407319	408425	368	0.96714	0.0232468	1	10.8509	1	6	MGAH_RS01680	8	34	8	710000000	860000000	360000000	340000000
mhigh11418	MGAH_RS02640	+	645272	646390	372	0.984554	0.0148367	1	7.09332	1	6	MGAH_RS02640	7	20	8	41000000	37000000	12000000	14000000
mhigh38476	MGAH_RS02825	-	691547	690357	396	0.993014	0.00885846	1	6.26844	1	6	MGAH_RS02825	11	12	8	21000000	20000000	13000000	12000000
mhigh30217	MGAH_RS03275	-	812766	811507	419	0.998048	0.00307129	1	9.03296	1	6	MGAH_RS03275	10	15	8	29000000	27000000	7800000	7900000
mhigh15042	MGAH_RS00520	+	128307	130139	610	0.968395	0.0194697	1	5.81042	1	6	MGAH_RS00520	6	19	8	33000000	27000000	27000000	23000000
mhigh17684	MGAH_RS02215	+	543609	545468	619	0.991082	0.00793074	1	5.43442	1	6	MGAH_RS02215	10	13	8	21000000	5000000	5700000	6300000
mhigh14644	MGAH_RS00335	+	74484	74843	119	0.987202	0.0117024	1	12.0306	1	6	MGAH_RS00335	3	50	9	1100000000	1200000000	490000000	420000000
mhigh00499	MGAH_RS00250	+	66346	66711	121	0.986936	0.0107498	1	11.506	1	6	MGAH_RS00250	2	26	9	1200000000	1100000000	430000000	240000000
mhigh14642	MGAH_RS00325	+	73506	73907	133	0.995041	0.00542663	1	11.8557	1	6	MGAH_RS00325	7	43	9	1100000000	1200000000	360000000	340000000
mhigh08886	MGAH_RS01230	+	298175	298618	147	0.959623	0.0310204	1	6.90401	1	6	MGAH_RS01230	6	38	9	110000000	160000000	31000000	27000000
mhigh09719	MGAH_RS01730	+	417812	418255	147	0.996024	0.0049201	1	11.0486	1	6	MGAH_RS01730	2	47	9	1200000000	1300000000	190000000	180000000
mhigh29991	MGAH_RS03420	-	858783	858340	147	0.994822	0.00867164	1	9.92145	1	6	MGAH_RS03420	5	35	9	840000000	880000000	260000000	250000000
mhigh33802	MGAH_RS01235	-	299265	298690	191	0.994483	0.00637827	1	7.1512	1	6	MGAH_RS01235	10	23	9	61000000	71000000	25000000	22000000
mhigh29989	MGAH_RS03430	-	859785	859177	202	0.994807	0.00534664	1	9.91868	1	6	MGAH_RS03430	9	27	9	150000000	150000000	24000000	38000000
mhigh40168	MGAH_RS01860	-	442034	441393	213	0.998483	0.00213542	1	6.64824	1	6	MGAH_RS01860	9	17	9	31000000	35000000	18000000	17000000
mhigh29883	MGAH_RS03535	-	877563	876916	215	0.981341	0.0133504	1	8.50937	1	6	MGAH_RS03535	5	25	9	41000000	62000000	17000000	13000000
mhigh18276	MGAH_RS02485	+	613863	614534	223	0.988895	0.0111918	1	8.62339	1	6	MGAH_RS02485	6	34	9	120000000	170000000	85000000	54000000
mhigh31599	MGAH_RS02350	-	575040	574366	224	0.99061	0.010902	1	9.51301	1	6	MGAH_RS02350	5	39	9	340000000	310000000	120000000	110000000
mhigh00570	MGAH_RS00360	+	78154	78906	250	0.997224	0.0042732	1	9.5602	1	6	MGAH_RS00360	3	19	9	59000000	43000000	6800000	8200000
mhigh13212	MGAH_RS03585	+	887435	888244	269	0.871781	0.0870941	1	6.61753	1	6	MGAH_RS03585	8	18	9	45000000	42000000	14000000	15000000
mhigh34558	MGAH_RS00950	-	207990	207175	271	0.988783	0.0124618	1	10.5374	1	6	MGAH_RS00950	6	32	9	310000000	340000000	270000000	250000000
mhigh01112	MGAH_RS00655	+	160285	161238	317	0.987462	0.0107876	1	7.3304	1	6	MGAH_RS00655	7	17	9	26000000	24000000	21000000	19000000
mhigh00893	Putative Protein	+	131818	132816	332	0.994697	0.00609096	1	7.09901	1	2	mgall00894||conserved hypothetical lipoprotein	4	26	9	31000000	27000000	17000000	11000000
mhigh15050	MGAH_RS00530	+	130821	131834	337	0.984659	0.0118267	1	7.14354	1	6	MGAH_RS00530	11	14	9	29000000	28000000	18000000	16000000
mhigh23687	MGAH_RS02795	-	685642	684599	347	0.954452	0.0198721	1	6.89273	1	6	MGAH_RS02795	10	23	9	48000000	47000000	20000000	15000000
mhigh38308	MGAH_RS02940	-	721634	720582	350	0.910559	0.040456	1	12.7618	1	6	MGAH_RS02940	5	37	9	370000000	430000000	380000000	330000000
mhigh17164	MGAH_RS01895	+	457560	458786	408	0.992399	0.00905411	1	8.79959	1	6	MGAH_RS01895	5	30	9	19000000	19000000	19000000	19000000
mhigh29038	MGAH_RS04000	-	1002471	1001110	453	0.996135	0.00417938	1	7.64969	1	6	MGAH_RS04000	10	22	9	23000000	33000000	14000000	13000000
mhigh23035	MGAH_RS03185	-	792037	790670	455	0.99224	0.0100298	1	8.21383	1	6	MGAH_RS03185	10	15	9	0	0	35000000	23000000
mhigh00562	MGAH_RS00350	+	76009	77505	498	0.967627	0.0226392	1	10.5769	1	6	MGAH_RS00350	7	25	9	59000000	34000000	62000000	53000000
mhigh21257	MGAH_RS03845	+	963174	965198	674	0.981178	0.014828	1	8.73772	1	6	MGAH_RS03845	15	15	9	8300000	22000000	24000000	21000000
mhigh15321	MGAH_RS00690	+	167103	169133	676	0.985838	0.0138649	1	6.50077	1	6	MGAH_RS00690	6	14	9	17000000	19000000	11000000	11000000
mhigh03124	MGAH_RS01990	+	487942	490053	703	0.992057	0.00627783	1	4.33429	0	6	MGAH_RS01990	8	31	9	15000000	13000000	8600000	8800000
mhigh37554	MGAH_RS03345	-	840170	838047	707	0.993305	0.00672185	1	3.09383	0	6	MGAH_RS03345	7	56	9	47000000	53000000	16000000	14000000
mhigh23376	MGAH_RS03055	-	751432	749291	713	0.982174	0.0159102	1	9.41323	1	6	MGAH_RS03055	12	19	9	24000000	16000000	16000000	14000000
mhigh14628	MGAH_RS00265	+	68112	68438	108	0.9959	0.0055966	1	11.5566	1	6	MGAH_RS00265	3	40	10	1500000000	1500000000	340000000	280000000
mhigh29920	MGAH_RS03510	-	871818	871444	124	0.992995	0.00769885	1	11.7546	1	6	MGAH_RS03510	2	40	10	780000000	980000000	470000000	420000000
mhigh35784	MGAH_RS00220	-	60201	59746	151	0.816772	0.0805864	0	9.2754	1	6	MGAH_RS00220	1	23	10	190000000	200000000	110000000	100000000
mhigh33115	MGAH_RS01585	-	388857	388366	163	0.997819	0.00330139	1	8.45618	1	6	MGAH_RS01585	4	63	10	1500000000	1400000000	220000000	210000000
mhigh11762	MGAH_RS02835	+	692450	692968	172	0.990669	0.00738349	1	6.61	1	6	MGAH_RS02835	5	23	10	79000000	65000000	25000000	14000000
mhigh38401	MGAH_RS02885	-	706160	705594	188	0.996235	0.00481044	1	9.55685	1	6	MGAH_RS02885	8	45	10	330000000	330000000	110000000	110000000
mhigh34646	MGAH_RS00860	-	197097	196423	224	0.994028	0.00752345	1	7.46446	1	6	MGAH_RS00860	10	22	10	53000000	53000000	30000000	26000000
mhigh07491	MGAH_RS00230	+	61769	62638	289	0.978661	0.0200672	1	5.85912	1	6	MGAH_RS00230	9	19	10	22000000	27000000	14000000	11000000
mhigh37999	MGAH_RS03110	-	764216	763347	289	0.997803	0.00317013	1	8.88494	1	6	MGAH_RS03110	9	18	10	27000000	18000000	10000000	11000000
mhigh03331	MGAH_RS02145	+	526834	527745	303	0.995951	0.0062336	1	7.90901	1	6	MGAH_RS02145	8	26	10	130000000	150000000	34000000	12000000
mhigh23650	MGAH_RS02830	-	692482	691565	305	0.968785	0.021126	1	5.30047	1	6	MGAH_RS02830	10	21	10	40000000	32000000	14000000	13000000
mhigh38309	MGAH_RS02935	-	720572	719496	358	0.968648	0.02361	1	12.7375	1	6	MGAH_RS02935	8	38	10	560000000	690000000	420000000	410000000
mhigh39630	MGAH_RS02065	-	512144	511056	362	0.954381	0.0225413	1	6.7315	1	6	MGAH_RS02065	10	40	10	49000000	64000000	26000000	24000000
mhigh14389	MGAH_RS00110	+	28362	29861	499	0.985065	0.0144475	1	7.87303	1	6	MGAH_RS00110	11	24	10	21000000	22000000	11000000	9400000
mhigh32092	MGAH_RS02060	-	511056	509311	581	0.997937	0.00364041	1	6.63952	1	6	MGAH_RS02060	9	15	10	23000000	21000000	8800000	4400000
mhigh03238	MGAH_RS02035	+	505111	506961	616	0.990947	0.0106563	1	5.96688	1	6	MGAH_RS02035	11	62	10	24000000	27000000	16000000	16000000
mhigh03170	MGAH_RS02010	+	497530	499458	642	0.994734	0.0051429	1	7.25226	1	6	MGAH_RS02010	10	32	10	45000000	25000000	8800000	7600000
mhigh08141	MGAH_RS00680	+	164429	166579	716	0.995439	0.00529023	1	5.60854	1	6	MGAH_RS00680	12	15	10	23000000	35000000	5800000	5600000
mhigh39051	MGAH_RS02450	-	606500	604236	754	0.994182	0.00519238	1	4.07487	0	6	MGAH_RS02450	14	51	10	43000000	32000000	7000000	6900000
mhigh31619	MGAH_RS02325	-	569331	568996	111	0.940658	0.0352426	1	10.1989	1	6	MGAH_RS02325	4	41	11	960000000	1000000000	170000000	190000000
mhigh14637	MGAH_RS00305	+	72033	72407	124	0.978844	0.01598	1	12.2352	1	6	MGAH_RS00305	6	46	11	850000000	960000000	260000000	470000000
mhigh02794	MGAH_RS01735	+	418255	418647	130	0.981654	0.0177439	1	11.2145	1	6	MGAH_RS01735	1	30	11	640000000	830000000	320000000	400000000
mhigh00510	MGAH_RS00280	+	69631	70065	144	0.984557	0.0122776	1	12.0531	1	6	MGAH_RS00280	4	44	11	1000000000	1200000000	400000000	370000000
mhigh08201	MGAH_RS00790	+	181358	181867	169	0.995503	0.00779893	1	10.9922	1	6	MGAH_RS00790	8	50	11	610000000	690000000	370000000	330000000
mhigh03292	MGAH_RS02080	+	514555	515184	209	0.946198	0.0231014	1	10.8575	1	6	MGAH_RS02080	7	35	11	240000000	290000000	58000000	52000000
mhigh11676	MGAH_RS02775	+	678974	679621	215	0.956209	0.0282649	1	7.17209	1	6	MGAH_RS02775	4	37	11	120000000	130000000	49000000	37000000
mhigh14261	MGAH_RS00005	+	1893	2681	262	0.955965	0.0366311	1	5.23412	1	6	MGAH_RS00005	12	27	11	82000000	130000000	57000000	50000000
mhigh31844	MGAH_RS02190	-	539007	538153	284	0.997482	0.00524573	1	7.18087	1	6	MGAH_RS02190	7	34	11	190000000	190000000	46000000	37000000
mhigh25259	MGAH_RS01925	-	466420	465434	328	0.996915	0.00372304	1	6.54941	1	6	MGAH_RS01925	7	28	11	69000000	78000000	35000000	19000000
mhigh08178	MGAH_RS00745	+	175946	177028	360	0.999256	0.00247689	1	7.15044	1	6	MGAH_RS00745	10	24	11	100000000	110000000	47000000	29000000
mhigh16620	MGAH_RS01515	+	374796	376346	516	0.817423	0.0819013	0	4.82438	1	6	MGAH_RS01515	11	26	11	42000000	36000000	23000000	22000000
mhigh20600	MGAH_RS03575	+	884973	886808	611	0.980538	0.0179673	1	6.71298	1	6	MGAH_RS03575	14	28	11	42000000	46000000	16000000	9800000
mhigh29897	MGAH_RS03525	-	874566	874264	100	0.8	0.00609142	1	9.91989	1	6	MGAH_RS03525	2	64	12	3200000000	3500000000	870000000	820000000
mhigh32973	MGAH_RS01685	-	409011	408574	145	0.993015	0.00774515	1	11.1704	1	6	MGAH_RS01685	4	137	12	4900000000	3100000000	850000000	1000000000
mhigh23815	MGAH_RS02705	-	662146	661685	153	0.998472	0.00294877	1	5.8142	1	6	MGAH_RS02705	3	25	12	100000000	81000000	27000000	38000000
mhigh08541	MGAH_RS01075	+	247100	247579	159	0.992456	0.00764182	1	9.97058	1	6	MGAH_RS01075	3	56	12	710000000	770000000	310000000	300000000
mhigh14395	MGAH_RS00125	+	31896	32441	181	0.999033	0.00175829	1	9.48205	1	6	MGAH_RS00125	9	36	12	380000000	370000000	76000000	68000000
mhigh15519	MGAH_RS00870	+	197832	198383	183	0.972103	0.0188709	1	8.14104	1	6	MGAH_RS00870	7	87	12	1100000000	1200000000	290000000	280000000
mhigh14638	MGAH_RS00315	+	72747	73304	185	0.99445	0.00893899	1	12.2864	1	6	MGAH_RS00315	8	65	12	1600000000	1700000000	450000000	430000000
mhigh24097	MGAH_RS02500	-	618322	617747	191	0.998599	0.00248737	1	8.09835	1	6	MGAH_RS02500	7	61	12	800000000	700000000	220000000	190000000
mhigh08906	MGAH_RS01250	+	301229	301810	193	0.997184	0.00379867	1	10.6485	1	6	MGAH_RS01250	5	47	12	680000000	710000000	210000000	180000000
mhigh22897	MGAH_RS03280	-	813448	812777	223	0.997181	0.00436562	1	9.81287	1	6	MGAH_RS03280	9	40	12	220000000	300000000	67000000	56000000
mhigh13964	MGAH_RS03900	+	976517	977218	233	0.97738	0.0172776	1	8.71096	1	6	MGAH_RS03900	6	37	12	190000000	230000000	84000000	71000000
mhigh24443	MGAH_RS02320	-	568996	568199	265	0.972115	0.0148238	1	10.1566	1	6	MGAH_RS02320	9	33	12	100000000	120000000	52000000	48000000
mhigh22944	MGAH_RS03245	-	806308	805352	318	0.982689	0.0151405	1	9.82092	1	6	MGAH_RS03245	8	36	12	67000000	140000000	55000000	44000000
mhigh02908	MGAH_RS01840	+	437086	438132	348	0.992591	0.0078172	1	9.07039	1	6	MGAH_RS01840	4	31	12	99000000	97000000	24000000	23000000
mhigh27535	MGAH_RS00805	-	184009	182834	391	0.996522	0.00512484	1	6.68392	1	6	MGAH_RS00805	5	32	12	250000000	190000000	44000000	41000000
mhigh15289	MGAH_RS00660	+	161238	162467	409	0.995545	0.00731292	1	8.15004	1	6	MGAH_RS00660	11	24	12	25000000	21000000	14000000	12000000
mhigh16546	MGAH_RS01445	+	357522	359042	506	0.989853	0.00787476	1	9.91408	1	6	MGAH_RS01445	16	30	12	35000000	43000000	28000000	24000000
mhigh16638	MGAH_RS01550	+	380367	381998	543	0.756792	0.0851363	0	2.30941	0	6	MGAH_RS01550	11	25	12	28000000	30000000	27000000	29000000
mhigh08202	MGAH_RS00795	+	181907	182272	121	0.953717	0.0264867	1	10.7049	1	6	MGAH_RS00795	3	67	13	3800000000	4300000000	1600000000	1400000000
mhigh38186	MGAH_RS02985	-	738278	737865	137	0.99825	0.00292842	1	10.1474	1	6	MGAH_RS02985	5	72	13	2400000000	3200000000	680000000	640000000
mhigh08198	MGAH_RS00780	+	180524	180973	149	0.984075	0.01141	1	7.44274	1	6	MGAH_RS00780	6	41	13	370000000	440000000	110000000	100000000
mhigh38163	MGAH_RS03010	-	743204	742737	155	0.988101	0.00988532	1	11.1909	1	6	MGAH_RS03010	4	64	13	1200000000	1200000000	860000000	750000000
mhigh07836	MGAH_RS00460	+	106937	107488	183	0.99575	0.00458752	1	9.4422	1	6	MGAH_RS00460	6	52	13	800000000	840000000	250000000	210000000
mhigh37372	MGAH_RS03435	-	860372	859797	191	0.998503	0.00210557	1	9.30215	1	6	MGAH_RS03435	5	47	13	1300000000	1500000000	690000000	590000000
mhigh38222	MGAH_RS02960	-	732629	732036	197	0.995561	0.00648746	1	7.0501	1	6	MGAH_RS02960	5	78	13	1200000000	1100000000	270000000	220000000
mhigh00560	MGAH_RS00340	+	74857	75537	226	0.991437	0.00877422	1	12.1948	1	6	MGAH_RS00340	5	55	13	1200000000	1300000000	250000000	190000000
mhigh07953	MGAH_RS00525	+	130139	130843	234	0.991743	0.00821723	1	6.92656	1	6	MGAH_RS00525	10	26	13	44000000	44000000	13000000	18000000
mhigh14716	MGAH_RS00395	+	89748	90497	249	0.999064	0.00187596	1	7.44147	1	6	MGAH_RS00395	8	39	13	79000000	49000000	25000000	47000000
mhigh23918	MGAH_RS02635	-	645202	644429	257	0.912735	0.0620445	1	9.62935	1	6	MGAH_RS02635	8	36	13	240000000	260000000	71000000	43000000
mhigh00505	MGAH_RS00270	+	68485	69336	283	0.981623	0.0120585	1	11.5023	1	6	MGAH_RS00270	5	86	13	1500000000	2000000000	340000000	270000000
mhigh15056	MGAH_RS00545	+	133704	134630	308	0.981894	0.0129108	1	7.1798	1	6	MGAH_RS00545	12	35	13	70000000	61000000	33000000	28000000
mhigh29050	MGAH_RS03985	-	999033	998101	310	0.96692	0.0251249	1	8.67577	1	6	MGAH_RS03985	8	27	13	55000000	88000000	35000000	33000000
mhigh43162	MGAH_RS00225	-	61223	60204	339	0.991102	0.00941095	1	9.25357	1	6	MGAH_RS00225	10	58	13	1100000000	1200000000	390000000	350000000
mhigh30272	MGAH_RS03230	-	803358	802336	340	0.992543	0.00843717	1	7.56317	1	6	MGAH_RS03230	7	36	13	130000000	160000000	44000000	36000000
mhigh10105	MGAH_RS01950	+	474923	475984	353	0.988689	0.00924072	1	10.6213	1	6	MGAH_RS01950	6	65	13	780000000	910000000	230000000	150000000
mhigh39192	MGAH_RS02380	-	581447	580353	364	0.998019	0.00271834	1	7.3799	1	6	MGAH_RS02380	9	30	13	39000000	45000000	19000000	16000000
mhigh05139	MGAH_RS03100	+	760960	762099	379	0.95401	0.0225375	1	8.03061	1	6	MGAH_RS03100	10	36	13	96000000	100000000	50000000	53000000
mhigh30017	MGAH_RS03395	-	853038	851590	482	0.998436	0.00313499	1	8.92351	1	6	MGAH_RS03395	5	41	13	140000000	130000000	38000000	15000000
mhigh09727	MGAH_RS01750	+	420533	422287	584	0.972581	0.0237832	1	9.99715	1	6	MGAH_RS01750	12	30	13	44000000	55000000	29000000	25000000
mhigh31102	MGAH_RS02680	-	657063	655282	593	0.989812	0.0121883	1	7.22368	1	6	MGAH_RS02680	15	27	13	49000000	57000000	37000000	28000000
mhigh03071	MGAH_RS01970	+	478369	480201	610	0.996884	0.00442392	1	6.84635	1	6	MGAH_RS01970	7	83	13	74000000	100000000	60000000	60000000
mhigh02557	MGAH_RS01555	+	381982	383913	643	0.664426	0.0868158	0	3.3031	0	6	MGAH_RS01555	9	25	13	33000000	120000000	31000000	63000000
mhigh15951	MGAH_RS01195	+	284211	286337	708	0.992144	0.0059647	1	6.12291	1	6	MGAH_RS01195	4	97	13	510000000	140000000	50000000	38000000
mhigh14388		+	24273	28358	1361	0.985825	0.0131035	1	6.70529	1	6	MGAH_RS00105	34	21	13	15000000	23000000	11000000	8300000
mhigh06111	MGAH_RS03565	+	882415	883005	196	0.994949	0.0063061	1	7.82353	1	6	MGAH_RS03565	5	60	14	550000000	340000000	440000000	57000000
mhigh01521	MGAH_RS00980	+	214477	215097	206	0.99935	0.00128586	1	10.7723	1	6	MGAH_RS00980	4	148	14	2800000000	2800000000	660000000	560000000
mhigh00501	MGAH_RS00260	+	67480	68109	209	0.998414	0.00296108	1	10.962	1	6	MGAH_RS00260	7	70	14	1300000000	1300000000	550000000	480000000
mhigh09724	MGAH_RS01745	+	419786	420418	210	0.998634	0.00310048	1	8.96924	1	6	MGAH_RS01745	8	42	14	130000000	170000000	42000000	37000000
mhigh07835	MGAH_RS00455	+	106214	106924	236	0.990044	0.0119717	1	10.2319	1	6	MGAH_RS00455	11	45	14	120000000	140000000	51000000	170000000
mhigh30206	MGAH_RS03285	-	814164	813454	236	0.998916	0.00206706	1	9.44108	1	6	MGAH_RS03285	6	59	14	480000000	520000000	160000000	120000000
mhigh29875	MGAH_RS03555	-	881754	880960	264	0.998516	0.00285891	1	8.48807	1	6	MGAH_RS03555	8	44	14	200000000	210000000	53000000	52000000
mhigh08397	MGAH_RS01005	+	221243	222052	269	0.992026	0.0100459	1	9.25213	1	6	MGAH_RS01005	6	41	14	120000000	140000000	55000000	45000000
mhigh29379	MGAH_RS03805	-	948468	947623	281	0.990509	0.0102936	1	9.09919	1	6	MGAH_RS03805	4	40	14	150000000	100000000	64000000	55000000
mhigh04935	MGAH_RS02965	+	733438	734316	292	0.944655	0.0464217	1	8.23515	1	6	MGAH_RS02965	8	41	14	71000000	120000000	63000000	45000000
mhigh17030	MGAH_RS01820	+	431718	432602	294	0.988507	0.012548	1	9.87205	1	6	MGAH_RS01820	8	46	14	230000000	180000000	100000000	92000000
mhigh16334	MGAH_RS01345	+	330696	331619	307	0.950638	0.0241615	1	9.4242	1	6	MGAH_RS01345	10	50	14	400000000	340000000	89000000	84000000
mhigh23898	MGAH_RS02650	-	648667	647705	320	0.992766	0.00760765	1	9.74687	1	6	MGAH_RS02650	6	32	14	150000000	86000000	21000000	19000000
mhigh38643	MGAH_RS02725	-	666689	665691	332	0.992646	0.00741525	1	10.4561	1	6	MGAH_RS02725	10	57	14	480000000	500000000	230000000	200000000
mhigh16637	MGAH_RS01545	+	379323	380363	346	0.776383	0.0952052	0	4.85488	1	6	MGAH_RS01545	9	30	14	50000000	56000000	35000000	27000000
mhigh01519	MGAH_RS00970	+	213067	214113	348	0.990112	0.0109488	1	8.47651	1	6	MGAH_RS00970	11	26	14	41000000	41000000	19000000	18000000
mhigh25693	MGAH_RS01695	-	411676	410429	415	0.994129	0.00647046	1	7.81021	1	6	MGAH_RS01695	8	45	14	150000000	170000000	61000000	52000000
mhigh42115	MGAH_RS00855	-	196430	195060	456	0.926773	0.0341946	1	8.1106	1	6	MGAH_RS00855	11	27	14	32000000	45000000	21000000	21000000
mhigh23206	MGAH_RS03130	-	774460	772661	599	0.998944	0.0020888	1	8.93832	1	6	MGAH_RS03130	17	23	14	78000000	58000000	21000000	17000000
mhigh31618	MGAH_RS02330	-	569832	569404	142	0.989991	0.0132174	1	5.96206	1	6	MGAH_RS02330	5	53	15	270000000	320000000	79000000	71000000
mhigh04965	MGAH_RS02995	+	738640	739278	212	0.993345	0.00723956	1	7.30664	1	6	MGAH_RS02995	5	58	15	210000000	170000000	95000000	82000000
mhigh07530	MGAH_RS00255	+	66743	67453	236	0.995925	0.00512739	1	11.3041	1	6	MGAH_RS00255	7	73	15	1100000000	1200000000	530000000	440000000
mhigh38958	MGAH_RS02505	-	619256	618417	279	0.996936	0.004724	1	7.55438	1	6	MGAH_RS02505	7	63	15	350000000	350000000	92000000	87000000
mhigh19506	MGAH_RS03105	+	762102	762968	288	0.989352	0.0135344	1	8.60272	1	6	MGAH_RS03105	6	36	15	140000000	140000000	37000000	35000000
mhigh22674	MGAH_RS03460	-	865024	864152	290	0.997851	0.00319777	1	9.3998	1	6	MGAH_RS03460	8	55	15	300000000	350000000	120000000	98000000
mhigh39289	MGAH_RS02310	-	566279	565404	291	0.990294	0.00856139	1	8.14478	1	6	MGAH_RS02310	4	37	15	130000000	150000000	36000000	44000000
mhigh07411	MGAH_RS00185	+	48704	49672	322	0.996153	0.00505095	1	8.75406	1	6	MGAH_RS00185	10	85	15	510000000	480000000	150000000	160000000
mhigh13026	MGAH_RS03440	+	860555	861538	327	0.997975	0.00333296	1	4.53256	0	6	MGAH_RS03440	7	38	15	100000000	85000000	23000000	27000000
mhigh31050	MGAH_RS02730	-	667722	666727	331	0.990856	0.0109646	1	9.38939	1	6	MGAH_RS02730	4	53	15	190000000	240000000	89000000	75000000
mhigh25260	MGAH_RS01920	-	465394	464183	403	0.99692	0.00399719	1	7.03991	1	6	MGAH_RS01920	13	26	15	39000000	32000000	13000000	11000000
mhigh40437	glyA	-	412952	411723	409	0.997455	0.00399049	1	7.78753	1	6	glyA	11	38	15	170000000	140000000	46000000	40000000
mhigh09563	MGAH_RS01625	+	396698	397255	185	0.998085	0.00350514	1	9.19729	1	6	MGAH_RS01625	7	84	16	810000000	840000000	230000000	200000000
mhigh37794	MGAH_RS03260	-	809441	808683	252	0.997948	0.00256042	1	9.92793	1	6	MGAH_RS03260	9	108	16	2200000000	2400000000	700000000	610000000
mhigh14632	MGAH_RS00285	+	70068	70859	263	0.994863	0.00642184	1	11.8326	1	6	MGAH_RS00285	9	64	16	890000000	1000000000	500000000	450000000
mhigh13253	MGAH_RS03620	+	893810	894754	314	0.981328	0.0138019	1	10.9063	1	6	MGAH_RS03620	6	43	16	160000000	190000000	60000000	55000000
mhigh36288	MGAH_RS04030	-	1010828	1009860	322	0.981194	0.0167141	1	7.91949	1	6	MGAH_RS04030	7	39	16	110000000	110000000	29000000	28000000
mhigh14531	MGAH_RS00205	+	55740	56717	325	0.998842	0.00267101	1	7.51283	1	6	MGAH_RS00205	9	42	16	82000000	99000000	47000000	27000000
mhigh09252	MGAH_RS01440	+	356252	357379	375	0.99886	0.00224537	1	7.859	1	6	MGAH_RS01440	8	44	16	140000000	150000000	33000000	31000000
mhigh15730	MGAH_RS01035	+	235317	236576	419	0.9973	0.00487297	1	7.56912	1	6	MGAH_RS01035	13	43	16	59000000	64000000	20000000	16000000
mhigh33134	MGAH_RS01570	-	386382	384883	499	0.987143	0.00963515	1	4.4148	0	6	MGAH_RS01570	9	39	16	52000000	45000000	25000000	24000000
mhigh16603	MGAH_RS01500	+	371817	373454	545	0.822723	0.0786124	0	0.728658	0	6	MGAH_RS01500	14	32	16	34000000	43000000	19000000	21000000
mhigh29361	MGAH_RS03820	-	957837	955585	750	0.993729	0.00858129	1	10.0481	1	6	MGAH_RS03820	12	19	16	22000000	16000000	16000000	6100000
mhigh24343	MGAH_RS02390	-	584935	582545	796	0.996167	0.00511878	1	7.70108	1	6	MGAH_RS02390	23	38	16	52000000	52000000	18000000	14000000
mhigh21034	MGAH_RS03770	+	937938	940565	875	0.99233	0.00970399	1	8.93443	1	6	MGAH_RS03770	20	24	16	31000000	48000000	12000000	9100000
mhigh15764	MGAH_RS01060	+	245091	245627	178	0.992793	0.00681309	1	10.0084	1	6	MGAH_RS01060	5	68	17	320000000	510000000	110000000	72000000
mhigh06287	MGAH_RS03685	+	908230	908910	226	0.992917	0.0066739	1	10.8922	1	6	MGAH_RS03685	9	107	17	2800000000	2600000000	610000000	570000000
mhigh37128	MGAH_RS03595	-	889664	888861	267	0.998062	0.00295136	1	9.78216	1	6	MGAH_RS03595	8	65	17	390000000	400000000	170000000	140000000
mhigh20714	MGAH_RS03665	+	904959	905831	290	0.994001	0.00582255	1	10.6335	1	6	MGAH_RS03665	2	116	17	1900000000	2100000000	590000000	490000000
mhigh33106	MGAH_RS01605	-	392589	391696	297	0.997494	0.00375341	1	7.14465	1	6	MGAH_RS01605	5	71	17	400000000	410000000	150000000	120000000
mhigh03297	MGAH_RS02100	+	516340	517356	338	0.998615	0.00270303	1	9.45797	1	6	MGAH_RS02100	10	45	17	90000000	100000000	35000000	34000000
mhigh02155	MGAH_RS01295	+	321607	322707	366	0.998628	0.00271008	1	7.61085	1	6	MGAH_RS01295	11	67	17	78000000	93000000	43000000	35000000
mhigh06281	MGAH_RS03670	+	905842	906945	367	0.999338	0.0016481	1	9.14072	1	6	MGAH_RS03670	9	50	17	320000000	320000000	72000000	69000000
mhigh29077	MGAH_RS03965	-	994614	993271	447	0.990526	0.00883771	1	7.69414	1	6	MGAH_RS03965	10	38	17	71000000	46000000	19000000	19000000
mhigh29983	MGAH_RS03445	-	862923	861535	462	0.967542	0.0225513	1	6.95405	1	6	MGAH_RS03445	11	34	17	96000000	110000000	15000000	27000000
mhigh15822	MGAH_RS01120	+	253053	255308	751	0.990581	0.00668235	1	6.24967	1	6	MGAH_RS01120	20	54	17	73000000	82000000	25000000	18000000
mhigh14643	MGAH_RS00330	+	73926	74477	183	0.999144	0.00177949	1	12.1703	1	6	MGAH_RS00330	6	77	18	1300000000	1500000000	680000000	550000000
mhigh09425	MGAH_RS01510	+	374129	374812	227	0.979764	0.0101312	1	7.24527	1	6	MGAH_RS01510	6	54	18	330000000	300000000	95000000	92000000
mhigh02653	MGAH_RS01635	+	398452	399258	268	0.998815	0.00223474	1	9.19445	1	6	MGAH_RS01635	6	73	18	270000000	290000000	140000000	140000000
mhigh23899	MGAH_RS02645	-	647596	646472	374	0.97931	0.0135703	1	7.40878	1	6	MGAH_RS02645	11	51	18	260000000	230000000	71000000	58000000
mhigh22204	MGAH_RS03750	-	933526	932219	435	0.992318	0.00743823	1	7.50584	1	6	MGAH_RS03750	10	37	18	150000000	160000000	54000000	48000000
mhigh39334	MGAH_RS02255	-	555380	553989	463	0.995426	0.00565804	1	7.52278	1	6	MGAH_RS02255	13	56	18	83000000	83000000	32000000	35000000
mhigh38798	MGAH_RS02655	-	650135	648696	479	0.971676	0.0173414	1	9.62852	1	6	MGAH_RS02655	5	70	18	310000000	360000000	150000000	120000000
mhigh00627	MGAH_RS00385	+	87082	88560	492	0.998301	0.00261428	1	7.80326	1	6	MGAH_RS00385	9	48	18	160000000	170000000	43000000	45000000
mhigh30956	MGAH_RS02790	-	684531	682564	655	0.995065	0.00557487	1	7.49548	1	6	MGAH_RS02790	15	43	18	69000000	72000000	24000000	22000000
mhigh14646	MGAH_RS00355	+	77499	78143	214	0.984395	0.0131191	1	10.1362	1	6	MGAH_RS00355	6	67	19	360000000	400000000	110000000	96000000
mhigh38818	MGAH_RS02630	-	644348	643407	313	0.992819	0.00669416	1	9.28517	1	6	MGAH_RS02630	5	72	19	290000000	360000000	160000000	160000000
mhigh31252	MGAH_RS02575	-	631578	630274	434	0.973949	0.0181064	1	8.04538	1	6	MGAH_RS02575	13	43	19	51000000	50000000	36000000	30000000
mhigh02166	MGAH_RS01310	+	325189	326613	474	0.997312	0.00448948	1	6.77715	1	6	MGAH_RS01310	11	35	19	61000000	75000000	14000000	9300000
mhigh14463	MGAH_RS00170	+	44832	46565	577	0.999011	0.00188574	1	8.10775	1	6	MGAH_RS00170	10	36	19	90000000	90000000	29000000	38000000
mhigh23957	MGAH_RS02605	-	639229	637481	582	0.996946	0.00637261	1	10.2501	1	6	MGAH_RS02605	14	72	19	130000000	260000000	70000000	63000000
mhigh17686	MGAH_RS02220	+	545550	547538	662	0.996089	0.00469146	1	6.70189	1	6	MGAH_RS02220	10	35	19	33000000	47000000	27000000	24000000
mhigh24563	MGAH_RS02250	-	553996	552008	662	0.99414	0.00612284	1	6.87368	1	6	MGAH_RS02250	17	31	19	21000000	32000000	14000000	13000000
mhigh00572	MGAH_RS00365	+	79087	80058	323	0.998419	0.00321728	1	11.5825	1	6	MGAH_RS00365	8	157	20	2600000000	2600000000	920000000	960000000
mhigh15469	MGAH_RS00835	+	189840	191030	396	0.989085	0.0116368	1	10.5799	1	6	MGAH_RS00835	10	82	20	460000000	470000000	190000000	190000000
mhigh30849	MGAH_RS02850	-	700659	699289	456	0.996364	0.00762583	1	8.06816	1	6	MGAH_RS02850	10	41	20	46000000	42000000	31000000	34000000
mhigh09748	MGAH_RS01780	+	425372	426928	518	0.991822	0.00946956	1	8.96613	1	6	MGAH_RS01780	13	54	20	170000000	210000000	66000000	49000000
mhigh22727	MGAH_RS03410	-	856714	855155	519	0.988999	0.0116873	1	8.79912	1	6	MGAH_RS03410	10	60	20	460000000	460000000	120000000	220000000
mhigh29992	MGAH_RS03415	-	858336	856717	539	0.993901	0.00942473	1	8.73639	1	6	MGAH_RS03415	15	41	20	80000000	39000000	26000000	24000000
mhigh08529	MGAH_RS01050	+	240524	242146	540	0.9991	0.00192226	1	8.24725	1	6	MGAH_RS01050	10	55	20	150000000	130000000	42000000	38000000
mhigh30057	MGAH_RS03365	-	845142	843337	601	0.997889	0.00337793	1	8.0686	1	6	MGAH_RS03365	12	48	20	94000000	67000000	26000000	26000000
mhigh01966	Putative Protein	+	272386	274425	679	0.991493	0.00807877	1	0	0	6	lcl|NC_017502.1_cds_WP_014574319.1_207	0	97	20	170000000	200000000	92000000	78000000
mhigh08841	MGAH_RS01205	+	289418	291490	690	0.992797	0.00599362	1	6.3426	1	6	MGAH_RS01205	6	72	20	160000000	180000000	49000000	41000000
mhigh40000	MGAH_RS01915	-	463889	463125	254	0.905853	0.0718732	1	8.59583	1	6	MGAH_RS01915	11	66	21	340000000	330000000	120000000	87000000
mhigh22673	MGAH_RS03465	-	866005	865028	325	0.99726	0.00381395	1	10.3612	1	6	MGAH_RS03465	8	118	21	2000000000	2100000000	460000000	400000000
mhigh21632	MGAH_RS04035	-	1012006	1010831	391	0.973167	0.0284785	1	8.46402	1	6	MGAH_RS04035	12	68	21	170000000	230000000	110000000	95000000
mhigh40440	MGAH_RS01690	-	410441	409086	451	0.993773	0.00707338	1	7.62371	1	6	MGAH_RS01690	17	59	21	120000000	110000000	41000000	43000000
mhigh39298	MGAH_RS02290	-	562541	561156	461	0.997438	0.00364377	1	9.93938	1	6	MGAH_RS02290	15	60	21	210000000	190000000	62000000	56000000
mhigh31520	MGAH_RS02415	-	592356	590296	686	0.992595	0.00632879	1	7.17712	1	6	MGAH_RS02415	8	139	21	240000000	240000000	89000000	81000000
mhigh39261	MGAH_RS02340	-	573338	571056	760	0.96239	0.0196441	1	6.42834	1	6	MGAH_RS02340	17	50	21	51000000	70000000	25000000	110000000
mhigh29359	MGAH_RS03825	-	960420	958012	802	0.991712	0.00929605	1	9.90714	1	6	MGAH_RS03825	20	63	21	110000000	100000000	37000000	36000000
mhigh30614	MGAH_RS03020	-	744282	743659	207	0.981553	0.0148088	1	10.9683	1	6	MGAH_RS03020	6	84	22	980000000	940000000	490000000	440000000
mhigh38223	MGAH_RS02955	-	731936	730965	323	0.991932	0.00734677	1	10.2499	1	6	MGAH_RS02955	8	100	22	1800000000	1800000000	540000000	530000000
mhigh31297	MGAH_RS02545	-	626184	625123	353	0.987438	0.0114744	1	10.1345	1	6	MGAH_RS02545	11	91	22	780000000	840000000	340000000	290000000
mhigh38631	MGAH_RS02735	-	669185	667782	467	0.989342	0.00917251	1	11.9046	1	6	MGAH_RS02735	9	88	22	630000000	670000000	440000000	390000000
mhigh21745	MGAH_RS03960	-	993190	991772	472	0.981947	0.0136046	1	7.53276	1	6	MGAH_RS03960	12	54	22	140000000	180000000	47000000	44000000
mhigh30054	MGAH_RS03370	-	846783	845278	501	0.959228	0.0222012	1	9.5297	1	6	MGAH_RS03370	8	70	22	120000000	210000000	120000000	99000000
mhigh30060	MGAH_RS03350	-	842220	840466	584	0.99252	0.00665056	1	9.0378	1	6	MGAH_RS03350	9	94	22	910000000	900000000	500000000	550000000
mhigh02380	MGAH_RS01450	+	359134	360957	607	0.999061	0.00237573	1	8.55484	1	6	MGAH_RS01450	9	54	22	52000000	61000000	25000000	25000000
mhigh13298	MGAH_RS03650	+	900452	902287	611	0.999043	0.00186614	1	9.02629	1	6	MGAH_RS03650	15	69	22	76000000	76000000	33000000	32000000
mhigh30294	MGAH_RS03210	-	799512	797581	643	0.992828	0.00934559	1	7.87157	1	6	MGAH_RS03210	12	50	22	120000000	130000000	39000000	43000000
mhigh09238		+	350141	352930	929	0.996285	0.00566246	1	7.74534	1	6	MGAH_RS01415	19	41	22	50000000	51000000	22000000	20000000
mhigh15763		+	242157	245087	976	0.985033	0.0168685	1	10.2274	1	6	MGAH_RS01055	11	97	22	170000000	270000000	120000000	85000000
mhigh07865		+	110558	115042	1494	0.996843	0.00392007	1	7.01736	1	6	MGAH_RS00480	32	34	22	20000000	27000000	13000000	9500000
mhigh02707	MGAH_RS01675	+	406303	407319	338	0.996415	0.00435912	1	10.5235	1	6	MGAH_RS01675	12	132	23	1400000000	1400000000	450000000	440000000
mhigh15429	MGAH_RS00810	+	184368	185573	401	0.992703	0.0093275	1	11.173	1	6	MGAH_RS00810	10	80	23	540000000	630000000	270000000	250000000
mhigh29024	MGAH_RS04015	-	1005144	1003882	420	0.998667	0.00342129	1	9.1767	1	6	MGAH_RS04015	11	61	23	200000000	190000000	69000000	54000000
mhigh38384	MGAH_RS02905	-	711311	709980	443	0.978736	0.0134919	1	10.2725	1	6	MGAH_RS02905	13	57	23	100000000	88000000	27000000	27000000
mhigh37454	MGAH_RS03390	-	851612	850173	479	0.995706	0.00609943	1	8.80088	1	6	MGAH_RS03390	15	54	23	100000000	100000000	37000000	30000000
mhigh32918	MGAH_RS01725	-	417669	415975	564	0.9925	0.00595889	1	9.97079	1	6	MGAH_RS01725	17	81	23	160000000	190000000	71000000	69000000
mhigh30940	MGAH_RS02800	-	687309	685585	574	0.997791	0.00326388	1	8.48847	1	6	MGAH_RS02800	10	61	23	170000000	210000000	66000000	60000000
mhigh39288	scpA	-	568067	566289	592	0.984416	0.0155446	1	8.03695	1	6	scpA	13	48	23	56000000	50000000	32000000	25000000
mhigh14416	MGAH_RS00150	+	36702	38690	662	0.995136	0.00726002	1	9.23066	1	6	MGAH_RS00150	10	73	23	220000000	230000000	110000000	96000000
mhigh00383	MGAH_RS00190	+	50482	52587	701	0.981456	0.0143714	1	6.19533	1	6	MGAH_RS00190	20	48	23	59000000	70000000	14000000	15000000
mhigh14809	MGAH_RS00450	+	105303	106190	295	0.990625	0.00807288	1	10.3432	1	6	MGAH_RS00450	12	169	24	2400000000	2800000000	760000000	650000000
mhigh23766	MGAH_RS02745	-	671641	670664	325	0.991231	0.00901679	1	12.1479	1	6	MGAH_RS02745	10	211	24	5300000000	5700000000	1500000000	1300000000
mhigh36112	MGAH_RS00080	-	17967	16777	396	0.988139	0.0113009	1	7.59503	1	6	MGAH_RS00080	12	78	24	180000000	150000000	74000000	61000000
mhigh31044	MGAH_RS02740	-	670506	669190	438	0.976305	0.0162821	1	11.488	1	6	MGAH_RS02740	12	234	24	3700000000	3700000000	1300000000	1200000000
mhigh24021	MGAH_RS02560	-	629275	627905	456	0.995144	0.00628177	1	10.2703	1	6	MGAH_RS02560	9	91	24	310000000	370000000	92000000	90000000
mhigh16811	MGAH_RS01655	+	401505	402905	466	0.999069	0.00219619	1	9.0931	1	6	MGAH_RS01655	14	83	24	200000000	160000000	74000000	63000000
mhigh00092	MGAH_RS00060	+	11599	13248	549	0.999235	0.00222759	1	7.56117	1	6	MGAH_RS00060	11	59	24	83000000	73000000	43000000	38000000
mhigh07780	MGAH_RS00425	+	95693	97474	593	0.949734	0.0247178	1	8.87104	1	6	MGAH_RS00425	15	61	24	180000000	200000000	40000000	37000000
mhigh01813	Putative Protein	+	250792	252723	643	0.987271	0.0120859	1	8.5693	1	6	lcl|NC_017502.1_cds_WP_011113591.1_376	11	102	24	190000000	210000000	94000000	74000000
mhigh17315	MGAH_RS01980	+	483111	485333	740	0.992143	0.00634905	1	7.28241	1	6	MGAH_RS01980	13	75	24	86000000	81000000	32000000	24000000
mhigh43536	MGAH_RS00085	-	20462	18210	750	0.98014	0.0183515	1	9.71001	1	6	MGAH_RS00085	16	80	24	100000000	130000000	71000000	60000000
mhigh36516	MGAH_RS03880	-	972281	970134	715	0.999217	0.00182274	1	7.05986	1	6	MGAH_RS03880	17	62	25	66000000	46000000	35000000	30000000
mhigh36639		-	951899	948612	1095	0.980335	0.0135067	1	8.60125	1	6	MGAH_RS03810	32	46	25	36000000	26000000	13000000	11000000
mhigh22658	MGAH_RS03500	-	871096	870074	340	0.940092	0.0287461	1	10.785	1	6	MGAH_RS03500	12	136	26	1400000000	1500000000	410000000	390000000
mhigh38948	MGAH_RS02525	-	622298	620808	496	0.999206	0.00137638	1	10.1363	1	6	MGAH_RS02525	9	89	26	620000000	700000000	290000000	280000000
mhigh37795	MGAH_RS03255	-	808679	807168	503	0.998892	0.0022956	1	10.2295	1	6	MGAH_RS03255	9	139	26	1400000000	1100000000	200000000	210000000
mhigh38864	MGAH_RS02600	-	637205	635382	607	0.999033	0.00169825	1	9.26517	1	6	MGAH_RS02600	17	109	26	330000000	310000000	120000000	120000000
mhigh13300	MGAH_RS03655	+	902378	904417	679	0.998667	0.00322055	1	10.1275	1	6	MGAH_RS03655	13	82	26	140000000	140000000	52000000	46000000
mhigh03905	MGAH_RS02440	+	600262	602454	730	0.990896	0.00828059	1	9.48261	1	6	MGAH_RS02440	14	68	26	87000000	92000000	56000000	44000000
mhigh30748	MGAH_RS02930	-	719481	718282	399	0.989854	0.0100685	1	12.7	1	6	MGAH_RS02930	11	203	27	1100000000	1200000000	420000000	390000000
mhigh17013	MGAH_RS01790	+	427809	429224	471	0.986247	0.0125307	1	9.19157	1	6	MGAH_RS01790	13	88	27	260000000	290000000	99000000	83000000
mhigh08175	MGAH_RS00735	+	173939	175489	516	0.973683	0.014566	1	7.89308	1	6	MGAH_RS00735	16	84	27	170000000	190000000	42000000	38000000
mhigh36089	MGAH_RS00100	-	23841	22141	566	0.993199	0.00872931	1	7.35404	1	6	MGAH_RS00100	14	78	27	190000000	190000000	59000000	50000000
mhigh02328	MGAH_RS01410	+	348304	350037	577	0.98559	0.0107354	1	6.12576	1	6	MGAH_RS01410	19	72	27	92000000	89000000	35000000	35000000
mhigh27474	MGAH_RS04145	-	195040	193268	590	0.982115	0.0142705	1	7.42211	1	6	MGAH_RS04145	9	104	27	370000000	380000000	270000000	240000000
mhigh02067	MGAH_RS01225	+	295846	297714	622	0.996961	0.00338076	1	5.32429	1	6	MGAH_RS01225	4	130	27	540000000	470000000	170000000	140000000
mhigh31531	MGAH_RS02395	-	586836	584935	633	0.991997	0.00852386	1	8.46804	1	6	MGAH_RS02395	15	53	27	60000000	52000000	32000000	20000000
mhigh22844	MGAH_RS03320	-	828211	826007	734	0.992139	0.00744634	1	7.45482	1	6	MGAH_RS03320	16	96	27	190000000	180000000	57000000	220000000
mhigh02947	Putative Protein	+	445981	448200	739	0.995303	0.00574389	1	10.4932	1	1	mgall10305||pneumoniae-like protein a (plpa)	7	113	27	890000000	930000000	310000000	270000000
mhigh09774	MGAH_RS01825	+	432722	433750	342	0.996299	0.00423988	1	12.233	1	6	MGAH_RS01825	12	245	28	6600000000	7300000000	2300000000	2100000000
mhigh23765	MGAH_RS02750	-	672748	671666	360	0.993838	0.00741935	1	12.3398	1	6	MGAH_RS02750	11	312	28	3600000000	3600000000	1600000000	1200000000
mhigh38596	MGAH_RS02760	-	675563	674397	388	0.993317	0.00858401	1	8.89039	1	6	MGAH_RS02760	15	141	28	1300000000	1100000000	370000000	340000000
mhigh22907	MGAH_RS03265	-	811111	809462	549	0.999243	0.00172503	1	8.89834	1	6	MGAH_RS03265	13	87	28	210000000	230000000	95000000	83000000
mhigh22819	MGAH_RS03340	-	837730	835652	692	0.990361	0.00859016	1	6.60659	1	6	MGAH_RS03340	10	105	28	130000000	130000000	53000000	46000000
mhigh37240	MGAH_RS03530	-	876782	874623	719	0.994603	0.00649993	1	9.64735	1	6	MGAH_RS03530	23	80	28	200000000	160000000	52000000	52000000
mhigh17049	MGAH_RS01830	+	433758	434999	413	0.995101	0.00494426	1	11.7046	1	6	MGAH_RS01830	9	166	29	2300000000	2500000000	610000000	540000000
mhigh23552	MGAH_RS02925	-	718279	716912	455	0.996686	0.00639273	1	12.2582	1	6	MGAH_RS02925	10	182	29	1300000000	1300000000	440000000	380000000
mhigh00711		+	102406	105264	952	0.997067	0.00420054	1	8.17657	1	6	MGAH_RS00445	36	58	29	67000000	68000000	24000000	32000000
mhigh24005	MGAH_RS02590	-	633931	632594	445	0.997269	0.00369809	1	10.777	1	6	MGAH_RS02590	16	319	30	5100000000	5700000000	1600000000	1300000000
mhigh23764	MGAH_RS02755	-	674227	672809	472	0.997023	0.00381597	1	11.1798	1	6	MGAH_RS02755	11	271	30	3400000000	3300000000	1100000000	930000000
mhigh30848	MGAH_RS02855	-	702171	700744	475	0.995742	0.00425676	1	9.94887	1	6	MGAH_RS02855	10	268	30	3000000000	3100000000	760000000	660000000
mhigh06223	MGAH_RS03640	+	897484	899016	510	0.998488	0.00256953	1	10.1988	1	6	MGAH_RS03640	10	119	30	470000000	480000000	220000000	190000000
mhigh22888	MGAH_RS03300	-	818470	816812	552	0.998721	0.00280097	1	7.73776	1	6	MGAH_RS03300	19	84	30	120000000	370000000	38000000	36000000
mhigh06716	MGAH_RS03860	+	966280	968706	808	0.980467	0.0140392	1	7.34149	1	6	MGAH_RS03860	14	114	30	160000000	200000000	67000000	45000000
mhigh09817	MGAH_RS01855	+	438725	441391	888	0.999205	0.00145703	1	8.46866	1	6	MGAH_RS01855	17	81	30	73000000	72000000	34000000	29000000
mhigh20662	MGAH_RS03645	+	899016	900416	466	0.993296	0.00723331	1	10.0451	1	6	MGAH_RS03645	12	142	31	640000000	740000000	350000000	300000000
mhigh21739	MGAH_RS03970	-	996100	994604	498	0.997876	0.00293842	1	7.96513	1	6	MGAH_RS03970	14	92	31	150000000	150000000	86000000	85000000
mhigh24052	MGAH_RS02530	-	623938	622298	546	0.996673	0.00409804	1	9.85939	1	6	MGAH_RS02530	5	134	31	1300000000	1200000000	220000000	330000000
mhigh00655	MGAH_RS00410	+	92593	94329	578	0.997193	0.00537295	1	8.64903	1	6	MGAH_RS00410	11	130	31	730000000	750000000	360000000	290000000
mhigh39344	MGAH_RS02245	-	551966	550035	643	0.964516	0.0204141	1	7.52717	1	6	MGAH_RS02245	15	107	31	200000000	220000000	68000000	61000000
mhigh23587	MGAH_RS02900	-	710011	707492	839	0.990555	0.0101183	1	8.90315	1	6	MGAH_RS02900	16	78	31	110000000	97000000	40000000	41000000
mhigh13393		+	918476	922288	1270	0.995494	0.00457568	1	7.58558	1	6	MGAH_RS03725	36	75	31	66000000	76000000	29000000	42000000
mhigh29882	MGAH_RS03540	-	878850	877570	426	0.986076	0.0131895	1	9.18161	1	6	MGAH_RS03540	14	127	32	880000000	850000000	330000000	270000000
mhigh08013	MGAH_RS00585	+	144806	146653	615	0.970302	0.0207911	1	9.69125	1	6	MGAH_RS00585	16	117	32	310000000	330000000	560000000	130000000
mhigh06752		+	973114	976440	1108	0.974307	0.0138675	1	7.02118	1	6	MGAH_RS03895	28	68	32	46000000	48000000	30000000	26000000
mhigh02414		+	364219	368946	1575	0.980715	0.0112095	1	4.46301	0	6	MGAH_RS01475	33	60	32	44000000	44000000	18000000	23000000
mhigh23813	MGAH_RS02710	-	663853	662249	534	0.994328	0.00556141	1	10.1875	1	6	MGAH_RS02710	23	215	33	1400000000	1400000000	610000000	500000000
mhigh08008	MGAH_RS00575	+	142655	144529	624	0.994356	0.00541158	1	8.9974	1	6	MGAH_RS00575	11	130	33	620000000	750000000	160000000	160000000
mhigh36293	MGAH_RS04020	-	1007702	1005162	846	0.997148	0.00412247	1	8.97318	1	6	MGAH_RS04020	19	131	33	260000000	330000000	150000000	100000000
mhigh15333	MGAH_RS00730	+	171240	173915	891	0.984849	0.0129327	1	12.1762	1	6	MGAH_RS00730	16	180	33	2300000000	2400000000	960000000	820000000
mhigh09239	MGAH_RS01420	+	353078	354448	456	0.998472	0.00258761	1	9.15417	1	6	MGAH_RS01420	12	133	34	380000000	420000000	160000000	140000000
mhigh30611	MGAH_RS03025	-	746499	744628	623	0.992102	0.00801099	1	8.98365	1	6	MGAH_RS03025	13	191	34	1900000000	2000000000	870000000	780000000
mhigh10055	MGAH_RS01935	+	468308	470515	735	0.980714	0.0133313	1	9.19798	1	6	MGAH_RS01935	14	100	34	150000000	190000000	68000000	55000000
mhigh03298	MGAH_RS02105	+	517366	519780	804	0.997215	0.00426608	1	8.30733	1	6	MGAH_RS02105	21	103	34	130000000	140000000	52000000	51000000
mhigh31598	MGAH_RS02355	-	577656	575059	865	0.997307	0.00342936	1	6.10857	1	6	MGAH_RS02355	21	84	34	85000000	65000000	40000000	35000000
mhigh36463	MGAH_RS03930	-	983942	981567	791	0.994681	0.00593385	1	8.19936	1	6	MGAH_RS03930	15	147	35	300000000	240000000	90000000	79000000
mhigh02304		+	341575	344646	1023	0.989092	0.0115931	1	8.27447	1	6	MGAH_RS01385	23	71	35	49000000	56000000	21000000	20000000
mhigh36637		-	955565	951969	1198	0.994031	0.00542151	1	8.47498	1	6	MGAH_RS03815	27	83	35	160000000	130000000	69000000	70000000
mhigh38782	MGAH_RS02670	-	653378	651873	501	0.978803	0.0138011	1	9.27378	1	6	MGAH_RS02670	12	175	36	1100000000	1200000000	380000000	320000000
mhigh03049	MGAH_RS01930	+	466480	468174	564	0.988511	0.00903624	1	8.42291	1	6	MGAH_RS01930	18	124	36	320000000	370000000	170000000	150000000
mhigh15731	MGAH_RS01040	+	236586	238334	582	0.985637	0.0140397	1	7.49875	1	6	MGAH_RS01040	20	106	36	160000000	200000000	54000000	47000000
mhigh03347	MGAH_RS02160	+	529078	530409	443	0.994631	0.00595947	1	9.01701	1	6	MGAH_RS02160	11	171	37	950000000	870000000	280000000	240000000
mhigh15677	MGAH_RS00990	+	215394	217115	573	0.992655	0.00979418	1	10.3988	1	6	MGAH_RS00990	17	164	37	390000000	390000000	180000000	150000000
mhigh36292	MGAH_RS04025	-	1009667	1007721	648	0.976254	0.0187482	1	8.69726	1	6	MGAH_RS04025	17	118	37	320000000	270000000	100000000	83000000
mhigh03975	MGAH_RS02490	+	614548	616965	805	0.991576	0.00777116	1	8.87822	1	6	MGAH_RS02490	15	112	37	210000000	230000000	63000000	71000000
mhigh16333	MGAH_RS01340	+	329472	330656	394	0.987532	0.0101979	1	12.8635	1	6	MGAH_RS01340	9	449	38	7100000000	6800000000	1600000000	1700000000
mhigh31054	MGAH_RS02720	-	665682	664156	508	0.997665	0.00326858	1	10.3262	1	6	MGAH_RS02720	14	184	39	830000000	1000000000	400000000	350000000
mhigh31180	MGAH_RS02615	-	642210	640036	724	0.975443	0.0190883	1	9.88868	1	6	MGAH_RS02615	21	97	39	190000000	150000000	66000000	56000000
mhigh03011		+	458800	461724	974	0.98941	0.00927781	1	8.99713	1	6	MGAH_RS01900	12	117	39	180000000	230000000	68000000	62000000
mhigh37886	MGAH_RS03195	-	796670	794088	860	0.996588	0.00377128	1	8.01057	1	6	MGAH_RS03195	17	119	40	210000000	210000000	140000000	120000000
mhigh30149	Putative Protein	-	825642	823705	645	0.993774	0.00607134	1	10.0006	1	6	lcl|NC_017502.1_cds_WP_011113591.1_376	10	385	41	4200000000	4400000000	2200000000	1800000000
mhigh35786	MGAH_RS00215	-	59649	57481	722	0.981109	0.0182656	1	9.17148	1	6	MGAH_RS00215	24	129	41	310000000	340000000	150000000	130000000
mhigh23372	MGAH_RS03060	-	753496	751715	593	0.991474	0.00859402	1	11.6963	1	6	MGAH_RS03060	12	333	42	6700000000	6900000000	2200000000	2000000000
mhigh00275	MGAH_RS00130	+	32467	34764	765	0.991963	0.00910523	1	10.5876	1	6	MGAH_RS00130	17	223	43	490000000	400000000	190000000	170000000
mhigh15277		+	156645	159353	902	0.986058	0.0123646	1	7.52058	1	6	MGAH_RS00640	23	123	44	170000000	130000000	60000000	51000000
mhigh09830	MGAH_RS018	+	442619	445312	897	0.990856	0.00929774	1	7.73897	1	6	MGAH_RS01870	25	148	45	260000000	1200000000	120000000	100000000
mhigh01622		+	226555	229743	1062	0.995756	0.00442406	1	11.2457	1	6	MGAH_RS01020	21	172	45	380000000	490000000	180000000	160000000
mhigh07866		+	115064	118444	1126	0.991706	0.00827682	1	8.23048	1	6	MGAH_RS00485	39	90	45	90000000	73000000	34000000	26000000
mhigh23418	MGAH_RS03005	-	742723	740642	693	0.990257	0.00999222	1	11.3412	1	6	MGAH_RS03005	15	265	46	1200000000	1400000000	1300000000	440000000
mhigh30958	MGAH_RS02785	-	682458	680305	717	0.978736	0.016762	1	6.29832	1	6	MGAH_RS02785	22	134	46	320000000	320000000	88000000	78000000
mhigh07390	MGAH_RS00160	+	41633	43873	746	0.997116	0.0042694	1	9.07573	1	6	MGAH_RS00160	16	222	47	870000000	920000000	370000000	360000000
mhigh30771		-	716475	713782	897	0.993085	0.00873992	1	11.402	1	6	MGAH_RS02920	23	259	49	1300000000	1300000000	610000000	570000000
mhigh08361		+	210116	213067	983	0.992747	0.00847633	1	8.04789	1	6	MGAH_RS00965	29	143	49	240000000	160000000	45000000	46000000
mhigh17163		+	454374	457550	1058	0.988641	0.0116367	1	9.09289	1	6	MGAH_RS01890	21	153	49	190000000	200000000	59000000	55000000
mhigh00309	MGAH_RS00155	+	38680	41352	890	0.988877	0.0120884	1	9.48015	1	6	MGAH_RS00155	27	166	51	230000000	250000000	91000000	76000000
mhigh15691		+	218067	221243	1058	0.989416	0.00856533	1	9.81056	1	6	MGAH_RS01000	18	185	53	460000000	450000000	210000000	170000000
mhigh03055		+	471433	474906	1157	0.982831	0.0123684	1	10.4594	1	6	MGAH_RS01945	21	212	55	610000000	680000000	210000000	190000000
mhigh10488	MGAH_RS02165	+	530513	532951	812	0.991938	0.00886706	1	9.5283	1	6	MGAH_RS02165	21	229	56	560000000	480000000	190000000	170000000
mhigh37955		-	780467	776892	1191	0.988501	0.0130403	1	9.93881	1	6	MGAH_RS03150	31	255	58	510000000	460000000	240000000	210000000
mhigh37954		-	783959	780507	1150	0.991064	0.00835167	1	8.01018	1	6	MGAH_RS03155	22	195	60	250000000	280000000	140000000	140000000
mhigh23639		-	699142	693314	1942	0.987697	0.0107489	1	9.74386	1	6	MGAH_RS02845	17	231	65	770000000	890000000	230000000	250000000
mhigh23517		-	724747	721643	1034	0.995971	0.00482942	1	12.6089	1	6	MGAH_RS02945	24	349	72	1400000000	1200000000	520000000	430000000
mhigh02121		+	308044	311904	1286	0.994735	0.00587419	1	11.2115	1	6	MGAH_RS01270	31	314	74	1000000000	830000000	360000000	320000000
mhigh08926		+	303851	308020	1389	0.973109	0.0178132	1	10.2564	1	6	MGAH_RS01265	42	338	84	910000000	840000000	270000000	250000000
mhigh37993		-	771158	765249	1969	0.990503	0.00851351	1	10.069	1	6	MGAH_RS03120	28	368	88	1000000000	960000000	280000000	230000000
mhigh30702		-	730377	724786	1863	0.973006	0.0202053	1	11.106	1	6	MGAH_RS02950	45	578	99	1500000000	1500000000	780000000	690000000
mhigh02950		+	448576	454371	1931	0.988511	0.0118224	1	8.95175	1	6	MGAH_RS01885	39	312	112	320000000	370000000	85000000	74000000
mhigh32862	Putative Protein	-	427341	427279	20	0.149448	0.0639514	0	0	0	0	0	1
mhigh25565	Putative Protein	-	425932	425870	20	0.012151	0.0137811	0	0	0	0	0	0
mhigh25568	Putative Protein	-	425659	425597	20	0.00130191	0.00196678	0	0.871536	0	0	0	1
mhigh25609	Putative Protein	-	421753	421691	20	0.026974	0.0275912	0	2.11848	0	0	0	0
mhigh25615	Putative Protein	-	421306	421244	20	0.00390673	0.00782539	0	0.942213	0	0	0	1
mhigh40380	Putative Protein	-	418784	418722	20	0.0946757	0.0445471	0	0.33035	0	0	0	0
mhigh25634	Putative Protein	-	418579	418517	20	0.0312627	0.0204252	0	0.325397	0	0	0	0
mhigh40384	Putative Protein	-	418133	418071	20	0.00733806	0.00739502	0	0	0	0	0	0
mhigh25663	Putative Protein	-	414235	414173	20	0.0111982	0.0150831	0	4.59224	0	0	0	0
mhigh33035	Putative Protein	-	402453	402391	20	0.00276517	0.00577385	0	2.21869	0	0	0	1
mhigh33036	Putative Protein	-	402387	402325	20	0.00540373	0.00684992	0	2.66069	0	0	0	0
mhigh25803	Putative Protein	-	398092	398030	20	0.0497976	0.0294487	0	2.83397	0	0	0	0
mhigh40515	Putative Protein	-	395882	395820	20	0.00884134	0.0126184	0	3.95529	0	0	0	2
mhigh15341	Putative Protein	+	174570	174632	20	0.00196545	0.00299821	0	7.95617	1	0	0	2
mhigh25844	Putative Protein	-	394105	394043	20	0.00231359	0.00376023	0	5.1453	1	0	0	0
mhigh40545	Putative Protein	-	393086	393024	20	0.0144904	0.0164751	0	2.43783	0	0	0	0
mhigh40550	Putative Protein	-	392522	392460	20	0.012448	0.013683	0	7.37998	1	0	0	1
mhigh40562	Putative Protein	-	391553	391491	20	0.00473444	0.0069587	0	6.72252	1	0	0	0
mhigh15349	Putative Protein	+	175050	175112	20	0.00182477	0.00276015	0	7.45558	1	0	0	0
mhigh33121	Putative Protein	-	387936	387874	20	0.0190139	0.0160943	0	0.734583	0	0	0	0
mhigh40623	Putative Protein	-	385718	385656	20	0.0348052	0.0277792	0	3.84214	0	0	0	0
mhigh25936	Putative Protein	-	380524	380462	20	0.0843827	0.0469559	0	0	0	0	0	1
mhigh25948	Putative Protein	-	378610	378548	20	0.00728622	0.00925327	0	1.28357	0	0	0	1
mhigh33184	Putative Protein	-	377835	377773	20	0.0131146	0.0127819	0	0	0	0	0	0
mhigh15364	Putative Protein	+	176619	176681	20	0.00659551	0.00941061	0	7.6304	1	0	0	1
mhigh25956	Putative Protein	-	377536	377474	20	0.000540255	0.00138735	0	1.65893	0	0	0	0
mhigh40706	Putative Protein	-	374774	374712	20	0.0375617	0.0219018	0	0.825862	0	0	0	0
mhigh40711	Putative Protein	-	374204	374142	20	0.0449633	0.0250892	0	4.25174	0	0	0	2
mhigh25974	Putative Protein	-	372433	372371	20	0.0944657	0.0421449	0	1.596	0	0	0	0
mhigh25994	Putative Protein	-	369736	369674	20	0.0131146	0.0127819	0	0	0	0	0	0
mhigh26035	Putative Protein	-	364918	364856	20	0.0282925	0.0207696	0	0	0	0	0	1
mhigh26053	Putative Protein	-	363310	363248	20	0.00846906	0.00893843	0	5.27772	1	0	0	0
mhigh26059	Putative Protein	-	362818	362756	20	0.13693	0.0657923	0	4.88552	1	0	0	0
mhigh40805	Putative Protein	-	359087	359025	20	0.166108	0.057849	0	0.713558	0	0	0	1
mhigh40811	Putative Protein	-	358400	358338	20	0.273216	0.064238	0	0	0	0	0	1
mhigh26112	Putative Protein	-	356071	356009	20	0.126819	0.054883	0	0.792481	0	0	0	0
mhigh08194	Putative Protein	+	179885	179947	20	0.119602	0.0440396	0	5.03978	1	0	0	0
mhigh26115	Putative Protein	-	355897	355835	20	0.0491514	0.0324037	0	1.13146	0	0	0	0
mhigh40834	Putative Protein	-	355778	355716	20	0.0439008	0.0257676	0	1.58496	0	0	0	1
mhigh33444	Putative Protein	-	347214	347152	20	0.00419175	0.0113637	0	0	0	0	0	0
mhigh26217	Putative Protein	-	343522	343460	20	0.00201369	0.00586368	0	0.706349	0	0	0	0
mhigh26240	Putative Protein	-	340855	340793	20	0.0205451	0.0168239	0	0.792481	0	0	0	1
mhigh15402	Putative Protein	+	181449	181511	20	0.0137602	0.0125288	0	10.7116	1	0	0	1
mhigh26266	Putative Protein	-	337537	337475	20	0.00344183	0.00764069	0	0	0	0	0	0
mhigh41013	Putative Protein	-	333305	333243	20	0.0110008	0.0176772	0	0	0	0	0	1
mhigh33565	Putative Protein	-	332712	332650	20	0.00964619	0.0136228	0	0.792481	0	0	0	0
mhigh33576	Putative Protein	-	331041	330979	20	0.064437	0.0361052	0	0.571429	0	0	0	0
mhigh33579	Putative Protein	-	330822	330760	20	0.00414448	0.00795651	0	0	0	0	0	1
mhigh41049	Putative Protein	-	328463	328401	20	0.00961968	0.00990278	0	3.75464	0	0	0	0
mhigh26341	Putative Protein	-	326509	326447	20	0.00419816	0.00501579	0	2.49822	0	0	0	1
mhigh41067	Putative Protein	-	325997	325935	20	0.194944	0.0644745	0	1.30733	0	0	0	1
mhigh26356	Putative Protein	-	324808	324746	20	0.00102636	0.00212135	0	0	0	0	0	0
mhigh33651	Putative Protein	-	321954	321892	20	0.0303491	0.029662	0	0	0	0	0	1
mhigh26389	Putative Protein	-	321760	321698	20	0.0056723	0.00822595	0	0	0	0	0	1
mhigh33683	Putative Protein	-	316578	316516	20	0.153124	0.0564709	0	6.17107	1	0	0	2
mhigh41150	Putative Protein	-	316328	316266	20	0.01236	0.016914	0	6.64333	1	0	0	0
mhigh01301	Putative Protein	+	184579	184641	20	0.0248569	0.0171978	0	11.3702	1	0	0	1
mhigh26503	Putative Protein	-	309922	309860	20	0.00218293	0.00385563	0	1.50197	0	0	0	0
mhigh33755	Putative Protein	-	307026	306964	20	0.00543679	0.00682932	0	1.69621	0	0	0	1
mhigh26558	Putative Protein	-	305092	305030	20	0.0115204	0.0175372	0	0	0	0	0	1
mhigh41262	Putative Protein	-	302849	302787	20	0.00574234	0.00643137	0	1.28943	0	0	0	0
mhigh41263	Putative Protein	-	302759	302697	20	0.00356231	0.00591214	0	1.39139	0	0	0	0
mhigh41282	Putative Protein	-	300887	300825	20	0.00172436	0.0046399	0	6.42317	1	0	0	2
mhigh41366	Putative Protein	-	291929	291867	20	0.00225976	0.00303854	0	1.00929	0	0	0	0
mhigh26679	Putative Protein	-	291487	291425	20	0.00500384	0.00819003	0	3.79257	0	0	0	1
mhigh41441	Putative Protein	-	282359	282297	20	0.00178694	0.0042399	0	0	0	0	0	0
mhigh26790	Putative Protein	-	278641	278579	20	0.00973756	0.0152988	0	0	0	0	0	0
mhigh33966	Putative Protein	-	277416	277354	20	0.00388894	0.0058174	0	0	0	0	0	0
mhigh26811	Putative Protein	-	277246	277184	20	0.00614875	0.00681325	0	0	0	0	0	0
mhigh33968	Putative Protein	-	277077	277015	20	0.160259	0.0645956	0	0	0	0	0	0
mhigh33996	Putative Protein	-	272169	272107	20	0.0318473	0.0209635	0	0	0	0	0	0
mhigh41508	Putative Protein	-	271565	271503	20	0.0383759	0.0271622	0	0	0	0	0	0
mhigh26907	Putative Protein	-	268171	268109	20	0.00178694	0.0042399	0	0	0	0	0	0
mhigh34054	Putative Protein	-	264459	264397	20	0.00973756	0.0152988	0	0	0	0	0	0
mhigh41583	Putative Protein	-	263234	263172	20	0.00388894	0.0058174	0	0	0	0	0	0
mhigh34075	Putative Protein	-	263064	263002	20	0.00614875	0.00681325	0	0	0	0	0	0
mhigh41585	Putative Protein	-	262895	262833	20	0.160259	0.0645956	0	0	0	0	0	0
mhigh41613	Putative Protein	-	257978	257916	20	0.0318473	0.0209635	0	0	0	0	0	0
mhigh26974	Putative Protein	-	257374	257312	20	0.0383759	0.0271622	0	0	0	0	0	0
mhigh34156	Putative Protein	-	255468	255406	20	0.000313685	0.000945481	0	2.84665	0	0	0	0
mhigh26998	Putative Protein	-	252853	252791	20	0.125175	0.0478834	0	0	0	0	0	0
mhigh27050	Putative Protein	-	248149	248087	20	0.0569826	0.0286605	0	0.0555556	0	0	0	1
mhigh27064	Putative Protein	-	246721	246659	20	0.0322088	0.0200193	0	0	0	0	0	1
mhigh34230	Putative Protein	-	246051	245989	20	0.207488	0.0675196	0	0.357143	0	0	0	0
mhigh34249	Putative Protein	-	243684	243622	20	0.0234451	0.018188	0	0.373016	0	0	0	0
mhigh41767	Putative Protein	-	236759	236697	20	0.00922791	0.0119638	0	0.639277	0	0	0	0
mhigh41839	Putative Protein	-	230369	230307	20	0.00268105	0.00673237	0	3.3168	0	0	0	0
mhigh27197	Putative Protein	-	229342	229280	20	0.0151114	0.0152522	0	0	0	0	0	0
mhigh27248	Putative Protein	-	225487	225425	20	0.0155672	0.0155386	0	0	0	0	0	2
mhigh34442	Putative Protein	-	222243	222181	20	0.010483	0.0105474	0	2.42303	0	0	0	0
mhigh41883	Putative Protein	-	221489	221427	20	0.0117478	0.0160168	0	0.250674	0	0	0	1
mhigh41894	Putative Protein	-	220292	220230	20	0.00615528	0.00883413	0	0.696181	0	0	0	0
mhigh27302	Putative Protein	-	217666	217604	20	0.112396	0.0514169	0	0.00793651	0	0	0	1
mhigh27312	Putative Protein	-	216346	216284	20	0.0387882	0.0353555	0	1.2986	0	0	0	1
mhigh27317	Putative Protein	-	215464	215402	20	0.0537066	0.0361179	0	1.62657	0	0	0	3
mhigh41963	Putative Protein	-	213518	213456	20	0.0527	0.0384446	0	2.48903	0	0	0	2
mhigh27349	Putative Protein	-	212200	212138	20	0.0290153	0.0214685	0	0	0	0	0	1
mhigh08277	Putative Protein	+	195314	195376	20	0.0123719	0.0102234	0	4.31372	0	0	0	0
mhigh27441	Putative Protein	-	199768	199706	20	0.0332654	0.0175749	0	3.14932	0	0	0	2
mhigh42107	Putative Protein	-	196931	196869	20	0.0120642	0.0127219	0	7.17002	1	0	0	1
mhigh42143	Putative Protein	-	190988	190926	20	0.00697607	0.00993268	0	0	0	0	0	0
mhigh42155	Putative Protein	-	189602	189540	20	0.00610995	0.0115718	0	6.69647	1	0	0	1
mhigh34731	Putative Protein	-	186114	186052	20	0.0338943	0.0269229	0	2.0758	0	0	0	1
mhigh27524	Putative Protein	-	185740	185678	20	0.000953051	0.00212655	0	0.827211	0	0	0	1
mhigh27559	Putative Protein	-	179455	179393	20	0.000808571	0.00179415	0	4.19613	0	0	0	0
mhigh27642	Putative Protein	-	169312	169250	20	0.00221849	0.00470134	0	3.64608	0	0	0	2
mhigh34886	Putative Protein	-	167520	167458	20	0.0193688	0.0207334	0	2.04933	0	0	0	0
mhigh27685	Putative Protein	-	164251	164189	20	0.0116366	0.0118197	0	0.746056	0	0	0	2
mhigh27686	Putative Protein	-	164092	164030	20	0.0399019	0.0289766	0	0	0	0	0	1
mhigh27708	Putative Protein	-	160786	160724	20	0.0490206	0.0293507	0	3.67282	0	0	0	0
mhigh34959	Putative Protein	-	159561	159499	20	0.0156649	0.0135082	0	3.32173	0	0	0	1
mhigh42436	Putative Protein	-	159284	159222	20	0.0074833	0.0108274	0	3.3736	0	0	0	2
mhigh42465	Putative Protein	-	156380	156318	20	0.035377	0.024711	0	0	0	0	0	0
mhigh34994	Putative Protein	-	156075	156013	20	0.180712	0.0655638	0	3.03306	0	0	0	1
mhigh35016	Putative Protein	-	152850	152788	20	0.00966206	0.00997115	0	3.1945	0	0	0	0
mhigh35073	Putative Protein	-	145749	145687	20	0.166931	0.0635004	0	2.19566	0	0	0	0
mhigh35078	Putative Protein	-	144696	144634	20	0.0100653	0.00989472	0	0.5	0	0	0	1
mhigh35085	Putative Protein	-	143763	143701	20	0.180974	0.0609752	0	0.998365	0	0	0	1
mhigh27872	Putative Protein	-	142903	142841	20	0.0161737	0.0204859	0	2.02623	0	0	0	1
mhigh27892	Putative Protein	-	140056	139994	20	0.00328062	0.00493303	0	2.72865	0	0	0	1
mhigh42603	Putative Protein	-	138386	138324	20	0.0120814	0.0120796	0	4.22291	0	0	0	1
mhigh35128	Putative Protein	-	137718	137656	20	0.0101034	0.00891859	0	6.0137	1	0	0	2
mhigh42607	Putative Protein	-	137564	137502	20	0.0423784	0.0255387	0	3.75688	0	0	0	0
mhigh35159	Putative Protein	-	133959	133897	20	0.152643	0.0526249	0	0.5	0	0	0	1
mhigh27984	Putative Protein	-	129382	129320	20	0.0852654	0.0443954	0	3.37474	0	0	0	1
mhigh42723	Putative Protein	-	124238	124176	20	0.00357794	0.006406	0	4.41985	0	0	0	0
mhigh28010	Putative Protein	-	123610	123548	20	0.00436025	0.00700911	0	4.81737	1	0	0	1
mhigh42742	Putative Protein	-	122807	122745	20	0.0206748	0.0141265	0	1.56441	0	0	0	2
mhigh35263	Putative Protein	-	122586	122524	20	0.0366369	0.0313219	0	5.97674	1	0	0	0
mhigh35266	Putative Protein	-	122370	122308	20	0.00931813	0.00913834	0	6.77285	1	0	0	1
mhigh28040	Putative Protein	-	118900	118838	20	0.000687222	0.00206816	0	4.33053	0	0	0	1
mhigh28043	Putative Protein	-	118456	118394	20	0.0335112	0.0214946	0	1.93319	0	0	0	0
mhigh28058	Putative Protein	-	116854	116792	20	0.00292858	0.00506357	0	0.555711	0	0	0	0
mhigh28060	Putative Protein	-	116686	116624	20	0.0111618	0.0152998	0	0	0	0	0	0
mhigh01468	Putative Protein	+	205159	205221	20	0.00723181	0.00960773	0	3.12868	0	0	0	0
mhigh42794	Putative Protein	-	114152	114090	20	0.00122414	0.00230294	0	0.380952	0	0	0	1
mhigh42796	Putative Protein	-	113981	113919	20	0.00125058	0.00274523	0	0.792481	0	0	0	1
mhigh28162	Putative Protein	-	106906	106844	20	0.0201309	0.0138379	0	0.047619	0	0	0	0
mhigh28169	Putative Protein	-	106318	106256	20	0.00136334	0.00322466	0	0.825421	0	0	0	1
mhigh35383	Putative Protein	-	105561	105499	20	0.000429489	0.00129054	0	0	0	0	0	2
mhigh28174	Putative Protein	-	105193	105131	20	0.00685244	0.010645	0	1.46558	0	0	0	0
mhigh42907	Putative Protein	-	101999	101937	20	0.00449876	0.00592172	0	0	0	0	0	1
mhigh35426	Putative Protein	-	100566	100504	20	0.0655883	0.0381989	0	1.13463	0	0	0	1
mhigh28221	Putative Protein	-	100240	100178	20	0.123341	0.0530362	0	0.5	0	0	0	1
mhigh42927	Putative Protein	-	99875	99813	20	0.0876806	0.050937	0	1.02299	0	0	0	0
mhigh35447	Putative Protein	-	98301	98239	20	0.0883839	0.03942	0	0	0	0	0	0
mhigh35453	Putative Protein	-	97623	97561	20	0.0102018	0.012506	0	4.71676	1	0	0	2
mhigh28239	Putative Protein	-	97525	97463	20	0.00521734	0.00647742	0	4.4153	0	0	0	1
mhigh35474	Putative Protein	-	94377	94315	20	0.0362978	0.0233491	0	1.33347	0	0	0	0
mhigh35506	Putative Protein	-	91809	91747	20	0.0652687	0.0406787	0	3.71373	0	0	0	1
mhigh35531	Putative Protein	-	88563	88501	20	0.0178235	0.0162745	0	3.17299	0	0	0	2
mhigh35574	Putative Protein	-	84939	84877	20	0.00363869	0.00490383	0	5.39388	1	0	0	2
mhigh28348	Putative Protein	-	81766	81704	20	0.00344183	0.00764069	0	0	0	0	0	0
mhigh35617	Putative Protein	-	79935	79873	20	0.00236235	0.00301962	0	1	0	0	0	1
mhigh28394	Putative Protein	-	76963	76901	20	0.0349788	0.025665	0	0.454481	0	0	0	0
mhigh35703	Putative Protein	-	70488	70426	20	0.00167936	0.00296782	0	0.417651	0	0	0	0
mhigh43121	Putative Protein	-	66764	66702	20	0.0123975	0.0165221	0	0	0	0	0	0
mhigh28488	Putative Protein	-	66610	66548	20	0.00394559	0.0113345	0	0.468254	0	0	0	0
mhigh43145	Putative Protein	-	63395	63333	20	0.0120165	0.0124074	0	2.06237	0	0	0	1
mhigh28531	Putative Protein	-	62329	62267	20	0.0488143	0.0312589	0	1.97846	0	0	0	1
mhigh43169	Putative Protein	-	59783	59721	20	0.0131602	0.0145842	0	8.85529	1	0	0	2
mhigh43191	Putative Protein	-	58226	58164	20	0.00425028	0.0109176	0	8.68082	1	0	0	0
mhigh43194	Putative Protein	-	57902	57840	20	0.000217477	0.000719666	0	9.79033	1	0	0	0
mhigh35796	Putative Protein	-	56433	56371	20	0.00535495	0.00905739	0	4.14047	0	0	0	1
mhigh35800	Putative Protein	-	56001	55939	20	0.0567862	0.0330669	0	1.48741	0	0	0	1
mhigh35802	Putative Protein	-	55602	55540	20	0.0479888	0.0306784	0	2.22273	0	0	0	0
mhigh28588	Putative Protein	-	55369	55307	20	0.00411743	0.0094757	0	1.87154	0	0	0	2
mhigh43292	Putative Protein	-	49130	49068	20	0.00296978	0.00542135	0	0.349206	0	0	0	0
mhigh43336	Putative Protein	-	44192	44130	20	0.0024065	0.0049221	0	0	0	0	0	1
mhigh35919	Putative Protein	-	41043	40981	20	0.00291149	0.00641714	0	1.5404	0	0	0	0
mhigh28732	Putative Protein	-	35086	35024	20	0.0030163	0.00697561	0	0.119048	0	0	0	0
mhigh28751	Putative Protein	-	33193	33131	20	0.0167731	0.0209838	0	0	0	0	0	2
mhigh43452	Putative Protein	-	29054	28992	20	0.0127316	0.0170144	0	0.34127	0	0	0	0
mhigh28803	Putative Protein	-	27064	27002	20	0.00518468	0.00757395	0	1.57467	0	0	0	0
mhigh43493	Putative Protein	-	25013	24951	20	0.0303893	0.0241039	0	2.08961	0	0	0	1
mhigh28815	Putative Protein	-	24859	24797	20	0.0132282	0.0138266	0	2.091	0	0	0	1
mhigh43516	Putative Protein	-	22949	22887	20	0.0037256	0.00763183	0	7.77122	1	0	0	1
mhigh28826	Putative Protein	-	22342	22280	20	0.0739849	0.0414416	0	7.61158	1	0	0	0
mhigh01556	Putative Protein	+	218143	218205	20	0.00760941	0.00999819	0	9.31036	1	0	0	2
mhigh43544	Putative Protein	-	17522	17460	20	0.00455012	0.00700598	0	8.38733	1	0	0	0
mhigh43546	Putative Protein	-	17378	17316	20	0.0400842	0.0344925	0	7.93315	1	0	0	2
mhigh43556	Putative Protein	-	16607	16545	20	0.0132925	0.0127059	0	7.64068	1	0	0	1
mhigh36120	Putative Protein	-	16122	16060	20	0.0102505	0.0113937	0	6.69949	1	0	0	0
mhigh36124	Putative Protein	-	15831	15769	20	0.00159199	0.00562728	0	7.33982	1	0	0	0
mhigh36173	Putative Protein	-	11634	11572	20	0.016016	0.0140873	0	0.253968	0	0	0	1
mhigh28932	Putative Protein	-	9298	9236	20	0.0100006	0.0111772	0	1.51501	0	0	0	0
mhigh36206	Putative Protein	-	7836	7774	20	7.38095e-05	0.000414375	0	3.02827	0	0	0	0
mhigh28944	Putative Protein	-	7699	7637	20	0.182106	0.0658817	0	2.8994	0	0	0	1
mhigh36208	Putative Protein	-	7692	7630	20	0.00413238	0.00473396	0	2.85407	0	0	0	0
mhigh36217	Putative Protein	-	6786	6724	20	0.0126731	0.0117458	0	2.53803	0	0	0	0
mhigh36219	Putative Protein	-	6675	6613	20	0.0183433	0.0139468	0	2.25665	0	0	0	1
mhigh28969	Putative Protein	-	3997	3935	20	0.00491964	0.0079653	0	1.1303	0	0	0	0
mhigh36272	Putative Protein	-	1317	1255	20	0.0197328	0.0142833	0	0	0	0	0	0
mhigh08448	Putative Protein	+	227468	227530	20	0.0440031	0.0346667	0	10.6341	1	0	0	0
mhigh00169	Putative Protein	+	23077	23139	20	0.0027713	0.00425285	0	7.11513	1	0	0	0
mhigh08453	Putative Protein	+	227969	228031	20	0.0180349	0.0200671	0	11.3443	1	0	0	2
mhigh01643	Putative Protein	+	231253	231315	20	0.00427266	0.00788707	0	7.92666	1	0	0	1
mhigh01729	Putative Protein	+	238126	238188	20	0.00242341	0.00517586	0	7.46519	1	0	0	0
mhigh15732	Putative Protein	+	238542	238604	20	0.0480742	0.0245415	0	8.01172	1	0	0	0
mhigh14382	Putative Protein	+	23457	23519	20	0.145226	0.0450044	0	5.88011	1	0	0	0
mhigh08516	Putative Protein	+	239276	239338	20	0.0100744	0.00978275	0	7.00228	1	0	0	0
mhigh08518	Putative Protein	+	239543	239605	20	0.00233175	0.00579935	0	6.66905	1	0	0	1
mhigh01742	Putative Protein	+	242491	242553	20	0.00599996	0.00673408	0	10.5008	1	0	0	1
mhigh01770	Putative Protein	+	244720	244782	20	0.0080669	0.00916417	0	9.60876	1	0	0	2
mhigh01775	Putative Protein	+	244909	244971	20	0.0700852	0.0311989	0	9.74343	1	0	0	2
mhigh01782	Putative Protein	+	245491	245553	20	0.00659376	0.00767321	0	9.47437	1	0	0	1
mhigh08597	Putative Protein	+	252680	252742	20	0.00549649	0.00557457	0	5.99558	1	0	0	0
mhigh01814	Putative Protein	+	252784	252846	20	0.072147	0.0355967	0	3.28079	0	0	0	0
mhigh08615	Putative Protein	+	256514	256576	20	0.0362601	0.0211303	0	0	0	0	0	0
mhigh08631	Putative Protein	+	257693	257755	20	0.014962	0.0212042	0	0	0	0	0	0
mhigh01902	Putative Protein	+	263578	263640	20	0.0686831	0.0435749	0	0	0	0	0	0
mhigh01912	Putative Protein	+	264262	264324	20	0.0100531	0.0110502	0	0	0	0	0	0
mhigh01926	Putative Protein	+	265612	265674	20	0.00393426	0.00756699	0	0	0	0	0	0
mhigh01948	Putative Protein	+	267148	267210	20	0.0105096	0.0192567	0	0	0	0	0	0
mhigh01950	Putative Protein	+	267304	267366	20	0.00525617	0.00584092	0	0	0	0	0	0
mhigh15868	Putative Protein	+	269523	269585	20	0.00198888	0.00563269	0	0	0	0	0	0
mhigh15877	Putative Protein	+	270705	270767	20	0.0362601	0.0211303	0	0	0	0	0	0
mhigh15893	Putative Protein	+	271884	271946	20	0.014962	0.0212042	0	0	0	0	0	0
mhigh07095	Putative Protein	+	3776	3838	20	0.00135395	0.00321772	0	5.8418	1	0	0	2
mhigh08741	Putative Protein	+	277760	277822	20	0.0686831	0.0435749	0	0	0	0	0	0
mhigh08751	Putative Protein	+	278444	278506	20	0.0100531	0.0110502	0	0	0	0	0	0
mhigh08765	Putative Protein	+	279797	279859	20	0.00393426	0.00756699	0	0	0	0	0	0
mhigh08787	Putative Protein	+	281333	281395	20	0.0105096	0.0192567	0	0	0	0	0	0
mhigh08789	Putative Protein	+	281489	281551	20	0.00525617	0.00584092	0	0	0	0	0	0
mhigh02003	Putative Protein	+	283711	283773	20	0.00198888	0.00563269	0	0	0	0	0	0
mhigh02013	Putative Protein	+	284527	284589	20	0.00332659	0.00710431	0	3.3943	0	0	0	0
mhigh02041	Putative Protein	+	289318	289380	20	0.0111053	0.0163288	0	1.00814	0	0	0	0
mhigh02084	Putative Protein	+	300430	300492	20	0.0346004	0.0211293	0	1.36554	0	0	0	0
mhigh08909	Putative Protein	+	302330	302392	20	0.00299812	0.00620076	0	5.9772	1	0	0	1
mhigh08927	Putative Protein	+	308084	308146	20	0.0131925	0.0130831	0	10.479	1	0	0	0
mhigh07304	Putative Protein	+	32846	32908	20	0.00194033	0.00288768	0	10.8343	1	0	0	1
mhigh16208	Putative Protein	+	314076	314138	20	0.006292	0.00874785	0	9.22636	1	0	0	1
mhigh16217	Putative Protein	+	314667	314729	20	0.00157525	0.00289968	0	9.38865	1	0	0	3
mhigh07308	Putative Protein	+	33152	33214	20	0.00746555	0.0113656	0	10.6232	1	0	0	0
mhigh16261	Putative Protein	+	318264	318326	20	0.0281207	0.0210785	0	8.41555	1	0	0	1
mhigh16264	Putative Protein	+	318618	318680	20	0.0107413	0.0112312	0	5.59983	1	0	0	0
mhigh09002	Putative Protein	+	321899	321961	20	0.00396042	0.00661646	0	7.91404	1	0	0	2
mhigh02200	Putative Protein	+	329920	329982	20	0.00200991	0.00369968	0	12.803	1	0	0	0
mhigh07326	Putative Protein	+	34415	34477	20	0.00484842	0.00759688	0	11.1943	1	0	0	0
mhigh02260	Putative Protein	+	334291	334353	20	0.0157173	0.0150204	0	11.753	1	0	0	0
mhigh16353	Putative Protein	+	335454	335516	20	0.00434759	0.0073203	0	9.97539	1	0	0	0
mhigh16364	Putative Protein	+	336864	336926	20	0.00242876	0.00540557	0	0	0	0	0	0
mhigh09112	Putative Protein	+	336971	337033	20	0.00860855	0.0112962	0	0	0	0	0	0
mhigh09118	Putative Protein	+	337694	337756	20	0.0571777	0.0358954	0	0	0	0	0	0
mhigh09134	Putative Protein	+	339644	339706	20	0.0656536	0.0382312	0	8.60786	1	0	0	2
mhigh09203	Putative Protein	+	344291	344353	20	0.0262956	0.0217913	0	7.31932	1	0	0	0
mhigh02306	Putative Protein	+	345388	345450	20	0.0647351	0.0349842	0	8.23844	1	0	0	1
mhigh14414	Putative Protein	+	36555	36617	20	0.0155	0.0143032	0	8.45983	1	0	0	0
mhigh16443	Putative Protein	+	347688	347750	20	0.00626251	0.00848825	0	8.55936	1	0	0	1
mhigh16455	Putative Protein	+	348822	348884	20	0.0429164	0.0235781	0	5.39649	1	0	0	1
mhigh02339	Putative Protein	+	353833	353895	20	0.0477346	0.0239924	0	9.42655	1	0	0	1
mhigh00285	Putative Protein	+	36889	36951	20	0.00474628	0.0106332	0	9.36838	1	0	0	1
mhigh09369	Putative Protein	+	368006	368068	20	0.0352398	0.0234103	0	7.80923	1	0	0	0
mhigh09413	Putative Protein	+	371843	371905	20	0.00438897	0.00712733	0	1.5	0	0	0	1
mhigh07351	Putative Protein	+	38948	39010	20	0.0319008	0.0289804	0	9.49283	1	0	0	1
mhigh02453	Putative Protein	+	373810	373872	20	0.0113123	0.0158299	0	9.70393	1	0	0	0
mhigh02459	Putative Protein	+	375088	375150	20	0.0165957	0.0145087	0	7.67474	1	0	0	0
mhigh02470	Putative Protein	+	375523	375585	20	0.0351815	0.022155	0	3.68254	0	0	0	2
mhigh07368	Putative Protein	+	40055	40117	20	0.00921658	0.0161089	0	9.91579	1	0	0	0
mhigh16651	Putative Protein	+	383751	383813	20	0.243913	0.0699288	0	4.2041	0	0	0	0
mhigh07383	Putative Protein	+	40991	41053	20	0.0252082	0.0256963	0	10.107	1	0	0	1
mhigh16685	Putative Protein	+	388443	388505	20	0.00230271	0.00332517	0	3.70382	0	0	0	1
mhigh16743	Putative Protein	+	394275	394337	20	0.0215846	0.018226	0	8.20301	1	0	0	2
mhigh16746	Putative Protein	+	394446	394508	20	0.00752077	0.00986352	0	7.68737	1	0	0	0
mhigh16784	Putative Protein	+	397803	397865	20	0.00421069	0.00689367	0	5.13428	1	0	0	2
mhigh16806	Putative Protein	+	400827	400889	20	0.00615038	0.0103995	0	8.09116	1	0	0	2
mhigh16878	Putative Protein	+	413985	414047	20	0.00368975	0.0109188	0	6.28664	1	0	0	0
mhigh09696	Putative Protein	+	414956	415018	20	0.0444931	0.0274605	0	2.81002	0	0	0	1
mhigh16896	Putative Protein	+	415806	415868	20	0.0101663	0.0107197	0	1.20427	0	0	0	1
mhigh16925	Putative Protein	+	418125	418187	20	0.00784071	0.0170284	0	11.7568	1	0	0	1
mhigh09721	Putative Protein	+	418436	418498	20	0.0033048	0.00438442	0	11.3294	1	0	0	1
mhigh02832	Putative Protein	+	427468	427530	20	0.0102995	0.0170315	0	8.89651	1	0	0	1
mhigh09811	Putative Protein	+	437885	437947	20	0.0234089	0.0168951	0	9.41123	1	0	0	0
mhigh02914	Putative Protein	+	440935	440997	20	0.0989187	0.0532727	0	8.89038	1	0	0	0
mhigh02921	Putative Protein	+	441985	442047	20	0.00526949	0.00670516	0	4.19088	0	0	0	1
mhigh02944	Putative Protein	+	445783	445845	20	0.034697	0.0229591	0	7.13537	1	0	0	0
mhigh02967	Putative Protein	+	455371	455433	20	0.0233877	0.0255436	0	9.22521	1	0	0	1
mhigh17177	Putative Protein	+	462495	462557	20	0.00364523	0.0106169	0	6.80971	1	0	0	0
mhigh17184	Putative Protein	+	463353	463415	20	0.0168499	0.0164403	0	4.49863	0	0	0	1
mhigh17185	Putative Protein	+	463461	463523	20	0.00858927	0.00916837	0	4.03548	0	0	0	1
mhigh17193	Putative Protein	+	464112	464174	20	0.00794672	0.00917821	0	3.96434	0	0	0	0
mhigh03037	Putative Protein	+	465166	465228	20	0.000997114	0.00220295	0	2.66586	0	0	0	1
mhigh10085	Putative Protein	+	473789	473851	20	0.0128728	0.0179184	0	10.3528	1	0	0	1
mhigh03079	Putative Protein	+	482755	482817	20	0.0146748	0.0122274	0	3.98147	0	0	0	1
mhigh03094	Putative Protein	+	483970	484032	20	0.0679272	0.0420886	0	7.34025	1	0	0	0
mhigh03112	Putative Protein	+	485191	485253	20	0.00430848	0.00784399	0	6.7191	1	0	0	0
mhigh10152	Putative Protein	+	485336	485398	20	0.0952628	0.0388042	0	5.26785	1	0	0	0
mhigh17320	Putative Protein	+	485889	485951	20	0.000775022	0.00189102	0	0	0	0	0	0
mhigh17345	Putative Protein	+	487410	487472	20	0.0106255	0.0192587	0	4.30477	0	0	0	1
mhigh17347	Putative Protein	+	487566	487628	20	0.00675889	0.0059623	0	0.988015	0	0	0	0
mhigh03129	Putative Protein	+	490576	490638	20	0.00634975	0.0149164	0	2.16758	0	0	0	1
mhigh03154	Putative Protein	+	492280	492342	20	0.00558248	0.0070804	0	6.29594	1	0	0	0
mhigh03159	Putative Protein	+	492697	492759	20	0.0357503	0.0264498	0	0	0	0	0	0
mhigh17389	Putative Protein	+	494739	494801	20	0.00549649	0.00557457	0	0	0	0	0	0
mhigh03202	Putative Protein	+	501847	501909	20	0.000715685	0.00140146	0	6.53143	1	0	0	1
mhigh03216	Putative Protein	+	503254	503316	20	0.0461724	0.0311878	0	3.52063	0	0	0	2
mhigh17436	Putative Protein	+	504918	504980	20	0.0179582	0.0130283	0	0	0	0	0	2
mhigh10283	Putative Protein	+	508046	508108	20	0.222022	0.0609943	0	3.5172	0	0	0	0
mhigh10307	Putative Protein	+	511790	511852	20	0.0792141	0.0415572	0	0.5	0	0	0	2
mhigh10344	Putative Protein	+	514961	515023	20	0.00853941	0.0130971	0	10.7961	1	0	0	3
mhigh03295	Putative Protein	+	515590	515652	20	0.00854071	0.0112251	0	10.8815	1	0	0	2
mhigh10355	Putative Protein	+	516131	516193	20	0.197171	0.0754797	0	9.45019	1	0	0	1
mhigh10367	Putative Protein	+	517223	517285	20	0.00534501	0.00555279	0	9.01185	1	0	0	1
mhigh10386	Putative Protein	+	518717	518779	20	0.00905408	0.0105062	0	8.5796	1	0	0	0
mhigh17544	Putative Protein	+	523995	524057	20	0.00202735	0.00398634	0	4.96503	1	0	0	1
mhigh17556	Putative Protein	+	524937	524999	20	0.0280624	0.0222399	0	3.80182	0	0	0	0
mhigh00410	Putative Protein	+	56068	56130	20	0.00645909	0.00871663	0	7.18439	1	0	0	1
mhigh10450	Putative Protein	+	526505	526567	20	0.00332374	0.0036247	0	12.0709	1	0	0	1
mhigh10462	Putative Protein	+	527291	527353	20	0.0017356	0.00452981	0	8.37278	1	0	0	0
mhigh10503	Putative Protein	+	536348	536410	20	0.0341867	0.0244064	0	4.79023	1	0	0	1
mhigh17656	Putative Protein	+	540882	540944	20	0.00937564	0.00813036	0	0	0	0	0	0
mhigh17683	Putative Protein	+	543435	543497	20	0.0990052	0.0478107	0	0	0	0	0	2
mhigh17688	Putative Protein	+	547872	547934	20	0.00629867	0.0119648	0	2.59381	0	0	0	0
mhigh10603	Putative Protein	+	550022	550084	20	0.00100906	0.00452097	0	3.85665	0	0	0	2
mhigh10606	Putative Protein	+	550343	550405	20	0.0115052	0.0113394	0	3.3376	0	0	0	2
mhigh10617	Putative Protein	+	551198	551260	20	0.00503716	0.0115659	0	0.134921	0	0	0	0
mhigh10673	Putative Protein	+	556712	556774	20	0.0477968	0.0342649	0	1.29248	0	0	0	1
mhigh17772	Putative Protein	+	557418	557480	20	0.00458884	0.0074571	0	0.5	0	0	0	2
mhigh17797	Putative Protein	+	561288	561350	20	0.000584076	0.00170367	0	4.05745	0	0	0	1
mhigh03618	Putative Protein	+	564703	564765	20	0.00682079	0.0104445	0	0.0952381	0	0	0	0
mhigh10763	Putative Protein	+	566456	566518	20	0.023964	0.0224223	0	0	0	0	0	1
mhigh03657	Putative Protein	+	570232	570294	20	0.00142115	0.00352872	0	5.58751	1	0	0	2
mhigh10788	Putative Protein	+	570236	570298	20	0.00805243	0.0108181	0	5.57923	1	0	0	2
mhigh03677	Putative Protein	+	572284	572346	20	0.210502	0.0640169	0	0.00793651	0	0	0	2
mhigh17937	Putative Protein	+	577041	577103	20	0.0145225	0.0193958	0	2.61606	0	0	0	0
mhigh07120	Putative Protein	+	6473	6535	20	0.015906	0.0112908	0	2.2894	0	0	0	0
mhigh17943	Putative Protein	+	577521	577583	20	0.114544	0.0521265	0	0	0	0	0	0
mhigh18022	Putative Protein	+	587301	587363	20	0.00416288	0.00541488	0	0.706349	0	0	0	0
mhigh18058	Putative Protein	+	590253	590315	20	0.021641	0.0219855	0	3.49744	0	0	0	1
mhigh03823	Putative Protein	+	590305	590367	20	0.00802635	0.0142207	0	3.52904	0	0	0	1
mhigh18063	Putative Protein	+	590508	590570	20	0.00142182	0.00296417	0	3.13839	0	0	0	1
mhigh18103	Putative Protein	+	593814	593876	20	0.00638769	0.00800661	0	5.79399	1	0	0	0
mhigh10996	Putative Protein	+	596987	597049	20	0.101628	0.0543272	0	1.21371	0	0	0	1
mhigh18143	Putative Protein	+	598578	598640	20	0.00144149	0.00207322	0	2.48372	0	0	0	1
mhigh18154	Putative Protein	+	599238	599300	20	0.00224666	0.0031864	0	0.325397	0	0	0	0
mhigh11034	Putative Protein	+	602246	602308	20	0.00164542	0.00370066	0	9.54076	1	0	0	2
mhigh14587	Putative Protein	+	62298	62360	20	0.0117581	0.0122896	0	5.7167	1	0	0	0
mhigh11120	Putative Protein	+	612608	612670	20	0.00214856	0.003998	0	0.871536	0	0	0	0
mhigh18264	Putative Protein	+	612621	612683	20	0.0426681	0.0230881	0	0.871536	0	0	0	0
mhigh11180	Putative Protein	+	618284	618346	20	0.0109328	0.0124748	0	0.494787	0	0	0	0
mhigh11202	Putative Protein	+	621638	621700	20	0.00765013	0.0116166	0	0.792481	0	0	0	1
mhigh04011	Putative Protein	+	622114	622176	20	0.0992899	0.048015	0	0	0	0	0	3
mhigh04036	Putative Protein	+	624808	624870	20	0.00176757	0.00416369	0	0.0555556	0	0	0	0
mhigh04062	Putative Protein	+	627676	627738	20	0.124609	0.0460899	0	0.947105	0	0	0	2
mhigh11299	Putative Protein	+	632000	632062	20	0.0805611	0.0449409	0	3.10826	0	0	0	0
mhigh00495	Putative Protein	+	65635	65697	20	0.0308084	0.026022	0	3.24282	0	0	0	1
mhigh18451	Putative Protein	+	636906	636968	20	0.000493745	0.0013431	0	0.5	0	0	0	0
mhigh18454	Putative Protein	+	637302	637364	20	0.0425392	0.0209072	0	0.111111	0	0	0	1
mhigh11371	Putative Protein	+	638813	638875	20	0.00184564	0.00466943	0	0.832009	0	0	0	1
mhigh04191	Putative Protein	+	644920	644982	20	0.0176259	0.0144664	0	0.830815	0	0	0	0
mhigh18520	Putative Protein	+	644940	645002	20	0.100106	0.0455002	0	0.783196	0	0	0	1
mhigh04196	Putative Protein	+	645985	646047	20	0.0569083	0.0325399	0	7.67307	1	0	0	0
mhigh18555	Putative Protein	+	648924	648986	20	0.0194049	0.0188089	0	0.946855	0	0	0	3
mhigh04228	Putative Protein	+	649783	649845	20	0.27411	0.0637802	0	1.16249	0	0	0	1
mhigh18573	Putative Protein	+	650331	650393	20	0.0256126	0.0215312	0	0.926185	0	0	0	1
mhigh18578	Putative Protein	+	650631	650693	20	0.00613208	0.0052299	0	1.74029	0	0	0	0
mhigh04242	Putative Protein	+	651313	651375	20	0.0030883	0.00938002	0	1.88839	0	0	0	2
mhigh18595	Putative Protein	+	652641	652703	20	0.00668857	0.0128696	0	0.509285	0	0	0	0
mhigh04268	Putative Protein	+	654685	654747	20	0.00329619	0.0062148	0	0.261905	0	0	0	0
mhigh18643	Putative Protein	+	657741	657803	20	0.0245221	0.0170841	0	1.34433	0	0	0	0
mhigh04289	Putative Protein	+	657787	657849	20	0.00874167	0.0162347	0	1.8787	0	0	0	0
mhigh18657	Putative Protein	+	659217	659279	20	0.00723181	0.00960773	0	0	0	0	0	0
mhigh07547	Putative Protein	+	69164	69226	20	0.00915416	0.0103789	0	11.4787	1	0	0	1
mhigh18668	Putative Protein	+	660459	660521	20	0.00674514	0.00927429	0	0	0	0	0	1
mhigh04359	Putative Protein	+	664420	664482	20	0.00494676	0.00764311	0	1.17782	0	0	0	0
mhigh04366	Putative Protein	+	665122	665184	20	0.000397587	0.00121259	0	1.44237	0	0	0	1
mhigh11556	Putative Protein	+	666350	666412	20	0.0601257	0.0342209	0	0	0	0	0	0
mhigh11565	Putative Protein	+	667625	667687	20	0.253138	0.0689267	0	0.792481	0	0	0	0
mhigh18755	Putative Protein	+	670077	670139	20	0.00138354	0.00250983	0	0.792481	0	0	0	1
mhigh04409	Putative Protein	+	670306	670368	20	0.00968567	0.00965424	0	0.394283	0	0	0	3
mhigh04431	Putative Protein	+	671959	672021	20	0.00108973	0.00171497	0	1.06007	0	0	0	1
mhigh18768	Putative Protein	+	672171	672233	20	0.00399565	0.0081913	0	0.015873	0	0	0	1
mhigh04445	Putative Protein	+	673162	673224	20	0.0227682	0.0158219	0	1.15249	0	0	0	2
mhigh18787	Putative Protein	+	674814	674876	20	0.0030691	0.00679453	0	2.29222	0	0	0	0
mhigh18789	Putative Protein	+	674997	675059	20	0.0112922	0.0112633	0	0.735267	0	0	0	0
mhigh18801	Putative Protein	+	676296	676358	20	0.0257432	0.0257391	0	1.43534	0	0	0	1
mhigh07570	Putative Protein	+	72674	72736	20	0.0458268	0.0303526	0	11.7959	1	0	0	0
mhigh11705	Putative Protein	+	684788	684850	20	0.00256962	0.00924037	0	0.936508	0	0	0	0
mhigh04534	Putative Protein	+	685345	685407	20	0.00313958	0.00395175	0	0.992063	0	0	0	1
mhigh11734	Putative Protein	+	688583	688645	20	0.00277982	0.00655659	0	1.7232	0	0	0	1
mhigh00546	Putative Protein	+	73627	73689	20	0.0218183	0.0172644	0	11.6692	1	0	0	2
mhigh00550	Putative Protein	+	73936	73998	20	0.0159811	0.0163073	0	12.5001	1	0	0	1
mhigh18948	Putative Protein	+	692700	692762	20	0.0162536	0.0177209	0	7.32724	1	0	0	1
mhigh11766	Putative Protein	+	693302	693364	20	0.00764133	0.00826565	0	1.28385	0	0	0	0
mhigh11782	Putative Protein	+	695987	696049	20	0.00246819	0.00439066	0	0	0	0	0	1
mhigh07587	Putative Protein	+	75575	75637	20	0.0751653	0.0366808	0	11.6962	1	0	0	1
mhigh04705	Putative Protein	+	706522	706584	20	0.00967011	0.0104272	0	2.00363	0	0	0	1
mhigh19105	Putative Protein	+	711915	711977	20	0.00620111	0.0142325	0	1.67595	0	0	0	1
mhigh04762	Putative Protein	+	713419	713481	20	0.0447193	0.0260278	0	0.174603	0	0	0	1
mhigh14648	Putative Protein	+	78354	78416	20	0.0254756	0.0202549	0	9.89551	1	0	0	0
mhigh12017	Putative Protein	+	722999	723061	20	0.00650445	0.00866416	0	1.05365	0	0	0	2
mhigh12030	Putative Protein	+	723959	724021	20	0.0161808	0.0185392	0	0.5	0	0	0	2
mhigh04845	Putative Protein	+	724252	724314	20	0.00229841	0.00352369	0	1.03207	0	0	0	0
mhigh19241	Putative Protein	+	727833	727895	20	0.0029057	0.00516286	0	1.05483	0	0	0	0
mhigh19272	Putative Protein	+	731016	731078	20	0.0100498	0.0124353	0	0.994866	0	0	0	0
mhigh19273	Putative Protein	+	731079	731141	20	0.0134511	0.0183153	0	0.0238095	0	0	0	2
mhigh12094	Putative Protein	+	732704	732766	20	0.0102471	0.00916057	0	2.52771	0	0	0	0
mhigh12120	Putative Protein	+	735107	735169	20	0.00549318	0.00666243	0	2.19552	0	0	0	0
mhigh04975	Putative Protein	+	740356	740418	20	0.000254603	0.00118439	0	0.932176	0	0	0	0
mhigh04991	Putative Protein	+	741862	741924	20	0.00083641	0.00201362	0	0.861654	0	0	0	1
mhigh19386	Putative Protein	+	744711	744773	20	0.0657605	0.0462235	0	1.39714	0	0	0	1
mhigh19402	Putative Protein	+	745740	745802	20	0.0175794	0.0158509	0	0.948204	0	0	0	0
mhigh12201	Putative Protein	+	748820	748882	20	0.0108963	0.00873143	0	5.98781	1	0	0	1
mhigh14667	Putative Protein	+	81093	81155	20	0.00242876	0.00540557	0	0	0	0	0	0
mhigh12204	Putative Protein	+	749192	749254	20	0.066783	0.0406162	0	3.80388	0	0	0	2
mhigh19433	Putative Protein	+	749313	749375	20	0.196718	0.0551247	0	2.54267	0	0	0	1
mhigh07659	Putative Protein	+	81200	81262	20	0.00860855	0.0112962	0	0	0	0	0	0
mhigh05091	Putative Protein	+	753553	753615	20	0.0149407	0.0151978	0	0	0	0	0	0
mhigh19447	Putative Protein	+	755082	755144	20	0.00219435	0.00435595	0	1.95693	0	0	0	2
mhigh19457	Putative Protein	+	755820	755882	20	0.0096013	0.0107884	0	3.43302	0	0	0	1
mhigh12344	Putative Protein	+	766010	766072	20	0.000966848	0.00194004	0	0	0	0	0	1
mhigh12353	Putative Protein	+	766826	766888	20	0.0196348	0.017212	0	0	0	0	0	1
mhigh07665	Putative Protein	+	81923	81985	20	0.0571777	0.0358954	0	0	0	0	0	0
mhigh19572	Putative Protein	+	769539	769601	20	0.0021499	0.00510825	0	0.648252	0	0	0	0
mhigh12391	Putative Protein	+	772697	772759	20	0.0041781	0.0116831	0	1.83113	0	0	0	2
mhigh05254	Putative Protein	+	777262	777324	20	0.188696	0.0586366	0	0	0	0	0	0
mhigh12519	Putative Protein	+	786770	786832	20	0.0133889	0.0155449	0	0.468254	0	0	0	1
mhigh05324	Putative Protein	+	787354	787416	20	0.00207324	0.00528905	0	3.14646	0	0	0	1
mhigh05330	Putative Protein	+	788011	788073	20	0.00534951	0.0112794	0	0.842046	0	0	0	0
mhigh05353	Putative Protein	+	791392	791454	20	0.0886672	0.0392302	0	0	0	0	0	2
mhigh19792	Putative Protein	+	793434	793496	20	0.183601	0.054462	0	0	0	0	0	0
mhigh05385	Putative Protein	+	795556	795618	20	0.198795	0.0652137	0	2.19593	0	0	0	2
mhigh12592	Putative Protein	+	796466	796528	20	0.00316043	0.00562336	0	1.88953	0	0	0	1
mhigh05404	Putative Protein	+	798298	798360	20	0.00251493	0.00914894	0	0	0	0	0	0
mhigh19847	Putative Protein	+	798384	798446	20	0.0824638	0.0406333	0	0	0	0	0	0
mhigh19861	Putative Protein	+	800322	800384	20	0.0209137	0.0217743	0	0	0	0	0	2
mhigh12616	Putative Protein	+	800675	800737	20	0.00772146	0.0103462	0	4.14889	0	0	0	1
mhigh05442	Putative Protein	+	803542	803604	20	0.012414	0.0109466	0	3.20775	0	0	0	2
mhigh07076	Putative Protein	+	995	1057	20	0.011565	0.0108037	0	1.82345	0	0	0	1
mhigh12641	Putative Protein	+	803735	803797	20	0.0193755	0.0193254	0	1.54178	0	0	0	0
mhigh05465	Putative Protein	+	805747	805809	20	0.000755861	0.00171362	0	0.792481	0	0	0	0
mhigh14698	Putative Protein	+	85305	85367	20	0.00353962	0.00564354	0	3.27976	0	0	0	0
mhigh12665	Putative Protein	+	807440	807502	20	0.00673759	0.00809055	0	0	0	0	0	0
mhigh07693	Putative Protein	+	85334	85396	20	0.0137707	0.0149638	0	3.37014	0	0	0	0
mhigh12673	Putative Protein	+	808217	808279	20	0.0011064	0.00302858	0	1.83109	0	0	0	0
mhigh19932	Putative Protein	+	809190	809252	20	0.000440952	0.00122149	0	0.0555556	0	0	0	1
mhigh12685	Putative Protein	+	809642	809704	20	0.0254657	0.0235323	0	1.03714	0	0	0	1
mhigh05552	Putative Protein	+	815641	815703	20	0.00305558	0.00389885	0	0.5	0	0	0	0
mhigh12736	Putative Protein	+	816599	816661	20	0.0729639	0.0320985	0	1.08626	0	0	0	2
mhigh20043	Putative Protein	+	823575	823637	20	0.139779	0.049724	0	0	0	0	0	0
mhigh05655	Putative Protein	+	827206	827268	20	0.00299677	0.00372567	0	3.52954	0	0	0	1
mhigh05713	Putative Protein	+	832510	832572	20	0.00178694	0.0042399	0	0	0	0	0	0
mhigh20136	Putative Protein	+	833202	833264	20	0.081077	0.0421474	0	0	0	0	0	0
mhigh05739	Putative Protein	+	836164	836226	20	0.0387375	0.0268079	0	0	0	0	0	0
mhigh05760	Putative Protein	+	837742	837804	20	0.0105126	0.0100753	0	1.1689	0	0	0	1
mhigh12869	Putative Protein	+	838622	838684	20	0.0217211	0.0214688	0	0.587302	0	0	0	0
mhigh20185	Putative Protein	+	838668	838730	20	0.00895904	0.00812641	0	0	0	0	0	1
mhigh12898	Putative Protein	+	841289	841351	20	0.0625427	0.042923	0	0	0	0	0	1
mhigh14714	Putative Protein	+	89139	89201	20	0.17731	0.0415605	0	8.01748	1	0	0	0
mhigh20235	Putative Protein	+	843867	843929	20	0.00384085	0.0075867	0	0	0	0	0	1
mhigh12921	Putative Protein	+	845069	845131	20	0.00254153	0.0037598	0	0	0	0	0	1
mhigh12927	Putative Protein	+	846956	847018	20	0.0249616	0.0226991	0	5.10008	1	0	0	2
mhigh12936	Putative Protein	+	848402	848464	20	0.0439232	0.0269167	0	1.45316	0	0	0	0
mhigh12962	Putative Protein	+	850871	850933	20	0.00460329	0.00867328	0	0	0	0	0	1
mhigh12969	Putative Protein	+	851579	851641	20	0.18398	0.0581649	0	0.523213	0	0	0	0
mhigh20318	Putative Protein	+	852126	852188	20	0.0125341	0.0177743	0	0.5	0	0	0	1
mhigh05871	Putative Protein	+	852766	852828	20	0.0333769	0.0209328	0	2.06643	0	0	0	0
mhigh20356	Putative Protein	+	854940	855002	20	0.0791427	0.0457046	0	0.619048	0	0	0	2
mhigh05950	Putative Protein	+	861703	861765	20	0.00176443	0.0033123	0	3.08249	0	0	0	1
mhigh13045	Putative Protein	+	864686	864748	20	0.00191812	0.00607638	0	3.14533	0	0	0	0
mhigh13048	Putative Protein	+	864929	864991	20	0.00079509	0.00163976	0	1.71176	0	0	0	0
mhigh05972	Putative Protein	+	865141	865203	20	0.000886637	0.00134763	0	2.83594	0	0	0	0
mhigh13051	Putative Protein	+	865253	865315	20	0.0130604	0.0157876	0	2.39448	0	0	0	2
mhigh13074	Putative Protein	+	869498	869560	20	0.00530669	0.0093896	0	0	0	0	0	1
mhigh06021	Putative Protein	+	870508	870570	20	0.0160209	0.0158406	0	0.5	0	0	0	2
mhigh13094	Putative Protein	+	871691	871753	20	0.00397296	0.0109983	0	0.150794	0	0	0	2
mhigh00660	Putative Protein	+	94618	94680	20	0.0844674	0.0426371	0	6.74409	1	0	0	1
mhigh20522	Putative Protein	+	874350	874412	20	0.0016087	0.00406504	0	0.880952	0	0	0	1
mhigh13127	Putative Protein	+	875882	875944	20	0.00601839	0.00910591	0	0	0	0	0	1
mhigh06064	Putative Protein	+	876889	876951	20	0.0186592	0.0167006	0	0.978756	0	0	0	0
mhigh06072	Putative Protein	+	877750	877812	20	0.00161743	0.00246866	0	0.174603	0	0	0	1
mhigh20654	Putative Protein	+	895071	895133	20	0.0139128	0.015829	0	10.372	1	0	0	2
mhigh20657	Putative Protein	+	898005	898067	20	0.0546966	0.0302706	0	10.5033	1	0	0	1
mhigh13308	Putative Protein	+	905786	905848	20	0.0795688	0.039784	0	10.693	1	0	0	1
mhigh20716	Putative Protein	+	906522	906584	20	0.0442275	0.0260644	0	8.88166	1	0	0	1
mhigh06284	Putative Protein	+	907522	907584	20	0.00815899	0.0124926	0	10.3023	1	0	0	0
mhigh20739	Putative Protein	+	909822	909884	20	0.0082553	0.0116936	0	7.33764	1	0	0	1
mhigh20741	Putative Protein	+	909957	910019	20	0.0929837	0.0499395	0	7.14551	1	0	0	1
mhigh06391	Putative Protein	+	924199	924261	20	0.0143004	0.0144904	0	3.84478	0	0	0	1
mhigh13410	Putative Protein	+	924554	924616	20	0.0105551	0.0102371	0	10.2124	1	0	0	0
mhigh13585	Putative Protein	+	932645	932707	20	0.00424859	0.00898287	0	2.63099	0	0	0	3
mhigh07800	Putative Protein	+	102926	102988	20	0.00999748	0.015277	0	7.49216	1	0	0	0
mhigh06481	Putative Protein	+	934810	934872	20	0.00403322	0.00623407	0	3.05065	0	0	0	0
mhigh06489	Putative Protein	+	936409	936471	20	0.0378635	0.0304178	0	0	0	0	0	1
mhigh13642	Putative Protein	+	938780	938842	20	0.00218679	0.00588915	0	9.57043	1	0	0	1
mhigh21041	Putative Protein	+	941013	941075	20	0.0153585	0.0148869	0	9.15709	1	0	0	1
mhigh06547	Putative Protein	+	941533	941595	20	0.00671036	0.0157616	0	8.84022	1	0	0	1
mhigh13719	Putative Protein	+	949187	949249	20	0.0205142	0.0225218	0	0.0714286	0	0	0	2
mhigh21112	Putative Protein	+	950409	950471	20	0.00726377	0.00722198	0	0.900275	0	0	0	0
mhigh13731	Putative Protein	+	950951	951013	20	0.0424758	0.0282865	0	0.333333	0	0	0	1
mhigh00713	Putative Protein	+	105445	105507	20	0.0054721	0.0119	0	11.0167	1	0	0	0
mhigh06603	Putative Protein	+	951364	951426	20	0.0322048	0.02722	0	0.452381	0	0	0	1
mhigh21180	Putative Protein	+	956310	956372	20	0.00306322	0.00471343	0	0.679401	0	0	0	0
mhigh21188	Putative Protein	+	956763	956825	20	0.0104848	0.0176873	0	1.95345	0	0	0	0
mhigh06653	Putative Protein	+	960487	960549	20	0.0288756	0.0190913	0	0	0	0	0	0
mhigh06673	Putative Protein	+	963331	963393	20	0.00565927	0.00909702	0	10.5229	1	0	0	0
mhigh06685	Putative Protein	+	964015	964077	20	0.0386517	0.0246921	0	9.6045	1	0	0	1
mhigh06689	Putative Protein	+	964345	964407	20	0.00500321	0.00903292	0	9.09991	1	0	0	1
mhigh06728	Putative Protein	+	969865	969927	20	0.00351824	0.00504572	0	6.67297	1	0	0	0
mhigh21296	Putative Protein	+	971739	971801	20	0.00612572	0.00935515	0	3.9571	0	0	0	1
mhigh13928	Putative Protein	+	973634	973696	20	0.0854716	0.0389833	0	7.21285	1	0	0	0
mhigh06753	Putative Protein	+	976492	976554	20	0.0581008	0.0318486	0	6.43917	1	0	0	1
mhigh06767	Putative Protein	+	977773	977835	20	0.0094665	0.0106613	0	5.56198	1	0	0	0
mhigh06775	Putative Protein	+	978457	978519	20	0.00692872	0.00919295	0	4.77665	1	0	0	0
mhigh07853	Putative Protein	+	108449	108511	20	0.0385418	0.0291738	0	8.22159	1	0	0	2
mhigh06789	Putative Protein	+	979252	979314	20	0.0163815	0.0187032	0	1.95989	0	0	0	0
mhigh07855	Putative Protein	+	108539	108601	20	0.0114907	0.0101708	0	7.71503	1	0	0	1
mhigh21370	Putative Protein	+	982188	982250	20	0.00175439	0.00360416	0	2.6064	0	0	0	2
mhigh14032	Putative Protein	+	983882	983944	20	0.024322	0.0197079	0	0	0	0	0	0
mhigh14065	Putative Protein	+	987947	988009	20	0.0530414	0.0282313	0	4.86492	1	0	0	1
mhigh21449	Putative Protein	+	990141	990203	20	0.161496	0.0619121	0	2.15532	0	0	0	0
mhigh21450	Putative Protein	+	990243	990305	20	0.202732	0.0570167	0	1.47456	0	0	0	0
mhigh14115	Putative Protein	+	993725	993787	20	0.014105	0.0146216	0	0.126984	0	0	0	0
mhigh06949	Putative Protein	+	996682	996744	20	0.00630947	0.00852014	0	0.634634	0	0	0	1
mhigh21503	Putative Protein	+	997800	997862	20	0.0103078	0.0101031	0	2.16301	0	0	0	1
mhigh14155	Putative Protein	+	997955	998017	20	0.0266893	0.0203478	0	2.10961	0	0	0	2
mhigh06997	Putative Protein	+	1002202	1002264	20	0.0402824	0.0256517	0	1.24141	0	0	0	1
mhigh07001	Putative Protein	+	1002814	1002876	20	0.000618579	0.00122397	0	0	0	0	0	0
mhigh21599	Putative Protein	+	1008033	1008095	20	0.0205023	0.0167579	0	0	0	0	0	1
mhigh21618	Putative Protein	+	1010199	1010261	20	0.00899519	0.00918988	0	1.75951	0	0	0	1
mhigh21620	Putative Protein	+	1010472	1010534	20	0.00575513	0.00872461	0	2.29248	0	0	0	0
mhigh29010	Putative Protein	-	1010565	1010503	20	0.0255146	0.021442	0	8.43629	1	0	0	0
mhigh21683	Putative Protein	-	1006507	1006445	20	0.00637471	0.01122	0	8.84286	1	0	0	1
mhigh29030	Putative Protein	-	1003029	1002967	20	0.0156507	0.0177452	0	7.11362	1	0	0	1
mhigh36321	Putative Protein	-	1002011	1001949	20	0.00113196	0.00300722	0	7.80696	1	0	0	1
mhigh00762	Putative Protein	+	116539	116601	20	0.0494337	0.0389813	0	7.6379	1	0	0	0
mhigh36376	Putative Protein	-	997613	997551	20	0.0138462	0.0188552	0	9.0782	1	0	0	2
mhigh29053	Putative Protein	-	996882	996820	20	0.0034107	0.00401804	0	6.56137	1	0	0	2
mhigh29060	Putative Protein	-	995898	995836	20	0.0030711	0.00498568	0	8.19055	1	0	0	2
mhigh29092	Putative Protein	-	992382	992320	20	0.0043453	0.0056392	0	7.43602	1	0	0	1
mhigh29139	Putative Protein	-	986829	986767	20	0.0231283	0.0186683	0	9.71499	1	0	0	1
mhigh21796	Putative Protein	-	982870	982808	20	0.0050299	0.00860062	0	8.65793	1	0	0	2
mhigh21872	Putative Protein	-	971893	971831	20	0.0021183	0.00440479	0	8.16991	1	0	0	1
mhigh29299	Putative Protein	-	966990	966928	20	0.0151439	0.0146865	0	2.09853	0	0	0	0
mhigh21942	Putative Protein	-	966388	966326	20	0.024322	0.0197079	0	0	0	0	0	0
mhigh21945	Putative Protein	-	966121	966059	20	0.0192277	0.0142556	0	0	0	0	0	0
mhigh21969	Putative Protein	-	962209	962147	20	0.00890682	0.014285	0	1.07937	0	0	0	0
mhigh36584	Putative Protein	-	959489	959427	20	0.0307088	0.0282488	0	10.5996	1	0	0	2
mhigh36586	Putative Protein	-	959339	959277	20	0.0129234	0.0166748	0	10.6657	1	0	0	0
mhigh22007	Putative Protein	-	954775	954713	20	0.0202211	0.0227536	0	9.42507	1	0	0	2
mhigh22058	Putative Protein	-	950938	950876	20	0.0496536	0.0357924	0	7.76978	1	0	0	2
mhigh36655	Putative Protein	-	947717	947655	20	0.0193533	0.0133513	0	9.75681	1	0	0	0
mhigh29390	Putative Protein	-	946539	946477	20	0.00521118	0.00769144	0	3.3649	0	0	0	0
mhigh36670	Putative Protein	-	946019	945957	20	0.00228312	0.004061	0	2.88106	0	0	0	0
mhigh22103	Putative Protein	-	945289	945227	20	0.0131407	0.0131943	0	3.16349	0	0	0	0
mhigh22124	Putative Protein	-	942928	942866	20	0.00627788	0.00856932	0	2.3382	0	0	0	1
mhigh29447	Putative Protein	-	939777	939715	20	0.109973	0.0488619	0	0	0	0	0	1
mhigh36742	Putative Protein	-	937808	937746	20	0.0929483	0.0522379	0	0	0	0	0	0
mhigh29469	Putative Protein	-	935175	935113	20	0.00231913	0.00336845	0	4.81203	1	0	0	1
mhigh14983	Putative Protein	+	121041	121103	20	0.00466408	0.00902765	0	0.111111	0	0	0	0
mhigh29518	Putative Protein	-	930786	930724	20	0.0165861	0.0140541	0	6.26364	1	0	0	2
mhigh36781	Putative Protein	-	929432	929370	20	0.00182517	0.00420704	0	0	0	0	0	0
mhigh29528	Putative Protein	-	928872	928810	20	0.010906	0.0100582	0	0	0	0	0	0
mhigh36793	Putative Protein	-	927848	927786	20	0.00182517	0.00420704	0	0	0	0	0	0
mhigh29534	Putative Protein	-	927156	927094	20	0.010906	0.0100582	0	0	0	0	0	0
mhigh22246	Putative Protein	-	925075	925013	20	0.183679	0.0637036	0	1.1315	0	0	0	1
mhigh22247	Putative Protein	-	925009	924947	20	0.0163738	0.0149923	0	0.853718	0	0	0	1
mhigh36811	Putative Protein	-	924515	924453	20	0.0274252	0.0196249	0	1.70093	0	0	0	1
mhigh22259	Putative Protein	-	922810	922748	20	0.00395228	0.00598002	0	1.20727	0	0	0	1
mhigh29570	Putative Protein	-	921972	921910	20	0.0910682	0.0428813	0	0.166667	0	0	0	1
mhigh36864	Putative Protein	-	920009	919947	20	0.00162133	0.00409992	0	3.23071	0	0	0	1
mhigh36889	Putative Protein	-	915731	915669	20	0.121078	0.0522151	0	5.44029	1	0	0	1
mhigh22326	Putative Protein	-	913240	913178	20	0.00837453	0.0175041	0	3.42238	0	0	0	1
mhigh36939	Putative Protein	-	911351	911289	20	0.0205499	0.0235746	0	2.59764	0	0	0	0
mhigh22349	Putative Protein	-	910762	910700	20	0.0017239	0.00223647	0	0.513928	0	0	0	1
mhigh37005	Putative Protein	-	903785	903723	20	0.00833069	0.012984	0	0.801587	0	0	0	0
mhigh14298	Putative Protein	+	15099	15161	20	0.00882566	0.014764	0	5.13635	1	0	0	0
mhigh37029	Putative Protein	-	901805	901743	20	0.00290724	0.00504748	0	3.85767	0	0	0	1
mhigh29757	Putative Protein	-	895431	895369	20	0.00759906	0.0124952	0	1.13033	0	0	0	2
mhigh37123	Putative Protein	-	890009	889947	20	0.0535483	0.0331706	0	9.73247	1	0	0	0
mhigh37139	Putative Protein	-	887396	887334	20	0.0496255	0.0310938	0	3.43295	0	0	0	0
mhigh37148	Putative Protein	-	886361	886299	20	0.0016261	0.00295793	0	0.681346	0	0	0	1
mhigh29833	Putative Protein	-	886131	886069	20	9.04762e-05	0.00045895	0	1.64463	0	0	0	0
mhigh37171	Putative Protein	-	883775	883713	20	0.0170125	0.0135307	0	10.5146	1	0	0	0
mhigh37172	Putative Protein	-	883433	883371	20	0.00632251	0.010217	0	10.4992	1	0	0	1
mhigh29868	Putative Protein	-	883128	883066	20	0.0140301	0.0137195	0	7.78704	1	0	0	1
mhigh22596	Putative Protein	-	879832	879770	20	0.0197786	0.0231154	0	7.78224	1	0	0	1
mhigh29880	Putative Protein	-	879789	879727	20	0.0217828	0.016095	0	7.38032	1	0	0	1
mhigh37223	Putative Protein	-	877919	877857	20	0.00830344	0.00793036	0	8.94263	1	0	0	0
mhigh22606	Putative Protein	-	877774	877712	20	0.00578521	0.00950315	0	8.83805	1	0	0	1
mhigh22638	Putative Protein	-	873916	873854	20	0.0153535	0.0151706	0	11.0001	1	0	0	0
mhigh37260	Putative Protein	-	872753	872691	20	0.00434759	0.0073203	0	8.93025	1	0	0	0
mhigh29932	Putative Protein	-	870306	870244	20	0.0925863	0.0367587	0	10.4666	1	0	0	0
mhigh22663	Putative Protein	-	869644	869582	20	0.0222958	0.0244047	0	10.7022	1	0	0	0
mhigh37431	Putative Protein	-	853355	853293	20	0.0987193	0.0400511	0	9.33612	1	0	0	2
mhigh37436	Putative Protein	-	853124	853062	20	0.0485832	0.0347898	0	8.9886	1	0	0	0
mhigh37438	Putative Protein	-	852788	852726	20	0.000190709	0.00064188	0	8.8451	1	0	0	1
mhigh30048	Putative Protein	-	847989	847927	20	0.00646501	0.00824721	0	8.3923	1	0	0	2
mhigh22798	Putative Protein	-	839503	839441	20	0.0686199	0.0438587	0	0	0	0	0	0
mhigh30076	Putative Protein	-	837441	837379	20	0.00362887	0.00741338	0	6.19276	1	0	0	0
mhigh30084	Putative Protein	-	837024	836962	20	0.0279172	0.0221848	0	5.64394	1	0	0	1
mhigh00875	Putative Protein	+	129625	129687	20	0.0081529	0.0136172	0	5.65472	1	0	0	0
mhigh37578	Putative Protein	-	833903	833841	20	0.00119785	0.00356922	0	5.1045	1	0	0	0
mhigh37584	Putative Protein	-	833375	833313	20	0.0315806	0.0210311	0	0.309524	0	0	0	0
mhigh30108	Putative Protein	-	833271	833209	20	0.0481747	0.0292026	0	0	0	0	0	0
mhigh37609	Putative Protein	-	831158	831096	20	0.00170959	0.0054318	0	0	0	0	0	0
mhigh37619	Putative Protein	-	830366	830304	20	0.00429046	0.0105573	0	0.531746	0	0	0	0
mhigh30117	Putative Protein	-	827949	827887	20	0.00244035	0.00502505	0	7.68885	1	0	0	0
mhigh37652	Putative Protein	-	825428	825366	20	0.000735022	0.00182422	0	5.08182	1	0	0	0
mhigh37680	Putative Protein	-	823748	823686	20	0.00549649	0.00557457	0	7.59557	1	0	0	0
mhigh30150	Putative Protein	-	823644	823582	20	0.076681	0.0365256	0	7.81621	1	0	0	0
mhigh22858	Putative Protein	-	823123	823061	20	0.00926055	0.0112696	0	8.83791	1	0	0	0
mhigh22880	Putative Protein	-	820531	820469	20	0.162282	0.0546854	0	5.7883	1	0	0	0
mhigh37691	Putative Protein	-	820394	820332	20	0.00476984	0.00569201	0	5.96484	1	0	0	1
mhigh37712	Putative Protein	-	818966	818904	20	0.00763964	0.00777473	0	6.64953	1	0	0	0
mhigh37715	Putative Protein	-	818675	818613	20	0.0967708	0.0444026	0	4.20772	0	0	0	0
mhigh37727	Putative Protein	-	816527	816465	20	0.00464768	0.00517659	0	7.79157	1	0	0	0
mhigh22890	Putative Protein	-	815845	815783	20	0.00755668	0.0133852	0	8.71025	1	0	0	1
mhigh37765	Putative Protein	-	813098	813036	20	0.151506	0.0564875	0	9.96866	1	0	0	0
mhigh30213	Putative Protein	-	813015	812953	20	0.00221369	0.00290291	0	9.93956	1	0	0	2
mhigh22898	Putative Protein	-	812686	812624	20	0.138395	0.0696911	0	9.11755	1	0	0	0
mhigh37799	Putative Protein	-	806777	806715	20	0.0195184	0.0175913	0	9.83188	1	0	0	1
mhigh30345	Putative Protein	-	791961	791899	20	0.0148623	0.0154497	0	8.92396	1	0	0	2
mhigh30348	Putative Protein	-	791697	791635	20	0.0104348	0.0199146	0	9.05215	1	0	0	0
mhigh00913	Putative Protein	+	134260	134322	20	0.000410559	0.0016507	0	7.92065	1	0	0	0
mhigh23075	Putative Protein	-	787285	787223	20	0.149459	0.0504006	0	4.26969	0	0	0	0
mhigh14301	Putative Protein	+	15879	15941	20	0.0817641	0.0382371	0	3.44233	0	0	0	1
mhigh15057	Putative Protein	+	134685	134747	20	0.0099843	0.00958473	0	4.10037	0	0	0	0
mhigh15063	Putative Protein	+	135375	135437	20	0.00568317	0.0081164	0	5.69617	1	0	0	2
mhigh37969	Putative Protein	-	773438	773376	20	0.00610746	0.0071416	0	8.89902	1	0	0	1
mhigh23234	Putative Protein	-	768958	768896	20	0.00315618	0.00437372	0	9.67295	1	0	0	0
mhigh30443	Putative Protein	-	767994	767932	20	0.021582	0.0184055	0	9.72949	1	0	0	0
mhigh23264	Putative Protein	-	766903	766841	20	0.00203954	0.00291383	0	9.58447	1	0	0	0
mhigh38003	Putative Protein	-	762935	762873	20	0.140871	0.0589211	0	6.13077	1	0	0	0
mhigh23331	Putative Protein	-	760129	760067	20	0.00287391	0.00600868	0	9.06236	1	0	0	2
mhigh30490	Putative Protein	-	759654	759592	20	0.0376841	0.0256179	0	6.49055	1	0	0	1
mhigh38025	Putative Protein	-	759605	759543	20	0.0395494	0.026915	0	6.94419	1	0	0	0
mhigh23344	Putative Protein	-	757033	756971	20	0.0268995	0.0270714	0	3.37126	0	0	0	0
mhigh23358	Putative Protein	-	755854	755792	20	0.111196	0.0447013	0	2.26641	0	0	0	1
mhigh38079	Putative Protein	-	753851	753789	20	0.140997	0.0460671	0	1.03577	0	0	0	1
mhigh38101	Putative Protein	-	748865	748803	20	0.187917	0.0564547	0	4.74161	1	0	0	1
mhigh30608	Putative Protein	-	746823	746761	20	0.0151746	0.020118	0	0.570885	0	0	0	1
mhigh38150	Putative Protein	-	744857	744795	20	0.00414638	0.00673952	0	8.64652	1	0	0	1
mhigh30618	Putative Protein	-	742548	742486	20	0.00291074	0.00860333	0	11.3121	1	0	0	1
mhigh30640	Putative Protein	-	740874	740812	20	0.00742643	0.0166016	0	11.4526	1	0	0	1
mhigh23424	Putative Protein	-	738952	738890	20	0.0550774	0.0342261	0	1.17177	0	0	0	0
mhigh38220	Putative Protein	-	733031	732969	20	0.0198546	0.0171044	0	0.261905	0	0	0	0
mhigh00950	Putative Protein	+	139057	139119	20	0.116915	0.0447497	0	6.89681	1	0	0	1
mhigh38229	Putative Protein	-	730055	729993	20	0.00431413	0.00693819	0	9.76826	1	0	0	0
mhigh38252	Putative Protein	-	728312	728250	20	0.00298181	0.00395439	0	10.9401	1	0	0	1
mhigh38263	Putative Protein	-	727625	727563	20	0.010215	0.0111229	0	11.2383	1	0	0	1
mhigh30726	Putative Protein	-	722910	722848	20	0.00351374	0.00467682	0	12.8873	1	0	0	1
mhigh15124	Putative Protein	+	140154	140216	20	0.0475741	0.0335145	0	7.16369	1	0	0	2
mhigh38317	Putative Protein	-	718841	718779	20	0.00329641	0.00457616	0	12.9534	1	0	0	0
mhigh38327	Putative Protein	-	716768	716706	20	0.0817235	0.0391806	0	11.9566	1	0	0	0
mhigh38337	Putative Protein	-	716015	715953	20	0.0204929	0.0231597	0	11.2694	1	0	0	0
mhigh38343	Putative Protein	-	715610	715548	20	0.00232881	0.00434381	0	11.8637	1	0	0	0
mhigh38372	Putative Protein	-	712334	712272	20	0.00338495	0.00563063	0	10.2904	1	0	0	2
mhigh38377	Putative Protein	-	711995	711933	20	0.00271562	0.00458265	0	11.362	1	0	0	2
mhigh38393	Putative Protein	-	706961	706899	20	0.0363029	0.0259819	0	6.31244	1	0	0	0
mhigh23607	Putative Protein	-	705769	705707	20	0.00373268	0.00709248	0	9.45861	1	0	0	1
mhigh30836	Putative Protein	-	705468	705406	20	0.00501268	0.00692099	0	8.58163	1	0	0	1
mhigh15160	Putative Protein	+	144318	144380	20	0.00362978	0.00679575	0	9.46322	1	0	0	1
mhigh08009	Putative Protein	+	144536	144598	20	0.0239656	0.0198501	0	8.59381	1	0	0	1
mhigh38540	Putative Protein	-	683084	683022	20	0.00740227	0.00777437	0	7.7178	1	0	0	1
mhigh38581	Putative Protein	-	680390	680328	20	0.0505699	0.031158	0	5.75567	1	0	0	1
mhigh30971	Putative Protein	-	678630	678568	20	0.283053	0.0670362	0	6.58107	1	0	0	0
mhigh15172	Putative Protein	+	145248	145310	20	0.0110721	0.0105099	0	10.0824	1	0	0	2
mhigh23747	Putative Protein	-	675325	675263	20	0.00893328	0.00918834	0	9.03652	1	0	0	2
mhigh15182	Putative Protein	+	146073	146135	20	0.00630894	0.00773211	0	9.85034	1	0	0	1
mhigh23870	Putative Protein	-	652162	652100	20	0.00596443	0.00938529	0	9.79519	1	0	0	1
mhigh23875	Putative Protein	-	650566	650504	20	0.00175862	0.00354868	0	9.57918	1	0	0	0
mhigh15201	Putative Protein	+	147810	147872	20	0.00653514	0.00926443	0	3.75474	0	0	0	1
mhigh31201	Putative Protein	-	638037	637975	20	0.00597094	0.0117731	0	10.2811	1	0	0	1
mhigh23963	Putative Protein	-	637027	636965	20	0.00611583	0.00827948	0	9.89281	1	0	0	2
mhigh23964	Putative Protein	-	636964	636902	20	0.0027938	0.00626764	0	9.82158	1	0	0	0
mhigh23968	Putative Protein	-	636754	636692	20	0.0529075	0.0261991	0	9.62034	1	0	0	0
mhigh24013	Putative Protein	-	630031	629969	20	0.00217384	0.00367153	0	6.6645	1	0	0	2
mhigh31258	Putative Protein	-	629571	629509	20	0.0348805	0.0255994	0	6.04831	1	0	0	1
mhigh24040	Putative Protein	-	626311	626249	20	0.154149	0.0589253	0	10.1766	1	0	0	2
mhigh31315	Putative Protein	-	623652	623590	20	0.00948909	0.00909633	0	9.83169	1	0	0	0
mhigh31374	Putative Protein	-	616878	616816	20	0.0531197	0.0388104	0	0.150794	0	0	0	1
mhigh24105	Putative Protein	-	616309	616247	20	0.00291958	0.00448561	0	1.23153	0	0	0	1
mhigh24107	Putative Protein	-	616192	616130	20	0.0153638	0.0154135	0	1.12535	0	0	0	0
mhigh31402	Putative Protein	-	614559	614497	20	0.0226562	0.0158153	0	0	0	0	0	1
mhigh24122	Putative Protein	-	612457	612395	20	0.00361536	0.00461047	0	6.98179	1	0	0	1
mhigh24158	Putative Protein	-	609436	609374	20	0.0141006	0.015602	0	1.17374	0	0	0	0
mhigh24186	Putative Protein	-	605143	605081	20	0.00776274	0.0113558	0	4.59221	0	0	0	0
mhigh39060	Putative Protein	-	603464	603402	20	0.00723181	0.00960773	0	0	0	0	0	0
mhigh31478	Putative Protein	-	599925	599863	20	0.0170316	0.0208096	0	8.48188	1	0	0	0
mhigh39085	Putative Protein	-	599102	599040	20	0.00340471	0.00706728	0	0.85836	0	0	0	0
mhigh24258	Putative Protein	-	597514	597452	20	0.00690993	0.00866378	0	4.78745	1	0	0	1
mhigh39103	Putative Protein	-	597494	597432	20	0.0167672	0.0206577	0	4.57582	0	0	0	0
mhigh31509	Putative Protein	-	595221	595159	20	0.00906908	0.0104466	0	7.36026	1	0	0	1
mhigh31510	Putative Protein	-	595152	595090	20	0.00605548	0.0147662	0	7.32062	1	0	0	1
mhigh39119	Putative Protein	-	592148	592086	20	0.00371345	0.00702784	0	3.89068	0	0	0	0
mhigh24315	Putative Protein	-	588523	588461	20	0.00286659	0.00595315	0	8.09469	1	0	0	1
mhigh24327	Putative Protein	-	587716	587654	20	0.0152087	0.0183001	0	8.68762	1	0	0	2
mhigh24348	Putative Protein	-	581926	581864	20	0.0127804	0.0163455	0	8.5963	1	0	0	1
mhigh39205	Putative Protein	-	578804	578742	20	0.013671	0.0151808	0	2.23708	0	0	0	1
mhigh24387	Putative Protein	-	574942	574880	20	0.00344464	0.0051452	0	9.43183	1	0	0	1
mhigh24397	Putative Protein	-	573199	573137	20	0.0204678	0.0175533	0	6.48277	1	0	0	0
mhigh14311	Putative Protein	+	17088	17150	20	0.00273572	0.006092	0	1.80179	0	0	0	0
mhigh24453	Putative Protein	-	567517	567455	20	0.00061966	0.00160335	0	8.17447	1	0	0	1
mhigh15251	Putative Protein	+	153672	153734	20	0.0229472	0.0214759	0	7.32758	1	0	0	0
mhigh31722	Putative Protein	-	557967	557905	20	0.101363	0.0418052	0	2.69065	0	0	0	0
mhigh24587	Putative Protein	-	550204	550142	20	0.00946772	0.011697	0	8.51324	1	0	0	1
mhigh31777	Putative Protein	-	549888	549826	20	0.0914396	0.0510127	0	7.28878	1	0	0	0
mhigh31789	Putative Protein	-	548118	548056	20	0.00173901	0.00346392	0	6.86659	1	0	0	1
mhigh39354	Putative Protein	-	546659	546597	20	0.00141084	0.00264836	0	0.927975	0	0	0	1
mhigh31832	Putative Protein	-	543147	543085	20	0.0180019	0.0155627	0	7.04411	1	0	0	3
mhigh24654	Putative Protein	-	542134	542072	20	0.0136766	0.0117402	0	5.37021	1	0	0	3
mhigh39473	Putative Protein	-	534224	534162	20	0.00757458	0.00847031	0	2.20775	0	0	0	2
mhigh39504	Putative Protein	-	530747	530685	20	0.0434185	0.0267304	0	0.896825	0	0	0	1
mhigh39516	Putative Protein	-	528719	528657	20	0.0245644	0.022654	0	2.27485	0	0	0	2
mhigh08094	Putative Protein	+	156764	156826	20	0.0826812	0.0404103	0	8.19228	1	0	0	0
mhigh39568	Putative Protein	-	522056	521994	20	0.0907303	0.0376585	0	0.401623	0	0	0	0
mhigh39573	Putative Protein	-	521414	521352	20	0.00453863	0.00683964	0	7.13113	1	0	0	0
mhigh39596	Putative Protein	-	519254	519192	20	0.0541786	0.0273631	0	0	0	0	0	1
mhigh39601	Putative Protein	-	517808	517746	20	0.0243743	0.0158264	0	0	0	0	0	2
mhigh24838	Putative Protein	-	517474	517412	20	0.0371472	0.0315695	0	0	0	0	0	0
mhigh32035	Putative Protein	-	517344	517282	20	0.0696266	0.0416498	0	0.764602	0	0	0	0
mhigh24897	Putative Protein	-	509944	509882	20	0.064604	0.0399247	0	6.55225	1	0	0	1
mhigh39672	Putative Protein	-	506555	506493	20	0.0177105	0.0130745	0	5.86154	1	0	0	0
mhigh14318	Putative Protein	+	17790	17852	20	0.00742008	0.0148044	0	0.5	0	0	0	1
mhigh01099	Putative Protein	+	159052	159114	20	0.0129524	0.0117372	0	7.03132	1	0	0	2
mhigh01100	Putative Protein	+	159118	159180	20	0.0281823	0.0224911	0	7.58804	1	0	0	1
mhigh25095	Putative Protein	-	484768	484706	20	0.000301305	0.000818387	0	4.09004	0	0	0	1
mhigh25141	Putative Protein	-	478759	478697	20	0.00314395	0.00843666	0	0.706349	0	0	0	1
mhigh32408	Putative Protein	-	474390	474328	20	0.265753	0.0667802	0	0.047619	0	0	0	2
mhigh25188	Putative Protein	-	473473	473411	20	0.00132867	0.00258815	0	0.5	0	0	0	0
mhigh15291	Putative Protein	+	162723	162785	20	0.00433818	0.00554791	0	3.96936	0	0	0	1
mhigh25210	Putative Protein	-	471238	471176	20	0.00503902	0.00582478	0	3.30088	0	0	0	0
mhigh32468	Putative Protein	-	467400	467338	20	0.0422212	0.0261251	0	0.373016	0	0	0	2
mhigh39984	Putative Protein	-	467372	467310	20	0.0458671	0.0229509	0	0.150794	0	0	0	0
mhigh32519	Putative Protein	-	461289	461227	20	0.00165883	0.00236287	0	0	0	0	0	2
mhigh40027	Putative Protein	-	458579	458517	20	0.0413015	0.0251802	0	0.620707	0	0	0	1
mhigh40041	Putative Protein	-	456908	456846	20	0.00394428	0.0108738	0	0.373016	0	0	0	0
mhigh40065	Putative Protein	-	455936	455874	20	0.00769343	0.00992513	0	0.0634921	0	0	0	1
mhigh40067	Putative Protein	-	455816	455754	20	0.120913	0.0556655	0	1.32109	0	0	0	0
mhigh15312	Putative Protein	+	165819	165881	20	0.0407356	0.0261378	0	5.17447	1	0	0	1
mhigh40078	Putative Protein	-	455117	455055	20	0.00134747	0.00286337	0	0	0	0	0	0
mhigh32583	Putative Protein	-	454815	454753	20	0.197932	0.066012	0	0	0	0	0	2
mhigh32592	Putative Protein	-	454026	453964	20	0.00328155	0.0043125	0	0.380952	0	0	0	1
mhigh32607	Putative Protein	-	453150	453088	20	0.00346716	0.00657666	0	0	0	0	0	1
mhigh40112	Putative Protein	-	448649	448587	20	0.0388911	0.022867	0	0.396825	0	0	0	1
mhigh32696	Putative Protein	-	447480	447418	20	0.00070232	0.00195262	0	0	0	0	0	0
mhigh32713	Putative Protein	-	445929	445867	20	0.0374058	0.0247721	0	0.0952381	0	0	0	0
mhigh01166	Putative Protein	+	167176	167238	20	0.0196709	0.020791	0	5.69455	1	0	0	0
mhigh40144	Putative Protein	-	444653	444591	20	0.140398	0.0516675	0	0.396825	0	0	0	0
mhigh40147	Putative Protein	-	444308	444246	20	0.00109849	0.00356308	0	1.02737	0	0	0	1
mhigh32729	Putative Protein	-	443145	443083	20	0.0056143	0.00798638	0	0	0	0	0	0
mhigh01183	Putative Protein	+	168310	168372	20	0.00410227	0.00826904	0	5.67503	1	0	0	3
mhigh40182	Putative Protein	-	440552	440490	20	0.0188447	0.0153249	0	4.01931	0	0	0	1
mhigh25471	Putative Protein	-	438988	438926	20	0.00264893	0.00851498	0	1.29248	0	0	0	2
mhigh25479	Putative Protein	-	437983	437921	20	0.0873543	0.0416363	0	0.325397	0	0	0	0
mhigh25485	Putative Protein	-	437206	437144	20	0.0167498	0.0221564	0	0	0	0	0	2
mhigh32781	Putative Protein	-	436599	436537	20	0.0930424	0.0478772	0	0	0	0	0	1
mhigh25507	Putative Protein	-	434908	434846	20	0.13459	0.056994	0	0.452381	0	0	0	0
mhigh08157	Putative Protein	+	169613	169675	20	0.0196469	0.0159373	0	9.37335	1	0	0	1
mhigh25510	Putative Protein	-	434122	434060	20	0.0346161	0.0244481	0	0.854004	0	0	0	0
mhigh08158	Putative Protein	+	169754	169816	20	0.00589749	0.00805154	0	9.09019	1	0	0	0
mhigh32843	Putative Protein	-	429012	428950	20	0.00149892	0.00367356	0	0	0	0	0	1
mhigh07080	Putative Protein	+	1670	1735	21	0.0221407	0.0204472	0	0	0	0	0	1
mhigh25564	Putative Protein	-	426130	426065	21	0.0141645	0.0173858	0	0.637526	0	0	0	2
mhigh25611	Putative Protein	-	421552	421487	21	0.00297376	0.00928028	0	0.912284	0	0	0	2
mhigh25624	Putative Protein	-	420076	420011	21	0.00954722	0.00954967	0	2.49214	0	0	0	0
mhigh40393	Putative Protein	-	417290	417225	21	0.0197092	0.0217497	0	10.2664	1	0	0	1
mhigh25649	Putative Protein	-	416068	416003	21	0.00742938	0.00918362	0	9.01127	1	0	0	0
mhigh25675	Putative Protein	-	412900	412835	21	0.00732435	0.00980341	0	7.93044	1	0	0	1
mhigh25676	Putative Protein	-	412825	412760	21	0.0156595	0.0174302	0	8.28824	1	0	0	1
mhigh25678	Putative Protein	-	412732	412667	21	0.0106857	0.0116121	0	8.5223	1	0	0	0
mhigh32982	Putative Protein	-	407937	407872	21	0.0451144	0.0266993	0	1.2983	0	0	0	0
mhigh32997	Putative Protein	-	406590	406525	21	0.0412606	0.0268005	0	0	0	0	0	2
mhigh25744	Putative Protein	-	404725	404660	21	0.0024461	0.00490649	0	0.325758	0	0	0	2
mhigh33091	Putative Protein	-	395244	395179	21	0.0455082	0.0368821	0	4.70306	1	0	0	1
mhigh25835	Putative Protein	-	395107	395042	21	0.00371909	0.0107671	0	4.20639	0	0	0	0
mhigh40552	Putative Protein	-	392336	392271	21	0.0018589	0.00598274	0	6.02155	1	0	0	1
mhigh01236	Putative Protein	+	175186	175251	21	0.0192826	0.0169511	0	7.90762	1	0	0	0
mhigh25879	Putative Protein	-	388291	388226	21	0.00134832	0.00346369	0	1.20085	0	0	0	1
mhigh33130	Putative Protein	-	386946	386881	21	0.00942515	0.012994	0	0	0	0	0	1
mhigh40616	Putative Protein	-	386123	386058	21	0.0258865	0.0261238	0	3.34969	0	0	0	2
mhigh40686	Putative Protein	-	377861	377796	21	0.0026841	0.00388071	0	0	0	0	0	0
mhigh25955	Putative Protein	-	377632	377567	21	0.0678887	0.0343023	0	0.0606061	0	0	0	0
mhigh33234	Putative Protein	-	372381	372316	21	0.00830362	0.00802129	0	0.965637	0	0	0	0
mhigh40719	Putative Protein	-	372086	372021	21	0.0357353	0.0227775	0	0	0	0	0	1
mhigh40729	Putative Protein	-	371429	371364	21	0.0310289	0.0186975	0	2.84436	0	0	0	0
mhigh33253	Putative Protein	-	369762	369697	21	0.0026841	0.00388071	0	0	0	0	0	0
mhigh25995	Putative Protein	-	369673	369608	21	0.00705023	0.0101573	0	0	0	0	0	1
mhigh33266	Putative Protein	-	368064	367999	21	0.0655337	0.0305045	0	2.277	0	0	0	0
mhigh40761	Putative Protein	-	367376	367311	21	0.13987	0.0432608	0	0	0	0	0	0
mhigh40788	Putative Protein	-	362489	362424	21	0.05182	0.033492	0	4.81908	1	0	0	1
mhigh26066	Putative Protein	-	361123	361058	21	0.211586	0.0609517	0	1.83021	0	0	0	1
mhigh33349	Putative Protein	-	360129	360064	21	0.0181743	0.0172509	0	0.113636	0	0	0	1
mhigh33364	Putative Protein	-	358449	358384	21	0.00328286	0.00754532	0	0	0	0	0	1
mhigh40816	Putative Protein	-	357881	357816	21	0.00340901	0.00577254	0	0.562041	0	0	0	1
mhigh26148	Putative Protein	-	351577	351512	21	0.00194397	0.00343787	0	1.23217	0	0	0	1
mhigh26172	Putative Protein	-	349096	349031	21	0.049605	0.0367146	0	0	0	0	0	0
mhigh40900	Putative Protein	-	348593	348528	21	0.0154755	0.0123606	0	0	0	0	0	1
mhigh33439	Putative Protein	-	348078	348013	21	0.00268205	0.00436701	0	1.37225	0	0	0	1
mhigh40924	Putative Protein	-	346283	346218	21	0.0514936	0.030931	0	0	0	0	0	0
mhigh26206	Putative Protein	-	345292	345227	21	0.00243172	0.0036779	0	2.4309	0	0	0	0
mhigh40932	Putative Protein	-	345029	344964	21	0.0256206	0.0246293	0	2.20061	0	0	0	1
mhigh40952	Putative Protein	-	341786	341721	21	0.121469	0.0514624	0	0	0	0	0	2
mhigh33513	Putative Protein	-	339495	339430	21	0.0310865	0.0224731	0	0	0	0	0	0
mhigh41002	Putative Protein	-	334013	333948	21	0.0642962	0.028532	0	0	0	0	0	1
mhigh41011	Putative Protein	-	333410	333345	21	0.0514442	0.032866	0	0.189394	0	0	0	3
mhigh33596	Putative Protein	-	329238	329173	21	0.00214858	0.00420268	0	0.699419	0	0	0	2
mhigh26327	Putative Protein	-	328291	328226	21	0.119234	0.0510029	0	3.15927	0	0	0	1
mhigh26390	Putative Protein	-	321685	321620	21	0.00459758	0.0119899	0	0	0	0	0	0
mhigh41139	Putative Protein	-	317378	317313	21	0.00565298	0.00826212	0	6.78671	1	0	0	0
mhigh26476	Putative Protein	-	313006	312941	21	0.00194123	0.00396731	0	2.64446	0	0	0	1
mhigh41195	Putative Protein	-	312512	312447	21	0.0236959	0.0222587	0	0.599414	0	0	0	0
mhigh33711	Putative Protein	-	312474	312409	21	0.022622	0.0178081	0	1.0204	0	0	0	2
mhigh26497	Putative Protein	-	310591	310526	21	0.000316813	0.00117826	0	2.63678	0	0	0	0
mhigh41217	Putative Protein	-	307985	307920	21	0.00104025	0.00167297	0	1.07073	0	0	0	0
mhigh41266	Putative Protein	-	302597	302532	21	0.0139168	0.0110782	0	1.03545	0	0	0	1
mhigh33873	Putative Protein	-	287250	287185	21	0.00185819	0.00351809	0	0.395227	0	0	0	2
mhigh33874	Putative Protein	-	287070	287005	21	0.000912414	0.00227269	0	0.363636	0	0	0	2
mhigh01325	Putative Protein	+	187849	187914	21	0.0673311	0.0346991	0	3.25415	0	0	0	0
mhigh33963	Putative Protein	-	277683	277618	21	0.0180223	0.0134947	0	0	0	0	0	0
mhigh33995	Putative Protein	-	272379	272314	21	0.0306455	0.0281442	0	0	0	0	0	0
mhigh41580	Putative Protein	-	263501	263436	21	0.0180223	0.0134947	0	0	0	0	0	0
mhigh08240	Putative Protein	+	189533	189598	21	0.0489972	0.0341955	0	2.82185	0	0	0	1
mhigh41612	Putative Protein	-	258194	258129	21	0.0306455	0.0281442	0	0	0	0	0	0
mhigh27010	Putative Protein	-	251881	251816	21	0.00202966	0.00363734	0	4.06733	0	0	0	0
mhigh34208	Putative Protein	-	249873	249808	21	0.00524287	0.00543344	0	4.2638	0	0	0	0
mhigh27062	Putative Protein	-	247021	246956	21	0.0012029	0.00256084	0	0	0	0	0	1
mhigh34224	Putative Protein	-	246837	246772	21	0.103499	0.0432155	0	0	0	0	0	0
mhigh27072	Putative Protein	-	245707	245642	21	0.0152901	0.0116681	0	1	0	0	0	0
mhigh34235	Putative Protein	-	245505	245440	21	0.00714771	0.00903205	0	1.39938	0	0	0	0
mhigh01373	Putative Protein	+	192205	192270	21	0.00551782	0.00776778	0	6.12554	1	0	0	0
mhigh41706	Putative Protein	-	243599	243534	21	0.00659896	0.00716116	0	0.356061	0	0	0	2
mhigh34255	Putative Protein	-	243321	243256	21	0.000695427	0.00148377	0	2.53532	0	0	0	0
mhigh27125	Putative Protein	-	239581	239516	21	0.0578494	0.0282155	0	2.14145	0	0	0	1
mhigh41798	Putative Protein	-	234203	234138	21	0.0206112	0.0190415	0	2.48544	0	0	0	0
mhigh34343	Putative Protein	-	233691	233626	21	0.0107323	0.0104753	0	0.89933	0	0	0	2
mhigh34355	Putative Protein	-	232542	232477	21	0.00642361	0.00827618	0	0.890795	0	0	0	0
mhigh41822	Putative Protein	-	232094	232029	21	0.0144994	0.0177988	0	1.71473	0	0	0	1
mhigh34389	Putative Protein	-	229062	228997	21	0.00259696	0.00602148	0	3.48628	0	0	0	2
mhigh41852	Putative Protein	-	228260	228195	21	0.0352549	0.0221131	0	1.19942	0	0	0	1
mhigh34398	Putative Protein	-	227592	227527	21	0.00338993	0.0100342	0	0.710287	0	0	0	1
mhigh27236	Putative Protein	-	226420	226355	21	0.0014937	0.00187119	0	0.743463	0	0	0	0
mhigh27283	Putative Protein	-	221332	221267	21	0.00137825	0.0032274	0	0.792481	0	0	0	1
mhigh34464	Putative Protein	-	220380	220315	21	0.0103912	0.0151878	0	1.18182	0	0	0	1
mhigh27300	Putative Protein	-	217768	217703	21	0.00606985	0.0115289	0	0	0	0	0	1
mhigh34520	Putative Protein	-	213363	213298	21	0.0130861	0.0149775	0	2.93329	0	0	0	2
mhigh34525	Putative Protein	-	212427	212362	21	0.0632149	0.0440407	0	0.548747	0	0	0	1
mhigh34553	Putative Protein	-	208425	208360	21	0.0685347	0.032712	0	0.587343	0	0	0	1
mhigh42012	Putative Protein	-	208283	208218	21	0.013603	0.01571	0	1.9066	0	0	0	2
mhigh42059	Putative Protein	-	202634	202569	21	0.203055	0.0644636	0	5.58685	1	0	0	0
mhigh42061	Putative Protein	-	202493	202428	21	0.201406	0.0699295	0	5.99399	1	0	0	0
mhigh27450	Putative Protein	-	197998	197933	21	0.109169	0.0503531	0	3.93519	0	0	0	0
mhigh34681	Putative Protein	-	192294	192229	21	0.0129049	0.0112256	0	1.58249	0	0	0	0
mhigh34710	Putative Protein	-	189588	189523	21	0.00329047	0.0046155	0	6.64646	1	0	0	0
mhigh42163	Putative Protein	-	188651	188586	21	0.0572243	0.0377734	0	5.54812	1	0	0	2
mhigh34749	Putative Protein	-	184437	184372	21	0.00601697	0.00815321	0	0	0	0	0	0
mhigh34764	Putative Protein	-	182814	182749	21	0.0117507	0.0177774	0	6.14884	1	0	0	2
mhigh42228	Putative Protein	-	181280	181215	21	0.00807038	0.00934846	0	0	0	0	0	0
mhigh27617	Putative Protein	-	172996	172931	21	0.0151529	0.018594	0	1.7898	0	0	0	1
mhigh34828	Putative Protein	-	172929	172864	21	0.00340351	0.00965648	0	1.19915	0	0	0	1
mhigh42312	Putative Protein	-	172388	172323	21	0.0291506	0.0275933	0	0.219275	0	0	0	1
mhigh34852	Putative Protein	-	171087	171022	21	0.000643817	0.00130233	0	1.93454	0	0	0	0
mhigh27651	Putative Protein	-	168172	168107	21	0.0411915	0.0331662	0	0.985383	0	0	0	0
mhigh27658	Putative Protein	-	167554	167489	21	0.0472988	0.0348438	0	1.41029	0	0	0	0
mhigh27665	Putative Protein	-	166207	166142	21	0.00192488	0.00336139	0	1.11463	0	0	0	1
mhigh27680	Putative Protein	-	164737	164672	21	0.00390897	0.00676642	0	0	0	0	0	0
mhigh42383	Putative Protein	-	164249	164184	21	0.0048152	0.0115952	0	0.726008	0	0	0	1
mhigh27703	Putative Protein	-	161293	161228	21	0.163802	0.053219	0	5.59699	1	0	0	0
mhigh42432	Putative Protein	-	159644	159579	21	0.00995946	0.00907766	0	2.03512	0	0	0	0
mhigh27746	Putative Protein	-	155677	155612	21	0.0155246	0.0211765	0	3.83699	0	0	0	1
mhigh27796	Putative Protein	-	151744	151679	21	0.0026272	0.00422523	0	1.27902	0	0	0	2
mhigh27799	Putative Protein	-	151459	151394	21	0.00192419	0.00495496	0	0.684541	0	0	0	1
mhigh42500	Putative Protein	-	150908	150843	21	0.0166849	0.0174954	0	2.36809	0	0	0	0
mhigh35065	Putative Protein	-	146877	146812	21	0.0078037	0.0112354	0	2.27816	0	0	0	2
mhigh42520	Putative Protein	-	146519	146454	21	0.0024731	0.00447215	0	3.29571	0	0	0	1
mhigh35068	Putative Protein	-	146496	146431	21	0.0773913	0.0366217	0	3.42749	0	0	0	0
mhigh27888	Putative Protein	-	140563	140498	21	0.0318416	0.019718	0	4.64371	1	0	0	0
mhigh15582	Putative Protein	+	203319	203384	21	0.0159586	0.0139534	0	5.22327	1	0	0	0
mhigh35174	Putative Protein	-	132252	132187	21	0.00823183	0.00884147	0	1.8855	0	0	0	1
mhigh35195	Putative Protein	-	130815	130750	21	0.0283017	0.0194079	0	5.11636	1	0	0	1
mhigh35214	Putative Protein	-	128727	128662	21	0.0942212	0.0467673	0	3.53173	0	0	0	0
mhigh28013	Putative Protein	-	122962	122897	21	0.146791	0.051819	0	2.10475	0	0	0	0
mhigh35277	Putative Protein	-	121758	121693	21	0.002508	0.00501744	0	5.9921	1	0	0	0
mhigh01466	Putative Protein	+	205036	205101	21	0.000315714	0.00118148	0	3.4332	0	0	0	0
mhigh42755	Putative Protein	-	118835	118770	21	0.0448886	0.0234042	0	4.68518	1	0	0	0
mhigh42774	Putative Protein	-	116180	116115	21	0.000479357	0.00169364	0	2.55218	0	0	0	0
mhigh42776	Putative Protein	-	116051	115986	21	0.00316111	0.00526427	0	2.83605	0	0	0	1
mhigh28120	Putative Protein	-	111214	111149	21	0.0190274	0.0145265	0	0	0	0	0	1
mhigh07255	Putative Protein	+	21233	21298	21	0.0178494	0.0166494	0	0.296172	0	0	0	1
mhigh28159	Putative Protein	-	107317	107252	21	0.004953	0.0120102	0	0	0	0	0	0
mhigh35437	Putative Protein	-	99360	99295	21	0.0756376	0.0449936	0	0.684541	0	0	0	1
mhigh28246	Putative Protein	-	96988	96923	21	0.00349191	0.00652014	0	2.76598	0	0	0	1
mhigh42956	Putative Protein	-	96122	96057	21	0.0562019	0.0248129	0	1.10487	0	0	0	0
mhigh35501	Putative Protein	-	92007	91942	21	0.0078322	0.0097888	0	4.1238	0	0	0	0
mhigh01493	Putative Protein	+	207490	207555	21	0.00178707	0.00365926	0	1.33797	0	0	0	0
mhigh35513	Putative Protein	-	90795	90730	21	0.212999	0.0632503	0	3.31667	0	0	0	1
mhigh28319	Putative Protein	-	88735	88670	21	0.00265452	0.00488066	0	0	0	0	0	0
mhigh01509	Putative Protein	+	208876	208941	21	0.00446511	0.00821313	0	7.49011	1	0	0	1
mhigh43044	Putative Protein	-	79901	79836	21	0.172598	0.0745265	0	0.94697	0	0	0	1
mhigh43057	Putative Protein	-	78032	77967	21	0.03198	0.0249605	0	1.90882	0	0	0	1
mhigh28405	Putative Protein	-	76015	75950	21	0.00742697	0.0107611	0	0.765892	0	0	0	1
mhigh35704	Putative Protein	-	70407	70342	21	0.0133567	0.0157592	0	0	0	0	0	2
mhigh35712	Putative Protein	-	69675	69610	21	0.00569948	0.0129448	0	0	0	0	0	0
mhigh15628	Putative Protein	+	210300	210365	21	0.00908401	0.00963498	0	8.71199	1	0	0	2
mhigh28478	Putative Protein	-	67699	67634	21	0.00782866	0.0159157	0	1.00815	0	0	0	1
mhigh28506	Putative Protein	-	64732	64667	21	0.0218917	0.0151752	0	7.81775	1	0	0	2
mhigh28511	Putative Protein	-	64033	63968	21	0.0708858	0.0349192	0	5.46707	1	0	0	0
mhigh35757	Putative Protein	-	64002	63937	21	0.0052756	0.0115652	0	5.60418	1	0	0	1
mhigh43187	Putative Protein	-	58406	58341	21	0.00424928	0.00694134	0	9.27422	1	0	0	2
mhigh35808	Putative Protein	-	54357	54292	21	0.120107	0.0591215	0	2.12757	0	0	0	1
mhigh28616	Putative Protein	-	50905	50840	21	0.0163702	0.0180972	0	1.2526	0	0	0	2
mhigh43315	Putative Protein	-	46532	46467	21	0.00823775	0.012618	0	1.85095	0	0	0	1
mhigh43334	Putative Protein	-	44459	44394	21	0.0026797	0.00543549	0	0.106061	0	0	0	0
mhigh35933	Putative Protein	-	39885	39820	21	0.0010086	0.00245987	0	0.712714	0	0	0	0
mhigh01523	Putative Protein	+	215194	215259	21	0.0118704	0.0183548	0	10.1132	1	0	0	0
mhigh43409	Putative Protein	-	35942	35877	21	0.142428	0.0509462	0	0.517726	0	0	0	2
mhigh08387	Putative Protein	+	215336	215401	21	0.0385392	0.0263415	0	10.1242	1	0	0	1
mhigh43427	Putative Protein	-	32351	32286	21	0.00151148	0.00380841	0	0	0	0	0	1
mhigh01533	Putative Protein	+	216019	216084	21	0.00245522	0.00388925	0	10.4552	1	0	0	2
mhigh36013	Putative Protein	-	31533	31468	21	0.015645	0.0137762	0	1.63879	0	0	0	2
mhigh01534	Putative Protein	+	216088	216153	21	0.00460715	0.00622661	0	10.5009	1	0	0	1
mhigh28796	Putative Protein	-	28186	28121	21	0.138712	0.051142	0	1.29597	0	0	0	2
mhigh28871	Putative Protein	-	18055	17990	21	0.031187	0.0227163	0	3.87612	0	0	0	0
mhigh36114	Putative Protein	-	16650	16585	21	0.00117359	0.00448905	0	7.40124	1	0	0	0
mhigh43575	Putative Protein	-	14219	14154	21	0.0056765	0.00824639	0	0.984154	0	0	0	0
mhigh36154	Putative Protein	-	12924	12859	21	0.0117211	0.0111536	0	2.16174	0	0	0	1
mhigh01595	Putative Protein	+	220234	220299	21	0.0189361	0.01582	0	10.3308	1	0	0	0
mhigh36189	Putative Protein	-	10026	9961	21	0.0395065	0.034402	0	2.45818	0	0	0	1
mhigh36204	Putative Protein	-	8157	8092	21	0.00849692	0.0137647	0	2.21444	0	0	0	0
mhigh28961	Putative Protein	-	5107	5042	21	0.0464646	0.0257536	0	1.30568	0	0	0	0
mhigh43663	Putative Protein	-	1208	1143	21	0.0129362	0.0166255	0	0	0	0	0	0
mhigh08424	Putative Protein	+	225491	225556	21	0.0617575	0.0385288	0	11.3208	1	0	0	0
mhigh08428	Putative Protein	+	225836	225901	21	0.00573275	0.0107145	0	10.782	1	0	0	0
mhigh08440	Putative Protein	+	226919	226984	21	0.0341008	0.0274723	0	11.1189	1	0	0	0
mhigh08443	Putative Protein	+	227087	227152	21	0.00356409	0.00353647	0	11.6092	1	0	0	2
mhigh08455	Putative Protein	+	228059	228124	21	0.00842549	0.0111041	0	11.6708	1	0	0	0
mhigh08468	Putative Protein	+	228914	228979	21	0.00156675	0.00307639	0	11.0916	1	0	0	0
mhigh07264	Putative Protein	+	23585	23650	21	0.00381822	0.00903817	0	6.74701	1	0	0	0
mhigh01745	Putative Protein	+	242731	242796	21	0.0147867	0.0156603	0	10.7203	1	0	0	0
mhigh01749	Putative Protein	+	243019	243084	21	0.0057098	0.0126746	0	10.8447	1	0	0	2
mhigh15816	Putative Protein	+	250866	250931	21	0.0220022	0.0161455	0	9.3898	1	0	0	1
mhigh08595	Putative Protein	+	252521	252586	21	0.00668437	0.0163307	0	6.97372	1	0	0	1
mhigh08599	Putative Protein	+	252941	253006	21	0.00127545	0.0020666	0	3.51645	0	0	0	0
mhigh08630	Putative Protein	+	257531	257596	21	0.00182679	0.00273445	0	0	0	0	0	0
mhigh07270	Putative Protein	+	25670	25735	21	0.00340931	0.00852094	0	6.30419	1	0	0	2
mhigh01900	Putative Protein	+	263452	263517	21	0.00506495	0.0103653	0	0	0	0	0	0
mhigh01917	Putative Protein	+	264652	264717	21	0.00589223	0.00778215	0	0	0	0	0	0
mhigh01922	Putative Protein	+	265234	265299	21	0.0011152	0.00218402	0	0	0	0	0	0
mhigh15892	Putative Protein	+	271722	271787	21	0.00182679	0.00273445	0	0	0	0	0	0
mhigh08739	Putative Protein	+	277634	277699	21	0.00506495	0.0103653	0	0	0	0	0	0
mhigh08756	Putative Protein	+	278834	278899	21	0.00589223	0.00778215	0	0	0	0	0	0
mhigh08761	Putative Protein	+	279419	279484	21	0.0011152	0.00218402	0	0	0	0	0	0
mhigh08806	Putative Protein	+	286610	286675	21	0.043785	0.0297158	0	3.16096	0	0	0	0
mhigh08825	Putative Protein	+	288128	288193	21	0.0479222	0.0291395	0	5.32873	1	0	0	1
mhigh08827	Putative Protein	+	288335	288400	21	0.0102355	0.0115921	0	5.81812	1	0	0	0
mhigh16002	Putative Protein	+	292542	292607	21	0.0234845	0.0213456	0	1.96763	0	0	0	0
mhigh16038	Putative Protein	+	295695	295760	21	0.0158952	0.0173575	0	1.35452	0	0	0	0
mhigh16075	Putative Protein	+	299745	299810	21	0.00536513	0.00753044	0	3.37959	0	0	0	0
mhigh16085	Putative Protein	+	300738	300803	21	0.00646331	0.00800004	0	0.621276	0	0	0	2
mhigh00267	Putative Protein	+	31951	32016	21	0.00699121	0.00660908	0	9.60394	1	0	0	1
mhigh08917	Putative Protein	+	303038	303103	21	0.00539573	0.00657706	0	4.86532	1	0	0	0
mhigh16140	Putative Protein	+	306306	306371	21	0.00396342	0.00506111	0	10.1615	1	0	0	1
mhigh08959	Putative Protein	+	310829	310894	21	0.0212019	0.0210658	0	11.2567	1	0	0	1
mhigh07306	Putative Protein	+	33002	33067	21	0.00601317	0.0130954	0	9.90118	1	0	0	0
mhigh02170	Putative Protein	+	326956	327021	21	0.0218784	0.0179839	0	6.71875	1	0	0	2
mhigh02194	Putative Protein	+	329611	329676	21	0.0234494	0.0169312	0	13.2741	1	0	0	0
mhigh02217	Putative Protein	+	330913	330978	21	0.011072	0.0129069	0	9.97149	1	0	0	0
mhigh16348	Putative Protein	+	335052	335117	21	0.0089152	0.00973965	0	0.792481	0	0	0	0
mhigh02269	Putative Protein	+	335287	335352	21	0.00249766	0.00531617	0	13.5962	1	0	0	0
mhigh02286	Putative Protein	+	337429	337494	21	0.014369	0.0151152	0	0	0	0	0	0
mhigh09189	Putative Protein	+	343487	343552	21	0.0400283	0.0324607	0	7.58492	1	0	0	0
mhigh16419	Putative Protein	+	345231	345296	21	0.00530814	0.00869032	0	8.79983	1	0	0	1
mhigh00002	Putative Protein	+	253	318	21	0.0116951	0.0111229	0	1.35542	0	0	0	0
mhigh09228	Putative Protein	+	349478	349543	21	0.101509	0.0385548	0	6.07858	1	0	0	1
mhigh16480	Putative Protein	+	351063	351128	21	0.00878408	0.0102996	0	7.15002	1	0	0	0
mhigh02333	Putative Protein	+	351943	352008	21	0.0326682	0.0260057	0	8.70711	1	0	0	0
mhigh02355	Putative Protein	+	355453	355518	21	0.00194297	0.00280721	0	7.80445	1	0	0	1
mhigh16544	Putative Protein	+	357327	357392	21	0.0137035	0.011669	0	7.34038	1	0	0	2
mhigh09256	Putative Protein	+	358769	358834	21	0.034028	0.0230245	0	9.44176	1	0	0	0
mhigh02385	Putative Protein	+	361432	361497	21	0.0144649	0.0121414	0	6.15011	1	0	0	0
mhigh02396	Putative Protein	+	362044	362109	21	0.0801192	0.0385896	0	7.24009	1	0	0	1
mhigh09287	Putative Protein	+	362474	362539	21	0.000697778	0.00147427	0	6.10823	1	0	0	0
mhigh16614	Putative Protein	+	374511	374576	21	0.0294752	0.0224518	0	8.37562	1	0	0	0
mhigh16624	Putative Protein	+	377613	377678	21	0.0146569	0.0228217	0	6.88359	1	0	0	0
mhigh07379	Putative Protein	+	40784	40849	21	0.0010889	0.00253218	0	9.30545	1	0	0	1
mhigh09476	Putative Protein	+	383615	383680	21	0.0174838	0.0178985	0	3.98821	0	0	0	1
mhigh16650	Putative Protein	+	383673	383738	21	0.161701	0.049507	0	3.94493	0	0	0	0
mhigh02564	Putative Protein	+	384877	384942	21	0.00372179	0.00618818	0	3.85902	0	0	0	0
mhigh02578	Putative Protein	+	386431	386496	21	0.00179187	0.00278009	0	3.051	0	0	0	0
mhigh16680	Putative Protein	+	387105	387170	21	0.0023315	0.00400824	0	10.3463	1	0	0	1
mhigh09524	Putative Protein	+	388553	388618	21	0.00621004	0.00603059	0	3.5904	0	0	0	1
mhigh16786	Putative Protein	+	397989	398054	21	0.0312654	0.0223632	0	2.39476	0	0	0	2
mhigh09569	Putative Protein	+	398489	398554	21	0.0328067	0.0245624	0	9.86639	1	0	0	0
mhigh02663	Putative Protein	+	400936	401001	21	0.0597857	0.032705	0	8.36216	1	0	0	0
mhigh02665	Putative Protein	+	401107	401172	21	0.0900595	0.0358159	0	8.34134	1	0	0	1
mhigh02676	Putative Protein	+	401761	401826	21	0.046668	0.0340696	0	8.7295	1	0	0	1
mhigh09639	Putative Protein	+	407240	407305	21	0.142324	0.0623537	0	11.0608	1	0	0	0
mhigh16833	Putative Protein	+	408534	408599	21	0.0137511	0.015568	0	2.60828	0	0	0	1
mhigh16861	Putative Protein	+	412302	412367	21	0.00730421	0.0135841	0	1	0	0	0	1
mhigh09685	Putative Protein	+	412652	412717	21	0.0109816	0.0143956	0	0.113636	0	0	0	1
mhigh00327	Putative Protein	+	44866	44931	21	0.0432714	0.0274143	0	7.68846	1	0	0	1
mhigh09708	Putative Protein	+	415856	415921	21	0.0123987	0.0136027	0	1.91405	0	0	0	0
mhigh16919	Putative Protein	+	417729	417794	21	0.153465	0.0477132	0	8.16703	1	0	0	2
mhigh16926	Putative Protein	+	418209	418274	21	0.0182891	0.0182843	0	11.5418	1	0	0	0
mhigh16934	Putative Protein	+	419259	419324	21	0.00171443	0.00313464	0	9.23845	1	0	0	1
mhigh09730	Putative Protein	+	422987	423052	21	0.0693023	0.04041	0	10.1305	1	0	0	1
mhigh16995	Putative Protein	+	425670	425735	21	0.0018094	0.0029593	0	9.38085	1	0	0	0
mhigh17004	Putative Protein	+	426222	426287	21	0.00491464	0.00949668	0	9.11833	1	0	0	0
mhigh02835	Putative Protein	+	427849	427914	21	0.00522147	0.00612578	0	8.66956	1	0	0	1
mhigh09766	Putative Protein	+	430331	430396	21	0.00367167	0.00765745	0	8.00734	1	0	0	0
mhigh17047	Putative Protein	+	433626	433691	21	0.0258434	0.0240707	0	12.1771	1	0	0	0
mhigh09866	Putative Protein	+	449690	449755	21	0.0803915	0.0451396	0	9.13014	1	0	0	0
mhigh09985	Putative Protein	+	461453	461518	21	0.0317037	0.025635	0	8.77029	1	0	0	2
mhigh17172	Putative Protein	+	462228	462293	21	0.026934	0.023339	0	7.05465	1	0	0	0
mhigh14493	Putative Protein	+	49563	49628	21	0.00493746	0.00650327	0	9.19416	1	0	0	1
mhigh17238	Putative Protein	+	470625	470690	21	0.00137434	0.00313665	0	7.69205	1	0	0	1
mhigh10079	Putative Protein	+	473153	473218	21	0.0374478	0.025869	0	10.1331	1	0	0	2
mhigh10082	Putative Protein	+	473483	473548	21	0.0101781	0.0125628	0	9.84674	1	0	0	1
mhigh17260	Putative Protein	+	475206	475271	21	0.000415166	0.0008935	0	10.5062	1	0	0	1
mhigh14498	Putative Protein	+	50223	50288	21	0.0374771	0.0212602	0	3.25025	0	0	0	0
mhigh10139	Putative Protein	+	480032	480097	21	0.00236123	0.00495717	0	9.25305	1	0	0	0
mhigh17291	Putative Protein	+	481323	481388	21	0.0294084	0.0256723	0	1.70712	0	0	0	0
mhigh17308	Putative Protein	+	482346	482411	21	0.0056725	0.00702771	0	4.52129	0	0	0	0
mhigh10157	Putative Protein	+	487670	487735	21	0.089765	0.0451536	0	0	0	0	0	0
mhigh07447	Putative Protein	+	52412	52477	21	0.0160743	0.0151498	0	7.00763	1	0	0	0
mhigh17387	Putative Protein	+	494580	494645	21	0.00999883	0.0107625	0	0.502005	0	0	0	1
mhigh03172	Putative Protein	+	499573	499638	21	0.037146	0.0304272	0	5.097	1	0	0	0
mhigh00042	Putative Protein	+	5893	5958	21	0.00593731	0.00677581	0	2.6495	0	0	0	1
mhigh03201	Putative Protein	+	501700	501765	21	0.0146156	0.01175	0	6.15727	1	0	0	0
mhigh03203	Putative Protein	+	501934	501999	21	0.0142228	0.0112153	0	6.12552	1	0	0	2
mhigh03211	Putative Protein	+	502888	502953	21	0.0055382	0.0100583	0	2.86342	0	0	0	0
mhigh17449	Putative Protein	+	507588	507653	21	0.000843416	0.00251151	0	3.86449	0	0	0	0
mhigh17488	Putative Protein	+	514041	514106	21	0.109301	0.0501925	0	5.38723	1	0	0	0
mhigh17491	Putative Protein	+	514359	514424	21	0.0368447	0.0253887	0	9.40533	1	0	0	1
mhigh17501	Putative Protein	+	516138	516203	21	0.0188961	0.0159738	0	9.50179	1	0	0	1
mhigh10375	Putative Protein	+	517865	517930	21	0.00537854	0.00699617	0	8.69374	1	0	0	1
mhigh10396	Putative Protein	+	519470	519535	21	0.00473022	0.00844311	0	7.20154	1	0	0	0
mhigh10409	Putative Protein	+	521315	521380	21	0.334916	0.0643367	0	0.628663	0	0	0	0
mhigh03316	Putative Protein	+	521473	521538	21	0.012515	0.0171457	0	3.72371	0	0	0	2
mhigh03340	Putative Protein	+	528577	528642	21	0.00352377	0.00985097	0	7.19382	1	0	0	1
mhigh17615	Putative Protein	+	536700	536765	21	0.0110254	0.0173816	0	5.45307	1	0	0	0
mhigh03454	Putative Protein	+	544318	544383	21	0.00231412	0.00338041	0	4.3314	0	0	0	1
mhigh03493	Putative Protein	+	547966	548031	21	0.0215306	0.0204608	0	2.95738	0	0	0	2
mhigh10662	Putative Protein	+	555182	555247	21	0.0222114	0.0167071	0	3.68149	0	0	0	1
mhigh03538	Putative Protein	+	555883	555948	21	0.000505082	0.00162618	0	4.44344	0	0	0	1
mhigh03542	Putative Protein	+	556699	556764	21	0.0558061	0.0285395	0	1.20157	0	0	0	2
mhigh14554	Putative Protein	+	58707	58772	21	0.00257584	0.00839885	0	1.67283	0	0	0	0
mhigh03577	Putative Protein	+	560536	560601	21	0.00734179	0.00918569	0	7.11494	1	0	0	1
mhigh03598	Putative Protein	+	562750	562815	21	0.00755599	0.0120349	0	0.943996	0	0	0	0
mhigh03622	Putative Protein	+	565258	565323	21	0.015634	0.015035	0	0	0	0	0	1
mhigh17842	Putative Protein	+	565911	565976	21	0.0313098	0.022585	0	0	0	0	0	0
mhigh17852	Putative Protein	+	566727	566792	21	0.00123993	0.00206674	0	0.0454545	0	0	0	0
mhigh14560	Putative Protein	+	59367	59432	21	0.0299791	0.0248856	0	0.566473	0	0	0	0
mhigh17865	Putative Protein	+	568011	568076	21	0.066643	0.0425398	0	0	0	0	0	1
mhigh03636	Putative Protein	+	568279	568344	21	0.0167483	0.0186226	0	0.5	0	0	0	3
mhigh17875	Putative Protein	+	571002	571067	21	0.0219168	0.0203247	0	0	0	0	0	0
mhigh17967	Putative Protein	+	580344	580409	21	0.000500602	0.00182711	0	0.73044	0	0	0	2
mhigh03796	Putative Protein	+	586726	586791	21	0.00124566	0.00245855	0	1.65346	0	0	0	0
mhigh10926	Putative Protein	+	587336	587401	21	0.0886147	0.0537207	0	0.545455	0	0	0	0
mhigh10928	Putative Protein	+	587510	587575	21	0.023386	0.0184673	0	0.253862	0	0	0	0
mhigh10936	Putative Protein	+	588533	588598	21	0.00254209	0.00582114	0	3.77766	0	0	0	0
mhigh10945	Putative Protein	+	589580	589645	21	0.00159834	0.00297575	0	0	0	0	0	1
mhigh00462	Putative Protein	+	61549	61614	21	0.00778966	0.0104073	0	0.310606	0	0	0	0
mhigh03867	Putative Protein	+	595855	595920	21	0.00344686	0.00531268	0	4.16576	0	0	0	1
mhigh03882	Putative Protein	+	597289	597354	21	0.00786468	0.00841144	0	4.99484	1	0	0	1
mhigh11012	Putative Protein	+	600383	600448	21	0.00396009	0.00539513	0	9.58946	1	0	0	1
mhigh18166	Putative Protein	+	602493	602558	21	0.0803954	0.0374846	0	5.99977	1	0	0	1
mhigh00053	Putative Protein	+	6976	7041	21	0.00163313	0.00291914	0	3.26539	0	0	0	0
mhigh18203	Putative Protein	+	606054	606119	21	0.0011086	0.00255617	0	0.987423	0	0	0	1
mhigh18224	Putative Protein	+	607881	607946	21	0.00379569	0.00542538	0	0	0	0	0	0
mhigh07500	Putative Protein	+	63275	63340	21	0.00339601	0.00573731	0	5.7441	1	0	0	1
mhigh18284	Putative Protein	+	615774	615839	21	0.00729864	0.00735317	0	8.6991	1	0	0	0
mhigh11165	Putative Protein	+	617090	617155	21	0.00273409	0.00521551	0	4.50002	0	0	0	1
mhigh18340	Putative Protein	+	621432	621497	21	0.0039891	0.01161	0	0.792481	0	0	0	0
mhigh04059	Putative Protein	+	627277	627342	21	0.0556862	0.028937	0	0.204545	0	0	0	1
mhigh18393	Putative Protein	+	628515	628580	21	0.00259887	0.00689046	0	2.91787	0	0	0	1
mhigh18418	Putative Protein	+	632376	632441	21	0.0490794	0.0276364	0	0.9593	0	0	0	0
mhigh04115	Putative Protein	+	636358	636423	21	0.00724134	0.00939406	0	1.13658	0	0	0	0
mhigh18459	Putative Protein	+	637809	637874	21	0.0836519	0.0440994	0	1.71116	0	0	0	0
mhigh18480	Putative Protein	+	640914	640979	21	0.0235627	0.0206068	0	0	0	0	0	0
mhigh04168	Putative Protein	+	641086	641151	21	0.00371783	0.00663076	0	0	0	0	0	2
mhigh18482	Putative Protein	+	641100	641165	21	0.026034	0.01828	0	0	0	0	0	0
mhigh14620	Putative Protein	+	66756	66821	21	0.00495468	0.00868868	0	11.1479	1	0	0	1
mhigh00066	Putative Protein	+	7840	7905	21	0.00350787	0.00610567	0	4.98054	1	0	0	1
mhigh11452	Putative Protein	+	650051	650116	21	0.00845566	0.0164604	0	0	0	0	0	0
mhigh00503	Putative Protein	+	68206	68271	21	0.0301967	0.02668	0	11.6266	1	0	0	0
mhigh18619	Putative Protein	+	655698	655763	21	0.0579882	0.0346261	0	2.41511	0	0	0	0
mhigh18627	Putative Protein	+	656406	656471	21	0.00646957	0.0096226	0	0	0	0	0	0
mhigh04283	Putative Protein	+	656917	656982	21	0.0130638	0.0126139	0	0	0	0	0	0
mhigh18655	Putative Protein	+	659094	659159	21	0.000315714	0.00118148	0	0	0	0	0	0
mhigh18666	Putative Protein	+	660336	660401	21	0.000315714	0.00118148	0	0	0	0	0	0
mhigh18676	Putative Protein	+	661356	661421	21	0.00295744	0.00387551	0	0	0	0	0	0
mhigh04327	Putative Protein	+	661936	662001	21	0.00388729	0.00606338	0	0	0	0	0	1
mhigh11534	Putative Protein	+	662846	662911	21	0.0160854	0.0162799	0	0	0	0	0	1
mhigh04371	Putative Protein	+	665713	665778	21	0.110472	0.0458803	0	0.5	0	0	0	3
mhigh04374	Putative Protein	+	666196	666261	21	0.0816142	0.0439871	0	0.5	0	0	0	0
mhigh11563	Putative Protein	+	667364	667429	21	0.0213315	0.0273978	0	1.38554	0	0	0	2
mhigh04391	Putative Protein	+	667714	667779	21	0.0083405	0.00820369	0	0.125074	0	0	0	2
mhigh18721	Putative Protein	+	668091	668156	21	0.00196471	0.00684155	0	1.38054	0	0	0	1
mhigh11582	Putative Protein	+	669029	669094	21	0.0532885	0.0296604	0	1	0	0	0	0
mhigh04435	Putative Protein	+	672208	672273	21	0.00293342	0.00521108	0	0	0	0	0	0
mhigh18770	Putative Protein	+	672351	672416	21	0.024637	0.0179964	0	0	0	0	0	1
mhigh04503	Putative Protein	+	681553	681618	21	0.00383394	0.0062738	0	0	0	0	0	2
mhigh11730	Putative Protein	+	688097	688162	21	0.000884601	0.00157614	0	0	0	0	0	1
mhigh11743	Putative Protein	+	689837	689902	21	0.0465972	0.0357191	0	2.04628	0	0	0	2
mhigh04576	Putative Protein	+	690295	690360	21	0.0246475	0.0239385	0	0.44697	0	0	0	0
mhigh18926	Putative Protein	+	690663	690728	21	0.00425161	0.00962475	0	1.32323	0	0	0	0
mhigh04582	Putative Protein	+	691021	691086	21	0.0148116	0.0165075	0	1.52501	0	0	0	1
mhigh18953	Putative Protein	+	693033	693098	21	0.0790963	0.0368745	0	9.30816	1	0	0	2
mhigh18954	Putative Protein	+	693147	693212	21	0.043933	0.0280485	0	7.84202	1	0	0	1
mhigh18970	Putative Protein	+	697323	697388	21	0.032357	0.0184248	0	0.779187	0	0	0	0
mhigh11806	Putative Protein	+	698090	698155	21	0.00743215	0.00863492	0	0.492424	0	0	0	1
mhigh04665	Putative Protein	+	700996	701061	21	0.00979329	0.0123766	0	0	0	0	0	1
mhigh04685	Putative Protein	+	703543	703608	21	0.0151785	0.0126158	0	2.75229	0	0	0	1
mhigh04714	Putative Protein	+	707860	707925	21	0.00212597	0.0053915	0	3.12129	0	0	0	0
mhigh07595	Putative Protein	+	76253	76318	21	0.0510683	0.034889	0	10.9287	1	0	0	0
mhigh11933	Putative Protein	+	713786	713851	21	0.159294	0.0517006	0	1.20186	0	0	0	1
mhigh19136	Putative Protein	+	715482	715547	21	0.00289913	0.00606725	0	0.716427	0	0	0	0
mhigh04778	Putative Protein	+	715891	715956	21	0.00158267	0.00311859	0	0.840488	0	0	0	1
mhigh11957	Putative Protein	+	717284	717349	21	0.00384238	0.00599055	0	0.642082	0	0	0	3
mhigh11987	Putative Protein	+	720425	720490	21	0.00388317	0.00483415	0	2.01181	0	0	0	1
mhigh04833	Putative Protein	+	723304	723369	21	0.0113631	0.0127226	0	0.788175	0	0	0	0
mhigh12036	Putative Protein	+	724643	724708	21	0.00175181	0.00285771	0	0.707713	0	0	0	1
mhigh19249	Putative Protein	+	728796	728861	21	0.00909328	0.0129901	0	0	0	0	0	0
mhigh19310	Putative Protein	+	735189	735254	21	0.0232394	0.0227319	0	3.92627	0	0	0	1
mhigh04977	Putative Protein	+	740503	740568	21	0.00418721	0.00536992	0	0.0378788	0	0	0	1
mhigh05023	Putative Protein	+	746524	746589	21	0.0606685	0.0325729	0	0	0	0	0	0
mhigh19418	Putative Protein	+	747120	747185	21	0.0124322	0.0117544	0	8.87265	1	0	0	1
mhigh19420	Putative Protein	+	747324	747389	21	0.0674688	0.0378126	0	7.76555	1	0	0	0
mhigh12218	Putative Protein	+	750350	750415	21	0.0055394	0.00984226	0	1.20763	0	0	0	1
mhigh12239	Putative Protein	+	752819	752884	21	0.0481279	0.0293566	0	1.21727	0	0	0	0
mhigh12253	Putative Protein	+	754973	755038	21	0.0761581	0.0347206	0	1.69285	0	0	0	0
mhigh05134	Putative Protein	+	760213	760278	21	0.0140159	0.0140865	0	1.60029	0	0	0	0
mhigh00584	Putative Protein	+	81658	81723	21	0.014369	0.0151152	0	0	0	0	0	0
mhigh12299	Putative Protein	+	761249	761314	21	0.00557186	0.00736464	0	8.91057	1	0	0	2
mhigh12302	Putative Protein	+	761558	761623	21	0.00848529	0.0091741	0	9.2661	1	0	0	2
mhigh19507	Putative Protein	+	763383	763448	21	0.00929181	0.0114768	0	4.06925	0	0	0	0
mhigh12327	Putative Protein	+	764069	764134	21	0.0158812	0.0160823	0	2.93881	0	0	0	0
mhigh05168	Putative Protein	+	764878	764943	21	0.00487669	0.00909608	0	0.431818	0	0	0	1
mhigh19562	Putative Protein	+	768765	768830	21	0.0140153	0.0190542	0	0.5	0	0	0	0
mhigh12400	Putative Protein	+	773720	773785	21	0.0192685	0.0133469	0	1.43934	0	0	0	0
mhigh19652	Putative Protein	+	779358	779423	21	0.0105213	0.00910497	0	1.45543	0	0	0	2
mhigh19677	Putative Protein	+	781635	781700	21	0.00618211	0.00639045	0	0.34378	0	0	0	1
mhigh19679	Putative Protein	+	781848	781913	21	0.0001	0.0007	0	1.93046	0	0	0	1
mhigh05301	Putative Protein	+	784528	784593	21	0.0679404	0.0363052	0	0	0	0	0	0
mhigh05309	Putative Protein	+	785827	785892	21	0.00346158	0.0100092	0	0	0	0	0	0
mhigh19737	Putative Protein	+	787017	787082	21	0.000861395	0.0015491	0	1.18708	0	0	0	2
mhigh07681	Putative Protein	+	83813	83878	21	0.00324229	0.00990317	0	5.86711	1	0	0	0
mhigh19795	Putative Protein	+	793686	793751	21	0.0500095	0.0280691	0	0	0	0	0	0
mhigh05398	Putative Protein	+	797584	797649	21	0.0156649	0.012412	0	0	0	0	0	1
mhigh12605	Putative Protein	+	799073	799138	21	0.0335583	0.0229075	0	0.98871	0	0	0	0
mhigh07685	Putative Protein	+	84515	84580	21	0.0454166	0.0287876	0	4.17686	0	0	0	1
mhigh05435	Putative Protein	+	802510	802575	21	0.00374195	0.0100462	0	1.54762	0	0	0	0
mhigh19875	Putative Protein	+	803031	803096	21	0.00176385	0.00421082	0	2.62562	0	0	0	0
mhigh19882	Putative Protein	+	803904	803969	21	0.014047	0.0166475	0	1.53354	0	0	0	0
mhigh19890	Putative Protein	+	804549	804614	21	0.0154621	0.01686	0	0.515152	0	0	0	1
mhigh07697	Putative Protein	+	85907	85972	21	0.00464559	0.010519	0	1.88286	0	0	0	1
mhigh19995	Putative Protein	+	816894	816959	21	0.0321735	0.0325581	0	2.4441	0	0	0	0
mhigh20041	Putative Protein	+	823071	823136	21	0.000408571	0.00131832	0	0.0984848	0	0	0	1
mhigh05620	Putative Protein	+	824107	824172	21	0.00714852	0.0110977	0	2.42599	0	0	0	0
mhigh07703	Putative Protein	+	86882	86947	21	0.0479579	0.0257859	0	1.03689	0	0	0	1
mhigh07705	Putative Protein	+	87140	87205	21	0.0179869	0.0200381	0	8.16294	1	0	0	1
mhigh05718	Putative Protein	+	833737	833802	21	0.00122036	0.00401406	0	0.692982	0	0	0	0
mhigh05730	Putative Protein	+	835336	835401	21	0.0306365	0.0281642	0	0	0	0	0	0
mhigh20176	Putative Protein	+	838056	838121	21	0.0352719	0.0221316	0	3.25744	0	0	0	0
mhigh20193	Putative Protein	+	839580	839645	21	0.0150233	0.0128976	0	0	0	0	0	0
mhigh05782	Putative Protein	+	841378	841443	21	0.00487365	0.00717803	0	0	0	0	0	2
mhigh20231	Putative Protein	+	843651	843716	21	0.0474268	0.0331944	0	0.44697	0	0	0	0
mhigh12920	Putative Protein	+	844814	844879	21	0.179631	0.0617758	0	0.166667	0	0	0	0
mhigh05829	Putative Protein	+	846811	846876	21	0.00607011	0.00680477	0	4.47788	0	0	0	0
mhigh12948	Putative Protein	+	849134	849199	21	0.0151199	0.0142467	0	1.87082	0	0	0	2
mhigh12997	Putative Protein	+	855884	855949	21	0.000933621	0.00215658	0	0	0	0	0	0
mhigh05902	Putative Protein	+	856201	856266	21	0.0147993	0.0192943	0	0	0	0	0	0
mhigh05937	Putative Protein	+	859093	859158	21	0.177507	0.0589923	0	0.548747	0	0	0	0
mhigh20394	Putative Protein	+	859572	859637	21	0.0410588	0.034105	0	0	0	0	0	0
mhigh20422	Putative Protein	+	862362	862427	21	0.0244161	0.0188857	0	0.0151515	0	0	0	1
mhigh13057	Putative Protein	+	866165	866230	21	0.0535249	0.025899	0	0	0	0	0	1
mhigh20456	Putative Protein	+	867141	867206	21	0.0237235	0.0199196	0	2.3294	0	0	0	0
mhigh20501	Putative Protein	+	871365	871430	21	5.72894e-05	0.000241366	0	0.507006	0	0	0	0
mhigh20559	Putative Protein	+	879591	879656	21	0.00547825	0.00775313	0	0	0	0	0	1
mhigh06114	Putative Protein	+	883105	883170	21	0.00299653	0.00875041	0	3.6442	0	0	0	0
mhigh06115	Putative Protein	+	883174	883239	21	0.0134876	0.0187887	0	4.23404	0	0	0	1
mhigh06177	Putative Protein	+	889969	890034	21	0.0027112	0.00659598	0	0.136364	0	0	0	1
mhigh06178	Putative Protein	+	890053	890118	21	0.116932	0.057048	0	0.637378	0	0	0	1
mhigh06236	Putative Protein	+	900064	900129	21	0.00846449	0.0170622	0	9.89717	1	0	0	0
mhigh07149	Putative Protein	+	11264	11329	21	0.00993185	0.010897	0	7.69182	1	0	0	1
mhigh13301	Putative Protein	+	904481	904546	21	0.0203767	0.0150955	0	4.60268	1	0	0	0
mhigh14774	Putative Protein	+	100470	100535	21	0.0709452	0.0370578	0	7.66204	1	0	0	0
mhigh06315	Putative Protein	+	914368	914433	21	0.0104287	0.0158025	0	2.23383	0	0	0	0
mhigh06321	Putative Protein	+	915121	915186	21	0.00375236	0.0110924	0	2.37787	0	0	0	1
mhigh06325	Putative Protein	+	915517	915582	21	0.0138105	0.0122672	0	1.18313	0	0	0	2
mhigh14792	Putative Protein	+	101832	101897	21	0.0589897	0.0367214	0	6.0708	1	0	0	0
mhigh06423	Putative Protein	+	925762	925827	21	0.00373047	0.00427994	0	10.7401	1	0	0	1
mhigh13582	Putative Protein	+	932300	932365	21	0.0208635	0.0235841	0	3.83704	0	0	0	0
mhigh07808	Putative Protein	+	103511	103576	21	0.0115562	0.0118435	0	7.81677	1	0	0	1
mhigh21033	Putative Protein	+	937803	937868	21	0.00545794	0.00696004	0	4.55928	0	0	0	1
mhigh06500	Putative Protein	+	938125	938190	21	0.00828939	0.00870905	0	9.69221	1	0	0	0
mhigh06526	Putative Protein	+	939982	940047	21	0.0213878	0.0201065	0	8.79941	1	0	0	0
mhigh06527	Putative Protein	+	940048	940113	21	0.00857933	0.010147	0	8.87667	1	0	0	0
mhigh13666	Putative Protein	+	943601	943666	21	0.00477867	0.00835959	0	7.81669	1	0	0	1
mhigh21105	Putative Protein	+	949548	949613	21	0.00103422	0.00200937	0	1.38998	0	0	0	2
mhigh06596	Putative Protein	+	949990	950055	21	0.0484687	0.0250179	0	0.5	0	0	0	0
mhigh21118	Putative Protein	+	950898	950963	21	0.00172854	0.00686742	0	0	0	0	0	0
mhigh13735	Putative Protein	+	951176	951241	21	0.046343	0.0273244	0	0	0	0	0	1
mhigh00008	Putative Protein	+	1060	1125	21	0.0263321	0.0192141	0	0.676757	0	0	0	2
mhigh13791	Putative Protein	+	955982	956047	21	0.167082	0.0629272	0	0.426817	0	0	0	0
mhigh21175	Putative Protein	+	956025	956090	21	0.00109396	0.00206469	0	0.0757576	0	0	0	1
mhigh13818	Putative Protein	+	961325	961390	21	0.0114294	0.01295	0	2.61687	0	0	0	0
mhigh21260	Putative Protein	+	966204	966269	21	0.224548	0.0563903	0	3.12615	0	0	0	0
mhigh21267	Putative Protein	+	967482	967547	21	0.00249273	0.00512168	0	8.56106	1	0	0	0
mhigh13866	Putative Protein	+	967781	967846	21	0.041059	0.0264051	0	8.42023	1	0	0	0
mhigh13891	Putative Protein	+	969953	970018	21	0.000396595	0.00183592	0	6.17206	1	0	0	1
mhigh21291	Putative Protein	+	971046	971111	21	0.00174225	0.00433792	0	5.14656	1	0	0	2
mhigh21298	Putative Protein	+	972042	972107	21	0.0187722	0.0173355	0	2.89054	0	0	0	0
mhigh07843	Putative Protein	+	107750	107815	21	0.0047805	0.00797058	0	7.89296	1	0	0	1
mhigh21301	Putative Protein	+	972357	972422	21	0.00176138	0.00422627	0	0	0	0	0	1
mhigh13946	Putative Protein	+	974831	974896	21	0.0110572	0.0116096	0	6.21628	1	0	0	1
mhigh21318	Putative Protein	+	975063	975128	21	0.0388061	0.0250961	0	7.06496	1	0	0	1
mhigh21335	Putative Protein	+	978009	978074	21	0.0221932	0.0213087	0	4.51661	0	0	0	1
mhigh13986	Putative Protein	+	979613	979678	21	0.0113369	0.0119302	0	2.1427	0	0	0	1
mhigh14285	Putative Protein	+	12603	12668	21	0.00420816	0.0088708	0	8.42674	1	0	0	0
mhigh21381	Putative Protein	+	983247	983312	21	0.00365914	0.00909444	0	0.874504	0	0	0	1
mhigh21407	Putative Protein	+	985662	985727	21	0.00870384	0.0118056	0	2.37277	0	0	0	1
mhigh14062	Putative Protein	+	987245	987310	21	0.0219911	0.0341142	0	5.64646	1	0	0	1
mhigh14073	Putative Protein	+	989429	989494	21	0.00723784	0.00923133	0	1.2806	0	0	0	1
mhigh14079	Putative Protein	+	989798	989863	21	0.00253161	0.00442771	0	1.0047	0	0	0	1
mhigh14850	Putative Protein	+	110451	110516	21	0.0188145	0.0176536	0	9.25741	1	0	0	2
mhigh14134	Putative Protein	+	995672	995737	21	0.00156628	0.0027995	0	0.333333	0	0	0	0
mhigh07175	Putative Protein	+	12797	12862	21	0.0617028	0.0441195	0	7.72545	1	0	0	0
mhigh21506	Putative Protein	+	997980	998045	21	0.0525214	0.0345945	0	2.06065	0	0	0	0
mhigh14900	Putative Protein	+	113886	113951	21	0.0685171	0.0360033	0	7.36832	1	0	0	0
mhigh21613	Putative Protein	+	1009545	1009610	21	0.00818474	0.0101987	0	0	0	0	0	0
mhigh14231	Putative Protein	+	1010045	1010110	21	0.00497322	0.00747834	0	2.57356	0	0	0	2
mhigh29001	Putative Protein	-	1011678	1011613	21	0.0156444	0.0166873	0	8.83387	1	0	0	0
mhigh29002	Putative Protein	-	1011507	1011442	21	0.0154778	0.0168298	0	8.89933	1	0	0	1
mhigh29008	Putative Protein	-	1011072	1011007	21	0.00480502	0.00677489	0	8.18772	1	0	0	1
mhigh21651	Putative Protein	-	1009357	1009292	21	0.00106414	0.00217054	0	9.20487	1	0	0	1
mhigh29020	Putative Protein	-	1007886	1007821	21	0.030424	0.0264625	0	9.08337	1	0	0	0
mhigh21677	Putative Protein	-	1006900	1006835	21	0.00589203	0.00823273	0	9.37647	1	0	0	0
mhigh29023	Putative Protein	-	1005534	1005469	21	0.00169496	0.00318249	0	9.45832	1	0	0	1
mhigh36300	Putative Protein	-	1004624	1004559	21	0.00296005	0.00464254	0	8.71343	1	0	0	1
mhigh36322	Putative Protein	-	1001942	1001877	21	0.00775953	0.00851121	0	7.73346	1	0	0	1
mhigh07184	Putative Protein	+	13322	13387	21	0.0186016	0.0125906	0	7.87796	1	0	0	1
mhigh29045	Putative Protein	-	999729	999664	21	0.00328534	0.00355918	0	4.29769	0	0	0	1
mhigh36367	Putative Protein	-	998270	998205	21	0.00919185	0.0150924	0	8.99134	1	0	0	0
mhigh36373	Putative Protein	-	997826	997761	21	0.00431622	0.00453224	0	8.47234	1	0	0	1
mhigh29054	Putative Protein	-	996801	996736	21	0.00571596	0.00652199	0	7.16248	1	0	0	1
mhigh21741	Putative Protein	-	994339	994274	21	0.00224173	0.005984	0	8.61492	1	0	0	2
mhigh29086	Putative Protein	-	992661	992596	21	0.0118391	0.0137441	0	6.92326	1	0	0	0
mhigh29157	Putative Protein	-	984066	984001	21	0.224508	0.0565033	0	2.59252	0	0	0	0
mhigh21877	Putative Protein	-	971530	971465	21	0.0401	0.0341651	0	7.60121	1	0	0	2
mhigh29260	Putative Protein	-	971361	971296	21	0.0116702	0.0111805	0	7.80078	1	0	0	0
mhigh29261	Putative Protein	-	971055	970990	21	0.00606938	0.00694415	0	6.48023	1	0	0	0
mhigh21894	Putative Protein	-	970639	970574	21	0.0290103	0.019391	0	6.15137	1	0	0	0
mhigh29286	Putative Protein	-	967998	967933	21	0.00319753	0.0108974	0	4.50222	0	0	0	0
mhigh36575	Putative Protein	-	960245	960180	21	0.0278468	0.0177619	0	10.6516	1	0	0	2
mhigh22066	Putative Protein	-	950281	950216	21	0.00479873	0.00891419	0	8.61601	1	0	0	2
mhigh22075	Putative Protein	-	949723	949658	21	0.00700265	0.0104489	0	9.25649	1	0	0	2
mhigh36648	Putative Protein	-	948221	948156	21	0.00377399	0.00595497	0	8.79013	1	0	0	1
mhigh29399	Putative Protein	-	945315	945250	21	0.0031049	0.00436863	0	3.29153	0	0	0	0
mhigh22115	Putative Protein	-	943558	943493	21	0.016757	0.0141988	0	1.27919	0	0	0	0
mhigh29429	Putative Protein	-	941991	941926	21	0.00513684	0.0112235	0	0.318182	0	0	0	1
mhigh29464	Putative Protein	-	936276	936211	21	0.0272905	0.0215017	0	2.96647	0	0	0	0
mhigh36746	Putative Protein	-	934286	934221	21	0.0108275	0.0113041	0	6.01837	1	0	0	0
mhigh29495	Putative Protein	-	932703	932638	21	0.0100495	0.0139615	0	7.86959	1	0	0	0
mhigh36760	Putative Protein	-	932393	932328	21	0.0159309	0.0139144	0	6.76363	1	0	0	2
mhigh36817	Putative Protein	-	924005	923940	21	0.0091603	0.0108712	0	0.286888	0	0	0	0
mhigh36844	Putative Protein	-	921635	921570	21	0.0171111	0.0149234	0	0	0	0	0	2
mhigh36866	Putative Protein	-	919724	919659	21	0.0731126	0.0370786	0	2.601	0	0	0	1
mhigh29590	Putative Protein	-	918183	918118	21	0.0866918	0.0399717	0	0	0	0	0	0
mhigh29679	Putative Protein	-	904377	904312	21	0.0158588	0.0151704	0	0.5	0	0	0	0
mhigh22411	Putative Protein	-	904156	904091	21	0.00247396	0.00644501	0	1.1208	0	0	0	1
mhigh37004	Putative Protein	-	903884	903819	21	0.00321127	0.00535871	0	0.792481	0	0	0	0
mhigh22415	Putative Protein	-	903241	903176	21	0.00269513	0.00514504	0	1.02018	0	0	0	0
mhigh22433	Putative Protein	-	901288	901223	21	0.0022422	0.00442887	0	2.7689	0	0	0	0
mhigh22451	Putative Protein	-	898786	898721	21	0.0066063	0.0102604	0	0.875792	0	0	0	1
mhigh29765	Putative Protein	-	894816	894751	21	0.0409999	0.0293988	0	0.106061	0	0	0	2
mhigh22518	Putative Protein	-	891292	891227	21	0.0337789	0.0219938	0	0.00757576	0	0	0	0
mhigh22552	Putative Protein	-	887560	887495	21	0.00476774	0.00643179	0	4.94979	1	0	0	1
mhigh37151	Putative Protein	-	886013	885948	21	0.00235837	0.00550622	0	2.68556	0	0	0	0
mhigh37169	Putative Protein	-	884456	884391	21	0.00345089	0.0052577	0	10.0878	1	0	0	0
mhigh37231	Putative Protein	-	877337	877272	21	0.0309395	0.0288567	0	8.98569	1	0	0	0
mhigh22617	Putative Protein	-	876226	876161	21	0.0279717	0.0286836	0	9.25564	1	0	0	3
mhigh22627	Putative Protein	-	875491	875426	21	0.00137851	0.00239401	0	9.11996	1	0	0	1
mhigh37255	Putative Protein	-	873155	873090	21	0.00876163	0.00968979	0	0	0	0	0	0
mhigh22647	Putative Protein	-	872920	872855	21	0.00248266	0.00528014	0	12.8443	1	0	0	0
mhigh22651	Putative Protein	-	872467	872402	21	0.00438606	0.00738572	0	6.98767	1	0	0	1
mhigh07940	Putative Protein	+	127172	127237	21	0.00205411	0.00545463	0	3.44144	0	0	0	0
mhigh37328	Putative Protein	-	864107	864042	21	0.000410653	0.00152212	0	2.90549	0	0	0	2
mhigh22738	Putative Protein	-	853780	853715	21	0.0671943	0.0372811	0	8.73737	1	0	0	1
mhigh07947	Putative Protein	+	127922	127987	21	0.00224033	0.00322254	0	1	0	0	0	0
mhigh37445	Putative Protein	-	852206	852141	21	0.0193777	0.0181784	0	8.96423	1	0	0	1
mhigh22749	Putative Protein	-	851158	851093	21	0.00888251	0.010183	0	8.63221	1	0	0	0
mhigh37482	Putative Protein	-	845819	845754	21	0.0211727	0.0214142	0	9.80646	1	0	0	0
mhigh37489	Putative Protein	-	845444	845379	21	0.000813054	0.00140162	0	8.71402	1	0	0	0
mhigh22796	Putative Protein	-	839629	839564	21	0.00506495	0.0103653	0	0	0	0	0	0
mhigh30101	Putative Protein	-	836007	835942	21	0.00427567	0.00697085	0	7.30784	1	0	0	1
mhigh37570	Putative Protein	-	834542	834477	21	0.0198043	0.0228501	0	5.54118	1	0	0	0
mhigh37582	Putative Protein	-	833534	833469	21	0.016154	0.0200392	0	3.39335	0	0	0	0
mhigh22850	Putative Protein	-	824251	824186	21	0.00506149	0.00513925	0	12.8909	1	0	0	0
mhigh37678	Putative Protein	-	823904	823839	21	0.0049586	0.0116319	0	12.5894	1	0	0	0
mhigh37685	Putative Protein	-	821771	821706	21	0.00636968	0.0133319	0	9.11788	1	0	0	0
mhigh30159	Putative Protein	-	821580	821515	21	0.00479761	0.0110008	0	9.62173	1	0	0	1
mhigh30163	Putative Protein	-	821046	820981	21	0.043785	0.0297158	0	0	0	0	0	0
mhigh37760	Putative Protein	-	813473	813408	21	0.121711	0.0472075	0	10.0368	1	0	0	0
mhigh30209	Putative Protein	-	813231	813166	21	0.0126618	0.0168206	0	9.8527	1	0	0	0
mhigh37818	Putative Protein	-	804536	804471	21	0.0150277	0.0179116	0	8.78734	1	0	0	0
mhigh07203	Putative Protein	+	15788	15853	21	0.0214595	0.0223877	0	3.63591	0	0	0	1
mhigh00900	Putative Protein	+	133306	133371	21	0.00313964	0.00667595	0	6.39053	1	0	0	1
mhigh22967	Putative Protein	-	801088	801023	21	0.016152	0.0118001	0	2.87834	0	0	0	1
mhigh22970	Putative Protein	-	800692	800627	21	0.129482	0.0512029	0	0	0	0	0	1
mhigh37875	Putative Protein	-	798422	798357	21	0.00981811	0.0101749	0	7.66535	1	0	0	2
mhigh00905	Putative Protein	+	133627	133692	21	0.00428241	0.0112412	0	6.42751	1	0	0	0
mhigh23001	Putative Protein	-	795346	795281	21	0.0204345	0.0199396	0	8.22953	1	0	0	0
mhigh30318	Putative Protein	-	795309	795244	21	0.00424863	0.00531157	0	8.40384	1	0	0	0
mhigh23036	Putative Protein	-	790636	790571	21	0.00668847	0.0127078	0	7.3371	1	0	0	1
mhigh00918	Putative Protein	+	134482	134547	21	0.0082852	0.0118597	0	8.15112	1	0	0	0
mhigh37903	Putative Protein	-	787832	787767	21	0.0180306	0.0127881	0	4.49602	0	0	0	0
mhigh23152	Putative Protein	-	779551	779486	21	0.0126187	0.0153423	0	9.70429	1	0	0	0
mhigh37985	Putative Protein	-	771767	771702	21	0.00525759	0.0070008	0	8.1039	1	0	0	0
mhigh23230	Putative Protein	-	769240	769175	21	0.00450116	0.00487018	0	9.78311	1	0	0	1
mhigh23301	Putative Protein	-	763510	763445	21	0.0108871	0.0118703	0	9.19433	1	0	0	0
mhigh30474	Putative Protein	-	762147	762082	21	0.0139594	0.00999207	0	4.43831	0	0	0	0
mhigh30480	Putative Protein	-	761769	761704	21	0.0262338	0.0212402	0	3.92489	0	0	0	0
mhigh00935	Putative Protein	+	136291	136356	21	0.00493639	0.0120713	0	3.68596	0	0	0	2
mhigh23338	Putative Protein	-	758716	758651	21	0.00534719	0.00928469	0	7.87412	1	0	0	0
mhigh30498	Putative Protein	-	757263	757198	21	0.00815568	0.018014	0	3.50745	0	0	0	2
mhigh38077	Putative Protein	-	754409	754344	21	0.00305837	0.00684625	0	2.12743	0	0	0	0
mhigh38099	Putative Protein	-	749090	749025	21	0.0223176	0.024287	0	7.98402	1	0	0	0
mhigh23387	Putative Protein	-	748174	748109	21	0.0118963	0.0119676	0	4.43945	0	0	0	0
mhigh30597	Putative Protein	-	748020	747955	21	0.0105385	0.0162229	0	3.20634	0	0	0	0
mhigh30676	Putative Protein	-	734226	734161	21	0.00545944	0.00979321	0	3.98472	0	0	0	2
mhigh23489	Putative Protein	-	732379	732314	21	0.0056166	0.00739936	0	7.17366	1	0	0	1
[truncated: 10,245 more rows]
