# Supplementary material for: Unraveling the hidden universe of small proteins in bacterial genomes
Source: Mol Syst Biol. 2019 Feb 22;15(2):e8290. doi: 10.15252/msb.20188290 (PMC6385055; doi:10.15252/msb.20188290)
Supplement: Supplementary file 11 — Dataset EV10 [file MSB-15-e8290-s011.xlsx]

## Sheet: Legend
Dataset EV10. Databases for M. mycoides. This dataset include genomic information based on a unique identifier (A), the identifier associated if annotated in NCBI (B), ‘Putative Protein’ otherwise, its strand (C), the start and stop position (D and E, following the same rules as in Table S3) and the length of the putative translated sequence in amino acids (F). The following columns (G to I) incl…

## Sheet: DatasetEV10_Mmycoides
RF_ID	NCBI annotation	strand	start	stop	length	RF_Scores	RF_SD	Classification	RNAseq (log2 CPKM) Thr_AverageRNAseq=3,98; SD=2,8	RNAseq (D=1; ND=0)	Type (0 – no hit; 1- ann & func hit; 2- ann hit; 3 – hit; 4 – fragment; 5 – Repeated ; 6 – ann in reference	description	Predicted HRUTPs by PeptideSieve	#PSM	# Unique Peptides	Areas: F1: 160908_S_TFLS_02_03_2ug,Sample, SDS, 1, Myco_Mycoides	Areas: F2:160908_S_TFLS_02_04_2ug, Sample, SDS, 2, Myco_Mycoides	Areas: F42: 161116_S_TFLS_01_01_2ug,Sample, 6M Urea, 1, Myco_Mycoides	Areas: F41: 161116_S_TFLS_01_02_2ug,Sample, 6M Urea, 2, Myco_Mycoides
mmyco41501	Putative Protein	-	17335	17276	19.6667	0.000264921	0.000832108	0	3.72573	1	0	0	1	2	1	0	0	300000000	350000000
mmyco10236	Putative Protein	+	251266	251326	20	0.00503124	0.00651076	0	3.7951	1	0	0	2	1	1	0	0	99000000	0
mmyco23259	Putative Protein	+	899042	899102	20	0.000666835	0.00153699	0	0	0	0	0	1	1	1	10000000	0	0	0
mmyco23994	Putative Protein	+	988385	988445	20	0.00505361	0.00528993	0	7.05699	1	0	0	1	2	1	0	0	41000000	45000000
mmyco26293	Putative Protein	-	882424	882363	20.3333	0.00503842	0.00426725	0	5.96754	1	0	0	1	1	1	0	0	0	24000000
mmyco35774	Putative Protein	-	770259	770198	20.3333	0.0339865	0.0302985	0	3.88711	1	0	0	0	1	1	9500000	0	0	0
mmyco36921	Putative Protein	-	630390	630329	20.3333	0.079598	0.0401228	0	5.0533	1	0	0	0	1	1	0	0	0	20000000
mmyco31192	Putative Protein	-	306226	306165	20.3333	0.0777501	0.0418127	0	0	0	0	0	1	1	1	0	0	90000000	0
mmyco32545	Putative Protein	-	131167	131106	20.3333	0.00199108	0.00390431	0	0	0	0	0	1	1	1	0	0	0	50000000
mmyco48970	Putative Protein	-	79506	79444	20.6667	0.0242656	0.0147406	0	7.55249	1	0	0	1	1	1	0	0	44000000	0
mmyco49159	Putative Protein	-	52353	52291	20.6667	0.0191283	0.0152375	0	2.05018	0	0	0	0	1	1	0	0	0	0
mmyco11688	Putative Protein	+	459076	459139	21	0.00292258	0.00581563	0	0	0	0	0	0	1	1	8100000	0	0	0
mmyco13804	Putative Protein	+	752989	753052	21	0.0132402	0.00894139	0	6.92237	1	0	0	0	1	1	0	0	40000000	0
mmyco06603	Putative Protein	+	844206	844269	21	0.00432136	0.00502188	0	1.60651	0	0	0	0	1	1	0	39000000	0	0
mmyco16121	Putative Protein	+	1059067	1059130	21	0.00640232	0.00716604	0	3.08589	1	0	0	2	1	1	120000000	0	0	0
mmyco24910	Putative Protein	-	1066576	1066512	21.3333	0.00658544	0.00587874	0	2.84627	1	0	0	0	2	1	0	0	56000000	100000000
mmyco29755	Putative Protein	-	472141	472077	21.3333	0.0709406	0.0354639	0	0	0	0	0	2	1	1	0	0	0	130000
mmyco30399	Putative Protein	-	389584	389520	21.3333	0.007987	0.00704621	0	4.15726	1	0	0	2	3	1	0	0	160000000	140000000
mmyco38832	Putative Protein	-	367539	367475	21.3333	0.00528267	0.00602854	0	0	0	0	0	2	1	1	0	0	17000000	0
mmyco40256	Putative Protein	-	184218	184154	21.3333	0.000934343	0.00168852	0	0	0	0	0	0	2	1	0	0	1600000000	1800000000
mmyco32217	Putative Protein	-	174358	174294	21.3333	0.0365334	0.0333315	0	0	0	0	0	1	1	1	150000000	0	0	0
mmyco40448	Putative Protein	-	161154	161090	21.3333	0.0127987	0.0111437	0	0	0	0	0	3	1	1	36000000	0	0	0
mmyco40698	Putative Protein	-	123058	122993	21.6667	0.0204975	0.0111511	0	7.10434	1	0	0	0	2	1	0	0	53000000	64000000
mmyco05433	Putative Protein	+	699468	699534	22	0.00781411	0.0064195	0	0	0	0	0	2	2	1	170000000	0	110000000	0
mmyco07800	Putative Protein	+	998412	998478	22	0.00411012	0.00472142	0	4.11786	1	0	0	0	2	1	5100000	6200000	0	0
mmyco24142	Putative Protein	+	1011560	1011626	22	0.043738	0.0326318	0	0	0	0	0	0	2	1	31000000	34000000	0	0
mmyco39970	Putative Protein	-	216012	215945	22.3333	0.00946267	0.00685528	0	7.67507	1	0	0	1	2	1	260000000	0	0	330000000
mmyco41358	Putative Protein	-	37192	37124	22.6667	0.00385629	0.00491626	0	0	0	0	0	3	1	1	0	0	0	18000000
mmyco10439	Putative Protein	+	277531	277600	23	0.000983052	0.00279795	0	1.3088	0	0	0	1	1	1	0	0	170000000	0
mmyco11377	Putative Protein	+	423178	423247	23	0.112153	0.0417793	0	7.59163	1	0	0	1	1	1	0	0	0	2400000000
mmyco26546	Putative Protein	-	853504	853434	23.3333	0.0918506	0.0390002	0	5.30988	1	0	0	1	1	1	0	0	0	20000000
mmyco37044	Putative Protein	-	611745	611675	23.3333	0.0198414	0.0119808	0	3.98923	1	0	0	1	1	1	0	0	1100000	0
mmyco46586	Putative Protein	-	402332	402262	23.3333	0.175122	0.0767365	0	0	0	0	0	1	2	1	0	0	430000000	530000000
mmyco39158	Putative Protein	-	312771	312701	23.3333	0.00340403	0.00512128	0	0	0	0	0	2	1	1	15000000	0	0	0
mmyco47535	Putative Protein	-	273107	273037	23.3333	0.00811194	0.00780931	0	7.59497	1	0	0	1	1	1	29000000	0	0	0
mmyco49170	Putative Protein	-	46878	46807	23.6667	0.00432147	0.00606694	0	5.73911	1	0	0	1	2	1	0	0	470000000	620000000
mmyco33686	Putative Protein	-	1055661	1055588	24.3333	0.00518843	0.00523334	0	0.940756	0	0	0	1	1	1	40000000	0	0	0
mmyco44924	Putative Protein	-	608735	608662	24.3333	0.0207201	0.015536	0	0	0	0	0	1	2	1	0	0	420000000	510000000
mmyco29537	Putative Protein	-	496675	496602	24.3333	0.00461857	0.00760856	0	0	0	0	0	2	1	1	24000000	0	0	0
mmyco39777	Putative Protein	-	236415	236342	24.3333	0.0244471	0.0157259	0	5.53745	1	0	0	1	2	1	0	0	91000000	120000000
mmyco14842	Putative Protein	+	895549	895624	25	0.00547195	0.00834911	0	0	0	0	0	0	2	1	0	0	83000000	75000000
mmyco44426	Putative Protein	-	669506	669430	25.3333	0.00138675	0.00233216	0	0	0	0	0	2	1	1	0	6200000	0	0
mmyco29233	Putative Protein	-	528889	528813	25.3333	0.0088972	0.00806182	0	7.03985	1	0	0	2	1	1	0	0	20000000	0
mmyco32844	Putative Protein	-	91583	91506	25.6667	0.00569238	0.00861248	0	8.39021	1	0	0	1	1	1	0	57000000	0	0
mmyco09998	Putative Protein	+	221614	221692	26	0.00358131	0.00471161	0	4.21335	1	0	0	1	2	1	11000000	13000000	0	0
mmyco02371	Putative Protein	+	327465	327543	26	0.00394746	0.00757834	0	0	0	0	0	1	2	1	11000000	34000000	0	0
mmyco03612	Putative Protein	+	482964	483042	26	0.00958895	0.0100537	0	7.31898	1	0	0	1	2	1	0	0	35000000	34000000
mmyco04539	Putative Protein	+	584988	585066	26	0.00801933	0.00753305	0	4.07386	1	0	0	2	1	1	0	0	0	840000000
mmyco21297	Putative Protein	+	654290	654368	26	0.00202903	0.00278394	0	0	0	0	0	1	1	1	3100000	0	0	0
mmyco05250	Putative Protein	+	679914	679992	26	0.123299	0.0462803	0	2.12369	1	0	0	2	4	1	86000000	99000000	96000000	100000000
mmyco15515	Putative Protein	+	982693	982771	26	0.0213165	0.0173113	0	0	0	0	0	2	2	1	23000000	26000000	0	0
mmyco17391	Putative Protein	+	135206	135284	26	0.00572605	0.00557135	0	1.12208	0	0	0	2	1	1	0	340000000	0	0
mmyco43640	Putative Protein	-	784562	784483	26.3333	0.125974	0.0438401	0	5.85503	1	0	0	0	1	1	0	0	51000000	0
mmyco27360	Putative Protein	-	761647	761568	26.3333	0.0222847	0.0131692	0	6.29444	1	3	0	1	1	1	0	0	66000000	0
mmyco44620	Putative Protein	-	647762	647683	26.3333	0.0346092	0.0284972	0	0	0	3	0	0	1	1	0	3500000	0	0
mmyco41082	Putative Protein	-	65809	65729	26.6667	0.0156364	0.0131685	0	9.51681	1	0	0	0	1	1	0	3600000	0	0
mmyco22616	Putative Protein	+	827177	827258	27	0.0197203	0.0167102	0	0	0	0	0	1	2	1	0	0	24000000	25000000
mmyco07564	Putative Protein	+	974499	974580	27	0.0019409	0.00402534	0	0	0	3	0	1	1	1	0	0	38000000	0
mmyco07663	Putative Protein	+	985005	985086	27	0.0391905	0.0276672	0	6.46158	1	0	0	0	1	1	130000000	0	0	0
mmyco17464	Putative Protein	+	145661	145742	27	0.00160354	0.00248398	0	0	0	0	0	2	1	1	0	0	78000000	0
mmyco24968	Putative Protein	-	1055611	1055529	27.3333	0.00127637	0.00291058	0	0.792481	0	0	0	2	2	1	6400000	9100000	0	0
mmyco34932	Putative Protein	-	891705	891623	27.3333	0.0885656	0.0407126	0	3.6646	1	0	0	1	1	1	0	0	0	72000000
mmyco43941	Putative Protein	-	744320	744238	27.3333	0.0171554	0.0148348	0	0	0	0	0	2	1	1	0	0	7700000	0
mmyco29554	Putative Protein	-	494890	494808	27.3333	0.00508953	0.00617962	0	0	0	0	0	0	1	1	0	0	0	0
mmyco02148	Putative Protein	+	299712	299796	28	0.0105382	0.00806805	0	9.33623	1	0	0	2	1	1	71000000	0	0	0
mmyco20157	Putative Protein	+	485240	485324	28	0.0436691	0.0289026	0	6.1672	1	0	0	0	1	1	0	14000000	0	0
mmyco22180	Putative Protein	+	773696	773780	28	0.0117858	0.0132698	0	0.887171	0	0	0	1	2	1	12000000	19000000	0	0
mmyco17694	Putative Protein	+	174833	174917	28	0.100052	0.0401637	0	11.0433	1	0	0	0	1	1	0	0	0	1100000000
mmyco17742	Putative Protein	+	181253	181337	28	0.00756765	0.00729287	0	7.22218	1	0	0	1	1	1	0	0	98000000	0
mmyco26939	Putative Protein	-	817075	816990	28.3333	0.0100279	0.00718039	0	0.977903	0	0	0	1	2	1	0	0	30000000	37000000
mmyco38335	Putative Protein	-	436125	436040	28.3333	0.00658352	0.00686461	0	2.93511	1	0	0	0	1	1	0	0	0	25000000
mmyco31043	Putative Protein	-	320677	320592	28.3333	0.00145675	0.00342941	0	0	0	0	0	2	1	1	0	11000000	0	0
mmyco48393	Putative Protein	-	155270	155185	28.3333	0.0802632	0.0401659	0	8.83595	1	0	0	2	2	1	12000000	14000000	0	0
mmyco11581	Putative Protein	+	443347	443434	29	0.00436925	0.00926968	0	1.56479	0	3	0	0	1	1	0	3500000	0	0
mmyco05495	Putative Protein	+	704301	704388	29	0.00617888	0.00841075	0	0.929265	0	3	0	2	2	1	0	0	120000000	0
mmyco47838	Putative Protein	-	229424	229336	29.3333	0.111551	0.0434032	0	4.60074	1	0	0	2	2	1	7800000	7700000	0	0
mmyco12750	Putative Protein	+	614539	614629	30	0.0145082	0.0113511	0	0	0	0	0	1	3	1	52000000	64000000	0	19000000
mmyco22685	Putative Protein	+	833138	833228	30	0.0118519	0.015646	0	0	0	3	0	2	1	1	0	0	0	85000000
mmyco22855	Putative Protein	+	852902	852992	30	0.00586728	0.00466719	0	0.943019	0	0	0	1	1	1	0	13000000	0	0
mmyco43468	Putative Protein	-	813044	812953	30.3333	0.0197955	0.011695	0	7.72076	1	0	0	0	1	1	0	0	660000000	0
mmyco41518	Putative Protein	-	16165	16073	30.6667	0.0101652	0.00620135	0	7.49667	1	0	0	0	2	1	0	0	200000000	250000000
mmyco09092	Putative Protein	+	90560	90652	30.6667	0.114208	0.042843	0	9.75398	1	0	0	0	1	1	0	0	0	28000000
mmyco19556	Putative Protein	+	406367	406460	31	0.129066	0.043622	0	3.73376	1	0	0	1	2	1	89000000	100000000	0	0
mmyco04897	Putative Protein	+	630012	630105	31	0.0251008	0.0202186	0	0.749232	0	0	0	0	2	1	0	0	1800000000	2200000000
mmyco21394	Putative Protein	+	671228	671321	31	0.0385126	0.0248203	0	0	0	0	0	0	2	1	0	0	100000000	79000000
mmyco35641	Putative Protein	-	786636	786542	31.3333	0.0358289	0.0210614	0	3.56062	1	0	0	1	1	1	0	0	0	48000000
mmyco48783	Putative Protein	-	107439	107344	31.6667	0.00840376	0.00768828	0	2.66793	1	0	0	3	1	1	0	0	0	17000000
mmyco20618	Putative Protein	+	556103	556199	32	0.128749	0.0437693	0	6.17872	1	0	0	0	1	1	0	0	170000000	0
mmyco13279	Putative Protein	+	673843	673939	32	0.129007	0.0423154	0	0	0	0	0	2	1	1	0	0	0	48000000
mmyco34081	Putative Protein	-	1011759	1011662	32.3333	0.0934438	0.0398821	0	3.8095	1	3	0	1	1	1	0	0	0	85000000
mmyco48306	Putative Protein	-	163766	163669	32.3333	0.008706	0.0100694	0	0.632953	0	0	0	0	1	1	0	0	0	20000000
mmyco08547	Putative Protein	+	11969	12067	32.6667	0.0144646	0.0122184	0	0	0	0	0	1	1	1	0	11000000	0	0
mmyco45753	Putative Protein	-	501377	501277	33.3333	0.0238869	0.0173823	0	0	0	0	0	0	2	1	0	0	270000000	330000000
mmyco17155	Putative Protein	+	99165	99266	33.6667	0.0475304	0.0307265	0	0	0	3	0	3	1	1	15000000	0	0	0
mmyco00967	Putative Protein	+	141141	141243	34	0.0955964	0.0442295	0	6.81683	1	0	0	1	2	1	0	67000000	0	51000000
mmyco25003	Putative Protein	-	1048885	1048782	34.3333	0.094835	0.0430678	0	0	0	0	0	1	1	1	0	54000000	0	0
mmyco19137	Putative Protein	+	359081	359186	35	0.103336	0.0403039	0	0	0	0	0	1	2	1	190000000	220000000	0	0
mmyco40594	Putative Protein	-	138798	138692	35.3333	0.109562	0.0430753	0	0.0855856	0	3	0	1	1	1	0	8600000	0	0
mmyco48986	Putative Protein	-	78411	78304	35.6667	0.0199571	0.013771	0	7.02507	1	0	0	3	2	1	0	0	290000000	320000000
mmyco15352	Putative Protein	+	960061	960169	36	0.00676135	0.00772536	0	0	0	0	0	0	2	1	0	11000000	18000000	0
mmyco41794	Putative Protein	-	1059269	1059160	36.3333	0.0113637	0.0113639	0	0	0	0	0	3	1	1	0	6500000	0	0
mmyco33817	Putative Protein	-	1040694	1040585	36.3333	0.0582487	0.0439828	0	6.3417	1	3	0	2	1	1	0	0	0	0
mmyco31502	Putative Protein	-	264643	264534	36.3333	0.139879	0.0631753	0	5.2903	1	3	0	0	1	1	0	0	0	16000000
mmyco49143	Putative Protein	-	57582	57472	36.6667	0.38573	0.083995	0	0	0	0	0	1	2	1	0	0	690000000	830000000
mmyco04001	Putative Protein	+	520977	521088	37	0.062809	0.0434926	0	4.05585	1	0	0	2	1	1	0	0	0	67000000
mmyco26914	Putative Protein	-	821311	821199	37.3333	0.0313916	0.0193716	0	1.93137	0	0	0	1	1	1	0	0	31000000	0
mmyco37494	Putative Protein	-	548238	548126	37.3333	0.0125305	0.0137801	0	8.84685	1	0	0	3	1	1	0	13000000	0	0
mmyco37675	Putative Protein	-	525867	525755	37.3333	0.200141	0.058106	0	3.91733	1	0	0	0	2	1	0	0	40000000	50000000
mmyco47003	Putative Protein	-	336110	335998	37.3333	0.133046	0.0726225	0	4.23896	1	0	0	1	1	1	0	0	0	0
mmyco31026	Putative Protein	-	322711	322599	37.3333	0.0229425	0.0174632	0	0.440171	0	3	0	0	1	1	0	0	0	29000000
mmyco31487	Putative Protein	-	266830	266718	37.3333	0.213839	0.081489	0	4.23677	1	3	0	2	1	1	5400000	0	0	0
mmyco01928	Putative Protein	+	274047	274161	38	0.129044	0.0461408	0	4.38078	1	0	0	0	2	1	0	0	1000000000	1300000000
mmyco01123	Putative Protein	+	158124	158238	38	0.112231	0.043439	0	9.38941	1	3	0	1	2	1	0	0	51000000	49000000
mmyco27672	Putative Protein	-	724309	724194	38.3333	0.0242565	0.0173807	0	6.11492	1	0	0	2	3	1	19000000	0	48000000	53000000
mmyco30702	Putative Protein	-	361045	360930	38.3333	0.0155297	0.0155222	0	8.87589	1	0	0	0	1	1	0	15000000	0	0
mmyco45507	Putative Protein	-	530981	530863	39.3333	0.0830438	0.0550683	0	0	0	0	0	1	1	1	0	3900000	0	0
mmyco46794	Putative Protein	-	362189	362071	39.3333	0.0412496	0.02411	0	8.11449	1	0	0	0	4	1	42000000	48000000	160000000	200000000
mmyco46838	Putative Protein	-	358127	358009	39.3333	0.0652835	0.0389538	0	0.252033	0	0	0	1	1	1	0	0	110000000	0
mmyco40224	Putative Protein	-	188250	188132	39.3333	0.0456739	0.0337304	0	0	0	0	0	1	1	1	0	18000000	0	0
mmyco48982	Putative Protein	-	78831	78712	39.6667	0.123159	0.0439976	0	6.44104	1	0	0	3	2	1	0	0	19000000	23000000
mmyco17866	Putative Protein	+	194564	194687	41	0.0607776	0.0363473	0	9.34366	1	3	0	3	1	1	250000000	0	0	0
mmyco01867	Putative Protein	+	266547	266670	41	0.0174582	0.0170783	0	0.349206	0	3	0	1	1	1	0	0	68000000	0
mmyco05992	Putative Protein	+	773586	773709	41	0.121068	0.0434383	0	0.793651	0	0	0	1	1	1	0	0	0	110000000
mmyco35163	Putative Protein	-	869337	869213	41.3333	0.130776	0.0489963	0	0	0	0	0	0	2	1	8700000	9300000	0	0
mmyco31648	Putative Protein	-	244867	244743	41.3333	0.114707	0.0682024	0	1.60364	0	0	0	2	2	1	0	0	19000000	35000000
mmyco37255	Putative Protein	-	586317	586190	42.3333	0.19299	0.0727033	0	2.64759	1	0	0	0	1	1	0	0	0	13000000
mmyco33172	Putative Protein	-	46022	45894	42.6667	0.191878	0.0750493	0	8.74867	1	3	0	1	1	1	0	0	42000000	0
mmyco22836	Putative Protein	+	851390	851519	43	0.0782294	0.0564875	0	0.462343	0	3	0	1	2	1	9200000	11000000	0	0
mmyco13712	Putative Protein	+	738376	738508	44	0.118589	0.0686417	0	0.822595	0	0	0	0	1	1	0	0	0	60000000
mmyco01047	Putative Protein	+	150051	150183	44	0.137836	0.0725339	0	0	0	0	0	1	2	1	19000000	26000000	0	0
mmyco38153	Putative Protein	-	456855	456719	45.3333	0.130895	0.0682829	0	0	0	3	0	3	4	1	8900000	8600000	0	0
mmyco13300	Putative Protein	+	678718	678856	46	0.317572	0.0988615	0	0.567376	0	0	0	1	1	1	0	0	0	580000000
mmyco21951	Putative Protein	+	746759	746897	46	0.0642631	0.0484704	0	0	0	0	0	0	2	1	0	0	1600000000	1800000000
mmyco37607	Putative Protein	-	534795	534656	46.3333	0.049562	0.0424151	0	0	0	3	0	2	1	1	0	6800000	0	0
mmyco31629	Putative Protein	-	246292	246153	46.3333	0.282621	0.10071	0	0	0	0	0	2	1	1	160000000	0	0	0
mmyco14311	Putative Protein	+	819715	819856	47	0.172465	0.0757775	0	0	0	0	0	0	2	1	0	0	100000000	120000000
mmyco47983	Putative Protein	-	208637	208495	47.3333	0.160795	0.0761071	0	1.65821	0	0	0	0	2	1	0	0	41000000	60000000
mmyco31931	Putative Protein	-	205513	205371	47.3333	0.0835292	0.0529028	0	0.555721	0	0	0	2	1	1	0	0	1200000000	0
mmyco10561	Putative Protein	+	290074	290218	48	0.207158	0.0803638	0	8.33258	1	3	0	1	2	1	120000000	120000000	0	0
mmyco04339	Putative Protein	+	564750	564894	48	0.166069	0.0636296	0	2.09032	1	0	0	3	1	1	0	0	31000000	0
mmyco40639	Putative Protein	-	127261	127115	48.6667	0.238199	0.0784642	0	4.50727	1	0	0	1	2	1	0	0	57000000	87000000
mmyco05637	Putative Protein	+	723657	723804	49	0.213338	0.0838885	0	0	0	3	0	0	1	1	0	250000000	0	0
mmyco22989	Putative Protein	+	867623	867770	49	0.178958	0.0675091	0	1.43473	0	0	0	3	1	1	0	0	18000000	0
mmyco27536	Putative Protein	-	742699	742548	50.3333	0.136362	0.0775104	0	0	0	0	0	0	1	1	0	0	110000000	0
mmyco07508	Putative Protein	+	967011	967164	51	0.419449	0.118978	0	2.10114	1	0	0	2	1	1	0	300000000	0	0
mmyco33799	Putative Protein	-	1043970	1043816	51.3333	0.08	0.092815	0	10.3955	1	0	0	1	7	2	22000000	24000000	0	900000000
mmyco29207	Putative Protein	-	533062	532905	52.3333	0.503305	0.102724	1	0	0	3	0	3	1	1	0	0	1000000000	0
mmyco29680	Putative Protein	-	481144	480987	52.3333	0.203738	0.0903621	0	0	0	3	0	3	1	1	0	0	0	57000000
mmyco10838	Putative Protein	+	337237	337396	53	0.227037	0.0806612	0	0	0	0	0	1	2	1	0	14000000	16000000	0
mmyco05687	Putative Protein	+	732981	733140	53	0.223979	0.0965999	0	0	0	0	0	2	1	1	0	0	0	0
mmyco07829	Putative Protein	+	1000725	1000884	53	0.185614	0.0848558	0	4.13634	1	3	0	0	1	1	0	0	0	250000000
mmyco28483	MMCAP2_RS02500	-	619033	618873	53.3333	0.454457	0.131641	0	9.80904	1	6	MMCAP2_RS02500	0	1	1	0	0	0	8400000
mmyco35718	Putative Protein	-	776433	776270	54.3333	0.344634	0.102748	0	6.33239	1	3	0	1	2	1	7100000	0	0	16000000
mmyco30677	Putative Protein	-	365149	364986	54.3333	0.281136	0.0917393	0	0	0	3	0	2	2	1	0	0	150000000	200000000
mmyco04555	Putative Protein	+	587010	587175	55	0.195385	0.0874552	0	0.921988	0	0	0	5	2	1	0	0	0	53000000
mmyco39148	Putative Protein	-	315168	315002	55.3333	0.405367	0.145406	0	0	0	0	0	2	2	1	0	0	45000000	43000000
mmyco43631	Putative Protein	-	787895	787726	56.3333	0.152038	0.0669386	0	7.78189	1	3	0	1	1	1	19000000	0	0	0
mmyco49354	Putative Protein	-	13005	12835	56.6667	0.298449	0.0920913	0	4.58157	1	0	0	1	1	1	0	0	0	0
mmyco07293	Putative Protein	+	940818	940992	58	0.315575	0.087747	0	0.251412	0	3	0	1	1	1	0	0	0	47000000
mmyco36864	MMCAP2_RS02610	-	636372	636197	58.3333	0.733929	0.0796149	1	11.136	1	6	MMCAP2_RS02610	0	1	1	0	22000000	0	0
mmyco20966	Putative Protein	+	609734	609920	62	0.481482	0.0847589	0	0	0	3	0	4	2	1	0	0	150000000	200000000
mmyco48161	Putative Protein	-	183698	183508	63.3333	0.43263	0.0806295	0	0	0	0	0	2	1	1	0	6400000	0	0
mmyco18698	Putative Protein	+	304541	304733	64	0.399621	0.0857537	0	1.08112	0	3	0	1	1	1	0	0	51000000	0
mmyco08175	Putative Protein	+	1053114	1053327	71	0.707147	0.0722298	1	0.0208333	0	3	0	2	1	1	0	0	0	0
mmyco09136	Putative Protein	+	99725	99943	72.6667	0.291833	0.0679438	0	0	0	3	0	2	1	1	0	0	77000000	0
mmyco46768	Putative Protein	-	365912	365692	73.3333	0.712149	0.100892	1	0	0	4	mflor16061	3	4	1	56000000	61000000	15000000	16000000
mmyco42152	MMCAP2_RS04215	-	1010393	1010167	75.3333	0.810661	0.0600819	1	0.694662	0	6	MMCAP2_RS04215	0	1	1	5300000	0	0	0
mmyco42154	Putative Protein	-	1010048	1009819	76.3333	0.834655	0.0848798	1	8.11547	1	2	mcapr31232||/inference=existence: similar to aa sequence:refseq:wp_011387615.1	0	1	1	0	0	59000000	0
mmyco36642	Putative Protein	-	663453	663221	77.3333	0.74	0.029964	1	7.47429	1	6	lcl|NZ_CP001668.1_cds_WP_020862476.1_81	1	6	2	110000000	150000000	110000000	0
mmyco12824	Putative Protein	+	623191	623437	82	0.656772	0.115544	1	0	0	0	0	1	2	1	0	0	830000000	930000000
mmyco15043	MMCAP2_RS03840	+	920938	921187	83	0.822198	0.0727908	1	8.41239	1	6	MMCAP2_RS03840	2	2	1	37000000	31000000	0	0
mmyco00717	Putative Protein	+	112090	112344	84.6667	0.413442	0.0776512	0	0	0	0	0	3	1	1	0	0	0	160000000
mmyco47938	Putative Protein	-	213710	213448	87.3333	0.992292	0.00692068	1	4.94684	1	2	mcapr39548||/inference=existence: similar to aa sequence:refseq:wp_011387565.1	0	7	1	1200000	54000000	250000000	300000000
mmyco11749	MMCAP2_RS01880	+	470983	471259	92	0.974556	0.024563	1	4.46513	1	6	MMCAP2_RS01880	0	1	1	0	0	1500000	0
mmyco13481	Putative Protein	+	706615	706897	94	0.330354	0.0689087	0	0	0	3	0	2	1	1	0	0	130000000	0
mmyco08132	Putative Protein	+	1049250	1049532	94	0.473585	0.0797666	0	8.02172	1	0	0	4	1	1	0	0	60000000	0
mmyco14989	MMCAP2_RS03820	+	917431	917725	98	0.841756	0.0590613	1	5.33871	1	6	MMCAP2_RS03820	1	4	1	18000000	25000000	0	0
mmyco09461	MMCAP2_RS00530	+	142642	142945	101	0.790178	0.0757941	0	4.82756	1	6	MMCAP2_RS00530	2	1	1	0	0	0	20000000
mmyco16492	Putative Protein	+	25059	25364	101.667	0.496503	0.0865189	0	0	0	3	0	3	1	1	0	0	0	120000000
mmyco48886	Putative Protein	-	92814	92500	104.667	0.478112	0.0827818	0	0	0	3	0	0	1	1	0	6800000	0	0
mmyco12082	Putative Protein	+	525835	526153	106	0.574763	0.101702	0	0.108627	0	3	0	5	1	1	0	21000000	0	0
mmyco07695	MMCAP2_RS04155	+	991479	991800	107	0.997251	0.00446073	1	7.93384	1	6	MMCAP2_RS04155	0	3	1	0	0	700000000	370000000
mmyco43098	MMCAP2_RS03650	-	875048	874726	107.333	0.851758	0.0506988	1	5.54324	1	6	MMCAP2_RS03650	0	7	1	29000000	35000000	69000000	79000000
mmyco34166	Putative Protein	-	995376	995039	112.333	0.814541	0.0830952	0	1.26137	0	3	0	4	1	1	0	0	4000000000	0
mmyco43932	Putative Protein	-	746369	746032	112.333	0.553953	0.0991092	0	0.426901	0	5	0	1	2	1	0	0	470000000	560000000
mmyco40743	Putative Protein	-	110599	110252	115.667	0.656074	0.0974187	0	0	0	3	0	3	2	1	99000000	0	0	20000000
mmyco09928	Putative Protein	+	211249	211615	122	0.380642	0.0787511	0	0	0	0	0	4	2	1	0	0	110000000	160000000
mmyco41451	Putative Protein	-	23083	22715	122.667	0.754127	0.0921462	0	0	0	3	0	8	2	1	0	0	260000000	350000000
mmyco33253	MMCAP2_RS00130	-	38921	38508	137.667	0.998249	0.00322873	1	2.25005	1	6	MMCAP2_RS00130	4	2	1	2900000	6200000	0	0
mmyco13297	MMCAP2_RS02765	+	678196	678610	138	0.990019	0.0102963	1	0.836014	0	6	MMCAP2_RS02765	7	1	1	0	0	0	0
mmyco07044	Putative Protein	+	905061	905493	144	0.925578	0.0437541	1	0.881961	0	3	0	5	1	1	0	4300000	0	0
mmyco45021	MMCAP2_RS02385	-	598322	597880	147.333	0.986111	0.0140841	1	4.5487	1	0	0	0	4	1	4400000	4300000	0	48000000
mmyco06383	Putative Protein	+	819783	820248	155	0.470287	0.0891785	0	0.146368	0	5	0	3	2	1	0	0	24000000	24000000
mmyco49328	Putative Protein	-	19938	19465	157.667	0.507	0.0918021	0	0	0	3	0	6	1	1	0	0	180000000	0
mmyco07265	Putative Protein	+	937437	937923	162	0.853561	0.0763905	1	0	0	3	0	10	4	1	120000000	140000000	0	0
mmyco38938	MMCAP2_RS04665	-	346053	345563	163.333	0.998595	0.00208997	1	2.31389	1	6	MMCAP2_RS04665	4	2	1	0	0	23000000	21000000
mmyco18501	Putative Protein	+	272294	272789	165	0.801007	0.0778795	0	1.8734	0	3	0	2	1	1	0	0	0	240000000
mmyco18166	Putative Protein	+	231683	232193	170	0.366416	0.0718728	0	2.15422	1	3	0	2	1	1	0	0	0	34000000
mmyco47091	Putative Protein	-	322400	321880	173.333	0.810949	0.0682974	0	0.0304762	0	3	0	10	2	1	0	0	37000000	57000000
mmyco41813	MMCAP2_RS04405	-	1056626	1056031	198.333	0.960663	0.0320516	1	1.66102	0	6	MMCAP2_RS04405	5	1	1	3700000	0	0	0
mmyco28421	MMCAP2_RS02570	-	627448	626844	201.333	0.97458	0.0213943	1	4.21842	1	6	MMCAP2_RS02570	0	1	1	9700000	0	0	0
mmyco11092	MMCAP2_RS01470	+	379897	380539	214	0.956852	0.0344395	1	1.15171	0	6	MMCAP2_RS01470	1	4	1	5800000	17000000	0	0
mmyco25636	MMCAP2_RS04060	-	972550	971880	223.333	0.89168	0.0457335	1	6.26747	1	6	MMCAP2_RS04060	2	2	1	50000000	69000000	0	0
mmyco41815	MMCAP2_RS04400	-	1055870	1055197	224.333	0.809936	0.0796436	0	0.475711	0	6	MMCAP2_RS04400	11	1	1	0	0	0	190000000
mmyco12555	MMCAP2_RS02350	+	589453	590206	251	0.671098	0.0925258	0	3.42609	1	6	MMCAP2_RS02350	1	1	1	44000000	0	0	0
mmyco12405	MMCAP2_RS02275	+	571297	572104	269	0.893919	0.0623464	1	2.28026	1	6	MMCAP2_RS02275	4	2	1	17000000	20000000	0	0
mmyco01974	MMCAP2_RS01075	+	281793	282612	273	0.799468	0.0857626	0	1.37441	0	6	MMCAP2_RS01075	1	1	1	15000000	0	0	0
mmyco47466	MMCAP2_RS01060	-	279959	279127	277.333	0.99276	0.0074517	1	0.496446	0	6	MMCAP2_RS01060	8	1	1	4500000	0	0	0
mmyco13261	MMCAP2_RS02735	+	670882	671746	288	0.743996	0.0882992	0	0	0	6	MMCAP2_RS02735	8	1	1	0	0	0	950000
mmyco35276	MMCAP2_RS03495	-	850080	849173	302.333	0.965847	0.0319438	1	0.25932	0	6	MMCAP2_RS03495	5	1	1	0	53000000	0	0
mmyco12605	MMCAP2_RS02400	+	599479	600400	307	0.998441	0.00283386	1	0.254371	0	6	MMCAP2_RS02400	10	4	1	0	190000000	0	17000000
mmyco05431	MMCAP2_RS02835	+	698316	699255	313	0.998705	0.00208276	1	1.79567	0	6	MMCAP2_RS02835	8	1	1	0	0	86000000	0
mmyco13285	MMCAP2_RS04535	+	676324	677278	318	0.994188	0.00694309	1	0	0	6	MMCAP2_RS04535	2	4	2	0	32000000	0	0
mmyco33255	MMCAP2_RS00120	-	37673	36690	327.667	0.977158	0.016499	1	1.63507	0	6	MMCAP2_RS00120	5	1	1	0	0	20000000	0
mmyco48685	MMCAP2_RS00450	-	117540	116416	374.667	0.99117	0.00825188	1	4.43725	1	6	MMCAP2_RS00450	4	2	1	0	0	0	780000000
mmyco22000	Putative Protein	+	750644	751904	420	0.998286	0.00269184	1	4.27828	1	2	mcapr20880||/inference=existence: similar to aa sequence:refseq:wp_014584483.1	9	1	1	0	6400000	0	0
mmyco42074	MMCAP2_RS04270	-	1024058	1022713	448.333	0.997698	0.00289813	1	1.50951	0	6	MMCAP2_RS04270	11	2	1	0	0	0	51000000
mmyco00001	MMCAP2_RS00005	+	1	1350	449.667	0.999604	0.00172456	1	4.75584	1	6	MMCAP2_RS00005	2	63	22	0	13000000	27000000	0
mmyco11488	MMCAP2_RS01695	+	434572	435970	466	0.994127	0.00594181	1	0	0	0	0	8	3	1	11000000	0	110000000	160000000
mmyco38501	MMCAP2_RS01605	-	415623	414134	496.333	0.998684	0.00214531	1	0.994545	0	6	MMCAP2_RS01605	4	17	1	0	2600000	0	16000000
mmyco13305	MMCAP2_RS02775	+	680299	681835	512	0.997345	0.00389833	1	0.861741	0	6	MMCAP2_RS02775	5	17	1	1500000	2100000	0	0
mmyco43375	MMCAP2_RS03390	-	824222	822607	538.333	0.993189	0.00811737	1	2.92065	1	6	MMCAP2_RS03390	7	1	1	0	5200000	0	0
mmyco18792	MMCAP2_RS04655	+	314969	316652	561	0.997088	0.00383195	1	0.328559	0	6	MMCAP2_RS04655	20	2	1	0	0	51000000	43000000
mmyco43258	MMCAP2_RS03485	-	848597	846766	610.333	0.996702	0.00363856	1	0.370947	0	6	MMCAP2_RS03485	19	1	1	0	0	92000000	0
mmyco25159	MMCAP2_RS04850	-	1026613	1024746	622.333	0.979686	0.0148828	1	0.0283146	0	6	MMCAP2_RS04850	9	1	1	0	0	0	0
mmyco20272	MMCAP2_RS01990	+	501161	503048	629	0.89573	0.050232	1	0.0400287	0	6	MMCAP2_RS01990	10	1	1	0	0	0	46000000
mmyco41774	MMCAP2_RS04885	-	1068536	1066285	750.333	0.996089	0.00411504	1	2.65225	1	6	MMCAP2_RS04885	18	1	1	0	0	90000000	0
mmyco24916	MMCAP2_RS04430	-	1065964	1063707	752.333	0.994471	0.00495258	1	1.44502	0	6	MMCAP2_RS04430	12	14	1	15000000	43000000	36000000	860000000
mmyco21915	MMCAP2_RS04775	+	741188	743852	888	0.969708	0.0192281	1	1.48596	0	6	MMCAP2_RS04775	30	7	1	19000000	130000000	250000000	22000000
mmyco21503	MMCAP2_RS02810	+	687821	690662	947	0.997098	0.00319937	1	0.428525	0	6	MMCAP2_RS02810	21	2	1	0	0	4600000	4900000
mmyco20759	MMCAP2_RS02285	+	574301	578267	1322	0.995942	0.00450125	1	1.84787	0	6	MMCAP2_RS02285	21	2	1	0	0	61000000	67000000
mmyco41413	Putative Protein	-	29734	29675	19.6667	0.31	0.006807	0	0	0	0	0	0	2	2	0	0	0	43000000
mmyco28396	Putative Protein	-	630913	630840	24.3333	0.31	0.00454629	0	3.15705	1	0	0	1	4	2	47000000	18000000	0	0
mmyco23843	Putative Protein	+	970175	970253	26	0.51	0.0149016	0	0	0	0	0	1	3	2	6500000	0	380000000	490000000
mmyco27489	Putative Protein	-	746974	746892	27.3333	0.52	0.0121887	0	1	0	0	0	0	3	2	0	0	400000000	400000000
mmyco35581	MMCAP2_RS04815	-	799323	799214	36.3333	0.43	0.142847	1	10.2431	1	6	MMCAP2_RS04815	1	10	2	710000000	860000000	1800000000	2400000000
mmyco12537	Putative Protein	+	587491	587605	38	0.76	0.0621171	0	7.22037	1	0	0	0	4	2	0	240000000	0	42000000
mmyco06365	Putative Protein	+	817497	817611	38	0.31	0.00975591	0	0	0	0	0	1	2	2	6000000	0	0	110000000
mmyco46687	Putative Protein	-	381977	381850	42.3333	0.75	0.0761869	0	9.19053	1	0	0	0	4	3	17000000	0	87000000	24000000
mmyco12536	Putative Protein	+	587341	587488	49	0.62	0.0712455	0	6.80997	1	0	0	2	3	2	110000000	170000000	0	0
mmyco11240	MMCAP2_RS01565	+	403903	404053	50	0.51	0.113579	1	3.25048	1	6	MMCAP2_RS01565	0	6	2	53000000	60000000	580000000	520000000
mmyco15575	MMCAP2_RS04150	+	991318	991477	53	0.5	0.139061	1	8.62644	1	6	MMCAP2_RS04150	1	3	2	31000000	23000000	0	0
mmyco19555	MMCAP2_RS01575	+	406100	406343	81	0.49	0.0727181	1	7.3455	1	6	MMCAP2_RS01575	0	4	2	3900000	16000000	180000000	0
mmyco35462	MMCAP2_RS03345	-	817851	817592	86.3333	0.37	0.11182	1	0.588947	0	6	MMCAP2_RS03345	2	2	2	0	8700000	10000000	0
mmyco38743	MMCAP2_RS01480	-	382743	382448	98.3333	0.8	0.00384766	1	5.43789	1	6	MMCAP2_RS01480	3	12	2	20000000	0	83000000	82000000
mmyco40741	MMCAP2_RS00430	-	111424	111128	98.6667	0.73	0.0300261	1	5.96848	1	6	MMCAP2_RS00430	2	12	2	1600000000	1600000000	2300000000	2500000000
mmyco22011	MMCAP2_RS02990	+	753260	753566	102	0.83629	0.0829611	0	5.83781	1	0	0	2	2	2	0	0	72000000	72000000
mmyco41669	MMCAP2_RS04505	-	1084151	1083826	108.333	0.971882	0.0287672	1	7.61358	1	6	MMCAP2_RS04505	3	2	2	0	13000000	0	0
mmyco11728	MMCAP2_RS01865	+	468508	468853	115	0.971893	0.026237	1	4.12881	1	6	MMCAP2_RS01865	2	4	2	0	4600000	53000000	58000000
mmyco27239	MMCAP2_RS03110	-	778069	777696	124.333	0.983894	0.013753	1	8.37584	1	6	MMCAP2_RS03110	1	4	2	310000000	360000000	0	0
mmyco20595	MMCAP2_RS02195	+	550781	551216	145	0.992526	0.00694216	1	0.683278	0	6	MMCAP2_RS02195	1	6	2	22000000	29000000	130000000	0
mmyco20437	MMCAP2_RS02105	+	530132	530573	147	0.995713	0.00591259	1	1.5513	0	6	MMCAP2_RS02105	3	3	2	0	5100000	26000000	250000
mmyco38498	MMCAP2_RS01610	-	416319	415796	174.333	0.992791	0.00806013	1	0.433024	0	6	MMCAP2_RS01610	2	6	2	3600000	0	33000000	42000000
mmyco23193	MMCAP2_RS03710	+	892991	893561	190	0.942602	0.0320324	1	0.638803	0	6	MMCAP2_RS03710	9	4	2	0	5500000	19000000	21000000
mmyco09412	MMCAP2_RS00500	+	135028	135601	191	0.99216	0.00717288	1	0.327427	0	6	MMCAP2_RS00500	9	4	2	2500000	3300000	0	46000000
mmyco30952	MMCAP2_RS01250	-	328567	327993	191.333	0.980896	0.0154845	1	0.654008	0	6	MMCAP2_RS01250	4	2	2	2900000	5500000	0	0
mmyco28656	MMCAP2_RS02370	-	594001	593421	193.333	0.821505	0.0787896	0	0.18547	0	6	MMCAP2_RS02370	2	6	2	31000000	34000000	0	110000000
mmyco32655	MMCAP2_RS04515	-	112169	111507	220.667	0.796363	0.094548	0	1.76388	0	6	MMCAP2_RS04515	7	3	2	7500000	8700000	0	16000000
mmyco25090	MMCAP2_RS04340	-	1039321	1038645	225.333	0.922849	0.0475414	1	6.3477	1	6	MMCAP2_RS04340	2	3	2	26000000	20000000	0	0
mmyco40624	MMCAP2_RS00490	-	132012	131276	245.333	0.858111	0.0741449	1	1.75572	0	6	MMCAP2_RS00490	2	2	2	7200000	0	0	0
mmyco19200	MMCAP2_RS01410	+	366578	367463	295	0.96989	0.0245852	1	0.306499	0	6	MMCAP2_RS01410	5	3	2	5900000	6900000	0	0
mmyco26000	Putative Protein	-	928249	927321	309.333	0.997019	0.00373208	1	3.17861	1	6	lcl|NZ_CP001668.1_cds_WP_020862984.1_771	0	68	2	0	0	50000000	110000000
mmyco11583	MMCAP2_RS01735	+	443509	444496	329	0.978694	0.0151977	1	2.908	1	6	MMCAP2_RS01735	3	3	2	21000000	16000000	0	0
mmyco15613	MMCAP2_RS04175	+	1001788	1002859	357	0.97768	0.0188627	1	3.70544	1	6	MMCAP2_RS04175	4	4	2	17000000	18000000	0	0
mmyco09606	MMCAP2_RS00640	+	164764	166177	471	0.927629	0.0447111	1	10.9354	1	6	MMCAP2_RS00640	3	4	2	150000000	36000000	14000000	0
mmyco17587	MMCAP2_RS00625	+	161003	162581	526	0.988037	0.0112066	1	5.45301	1	6	MMCAP2_RS00625	3	2	2	0	0	27000000	4200000
mmyco37031	MMCAP2_RS02465	-	615396	613697	566.333	0.979029	0.0220783	1	5.93405	1	6	MMCAP2_RS02465	6	2	2	4500000	0	0	0
mmyco18791	MMCAP2_RS01210	+	312896	314849	651	0.996049	0.00441125	1	6.70647	1	6	MMCAP2_RS01210	10	2	2	0	2700000	8400000	0
mmyco41773	MMCAP2_RS04445	-	1070813	1068550	754.333	0.994346	0.00659507	1	2.12488	1	6	MMCAP2_RS04445	13	2	2	8400000	8000000	0	0
mmyco45829	MMCAP2_RS01970	-	492656	490369	762.333	0.992169	0.00603544	1	4.30838	1	6	MMCAP2_RS01970	23	4	2	4900000	5900000	36000000	0
mmyco40632	MMCAP2_RS00480	-	130347	127862	828.333	0.994291	0.0066204	1	5.28515	1	6	MMCAP2_RS00480	12	8	2	50000000	51000000	20000000	16000000
mmyco26263	MMCAP2_RS03705	-	892621	889584	1012.33	0.99271	0.0061268	1	2.92692	1	6	MMCAP2_RS03705	17	3	2	1600000	0	0	48000000
mmyco35534	rpsN	-	805365	805184	60.3333	0.71	0.0592223	1	7.03716	1	6	rpsN	0	10	3	670000000	1800000000	2100000000	3200000000
mmyco21492	MMCAP2_RS02780	+	681788	682028	80	0.75	0.0317906	1	3.91302	1	6	MMCAP2_RS02780	3	7	3	16000000	21000000	100000000	77000000
mmyco18762	MMCAP2_RS01190	+	308441	308855	138	0.994496	0.00563692	1	7.09484	1	6	MMCAP2_RS01190	4	17	3	67000000	96000000	410000000	340000000
mmyco27296	MMCAP2_RS03065	-	770743	770283	153.333	0.99117	0.00662193	1	2.44686	1	6	MMCAP2_RS03065	4	9	3	14000000	4700000	74000000	69000000
mmyco47923	MMCAP2_RS00830	-	217082	216592	163.333	0.994102	0.00578019	1	1.04665	0	6	MMCAP2_RS00830	1	5	3	43000000	35000000	13000000	0
mmyco08178	MMCAP2_RS04395	+	1054647	1055145	166	0.998907	0.0020849	1	0.537213	0	6	MMCAP2_RS04395	4	7	3	7000000	16000000	93000000	100000000
mmyco11635	MMCAP2_RS01770	+	449677	450223	182	0.964427	0.0295608	1	6.0841	1	6	MMCAP2_RS01770	2	6	3	0	88000000	2900000000	3400000000
mmyco39067	MMCAP2_RS01245	-	327987	327431	185.333	0.603243	0.0920527	0	1.06959	0	6	MMCAP2_RS01245	3	3	3	17000000	13000000	0	0
mmyco14610	MMCAP2_RS03615	+	867670	868291	207	0.995296	0.00457723	1	3.42428	1	6	MMCAP2_RS03615	5	3	3	0	0	13000000	13000000
mmyco01813	MMCAP2_RS00970	+	259374	260049	225	0.860461	0.0644923	1	3.75439	1	6	MMCAP2_RS00970	1	6	3	8700000	8100000	0	0
mmyco10766	MMCAP2_RS01260	+	329341	330031	230	0.971969	0.0217238	1	0.334149	0	6	MMCAP2_RS01260	3	9	3	8100000	4800000	31000000	37000000
mmyco03057	MMCAP2_RS01560	+	403047	403779	244	0.908659	0.0459551	1	7.12914	1	6	MMCAP2_RS01560	2	10	3	200000000	330000000	410000000	490000000
mmyco20277	MMCAP2_RS02005	+	504458	505205	249	0.817445	0.0707813	0	1.53227	0	6	MMCAP2_RS02005	5	5	3	5000000	6200000	0	0
mmyco35326	MMCAP2_RS03445	-	837477	836726	250.333	0.968366	0.0312029	1	1.24449	0	6	MMCAP2_RS03445	8	4	3	0	9700000	0	38000000
mmyco14009	MMCAP2_RS04810	+	779179	779941	254	0.692469	0.104878	0	0.858211	0	6	MMCAP2_RS04810	6	5	3	8700000	18000000	9000000	18000000
mmyco48595	MMCAP2_RS00485	-	131309	130522	262.333	0.866965	0.0740522	1	0.299362	0	6	MMCAP2_RS00485	4	3	3	5300000	14000000	0	0
mmyco04602	MMCAP2_RS02365	+	592596	593403	269	0.771552	0.083037	0	0.320456	0	6	MMCAP2_RS02365	1	6	3	27000000	53000000	0	0
mmyco19239	Putative Protein	+	369284	370121	279	0.997898	0.00336892	1	2.80619	1	2	mcapr10677||/inference=existence: similar to aa sequence:refseq:wp_013447642.1	9	6	3	5100000	3800000	14000000	0
mmyco42684	MMCAP2_RS03935	-	941981	941122	286.333	0.97461	0.0191999	1	8.01235	1	6	MMCAP2_RS03935	3	9	3	35000000	37000000	150000000	110000000
mmyco34844	MMCAP2_RS03745	-	901608	900734	291.333	0.998172	0.00299058	1	2.1478	1	6	MMCAP2_RS03745	5	5	3	0	42000000	18000000	84000000
mmyco19753	MMCAP2_RS01715	+	439871	440759	296	0.983479	0.0142204	1	7.36676	1	6	MMCAP2_RS01715	2	9	3	89000000	91000000	190000000	240000000
mmyco49360	MMCAP2_RS00040	-	10968	9994	324.667	0.896194	0.0432603	1	7.21049	1	6	MMCAP2_RS00040	1	7	3	33000000	51000000	0	0
mmyco35739	Putative Protein	-	773685	772709	325.333	0.978005	0.0159012	1	2.53669	1	6	lcl|NZ_CP001668.1_cds_WP_020862984.1_771	1	71	3	0	0	240000000	99000000
mmyco04386	MMCAP2_RS02270	+	570291	571317	342	0.904986	0.0485747	1	1.55479	0	6	MMCAP2_RS02270	8	6	3	14000000	18000000	0	0
mmyco30863	MMCAP2_RS01325	-	345559	344448	370.333	0.999268	0.00152345	1	3.30292	1	6	MMCAP2_RS01325	8	5	3	6200000	7300000	26000000	0
mmyco37100	MMCAP2_RS02425	-	606003	604784	406.333	0.998563	0.0022519	1	0.97387	0	6	MMCAP2_RS02425	6	3	3	6700000	4900000	0	2400000
mmyco40724	MMCAP2_RS00440	-	113968	112559	469.667	0.994069	0.00694429	1	3.1119	1	6	MMCAP2_RS00440	6	11	3	21000000	25000000	780000000	580000000
mmyco25016	Putative Protein	-	1046344	1044921	474.333	0.97702	0.0203101	1	10.7546	1	6	lcl|NZ_CP001668.1_cds_WP_023905922.1_127	4	11	3	120000000	190000000	350000000	350000000
mmyco42980	MMCAP2_RS03740	-	900785	899353	477.333	0.997998	0.00271429	1	3.09185	1	6	MMCAP2_RS03740	14	5	3	4600000	4900000	4400000	18000000
mmyco49189	MMCAP2_RS00140	-	41241	39682	519.667	0.995754	0.00557119	1	2.57441	1	6	MMCAP2_RS00140	9	7	3	3900000	4100000	4200000	15000000
mmyco48652	MMCAP2_RS00465	-	122595	120880	571.667	0.99675	0.00389479	1	4.98356	1	6	MMCAP2_RS00465	7	6	3	320000	0	0	1400000
mmyco26159	MMCAP2_RS03760	-	906601	904764	612.333	0.992497	0.00742876	1	3.81911	1	6	MMCAP2_RS03760	4	8	3	15000000	18000000	36000000	53000000
mmyco40714	MMCAP2_RS00460	-	120619	118772	615.667	0.996744	0.00370328	1	3.70803	1	0	0	9	5	3	2400000	3700000	3300000	11000000
mmyco17979	MMCAP2_RS04625	+	208700	210836	712	0.999245	0.00183501	1	4.30214	1	6	MMCAP2_RS04625	19	3	3	9000000	0	0	34000000
mmyco32404	MMCAP2_RS00580	-	151585	149310	758.333	0.997516	0.00317346	1	1.17905	0	6	MMCAP2_RS00580	11	4	3	13000000	14000000	12000000	26000000
mmyco26264	MMCAP2_RS03700	-	889555	886506	1016.33	0.991542	0.00819942	1	3.47396	1	6	MMCAP2_RS03700	18	6	3	0	0	34000000	290000000
mmyco05408	MMCAP2_RS02820	+	691344	696354	1670	0.993263	0.00770645	1	1.68389	0	6	MMCAP2_RS02820	40	4	3	0	47000000	10000000	140000000
mmyco27295	MMCAP2_RS03070	-	770965	770748	72.3333	0.7	0.0454681	1	5.35711	1	6	MMCAP2_RS03070	4	13	4	33000000	49000000	170000000	210000000
mmyco43574	MMCAP2_RS03205	-	799616	799396	73.3333	0.66	0.0550352	1	10.0497	1	6	MMCAP2_RS03205	2	28	4	130000000	180000000	720000000	900000000
mmyco19336	MMCAP2_RS01460	+	379400	379664	88	0.79	0.00752588	1	8.27787	1	6	MMCAP2_RS01460	0	19	4	190000000	280000000	2000000000	2400000000
mmyco23195	MMCAP2_RS03715	+	893771	894041	90	0.78	0.0211358	1	5.7383	1	6	MMCAP2_RS03715	1	10	4	77000000	110000000	240000000	280000000
mmyco09036	MMCAP2_RS00305	+	83279	83575	98.6667	0.62	0.0786099	1	9.47677	1	6	MMCAP2_RS00305	2	9	4	560000000	640000000	0	290000000
mmyco00511	MMCAP2_RS00330	+	87982	88293	103.667	0.997653	0.0028796	1	7.54689	1	6	MMCAP2_RS00330	3	16	4	190000000	280000000	1900000000	2500000000
mmyco32946	MMCAP2_RS00280	-	77648	77331	105.667	0.733433	0.0984658	0	8.87185	1	6	MMCAP2_RS00280	1	12	4	360000000	430000000	390000000	470000000
mmyco44683	MMCAP2_RS02605	-	636086	635689	132.333	0.995074	0.0055675	1	4.65808	1	6	MMCAP2_RS02605	6	8	4	1500000	4800000	71000000	33000000
mmyco48684	MMCAP2_RS00455	-	118509	118099	136.667	0.978567	0.0134376	1	6.24657	1	6	MMCAP2_RS00455	1	4	4	0	0	0	14000000
mmyco19576	Putative Protein	+	411902	412328	142	0.993165	0.0059891	1	12.6309	1	2	mcapr40486||/inference=existence: similar to aa sequence:refseq:wp_017697900.1	2	15	4	110000000	200000000	490000000	710000000
mmyco17853	MMCAP2_RS00755	+	193229	193664	145	0.955613	0.0247994	1	9.89199	1	6	MMCAP2_RS00755	1	20	4	500000000	630000000	2500000000	4000000000
mmyco03262	MMCAP2_RS01665	+	426732	427188	152	0.993069	0.00701416	1	9.31553	1	0	0	1	6	4	43000000	46000000	800000	15000000
mmyco01348	MMCAP2_RS00735	+	189129	189627	166	0.995841	0.0043053	1	1.8571	0	6	MMCAP2_RS00735	2	13	4	62000000	72000000	210000000	250000000
mmyco01351	MMCAP2_RS00745	+	190887	191592	235	0.792974	0.0825149	0	0	0	6	MMCAP2_RS00745	7	5	4	2700000	3100000	0	8400000
mmyco31389	MMCAP2_RS01090	-	284458	283689	256.333	0.926048	0.0405316	1	9.60873	1	6	MMCAP2_RS01090	2	14	4	250000000	280000000	58000000	59000000
mmyco17562	MMCAP2_RS00605	+	156161	156935	258	0.983362	0.0144049	1	5.69186	1	6	MMCAP2_RS00605	3	10	4	63000000	61000000	93000000	120000000
mmyco33254	MMCAP2_RS00125	-	38471	37677	264.667	0.997779	0.00307213	1	1.03414	0	6	MMCAP2_RS00125	8	12	4	19000000	21000000	49000000	57000000
mmyco09598	MMCAP2_RS00630	+	162595	163453	286	0.997389	0.00305297	1	4.09777	1	6	MMCAP2_RS00630	3	8	4	11000000	7200000	71000000	68000000
mmyco11071	MMCAP2_RS01440	+	373705	374581	292	0.99607	0.00394965	1	2.09116	1	6	MMCAP2_RS01440	7	5	4	8400000	14000000	33000000	33000000
mmyco30864	MMCAP2_RS01320	-	344434	343536	299.333	0.99865	0.00233274	1	4.25095	1	6	MMCAP2_RS01320	5	8	4	12000000	15000000	39000000	55000000
mmyco35338	MMCAP2_RS03430	-	834147	833183	321.333	0.900949	0.0477969	1	2.40528	1	6	MMCAP2_RS03430	4	6	4	32000000	35000000	0	0
mmyco47602	MMCAP2_RS00985	-	265595	264607	329.333	0.950455	0.032559	1	6.71984	1	6	MMCAP2_RS00985	3	19	4	38000000	150000000	1400000000	680000000
mmyco09983	MMCAP2_RS00840	+	218551	219568	339	0.992196	0.00743287	1	6.62808	1	6	MMCAP2_RS00840	3	19	4	170000000	200000000	270000000	220000000
mmyco13301	MMCAP2_RS02770	+	678877	680065	396	0.997067	0.0050757	1	1.34246	0	6	MMCAP2_RS02770	11	7	4	6100000	6800000	19000000	0
mmyco04556	MMCAP2_RS02340	+	587178	588585	469	0.994513	0.00540902	1	6.93022	1	6	MMCAP2_RS02340	11	6	4	18000000	0	16000000	25000000
mmyco48176	MMCAP2_RS00690	-	180401	178918	494.333	0.975613	0.0231211	1	6.35172	1	6	MMCAP2_RS00690	7	6	4	7400000	9600000	9500000	0
mmyco03211	MMCAP2_RS01615	+	417669	419169	500	0.729996	0.10133	0	0.399062	0	6	MMCAP2_RS01615	5	12	5	28000000	36000000	15000000	0
mmyco17851	MMCAP2_RS00750	+	191594	193121	509	0.997751	0.00334104	1	0.457957	0	6	MMCAP2_RS00750	12	7	4	5400000	4300000	16000000	22000000
mmyco36264	MMCAP2_RS02890	-	717138	714890	749.333	0.97964	0.0155919	1	5.13811	1	6	MMCAP2_RS02890	13	8	4	0	6300000	26000000	21000000
mmyco21494	MMCAP2_RS02790	+	682385	685106	907	0.992494	0.00717046	1	0.107357	0	0	0	11	5	4	0	12000000	83000000	86000000
mmyco04071	MMCAP2_RS02095	+	529695	529899	68	0.77	0.0368314	1	9.46963	1	6	MMCAP2_RS02095	2	17	5	810000000	1000000000	700000000	850000000
mmyco40747	MMCAP2_RS00420	-	109516	109298	72.6667	0.76	0.0254566	1	9.23968	1	6	MMCAP2_RS00420	1	17	5	440000000	500000000	2200000000	2600000000
mmyco27015	MMCAP2_RS03270	-	806926	806673	84.3333	0.8	0.00620387	1	6.67738	1	6	MMCAP2_RS03270	2	57	5	600000000	740000000	4400000000	5100000000
mmyco11643	MMCAP2_RS01795	+	454909	455185	92	0.8	0.00529799	1	8.59249	1	6	MMCAP2_RS01795	3	19	5	740000000	750000000	170000000	290000000
mmyco30499	MMCAP2_RS01485	-	383017	382734	94.3333	0.79	0.00677487	1	4.30397	1	6	MMCAP2_RS01485	3	20	5	28000000	73000000	260000000	220000000
mmyco15237	MMCAP2_RS03960	+	944980	945283	101	0.94893	0.0263111	1	3.20773	1	6	MMCAP2_RS03960	7	13	5	15000000	16000000	52000000	53000000
mmyco28500	MMCAP2_RS02480	-	617047	616737	103.333	0.993049	0.00751479	1	8.84164	1	6	MMCAP2_RS02480	5	17	5	54000000	82000000	190000000	250000000
mmyco45518	MMCAP2_RS02090	-	529544	529228	105.333	0.922134	0.0355435	1	6.32084	1	6	MMCAP2_RS02090	2	23	5	60000000	74000000	110000000	120000000
mmyco02791	MMCAP2_RS01435	+	373302	373653	117	0.999164	0.00165928	1	6.2836	1	6	MMCAP2_RS01435	3	28	5	200000000	260000000	570000000	1300000000
mmyco21530	MMCAP2_RS02830	+	697754	698117	121	0.99391	0.00766447	1	7.02103	1	6	MMCAP2_RS02830	4	17	5	190000000	250000000	520000000	760000000
mmyco37680	MMCAP2_RS02065	-	525240	524855	128.333	0.901771	0.0561358	1	3.66586	1	6	MMCAP2_RS02065	3	14	5	5200000	6900000	33000000	47000000
mmyco40550	MMCAP2_RS00555	-	146328	145934	131.333	0.991019	0.00843265	1	5.85562	1	6	MMCAP2_RS00555	3	20	5	73000000	93000000	450000000	260000000
mmyco43499	MMCAP2_RS03280	-	807755	807346	136.333	0.991662	0.00748801	1	7.40612	1	6	MMCAP2_RS03280	0	62	5	310000000	400000000	2100000000	2700000000
mmyco02526	MMCAP2_RS01340	+	347862	348288	142	0.994168	0.00531683	1	0	0	6	MMCAP2_RS01340	3	23	5	51000000	20000000	170000000	190000000
mmyco12352	MMCAP2_RS02215	+	555205	555667	154	0.995387	0.0060063	1	8.50679	1	6	MMCAP2_RS02215	1	12	5	100000000	130000000	300000	0
mmyco32957	MMCAP2_RS00265	-	75413	74949	154.667	0.82025	0.093528	0	2.1763	1	6	MMCAP2_RS00265	3	13	5	11000000	11000000	20000000	13000000
mmyco24694	MMCAP2_RS04470	+	1077602	1078079	159	0.950228	0.034054	1	7.7886	1	6	MMCAP2_RS04470	4	16	5	33000000	61000000	260000000	320000000
mmyco23437	MMCAP2_RS03835	+	920333	920816	161	0.986532	0.0100514	1	1.70993	0	6	MMCAP2_RS03835	3	7	5	55000000	9300000	120000000	130000000
mmyco11915	MMCAP2_RS01985	+	500617	501166	183	0.996146	0.00374303	1	7.34496	1	6	MMCAP2_RS01985	2	44	5	47000000	70000000	740000000	1100000000
mmyco20139	MMCAP2_RS01940	+	482066	482618	184	0.991064	0.00724423	1	8.04838	1	6	MMCAP2_RS01940	3	20	5	240000000	260000000	750000000	1200000000
mmyco17438	MMCAP2_RS00535	+	142937	143504	189	0.991834	0.0054778	1	2.56419	1	6	MMCAP2_RS00535	4	14	5	25000000	24000000	52000000	44000000
mmyco12001	MMCAP2_RS02025	+	510037	510712	225	0.994586	0.0064615	1	2.05052	0	6	MMCAP2_RS02025	4	13	5	10000000	9100000	49000000	41000000
mmyco33844	MMCAP2_RS04330	-	1036899	1036220	226.333	0.937409	0.0386358	1	2.97832	1	6	MMCAP2_RS04330	5	8	5	74000000	97000000	49000000	0
mmyco41330	MMCAP2_RS00135	-	39679	38924	251.667	0.995506	0.00568997	1	3.00852	1	6	MMCAP2_RS00135	9	8	5	4700000	4600000	37000000	58000000
mmyco00500	MMCAP2_RS00320	+	85705	86526	273.667	0.958214	0.0315227	1	7.87387	1	6	MMCAP2_RS00320	3	11	5	230000000	380000000	40000000	73000000
mmyco42053	MMCAP2_RS04290	-	1028471	1027645	275.333	0.995382	0.0052223	1	2.75398	1	6	MMCAP2_RS04290	2	7	5	7500000	7300000	18000000	0
mmyco19610	MMCAP2_RS01625	+	419960	420794	278	0.99716	0.0037624	1	5.15464	1	6	MMCAP2_RS01625	0	36	5	13000000	29000000	170000000	170000000
mmyco15548	MMCAP2_RS04135	+	988261	989185	308	0.925613	0.0484042	1	5.80286	1	6	MMCAP2_RS04135	5	11	5	44000000	57000000	0	0
mmyco10301	MMCAP2_RS04640	+	260179	261142	321	0.894032	0.0549896	1	3.46015	1	6	MMCAP2_RS04640	10	6	5	5900000	6700000	14000000	14000000
mmyco24067	MMCAP2_RS04180	+	1002863	1003871	336	0.969407	0.0236124	1	4.1487	1	6	MMCAP2_RS04180	9	15	5	26000000	15000000	67000000	67000000
mmyco23531	MMCAP2_RS03895	+	934160	935420	420	0.903243	0.0455118	1	2.93254	1	6	MMCAP2_RS03895	7	6	5	16000000	13000000	0	0
mmyco45243	MMCAP2_RS04720	-	568715	567202	504.333	0.973652	0.0249685	1	6.70587	1	6	MMCAP2_RS04720	6	9	5	27000000	30000000	0	140000000
mmyco41945	MMCAP2_RS04345	-	1040831	1039297	511.333	0.972487	0.0241569	1	6.82781	1	6	MMCAP2_RS04345	6	15	5	110000000	130000000	180000000	64000000
mmyco18232	MMCAP2_RS00905	+	241115	242903	596	0.995665	0.00481961	1	4.60835	1	6	MMCAP2_RS00905	16	7	5	6100000	1300000	78000000	0
mmyco19665	MMCAP2_RS01675	+	427817	429623	602	0.982905	0.0162722	1	5.27223	1	6	MMCAP2_RS01675	7	11	5	22000000	28000000	150000000	32000000
mmyco43358	MMCAP2_RS03420	-	832265	830248	672.333	0.993911	0.00670166	1	1.85626	0	6	MMCAP2_RS03420	8	7	5	12000000	18000000	0	13000000
mmyco03311	MMCAP2_RS01700	+	436098	438282	728	0.997776	0.00277607	1	1.58328	0	6	MMCAP2_RS01700	18	7	5	1300000	3700000	0	8300000
mmyco41741	MMCAP2_RS04455	-	1075517	1073281	745.333	0.996804	0.00359619	1	1.53689	0	6	MMCAP2_RS04455	10	6	5	1100000	2400000	0	0
mmyco44034	MMCAP2_RS02920	-	732350	730069	760.333	0.994085	0.00685132	1	4.83477	1	6	MMCAP2_RS02920	16	10	5	4200000	2300000	53000000	0
mmyco04708	MMCAP2_RS02430	+	606147	608883	912	0.967993	0.0195748	1	0.301993	0	6	MMCAP2_RS02430	27	8	5	4700000	5100000	0	0
mmyco33182	MMCAP2_RS00165	-	44810	44604	68.6667	0.77	0.0359299	1	7.48736	1	6	MMCAP2_RS00165	3	19	6	570000000	750000000	1600000000	2100000000
mmyco32452	MMCAP2_RS00545	-	144529	144318	70.3333	0.78	0.0266923	1	7.61182	1	6	MMCAP2_RS00545	2	36	6	100000000	150000000	880000000	940000000
mmyco26764	MMCAP2_RS03435	-	834472	834207	88.3333	0.79	0.0078252	1	11.5655	1	6	MMCAP2_RS03435	4	71	6	610000000	660000000	1500000000	1400000000
mmyco37013	MMCAP2_RS02475	-	616731	616454	92.3333	0.79	0.00792633	1	10.1171	1	6	MMCAP2_RS02475	2	41	6	440000000	670000000	3300000000	2200000000
mmyco11831	MMCAP2_RS01945	+	482638	482938	100	0.8	0.00522114	1	5.35907	1	6	MMCAP2_RS01945	3	14	6	93000000	100000000	540000000	670000000
mmyco43585	MMCAP2_RS03195	-	798782	798397	128.333	0.987046	0.00981554	1	10.5399	1	6	MMCAP2_RS03195	3	72	6	570000000	710000000	5800000000	7200000000
mmyco35620	MMCAP2_RS03150	-	788217	787823	131.333	0.991541	0.00848835	1	11.7406	1	6	MMCAP2_RS03150	2	57	6	1200000000	1300000000	5000000000	6100000000
mmyco07142	MMCAP2_RS03830	+	919887	920331	148	0.997237	0.00378181	1	2.25613	1	6	MMCAP2_RS03830	3	16	6	24000000	51000000	80000000	97000000
mmyco28512	MMCAP2_RS02460	-	613684	613239	148.333	0.986398	0.0116004	1	4.11226	1	6	MMCAP2_RS02460	4	18	6	40000000	49000000	120000000	180000000
mmyco26199	MMCAP2_RS03750	-	902068	901614	151.333	0.998515	0.00311782	1	3.22826	1	6	MMCAP2_RS03750	4	11	6	14000000	15000000	40000000	73000000
mmyco35673	MMCAP2_RS03125	-	780453	779981	157.333	0.93797	0.0372767	1	6.58467	1	6	MMCAP2_RS03125	0	8	7	19000000	19000000	25000000	350000
mmyco03819	MMCAP2_RS01995	+	503055	503547	164	0.998434	0.00320219	1	2.86228	1	6	MMCAP2_RS01995	3	12	6	21000000	0	93000000	160000000
mmyco12353	MMCAP2_RS02220	+	555691	556192	167	0.992154	0.00716207	1	4.95527	1	6	MMCAP2_RS02220	0	37	6	260000000	220000000	990000000	970000000
mmyco44679	MMCAP2_RS02615	-	636905	636391	171.333	0.997179	0.00303548	1	6.71994	1	6	MMCAP2_RS02615	4	30	6	92000000	150000000	350000000	420000000
mmyco25916	MMCAP2_RS03920	-	940207	939666	180.333	0.998674	0.00228951	1	4.74535	1	6	MMCAP2_RS03920	4	18	6	67000000	80000000	29000000	210000000
mmyco26153	MMCAP2_RS03770	-	908107	907560	182.333	0.998166	0.00218935	1	7.33624	1	6	MMCAP2_RS03770	1	34	6	130000000	220000000	240000000	240000000
mmyco02656	MMCAP2_RS01370	+	359115	359733	206	0.994289	0.00703559	1	0	0	6	MMCAP2_RS01370	5	15	6	33000000	39000000	40000000	47000000
mmyco47818	MMCAP2_RS00885	-	235049	234424	208.333	0.997937	0.00318231	1	4.22716	1	6	MMCAP2_RS00885	4	17	6	11000000	2000000	65000000	44000000
mmyco26556	MMCAP2_RS03505	-	852736	851991	248.333	0.991473	0.00919943	1	3.6789	1	6	MMCAP2_RS03505	4	12	6	4900000	9100000	510000000	690000000
mmyco35600	MMCAP2_RS03165	-	793797	793046	250.333	0.997955	0.00324054	1	2.7484	1	6	MMCAP2_RS03165	4	17	6	4400000	6000000	30000000	77000000
mmyco03147	MMCAP2_RS01590	+	410952	411747	265	0.992151	0.00670278	1	0.986094	0	6	MMCAP2_RS01590	12	6	6	8100000	6100000	19000000	0
mmyco48469	MMCAP2_RS00540	-	144314	143512	267.333	0.998514	0.00328348	1	4.28653	1	6	MMCAP2_RS00540	3	14	6	9300000	10000000	41000000	58000000
mmyco16865	MMCAP2_RS00225	+	67266	68108	280.667	0.996999	0.00391667	1	2.04648	0	6	MMCAP2_RS00225	6	12	6	15000000	11000000	43000000	58000000
mmyco42570	MMCAP2_RS04005	-	959924	959050	291.333	0.995624	0.00501182	1	5.3798	1	6	MMCAP2_RS04005	14	16	6	3700000	5400000	23000000	36000000
mmyco43260	MMCAP2_RS03480	-	846635	845737	299.333	0.935391	0.0374177	1	4.51248	1	6	MMCAP2_RS03480	7	11	6	55000000	60000000	25000000	10000000
mmyco26771	MMCAP2_RS03425	-	833176	832272	301.333	0.984876	0.0114056	1	1.17884	0	6	MMCAP2_RS03425	7	9	7	6500000	9400000	0	52000000
mmyco25158	MMCAP2_RS04285	-	1027684	1026756	309.333	0.996134	0.00486388	1	4.77205	1	6	MMCAP2_RS04285	8	9	6	7700000	6300000	17000000	19000000
mmyco11637	MMCAP2_RS01775	+	450268	451303	345	0.998411	0.00278639	1	5.58974	1	6	MMCAP2_RS01775	11	13	6	12000000	11000000	18000000	50000000
mmyco42465	MMCAP2_RS04065	-	973682	972571	370.333	0.997915	0.00310384	1	3.22382	1	6	MMCAP2_RS04065	11	6	6	7500000	18000000	0	18000000
mmyco43206	MMCAP2_RS03535	-	859685	858433	417.333	0.934048	0.0357593	1	2.71814	1	6	MMCAP2_RS03535	7	11	6	16000000	7600000	59000000	60000000
mmyco43740	MMCAP2_RS04795	-	776273	774859	471.333	0.923489	0.0419631	1	6.44947	1	6	MMCAP2_RS04795	6	13	6	72000000	87000000	140000000	150000000
mmyco42131	Putative Protein	-	1015100	1013392	569.333	0.991644	0.00835324	1	4.8641	1	6	lcl|NZ_CP001668.1_cds_WP_020862519.1_128	9	29	14	6200000	18000000	23000000	40000000
mmyco25133	MMCAP2_RS04305	-	1033441	1031679	587.333	0.969278	0.0241545	1	5.36014	1	6	MMCAP2_RS04305	6	22	6	29000000	36000000	50000000	56000000
mmyco40722	MMCAP2_RS00445	-	116368	114122	748.667	0.996268	0.00406819	1	6.12137	1	6	MMCAP2_RS00445	15	28	6	1500000	1500000	18000000	38000000
mmyco09742	MMCAP2_RS00700	+	181861	182137	92	0.79	0.00851647	1	10.1041	1	6	MMCAP2_RS00700	2	26	7	490000000	580000000	250000000	1400000000
mmyco34547	MMCAP2_RS03900	-	935793	935498	98.3333	0.8	0.0044323	1	7.14978	1	6	MMCAP2_RS03900	4	26	7	59000000	40000000	190000000	300000000
mmyco37006	MMCAP2_RS02485	-	617352	617054	99.3333	0.79	0.00765528	1	10.0386	1	6	MMCAP2_RS02485	3	37	7	1000000000	1300000000	3100000000	3800000000
mmyco35532	MMCAP2_RS03260	-	806271	805949	107.333	0.996449	0.00492435	1	6.67605	1	6	MMCAP2_RS03260	2	47	7	1000000000	1200000000	4200000000	5200000000
mmyco28471	MMCAP2_RS02545	-	623011	622683	109.333	0.998118	0.00324864	1	2.68667	1	6	MMCAP2_RS02545	5	18	7	22000000	31000000	74000000	95000000
mmyco35544	MMCAP2_RS03235	-	804189	803843	115.333	0.998329	0.00258307	1	7.68055	1	6	MMCAP2_RS03235	4	28	7	1000000000	1300000000	3500000000	4300000000
mmyco12183	MMCAP2_RS02135	+	536650	537040	130	0.89515	0.0499975	1	5.53597	1	6	MMCAP2_RS02135	6	22	7	36000000	44000000	110000000	100000000
mmyco37526	MMCAP2_RS02175	-	544242	543848	131.333	0.994621	0.00661344	1	6.45934	1	6	MMCAP2_RS02175	3	37	7	250000000	310000000	1500000000	1500000000
mmyco44704	MMCAP2_RS02585	-	632297	631885	137.333	0.99852	0.00296406	1	8.44947	1	6	MMCAP2_RS02585	3	33	7	270000000	320000000	1100000000	1800000000
mmyco10639	MMCAP2_RS01165	+	304681	305101	140	0.998597	0.00243412	1	0.725678	0	6	MMCAP2_RS01165	9	12	7	13000000	11000000	57000000	50000000
mmyco35546	MMCAP2_RS03225	-	803037	802604	144.333	0.988432	0.00981101	1	9.58669	1	6	MMCAP2_RS03225	3	38	7	1300000000	1700000000	6400000000	7500000000
mmyco49183	MMCAP2_RS00155	-	43971	43534	145.667	0.997851	0.003008	1	11.2819	1	6	MMCAP2_RS00155	7	22	7	150000000	180000000	730000000	840000000
mmyco11642	MMCAP2_RS01790	+	454351	454816	155	0.991258	0.00711508	1	1.59136	0	6	MMCAP2_RS01790	7	15	7	13000000	16000000	32000000	51000000
mmyco42140	MMCAP2_RS04225	-	1011611	1011106	168.333	0.987229	0.0101738	1	1.9888	0	6	MMCAP2_RS04225	10	11	7	8000000	8400000	29000000	51000000
mmyco04191	MMCAP2_RS02200	+	551211	551772	187	0.991417	0.00817828	1	1.89037	0	6	MMCAP2_RS02200	5	18	7	14000000	19000000	46000000	79000000
mmyco41020	MMCAP2_RS00255	-	72865	72269	198.667	0.99699	0.00416081	1	2.62682	1	6	MMCAP2_RS00255	6	24	7	16000000	16000000	100000000	80000000
mmyco44585	MMCAP2_RS02670	-	654281	653680	200.333	0.918867	0.0444215	1	6.45635	1	6	MMCAP2_RS02670	5	28	7	450000000	550000000	1100000000	540000000
mmyco44654	MMCAP2_RS02630	-	640988	640384	201.333	0.981249	0.0149812	1	0.146962	0	6	MMCAP2_RS02630	8	19	7	5300000	14000000	41000000	36000000
mmyco11038	MMCAP2_RS01405	+	365959	366574	205	0.998857	0.00249313	1	3.03898	1	6	MMCAP2_RS01405	8	19	7	27000000	33000000	49000000	56000000
mmyco19923	MMCAP2_RS01820	+	457865	458486	207	0.999136	0.00172734	1	4.32509	1	6	MMCAP2_RS01820	7	17	7	14000000	11000000	39000000	44000000
mmyco12236	MMCAP2_RS02165	+	542107	542758	217	0.987365	0.0108334	1	2.32448	1	6	MMCAP2_RS02165	6	15	7	5200000	7100000	56000000	21000000
mmyco44471	Putative Protein	-	664103	663445	219.333	0.996983	0.00428229	1	6.32786	1	1	scitr64997||lcl|nz_cp013197.1_cds_wp_071937333.1_798	7	16	7	9800000	8600000	43000000	40000000
mmyco34085	MMCAP2_RS04220	-	1011102	1010387	238.333	0.995382	0.00503171	1	2.52638	1	6	MMCAP2_RS04220	3	13	7	8100000	13000000	61000000	69000000
mmyco32967	MMCAP2_RS00240	-	70904	70185	239.667	0.998233	0.00296203	1	3.50552	1	6	MMCAP2_RS00240	8	16	7	13000000	19000000	45000000	50000000
mmyco16240	MMCAP2_RS04480	+	1079368	1080097	243	0.959996	0.0247135	1	8.1325	1	6	MMCAP2_RS04480	7	23	7	100000000	150000000	310000000	360000000
mmyco34790	MMCAP2_RS03765	-	907392	906620	257.333	0.963964	0.0213395	1	1.38787	0	0	0	10	12	7	26000000	23000000	35000000	50000000
mmyco03471	MMCAP2_RS01860	+	467763	468537	258	0.969294	0.0168581	1	3.81507	1	6	MMCAP2_RS01860	9	19	7	18000000	22000000	230000000	280000000
mmyco04089	MMCAP2_RS02140	+	537027	537801	258	0.996728	0.00468352	1	7.67766	1	6	MMCAP2_RS02140	5	26	7	84000000	99000000	160000000	330000000
mmyco25201	MMCAP2_RS04245	-	1017598	1016787	270.333	0.968143	0.0175511	1	0.0692402	0	6	MMCAP2_RS04245	4	13	7	7100000	8900000	42000000	51000000
mmyco05798	MMCAP2_RS02975	+	749568	750510	314	0.972006	0.017487	1	5.82668	1	6	MMCAP2_RS02975	7	16	7	410000000	470000000	0	62000000
mmyco43429	MMCAP2_RS03340	-	817598	816616	327.333	0.998404	0.00257191	1	1.08409	0	6	MMCAP2_RS03340	8	18	7	12000000	7500000	49000000	51000000
mmyco44705	MMCAP2_RS02580	-	631868	630883	328.333	0.986321	0.0117455	1	6.37367	1	6	MMCAP2_RS02580	12	18	7	8500000	30000000	30000000	40000000
mmyco43609	MMCAP2_RS03170	-	794810	793804	335.333	0.993111	0.00842972	1	7.25485	1	6	MMCAP2_RS03170	8	29	7	72000000	97000000	180000000	210000000
mmyco30383	MMCAP2_RS01510	-	391510	390486	341.333	0.89715	0.0562955	1	2.8377	1	6	MMCAP2_RS01510	7	15	7	39000000	42000000	0	58000000
mmyco16832	MMCAP2_RS00210	+	62283	63404	373.667	0.961663	0.0297508	1	9.70304	1	6	MMCAP2_RS00210	6	24	7	160000000	260000000	300000000	320000000
mmyco11225	MMCAP2_RS01555	+	401605	402940	445	0.977512	0.0154209	1	0.299971	0	6	MMCAP2_RS01555	12	8	7	3800000	5100000	11000000	0
mmyco15702	MMCAP2_RS04240	+	1015390	1016794	468	0.996065	0.00388053	1	1.74845	0	6	MMCAP2_RS04240	17	18	7	11000000	16000000	31000000	56000000
mmyco27028	MMCAP2_RS03220	-	802600	801156	481.333	0.986747	0.0134382	1	9.33251	1	6	MMCAP2_RS03220	4	21	7	200000000	210000000	150000000	190000000
mmyco25657	MMCAP2_RS04050	-	970840	969264	525.333	0.97127	0.0217852	1	2.2626	1	6	MMCAP2_RS04050	8	9	7	9800000	12000000	21000000	59000000
mmyco32561	MMCAP2_RS04520	-	127628	125541	695.667	0.995562	0.00417145	1	2.07428	1	6	MMCAP2_RS04520	2	16	7	9400000	7600000	17000000	25000000
mmyco33192	MMCAP2_RS00150	-	43511	43287	74.6667	0.79	0.011236	1	10.4371	1	6	MMCAP2_RS00150	0	27	8	1000000000	1400000000	2400000000	3000000000
mmyco19793	MMCAP2_RS01740	+	444530	444800	90	0.8	0.0043633	1	11.9059	1	6	MMCAP2_RS01740	2	55	8	1300000000	1400000000	5400000000	6300000000
mmyco32850	MMCAP2_RS00345	-	91175	90870	101.667	0.993494	0.00768133	1	10.9442	1	6	MMCAP2_RS00345	5	51	8	1100000000	1600000000	6400000000	7500000000
mmyco35509	MMCAP2_RS03290	-	808812	808481	110.333	0.99448	0.00599623	1	7.71974	1	6	MMCAP2_RS03290	4	62	8	1100000000	1400000000	3800000000	3900000000
mmyco27067	MMCAP2_RS03185	-	797416	797061	118.333	0.981862	0.0144773	1	9.99015	1	6	MMCAP2_RS03185	4	92	8	660000000	800000000	3400000000	5000000000
mmyco22880	MMCAP2_RS03525	+	856631	857030	133	0.994516	0.00681539	1	6.71106	1	6	MMCAP2_RS03525	6	34	8	220000000	250000000	690000000	960000000
mmyco01222	MMCAP2_RS00660	+	171057	171483	142	0.998009	0.00337794	1	10.5091	1	6	MMCAP2_RS00660	2	37	8	180000000	210000000	1200000000	1200000000
mmyco10497	MMCAP2_RS01080	+	282616	283045	143	0.998912	0.00326139	1	6.51066	1	6	MMCAP2_RS01080	7	22	8	32000000	49000000	59000000	95000000
mmyco32376	MMCAP2_RS00600	-	156106	155670	145.333	0.961691	0.0245448	1	0.164251	0	6	MMCAP2_RS00600	5	24	8	37000000	55000000	74000000	89000000
mmyco23951	MMCAP2_RS04120	+	984974	985424	150	0.99872	0.00230047	1	5.45024	1	6	MMCAP2_RS04120	8	35	8	320000000	390000000	1300000000	1600000000
mmyco28754	MMCAP2_RS02315	-	583306	582852	151.333	0.997348	0.00305938	1	4.50873	1	6	MMCAP2_RS02315	4	60	8	250000000	630000000	2800000000	3300000000
mmyco36292	MMCAP2_RS02875	-	710808	710318	163.333	0.993194	0.00706512	1	2.8594	1	6	MMCAP2_RS02875	5	50	8	270000000	330000000	1000000000	1100000000
mmyco10992	MMCAP2_RS01375	+	359896	360406	170	0.964558	0.0295766	1	2.26659	1	6	MMCAP2_RS01375	3	21	8	19000000	29000000	190000000	2300000000
mmyco42692	MMCAP2_RS03925	-	940754	940213	180.333	0.975351	0.0174023	1	6.96243	1	6	MMCAP2_RS03925	7	25	8	130000000	120000000	270000000	320000000
mmyco10979	MMCAP2_RS04530	+	357580	358192	204	0.996185	0.00471242	1	5.03643	1	6	MMCAP2_RS04530	2	16	8	36000000	48000000	210000000	260000000
mmyco20130	MMCAP2_RS01925	+	478199	478814	205	0.997968	0.00325306	1	7.53267	1	6	MMCAP2_RS01925	2	21	8	140000000	110000000	300000000	270000000
mmyco43058	MMCAP2_RS03675	-	882938	882244	231.333	0.99887	0.00210357	1	8.01987	1	6	MMCAP2_RS03675	6	27	8	47000000	91000000	290000000	1200000000
mmyco03410	MMCAP2_RS01805	+	455715	456435	240	0.998955	0.00207004	1	8.32067	1	6	MMCAP2_RS01805	5	16	8	16000000	22000000	88000000	94000000
mmyco03335	MMCAP2_RS01725	+	441450	442191	247	0.968717	0.0202764	1	2.57602	1	6	MMCAP2_RS01725	6	36	8	47000000	57000000	140000000	160000000
mmyco43395	MMCAP2_RS03380	-	821738	820987	250.333	0.985109	0.0147681	1	2.66151	1	6	MMCAP2_RS03380	3	28	8	120000000	140000000	450000000	98000000
mmyco03251	MMCAP2_RS01650	+	423687	424512	275	0.845114	0.0765027	0	0.644595	0	6	MMCAP2_RS01650	4	20	8	51000000	65000000	56000000	72000000
mmyco03820	MMCAP2_RS02000	+	503553	504456	301	0.998387	0.00213299	1	4.27682	1	6	MMCAP2_RS02000	4	30	8	43000000	63000000	250000000	260000000
mmyco36869	MMCAP2_RS02600	-	635676	634754	307.333	0.998669	0.00260008	1	4.70168	1	6	MMCAP2_RS02600	2	18	8	15000000	11000000	93000000	49000000
mmyco23902	MMCAP2_RS04080	+	978797	979754	319	0.973237	0.0166007	1	0.390849	0	6	MMCAP2_RS04080	8	14	8	14000000	18000000	22000000	33000000
mmyco40754	MMCAP2_RS00410	-	108220	107093	375.667	0.989876	0.00924272	1	4.94608	1	6	MMCAP2_RS00410	11	17	8	9700000	9800000	40000000	50000000
mmyco22879	MMCAP2_RS03520	+	855431	856619	396	0.993568	0.00537799	1	2.36579	1	6	MMCAP2_RS03520	10	17	8	10000000	15000000	66000000	79000000
mmyco33910	MMCAP2_RS04295	-	1029651	1028462	396.333	0.9983	0.0027266	1	2.10879	1	6	MMCAP2_RS04295	5	16	8	5400000	4100000	25000000	30000000
mmyco03378	MMCAP2_RS01765	+	448065	449286	407	0.997914	0.00219342	1	0.474289	0	6	MMCAP2_RS01765	11	10	8	0	1100000	18000000	27000000
mmyco05732	Putative Protein	+	739176	740550	458	0.993896	0.00642455	1	1.00747	0	1	pirel087672||atp-dependent recd-like dna helicase	13	16	8	4900000	7400000	26000000	20000000
mmyco27783	MMCAP2_RS02880	-	712246	710787	486.333	0.758581	0.0929786	0	1.64117	0	6	MMCAP2_RS02880	8	20	8	180000000	230000000	44000000	150000000
mmyco41951	MMCAP2_RS04335	-	1038494	1036918	525.333	0.948026	0.032749	1	4.89763	1	6	MMCAP2_RS04335	4	19	8	32000000	53000000	49000000	52000000
mmyco27613	MMCAP2_RS02925	-	734662	732972	563.333	0.975196	0.0186509	1	4.76492	1	6	MMCAP2_RS02925	13	16	8	4800000	7300000	32000000	19000000
mmyco42965	MMCAP2_RS03755	-	904748	902086	887.333	0.997452	0.00298909	1	1.59125	0	6	MMCAP2_RS03755	19	20	8	2000000	7700000	25000000	20000000
mmyco43489	MMCAP2_RS03295	-	809102	808840	87.3333	0.79	0.00822939	1	7.94133	1	6	MMCAP2_RS03295	2	49	9	1300000000	1500000000	4800000000	5800000000
mmyco26846	MMCAP2_RS03410	-	828232	827940	97.3333	0.79	0.00760116	1	7.33355	1	6	MMCAP2_RS03410	2	21	9	94000000	100000000	750000000	320000000
mmyco47592	MMCAP2_RS00995	-	267383	267028	118.333	0.99892	0.00199129	1	9.03348	1	6	MMCAP2_RS00995	0	64	9	790000000	1100000000	2400000000	4000000000
mmyco27016	MMCAP2_RS03265	-	806653	806289	121.333	0.989119	0.00848135	1	6.8501	1	6	MMCAP2_RS03265	4	54	9	550000000	380000000	3100000000	3800000000
mmyco36297	MMCAP2_RS02865	-	709401	708962	146.333	0.980032	0.0151264	1	2.86274	1	6	MMCAP2_RS02865	5	26	9	75000000	74000000	140000000	310000000
mmyco03265	MMCAP2_RS01670	+	427356	427803	149	0.997433	0.00318349	1	3.01146	1	6	MMCAP2_RS01670	8	26	9	13000000	16000000	150000000	150000000
mmyco47046	MMCAP2_RS01270	-	331274	330805	156.333	0.99624	0.0049195	1	7.54975	1	6	MMCAP2_RS01270	7	59	9	760000000	900000000	3400000000	3800000000
mmyco36940	MMCAP2_RS02555	-	624630	624152	159.333	0.997432	0.00395374	1	6.43645	1	6	MMCAP2_RS02555	5	24	9	32000000	58000000	97000000	140000000
mmyco43522	MMCAP2_RS03245	-	805256	804775	160.333	0.918892	0.0394451	1	6.85283	1	6	MMCAP2_RS03245	3	60	9	180000000	290000000	850000000	1300000000
mmyco19910	MMCAP2_RS01800	+	455219	455711	164	0.992917	0.00713367	1	4.87776	1	6	MMCAP2_RS01800	8	16	9	24000000	20000000	88000000	56000000
mmyco34495	MMCAP2_RS03955	-	944964	944471	164.333	0.969304	0.0191043	1	7.7988	1	6	MMCAP2_RS03955	8	55	9	400000000	460000000	1200000000	1700000000
mmyco24699	MMCAP2_RS04475	+	1078580	1079153	191	0.957396	0.0292445	1	8.0084	1	6	MMCAP2_RS04475	4	35	9	200000000	260000000	1500000000	1800000000
mmyco19794	MMCAP2_RS01745	+	444821	445403	194	0.962941	0.0197462	1	3.79535	1	6	MMCAP2_RS01745	5	40	9	30000000	37000000	120000000	160000000
mmyco28203	MMCAP2_RS02720	-	665242	664644	199.333	0.995175	0.00534202	1	3.9917	1	6	MMCAP2_RS02720	6	16	9	24000000	25000000	50000000	42000000
mmyco24689	MMCAP2_RS04570	+	1076699	1077308	203	0.9985	0.00256213	1	6.19511	1	6	MMCAP2_RS04570	4	26	9	66000000	78000000	200000000	290000000
mmyco11771	MMCAP2_RS01890	+	472381	473038	219	0.97706	0.0157644	1	1.82632	0	6	MMCAP2_RS01890	6	22	9	23000000	18000000	74000000	44000000
mmyco02709	MMCAP2_RS01395	+	363861	364539	226	0.997102	0.00343771	1	0.454354	0	6	MMCAP2_RS01395	3	16	9	10000000	17000000	19000000	29000000
mmyco33876	MMCAP2_RS04310	-	1034223	1033514	236.333	0.944947	0.0376548	1	3.91236	1	6	MMCAP2_RS04310	6	26	9	22000000	34000000	53000000	130000000
mmyco03502	MMCAP2_RS01875	+	470199	470964	255	0.999428	0.00122712	1	6.87791	1	6	MMCAP2_RS01875	3	39	9	140000000	160000000	1100000000	770000000
mmyco17817	MMCAP2_RS00725	+	186791	187637	282	0.987051	0.0109085	1	2.35411	1	6	MMCAP2_RS00725	11	26	9	21000000	26000000	110000000	96000000
mmyco37040	MMCAP2_RS02455	-	613242	612371	290.333	0.996952	0.00375372	1	4.56367	1	6	MMCAP2_RS02455	4	30	9	19000000	24000000	120000000	110000000
mmyco04135	MMCAP2_RS02160	+	541185	542112	309	0.998785	0.00216606	1	5.06987	1	6	MMCAP2_RS02160	8	28	9	35000000	59000000	310000000	310000000
mmyco23095	MMCAP2_RS03680	+	883091	884069	326	0.934802	0.0407287	1	0.164628	0	6	MMCAP2_RS03680	8	21	9	18000000	18000000	40000000	53000000
mmyco30929	MMCAP2_RS01280	-	334222	333165	352.333	0.978898	0.0167172	1	0.108191	0	6	MMCAP2_RS01280	3	22	9	18000000	22000000	60000000	54000000
mmyco33505	MMCAP2_RS04500	-	1083804	1082618	395.333	0.988334	0.0109018	1	8.17867	1	6	MMCAP2_RS04500	4	34	9	170000000	200000000	200000000	230000000
mmyco00311	MMCAP2_RS00200	+	59725	60966	413.667	0.941596	0.0315299	1	2.483	1	6	MMCAP2_RS00200	8	19	9	5400000	6800000	25000000	21000000
mmyco34425	MMCAP2_RS04010	-	961830	960458	457.333	0.98213	0.0171663	1	1.68519	0	6	MMCAP2_RS04010	3	29	9	22000000	29000000	51000000	78000000
mmyco04082	MMCAP2_RS02115	+	531846	533934	696	0.965143	0.0242025	1	3.63325	1	6	MMCAP2_RS02115	17	23	9	27000000	31000000	31000000	23000000
mmyco43487	MMCAP2_RS03305	-	810311	810031	93.3333	0.79	0.00958387	1	7.47573	1	6	MMCAP2_RS03305	1	39	10	790000000	850000000	2300000000	3200000000
mmyco35583	MMCAP2_RS03200	-	799173	798812	120.333	0.994387	0.0057744	1	10.4219	1	6	MMCAP2_RS03200	3	55	10	1100000000	1400000000	3300000000	4500000000
mmyco35522	MMCAP2_RS03275	-	807342	806930	137.333	0.995156	0.00605082	1	6.98998	1	6	MMCAP2_RS03275	5	79	10	1400000000	1500000000	5500000000	6700000000
mmyco25736	MMCAP2_RS04000	-	958834	958410	141.333	0.971971	0.0176327	1	11.1227	1	6	MMCAP2_RS04000	4	57	10	870000000	1100000000	6500000000	7700000000
mmyco26267	MMCAP2_RS03690	-	885439	884979	153.333	0.960731	0.0285228	1	7.36147	1	6	MMCAP2_RS03690	7	22	10	23000000	26000000	140000000	120000000
mmyco25751	MMCAP2_RS03990	-	957499	957006	164.333	0.99179	0.0073422	1	11.5905	1	6	MMCAP2_RS03990	4	81	10	1200000000	1400000000	5200000000	5900000000
mmyco12024	MMCAP2_RS02050	+	518683	519193	170	0.998446	0.00296418	1	9.30172	1	6	MMCAP2_RS02050	3	54	10	540000000	470000000	2000000000	2500000000
mmyco19134	MMCAP2_RS01365	+	358334	358853	173	0.99902	0.00169309	1	1.58626	0	6	MMCAP2_RS01365	4	32	10	100000000	99000000	290000000	150000000
mmyco39506	MMCAP2_RS01005	-	268164	267623	180.333	0.996037	0.00445611	1	10.0505	1	6	MMCAP2_RS01005	4	41	10	350000000	420000000	1800000000	2100000000
mmyco30958	MMCAP2_RS01240	-	327433	326847	195.333	0.997819	0.00264589	1	5.23259	1	6	MMCAP2_RS01240	8	28	10	43000000	50000000	160000000	170000000
mmyco28542	MMCAP2_RS02435	-	609586	608967	206.333	0.99687	0.00403298	1	6.69476	1	6	MMCAP2_RS02435	5	27	10	80000000	93000000	270000000	250000000
mmyco11772	MMCAP2_RS01895	+	473050	473686	212	0.994755	0.00691364	1	0.994797	0	6	MMCAP2_RS01895	6	32	10	35000000	49000000	160000000	260000000
mmyco32962	MMCAP2_RS00250	-	72263	71625	212.667	0.993765	0.00505792	1	5.39511	1	6	MMCAP2_RS00250	8	42	10	240000000	260000000	380000000	410000000
mmyco25014	MMCAP2_RS04865	-	1047193	1046553	213.333	0.961866	0.0286228	1	0.714613	0	6	MMCAP2_RS04865	8	21	10	24000000	11000000	73000000	52000000
mmyco26379	MMCAP2_RS03625	-	870028	869364	221.333	0.994955	0.0048181	1	7.89156	1	6	MMCAP2_RS03625	4	72	10	200000000	240000000	1600000000	1400000000
mmyco03527	MMCAP2_RS01910	+	475353	476031	226	0.996966	0.0038872	1	3.82377	1	6	MMCAP2_RS01910	9	32	10	39000000	47000000	300000000	310000000
mmyco25124	MMCAP2_RS04325	-	1036216	1035525	230.333	0.998378	0.00237712	1	3.99186	1	6	MMCAP2_RS04325	8	32	10	24000000	32000000	130000000	180000000
mmyco11429	MMCAP2_RS01680	+	429796	430513	239	0.987755	0.0103793	1	10.879	1	6	MMCAP2_RS01680	5	47	10	640000000	630000000	2100000000	2300000000
mmyco06417	MMCAP2_RS03395	+	824283	825009	242	0.995262	0.00610905	1	7.25786	1	6	MMCAP2_RS03395	7	38	10	200000000	250000000	760000000	730000000
mmyco03526	MMCAP2_RS01905	+	474606	475341	245	0.99754	0.00308618	1	4.48394	1	6	MMCAP2_RS01905	2	32	10	57000000	83000000	260000000	280000000
mmyco20300	MMCAP2_RS02030	+	510701	511475	258	0.991133	0.00995445	1	0.280681	0	6	MMCAP2_RS02030	9	24	10	20000000	34000000	110000000	80000000
mmyco41684	MMCAP2_RS04495	-	1082537	1081747	263.333	0.998059	0.00258424	1	0.78712	0	6	MMCAP2_RS04495	8	22	10	14000000	23000000	68000000	95000000
mmyco07642	MMCAP2_RS04095	+	981603	982398	265	0.997234	0.00427763	1	5.29594	1	6	MMCAP2_RS04095	4	26	10	35000000	61000000	170000000	170000000
mmyco35426	MMCAP2_RS03385	-	822594	821732	287.333	0.995261	0.00546855	1	4.47072	1	6	MMCAP2_RS03385	8	36	10	37000000	49000000	150000000	200000000
mmyco44821	MMCAP2_RS02495	-	618809	617926	294.333	0.996633	0.00426522	1	2.58827	1	6	MMCAP2_RS02495	6	34	10	27000000	31000000	150000000	170000000
mmyco06020	MMCAP2_RS03115	+	778290	779175	295	0.998499	0.00267476	1	2.06369	0	6	MMCAP2_RS03115	8	30	10	40000000	37000000	97000000	110000000
mmyco34916	MMCAP2_RS03720	-	894987	894086	300.333	0.923895	0.0473552	1	0.405928	0	6	MMCAP2_RS03720	7	16	10	6400000	14000000	22000000	390000000
mmyco09982	MMCAP2_RS00835	+	217300	218542	414	0.998025	0.00293099	1	7.39654	1	6	MMCAP2_RS00835	5	26	10	97000000	120000000	52000000	230000000
mmyco07686	MMCAP2_RS04140	+	989196	990519	441	0.997879	0.00312899	1	2.55731	1	6	MMCAP2_RS04140	9	30	11	34000000	76000000	81000000	120000000
mmyco01054	MMCAP2_RS00585	+	151818	153165	449	0.965013	0.0238068	1	2.39299	1	6	MMCAP2_RS00585	4	41	10	56000000	72000000	240000000	260000000
mmyco27658	MMCAP2_RS02910	-	727264	725016	749.333	0.979268	0.0159529	1	4.89315	1	6	MMCAP2_RS02910	14	23	10	6400000	8400000	200000000	37000000
mmyco42578	MMCAP2_RS03985	-	956933	956569	121.333	0.984528	0.0100883	1	10.9927	1	6	MMCAP2_RS03985	3	318	11	4400000000	4600000000	15000000000	23000000000
mmyco03355	MMCAP2_RS01755	+	445941	446316	125	0.995829	0.00405228	1	3.36181	1	6	MMCAP2_RS01755	1	34	11	95000000	110000000	330000000	330000000
mmyco33186	MMCAP2_RS00160	-	44396	43986	136.667	0.998471	0.00288695	1	11.2359	1	6	MMCAP2_RS00160	2	128	11	680000000	1100000000	6900000000	4900000000
mmyco34717	MMCAP2_RS03810	-	916116	915647	156.333	0.996757	0.00376915	1	8.08831	1	6	MMCAP2_RS03810	1	53	11	240000000	290000000	760000000	830000000
mmyco45547	MMCAP2_RS02070	-	525716	525247	156.333	0.97745	0.019313	1	7.41705	1	6	MMCAP2_RS02070	2	30	11	30000000	35000000	160000000	200000000
mmyco30473	MMCAP2_RS01495	-	385249	384759	163.333	0.995471	0.00528385	1	5.315	1	6	MMCAP2_RS01495	6	36	11	110000000	130000000	280000000	610000000
mmyco27027	MMCAP2_RS03240	-	804757	804219	179.333	0.996875	0.00385728	1	7.21958	1	6	MMCAP2_RS03240	6	64	11	1100000000	1400000000	7700000000	8300000000
mmyco30016	MMCAP2_RS01710	-	439732	439176	185.333	0.997719	0.0030363	1	10.4846	1	6	MMCAP2_RS01710	5	61	11	500000000	870000000	2700000000	3500000000
mmyco10373	MMCAP2_RS01015	+	269014	269584	190	0.994189	0.00623857	1	1.90903	0	6	MMCAP2_RS01015	6	41	11	51000000	60000000	200000000	85000000
mmyco28474	MMCAP2_RS02535	-	621526	620907	206.333	0.994094	0.00597122	1	1.85669	0	6	MMCAP2_RS02535	4	38	11	100000000	130000000	390000000	370000000
mmyco10645	MMCAP2_RS01185	+	307828	308452	208	0.998199	0.00294863	1	7.09128	1	6	MMCAP2_RS01185	4	49	11	34000000	70000000	410000000	310000000
mmyco46669	MMCAP2_RS01500	-	386012	385366	215.333	0.998408	0.00288512	1	5.20368	1	6	MMCAP2_RS01500	4	55	11	72000000	81000000	250000000	300000000
mmyco48012	MMCAP2_RS00795	-	206624	205963	220.333	0.996429	0.00366187	1	4.04198	1	6	MMCAP2_RS00795	7	45	11	40000000	57000000	190000000	240000000
mmyco46928	MMCAP2_RS01310	-	342905	342241	221.333	0.998324	0.00296682	1	4.43533	1	6	MMCAP2_RS01310	8	34	11	79000000	98000000	270000000	340000000
mmyco11541	MMCAP2_RS01720	+	440827	441520	231	0.990822	0.00914651	1	0.420713	0	6	MMCAP2_RS01720	10	23	11	17000000	16000000	31000000	42000000
mmyco20104	MMCAP2_RS01900	+	473810	474527	239	0.997116	0.0039946	1	3.81163	1	6	MMCAP2_RS01900	4	41	11	160000000	180000000	350000000	410000000
mmyco33952	MMCAP2_RS04275	-	1024764	1024040	241.333	0.999104	0.0022538	1	1.64616	0	6	MMCAP2_RS04275	11	34	11	25000000	27000000	120000000	93000000
mmyco41029	MMCAP2_RS00245	-	71644	70907	245.667	0.993559	0.00572547	1	0.623441	0	6	MMCAP2_RS00245	6	30	11	43000000	49000000	93000000	130000000
mmyco32407	MMCAP2_RS00570	-	149092	148344	249.333	0.986691	0.0104715	1	2.5311	1	6	MMCAP2_RS00570	7	26	11	16000000	14000000	52000000	47000000
mmyco20619	MMCAP2_RS02225	+	556211	556976	255	0.996649	0.00481012	1	8.29332	1	6	MMCAP2_RS02225	5	60	11	240000000	330000000	790000000	1000000000
mmyco28266	MMCAP2_RS02665	-	653665	652833	277.333	0.998179	0.00326912	1	7.31665	1	6	MMCAP2_RS02665	9	35	11	110000000	140000000	490000000	650000000
mmyco48789	MMCAP2_RS00405	-	107079	106243	278.667	0.998147	0.00273838	1	7.6303	1	6	MMCAP2_RS00405	5	59	11	190000000	250000000	830000000	830000000
mmyco25943	MMCAP2_RS03910	-	938071	937233	279.333	0.998939	0.00186365	1	5.10401	1	6	MMCAP2_RS03910	6	33	11	40000000	53000000	170000000	200000000
mmyco30352	MMCAP2_RS01535	-	396331	395466	288.333	0.987399	0.0118013	1	2.53048	1	6	MMCAP2_RS01535	2	25	11	31000000	35000000	73000000	69000000
mmyco28502	MMCAP2_RS02470	-	616285	615402	294.333	0.994299	0.00582406	1	5.32758	1	6	MMCAP2_RS02470	7	34	11	23000000	28000000	100000000	130000000
mmyco40475	MMCAP2_RS00590	-	154161	153245	305.333	0.993083	0.0071813	1	2.2468	1	6	MMCAP2_RS00590	5	20	11	13000000	18000000	45000000	45000000
mmyco36656	MMCAP2_RS02685	-	657384	656270	371.333	0.998411	0.00231412	1	4.70918	1	6	MMCAP2_RS02685	9	41	11	93000000	120000000	540000000	590000000
mmyco44783	MMCAP2_RS02560	-	625943	624637	435.333	0.992954	0.00775282	1	5.69755	1	6	MMCAP2_RS02560	5	44	11	110000000	130000000	290000000	360000000
mmyco35240	MMCAP2_RS03530	-	858399	857072	442.333	0.984727	0.0121615	1	4.71678	1	6	MMCAP2_RS03530	7	32	11	37000000	49000000	120000000	130000000
mmyco33725	MMCAP2_RS04385	-	1053066	1051493	524.333	0.958831	0.0310763	1	7.3388	1	6	MMCAP2_RS04385	7	34	11	200000000	180000000	260000000	310000000
mmyco33909	MMCAP2_RS04300	-	1031565	1029674	630.333	0.985879	0.0135996	1	0.381258	0	6	MMCAP2_RS04300	11	29	11	13000000	13000000	81000000	34000000
mmyco10638	MMCAP2_RS01160	+	302716	304669	651	0.997678	0.00315412	1	3.05032	1	6	MMCAP2_RS01160	17	21	11	15000000	8000000	65000000	54000000
mmyco26984	MMCAP2_RS03320	-	812005	811701	101.333	0.986221	0.00877123	1	9.74584	1	6	MMCAP2_RS03320	5	78	12	920000000	1000000000	7400000000	7000000000
mmyco19286	MMCAP2_RS01445	+	374570	375122	184	0.998205	0.00312668	1	1.36778	0	6	MMCAP2_RS01445	7	32	12	29000000	32000000	110000000	65000000
mmyco10954	MMCAP2_RS01345	+	348292	348853	187	0.989586	0.00955061	1	0	0	6	MMCAP2_RS01345	10	28	12	34000000	43000000	62000000	62000000
mmyco01975	MMCAP2_RS01085	+	283053	283623	190	0.998547	0.00278128	1	6.69652	1	6	MMCAP2_RS01085	4	40	12	160000000	180000000	800000000	990000000
mmyco16223	MMCAP2_RS04895	+	1075837	1076470	211	0.939118	0.0320738	1	9.97557	1	6	MMCAP2_RS04895	6	41	12	500000000	600000000	980000000	1100000000
mmyco12209	MMCAP2_RS02150	+	539167	539848	227	0.999086	0.0020567	1	5.79478	1	6	MMCAP2_RS02150	5	47	12	48000000	63000000	380000000	260000000
mmyco39058	MMCAP2_RS01255	-	329259	328574	228.333	0.995846	0.00522835	1	0.428897	0	6	MMCAP2_RS01255	6	34	12	140000000	180000000	450000000	580000000
mmyco03250	MMCAP2_RS01645	+	422874	423585	237	0.995843	0.00518997	1	6.98	1	6	MMCAP2_RS01645	5	65	12	140000000	170000000	740000000	580000000
mmyco18341	MMCAP2_RS00940	+	253586	254303	239	0.998004	0.00231974	1	4.34262	1	6	MMCAP2_RS00940	6	51	12	150000000	180000000	910000000	860000000
mmyco33511	MMCAP2_RS04490	-	1081761	1081031	243.333	0.993856	0.0055771	1	0.345516	0	6	MMCAP2_RS04490	8	51	12	73000000	81000000	170000000	190000000
mmyco22956	MMCAP2_RS03605	+	865160	865994	278	0.998936	0.00235144	1	6.66333	1	6	MMCAP2_RS03605	5	36	12	49000000	64000000	850000000	270000000
mmyco43238	MMCAP2_RS03515	-	855299	854440	286.333	0.99792	0.0026881	1	5.39125	1	6	MMCAP2_RS03515	5	44	12	71000000	69000000	380000000	350000000
mmyco13937	MMCAP2_RS03050	+	769102	769978	292	0.998968	0.00228069	1	9.00615	1	6	MMCAP2_RS03050	6	61	12	360000000	440000000	1500000000	1600000000
mmyco36933	MMCAP2_RS02565	-	626859	625931	309.333	0.999054	0.0020875	1	5.64827	1	6	MMCAP2_RS02565	8	28	12	56000000	69000000	210000000	280000000
mmyco02987	MMCAP2_RS01540	+	396312	397242	310	0.959163	0.0234008	1	1.57866	0	0	0	13	34	12	20000000	22000000	110000000	80000000
mmyco27409	MMCAP2_RS03005	-	757216	756282	311.333	0.996073	0.00410189	1	0.572497	0	6	MMCAP2_RS03005	5	32	12	14000000	19000000	45000000	49000000
mmyco00929	MMCAP2_RS00505	+	135645	136587	314	0.996146	0.00424523	1	5.39903	1	6	MMCAP2_RS00505	6	35	12	280000000	310000000	78000000	130000000
mmyco48771	MMCAP2_RS00415	-	109200	108247	317.667	0.998462	0.00255315	1	7.47011	1	6	MMCAP2_RS00415	12	45	12	39000000	46000000	150000000	180000000
mmyco25019	MMCAP2_RS04355	-	1044607	1043634	324.333	0.994129	0.00667813	1	10.2142	1	6	MMCAP2_RS04355	3	77	12	480000000	600000000	1700000000	2200000000
mmyco44791	MMCAP2_RS02550	-	624116	623035	360.333	0.996369	0.003395	1	1.08662	0	6	MMCAP2_RS02550	9	31	12	24000000	39000000	130000000	140000000
mmyco06757	MMCAP2_RS03545	+	861282	862422	380	0.998834	0.00254622	1	2.23655	1	6	MMCAP2_RS03545	6	37	12	26000000	38000000	130000000	110000000
mmyco11796	MMCAP2_RS01920	+	476998	478150	384	0.998814	0.00215016	1	2.74263	1	6	MMCAP2_RS01920	6	34	12	25000000	26000000	160000000	120000000
mmyco28374	MMCAP2_RS02595	-	634771	633585	395.333	0.962688	0.0199738	1	1.66491	0	6	MMCAP2_RS02595	10	32	12	21000000	25000000	100000000	100000000
mmyco34455	MMCAP2_RS03980	-	956421	955223	399.333	0.922865	0.0464228	1	2.68712	1	6	MMCAP2_RS03980	13	33	12	11000000	14000000	46000000	64000000
mmyco09761	MMCAP2_RS00730	+	187648	189118	490	0.939341	0.0378548	1	1.43922	0	6	MMCAP2_RS00730	8	22	12	32000000	32000000	100000000	73000000
mmyco25660	MMCAP2_RS04040	-	968404	966909	498.333	0.976833	0.0157644	1	6.77542	1	6	MMCAP2_RS04040	7	55	12	160000000	190000000	390000000	640000000
mmyco12008	MMCAP2_RS02040	+	512887	514399	504	0.994837	0.00563267	1	4.29876	1	6	MMCAP2_RS02040	4	33	12	38000000	43000000	120000000	140000000
mmyco35672	MMCAP2_RS03130	-	782103	780548	518.333	0.986404	0.0142426	1	8.75444	1	6	MMCAP2_RS03130	8	49	12	150000000	440000000	270000000	200000000
mmyco18228	MMCAP2_RS00900	+	239021	240818	599	0.997861	0.00269796	1	4.62163	1	6	MMCAP2_RS00900	14	35	12	9600000	9800000	57000000	32000000
mmyco40967	MMCAP2_RS00285	-	79870	77759	703.667	0.992651	0.00726434	1	6.30986	1	6	MMCAP2_RS00285	18	20	12	8600000	6600000	15000000	36000000
mmyco44050	MMCAP2_RS02900	-	722249	720004	748.333	0.976874	0.016419	1	5.73577	1	6	MMCAP2_RS02900	15	31	12	7700000	10000000	45000000	53000000
mmyco19567	MMCAP2_RS04700	+	408047	410942	965	0.996374	0.00564177	1	5.59938	1	6	MMCAP2_RS04700	23	24	12	5000000	9200000	38000000	320000000
mmyco32936	MMCAP2_RS00290	-	80450	80004	148.667	0.994737	0.0060133	1	6.73664	1	6	MMCAP2_RS00290	4	151	13	1200000000	1800000000	9700000000	9000000000
mmyco43625	MMCAP2_RS03155	-	788672	788221	150.333	0.995832	0.00504288	1	12.1427	1	6	MMCAP2_RS03155	4	52	13	620000000	700000000	4000000000	4400000000
mmyco10642	MMCAP2_RS01175	+	307000	307462	154	0.995431	0.004637	1	10.2307	1	6	MMCAP2_RS01175	3	71	13	920000000	1100000000	7400000000	6700000000
mmyco09802	MMCAP2_RS00760	+	193753	194218	155	0.997641	0.00351559	1	8.45628	1	6	MMCAP2_RS00760	6	77	13	1500000000	2000000000	3600000000	4600000000
mmyco08453	MMCAP2_RS00015	+	2675	3214	179.667	0.995444	0.00551758	1	2.22996	1	6	MMCAP2_RS00015	5	25	13	29000000	44000000	79000000	52000000
mmyco23950	MMCAP2_RS04115	+	984302	984860	186	0.995808	0.005056	1	3.50025	1	6	MMCAP2_RS04115	10	41	13	150000000	190000000	410000000	610000000
mmyco11370	MMCAP2_RS01640	+	422245	422860	205	0.998209	0.00255326	1	6.50984	1	6	MMCAP2_RS01640	8	47	13	140000000	160000000	740000000	760000000
mmyco26987	MMCAP2_RS03310	-	810937	810315	207.333	0.995583	0.00513188	1	8.16663	1	6	MMCAP2_RS03310	4	98	13	940000000	1300000000	6000000000	5500000000
mmyco03247	MMCAP2_RS01630	+	420774	421407	211	0.999115	0.00174206	1	5.80171	1	6	MMCAP2_RS01630	5	48	13	120000000	150000000	510000000	530000000
mmyco35572	MMCAP2_RS03215	-	801024	800387	212.333	0.998038	0.00304996	1	4.81855	1	6	MMCAP2_RS03215	9	65	13	220000000	510000000	1200000000	1200000000
mmyco06916	MMCAP2_RS03685	+	884274	884925	217	0.996001	0.00413587	1	6.04651	1	6	MMCAP2_RS03685	8	58	13	410000000	510000000	1100000000	1700000000
mmyco26985	MMCAP2_RS03315	-	811621	810954	222.333	0.99152	0.00729329	1	9.36622	1	6	MMCAP2_RS03315	2	119	13	800000000	1100000000	2900000000	2600000000
mmyco45544	MMCAP2_RS02075	-	526529	525835	231.333	0.995092	0.00539166	1	6.03299	1	6	MMCAP2_RS02075	8	41	13	70000000	70000000	240000000	200000000
mmyco39046	MMCAP2_RS01265	-	330756	330038	239.333	0.998581	0.00215873	1	6.31234	1	6	MMCAP2_RS01265	6	64	13	94000000	80000000	560000000	600000000
mmyco48837	MMCAP2_RS00390	-	103191	102442	249.667	0.99798	0.00400861	1	7.84484	1	6	MMCAP2_RS00390	11	64	13	210000000	290000000	940000000	1300000000
mmyco19609	MMCAP2_RS01620	+	419189	419948	253	0.93597	0.042804	1	1.12996	0	6	MMCAP2_RS01620	6	44	13	18000000	30000000	100000000	640000000
mmyco44991	MMCAP2_RS04745	-	602663	601858	268.333	0.99707	0.00438571	1	0.190741	0	6	MMCAP2_RS04745	2	55	13	82000000	100000000	240000000	290000000
mmyco17686	MMCAP2_RS00670	+	173306	174278	324	0.998929	0.00176993	1	6.62602	1	6	MMCAP2_RS00670	3	33	13	49000000	43000000	290000000	310000000
mmyco00943	MMCAP2_RS00515	+	137739	138714	325	0.592522	0.105621	0	4.56184	1	6	MMCAP2_RS00515	9	25	13	21000000	23000000	86000000	92000000
mmyco46621	MMCAP2_RS01545	-	398375	397303	357.333	0.995632	0.00555525	1	0.70181	0	6	MMCAP2_RS01545	6	27	13	33000000	39000000	69000000	75000000
mmyco20949	MMCAP2_RS02420	+	603668	604769	367	0.996321	0.00392005	1	0	0	6	MMCAP2_RS02420	14	35	13	25000000	29000000	100000000	110000000
mmyco04081	MMCAP2_RS02110	+	530664	531792	376	0.998749	0.00249683	1	3.56756	1	6	MMCAP2_RS02110	8	35	13	40000000	46000000	110000000	150000000
mmyco04179	MMCAP2_RS02190	+	549540	550776	412	0.978358	0.0147748	1	2.90414	1	6	MMCAP2_RS02190	11	38	13	360000000	400000000	52000000	58000000
mmyco11660	MMCAP2_RS01810	+	456439	456820	127	0.992856	0.00791956	1	9.32977	1	6	MMCAP2_RS01810	4	54	14	1100000000	1700000000	3800000000	3900000000
mmyco47576	MMCAP2_RS01010	-	268955	268357	199.333	0.997349	0.00434117	1	6.25067	1	6	MMCAP2_RS01010	5	49	14	130000000	210000000	720000000	2100000000
mmyco17798	MMCAP2_RS00715	+	185072	185699	209	0.997564	0.00358731	1	6.539	1	6	MMCAP2_RS00715	6	68	14	170000000	230000000	950000000	1000000000
mmyco28242	MMCAP2_RS02695	-	659914	659286	209.333	0.968611	0.0201581	1	3.11466	1	6	MMCAP2_RS02695	3	50	14	180000000	230000000	1100000000	1100000000
mmyco34748	MMCAP2_RS03785	-	911763	911090	224.333	0.712316	0.102376	0	8.69492	1	0	0	8	59	14	95000000	100000000	560000000	420000000
mmyco38973	MMCAP2_RS01315	-	343530	342857	224.333	0.997081	0.00514712	1	5.97492	1	6	MMCAP2_RS01315	7	72	14	180000000	220000000	920000000	1000000000
mmyco42680	MMCAP2_RS03945	-	943202	942523	226.333	0.968706	0.0205358	1	9.71342	1	6	MMCAP2_RS03945	8	96	14	880000000	1000000000	4800000000	4500000000
mmyco15574	MMCAP2_RS04145	+	990523	991255	244	0.995525	0.00511954	1	1.65636	0	6	MMCAP2_RS04145	9	43	14	64000000	72000000	130000000	170000000
mmyco21527	MMCAP2_RS02825	+	696812	697556	248	0.983574	0.0140697	1	5.79915	1	6	MMCAP2_RS02825	10	46	14	67000000	96000000	360000000	420000000
mmyco42883	MMCAP2_RS03790	-	912518	911767	250.333	0.847636	0.0872328	0	8.58199	1	6	MMCAP2_RS03790	6	42	14	74000000	84000000	290000000	290000000
mmyco27035	MMCAP2_RS03210	-	800383	799632	250.333	0.997997	0.00299103	1	8.54644	1	6	MMCAP2_RS03210	4	57	14	110000000	98000000	1100000000	1100000000
mmyco11369	MMCAP2_RS01635	+	421477	422233	252	0.998009	0.00378402	1	6.00805	1	6	MMCAP2_RS01635	7	38	14	51000000	67000000	320000000	260000000
mmyco04538	MMCAP2_RS02325	+	584175	584967	264	0.998293	0.00294489	1	6.80505	1	6	MMCAP2_RS02325	8	53	14	31000000	44000000	180000000	140000000
mmyco30900	MMCAP2_RS01300	-	339421	338628	264.333	0.998305	0.00275477	1	4.91225	1	6	MMCAP2_RS01300	8	55	14	59000000	52000000	720000000	200000000
mmyco40462	MMCAP2_RS00615	-	159366	158573	264.333	0.996942	0.00385886	1	6.03105	1	6	MMCAP2_RS00615	8	53	14	67000000	94000000	260000000	280000000
mmyco37281	MMCAP2_RS02310	-	582846	581993	284.333	0.997396	0.00381948	1	4.71983	1	6	MMCAP2_RS02310	10	43	14	37000000	49000000	120000000	140000000
mmyco09700	MMCAP2_RS00675	+	174439	175330	297	0.992669	0.00666154	1	11.0133	1	6	MMCAP2_RS00675	6	105	14	950000000	1300000000	5300000000	7200000000
mmyco18669	MMCAP2_RS01150	+	300485	301451	322	0.996876	0.00350204	1	10.0911	1	6	MMCAP2_RS01150	5	136	14	1300000000	1400000000	7900000000	7700000000
mmyco35478	MMCAP2_RS03325	-	813255	812261	331.333	0.993244	0.00724424	1	7.43562	1	6	MMCAP2_RS03325	6	67	14	120000000	120000000	690000000	850000000
mmyco11183	MMCAP2_RS01530	+	394423	395431	336	0.998459	0.00279441	1	4.52002	1	6	MMCAP2_RS01530	6	62	14	200000000	250000000	1100000000	910000000
mmyco26228	MMCAP2_RS03735	-	899356	898266	363.333	0.991849	0.00768425	1	0.216911	0	6	MMCAP2_RS03735	10	27	14	15000000	17000000	60000000	37000000
mmyco10390	MMCAP2_RS01025	+	270445	271729	428	0.996395	0.00490956	1	1.88474	0	6	MMCAP2_RS01025	13	40	14	22000000	33000000	640000000	89000000
mmyco17430	MMCAP2_RS00525	+	140717	142010	431	0.994358	0.00565772	1	5.29395	1	6	MMCAP2_RS00525	9	41	15	16000000	21000000	60000000	70000000
mmyco02230	MMCAP2_RS01200	+	309762	311568	602	0.992789	0.00727328	1	0.0696517	0	6	MMCAP2_RS01200	13	28	14	11000000	28000000	16000000	21000000
mmyco35533	MMCAP2_RS03255	-	805926	805388	179.333	0.996943	0.00405009	1	6.53344	1	6	MMCAP2_RS03255	7	98	15	1200000000	1400000000	4700000000	6000000000
mmyco28204	MMCAP2_RS02715	-	664627	664086	180.333	0.99797	0.0033407	1	7.10963	1	6	MMCAP2_RS02715	8	45	15	41000000	47000000	250000000	220000000
mmyco35795	MMCAP2_RS03040	-	768228	767600	209.333	0.995986	0.00510785	1	5.98068	1	6	MMCAP2_RS03040	6	61	15	170000000	210000000	490000000	480000000
mmyco04087	MMCAP2_RS02125	+	534747	535419	224	0.994956	0.00577185	1	5.16221	1	6	MMCAP2_RS02125	8	52	15	150000000	200000000	770000000	840000000
mmyco20811	MMCAP2_RS02345	+	588719	589451	244	0.999086	0.00215372	1	6.51297	1	6	MMCAP2_RS02345	9	35	15	38000000	32000000	150000000	160000000
mmyco06764	MMCAP2_RS03595	+	863589	864321	244	0.999254	0.00184549	1	5.38775	1	6	MMCAP2_RS03595	6	71	15	130000000	230000000	430000000	660000000
mmyco16312	MMCAP2_RS00020	+	3201	4004	267.667	0.995974	0.00556514	1	0.891065	0	6	MMCAP2_RS00020	6	43	15	24000000	43000000	110000000	95000000
mmyco20793	MMCAP2_RS02330	+	584963	585770	269	0.996577	0.00452276	1	6.16427	1	6	MMCAP2_RS02330	8	46	15	44000000	58000000	210000000	240000000
mmyco27405	MMCAP2_RS03015	-	759391	758571	273.333	0.998392	0.00324984	1	3.78337	1	6	MMCAP2_RS03015	10	53	15	91000000	110000000	420000000	450000000
mmyco32968	MMCAP2_RS00235	-	70130	69306	274.667	0.998715	0.00204814	1	6.46757	1	6	MMCAP2_RS00235	10	61	15	210000000	250000000	910000000	850000000
mmyco18155	MMCAP2_RS00870	+	229616	230495	293	0.999337	0.00128307	1	4.58034	1	6	MMCAP2_RS00870	7	32	16	18000000	20000000	86000000	110000000
mmyco25661	MMCAP2_RS04035	-	966892	965967	308.333	0.998813	0.00228212	1	5.50229	1	6	MMCAP2_RS04035	14	31	15	20000000	21000000	87000000	69000000
mmyco35051	MMCAP2_RS03670	-	882240	881309	310.333	0.997816	0.00270322	1	7.92139	1	6	MMCAP2_RS03670	10	43	15	39000000	54000000	130000000	160000000
mmyco03412	MMCAP2_RS01815	+	456921	457869	316	0.998475	0.00238671	1	6.10076	1	6	MMCAP2_RS01815	6	61	15	73000000	100000000	320000000	600000000
mmyco37673	MMCAP2_RS02080	-	527523	526523	333.333	0.997623	0.00337242	1	6.10232	1	6	MMCAP2_RS02080	6	59	15	82000000	120000000	490000000	480000000
mmyco22997	MMCAP2_RS03620	+	868262	869306	348	0.965824	0.0230556	1	2.97631	1	6	MMCAP2_RS03620	11	39	15	31000000	30000000	140000000	110000000
mmyco08456	MMCAP2_RS00025	+	4064	5152	362.667	0.968023	0.0212144	1	6.18408	1	6	MMCAP2_RS00025	8	33	15	29000000	33000000	91000000	97000000
mmyco35800	MMCAP2_RS03030	-	766548	765308	413.333	0.99852	0.00224457	1	6.01	1	6	MMCAP2_RS03030	10	58	15	64000000	100000000	450000000	510000000
mmyco09588	MMCAP2_RS00620	+	159538	160786	416	0.995829	0.00603043	1	6.43435	1	6	MMCAP2_RS00620	11	66	15	73000000	90000000	450000000	570000000
mmyco43203	MMCAP2_RS03540	-	861140	859876	421.333	0.997774	0.00290889	1	3.84365	1	6	MMCAP2_RS03540	8	51	15	75000000	95000000	200000000	220000000
mmyco15501	MMCAP2_RS04085	+	979759	981223	488	0.998557	0.00419043	1	5.82066	1	6	MMCAP2_RS04085	5	61	15	280000000	370000000	440000000	340000000
mmyco15579	MMCAP2_RS04160	+	991819	992458	213	0.995699	0.00518027	1	9.02714	1	6	MMCAP2_RS04160	10	83	16	500000000	580000000	2200000000	2300000000
mmyco05824	MMCAP2_RS02985	+	752409	753075	222	0.998471	0.00202485	1	7.2343	1	6	MMCAP2_RS02985	9	86	16	260000000	330000000	1700000000	1500000000
mmyco42573	MMCAP2_RS03995	-	958406	957730	225.333	0.995659	0.00612318	1	10.2674	1	6	MMCAP2_RS03995	7	86	16	1400000000	1600000000	5600000000	6200000000
mmyco46972	MMCAP2_RS01295	-	338612	337897	238.333	0.997489	0.00300998	1	6.6684	1	6	MMCAP2_RS01295	6	65	16	110000000	150000000	900000000	770000000
mmyco14602	MMCAP2_RS03600	+	864421	865165	248	0.998174	0.0027113	1	8.21708	1	6	MMCAP2_RS03600	5	99	16	310000000	360000000	2500000000	2400000000
mmyco33163	MMCAP2_RS00180	-	47582	46719	287.667	0.998037	0.00261737	1	3.96593	1	6	MMCAP2_RS00180	13	51	16	110000000	80000000	430000000	300000000
mmyco04672	MMCAP2_RS02415	+	602730	603657	309	0.988288	0.00965701	1	0	0	6	MMCAP2_RS02415	7	33	16	70000000	87000000	42000000	48000000
mmyco15086	MMCAP2_RS03865	+	926284	927247	321	0.998224	0.00293184	1	6.726	1	6	MMCAP2_RS03865	7	61	16	48000000	67000000	270000000	280000000
mmyco18608	MMCAP2_RS01105	+	287531	288509	326	0.994506	0.00643896	1	8.47182	1	6	MMCAP2_RS01105	10	75	16	340000000	420000000	1100000000	1200000000
mmyco12237	MMCAP2_RS02170	+	542833	543811	326	0.996079	0.00553487	1	7.78192	1	6	MMCAP2_RS02170	5	75	16	180000000	240000000	600000000	580000000
mmyco40044	MMCAP2_RS00800	-	208029	206630	466.333	0.992837	0.00775401	1	3.29916	1	6	MMCAP2_RS00800	7	57	16	95000000	130000000	260000000	310000000
mmyco07866	MMCAP2_RS04185	+	1003881	1005324	481	0.996421	0.00556585	1	5.07902	1	6	MMCAP2_RS04185	10	49	16	23000000	23000000	91000000	130000000
mmyco01201	MMCAP2_RS00645	+	166527	168228	567	0.993536	0.00811996	1	7.4841	1	6	MMCAP2_RS00645	8	49	16	43000000	50000000	43000000	91000000
mmyco32566	MMCAP2_RS00470	-	125129	122733	798.667	0.994521	0.00483574	1	7.02187	1	6	MMCAP2_RS00470	14	50	17	7200000	6700000	150000000	410000000
mmyco36694	MMCAP2_RS02660	-	652818	652274	181.333	0.997117	0.00379099	1	8.18746	1	6	MMCAP2_RS02660	4	90	17	1100000000	1200000000	6000000000	5800000000
mmyco48891	MMCAP2_RS00350	-	92028	91189	279.667	0.995891	0.00546748	1	8.03989	1	6	MMCAP2_RS00350	11	77	17	260000000	320000000	950000000	1200000000
mmyco20109	MMCAP2_RS01915	+	476072	476915	281	0.997586	0.00367963	1	3.23011	1	6	MMCAP2_RS01915	6	39	17	34000000	44000000	150000000	71000000
mmyco36659	MMCAP2_RS02680	-	656058	655184	291.333	0.996541	0.00378124	1	9.78025	1	6	MMCAP2_RS02680	5	99	17	1200000000	1500000000	5400000000	7200000000
mmyco01893	MMCAP2_RS01020	+	269589	270480	297	0.994033	0.00675113	1	5.40888	1	6	MMCAP2_RS01020	8	83	17	140000000	180000000	810000000	710000000
mmyco42872	MMCAP2_RS03815	-	917144	916129	338.333	0.998175	0.00265731	1	8.24571	1	6	MMCAP2_RS03815	12	92	17	590000000	760000000	3900000000	3700000000
mmyco07647	MMCAP2_RS04105	+	982803	983874	357	0.969032	0.0203945	1	9.71715	1	6	MMCAP2_RS04105	10	141	17	710000000	660000000	5400000000	4500000000
mmyco10208	MMCAP2_RS00925	+	248467	249550	361	0.998114	0.00260202	1	6.56068	1	6	MMCAP2_RS00925	6	65	17	63000000	78000000	410000000	350000000
mmyco43797	MMCAP2_RS03035	-	767645	766561	361.333	0.9993	0.00155741	1	7.41628	1	6	MMCAP2_RS03035	10	71	17	99000000	120000000	480000000	600000000
mmyco25127	MMCAP2_RS04315	-	1035283	1034193	363.333	0.998364	0.00270797	1	6.37623	1	6	MMCAP2_RS04315	8	77	17	93000000	100000000	470000000	620000000
mmyco26247	MMCAP2_RS03725	-	896083	894984	366.333	0.986658	0.0135969	1	3.12672	1	6	MMCAP2_RS03725	11	50	17	31000000	41000000	120000000	120000000
mmyco03639	MMCAP2_RS01960	+	486825	488058	411	0.999015	0.00263075	1	2.76374	1	6	MMCAP2_RS01960	12	35	17	16000000	12000000	60000000	86000000
mmyco00084	MMCAP2_RS00070	+	20317	21828	503.667	0.991112	0.0095379	1	4.70389	1	6	MMCAP2_RS00070	10	49	17	42000000	56000000	160000000	120000000
mmyco30930	MMCAP2_RS01275	-	333151	331401	583.333	0.99623	0.00448987	1	1.49308	0	6	MMCAP2_RS01275	18	41	17	15000000	24000000	93000000	70000000
mmyco44884	MMCAP2_RS02450	-	612308	611632	225.333	0.998966	0.0018999	1	4.00061	1	6	MMCAP2_RS02450	4	71	18	94000000	140000000	600000000	650000000
mmyco31545	MMCAP2_RS00950	-	256810	256131	226.333	0.997723	0.00318961	1	5.09853	1	6	MMCAP2_RS00950	4	88	18	470000000	580000000	2100000000	2600000000
mmyco27008	MMCAP2_RS03285	-	808459	807762	232.333	0.996386	0.00415574	1	7.04943	1	6	MMCAP2_RS03285	7	81	18	1700000000	1800000000	6100000000	6900000000
mmyco09741	MMCAP2_RS00695	+	180988	181699	237	0.995048	0.00519132	1	6.06172	1	6	MMCAP2_RS00695	7	74	18	140000000	170000000	1200000000	920000000
mmyco20788	MMCAP2_RS02320	+	583379	584171	264	0.998325	0.00288189	1	7.27371	1	6	MMCAP2_RS02320	9	96	18	260000000	350000000	2400000000	1900000000
mmyco05964	MMCAP2_RS03045	+	768279	769116	279	0.975909	0.0175238	1	9.19406	1	6	MMCAP2_RS03045	8	130	18	630000000	610000000	2300000000	2200000000
mmyco26266	MMCAP2_RS03695	-	886399	885498	300.333	0.997047	0.0039356	1	4.12664	1	6	MMCAP2_RS03695	9	64	18	74000000	72000000	320000000	360000000
mmyco42471	MMCAP2_RS04055	-	971792	970855	312.333	0.99944	0.00188107	1	5.50817	1	6	MMCAP2_RS04055	8	55	18	46000000	61000000	280000000	280000000
mmyco44519	MMCAP2_RS02700	-	660908	659890	339.333	0.999019	0.00217122	1	1.56995	0	6	MMCAP2_RS02700	9	72	18	30000000	37000000	270000000	180000000
mmyco31488	MMCAP2_RS00990	-	266650	265599	350.333	0.997677	0.00294018	1	7.50855	1	6	MMCAP2_RS00990	6	57	18	220000000	290000000	1900000000	1800000000
mmyco01416	MMCAP2_RS00785	+	202038	203391	451	0.996542	0.00383809	1	8.75065	1	6	MMCAP2_RS00785	4	237	18	1400000000	1700000000	6600000000	9000000000
mmyco45026	MMCAP2_RS04735	-	595652	594010	547.333	0.996045	0.004185	1	1.17246	0	6	MMCAP2_RS04735	11	59	18	62000000	80000000	200000000	150000000
mmyco37906	MMCAP2_RS01965	-	490314	488093	740.333	0.997608	0.00288546	1	5.40953	1	6	MMCAP2_RS01965	20	45	18	21000000	31000000	76000000	90000000
mmyco00223	MMCAP2_RS00170	+	44998	45594	198.667	0.99528	0.0050214	1	8.93072	1	6	MMCAP2_RS00170	8	186	19	1300000000	1600000000	8500000000	7900000000
mmyco35545	MMCAP2_RS03230	-	803820	803060	253.333	0.992248	0.00786206	1	8.93628	1	6	MMCAP2_RS03230	6	167	19	1700000000	2100000000	7300000000	9000000000
mmyco40548	MMCAP2_RS00565	-	148347	147482	288.333	0.996628	0.00461056	1	5.03373	1	6	MMCAP2_RS00565	10	92	19	120000000	160000000	650000000	750000000
mmyco34337	MMCAP2_RS04045	-	969276	968348	309.333	0.992757	0.00628568	1	7.82892	1	6	MMCAP2_RS04045	7	85	19	170000000	180000000	1500000000	1200000000
mmyco25998	MMCAP2_RS03885	-	930808	929808	333.333	0.994175	0.00644893	1	8.93333	1	6	MMCAP2_RS03885	13	84	19	85000000	120000000	670000000	620000000
mmyco17700	MMCAP2_RS00680	+	175418	176540	374	0.96325	0.0213965	1	3.11821	1	6	MMCAP2_RS00680	10	57	19	130000000	41000000	180000000	180000000
mmyco17651	MMCAP2_RS00655	+	169817	171029	404	0.997744	0.00321743	1	4.56617	1	6	MMCAP2_RS00655	8	53	19	44000000	38000000	270000000	230000000
mmyco20743	MMCAP2_RS02265	+	569093	570311	406	0.996877	0.00316653	1	3.16639	1	6	MMCAP2_RS02265	13	73	19	400000000	450000000	220000000	270000000
mmyco17250	MMCAP2_RS00425	+	109716	111071	451.667	0.998777	0.00255225	1	4.65793	1	6	MMCAP2_RS00425	14	73	19	62000000	80000000	310000000	240000000
mmyco43241	MMCAP2_RS03510	-	854213	852754	486.333	0.997267	0.00370267	1	4.65674	1	6	MMCAP2_RS03510	8	59	19	43000000	60000000	210000000	240000000
mmyco19580	Putative Protein	+	412625	414110	495	0.968186	0.0198944	1	6.18376	1	1	cglut068684||atp-dependent dna helicase recg	18	43	19	23000000	27000000	58000000	52000000
mmyco03094	MMCAP2_RS01580	+	406413	407955	514	0.997637	0.00311632	1	0.472825	0	6	MMCAP2_RS01580	14	38	19	22000000	22000000	67000000	78000000
mmyco29864	MMCAP2_RS01825	-	460306	458514	597.333	0.996211	0.00475777	1	2.2966	1	6	MMCAP2_RS01825	17	48	19	17000000	19000000	81000000	71000000
mmyco01394	MMCAP2_RS00775	+	197766	199629	621	0.994838	0.0043955	1	8.64439	1	6	MMCAP2_RS00775	11	84	19	250000000	330000000	860000000	890000000
mmyco39185	MMCAP2_RS01195	-	309528	308906	207.333	0.99831	0.00318078	1	9.85512	1	6	MMCAP2_RS01195	7	128	20	1200000000	1500000000	5300000000	6200000000
mmyco12151	MMCAP2_RS02120	+	533929	534736	269	0.999488	0.00127756	1	5.35265	1	6	MMCAP2_RS02120	10	69	20	120000000	150000000	740000000	700000000
mmyco44110	MMCAP2_RS02870	-	710312	709405	302.333	0.995243	0.00485617	1	1.805	0	6	MMCAP2_RS02870	11	79	20	160000000	180000000	900000000	600000000
mmyco28472	MMCAP2_RS02540	-	622522	621579	314.333	0.998983	0.00165328	1	5.41149	1	6	MMCAP2_RS02540	5	91	20	130000000	150000000	700000000	730000000
mmyco43586	MMCAP2_RS03190	-	798389	797440	316.333	0.997545	0.00349821	1	10.446	1	6	MMCAP2_RS03190	8	128	21	920000000	1300000000	3400000000	4600000000
mmyco03601	MMCAP2_RS01935	+	481026	481977	317	0.99831	0.00257378	1	4.28596	1	6	MMCAP2_RS01935	12	64	20	88000000	110000000	270000000	340000000
mmyco45039	MMCAP2_RS02355	-	591293	590341	317.333	0.990798	0.00701406	1	13.8338	1	6	MMCAP2_RS02355	9	218	20	5400000000	6500000000	23000000000	28000000000
mmyco09070	MMCAP2_RS00335	+	88298	89269	323.667	0.995737	0.00459522	1	7.63369	1	6	MMCAP2_RS00335	11	61	20	68000000	74000000	450000000	390000000
mmyco07490	MMCAP2_RS04015	+	962130	963126	332	0.998586	0.00341251	1	6.77842	1	6	MMCAP2_RS04015	11	83	20	210000000	270000000	1100000000	1000000000
mmyco17406	MMCAP2_RS00510	+	136793	137807	338	0.80305	0.0795414	0	6.25158	1	6	MMCAP2_RS00510	7	56	20	37000000	40000000	120000000	110000000
mmyco03504	MMCAP2_RS01885	+	471279	472374	365	0.995891	0.00440029	1	3.93656	1	6	MMCAP2_RS01885	9	52	20	37000000	51000000	200000000	270000000
mmyco28376	MMCAP2_RS02590	-	633466	632313	384.333	0.991122	0.00803331	1	10.9662	1	6	MMCAP2_RS02590	7	137	20	1200000000	1400000000	4900000000	4900000000
mmyco45038	MMCAP2_RS02360	-	592502	591349	384.333	0.998155	0.00368319	1	4.89735	1	6	MMCAP2_RS02360	11	53	20	62000000	63000000	230000000	230000000
mmyco10686	MMCAP2_RS01205	+	311578	312763	395	0.99925	0.00157108	1	4.537	1	6	MMCAP2_RS01205	11	55	20	92000000	96000000	270000000	320000000
mmyco20602	MMCAP2_RS02210	+	553910	555191	427	0.998711	0.0022744	1	8.91466	1	6	MMCAP2_RS02210	11	88	20	410000000	470000000	1900000000	1600000000
mmyco20494	MMCAP2_RS02155	+	539843	541157	438	0.99705	0.00459938	1	5.94336	1	6	MMCAP2_RS02155	10	69	20	53000000	41000000	330000000	540000000
mmyco16471	MMCAP2_RS00075	+	21864	23390	508.667	0.993017	0.00698395	1	5.21662	1	6	MMCAP2_RS00075	11	55	20	40000000	46000000	110000000	140000000
mmyco31730	MMCAP2_RS00880	-	234370	232632	579.333	0.969391	0.0203737	1	3.95929	1	6	MMCAP2_RS00880	13	71	20	53000000	66000000	190000000	280000000
mmyco11710	MMCAP2_RS01845	+	464119	465970	617	0.99556	0.00445214	1	4.49872	1	6	MMCAP2_RS01845	10	59	20	50000000	70000000	180000000	160000000
mmyco43488	MMCAP2_RS03300	-	809972	809128	281.333	0.989877	0.00788049	1	8.06504	1	6	MMCAP2_RS03300	4	157	21	1100000000	1200000000	4700000000	5000000000
mmyco01349	MMCAP2_RS00740	+	189720	190656	312	0.997706	0.00402432	1	5.12913	1	6	MMCAP2_RS00740	9	83	21	240000000	230000000	1000000000	1100000000
mmyco43325	MMCAP2_RS03450	-	838433	837481	317.333	0.978517	0.0151805	1	3.7534	1	6	MMCAP2_RS03450	7	62	21	110000000	130000000	330000000	380000000
mmyco20477	MMCAP2_RS02145	+	538013	539174	387	0.997404	0.00307809	1	5.62429	1	6	MMCAP2_RS02145	10	73	21	140000000	170000000	460000000	580000000
mmyco26918	MMCAP2_RS04825	-	820900	819711	396.333	0.969837	0.0196423	1	1.80262	0	6	MMCAP2_RS04825	5	63	21	46000000	57000000	130000000	180000000
mmyco04088	MMCAP2_RS02130	+	535488	536715	409	0.99626	0.00424806	1	6.83271	1	6	MMCAP2_RS02130	10	85	21	150000000	200000000	660000000	780000000
mmyco08192	MMCAP2_RS04410	+	1057203	1058535	444	0.997083	0.00407553	1	8.5283	1	6	MMCAP2_RS04410	8	106	21	280000000	340000000	1700000000	1400000000
mmyco31544	MMCAP2_RS00955	-	258181	256830	450.333	0.997848	0.00358839	1	5.16581	1	6	MMCAP2_RS00955	6	197	21	230000000	270000000	760000000	1100000000
mmyco12007	MMCAP2_RS02035	+	511486	512845	453	0.99894	0.00175011	1	3.30465	1	6	MMCAP2_RS02035	8	79	21	74000000	89000000	360000000	370000000
mmyco17563	MMCAP2_RS00610	+	157001	158537	512	0.998498	0.00264554	1	6.76721	1	6	MMCAP2_RS00610	13	93	21	130000000	190000000	1000000000	900000000
mmyco42693	MMCAP2_RS03915	-	939650	938077	524.333	0.998219	0.00253422	1	7.78825	1	6	MMCAP2_RS03915	9	82	21	270000000	370000000	1100000000	1400000000
mmyco31735	MMCAP2_RS00875	-	232288	230535	584.333	0.959305	0.0229116	1	4.92413	1	6	MMCAP2_RS00875	12	50	21	43000000	62000000	75000000	99000000
mmyco12381	MMCAP2_RS02255	+	564961	567154	731	0.996856	0.00442393	1	1.24459	0	6	MMCAP2_RS02255	19	37	21	12000000	13000000	42000000	63000000
mmyco10163	MMCAP2_RS00915	+	243493	245908	805	0.996491	0.00411597	1	4.23174	1	6	MMCAP2_RS00915	22	47	21	24000000	26000000	69000000	67000000
mmyco35311	MMCAP2_RS03465	-	840828	839903	308.333	0.999122	0.00167479	1	6.49787	1	6	MMCAP2_RS03465	5	81	22	170000000	210000000	860000000	910000000
mmyco33739	MMCAP2_RS04370	-	1048230	1047254	325.333	0.999106	0.00229187	1	7.47086	1	6	MMCAP2_RS04370	8	104	22	210000000	270000000	820000000	960000000
mmyco16831	MMCAP2_RS00205	+	61278	62261	327.667	0.998818	0.00205544	1	10.5269	1	6	MMCAP2_RS00205	12	109	22	680000000	710000000	2300000000	2800000000
mmyco10609	MMCAP2_RS01125	+	294052	295054	334	0.995762	0.00527454	1	9.18255	1	6	MMCAP2_RS01125	12	117	23	620000000	610000000	2000000000	2400000000
mmyco04819	MMCAP2_RS02505	+	619185	620256	357	0.997147	0.00334093	1	7.27656	1	6	MMCAP2_RS02505	12	95	22	320000000	320000000	930000000	940000000
mmyco09750	MMCAP2_RS00720	+	185704	186796	364	0.994345	0.00554596	1	7.80299	1	6	MMCAP2_RS00720	12	86	22	270000000	290000000	1600000000	1500000000
mmyco48462	MMCAP2_RS00560	-	147452	146344	369.333	0.998464	0.00273766	1	5.09642	1	6	MMCAP2_RS00560	10	79	22	180000000	220000000	690000000	920000000
mmyco23469	MMCAP2_RS03860	+	925061	926186	375	0.999149	0.00187497	1	2.3937	1	6	MMCAP2_RS03860	5	67	22	48000000	65000000	190000000	200000000
mmyco37286	MMCAP2_RS02300	-	580974	579800	391.333	0.996207	0.00545583	1	7.98636	1	6	MMCAP2_RS02300	11	106	22	94000000	110000000	390000000	450000000
mmyco00353	MMCAP2_RS04605	+	63760	65043	427.667	0.987107	0.0126223	1	3.19397	1	6	MMCAP2_RS04605	15	56	22	23000000	29000000	170000000	130000000
mmyco24977	MMCAP2_RS04390	-	1054429	1053090	446.333	0.998552	0.00237973	1	6.81075	1	6	MMCAP2_RS04390	9	120	22	110000000	170000000	980000000	1000000000
mmyco40766	MMCAP2_RS00395	-	104575	103208	455.667	0.998203	0.00308256	1	8.52758	1	6	MMCAP2_RS00395	12	107	22	600000000	720000000	2000000000	2100000000
mmyco08616	MMCAP2_RS00065	+	18716	20299	527.667	0.988945	0.0107763	1	3.88777	1	6	MMCAP2_RS00065	11	77	22	56000000	81000000	120000000	130000000
mmyco01739	MMCAP2_RS00920	+	245925	248463	846	0.996587	0.00423925	1	4.09861	1	6	MMCAP2_RS00920	14	57	22	30000000	38000000	68000000	71000000
mmyco40944	MMCAP2_RS00300	-	82819	81983	278.667	0.803783	0.0998906	0	6.89628	1	6	MMCAP2_RS00300	11	86	23	100000000	130000000	460000000	440000000
mmyco36818	Putative Protein	-	640350	639302	349.333	0.998073	0.00309739	1	6.07769	1	1	sdimi22465||phenylalanyl-trna synthetase subunit alpha	11	79	23	190000000	180000000	640000000	800000000
mmyco39342	MMCAP2_RS01100	-	287220	286037	394.333	0.994092	0.00553439	1	9.67917	1	6	MMCAP2_RS01100	12	96	23	110000000	170000000	590000000	720000000
mmyco20060	obgE	+	468926	470225	433	0.997185	0.00438519	1	7.17513	1	6	obgE	7	93	23	120000000	180000000	630000000	710000000
mmyco15641	MMCAP2_RS04190	+	1005319	1006639	440	0.995439	0.00828731	1	8.14694	1	6	MMCAP2_RS04190	17	49	23	21000000	89000000	170000000	190000000
mmyco04665	MMCAP2_RS02405	+	600480	601836	452	0.998224	0.00234257	1	4.1966	1	6	MMCAP2_RS02405	12	80	23	80000000	97000000	700000000	290000000
mmyco20278	MMCAP2_RS02010	+	505271	506639	456	0.998822	0.00232276	1	7.40182	1	6	MMCAP2_RS02010	6	98	23	140000000	180000000	850000000	970000000
mmyco48468	MMCAP2_RS00550	-	145928	144523	468.333	0.996773	0.00405601	1	5.84703	1	6	MMCAP2_RS00550	11	65	25	41000000	53000000	200000000	230000000
mmyco44017	MMCAP2_RS02930	-	736493	735025	489.333	0.99509	0.00582843	1	1.15714	0	6	MMCAP2_RS02930	11	75	23	120000000	130000000	430000000	460000000
mmyco27831	MMCAP2_RS02855	-	706648	705105	514.333	0.997897	0.00315024	1	6.37769	1	6	MMCAP2_RS02855	11	140	23	500000000	590000000	2400000000	3100000000
mmyco45519	MMCAP2_RS02085	-	529199	527560	546.333	0.998361	0.00309993	1	6.4506	1	6	MMCAP2_RS02085	12	115	24	210000000	270000000	790000000	920000000
mmyco31720	MMCAP2_RS00890	-	236848	235053	598.333	0.99865	0.00360475	1	4.93082	1	6	MMCAP2_RS00890	10	58	23	29000000	23000000	85000000	110000000
mmyco09744	MMCAP2_RS00705	+	182194	184108	638	0.997719	0.00281065	1	3.4144	1	6	MMCAP2_RS00705	18	63	23	24000000	30000000	99000000	140000000
mmyco32958	MMCAP2_RS00260	-	74876	72861	671.667	0.998315	0.00228056	1	2.89396	1	6	MMCAP2_RS00260	16	66	23	43000000	48000000	200000000	180000000
mmyco10735	MMCAP2_RS01230	+	321760	323899	713	0.956081	0.0273748	1	6.79291	1	6	MMCAP2_RS01230	12	70	23	130000000	150000000	290000000	350000000
mmyco40471	MMCAP2_RS00595	-	155481	154613	289.333	0.997092	0.00407036	1	8.65074	1	6	MMCAP2_RS00595	6	125	24	360000000	400000000	4000000000	3500000000
mmyco09745	MMCAP2_RS00710	+	184120	185068	316	0.994056	0.00707891	1	4.28333	1	6	MMCAP2_RS00710	9	76	24	68000000	85000000	430000000	390000000
mmyco10619	MMCAP2_RS01135	+	296212	297199	329	0.991652	0.00749168	1	9.37002	1	6	MMCAP2_RS01135	10	328	24	2700000000	3800000000	11000000000	15000000000
mmyco45098	MMCAP2_RS02305	-	582011	580978	344.333	0.996925	0.00335566	1	8.7852	1	6	MMCAP2_RS02305	9	94	24	580000000	580000000	3300000000	3100000000
mmyco43741	MMCAP2_RS03095	-	774848	773758	363.333	0.995077	0.00587536	1	8.17368	1	6	MMCAP2_RS03095	12	122	24	210000000	280000000	1500000000	1800000000
mmyco09039	MMCAP2_RS00315	+	84275	85408	377.667	0.997478	0.0035163	1	11.7278	1	6	MMCAP2_RS00315	11	394	24	2100000000	3000000000	14000000000	15000000000
mmyco15386	MMCAP2_RS04020	+	963142	964327	395	0.997832	0.00263399	1	6.42723	1	6	MMCAP2_RS04020	8	112	24	260000000	300000000	1600000000	1300000000
mmyco42679	glyA	-	944483	943246	412.333	0.995991	0.00423279	1	8.67292	1	6	glyA	12	108	24	360000000	470000000	1600000000	2000000000
mmyco37047	MMCAP2_RS02445	-	611508	610127	460.333	0.977809	0.0168999	1	8.14292	1	6	MMCAP2_RS02445	8	112	24	280000000	320000000	1200000000	1300000000
mmyco08639	MMCAP2_RS00080	+	23411	25006	531.667	0.974886	0.02186	1	6.68411	1	6	MMCAP2_RS00080	15	71	24	110000000	100000000	340000000	430000000
mmyco10248	MMCAP2_RS00935	+	251959	253561	534	0.998165	0.00277814	1	6.03637	1	6	MMCAP2_RS00935	9	92	24	130000000	150000000	540000000	540000000
mmyco36654	MMCAP2_RS02690	-	659223	657452	590.333	0.995252	0.0052997	1	6.81181	1	6	MMCAP2_RS02690	11	163	24	650000000	960000000	4100000000	5200000000
mmyco11709	MMCAP2_RS01840	+	462232	464101	623	0.995803	0.00510937	1	4.49936	1	6	MMCAP2_RS01840	7	84	25	72000000	84000000	200000000	230000000
mmyco42421	MMCAP2_RS04075	-	978539	976528	670.333	0.998731	0.00258195	1	4.45727	1	6	MMCAP2_RS04075	18	55	24	16000000	23000000	150000000	130000000
mmyco27350	MMCAP2_RS03025	-	765109	762150	986.333	0.991964	0.00759349	1	1.5279	0	6	MMCAP2_RS03025	26	43	24	11000000	11000000	56000000	50000000
mmyco19124	MMCAP2_RS01355	+	354425	357563	1046	0.992921	0.00719401	1	0.230705	0	6	MMCAP2_RS01355	29	58	24	21000000	27000000	64000000	63000000
mmyco49166	MMCAP2_RS00185	-	50844	47677	1055.67	0.994065	0.00619481	1	1.70331	0	6	MMCAP2_RS00185	34	69	25	19000000	27000000	61000000	69000000
mmyco49172	MMCAP2_RS00175	-	46668	45637	343.667	0.998039	0.00235184	1	8.10661	1	6	MMCAP2_RS00175	10	135	25	190000000	260000000	1800000000	1900000000
mmyco08452	MMCAP2_RS00010	+	1511	2635	374.667	0.996746	0.00443921	1	2.488	1	6	MMCAP2_RS00010	13	105	25	190000000	230000000	600000000	760000000
mmyco49073	MMCAP2_RS00230	-	69300	68098	400.667	0.97847	0.0171004	1	0.75524	0	6	MMCAP2_RS00230	13	63	25	20000000	21000000	76000000	140000000
mmyco43322	Putative Protein	-	839810	838588	407.333	0.999054	0.00190297	1	5.58453	1	6	lcl|NZ_CP001668.1_cds_WP_020862690.1_363	8	90	25	87000000	110000000	410000000	420000000
mmyco30593	MMCAP2_RS01430	-	373117	371877	413.333	0.99852	0.00292344	1	5.12312	1	6	MMCAP2_RS01430	12	81	25	90000000	110000000	280000000	360000000
mmyco31748	MMCAP2_RS00865	-	229384	228084	433.333	0.997416	0.00453915	1	5.18263	1	6	MMCAP2_RS00865	12	61	25	25000000	27000000	110000000	110000000
mmyco18666	MMCAP2_RS01140	+	297230	298553	441	0.987326	0.0088478	1	9.40935	1	6	MMCAP2_RS01140	11	493	25	1400000000	1700000000	11000000000	13000000000
mmyco18630	MMCAP2_RS01120	+	292685	294047	454	0.993651	0.00643933	1	10.2555	1	6	MMCAP2_RS01120	11	392	25	3800000000	4700000000	18000000000	21000000000
mmyco13759	MMCAP2_RS02955	+	745042	746566	508	0.998764	0.00195465	1	4.3628	1	6	MMCAP2_RS02955	13	79	26	46000000	55000000	230000000	240000000
mmyco11711	MMCAP2_RS01850	+	466006	467611	535	0.986332	0.0103788	1	1.01628	0	6	MMCAP2_RS01850	13	62	25	27000000	32000000	170000000	130000000
mmyco44599	MMCAP2_RS02655	-	652268	650608	553.333	0.995515	0.00617574	1	6.19511	1	6	MMCAP2_RS02655	11	102	25	120000000	180000000	720000000	830000000
mmyco35594	MMCAP2_RS03175	-	795735	794828	302.333	0.998002	0.00288385	1	7.42193	1	6	MMCAP2_RS03175	6	110	26	650000000	180000000	780000000	960000000
mmyco40974	MMCAP2_RS00270	-	76492	75533	319.667	0.997244	0.00350225	1	8.40029	1	6	MMCAP2_RS00270	11	113	26	170000000	210000000	1500000000	1600000000
mmyco30380	MMCAP2_RS01515	-	392797	391713	361.333	0.997908	0.00412312	1	8.17602	1	6	MMCAP2_RS01515	11	150	26	710000000	880000000	2400000000	3500000000
mmyco03336	MMCAP2_RS01730	+	442200	443505	435	0.996636	0.00439432	1	3.65277	1	6	MMCAP2_RS01730	8	62	26	75000000	94000000	250000000	250000000
mmyco15544	MMCAP2_RS04125	+	985429	986743	438	0.99836	0.00278982	1	6.64926	1	6	MMCAP2_RS04125	9	100	26	52000000	92000000	480000000	410000000
mmyco02038	MMCAP2_RS01110	+	288582	290016	478	0.998379	0.00262461	1	9.54662	1	6	MMCAP2_RS01110	9	169	26	610000000	680000000	3300000000	3700000000
mmyco43362	MMCAP2_RS03405	-	827936	826483	484.333	0.998709	0.00221397	1	6.67675	1	6	MMCAP2_RS03405	12	114	26	170000000	200000000	1600000000	1600000000
mmyco33384	MMCAP2_RS00060	-	18515	16989	508.667	0.998973	0.00217867	1	6.36484	1	6	MMCAP2_RS00060	10	104	26	200000000	230000000	910000000	1100000000
mmyco49351	MMCAP2_RS00050	-	15141	13528	537.667	0.997688	0.00333602	1	6.67101	1	6	MMCAP2_RS00050	16	83	26	76000000	65000000	350000000	310000000
mmyco33386	MMCAP2_RS00055	-	16799	15156	547.667	0.9955	0.00602566	1	7.40181	1	6	MMCAP2_RS00055	13	96	26	87000000	110000000	230000000	280000000
mmyco26300	MMCAP2_RS03665	-	881302	879270	677.333	0.994851	0.00685125	1	10.2733	1	6	MMCAP2_RS03665	9	87	26	330000000	380000000	720000000	880000000
mmyco25845	MMCAP2_RS03965	-	947485	945294	730.333	0.997588	0.00392855	1	3.64664	1	6	MMCAP2_RS03965	17	55	26	29000000	24000000	52000000	64000000
mmyco44048	Putative Protein	-	724997	722446	850.333	0.997484	0.00355382	1	4.92941	1	6	lcl|NZ_CP001668.1_cds_WP_020862860.1_584	22	98	26	43000000	46000000	240000000	200000000
mmyco28256	MMCAP2_RS02675	-	655168	654285	294.333	0.993363	0.00601876	1	8.72036	1	6	MMCAP2_RS02675	6	258	27	1600000000	2000000000	9200000000	9300000000
mmyco35921	MMCAP2_RS02995	-	755103	753839	421.333	0.997602	0.00310848	1	10.2473	1	6	MMCAP2_RS02995	12	218	27	1500000000	1700000000	8800000000	8200000000
mmyco49186	MMCAP2_RS04590	-	42891	41512	459.667	0.987996	0.0106946	1	4.9154	1	6	MMCAP2_RS04590	11	58	27	28000000	42000000	150000000	130000000
mmyco19804	MMCAP2_RS01760	+	446477	447890	471	0.998794	0.00207284	1	7.82543	1	6	MMCAP2_RS01760	13	115	27	130000000	180000000	760000000	740000000
mmyco11640	MMCAP2_RS01780	+	451441	452968	509	0.997492	0.00390062	1	5.23051	1	6	MMCAP2_RS01780	11	71	27	48000000	67000000	180000000	220000000
mmyco11042	MMCAP2_RS01415	+	367489	369289	600	0.993796	0.00729978	1	6.24588	1	6	MMCAP2_RS01415	10	103	27	67000000	79000000	350000000	320000000
mmyco14850	MMCAP2_RS03730	+	896185	898222	679	0.945607	0.0354645	1	2.22924	1	6	MMCAP2_RS03730	17	75	27	95000000	130000000	89000000	110000000
mmyco38871	MMCAP2_RS01380	-	362862	360452	803.333	0.994444	0.00583269	1	8.00306	1	6	MMCAP2_RS01380	13	84	27	110000000	130000000	200000000	260000000
mmyco27656	MMCAP2_RS02915	-	730045	727488	852.333	0.997344	0.00362551	1	4.82232	1	6	MMCAP2_RS02915	17	86	27	24000000	27000000	89000000	82000000
mmyco41944	MMCAP2_RS04350	-	1043606	1040893	904.333	0.964784	0.0209446	1	2.3996	1	6	MMCAP2_RS04350	17	61	27	42000000	30000000	70000000	58000000
mmyco43590	MMCAP2_RS03180	-	796949	795727	407.333	0.99527	0.00524372	1	6.98732	1	6	MMCAP2_RS03180	7	113	28	200000000	390000000	1500000000	940000000
mmyco48959	MMCAP2_RS00295	-	81978	80692	428.667	0.686954	0.093986	0	6.5838	1	6	MMCAP2_RS00295	16	69	28	41000000	52000000	120000000	150000000
mmyco26144	MMCAP2_RS03780	-	910732	909438	431.333	0.994742	0.0062841	1	8.80153	1	6	MMCAP2_RS03780	9	154	28	760000000	900000000	3200000000	4400000000
mmyco15546	MMCAP2_RS04130	+	986812	988117	435	0.998596	0.00249984	1	7.33288	1	6	MMCAP2_RS04130	6	124	28	350000000	440000000	1800000000	1500000000
mmyco06832	MMCAP2_RS03635	+	871878	873189	437	0.996959	0.00382859	1	9.93849	1	6	MMCAP2_RS03635	12	223	28	1000000000	1100000000	4000000000	4100000000
mmyco47799	MMCAP2_RS00895	-	238766	236971	598.333	0.996755	0.00427502	1	4.94958	1	6	MMCAP2_RS00895	14	90	28	49000000	60000000	190000000	190000000
mmyco03853	MMCAP2_RS02015	+	506676	508512	612	0.996555	0.00413146	1	2.43769	1	6	MMCAP2_RS02015	18	83	28	33000000	46000000	110000000	120000000
mmyco20600	MMCAP2_RS02205	+	551795	553688	631	0.997636	0.00372644	1	3.41652	1	6	MMCAP2_RS02205	11	137	29	190000000	240000000	980000000	870000000
mmyco20132	MMCAP2_RS01930	+	478892	481034	714	0.995662	0.00417877	1	1.72263	0	6	MMCAP2_RS01930	20	66	28	15000000	20000000	100000000	79000000
mmyco35919	MMCAP2_RS03000	-	756177	755165	337.333	0.996676	0.00462083	1	11.93	1	6	MMCAP2_RS03000	10	319	29	3600000000	3700000000	10000000000	17000000000
mmyco27243	MMCAP2_RS03105	-	777397	776304	364.333	0.993278	0.00610229	1	7.86278	1	6	MMCAP2_RS03105	14	186	29	480000000	570000000	2700000000	3500000000
mmyco18670	MMCAP2_RS01155	+	301466	302645	393	0.998784	0.00204012	1	9.82327	1	6	MMCAP2_RS01155	14	233	29	1400000000	1900000000	8400000000	9100000000
mmyco09061	MMCAP2_RS00325	+	86612	87877	421.667	0.998945	0.00175809	1	6.77064	1	6	MMCAP2_RS00325	13	140	29	290000000	340000000	1400000000	1500000000
mmyco14608	MMCAP2_RS03610	+	865999	867592	531	0.996765	0.00377815	1	7.60323	1	6	MMCAP2_RS03610	8	151	29	190000000	290000000	1800000000	1600000000
mmyco07150	MMCAP2_RS03845	+	921240	923475	745	0.991994	0.0071491	1	12.7199	1	6	MMCAP2_RS03845	9	161	29	1400000000	1300000000	6000000000	5400000000
mmyco33423	MMCAP2_RS00045	-	13535	10971	854.667	0.993467	0.00693293	1	4.96868	1	6	MMCAP2_RS00045	20	91	29	88000000	110000000	280000000	260000000
mmyco33109	MMCAP2_RS00190	-	54116	50961	1051.67	0.994624	0.00505142	1	2.00432	0	6	MMCAP2_RS00190	23	96	29	27000000	32000000	74000000	86000000
mmyco01392	MMCAP2_RS00770	+	196446	197631	395	0.990475	0.00746194	1	13.3758	1	6	MMCAP2_RS00770	11	774	30	5900000000	6900000000	33000000000	28000000000
mmyco11641	MMCAP2_RS01785	+	453004	454345	447	0.99804	0.00278411	1	6.30775	1	6	MMCAP2_RS01785	18	137	30	140000000	170000000	850000000	980000000
mmyco11037	MMCAP2_RS01400	+	364522	365944	474	0.997453	0.0036146	1	5.40365	1	6	MMCAP2_RS01400	10	106	30	95000000	110000000	500000000	500000000
mmyco42696	MMCAP2_RS03905	-	937220	935797	474.333	0.994484	0.0057805	1	8.2734	1	6	MMCAP2_RS03905	15	181	30	250000000	310000000	1900000000	1800000000
mmyco20285	MMCAP2_RS02020	+	508469	510035	522	0.968175	0.0199693	1	7.20447	1	6	MMCAP2_RS02020	17	130	30	270000000	310000000	1300000000	1400000000
mmyco13767	MMCAP2_RS02970	+	747661	749491	610	0.997026	0.00337611	1	7.43717	1	6	MMCAP2_RS02970	13	120	30	200000000	240000000	830000000	970000000
mmyco43304	MMCAP2_RS03470	-	843128	840946	727.333	0.998963	0.00207703	1	6.72505	1	6	MMCAP2_RS03470	18	119	30	91000000	120000000	460000000	500000000
mmyco47086	MMCAP2_RS01235	-	326834	323932	967.333	0.995459	0.00607539	1	6.15622	1	6	MMCAP2_RS01235	14	117	30	94000000	120000000	280000000	320000000
mmyco01202	MMCAP2_RS00650	+	168363	169812	483	0.994061	0.00779474	1	6.03357	1	6	MMCAP2_RS00650	16	112	31	190000000	210000000	960000000	790000000
mmyco35149	MMCAP2_RS03630	-	871737	870044	564.333	0.996178	0.0047683	1	6.33351	1	6	MMCAP2_RS03630	11	149	31	420000000	530000000	2700000000	2300000000
mmyco18078	MMCAP2_RS00845	+	219584	221282	566	0.996869	0.00407638	1	5.45165	1	6	MMCAP2_RS00845	10	110	31	200000000	230000000	540000000	910000000
mmyco43359	ligA	-	830240	828238	667.333	0.996983	0.00303967	1	3.59865	1	6	ligA	23	98	31	120000000	140000000	470000000	480000000
mmyco48838	MMCAP2_RS00385	-	102435	99706	909.667	0.99754	0.00304134	1	5.62797	1	6	MMCAP2_RS00385	14	88	31	100000000	110000000	460000000	510000000
mmyco18650	MMCAP2_RS01130	+	295100	296210	370	0.994331	0.00610882	1	9.64165	1	6	MMCAP2_RS01130	10	555	32	2600000000	3300000000	12000000000	16000000000
mmyco34777	MMCAP2_RS03775	-	909450	908147	434.333	0.99648	0.00446865	1	7.35941	1	6	MMCAP2_RS03775	14	128	32	230000000	310000000	880000000	1000000000
mmyco26871	MMCAP2_RS03400	-	826510	825042	489.333	0.970657	0.0192936	1	5.82163	1	6	MMCAP2_RS03400	11	139	32	190000000	240000000	1600000000	1300000000
mmyco00518	MMCAP2_RS00340	+	89275	90774	499.667	0.998734	0.00198818	1	8.44792	1	6	MMCAP2_RS00340	9	135	32	240000000	300000000	680000000	1300000000
mmyco47434	MMCAP2_RS01095	-	286016	284503	504.333	0.996056	0.00566386	1	9.63563	1	6	MMCAP2_RS01095	12	214	32	520000000	600000000	2900000000	2500000000
mmyco09449	MMCAP2_RS00520	+	138694	140275	527	0.856554	0.0797939	1	8.03203	1	6	MMCAP2_RS00520	12	106	32	130000000	160000000	420000000	480000000
mmyco39469	MMCAP2_RS01030	-	273588	271739	616.333	0.998404	0.00243954	1	8.02058	1	6	MMCAP2_RS01030	20	135	32	200000000	270000000	1100000000	2500000000
mmyco43085	MMCAP2_RS03660	-	879131	876631	833.333	0.977786	0.017332	1	5.24684	1	6	MMCAP2_RS03660	20	94	32	23000000	29000000	220000000	120000000
mmyco20144	MMCAP2_RS01950	+	482957	484241	428	0.996141	0.00516179	1	8.24015	1	6	MMCAP2_RS01950	11	157	33	1100000000	1400000000	4800000000	4900000000
mmyco01973	MMCAP2_RS01070	+	280371	281724	451	0.995338	0.00557373	1	11.7905	1	6	MMCAP2_RS01070	12	581	33	2800000000	3500000000	18000000000	15000000000
mmyco12369	MMCAP2_RS02240	+	558634	560047	471	0.996133	0.00443591	1	8.85876	1	6	MMCAP2_RS02240	20	166	33	390000000	430000000	2300000000	2500000000
mmyco20363	MMCAP2_RS02055	+	519278	521540	754	0.997698	0.00326945	1	4.82417	1	6	MMCAP2_RS02055	21	73	33	32000000	41000000	180000000	100000000
mmyco40761	MMCAP2_RS00400	-	106231	104870	453.667	0.996467	0.00408896	1	8.78103	1	6	MMCAP2_RS00400	14	164	34	820000000	1000000000	4000000000	4300000000
mmyco38999	MMCAP2_RS01290	-	337767	336020	582.333	0.998043	0.00325343	1	7.48379	1	6	MMCAP2_RS01290	14	137	34	210000000	280000000	1300000000	1100000000
mmyco44121	MMCAP2_RS02850	-	705101	703726	458.333	0.996736	0.00415018	1	7.03691	1	6	MMCAP2_RS02850	13	230	35	720000000	970000000	4600000000	4400000000
mmyco46742	MMCAP2_RS01425	-	371864	370144	573.333	0.997281	0.0033163	1	5.67439	1	6	MMCAP2_RS01425	18	156	35	150000000	190000000	720000000	760000000
mmyco12371	MMCAP2_RS02245	+	560236	562165	643	0.995839	0.0042442	1	6.04771	1	6	MMCAP2_RS02245	17	136	36	90000000	110000000	530000000	690000000
mmyco01268	MMCAP2_RS00685	+	176535	178806	757	0.992813	0.007306	1	4.06292	1	6	MMCAP2_RS00685	20	83	36	30000000	35000000	120000000	120000000
mmyco35303	MMCAP2_RS03475	-	845724	843380	781.333	0.998699	0.00220124	1	5.54041	1	6	MMCAP2_RS03475	26	133	35	88000000	100000000	290000000	410000000
mmyco45827	MMCAP2_RS01975	-	495158	492700	819.333	0.994721	0.00529946	1	0.0554202	0	6	MMCAP2_RS01975	16	129	36	42000000	44000000	250000000	150000000
mmyco34555	MMCAP2_RS03890	-	933888	931064	941.333	0.996741	0.00398636	1	5.30575	1	6	MMCAP2_RS03890	14	109	36	87000000	110000000	210000000	250000000
mmyco10640	MMCAP2_RS01170	+	305197	306916	573	0.998467	0.00282885	1	7.91331	1	6	MMCAP2_RS01170	9	172	36	520000000	590000000	2300000000	2000000000
mmyco46672	MMCAP2_RS01490	-	384746	382996	583.333	0.997115	0.00441248	1	6.99316	1	6	MMCAP2_RS01490	14	179	36	340000000	410000000	1800000000	1800000000
mmyco33726	MMCAP2_RS04380	-	1051341	1049456	628.333	0.998443	0.00262168	1	7.45535	1	6	MMCAP2_RS04380	23	162	36	130000000	160000000	500000000	580000000
mmyco19554	MMCAP2_RS01570	+	404084	406082	666	0.96793	0.0199626	1	7.08501	1	6	MMCAP2_RS01570	20	146	36	280000000	340000000	990000000	1100000000
mmyco01562	MMCAP2_RS00850	+	221274	223152	626	0.998222	0.00414805	1	5.69033	1	6	MMCAP2_RS00850	14	171	37	220000000	280000000	1300000000	1100000000
mmyco00025	MMCAP2_RS00030	+	5515	7416	633.667	0.997344	0.00385589	1	7.16764	1	6	MMCAP2_RS00030	21	172	37	220000000	270000000	1100000000	1000000000
mmyco24049	MMCAP2_RS04170	+	998831	1001786	985	0.995518	0.00575757	1	3.80664	1	6	MMCAP2_RS04170	26	93	37	15000000	18000000	62000000	54000000
mmyco09690	MMCAP2_RS00665	+	171577	173173	532	0.997569	0.00376102	1	8.87861	1	6	MMCAP2_RS00665	17	163	38	480000000	540000000	2300000000	2300000000
mmyco44117	MMCAP2_RS02860	-	708956	706657	766.333	0.993832	0.00681484	1	6.94405	1	6	MMCAP2_RS02860	16	140	38	200000000	300000000	1100000000	850000000
mmyco38744	MMCAP2_RS01475	-	382422	380564	619.333	0.996635	0.0039377	1	8.62758	1	6	MMCAP2_RS01475	18	221	39	280000000	320000000	1700000000	1900000000
mmyco32999	MMCAP2_RS00220	-	67034	65091	647.667	0.993903	0.00647736	1	9.31066	1	6	MMCAP2_RS00220	17	227	39	370000000	480000000	1600000000	1300000000
mmyco01742	MMCAP2_RS00930	+	249660	251955	765	0.997264	0.00371336	1	5.53387	1	6	MMCAP2_RS00930	21	147	39	160000000	190000000	680000000	660000000
mmyco43337	MMCAP2_RS03440	-	836705	834541	721.333	0.999068	0.00189405	1	3.62261	1	6	MMCAP2_RS03440	22	133	40	89000000	190000000	1300000000	1600000000
mmyco09852	MMCAP2_RS00780	+	199615	201883	756	0.998853	0.00271494	1	6.28509	1	6	MMCAP2_RS00780	21	135	40	110000000	130000000	600000000	510000000
mmyco21558	MMCAP2_RS02845	+	701105	703664	853	0.996006	0.0067278	1	6.6281	1	6	MMCAP2_RS02845	21	139	41	100000000	130000000	460000000	350000000
mmyco36924	MMCAP2_RS02575	-	630219	627443	925.333	0.977575	0.0155454	1	4.77556	1	6	MMCAP2_RS02575	17	192	40	180000000	220000000	990000000	1100000000
mmyco39536	MMCAP2_RS00980	-	264618	261512	1035.33	0.995082	0.00673843	1	5.13905	1	6	MMCAP2_RS00980	14	145	40	180000000	210000000	790000000	620000000
mmyco18668	MMCAP2_RS01145	+	298574	300461	629	0.992364	0.00776276	1	9.3926	1	6	MMCAP2_RS01145	15	543	41	1200000000	1600000000	5500000000	7600000000
mmyco07141	MMCAP2_RS03825	+	917763	919875	704	0.99736	0.00455628	1	2.91687	1	6	MMCAP2_RS03825	20	119	42	62000000	84000000	220000000	260000000
mmyco20686	MMCAP2_RS02250	+	562169	564863	898	0.997322	0.00353901	1	4.52381	1	6	MMCAP2_RS02250	21	143	41	220000000	270000000	500000000	380000000
mmyco27186	MMCAP2_RS03145	-	787660	784875	928.333	0.995844	0.00442049	1	2.2551	1	6	MMCAP2_RS03145	24	123	43	63000000	67000000	220000000	180000000
mmyco46874	MMCAP2_RS01350	-	354212	348895	1772.33	0.994058	0.00770838	1	1.71266	0	6	MMCAP2_RS01350	29	104	41	86000000	22000000	58000000	61000000
mmyco45398	MMCAP2_RS02180	-	546401	544249	717.333	0.998235	0.00261216	1	8.5589	1	6	MMCAP2_RS02180	15	160	43	360000000	490000000	1300000000	1500000000
mmyco28352	MMCAP2_RS02620	-	639289	636909	793.333	0.991948	0.00725684	1	2.92875	1	6	MMCAP2_RS02620	15	148	42	570000000	680000000	740000000	850000000
mmyco35671	MMCAP2_RS03135	-	784584	782174	803.333	0.998047	0.00258596	1	6.41899	1	6	MMCAP2_RS03135	19	137	42	89000000	110000000	490000000	410000000
mmyco44091	MMCAP2_RS02885	-	714863	712282	860.333	0.988033	0.00958896	1	6.3646	1	6	MMCAP2_RS02885	18	178	42	160000000	180000000	920000000	800000000
mmyco47668	MMCAP2_RS00945	-	256127	254338	596.333	0.998819	0.00213468	1	7.4813	1	6	MMCAP2_RS00945	16	188	43	340000000	360000000	1600000000	1700000000
mmyco05183	MMCAP2_RS02730	+	668118	670641	841	0.995909	0.00606411	1	6.04358	1	6	MMCAP2_RS02730	29	140	44	130000000	200000000	360000000	420000000
mmyco43623	MMCAP2_RS03160	-	792956	788806	1383.33	0.995099	0.0048693	1	1.89947	0	6	MMCAP2_RS03160	31	103	43	29000000	36000000	170000000	94000000
mmyco02042	MMCAP2_RS01115	+	290283	292200	639	0.998079	0.0031389	1	5.74437	1	6	MMCAP2_RS01115	20	184	44	230000000	320000000	1200000000	1000000000
mmyco12585	MMCAP2_RS02380	+	595804	597802	666	0.997853	0.00351852	1	7.06523	1	6	MMCAP2_RS02380	13	183	44	430000000	510000000	1600000000	1700000000
mmyco36643	MMCAP2_RS02705	-	663054	660917	712.333	0.97699	0.0157713	1	4.49487	1	6	MMCAP2_RS02705	21	192	44	200000000	200000000	1200000000	990000000
mmyco07943	MMCAP2_RS04250	+	1017786	1019745	653	0.998207	0.00281737	1	7.39076	1	6	MMCAP2_RS04250	23	169	45	330000000	410000000	1500000000	1200000000
mmyco10021	MMCAP2_RS00855	+	223171	226270	1033	0.995594	0.0060923	1	7.31497	1	6	MMCAP2_RS00855	17	166	45	180000000	240000000	970000000	840000000
mmyco46668	MMCAP2_RS01505	-	390473	386029	1481.33	0.994302	0.00722242	1	5.16994	1	6	MMCAP2_RS01505	34	119	47	46000000	54000000	100000000	170000000
mmyco24048	MMCAP2_RS04165	+	992900	998819	1973	0.994722	0.00758244	1	2.331	1	6	MMCAP2_RS04165	46	86	46	13000000	14000000	68000000	48000000
mmyco42881	MMCAP2_RS03805	-	915665	913498	722.333	0.998613	0.00246752	1	7.81505	1	6	MMCAP2_RS03805	15	245	48	460000000	580000000	2300000000	2700000000
mmyco20757	MMCAP2_RS02280	+	572246	574112	622	0.998605	0.00216674	1	9.02454	1	6	MMCAP2_RS02280	13	225	48	540000000	690000000	2100000000	2400000000
mmyco38979	MMCAP2_RS01305	-	342150	339536	871.333	0.995134	0.00557526	1	4.63031	1	6	MMCAP2_RS01305	28	170	48	110000000	150000000	480000000	530000000
mmyco11833	MMCAP2_RS01955	+	484327	486724	799	0.977561	0.016253	1	6.17289	1	6	MMCAP2_RS01955	20	204	50	230000000	270000000	1500000000	1200000000
mmyco00026	MMCAP2_RS00035	+	7435	9936	833.667	0.996684	0.00405879	1	7.86192	1	6	MMCAP2_RS00035	24	220	51	230000000	260000000	740000000	870000000
mmyco27737	MMCAP2_RS02895	-	719980	717414	855.333	0.997641	0.00339158	1	6.06924	1	6	MMCAP2_RS02895	21	163	51	53000000	68000000	200000000	190000000
mmyco28334	MMCAP2_RS02635	-	645445	641001	1481.33	0.984766	0.0137665	1	0.506387	0	6	MMCAP2_RS02635	36	108	51	24000000	28000000	94000000	82000000
mmyco43825	MMCAP2_RS03020	-	762137	759406	910.333	0.996241	0.00533907	1	2.41491	1	6	MMCAP2_RS03020	20	172	53	51000000	65000000	220000000	210000000
mmyco09803	MMCAP2_RS00765	+	194245	196312	689	0.992446	0.00742017	1	9.21859	1	6	MMCAP2_RS00765	28	437	54	1200000000	1400000000	8400000000	8300000000
mmyco29281	MMCAP2_RS02060	-	524545	521583	987.333	0.997098	0.00413245	1	7.19515	1	6	MMCAP2_RS02060	25	227	56	140000000	180000000	940000000	750000000
mmyco20346	MMCAP2_RS04715	+	514517	518669	1384	0.992726	0.00832327	1	4.50447	1	6	MMCAP2_RS04715	36	203	56	160000000	190000000	660000000	690000000
mmyco34289	MMCAP2_RS04070	-	976515	973679	945.333	0.997963	0.00285006	1	5.67619	1	6	MMCAP2_RS04070	35	187	57	69000000	86000000	390000000	420000000
mmyco08810	MMCAP2_RS00195	+	54263	59647	1794.67	0.993522	0.00767131	1	3.65402	1	6	MMCAP2_RS00195	33	167	57	35000000	42000000	110000000	120000000
mmyco29084	MMCAP2_RS02185	-	549346	546405	980.333	0.996853	0.0052796	1	8.54526	1	6	MMCAP2_RS02185	27	290	61	490000000	590000000	1500000000	1700000000
mmyco31868	MMCAP2_RS00825	-	216514	213828	895.333	0.993744	0.00615223	1	6.4602	1	6	MMCAP2_RS00825	23	250	63	270000000	340000000	1300000000	1200000000
mmyco20259	MMCAP2_RS01980	+	495287	500567	1760	0.993835	0.00723024	1	3.34294	1	6	MMCAP2_RS01980	44	174	66	53000000	60000000	200000000	190000000
mmyco40622	MMCAP2_RS00495	-	134937	132107	943.333	0.997288	0.00365559	1	6.73103	1	6	MMCAP2_RS00495	25	292	68	180000000	220000000	960000000	880000000
mmyco42599	MMCAP2_RS03975	-	955229	951358	1290.33	0.995788	0.00557878	1	7.78021	1	6	MMCAP2_RS03975	28	388	75	680000000	860000000	4600000000	4300000000
mmyco34464	MMCAP2_RS03970	-	951342	947579	1254.33	0.992851	0.00789663	1	8.54787	1	6	MMCAP2_RS03970	29	474	90	620000000	750000000	4100000000	3300000000
mmyco32663	Putative Protein	-	110390	110331	19.6667	0.0532255	0.034378	0	0	0	0	0	2
mmyco32669	Putative Protein	-	109970	109911	19.6667	0.0262387	0.0159131	0	0.729586	0	0	0	2
mmyco48776	Putative Protein	-	107883	107824	19.6667	0.00266925	0.00427114	0	7.34047	1	0	0	1
mmyco48792	Putative Protein	-	106059	106000	19.6667	0.0148817	0.00975202	0	9.68122	1	0	0	1
mmyco32722	Putative Protein	-	103037	102978	19.6667	0.002964	0.0042222	0	7.87536	1	0	0	2
mmyco40799	Putative Protein	-	97450	97391	19.6667	0.00836338	0.0078157	0	3.04811	1	0	0	2
mmyco40927	Putative Protein	-	84913	84854	19.6667	0.0032175	0.00662583	0	1.15841	0	0	0	1
mmyco48957	Putative Protein	-	82152	82093	19.6667	0.00222715	0.00274076	0	6.93074	1	0	0	0
mmyco40956	Putative Protein	-	80392	80333	19.6667	0.00330883	0.00367053	0	7.54379	1	0	0	1
mmyco48983	Putative Protein	-	78666	78607	19.6667	0.00393355	0.00544397	0	6.98827	1	0	0	0
mmyco32949	Putative Protein	-	76448	76389	19.6667	0.00447842	0.00925809	0	7.89881	1	0	0	0
mmyco40978	Putative Protein	-	75082	75023	19.6667	0.00138396	0.00285611	0	0.792481	0	0	0	2
mmyco49053	Putative Protein	-	71559	71500	19.6667	0.00868362	0.00672579	0	0.537737	0	0	0	3
mmyco32966	Putative Protein	-	70997	70938	19.6667	0.00173763	0.00403297	0	1.29907	0	0	0	0
mmyco41033	Putative Protein	-	70630	70571	19.6667	0.00416856	0.0046534	0	4.1808	1	0	0	2
mmyco32977	Putative Protein	-	68789	68730	19.6667	0.0266897	0.0197508	0	1.24141	0	0	0	1
mmyco32994	Putative Protein	-	67769	67710	19.6667	0.00116873	0.00187354	0	0	0	0	0	0
mmyco41084	Putative Protein	-	65707	65648	19.6667	0.00498125	0.00500779	0	9.8231	1	0	0	0
mmyco33010	Putative Protein	-	63155	63096	19.6667	0.00167525	0.00342264	0	0.484879	0	0	0	0
mmyco33013	Putative Protein	-	62735	62676	19.6667	0.00868735	0.00917168	0	0.5	0	0	0	0
mmyco33022	Putative Protein	-	61685	61626	19.6667	0.0103676	0.00928921	0	1.11547	0	0	0	1
mmyco41161	Putative Protein	-	57727	57668	19.6667	0.00360848	0.00697419	0	0	0	0	0	1
mmyco33086	Putative Protein	-	56249	56190	19.6667	0.00420409	0.00613262	0	0	0	0	0	2
mmyco41195	Putative Protein	-	54172	54113	19.6667	0.0459305	0.0283107	0	0.862848	0	0	0	0
mmyco41215	Putative Protein	-	52942	52883	19.6667	0.0308253	0.0211288	0	0.839635	0	0	0	2
mmyco41267	Putative Protein	-	47428	47369	19.6667	0.00616123	0.00569131	0	2.16096	1	0	0	0
mmyco33188	Putative Protein	-	43766	43707	19.6667	0.00925715	0.00826748	0	11.4692	1	0	0	0
mmyco41335	Putative Protein	-	38614	38555	19.6667	0.00411335	0.00398534	0	1	0	0	0	0
mmyco49235	Putative Protein	-	34491	34432	19.6667	0.0088294	0.0101047	0	0	0	0	0	2
mmyco49298	Putative Protein	-	23115	23056	19.6667	0.00195644	0.00288535	0	0	0	0	0	0
mmyco41508	Putative Protein	-	16681	16622	19.6667	0.00475804	0.00514635	0	7.72711	1	0	0	2
mmyco41513	Putative Protein	-	16429	16370	19.6667	0.00273922	0.00333993	0	7.27074	1	0	0	0
mmyco33431	Putative Protein	-	10532	10473	19.6667	0.00595006	0.00597927	0	7.33301	1	0	0	0
mmyco49391	Putative Protein	-	7104	7045	19.6667	0.00395494	0.00659131	0	0	0	0	0	1
mmyco33453	Putative Protein	-	6125	6066	19.6667	0.25595	0.0840652	0	0	0	0	0	0
mmyco33454	Putative Protein	-	5993	5934	19.6667	0.0889281	0.063005	0	0.0793651	0	0	0	0
mmyco41624	Putative Protein	-	5521	5462	19.6667	0.00201664	0.002899	0	0	0	0	0	1
mmyco49423	Putative Protein	-	1461	1402	19.6667	0.0172071	0.0147477	0	0	0	0	0	1
mmyco16497	Putative Protein	+	25635	25694	19.6667	0.00703926	0.00837562	0	0	0	0	0	1
mmyco00117	Putative Protein	+	26590	26649	19.6667	0.00896992	0.0118682	0	0	0	0	0	1
mmyco00020	Putative Protein	+	5089	5148	19.6667	0.102212	0.0429482	0	1.89286	0	0	0	1
mmyco16532	Putative Protein	+	31056	31115	19.6667	0.00996815	0.00992119	0	0	0	0	0	1
mmyco08713	Putative Protein	+	39284	39343	19.6667	0.000707211	0.00189609	0	0.396825	0	0	0	0
mmyco08736	Putative Protein	+	44084	44143	19.6667	0.0082062	0.00839764	0	1.15634	0	0	0	2
mmyco16680	Putative Protein	+	48375	48434	19.6667	0.0025046	0.00411203	0	0	0	0	0	1
mmyco16681	Putative Protein	+	48543	48602	19.6667	0.00166744	0.00431146	0	0	0	0	0	0
mmyco16280	Putative Protein	+	975	1034	19.6667	0.00384121	0.00504659	0	4.15034	1	0	0	0
mmyco16737	Putative Protein	+	54471	54530	19.6667	0.0240196	0.0160255	0	3.28671	1	0	0	0
mmyco16817	Putative Protein	+	59478	59537	19.6667	0.00202671	0.00341166	0	3.90745	1	0	0	0
mmyco08814	Putative Protein	+	60008	60067	19.6667	0.00160566	0.0022123	0	2.16114	1	0	0	1
mmyco08887	Putative Protein	+	66374	66433	19.6667	0.00654275	0.00694628	0	0.792481	0	0	0	1
mmyco00386	Putative Protein	+	69562	69621	19.6667	0.272146	0.0903801	0	0.5	0	0	0	0
mmyco08923	Putative Protein	+	70667	70726	19.6667	0.00338744	0.00401254	0	0	0	0	0	0
mmyco08964	Putative Protein	+	74612	74671	19.6667	0.00253824	0.00535213	0	0	0	0	0	1
mmyco08966	Putative Protein	+	74702	74761	19.6667	0.00138566	0.00261045	0	0	0	0	0	1
mmyco16359	Putative Protein	+	10887	10946	19.6667	0.00640274	0.00589244	0	1.86777	0	0	0	0
mmyco08987	Putative Protein	+	77225	77284	19.6667	0.00202431	0.0024283	0	0	0	0	0	1
mmyco00480	Putative Protein	+	82213	82272	19.6667	0.0126128	0.0101382	0	0.5	0	0	0	0
mmyco17074	Putative Protein	+	88410	88469	19.6667	0.00500655	0.00477302	0	7.46013	1	0	0	0
mmyco00515	Putative Protein	+	88954	89013	19.6667	0.00934217	0.0107087	0	7.56999	1	0	0	2
mmyco17091	Putative Protein	+	90888	90947	19.6667	0.0017159	0.00303654	0	3.85692	1	0	0	1
mmyco17107	Putative Protein	+	92700	92759	19.6667	0.00983223	0.00945343	0	0	0	0	0	0
mmyco00570	Putative Protein	+	98611	98670	19.6667	0.00218314	0.00293717	0	0.5	0	0	0	0
mmyco16381	Putative Protein	+	12525	12584	19.6667	0.00973066	0.010986	0	1.06352	0	0	0	1
mmyco17172	Putative Protein	+	100815	100874	19.6667	0.00492609	0.00704974	0	0.0396825	0	0	0	1
mmyco00614	Putative Protein	+	103261	103320	19.6667	0.00656166	0.00858488	0	0	0	0	0	0
mmyco16382	Putative Protein	+	12768	12827	19.6667	0.00151534	0.00293646	0	0.357143	0	0	0	0
mmyco00624	Putative Protein	+	104095	104154	19.6667	0.00238603	0.0054272	0	1.23392	0	0	0	0
mmyco17226	Putative Protein	+	106992	107051	19.6667	0.00577774	0.00807363	0	0	0	0	0	1
mmyco00045	Putative Protein	+	13774	13833	19.6667	0.00569439	0.00865197	0	2.02891	0	0	0	2
mmyco09241	Putative Protein	+	114236	114295	19.6667	0.00112702	0.00200221	0	0	0	0	0	0
mmyco00798	Putative Protein	+	120070	120129	19.6667	0.000957731	0.00228441	0	0	0	0	0	0
mmyco09291	Putative Protein	+	123437	123496	19.6667	0.00111032	0.00255845	0	0	0	0	0	1
mmyco17335	Putative Protein	+	123510	123569	19.6667	0.00110599	0.00241894	0	0	0	0	0	0
mmyco17336	Putative Protein	+	123585	123644	19.6667	0.00139414	0.0027662	0	0	0	0	0	0
mmyco09294	Putative Protein	+	124073	124132	19.6667	0.000579802	0.00143336	0	0	0	0	0	0
mmyco09334	Putative Protein	+	127400	127459	19.6667	0.000894563	0.00190733	0	0	0	0	0	0
mmyco00060	Putative Protein	+	15019	15078	19.6667	0.00317096	0.00702869	0	1.03924	0	0	0	0
mmyco08584	Putative Protein	+	15575	15634	19.6667	0.0393577	0.0295671	0	0.436508	0	0	0	0
mmyco16424	Putative Protein	+	17463	17522	19.6667	0.00918291	0.0119732	0	0	0	0	0	1
mmyco08607	Putative Protein	+	17657	17716	19.6667	0.00130647	0.00321621	0	0	0	0	0	2
mmyco16435	Putative Protein	+	18201	18260	19.6667	0.00125084	0.00252255	0	0	0	0	0	0
mmyco32571	Putative Protein	-	122249	122190	19.6667	0.00722216	0.00688204	0	5.71792	1	0	0	0
mmyco32580	Putative Protein	-	121520	121461	19.6667	0.00607462	0.00821914	0	5.02979	1	0	0	1
mmyco32592	Putative Protein	-	120746	120687	19.6667	0.0048858	0.00638109	0	0	0	0	0	0
mmyco48677	Putative Protein	-	119082	119023	19.6667	0.00771352	0.00681791	0	5.11912	1	0	0	0
mmyco48682	Putative Protein	-	118629	118570	19.6667	0.00691364	0.00583051	0	0.190476	0	0	0	2
mmyco09792	Putative Protein	+	191785	191845	20	0.00242461	0.00313564	0	0	0	0	0	0
mmyco09854	Putative Protein	+	202108	202168	20	0.00303292	0.00444626	0	5.41735	1	0	0	1
mmyco17954	Putative Protein	+	204227	204287	20	0.0063666	0.00801644	0	10.3989	1	0	0	1
mmyco17978	Putative Protein	+	208604	208664	20	0.00510513	0.00893546	0	2.24153	1	0	0	2
mmyco17983	Putative Protein	+	211286	211346	20	0.00188938	0.00630866	0	0	0	0	0	0
mmyco09933	Putative Protein	+	211969	212029	20	0.00141938	0.00224119	0	1.66096	0	0	0	1
mmyco09940	Putative Protein	+	212305	212365	20	0.0027144	0.00435432	0	0	0	0	0	1
mmyco18011	Putative Protein	+	214298	214358	20	0.00168834	0.00350345	0	0	0	0	0	0
mmyco18028	Putative Protein	+	215882	215942	20	0.00321153	0.00423404	0	0.428571	0	0	0	0
mmyco09989	Putative Protein	+	220774	220834	20	0.00630805	0.00797324	0	6.89027	1	0	0	2
mmyco09995	Putative Protein	+	221419	221479	20	0.00493523	0.00592259	0	7.33149	1	0	0	1
mmyco10009	Putative Protein	+	222475	222535	20	0.00887556	0.00944729	0	6.2676	1	0	0	0
mmyco01568	Putative Protein	+	224166	224226	20	0.0297645	0.0277011	0	6.35104	1	0	0	1
mmyco10022	Putative Protein	+	226297	226357	20	0.0139816	0.0131386	0	0.285714	0	0	0	1
mmyco18140	Putative Protein	+	228149	228209	20	0.00235333	0.00355742	0	0	0	0	0	1
mmyco10077	Putative Protein	+	232642	232702	20	0.00224205	0.00478029	0	0	0	0	0	0
mmyco10114	Putative Protein	+	236017	236077	20	0.00253762	0.00549532	0	0	0	0	0	1
mmyco01652	Putative Protein	+	237666	237726	20	0.00290409	0.00471572	0	2.68733	1	0	0	1
mmyco18216	Putative Protein	+	237938	237998	20	0.00233484	0.00452461	0	0	0	0	0	2
mmyco18221	Putative Protein	+	238328	238388	20	0.00178961	0.00351546	0	1.57703	0	0	0	1
mmyco01690	Putative Protein	+	240531	240591	20	0.0662628	0.0351737	0	5.82502	1	0	0	0
mmyco01691	Putative Protein	+	240594	240654	20	0.0319209	0.0181091	0	5.78978	1	0	0	0
mmyco01717	Putative Protein	+	242616	242676	20	0.0130872	0.0110007	0	4.93177	1	0	0	0
mmyco01718	Putative Protein	+	242679	242739	20	0.109194	0.0409452	0	4.90135	1	0	0	0
mmyco01727	Putative Protein	+	243264	243324	20	0.00197974	0.00260306	0	0	0	0	0	0
mmyco10188	Putative Protein	+	247171	247231	20	0.0112182	0.00891706	0	0.412698	0	0	0	0
mmyco10197	Putative Protein	+	247681	247741	20	0.0081917	0.00922059	0	6.36262	1	0	0	0
mmyco18398	Putative Protein	+	260018	260078	20	0.0104661	0.00990932	0	0	0	0	0	1
mmyco01827	Putative Protein	+	262239	262299	20	0.0105516	0.0113371	0	0	0	0	0	0
mmyco10316	Putative Protein	+	262633	262693	20	0.00367406	0.00644155	0	0	0	0	0	0
mmyco18443	Putative Protein	+	266285	266345	20	0.00189309	0.00397052	0	0	0	0	0	0
mmyco01881	Putative Protein	+	268326	268386	20	0.0419681	0.0234243	0	0	0	0	0	1
mmyco18465	Putative Protein	+	268643	268703	20	0.0122463	0.0104745	0	0.481143	0	0	0	0
mmyco01916	Putative Protein	+	272928	272988	20	0.00281052	0.00549545	0	0.0714286	0	0	0	0
mmyco18519	Putative Protein	+	276797	276857	20	0.393449	0.0908626	0	1.14962	0	0	0	1
mmyco10458	Putative Protein	+	278764	278824	20	0.00167473	0.0027215	0	0	0	0	0	1
mmyco10516	Putative Protein	+	284077	284137	20	0.0055011	0.00579448	0	1.69032	0	0	0	1
mmyco10518	Putative Protein	+	284245	284305	20	0.00975707	0.00759483	0	0.015873	0	0	0	0
mmyco10520	Putative Protein	+	284383	284443	20	0.00240694	0.00418475	0	0	0	0	0	1
mmyco02019	Putative Protein	+	287544	287604	20	0.0107637	0.00781248	0	8.0703	1	0	0	0
mmyco10552	Putative Protein	+	289375	289435	20	0.00739405	0.00718488	0	9.92131	1	0	0	1
mmyco02071	Putative Protein	+	293802	293862	20	0.00850572	0.00754085	0	10.3822	1	0	0	0
mmyco18653	Putative Protein	+	296354	296414	20	0.011899	0.009554	0	9.44578	1	0	0	1
mmyco18656	Putative Protein	+	296528	296588	20	0.00833529	0.00730007	0	10.025	1	0	0	0
mmyco18658	Putative Protein	+	296621	296681	20	0.00626089	0.00914974	0	10.3205	1	0	0	1
mmyco10635	Putative Protein	+	302197	302257	20	0.00341213	0.00668869	0	11.7636	1	0	0	1
mmyco02194	Putative Protein	+	302562	302622	20	0.0262639	0.0145995	0	6.87395	1	0	0	0
mmyco18738	Putative Protein	+	307103	307163	20	0.00407317	0.00471663	0	10.4141	1	0	0	0
mmyco18747	Putative Protein	+	307610	307670	20	0.118484	0.0659461	0	6.02333	1	0	0	0
mmyco02222	Putative Protein	+	309126	309186	20	0.00186215	0.00355573	0	0.0952381	0	0	0	0
mmyco10728	Putative Protein	+	321280	321340	20	0.00170622	0.00512569	0	0.166667	0	0	0	1
mmyco18821	Putative Protein	+	322418	322478	20	0.0027226	0.00370969	0	6.98887	1	0	0	1
mmyco18855	Putative Protein	+	324617	324677	20	0.00445733	0.00618851	0	0	0	0	0	1
mmyco18862	Putative Protein	+	324968	325028	20	0.0029478	0.0059332	0	0	0	0	0	2
mmyco02352	Putative Protein	+	325170	325230	20	0.00562758	0.00651186	0	0	0	0	0	0
mmyco18870	Putative Protein	+	325514	325574	20	0.00314846	0.0051641	0	0	0	0	0	1
mmyco18890	Putative Protein	+	326933	326993	20	0.00125388	0.00286199	0	0	0	0	0	0
mmyco10750	Putative Protein	+	328048	328108	20	0.120883	0.0478548	0	0	0	0	0	0
mmyco02377	Putative Protein	+	328422	328482	20	0.0406317	0.0267335	0	0	0	0	0	1
mmyco10787	Putative Protein	+	332233	332293	20	0.0146267	0.0140136	0	0	0	0	0	0
mmyco02409	Putative Protein	+	334902	334962	20	0.0061328	0.00720766	0	0	0	0	0	0
mmyco02487	Putative Protein	+	342693	342753	20	0.00244756	0.00525841	0	0	0	0	0	0
mmyco19022	Putative Protein	+	344030	344090	20	0.00270612	0.0046585	0	0	0	0	0	0
mmyco19028	Putative Protein	+	344783	344843	20	0.00146189	0.00243708	0	0.0396825	0	0	0	1
mmyco02506	Putative Protein	+	345714	345774	20	0.0031146	0.0040006	0	0	0	0	0	0
mmyco10961	Putative Protein	+	350524	350584	20	0.054281	0.0308822	0	0	0	0	0	0
mmyco19101	Putative Protein	+	352229	352289	20	0.0241371	0.0165182	0	0	0	0	0	1
mmyco02624	Putative Protein	+	356352	356412	20	0.0208862	0.0113021	0	0	0	0	0	1
mmyco02633	Putative Protein	+	357009	357069	20	0.00996252	0.0104965	0	0.727485	0	0	0	0
mmyco02650	Putative Protein	+	358398	358458	20	0.0024056	0.00362275	0	3.37933	1	0	0	1
mmyco19188	Putative Protein	+	366020	366080	20	0.00690893	0.00695265	0	4.40283	1	0	0	0
mmyco02741	Putative Protein	+	367776	367836	20	0.00834986	0.00742484	0	6.29982	1	0	0	2
mmyco02745	Putative Protein	+	368514	368574	20	0.0338096	0.0287665	0	6.47913	1	0	0	0
mmyco19255	Putative Protein	+	371915	371975	20	0.00133101	0.00201315	0	0	0	0	0	1
mmyco11059	Putative Protein	+	372790	372850	20	0.00254646	0.00326324	0	0	0	0	0	1
mmyco19310	Putative Protein	+	377132	377192	20	0.00132652	0.00209495	0	0	0	0	0	1
mmyco02844	Putative Protein	+	379044	379104	20	0.00264063	0.00352807	0	2.8364	1	0	0	0
mmyco19367	Putative Protein	+	384137	384197	20	0.00207444	0.00515336	0	0	0	0	0	0
mmyco02950	Putative Protein	+	389328	389388	20	0.00526379	0.00798531	0	0.5	0	0	0	2
mmyco02952	Putative Protein	+	389490	389550	20	0.004547	0.00720202	0	0	0	0	0	1
mmyco19435	Putative Protein	+	389699	389759	20	0.00186611	0.00258021	0	0	0	0	0	0
mmyco11189	Putative Protein	+	395884	395944	20	0.201489	0.0697977	0	0	0	0	0	0
mmyco03077	Putative Protein	+	405312	405372	20	0.0105429	0.0109712	0	7.99694	1	0	0	0
mmyco11256	Putative Protein	+	406678	406738	20	0.0132627	0.0106527	0	0.238095	0	0	0	0
mmyco03137	Putative Protein	+	410478	410538	20	0.0230043	0.0140475	0	4.57794	1	0	0	1
mmyco19570	Putative Protein	+	411071	411131	20	0.0239438	0.015911	0	1.79263	0	0	0	1
mmyco19579	Putative Protein	+	412553	412613	20	0.00707341	0.00755145	0	3.24249	1	0	0	2
mmyco03161	Putative Protein	+	412671	412731	20	0.0107674	0.00976152	0	3.73215	1	0	0	0
mmyco11329	Putative Protein	+	417736	417796	20	0.0039108	0.00430802	0	0.471106	0	0	0	1
mmyco19630	Putative Protein	+	422321	422381	20	0.00688875	0.00718082	0	6.57979	1	0	0	1
mmyco19648	Putative Protein	+	424724	424784	20	0.00222965	0.00335746	0	0	0	0	0	2
mmyco11400	Putative Protein	+	425977	426037	20	0.0123392	0.00962626	0	2.24587	1	0	0	2
mmyco11484	Putative Protein	+	434131	434191	20	0.00540176	0.00524839	0	0	0	0	0	0
mmyco19723	Putative Protein	+	435752	435812	20	0.00696727	0.0087549	0	0	0	0	0	0
mmyco11516	Putative Protein	+	437599	437659	20	0.00470635	0.00817457	0	2.07477	1	0	0	1
mmyco03339	Putative Protein	+	444486	444546	20	0.0708582	0.0507482	0	10.868	1	0	0	0
mmyco11616	Putative Protein	+	448291	448351	20	0.0109397	0.0103877	0	0.285714	0	0	0	1
mmyco19881	Putative Protein	+	453662	453722	20	0.00368041	0.00365465	0	7.686	1	0	0	2
mmyco11694	Putative Protein	+	459682	459742	20	0.13497	0.048222	0	0	0	0	0	1
mmyco11741	Putative Protein	+	470560	470620	20	0.00316149	0.00447973	0	7.40199	1	0	0	0
mmyco20069	Putative Protein	+	471353	471413	20	0.00396903	0.00476895	0	3.94191	1	0	0	1
mmyco11764	Putative Protein	+	472039	472099	20	0.00333487	0.00607502	0	4.45702	1	0	0	0
mmyco20125	Putative Protein	+	477950	478010	20	0.00652178	0.00611524	0	3.13666	1	0	0	1
mmyco03564	Putative Protein	+	479064	479124	20	0.000770992	0.00165284	0	4.65479	1	0	0	1
mmyco03586	Putative Protein	+	480189	480249	20	0.00222922	0.00321788	0	0	0	0	0	1
mmyco03609	Putative Protein	+	482463	482523	20	0.00970382	0.00812877	0	8.44151	1	0	0	0
mmyco11869	Putative Protein	+	489214	489274	20	0.00588796	0.00863122	0	2.69071	1	0	0	1
mmyco11885	Putative Protein	+	492094	492154	20	0.0118314	0.0117307	0	0	0	0	0	0
mmyco03678	Putative Protein	+	492120	492180	20	0.102347	0.0425373	0	0	0	0	0	1
mmyco20264	Putative Protein	+	500807	500867	20	0.00491306	0.00471855	0	7.63181	1	0	0	0
mmyco03864	Putative Protein	+	508989	509049	20	0.00468362	0.00582159	0	7.52555	1	0	0	1
mmyco03872	Putative Protein	+	509340	509400	20	0.00484152	0.00578479	0	7.56011	1	0	0	0
mmyco03920	Putative Protein	+	514953	515013	20	0.00384807	0.00451882	0	6.56544	1	0	0	0
mmyco12052	Putative Protein	+	523108	523168	20	0.00217656	0.00358321	0	0	0	0	0	1
mmyco20387	Putative Protein	+	523577	523637	20	0.00257728	0.00642281	0	0	0	0	0	1
mmyco20417	Putative Protein	+	527789	527849	20	0.00160425	0.00268208	0	0	0	0	0	1
mmyco20451	Putative Protein	+	533990	534050	20	0.00313159	0.00601997	0	1.89495	0	0	0	1
mmyco04094	Putative Protein	+	538047	538107	20	0.00729929	0.00850413	0	5.25345	1	0	0	0
mmyco04098	Putative Protein	+	538182	538242	20	0.00334844	0.00394446	0	5.69054	1	0	0	2
mmyco12215	Putative Protein	+	540691	540751	20	0.0228984	0.0148683	0	6.92941	1	0	0	0
mmyco20584	Putative Protein	+	548501	548561	20	0.00701575	0.00660979	0	0.951784	0	0	0	0
mmyco04205	Putative Protein	+	552651	552711	20	0.175583	0.0633703	0	1.98841	0	0	0	0
mmyco04245	Putative Protein	+	555111	555171	20	0.00269339	0.00428732	0	9.40155	1	0	0	1
mmyco04257	Putative Protein	+	556482	556542	20	0.0016619	0.00307209	0	9.41768	1	0	0	2
mmyco20623	Putative Protein	+	558476	558536	20	0.00132932	0.00292137	0	0	0	0	0	0
mmyco20739	Putative Protein	+	568508	568568	20	0.00961263	0.00848567	0	0.709357	0	0	0	0
mmyco04369	Putative Protein	+	569406	569466	20	0.014796	0.0131892	0	3.10212	1	0	0	1
mmyco12414	Putative Protein	+	574507	574567	20	0.0944828	0.0342488	0	0.34127	0	0	0	0
mmyco04483	Putative Protein	+	579549	579609	20	0.00455944	0.00905052	0	0	0	0	0	0
mmyco12483	Putative Protein	+	583015	583075	20	0.00279555	0.00485333	0	0	0	0	0	0
mmyco20787	Putative Protein	+	583307	583367	20	0.040837	0.0209015	0	0	0	0	0	0
mmyco12486	Putative Protein	+	583498	583558	20	0.0153245	0.0115828	0	6.89224	1	0	0	1
mmyco04558	Putative Protein	+	588819	588879	20	0.00847571	0.00884081	0	8.04111	1	0	0	1
mmyco04562	Putative Protein	+	589122	589182	20	0.00198887	0.00447394	0	5.88611	1	0	0	0
mmyco20820	Putative Protein	+	590075	590135	20	0.0425651	0.028253	0	2.47635	1	0	0	0
mmyco04645	Putative Protein	+	597207	597267	20	0.0202809	0.0146071	0	8.39716	1	0	0	1
mmyco20903	Putative Protein	+	597524	597584	20	0.0115496	0.0105833	0	7.72441	1	0	0	1
mmyco20923	Putative Protein	+	599990	600050	20	0.00277079	0.00314993	0	0	0	0	0	1
mmyco12624	Putative Protein	+	601324	601384	20	0.00689433	0.00829404	0	2.70765	1	0	0	0
mmyco04755	Putative Protein	+	613287	613347	20	0.357244	0.0837807	0	0	0	0	0	1
mmyco04795	Putative Protein	+	617082	617142	20	0.00161991	0.00497961	0	0	0	0	0	0
mmyco21036	Putative Protein	+	621077	621137	20	0.00179188	0.00574048	0	0	0	0	0	2
mmyco21042	Putative Protein	+	621617	621677	20	0.00103552	0.00253147	0	0	0	0	0	0
mmyco04852	Putative Protein	+	625272	625332	20	0.0021337	0.00528391	0	0	0	0	0	1
mmyco12836	Putative Protein	+	626044	626104	20	0.00249529	0.00369064	0	2.46354	1	0	0	0
mmyco12863	Putative Protein	+	628267	628327	20	0.00287596	0.00551447	0	0	0	0	0	1
mmyco04883	Putative Protein	+	628722	628782	20	0.0729249	0.0373855	0	0	0	0	0	0
mmyco04886	Putative Protein	+	628986	629046	20	0.00512153	0.00613591	0	0	0	0	0	0
mmyco12914	Putative Protein	+	632980	633040	20	0.00239768	0.00404465	0	0.261905	0	0	0	0
mmyco04925	Putative Protein	+	634314	634374	20	0.0403671	0.0269646	0	0	0	0	0	3
mmyco04931	Putative Protein	+	635160	635220	20	0.000728864	0.00219558	0	0	0	0	0	1
mmyco04949	Putative Protein	+	636423	636483	20	0.00257376	0.00468565	0	0	0	0	0	1
mmyco21202	Putative Protein	+	642446	642506	20	0.00206348	0.00285507	0	0	0	0	0	1
mmyco21240	Putative Protein	+	646112	646172	20	0.00863069	0.00941197	0	0	0	0	0	0
mmyco13115	Putative Protein	+	655084	655144	20	0.000726623	0.00134503	0	0	0	0	0	0
mmyco05094	Putative Protein	+	657612	657672	20	0.00249425	0.00334849	0	0	0	0	0	0
mmyco05109	Putative Protein	+	658728	658788	20	0.00225096	0.00443842	0	0	0	0	0	1
mmyco21333	Putative Protein	+	660587	660647	20	0.0157245	0.0139235	0	0	0	0	0	1
mmyco13167	Putative Protein	+	661330	661390	20	0.000685411	0.00182066	0	0.293651	0	0	0	1
mmyco13193	Putative Protein	+	664012	664072	20	0.269612	0.0936662	0	0	0	0	0	0
mmyco13281	Putative Protein	+	674068	674128	20	0.0919178	0.0369477	0	0	0	0	0	1
mmyco21427	Putative Protein	+	675491	675551	20	0.000570786	0.00144141	0	0	0	0	0	1
mmyco21432	Putative Protein	+	675950	676010	20	0.00543557	0.00664209	0	0	0	0	0	0
mmyco21467	Putative Protein	+	679841	679901	20	0.00687079	0.0101974	0	2.69362	1	0	0	0
mmyco21472	Putative Protein	+	680564	680624	20	0.00392938	0.00730432	0	0.75293	0	0	0	1
mmyco05256	Putative Protein	+	681306	681366	20	0.00266489	0.00419115	0	0	0	0	0	0
mmyco05488	Putative Protein	+	703857	703917	20	0.0699227	0.0415699	0	0	0	0	0	1
mmyco21570	Putative Protein	+	704777	704837	20	0.00134494	0.00227411	0	0	0	0	0	0
mmyco05497	Putative Protein	+	704925	704985	20	0.00188964	0.0034159	0	0	0	0	0	0
mmyco21582	Putative Protein	+	705800	705860	20	0.104566	0.04329	0	0	0	0	0	0
mmyco21587	Putative Protein	+	706082	706142	20	0.0017283	0.00491682	0	0	0	0	0	1
mmyco21606	Putative Protein	+	707354	707414	20	0.00121737	0.00266533	0	0	0	0	0	1
mmyco13483	Putative Protein	+	707533	707593	20	0.198044	0.0814171	0	0	0	0	0	2
mmyco21612	Putative Protein	+	708302	708362	20	0.00317881	0.003622	0	0	0	0	0	2
mmyco13517	Putative Protein	+	712087	712147	20	0.0136841	0.0118255	0	0	0	0	0	0
mmyco21682	Putative Protein	+	715481	715541	20	0.0162929	0.0201061	0	0.0873016	0	0	0	0
mmyco13534	Putative Protein	+	715513	715573	20	0.00252609	0.00465347	0	0	0	0	0	0
mmyco13579	Putative Protein	+	720595	720655	20	0.0241177	0.0242924	0	0	0	0	0	0
mmyco05614	Putative Protein	+	720627	720687	20	0.000975754	0.00197657	0	0	0	0	0	0
mmyco13580	Putative Protein	+	720913	720973	20	0.0271373	0.0218628	0	0	0	0	0	0
mmyco13585	Putative Protein	+	722926	722986	20	0.0745348	0.0501035	0	0	0	0	0	1
mmyco05649	Putative Protein	+	725604	725664	20	0.228038	0.0743727	0	0.420635	0	0	0	0
mmyco21815	Putative Protein	+	728894	728954	20	0.000610491	0.00176163	0	0	0	0	0	0
mmyco13726	Putative Protein	+	739630	739690	20	0.0065978	0.00581323	0	0	0	0	0	0
mmyco05744	Putative Protein	+	741582	741642	20	0.00446994	0.00545063	0	0.404762	0	0	0	1
mmyco21916	Putative Protein	+	743867	743927	20	0.131136	0.050742	0	0	0	0	0	0
mmyco05788	Putative Protein	+	746694	746754	20	0.00785737	0.00813426	0	0	0	0	0	2
mmyco05790	Putative Protein	+	746808	746868	20	0.000922341	0.00221418	0	0	0	0	0	0
mmyco05794	Putative Protein	+	747156	747216	20	0.00184731	0.00356915	0	0	0	0	0	1
mmyco21999	Putative Protein	+	750434	750494	20	0.0479592	0.0235196	0	6.63258	1	0	0	0
mmyco05825	Putative Protein	+	753153	753213	20	0.00564885	0.0058613	0	2.31895	1	0	0	0
mmyco13903	Putative Protein	+	765778	765838	20	0.00215898	0.00333114	0	0	0	0	0	2
mmyco05951	Putative Protein	+	766932	766992	20	0.00194285	0.00472776	0	0	0	0	0	0
mmyco22126	Putative Protein	+	767066	767126	20	0.00227378	0.00374127	0	0.5	0	0	0	0
mmyco13983	Putative Protein	+	776791	776851	20	0.0013384	0.00197026	0	1.13074	0	0	0	1
mmyco22225	Putative Protein	+	777365	777425	20	0.0022178	0.00260155	0	0	0	0	0	1
mmyco22242	Putative Protein	+	779633	779693	20	0.00375379	0.00436197	0	1.19063	0	0	0	0
mmyco22303	Putative Protein	+	789569	789629	20	0.00319225	0.00504242	0	0	0	0	0	1
mmyco06142	Putative Protein	+	792393	792453	20	0.00259533	0.00383108	0	0	0	0	0	0
mmyco06146	Putative Protein	+	792576	792636	20	0.00226533	0.00428863	0	0	0	0	0	1
mmyco06160	Putative Protein	+	793941	794001	20	0.00685768	0.00728169	0	0.47619	0	0	0	0
mmyco14209	Putative Protein	+	804400	804460	20	0.000997749	0.00221242	0	0	0	0	0	0
mmyco22457	Putative Protein	+	807536	807596	20	0.0117547	0.0117573	0	0	0	0	0	1
mmyco22472	Putative Protein	+	809240	809300	20	0.0080164	0.0094218	0	0	0	0	0	0
mmyco06353	Putative Protein	+	816561	816621	20	0.00848058	0.00858094	0	0.119048	0	0	0	1
mmyco22538	Putative Protein	+	819371	819431	20	0.00798808	0.00850525	0	0	0	0	0	1
mmyco22621	Putative Protein	+	827537	827597	20	0.00288061	0.00319233	0	0.18254	0	0	0	1
mmyco22653	Putative Protein	+	830150	830210	20	0.00738443	0.00671663	0	0	0	0	0	0
mmyco22661	Putative Protein	+	830990	831050	20	0.00407699	0.00453197	0	0	0	0	0	1
mmyco22675	Putative Protein	+	832016	832076	20	0.00751882	0.0092286	0	1.14856	0	0	0	0
mmyco06470	Putative Protein	+	832260	832320	20	0.00323925	0.00545794	0	0	0	0	0	0
mmyco06476	Putative Protein	+	833517	833577	20	0.0114529	0.0118217	0	0	0	0	0	0
mmyco06587	Putative Protein	+	843261	843321	20	0.0037822	0.00698644	0	0	0	0	0	2
mmyco14468	Putative Protein	+	843637	843697	20	0.000772937	0.00305023	0	0.792481	0	0	0	0
mmyco06623	Putative Protein	+	846315	846375	20	0.00946998	0.0110989	0	0	0	0	0	0
mmyco22786	Putative Protein	+	846905	846965	20	0.005176	0.00704391	0	0	0	0	0	0
mmyco22854	Putative Protein	+	852797	852857	20	0.00214046	0.00430519	0	1.21321	0	0	0	0
mmyco06749	Putative Protein	+	859764	859824	20	0.106677	0.0441144	0	0	0	0	0	1
mmyco14566	Putative Protein	+	861664	861724	20	0.00302015	0.00352919	0	4.37283	1	0	0	0
mmyco14586	Putative Protein	+	863449	863509	20	0.0100134	0.00907844	0	6.94508	1	0	0	0
mmyco06765	Putative Protein	+	864339	864399	20	0.00128072	0.00216203	0	1.22393	0	0	0	1
mmyco22970	Putative Protein	+	866753	866813	20	0.00267006	0.00308122	0	7.70803	1	0	0	0
mmyco06808	Putative Protein	+	869064	869124	20	0.0180562	0.0117486	0	2.66103	1	0	0	0
mmyco23032	Putative Protein	+	875039	875099	20	0.00341582	0.00394066	0	1.65785	0	0	0	0
mmyco06871	Putative Protein	+	878406	878466	20	0.0146149	0.00988763	0	3.28999	1	0	0	0
mmyco14713	Putative Protein	+	879583	879643	20	0.00196219	0.00402081	0	0	0	0	0	0
mmyco14724	Putative Protein	+	880939	880999	20	0.0157644	0.0110249	0	0.492063	0	0	0	0
mmyco06902	Putative Protein	+	883059	883119	20	0.000453506	0.00118456	0	0	0	0	0	3
mmyco23134	Putative Protein	+	887360	887420	20	0.00123101	0.0029265	0	0	0	0	0	1
mmyco23147	Putative Protein	+	888764	888824	20	0.00261948	0.00408089	0	0	0	0	0	0
mmyco23189	Putative Protein	+	892304	892364	20	0.00215253	0.00388537	0	0	0	0	0	0
mmyco06941	Putative Protein	+	893142	893202	20	0.00336508	0.00553041	0	0	0	0	0	1
mmyco23207	Putative Protein	+	895496	895556	20	0.00126301	0.00279772	0	0	0	0	0	0
mmyco06982	Putative Protein	+	898461	898521	20	0.249284	0.0930955	0	0	0	0	0	0
mmyco23330	Putative Protein	+	906557	906617	20	0.00691282	0.00643709	0	0.0634921	0	0	0	0
mmyco07047	Putative Protein	+	906690	906750	20	0.00182281	0.00385134	0	0	0	0	0	0
mmyco23336	Putative Protein	+	907868	907928	20	0.00075026	0.0016564	0	0.946855	0	0	0	0
mmyco07067	Putative Protein	+	909039	909099	20	0.00182672	0.00396228	0	1.48283	0	0	0	0
mmyco14953	Putative Protein	+	909709	909769	20	0.00621449	0.00582353	0	2.7875	1	0	0	1
mmyco23401	Putative Protein	+	914933	914993	20	0.00518542	0.00894678	0	0.982337	0	0	0	1
mmyco23410	Putative Protein	+	916175	916235	20	0.00968845	0.00634118	0	0.420635	0	0	0	0
mmyco07126	Putative Protein	+	916230	916290	20	0.00415473	0.00535383	0	0.5	0	0	0	0
mmyco07180	Putative Protein	+	925950	926010	20	0.00510042	0.00380457	0	5.57593	1	0	0	1
mmyco23507	Putative Protein	+	929621	929681	20	0.00140382	0.00321679	0	0	0	0	0	1
mmyco23533	Putative Protein	+	935840	935900	20	0.0144424	0.0101588	0	0.708915	0	0	0	0
mmyco15234	Putative Protein	+	944749	944809	20	0.002294	0.003719	0	0	0	0	0	1
mmyco23647	Putative Protein	+	946124	946184	20	0.00557912	0.00666216	0	0.405072	0	0	0	1
mmyco07377	Putative Protein	+	949905	949965	20	0.00632382	0.00803411	0	1.07578	0	0	0	1
mmyco23720	Putative Protein	+	956321	956381	20	0.0573492	0.0267071	0	0	0	0	0	0
mmyco07465	Putative Protein	+	959976	960036	20	0.0105009	0.0114225	0	0	0	0	0	1
mmyco15400	Putative Protein	+	966613	966673	20	0.00347316	0.00540906	0	0.015873	0	0	0	0
mmyco15408	Putative Protein	+	967270	967330	20	0.00213782	0.00388347	0	0.210992	0	0	0	0
mmyco23868	Putative Protein	+	972935	972995	20	0.0322081	0.0279844	0	0	0	0	0	1
mmyco07601	Putative Protein	+	977475	977535	20	0.00475061	0.00552376	0	0.427688	0	0	0	1
mmyco07613	Putative Protein	+	978222	978282	20	0.00148727	0.00206505	0	0.987731	0	0	0	0
mmyco23917	Putative Protein	+	980510	980570	20	0.00516044	0.00489764	0	6.69282	1	0	0	1
mmyco07651	Putative Protein	+	984102	984162	20	0.0199065	0.017459	0	5.67414	1	0	0	2
mmyco23972	Putative Protein	+	986570	986630	20	0.00709945	0.00642518	0	7.0166	1	0	0	0
mmyco23982	Putative Protein	+	987329	987389	20	0.00432293	0.00454121	0	7.26367	1	0	0	1
mmyco23983	Putative Protein	+	987461	987521	20	0.00469382	0.00600075	0	7.88973	1	0	0	0
mmyco23987	Putative Protein	+	987710	987770	20	0.00171595	0.00358381	0	7.202	1	0	0	0
mmyco23996	Putative Protein	+	988529	988589	20	0.00964886	0.00739814	0	6.78271	1	0	0	1
mmyco24044	Putative Protein	+	992435	992495	20	0.0810824	0.0473442	0	3.58619	1	0	0	1
mmyco15640	Putative Protein	+	1005208	1005268	20	0.00789103	0.00625919	0	7.74259	1	0	0	2
mmyco24149	Putative Protein	+	1012466	1012526	20	0.00111586	0.00197328	0	1.18451	0	0	0	1
mmyco24157	Putative Protein	+	1013354	1013414	20	0.00100343	0.00160212	0	0	0	0	0	1
mmyco07942	Putative Protein	+	1017333	1017393	20	0.290319	0.0828853	0	0	0	0	0	0
mmyco24243	Putative Protein	+	1024718	1024778	20	0.00163917	0.00350517	0	0	0	0	0	0
mmyco24251	Putative Protein	+	1025345	1025405	20	0.00553665	0.00561001	0	0	0	0	0	2
mmyco15812	Putative Protein	+	1026601	1026661	20	0.00383841	0.0087261	0	0	0	0	0	1
mmyco07992	Putative Protein	+	1027059	1027119	20	0.0188496	0.0157032	0	0	0	0	0	0
mmyco15839	Putative Protein	+	1030288	1030348	20	0.00285083	0.00356711	0	0	0	0	0	2
mmyco24283	Putative Protein	+	1030574	1030634	20	0.00916504	0.00994004	0	0	0	0	0	1
mmyco15876	Putative Protein	+	1032802	1032862	20	0.00647608	0.00608065	0	0	0	0	0	0
mmyco24297	Putative Protein	+	1033172	1033232	20	0.0035485	0.00847468	0	0	0	0	0	1
mmyco08032	Putative Protein	+	1033395	1033455	20	0.00270786	0.00488334	0	0	0	0	0	0
mmyco24329	Putative Protein	+	1036130	1036190	20	0.00187805	0.00344025	0	0	0	0	0	1
mmyco08046	Putative Protein	+	1036365	1036425	20	0.00252663	0.0044401	0	0	0	0	0	1
mmyco24353	Putative Protein	+	1038074	1038134	20	0.00412565	0.00824788	0	0.5	0	0	0	1
mmyco08120	Putative Protein	+	1047042	1047102	20	0.0754063	0.0389734	0	0	0	0	0	2
mmyco16039	Putative Protein	+	1051003	1051063	20	0.000533586	0.00113319	0	0.1475	0	0	0	1
mmyco16043	Putative Protein	+	1051516	1051576	20	0.000388214	0.000995941	0	0.703055	0	0	0	0
mmyco16050	Putative Protein	+	1052758	1052818	20	0.00259141	0.00383837	0	0	0	0	0	1
mmyco16081	Putative Protein	+	1055200	1055260	20	0.0223945	0.0161879	0	0	0	0	0	1
mmyco08181	Putative Protein	+	1055367	1055427	20	0.000925166	0.00206741	0	0	0	0	0	1
mmyco24495	Putative Protein	+	1056464	1056524	20	0.00169235	0.00487588	0	1.06291	0	0	0	0
mmyco24541	Putative Protein	+	1061195	1061255	20	0.000822468	0.00203725	0	0.444123	0	0	0	0
mmyco08234	Putative Protein	+	1067382	1067442	20	0.0017539	0.00317832	0	0	0	0	0	1
mmyco24645	Putative Protein	+	1069862	1069922	20	0.0062632	0.00606947	0	0	0	0	0	1
mmyco08291	Putative Protein	+	1071189	1071249	20	0.00299085	0.00442739	0	0	0	0	0	0
mmyco16225	Putative Protein	+	1076635	1076695	20	0.0174409	0.0119262	0	4.94191	1	0	0	0
mmyco08413	Putative Protein	+	1082979	1083039	20	0.00873638	0.00751018	0	0	0	0	0	0
mmyco16278	Putative Protein	+	1084555	1084615	20	0.0396327	0.025387	0	2.02325	0	0	0	1
mmyco00839	Putative Protein	+	127941	128001	20	0.00100785	0.00207523	0	0	0	0	0	0
mmyco00841	Putative Protein	+	128142	128202	20	0.00204571	0.00566285	0	0	0	0	0	1
mmyco00880	Putative Protein	+	131391	131451	20	0.00322531	0.00359973	0	0	0	0	0	2
mmyco00905	Putative Protein	+	133356	133416	20	0.00598018	0.00715029	0	2.28485	1	0	0	0
mmyco00992	Putative Protein	+	143544	143604	20	0.00207542	0.00225927	0	0	0	0	0	0
mmyco01004	Putative Protein	+	144741	144801	20	0.00157173	0.00280227	0	0	0	0	0	1
mmyco17475	Putative Protein	+	146825	146885	20	0.0100943	0.00762241	0	0	0	0	0	2
mmyco17493	Putative Protein	+	148823	148883	20	0.00255407	0.00400039	0	0	0	0	0	1
mmyco01048	Putative Protein	+	150318	150378	20	0.111805	0.054207	0	0	0	0	0	1
mmyco09562	Putative Protein	+	155989	156049	20	0.00425338	0.00439785	0	2.91954	1	0	0	0
mmyco01091	Putative Protein	+	156471	156531	20	0.00207825	0.00228249	0	5.34597	1	0	0	2
mmyco01116	Putative Protein	+	157818	157878	20	0.0134957	0.0117861	0	6.88735	1	0	0	1
mmyco17596	Putative Protein	+	163031	163091	20	0.0040527	0.00563156	0	5.18974	1	0	0	0
mmyco09655	Putative Protein	+	168718	168778	20	0.0047767	0.00513302	0	6.5183	1	0	0	1
mmyco17697	Putative Protein	+	175193	175253	20	0.00593567	0.00603995	0	11.5409	1	0	0	0
mmyco09703	Putative Protein	+	176566	176626	20	0.00293387	0.00625723	0	3.05509	1	0	0	1
mmyco17709	Putative Protein	+	177977	178037	20	0.00932865	0.00875836	0	6.04765	1	0	0	1
mmyco17718	Putative Protein	+	179513	179573	20	0.00126343	0.00211338	0	1.6137	0	0	0	2
mmyco17730	Putative Protein	+	180368	180428	20	0.00532667	0.00859202	0	0.274484	0	0	0	0
mmyco17743	Putative Protein	+	181352	181412	20	0.0048659	0.00689711	0	6.6341	1	0	0	1
mmyco17811	Putative Protein	+	186380	186440	20	0.00892939	0.00800782	0	8.77107	1	0	0	0
mmyco41678	Putative Protein	-	1083206	1083145	20.3333	0.00765045	0.00797439	0	8.78336	1	0	0	1
mmyco24776	Putative Protein	-	1080904	1080843	20.3333	0.00284278	0.00294729	0	0	0	0	0	0
mmyco24850	Putative Protein	-	1070773	1070712	20.3333	0.000364719	0.000941103	0	3.33831	1	0	0	1
mmyco24901	Putative Protein	-	1067308	1067247	20.3333	0.0711014	0.0412677	0	3.33621	1	0	0	0
mmyco33564	Putative Protein	-	1065930	1065869	20.3333	0.00250679	0.00360924	0	4.01119	1	0	0	1
mmyco24937	Putative Protein	-	1058806	1058745	20.3333	0.00206684	0.00440715	0	0	0	0	0	0
mmyco24978	Putative Protein	-	1053016	1052955	20.3333	0.00125979	0.00277913	0	5.72473	1	0	0	1
mmyco41935	Putative Protein	-	1045397	1045336	20.3333	0.00112152	0.00244794	0	11.1713	1	0	0	1
mmyco33841	Putative Protein	-	1037160	1037099	20.3333	0.00184242	0.00391563	0	3.04985	1	0	0	0
mmyco25123	Putative Protein	-	1036333	1036272	20.3333	0.00551339	0.00680494	0	4.90691	1	0	0	0
mmyco42029	Putative Protein	-	1029914	1029853	20.3333	0.00515596	0.00548882	0	0.409091	0	0	0	1
mmyco33913	Putative Protein	-	1027674	1027613	20.3333	0.00161593	0.00262796	0	1.90799	0	0	0	1
mmyco25174	Putative Protein	-	1023247	1023186	20.3333	0.0053449	0.00811045	0	4.23516	1	0	0	2
mmyco33973	Putative Protein	-	1020774	1020713	20.3333	0.0148307	0.0115895	0	0	0	0	0	1
mmyco34006	Putative Protein	-	1018551	1018490	20.3333	0.000353139	0.00116279	0	0.19697	0	0	0	1
mmyco34021	Putative Protein	-	1017255	1017194	20.3333	0.0456404	0.0313334	0	0.151515	0	0	0	1
mmyco34022	Putative Protein	-	1017147	1017086	20.3333	0.00411688	0.00488638	0	0.386364	0	0	0	0
mmyco25210	Putative Protein	-	1016008	1015947	20.3333	0.0213886	0.0151224	0	0	0	0	0	0
mmyco34042	Putative Protein	-	1015551	1015490	20.3333	0.00173664	0.00226906	0	0.792481	0	0	0	1
mmyco34131	Putative Protein	-	1002963	1002902	20.3333	0.227031	0.0781127	0	0.867077	0	0	0	0
mmyco42238	Putative Protein	-	1000037	999976	20.3333	0.00202184	0.0034481	0	0	0	0	0	0
mmyco42242	Putative Protein	-	999737	999676	20.3333	0.00329375	0.00454633	0	0	0	0	0	1
mmyco42260	Putative Protein	-	998717	998656	20.3333	0.00295858	0.00418518	0	0	0	0	0	0
mmyco34164	Putative Protein	-	995841	995780	20.3333	0.170952	0.0780573	0	1.51905	0	0	0	0
mmyco25582	Putative Protein	-	977638	977577	20.3333	0.000609729	0.00123991	0	4.74301	1	0	0	2
mmyco34305	Putative Protein	-	972249	972188	20.3333	0.0079279	0.00619576	0	7.63995	1	0	0	0
mmyco25656	Putative Protein	-	970957	970896	20.3333	0.0153838	0.0126664	0	5.92735	1	0	0	2
mmyco42515	Putative Protein	-	966989	966928	20.3333	0.108627	0.0428415	0	7.30964	1	0	0	0
mmyco25696	Putative Protein	-	962884	962823	20.3333	0.0539672	0.0371475	0	1.02003	0	0	0	2
mmyco34446	Putative Protein	-	957456	957395	20.3333	0.00388474	0.00434301	0	11.5552	1	0	0	0
mmyco25828	Putative Protein	-	951388	951327	20.3333	0.0129406	0.0100304	0	8.23728	1	0	0	0
mmyco42612	Putative Protein	-	950624	950563	20.3333	0.0171437	0.0121337	0	7.79043	1	0	0	0
mmyco42633	Putative Protein	-	949094	949033	20.3333	0.00711005	0.00783236	0	9.64613	1	0	0	0
mmyco42653	Putative Protein	-	947843	947782	20.3333	0.0840632	0.0403075	0	9.0685	1	0	0	1
mmyco34478	Putative Protein	-	946479	946418	20.3333	0.0073722	0.00468962	0	4.34741	1	0	0	1
mmyco25909	Putative Protein	-	940723	940662	20.3333	0.00492382	0.00609555	0	8.36258	1	0	0	1
mmyco25985	Putative Protein	-	933940	933879	20.3333	0.00870327	0.0101244	0	5.98978	1	0	0	1
mmyco42750	Putative Protein	-	932264	932203	20.3333	0.00483306	0.00530936	0	5.30747	1	0	0	0
mmyco42757	Putative Protein	-	931847	931786	20.3333	0.00695475	0.00530282	0	6.32251	1	0	0	1
mmyco34565	Putative Protein	-	930273	930212	20.3333	0.00939996	0.00745686	0	8.96097	1	0	0	0
mmyco42782	Putative Protein	-	929171	929110	20.3333	0.00366086	0.00514027	0	6.17033	1	0	0	0
mmyco42792	Putative Protein	-	926054	925993	20.3333	0.00576856	0.00872434	0	1.27077	0	0	0	0
mmyco26041	Putative Protein	-	922534	922473	20.3333	0.267254	0.0822717	0	0.601925	0	0	0	0
mmyco42837	Putative Protein	-	920510	920449	20.3333	0.0148767	0.0133231	0	0	0	0	0	0
mmyco34686	Putative Protein	-	919992	919931	20.3333	0.00650407	0.00904283	0	0	0	0	0	1
mmyco34711	Putative Protein	-	917343	917282	20.3333	0.00248449	0.00280413	0	0	0	0	0	0
mmyco26100	Putative Protein	-	914386	914325	20.3333	0.0025745	0.00580881	0	7.87579	1	0	0	1
mmyco26110	Putative Protein	-	913780	913719	20.3333	0.00194143	0.00343914	0	9.37606	1	0	0	0
mmyco26134	Putative Protein	-	911611	911550	20.3333	0.388604	0.0916888	0	8.77711	1	0	0	0
mmyco34768	Putative Protein	-	909933	909872	20.3333	0.0088008	0.00995256	0	10.1508	1	0	0	1
mmyco42970	Putative Protein	-	901415	901354	20.3333	0.00370577	0.00446331	0	1.28534	0	0	0	2
mmyco26206	Putative Protein	-	900610	900549	20.3333	0.00203399	0.00339668	0	3.79134	1	0	0	1
mmyco34849	Putative Protein	-	900504	900443	20.3333	0.110517	0.0418925	0	1.45892	0	0	0	0
mmyco42990	Putative Protein	-	897158	897097	20.3333	0.0786004	0.0468426	0	0	0	0	0	1
mmyco34981	Putative Protein	-	888273	888212	20.3333	0.00545791	0.00667149	0	1.5977	0	0	0	1
mmyco35046	Putative Protein	-	883689	883628	20.3333	0.015711	0.0138058	0	0	0	0	0	0
mmyco43057	Putative Protein	-	883022	882961	20.3333	0.0147119	0.0105861	0	0.734871	0	0	0	0
mmyco35110	Putative Protein	-	876198	876137	20.3333	0.00446823	0.00494025	0	2.87121	1	0	0	1
mmyco26360	Putative Protein	-	873562	873501	20.3333	0.00434528	0.0048637	0	2.97844	1	0	0	2
mmyco26405	Putative Protein	-	866959	866898	20.3333	0.00212774	0.00291854	0	0	0	0	0	0
mmyco43182	Putative Protein	-	864113	864052	20.3333	0.006547	0.0061716	0	0	0	0	0	2
mmyco43186	Putative Protein	-	863849	863788	20.3333	0.00146411	0.00242018	0	0	0	0	0	1
mmyco26457	Putative Protein	-	860788	860727	20.3333	0.00523107	0.00734935	0	3.18087	1	0	0	0
mmyco35231	Putative Protein	-	860442	860381	20.3333	0.0819401	0.042356	0	5.99496	1	0	0	2
mmyco26509	Putative Protein	-	855937	855876	20.3333	0.00186501	0.00285058	0	0	0	0	0	2
mmyco26596	Putative Protein	-	848092	848031	20.3333	0.0286481	0.0204308	0	0	0	0	0	1
mmyco43267	Putative Protein	-	845354	845293	20.3333	0.000471032	0.00134724	0	4.3145	1	0	0	0
mmyco26648	Putative Protein	-	842728	842667	20.3333	0.00180577	0.00497975	0	4.7233	1	0	0	0
mmyco26734	Putative Protein	-	836209	836148	20.3333	0.0014723	0.00470933	0	2.72	1	0	0	0
mmyco26778	Putative Protein	-	831844	831783	20.3333	0.00554235	0.00585946	0	4.36435	1	0	0	1
mmyco35359	Putative Protein	-	831645	831584	20.3333	0.0105254	0.0126884	0	2.5	1	0	0	1
mmyco26917	Putative Protein	-	821056	820995	20.3333	0.00201652	0.00303495	0	1.15353	0	0	0	0
mmyco43419	Putative Protein	-	818252	818191	20.3333	0.00237226	0.0038668	0	3.01731	1	0	0	1
mmyco26938	Putative Protein	-	817159	817098	20.3333	0.0061747	0.00742841	0	0.816473	0	0	0	0
mmyco43443	Putative Protein	-	815870	815809	20.3333	0.00455392	0.00546177	0	0.921597	0	0	0	0
mmyco43451	Putative Protein	-	815492	815431	20.3333	0.00149407	0.00224022	0	3.21205	1	0	0	0
mmyco43475	Putative Protein	-	812633	812572	20.3333	0.026749	0.0163386	0	7.88289	1	0	0	0
mmyco27007	Putative Protein	-	808897	808836	20.3333	0.00815719	0.00814409	0	8.13725	1	0	0	1
mmyco43524	Putative Protein	-	804101	804040	20.3333	0.003781	0.00527088	0	7.38347	1	0	0	1
mmyco35609	Putative Protein	-	791541	791480	20.3333	0.0029608	0.00506865	0	2.45174	1	0	0	0
mmyco27200	Putative Protein	-	783013	782952	20.3333	0.00730021	0.00662317	0	7.5356	1	0	0	1
mmyco27201	Putative Protein	-	782944	782883	20.3333	0.00194153	0.00331045	0	7.48319	1	0	0	1
mmyco43722	Putative Protein	-	778703	778642	20.3333	0.00250418	0.00377428	0	0	0	0	0	0
mmyco35729	Putative Protein	-	774807	774746	20.3333	0.0133682	0.00795333	0	7.4875	1	0	0	2
mmyco27351	Putative Protein	-	762112	762051	20.3333	0.00254225	0.00338027	0	0.317612	0	0	0	0
mmyco43923	Putative Protein	-	748163	748102	20.3333	0.124544	0.0583176	0	0.856061	0	0	0	0
mmyco27515	Putative Protein	-	744247	744186	20.3333	0.0838759	0.0397185	0	0	0	0	0	0
mmyco36036	Putative Protein	-	738888	738827	20.3333	0.0343661	0.0209956	0	5.27169	1	0	0	0
mmyco36080	Putative Protein	-	734778	734717	20.3333	0.0147012	0.0141129	0	5.00714	1	0	0	2
mmyco36161	Putative Protein	-	727878	727817	20.3333	0.0146688	0.0109587	0	6.36452	1	0	0	1
mmyco36175	Putative Protein	-	726849	726788	20.3333	0.00825783	0.00741136	0	5.73527	1	0	0	1
mmyco36288	Putative Protein	-	711105	711044	20.3333	0.109494	0.0561431	0	1.20828	0	0	0	0
mmyco44165	Putative Protein	-	700337	700276	20.3333	0.273829	0.0837346	0	0	0	0	0	1
mmyco44168	Putative Protein	-	699698	699637	20.3333	0.0717924	0.045745	0	0	0	0	0	1
mmyco36360	Putative Protein	-	697551	697490	20.3333	0.00874046	0.00912774	0	0	0	0	0	0
mmyco36425	Putative Protein	-	691689	691628	20.3333	0.00968049	0.0123778	0	2.65628	1	0	0	0
mmyco44233	Putative Protein	-	690989	690928	20.3333	0.00169593	0.00303385	0	0	0	0	0	0
mmyco44270	Putative Protein	-	687656	687595	20.3333	0.00214126	0.00362611	0	0.0530303	0	0	0	1
mmyco44303	Putative Protein	-	685001	684940	20.3333	0.000902442	0.00226052	0	0.159091	0	0	0	0
mmyco28046	Putative Protein	-	681106	681045	20.3333	0.00657239	0.00791908	0	0	0	0	0	0
mmyco36474	Putative Protein	-	680622	680561	20.3333	0.000644167	0.00185325	0	0	0	0	0	0
mmyco44378	Putative Protein	-	676694	676633	20.3333	0.0576325	0.0368771	0	0.787754	0	0	0	1
mmyco36553	Putative Protein	-	671838	671777	20.3333	0.026245	0.0188309	0	0	0	0	0	2
mmyco44409	Putative Protein	-	671318	671257	20.3333	0.00312753	0.00416369	0	0	0	0	0	0
mmyco44417	Putative Protein	-	670409	670348	20.3333	0.00124409	0.00277322	0	0	0	0	0	1
mmyco44446	Putative Protein	-	667841	667780	20.3333	0.0599311	0.0326207	0	0	0	0	0	0
mmyco44508	Putative Protein	-	661481	661420	20.3333	0.00452801	0.00688167	0	4.8089	1	0	0	1
mmyco44533	Putative Protein	-	658472	658411	20.3333	0.00564436	0.00731192	0	6.74029	1	0	0	1
mmyco36709	Putative Protein	-	649932	649871	20.3333	0.0172318	0.0129485	0	0	0	0	0	0
mmyco36715	Putative Protein	-	648552	648491	20.3333	0.00648852	0.00757995	0	0	0	0	0	0
mmyco36791	Putative Protein	-	642432	642371	20.3333	0.00478039	0.00519569	0	0	0	0	0	1
mmyco44714	Putative Protein	-	630050	629989	20.3333	0.00383333	0.00462483	0	4.75016	1	0	0	0
mmyco28427	Putative Protein	-	625786	625725	20.3333	0.0218976	0.0136829	0	3.75783	1	0	0	0
mmyco36935	Putative Protein	-	625341	625280	20.3333	0.00834236	0.0099747	0	5.79313	1	0	0	1
mmyco28436	Putative Protein	-	625327	625266	20.3333	0.0463189	0.0266377	0	5.82935	1	0	0	0
mmyco44785	Putative Protein	-	624485	624424	20.3333	0.00629591	0.0064221	0	7.66801	1	0	0	0
mmyco36995	Putative Protein	-	618297	618236	20.3333	0.0801595	0.0408766	0	1.4161	0	0	0	2
mmyco44866	Putative Protein	-	613796	613735	20.3333	0.105645	0.0415008	0	4.57763	1	0	0	0
mmyco44903	Putative Protein	-	610733	610672	20.3333	0.0107978	0.00813133	0	8.91949	1	0	0	0
mmyco37055	Putative Protein	-	609255	609194	20.3333	0.000602468	0.00128756	0	6.66435	1	0	0	2
mmyco44928	Putative Protein	-	608186	608125	20.3333	0.00410679	0.00808513	0	0	0	0	0	1
mmyco37091	Putative Protein	-	606738	606677	20.3333	0.0105299	0.0123073	0	0	0	0	0	1
mmyco28562	Putative Protein	-	604732	604671	20.3333	0.0015232	0.00224491	0	0	0	0	0	1
mmyco28563	Putative Protein	-	604633	604572	20.3333	0.00151436	0.00253281	0	0	0	0	0	0
mmyco28566	Putative Protein	-	604402	604341	20.3333	0.00134881	0.00249787	0	0	0	0	0	2
mmyco44984	Putative Protein	-	603146	603085	20.3333	0.0129355	0.0114141	0	0	0	0	0	1
mmyco44996	Putative Protein	-	601601	601540	20.3333	0.00232836	0.00380158	0	1.37738	0	0	0	1
mmyco37146	Putative Protein	-	598965	598904	20.3333	0.0116123	0.011772	0	0	0	0	0	0
mmyco37147	Putative Protein	-	598704	598643	20.3333	0.00768186	0.00761767	0	0	0	0	0	0
mmyco28614	Putative Protein	-	598249	598188	20.3333	0.00561928	0.00696951	0	5.07391	1	0	0	1
mmyco28645	Putative Protein	-	594847	594786	20.3333	0.00229041	0.00266641	0	0	0	0	0	0
mmyco37198	Putative Protein	-	593160	593099	20.3333	0.096596	0.0444504	0	0	0	0	0	1
mmyco28671	Putative Protein	-	591889	591828	20.3333	0.00315984	0.0045706	0	5.02269	1	0	0	0
mmyco28707	Putative Protein	-	590065	590004	20.3333	0.0314143	0.0265337	0	3.00622	1	0	0	0
mmyco45143	Putative Protein	-	577499	577438	20.3333	0.0102344	0.0094725	0	3.69717	1	0	0	0
mmyco45156	Putative Protein	-	576707	576646	20.3333	0.0022697	0.00372204	0	0	0	0	0	0
mmyco45202	Putative Protein	-	573599	573538	20.3333	0.00701046	0.00597685	0	1.92418	0	0	0	0
mmyco45252	Putative Protein	-	564764	564703	20.3333	0.0102328	0.00946222	0	0	0	0	0	0
mmyco37396	Putative Protein	-	560352	560291	20.3333	0.00311843	0.00466027	0	1.18472	0	0	0	0
mmyco29049	Putative Protein	-	553990	553929	20.3333	0.00320504	0.00732924	0	0	0	0	0	1
mmyco29060	Putative Protein	-	552859	552798	20.3333	0.00213817	0.00723783	0	0	0	0	0	0
mmyco29079	Putative Protein	-	550585	550524	20.3333	0.196123	0.0714321	0	0	0	0	0	1
mmyco29115	Putative Protein	-	544708	544647	20.3333	0.00588721	0.00704281	0	7.76423	1	0	0	0
mmyco29186	Putative Protein	-	536074	536013	20.3333	0.0149411	0.0158318	0	0	0	0	0	2
mmyco37605	Putative Protein	-	534996	534935	20.3333	0.000692352	0.00141378	0	0	0	0	0	1
mmyco45494	Putative Protein	-	532073	532012	20.3333	0.109711	0.044347	0	0	0	0	0	0
mmyco29238	Putative Protein	-	528556	528495	20.3333	0.0375818	0.027311	0	6.47282	1	0	0	1
mmyco29246	Putative Protein	-	528145	528084	20.3333	0.0113531	0.00704426	0	6.96353	1	0	0	1
mmyco45542	Putative Protein	-	526658	526597	20.3333	0.0136374	0.0108227	0	6.70656	1	0	0	0
mmyco29268	Putative Protein	-	526072	526011	20.3333	0.0243843	0.0155287	0	5.4163	1	0	0	2
mmyco29296	Putative Protein	-	519955	519894	20.3333	0.00785222	0.00942762	0	0	0	0	0	2
mmyco45594	Putative Protein	-	517904	517843	20.3333	0.00409998	0.00442978	0	0	0	0	0	1
mmyco45619	Putative Protein	-	516170	516109	20.3333	0.00431015	0.00445953	0	0	0	0	0	0
mmyco29357	Putative Protein	-	513823	513762	20.3333	0.0422989	0.0323702	0	0	0	0	0	2
mmyco29376	Putative Protein	-	512506	512445	20.3333	0.00185972	0.00424044	0	0	0	0	0	0
mmyco29420	Putative Protein	-	509131	509070	20.3333	0.00366314	0.00718482	0	0	0	0	0	0
mmyco29425	Putative Protein	-	507829	507768	20.3333	0.0479252	0.0261562	0	0	0	0	0	0
mmyco29492	Putative Protein	-	500734	500673	20.3333	0.00661275	0.00812759	0	0	0	0	0	1
mmyco29498	Putative Protein	-	500116	500055	20.3333	0.00371695	0.00531187	0	0	0	0	0	1
mmyco29611	Putative Protein	-	490654	490593	20.3333	0.0178166	0.010852	0	5.15784	1	0	0	3
mmyco45855	Putative Protein	-	488330	488269	20.3333	0.00705673	0.00708068	0	6.55928	1	0	0	2
mmyco37919	Putative Protein	-	486966	486905	20.3333	0.00446157	0.00610043	0	0	0	0	0	0
mmyco29698	Putative Protein	-	479521	479460	20.3333	0.00266416	0.00481181	0	0	0	0	0	0
mmyco37981	Putative Protein	-	477465	477404	20.3333	0.000725761	0.00162591	0	0	0	0	0	0
mmyco37992	Putative Protein	-	475854	475793	20.3333	0.00158974	0.00467136	0	0	0	0	0	0
mmyco45969	Putative Protein	-	474974	474913	20.3333	0.0644007	0.0405786	0	0	0	0	0	1
mmyco38007	Putative Protein	-	474522	474461	20.3333	0.037969	0.0247663	0	0	0	0	0	0
mmyco46001	Putative Protein	-	471044	470983	20.3333	0.331836	0.0866178	0	0	0	0	0	1
mmyco29771	Putative Protein	-	469516	469455	20.3333	0.00378765	0.00581715	0	0.757029	0	0	0	2
mmyco46021	Putative Protein	-	469091	469030	20.3333	0.01084	0.0132618	0	1.07491	0	0	0	2
mmyco46022	Putative Protein	-	468851	468790	20.3333	0.162898	0.0662139	0	0	0	0	0	0
mmyco46035	Putative Protein	-	467207	467146	20.3333	0.224865	0.0867755	0	0	0	0	0	0
mmyco38059	Putative Protein	-	466587	466526	20.3333	0.00173291	0.00394335	0	0	0	0	0	1
mmyco46038	Putative Protein	-	466565	466504	20.3333	0.10062	0.0671309	0	0	0	0	0	1
mmyco38089	Putative Protein	-	463983	463922	20.3333	0.00122954	0.00290273	0	0.5	0	0	0	1
mmyco29832	Putative Protein	-	463492	463431	20.3333	0.00910245	0.00949224	0	0	0	0	0	2
mmyco38162	Putative Protein	-	456102	456041	20.3333	0.00165619	0.00529579	0	0	0	0	0	0
mmyco46113	Putative Protein	-	456050	455989	20.3333	0.000876949	0.00213783	0	0	0	0	0	0
mmyco38220	Putative Protein	-	450405	450344	20.3333	0.0516766	0.0332909	0	0.321622	0	0	0	0
mmyco46142	Putative Protein	-	448664	448603	20.3333	0.000494848	0.00124731	0	0	0	0	0	2
mmyco38266	Putative Protein	-	442692	442631	20.3333	0.0178351	0.0117848	0	0	0	0	0	0
mmyco38287	Putative Protein	-	439704	439643	20.3333	0.0994724	0.0486602	0	10.5188	1	0	0	0
mmyco38322	Putative Protein	-	436944	436883	20.3333	0.00452531	0.00620531	0	0	0	0	0	2
mmyco38409	Putative Protein	-	426780	426719	20.3333	0.00104283	0.00216736	0	2.18591	1	0	0	0
mmyco38418	Putative Protein	-	426003	425942	20.3333	0.00477064	0.0062077	0	0	0	0	0	1
mmyco46359	Putative Protein	-	423413	423352	20.3333	0.00323237	0.00634288	0	0	0	0	0	2
mmyco38454	Putative Protein	-	421770	421709	20.3333	0.0021649	0.004271	0	0	0	0	0	1
mmyco38465	Putative Protein	-	420885	420824	20.3333	0.0145946	0.0132486	0	0	0	0	0	0
mmyco30146	Putative Protein	-	420301	420240	20.3333	0.0037587	0.00429341	0	0	0	0	0	0
mmyco38471	Putative Protein	-	419046	418985	20.3333	0.0144456	0.0139809	0	0	0	0	0	0
mmyco38494	Putative Protein	-	416643	416582	20.3333	0.00382992	0.00429469	0	3.37537	1	0	0	1
mmyco46511	Putative Protein	-	409160	409099	20.3333	0.00191939	0.00406168	0	0	0	0	0	0
mmyco38584	Putative Protein	-	401793	401732	20.3333	0.00270087	0.00469528	0	0	0	0	0	0
mmyco46606	Putative Protein	-	399827	399766	20.3333	0.00294161	0.0044448	0	0	0	0	0	0
mmyco30341	Putative Protein	-	397879	397818	20.3333	0.0049283	0.00462627	0	1.73294	0	0	0	0
mmyco38626	Putative Protein	-	395478	395417	20.3333	0.00176734	0.00363972	0	0.984467	0	0	0	0
mmyco46658	Putative Protein	-	392117	392056	20.3333	0.0124091	0.00964793	0	9.65401	1	0	0	0
mmyco30441	Putative Protein	-	386950	386889	20.3333	0.00994775	0.00673702	0	7.68332	1	0	0	0
mmyco30453	Putative Protein	-	386320	386259	20.3333	0.00497976	0.00525141	0	7.27124	1	0	0	1
mmyco46713	Putative Protein	-	380468	380407	20.3333	0.041425	0.0256552	0	0	0	0	0	0
mmyco38807	Putative Protein	-	370917	370856	20.3333	0.238471	0.088351	0	4.2116	1	0	0	0
mmyco30657	Putative Protein	-	366862	366801	20.3333	0.00145935	0.00227349	0	0	0	0	0	1
mmyco38837	Putative Protein	-	366690	366629	20.3333	0.0879561	0.0530689	0	0	0	0	0	0
mmyco30675	Putative Protein	-	365314	365253	20.3333	0.00271165	0.00528991	0	1.29248	0	0	0	1
mmyco38852	Putative Protein	-	365259	365198	20.3333	0.010863	0.0108016	0	1.29248	0	0	0	1
mmyco38873	Putative Protein	-	360384	360323	20.3333	0.000632302	0.00184638	0	0	0	0	0	0
mmyco46823	Putative Protein	-	359795	359734	20.3333	0.00324	0.00458293	0	0	0	0	0	0
mmyco46842	Putative Protein	-	357392	357331	20.3333	0.00693604	0.00982555	0	0	0	0	0	1
mmyco30743	Putative Protein	-	356134	356073	20.3333	0.0944784	0.0423447	0	0	0	0	0	0
mmyco46863	Putative Protein	-	355655	355594	20.3333	0.00220137	0.00450105	0	0	0	0	0	0
mmyco30767	Putative Protein	-	354007	353946	20.3333	0.00434457	0.00481635	0	0	0	0	0	0
mmyco30768	Putative Protein	-	353920	353859	20.3333	0.00561349	0.00641535	0	0	0	0	0	0
mmyco30837	Putative Protein	-	349507	349446	20.3333	0.00140355	0.00270283	0	1.26589	0	0	0	0
mmyco30849	Putative Protein	-	347890	347829	20.3333	0.00803913	0.00949626	0	0	0	0	0	1
mmyco46942	Putative Protein	-	341372	341311	20.3333	0.00679403	0.00842212	0	6.8735	1	0	0	0
mmyco46978	Putative Protein	-	337514	337453	20.3333	0.00727166	0.00622058	0	5.87545	1	0	0	3
mmyco30918	Putative Protein	-	335923	335862	20.3333	0.0177551	0.0126667	0	6.10988	1	0	0	1
mmyco39061	Putative Protein	-	328389	328328	20.3333	0.0119799	0.0121913	0	0.330485	0	0	0	2
mmyco39135	Putative Protein	-	318201	318140	20.3333	0.00140209	0.00249422	0	0	0	0	0	0
mmyco39152	Putative Protein	-	313797	313736	20.3333	0.069917	0.0326383	0	0	0	0	0	1
mmyco47181	Putative Protein	-	313652	313591	20.3333	0.0141322	0.0126194	0	0	0	0	0	0
mmyco47192	Putative Protein	-	312638	312577	20.3333	0.0507136	0.0417127	0	0	0	0	0	2
mmyco39225	Putative Protein	-	304602	304541	20.3333	0.00196245	0.0028577	0	0	0	0	0	0
mmyco31281	Putative Protein	-	298138	298077	20.3333	0.000793162	0.00136303	0	0	0	0	0	2
mmyco39272	Putative Protein	-	295686	295625	20.3333	0.039235	0.0289204	0	0.143939	0	0	0	1
mmyco47447	Putative Protein	-	282383	282322	20.3333	0.0375362	0.025411	0	0	0	0	0	0
mmyco39404	Putative Protein	-	281559	281498	20.3333	0.00798514	0.00934152	0	1.87811	0	0	0	0
mmyco47454	Putative Protein	-	281534	281473	20.3333	0.0069405	0.00741459	0	1.70635	0	0	0	0
mmyco39463	Putative Protein	-	274800	274739	20.3333	0.00123917	0.0033219	0	0	0	0	0	0
mmyco39472	Putative Protein	-	271614	271553	20.3333	0.000736864	0.00173299	0	1.11064	0	0	0	0
mmyco31444	Putative Protein	-	271309	271248	20.3333	0.00334321	0.00682048	0	0	0	0	0	0
mmyco39494	Putative Protein	-	269625	269564	20.3333	0.00218456	0.00507857	0	0.637651	0	0	0	0
mmyco31512	Putative Protein	-	262807	262746	20.3333	0.01028	0.00850079	0	6.00277	1	0	0	0
mmyco39557	Putative Protein	-	259590	259529	20.3333	0.00550837	0.00623432	0	1	0	0	0	2
mmyco39564	Putative Protein	-	258627	258566	20.3333	0.00858295	0.00801249	0	0	0	0	0	0
mmyco39591	Putative Protein	-	257097	257036	20.3333	0.00641998	0.00806022	0	7.80336	1	0	0	2
mmyco31560	Putative Protein	-	255214	255153	20.3333	0.0336389	0.0263397	0	8.24525	1	0	0	0
mmyco39616	Putative Protein	-	253596	253535	20.3333	0.00220995	0.0044963	0	0	0	0	0	0
mmyco39672	Putative Protein	-	248307	248246	20.3333	0.000457766	0.00126649	0	1.20834	0	0	0	1
mmyco39688	Putative Protein	-	247188	247127	20.3333	0.00186148	0.00256281	0	0	0	0	0	0
mmyco39717	Putative Protein	-	244200	244139	20.3333	0.00161421	0.00294768	0	0	0	0	0	0
mmyco47776	Putative Protein	-	240725	240664	20.3333	0.00270461	0.0037303	0	0	0	0	0	1
mmyco39825	Putative Protein	-	233004	232943	20.3333	0.00297481	0.00402911	0	3.85801	1	0	0	1
mmyco47835	Putative Protein	-	229892	229831	20.3333	0.00871319	0.0101913	0	0	0	0	0	0
mmyco39876	Putative Protein	-	228354	228293	20.3333	0.113181	0.0434857	0	6.51518	1	0	0	0
mmyco47877	Putative Protein	-	223025	222964	20.3333	0.0066404	0.00816019	0	3.48914	1	0	0	1
mmyco31836	Putative Protein	-	218599	218538	20.3333	0.00171506	0.00335203	0	4.74021	1	0	0	2
mmyco31911	Putative Protein	-	208309	208248	20.3333	0.00386963	0.00441657	0	4.67871	1	0	0	1
mmyco31914	Putative Protein	-	207175	207114	20.3333	0.00208039	0.00391976	0	2.85195	1	0	0	1
mmyco48036	Putative Protein	-	203183	203122	20.3333	0.00577878	0.0113373	0	0.227273	0	0	0	0
mmyco31988	Putative Protein	-	195994	195933	20.3333	0.00349837	0.0041708	0	0	0	0	0	0
mmyco40167	Putative Protein	-	195675	195614	20.3333	0.000721966	0.00189595	0	0	0	0	0	1
mmyco40181	Putative Protein	-	194037	193976	20.3333	0.0106822	0.0125234	0	0	0	0	0	1
mmyco48124	Putative Protein	-	191123	191062	20.3333	0.0119512	0.00905437	0	0	0	0	0	1
mmyco40227	Putative Protein	-	187905	187844	20.3333	0.00175687	0.00570692	0	0	0	0	0	0
mmyco40264	Putative Protein	-	183270	183209	20.3333	0.00194417	0.00312301	0	0	0	0	0	2
mmyco32216	Putative Protein	-	174445	174384	20.3333	0.00233304	0.00338433	0	0	0	0	0	0
mmyco48248	Putative Protein	-	169736	169675	20.3333	0.00193466	0.00449375	0	0	0	0	0	0
mmyco32314	Putative Protein	-	162529	162468	20.3333	0.00778407	0.0090687	0	1.30578	0	0	0	2
mmyco32359	Putative Protein	-	157978	157917	20.3333	0.00611203	0.00717653	0	0.227273	0	0	0	2
mmyco40469	Putative Protein	-	155649	155588	20.3333	0.131251	0.0636035	0	1.64312	0	0	0	0
mmyco48403	Putative Protein	-	154694	154633	20.3333	0.00480082	0.0047251	0	7.50579	1	0	0	1
mmyco40502	Putative Protein	-	151281	151220	20.3333	0.00881504	0.00898036	0	0	0	0	0	1
mmyco40546	Putative Protein	-	148512	148451	20.3333	0.0033032	0.00433761	0	2.2784	1	0	0	1
mmyco48481	Putative Protein	-	141485	141424	20.3333	0.00154421	0.00234386	0	0	0	0	0	1
mmyco32509	Putative Protein	-	138991	138930	20.3333	0.00204	0.00385386	0	1.1248	0	0	0	0
mmyco48570	Putative Protein	-	132914	132853	20.3333	0.00596594	0.00709982	0	7.27433	1	0	0	1
mmyco48609	Putative Protein	-	129176	129115	20.3333	0.00432498	0.0041994	0	5.47149	1	0	0	1
mmyco48814	Putative Protein	-	104730	104668	20.6667	0.0023417	0.00369264	0	3.60874	1	0	0	2
mmyco32806	Putative Protein	-	96521	96459	20.6667	0.0192487	0.0135094	0	0	0	0	0	0
mmyco48864	Putative Protein	-	95382	95320	20.6667	0.0577638	0.0421745	0	2.12377	1	0	0	0
mmyco40816	Putative Protein	-	95140	95078	20.6667	0.00626296	0.00737095	0	0	0	0	0	0
mmyco32849	Putative Protein	-	91262	91200	20.6667	0.00625495	0.00859574	0	8.87752	1	0	0	2
mmyco48909	Putative Protein	-	89550	89488	20.6667	0.00335052	0.00401016	0	4.90915	1	0	0	1
mmyco40921	Putative Protein	-	85735	85673	20.6667	0.00244929	0.00433316	0	0.257576	0	0	0	0
mmyco32926	Putative Protein	-	81590	81528	20.6667	0.00780822	0.00777255	0	6.68877	1	0	0	0
mmyco32933	Putative Protein	-	81047	80985	20.6667	0.00393586	0.00401884	0	8.21831	1	0	0	1
mmyco48987	Putative Protein	-	78300	78238	20.6667	0.0102769	0.0116191	0	7.42225	1	0	0	2
mmyco32954	Putative Protein	-	75818	75756	20.6667	0.00794737	0.00936204	0	9.09125	1	0	0	2
mmyco49116	Putative Protein	-	62541	62479	20.6667	0.00784281	0.00789933	0	0.511882	0	0	0	0
mmyco41138	Putative Protein	-	59878	59816	20.6667	0.0139544	0.0116977	0	0	0	0	0	1
mmyco41191	Putative Protein	-	54463	54401	20.6667	0.00284551	0.0061982	0	0	0	0	0	0
mmyco33205	Putative Protein	-	42245	42183	20.6667	0.00089225	0.00209123	0	4.85015	1	0	0	0
mmyco49196	Putative Protein	-	39435	39373	20.6667	0.00831846	0.0112379	0	3.19438	1	0	0	1
mmyco33250	Putative Protein	-	39428	39366	20.6667	0.0608955	0.0354023	0	3.18268	1	0	0	1
mmyco41402	Putative Protein	-	30916	30854	20.6667	0.0111995	0.0105625	0	0	0	0	0	1
mmyco33320	Putative Protein	-	25340	25278	20.6667	0.0073412	0.00867118	0	0	0	0	0	1
mmyco49286	Putative Protein	-	24906	24844	20.6667	0.248792	0.0822387	0	0	0	0	0	0
mmyco49304	Putative Protein	-	22839	22777	20.6667	0.00499831	0.00708636	0	0	0	0	0	0
mmyco49326	Putative Protein	-	20274	20212	20.6667	0.237281	0.09082	0	0	0	0	0	1
mmyco33371	Putative Protein	-	19415	19353	20.6667	0.000855648	0.00167904	0	0.962269	0	0	0	0
mmyco41522	Putative Protein	-	15868	15806	20.6667	0.0125545	0.00784097	0	7.3012	1	0	0	2
mmyco41577	Putative Protein	-	9949	9887	20.6667	0.00225041	0.0040172	0	0.477273	0	0	0	0
mmyco33441	Putative Protein	-	9374	9312	20.6667	0.0618598	0.0330215	0	0	0	0	0	0
mmyco33449	Putative Protein	-	7208	7146	20.6667	0.00470523	0.00790999	0	0	0	0	0	0
mmyco49404	Putative Protein	-	5625	5563	20.6667	0.00486728	0.00553735	0	0	0	0	0	1
mmyco41640	Putative Protein	-	2692	2630	20.6667	0.159992	0.0611413	0	0	0	0	0	1
mmyco08646	Putative Protein	+	26450	26512	20.6667	0.00625244	0.00668511	0	0	0	0	0	0
mmyco16531	Putative Protein	+	30972	31034	20.6667	0.0132961	0.00986044	0	0	0	0	0	0
mmyco08694	Putative Protein	+	38141	38203	20.6667	0.0164761	0.0130635	0	0	0	0	0	1
mmyco08708	Putative Protein	+	38930	38992	20.6667	0.00160493	0.00272108	0	0.0454545	0	0	0	1
mmyco08477	Putative Protein	+	6644	6706	20.6667	0.0944523	0.042301	0	8.40953	1	0	0	0
mmyco08483	Putative Protein	+	7076	7138	20.6667	0.0185236	0.0123296	0	7.54062	1	0	0	1
mmyco16658	Putative Protein	+	46353	46415	20.6667	0.0013131	0.00426051	0	0.655104	0	0	0	1
mmyco08798	Putative Protein	+	52643	52705	20.6667	0.00205049	0.00311172	0	0	0	0	0	0
mmyco00289	Putative Protein	+	54655	54717	20.6667	0.089431	0.0532475	0	2.90368	1	0	0	0
mmyco08499	Putative Protein	+	7889	7951	20.6667	0.00208356	0.00373867	0	7.93033	1	0	0	0
mmyco00303	Putative Protein	+	58318	58380	20.6667	0.0103405	0.010368	0	7.37016	1	0	0	0
mmyco08506	Putative Protein	+	8330	8392	20.6667	0.0078549	0.00903365	0	5.43055	1	0	0	1
mmyco08811	Putative Protein	+	59672	59734	20.6667	0.130459	0.0476142	0	1	0	0	0	1
mmyco00340	Putative Protein	+	62698	62760	20.6667	0.00182795	0.00301051	0	9.18923	1	0	0	1
mmyco08926	Putative Protein	+	71306	71368	20.6667	0.00113804	0.00201302	0	0	0	0	0	0
mmyco00421	Putative Protein	+	75370	75432	20.6667	0.0191292	0.013517	0	0	0	0	0	2
mmyco17023	Putative Protein	+	84885	84947	20.6667	0.00528088	0.00653841	0	12.4965	1	0	0	1
mmyco17031	Putative Protein	+	85560	85622	20.6667	0.225093	0.0788734	0	2.10542	1	0	0	1
mmyco09101	Putative Protein	+	91610	91672	20.6667	0.0148866	0.0125074	0	2.77872	1	0	0	0
mmyco09102	Putative Protein	+	91730	91792	20.6667	0.0140169	0.0113387	0	2.01707	0	0	0	2
mmyco17157	Putative Protein	+	99330	99392	20.6667	0.00603014	0.00798077	0	0	0	0	0	0
mmyco17168	Putative Protein	+	100419	100481	20.6667	0.00237115	0.00296322	0	0	0	0	0	0
mmyco17190	Putative Protein	+	101874	101936	20.6667	0.0024395	0.00342946	0	1.10487	0	0	0	2
mmyco17208	Putative Protein	+	104268	104330	20.6667	0.205059	0.0859759	0	1.43939	0	0	0	0
mmyco00633	Putative Protein	+	104842	104904	20.6667	0.00206847	0.00285212	0	0.842789	0	0	0	1
mmyco09195	Putative Protein	+	108248	108310	20.6667	0.18643	0.0925156	0	0	0	0	0	0
mmyco00670	Putative Protein	+	108751	108813	20.6667	0.0017358	0.00296391	0	1.19942	0	0	0	1
mmyco00685	Putative Protein	+	109918	109980	20.6667	0.0048972	0.00521485	0	6.13539	1	0	0	2
mmyco00755	Putative Protein	+	115765	115827	20.6667	0.00208018	0.00387625	0	0	0	0	0	1
mmyco00765	Putative Protein	+	116338	116400	20.6667	0.00273983	0.00448464	0	0	0	0	0	0
mmyco00778	Putative Protein	+	117274	117336	20.6667	0.00142345	0.00371113	0	0	0	0	0	0
mmyco09275	Putative Protein	+	119561	119623	20.6667	0.000541032	0.00215743	0	0	0	0	0	0
mmyco17334	Putative Protein	+	123444	123506	20.6667	0.00141584	0.00316065	0	0	0	0	0	0
mmyco16294	Putative Protein	+	2232	2294	20.6667	0.00743409	0.00764422	0	4.68482	1	0	0	2
mmyco09299	Putative Protein	+	124559	124621	20.6667	0.000710887	0.00155889	0	0	0	0	0	1
mmyco16399	Putative Protein	+	14706	14768	20.6667	0.000962849	0.00184073	0	0	0	0	0	0
mmyco48704	Putative Protein	-	114915	114853	20.6667	0.00602123	0.0052313	0	5.75491	1	0	0	1
mmyco40727	Putative Protein	-	112273	112211	20.6667	0.035374	0.0289888	0	8.81812	1	0	0	1
mmyco48752	Putative Protein	-	111660	111598	20.6667	0.0214452	0.0144604	0	1.88257	0	0	0	2
mmyco17925	Putative Protein	+	200840	200903	21	0.0530173	0.0324822	0	8.2919	1	0	0	1
mmyco17984	Putative Protein	+	211640	211703	21	0.00332485	0.0055028	0	0	0	0	0	1
mmyco18093	Putative Protein	+	223904	223967	21	0.0123582	0.0105159	0	6.58067	1	0	0	0
mmyco18141	Putative Protein	+	228227	228290	21	0.000241158	0.000792549	0	0	0	0	0	0
mmyco18220	Putative Protein	+	238232	238295	21	0.0133608	0.00983776	0	0.995588	0	0	0	2
mmyco10130	Putative Protein	+	238714	238777	21	0.0201555	0.0198238	0	0.265152	0	0	0	2
mmyco01688	Putative Protein	+	240426	240489	21	0.00868787	0.0092072	0	5.62283	1	0	0	2
mmyco01709	Putative Protein	+	242076	242139	21	0.0404459	0.0253059	0	4.58434	1	0	0	0
mmyco01716	Putative Protein	+	242511	242574	21	0.0520912	0.0335448	0	4.92669	1	0	0	1
mmyco01736	Putative Protein	+	245337	245400	21	0.00253512	0.00643468	0	6.53112	1	0	0	1
mmyco18293	Putative Protein	+	249206	249269	21	0.00620917	0.00743831	0	5.2289	1	0	0	2
mmyco10225	Putative Protein	+	250300	250363	21	0.00178125	0.0027479	0	2.93013	1	0	0	0
mmyco18348	Putative Protein	+	255098	255161	21	0.0020481	0.00367538	0	0.287879	0	0	0	0
mmyco01802	Putative Protein	+	256368	256431	21	0.0575758	0.027905	0	0	0	0	0	2
mmyco18380	Putative Protein	+	258362	258425	21	0.00119887	0.00278064	0	0	0	0	0	1
mmyco18405	Putative Protein	+	260459	260522	21	0.00218965	0.00266291	0	0.562041	0	0	0	1
mmyco10317	Putative Protein	+	262717	262780	21	0.00255493	0.00392524	0	0	0	0	0	1
mmyco01841	Putative Protein	+	263586	263649	21	0.0072966	0.0106064	0	0	0	0	0	0
mmyco01873	Putative Protein	+	267465	267528	21	0.120403	0.0518931	0	0	0	0	0	0
mmyco10376	Putative Protein	+	269800	269863	21	0.00427453	0.00566354	0	7.27959	1	0	0	1
mmyco10493	Putative Protein	+	282409	282472	21	0.0242398	0.0194997	0	2.49532	1	0	0	1
mmyco02009	Putative Protein	+	286794	286857	21	0.00686803	0.00732138	0	0.825758	0	0	0	0
mmyco18605	Putative Protein	+	287165	287228	21	0.00142012	0.00238855	0	0	0	0	0	0
mmyco10574	Putative Protein	+	290887	290950	21	0.0048743	0.00558103	0	6.09728	1	0	0	1
mmyco18621	Putative Protein	+	291344	291407	21	0.00964088	0.00921698	0	7.60287	1	0	0	1
mmyco18635	Putative Protein	+	294314	294377	21	0.00531467	0.00547097	0	9.27007	1	0	0	1
mmyco18652	Putative Protein	+	296279	296342	21	0.0306593	0.0173557	0	9.45087	1	0	0	1
mmyco18665	Putative Protein	+	297101	297164	21	0.00543708	0.00802435	0	8.69655	1	0	0	1
mmyco02115	Putative Protein	+	297936	297999	21	0.00554184	0.00605445	0	9.35137	1	0	0	1
mmyco10632	Putative Protein	+	301885	301948	21	0.00137944	0.00252414	0	9.6511	1	0	0	1
mmyco02305	Putative Protein	+	319950	320013	21	0.00421734	0.00582566	0	0	0	0	0	0
mmyco10724	Putative Protein	+	320923	320986	21	0.00119821	0.0026639	0	0	0	0	0	0
mmyco18848	Putative Protein	+	324200	324263	21	0.0259777	0.0159896	0	0	0	0	0	0
mmyco18917	Putative Protein	+	329840	329903	21	0.0216264	0.0165971	0	0.0600365	0	0	0	0
mmyco02413	Putative Protein	+	335184	335247	21	0.0638039	0.0359881	0	0	0	0	0	0
mmyco18990	Putative Protein	+	339050	339113	21	0.00143493	0.00304625	0	0	0	0	0	0
mmyco10861	Putative Protein	+	339856	339919	21	0.00642248	0.0101198	0	0	0	0	0	0
mmyco19035	Putative Protein	+	346148	346211	21	0.00729182	0.00938289	0	0	0	0	0	2
mmyco10963	Putative Protein	+	350878	350941	21	0.0541694	0.0295829	0	0	0	0	0	2
mmyco02587	Putative Protein	+	354012	354075	21	0.00142882	0.0028621	0	0	0	0	0	1
mmyco02616	Putative Protein	+	355983	356046	21	0.00423246	0.0042999	0	0	0	0	0	0
mmyco02706	Putative Protein	+	363501	363564	21	0.0307496	0.0254067	0	0.212121	0	0	0	1
mmyco19175	Putative Protein	+	365111	365174	21	0.00835236	0.00884336	0	5.42063	1	0	0	0
mmyco02766	Putative Protein	+	370407	370470	21	0.00526813	0.00698627	0	4.2563	1	0	0	1
mmyco19249	Putative Protein	+	370862	370925	21	0.0450551	0.0393198	0	0	0	0	0	1
mmyco02807	Putative Protein	+	375267	375330	21	0.00209972	0.00405072	0	0	0	0	0	2
mmyco11074	Putative Protein	+	375826	375889	21	0.33621	0.0847633	0	2.92667	1	0	0	2
mmyco19333	Putative Protein	+	379016	379079	21	0.00524515	0.00579326	0	2.61498	1	0	0	0
mmyco11093	Putative Protein	+	380569	380632	21	0.00237708	0.0047502	0	1.25837	0	0	0	2
mmyco02887	Putative Protein	+	383151	383214	21	0.00179891	0.00398174	0	0	0	0	0	1
mmyco19362	Putative Protein	+	383666	383729	21	0.0064869	0.00755112	0	0	0	0	0	1
mmyco11136	Putative Protein	+	386938	387001	21	0.340245	0.0897565	0	0	0	0	0	2
mmyco11141	Putative Protein	+	388630	388693	21	0.00147305	0.00298298	0	0	0	0	0	0
mmyco11144	Putative Protein	+	389458	389521	21	0.00343482	0.00407185	0	0	0	0	0	2
mmyco11288	Putative Protein	+	411055	411118	21	0.0580158	0.0337042	0	2.20798	1	0	0	0
mmyco11296	Putative Protein	+	411649	411712	21	0.0034875	0.00456112	0	0	0	0	0	0
mmyco03190	Putative Protein	+	414858	414921	21	0.00690741	0.007975	0	0	0	0	0	0
mmyco11320	Putative Protein	+	415342	415405	21	0.00131414	0.00245273	0	2.15184	1	0	0	0
mmyco19591	Putative Protein	+	416495	416558	21	0.0350076	0.0278417	0	1.00813	0	0	0	1
mmyco19629	Putative Protein	+	422252	422315	21	0.00562614	0.00570956	0	6.98006	1	0	0	0
mmyco11407	Putative Protein	+	426640	426703	21	0.00352478	0.003568	0	1.89455	0	0	0	0
mmyco11423	Putative Protein	+	429121	429184	21	0.00691175	0.00919295	0	4.92003	1	0	0	3
mmyco19733	Putative Protein	+	438662	438725	21	0.0278409	0.0233146	0	4.7126	1	0	0	0
mmyco03356	Putative Protein	+	446409	446472	21	0.00432495	0.0057229	0	2.61962	1	0	0	0
mmyco11621	Putative Protein	+	448768	448831	21	0.0132151	0.0121552	0	0.151515	0	0	0	0
mmyco11622	Putative Protein	+	448903	448966	21	0.00319401	0.00444378	0	0.219697	0	0	0	2
mmyco03388	Putative Protein	+	450552	450615	21	0.00695378	0.00924473	0	6.53601	1	0	0	1
mmyco19865	Putative Protein	+	452672	452735	21	0.00516397	0.00521397	0	6.14888	1	0	0	0
mmyco19870	Putative Protein	+	453011	453074	21	0.13328	0.0458385	0	2.98709	1	0	0	0
mmyco19873	Putative Protein	+	453191	453254	21	0.0100071	0.00887221	0	4.9457	1	0	0	2
mmyco19934	Putative Protein	+	459410	459473	21	0.00199694	0.00366298	0	0	0	0	0	1
mmyco11696	Putative Protein	+	459868	459931	21	0.00189968	0.00395476	0	0	0	0	0	1
mmyco11705	Putative Protein	+	461527	461590	21	0.0360883	0.0255323	0	0.19697	0	0	0	0
mmyco19956	Putative Protein	+	462452	462515	21	0.0190712	0.0108808	0	2.70532	1	0	0	0
mmyco19989	Putative Protein	+	464168	464231	21	0.0497798	0.0340109	0	2.96243	1	0	0	1
mmyco20028	Putative Protein	+	466304	466367	21	0.00424368	0.00428483	0	0	0	0	0	0
mmyco20083	Putative Protein	+	472661	472724	21	0.00131334	0.00202403	0	1.97202	0	0	0	1
mmyco03584	Putative Protein	+	480051	480114	21	0.00746331	0.00609546	0	3.20928	1	0	0	1
mmyco03620	Putative Protein	+	483468	483531	21	0.00696862	0.00714495	0	9.2673	1	0	0	1
mmyco11868	Putative Protein	+	489139	489202	21	0.00129862	0.00245686	0	2.47839	1	0	0	0
mmyco11875	Putative Protein	+	489781	489844	21	0.00600716	0.00855412	0	0	0	0	0	1
mmyco03667	Putative Protein	+	490770	490833	21	0.00251434	0.00467913	0	0	0	0	0	1
mmyco03679	Putative Protein	+	492198	492261	21	0.00095278	0.00162501	0	0	0	0	0	1
mmyco20248	Putative Protein	+	494387	494450	21	0.000632698	0.00204454	0	0	0	0	0	1
mmyco20255	Putative Protein	+	495008	495071	21	0.0221499	0.01398	0	0	0	0	0	2
mmyco03760	Putative Protein	+	498195	498258	21	0.00313781	0.0044479	0	5.18695	1	0	0	0
mmyco11941	Putative Protein	+	503965	504028	21	0.0604887	0.0395368	0	3.1152	1	0	0	1
mmyco03821	Putative Protein	+	504495	504558	21	0.00505945	0.00526617	0	1.71926	0	0	0	2
mmyco03910	Putative Protein	+	513438	513501	21	0.00233267	0.00313304	0	3.18193	1	0	0	0
mmyco12015	Putative Protein	+	516508	516571	21	0.00630698	0.00881886	0	2.42476	1	0	0	1
mmyco03990	Putative Protein	+	520230	520293	21	0.00245768	0.00460088	0	5.95315	1	0	0	0
mmyco12051	Putative Protein	+	523027	523090	21	0.00169105	0.00301526	0	0	0	0	0	0
mmyco20382	Putative Protein	+	523205	523268	21	0.000954881	0.00182401	0	0	0	0	0	0
mmyco12223	Putative Protein	+	541447	541510	21	0.0041675	0.00503702	0	6.67286	1	0	0	0
mmyco20500	Putative Protein	+	541919	541982	21	0.0734481	0.0375374	0	3.23355	1	0	0	0
mmyco20581	Putative Protein	+	548180	548243	21	0.00789267	0.00842221	0	0.393939	0	0	0	0
mmyco12320	Putative Protein	+	550534	550597	21	0.00122205	0.00204327	0	2.27015	1	0	0	1
mmyco20615	Putative Protein	+	555902	555965	21	0.00316959	0.00401268	0	4.27841	1	0	0	1
mmyco04278	Putative Protein	+	558840	558903	21	0.0873547	0.0413908	0	7.87988	1	0	0	0
mmyco20631	Putative Protein	+	558998	559061	21	0.0833896	0.0392792	0	9.15911	1	0	0	3
mmyco04284	Putative Protein	+	560082	560145	21	0.00205945	0.00253324	0	0	0	0	0	1
mmyco20654	Putative Protein	+	560216	560279	21	0.113288	0.0450481	0	5.51559	1	0	0	1
mmyco20655	Putative Protein	+	560291	560354	21	0.00579886	0.00502248	0	6.18582	1	0	0	0
mmyco20676	Putative Protein	+	561515	561578	21	0.00631754	0.00635448	0	6.34544	1	0	0	1
mmyco12378	Putative Protein	+	563869	563932	21	0.0126392	0.00821788	0	5.28827	1	0	0	1
mmyco20710	Putative Protein	+	566354	566417	21	0.00261123	0.00402388	0	0.974846	0	0	0	1
mmyco04368	Putative Protein	+	569340	569403	21	0.000326153	0.000759754	0	3.60945	1	0	0	0
mmyco04396	Putative Protein	+	572460	572523	21	0.00373888	0.00484451	0	8.14742	1	0	0	1
mmyco04449	Putative Protein	+	576621	576684	21	0.00613019	0.00697374	0	2.15948	1	0	0	2
mmyco12474	Putative Protein	+	582259	582322	21	0.00800082	0.0100834	0	0	0	0	0	1
mmyco20842	Putative Protein	+	592553	592616	21	0.0049179	0.00815814	0	0	0	0	0	2
mmyco20848	Putative Protein	+	593444	593507	21	0.00208432	0.00409723	0	0	0	0	0	0
mmyco04612	Putative Protein	+	594714	594777	21	0.00466921	0.00529105	0	0	0	0	0	0
mmyco20910	Putative Protein	+	598115	598178	21	0.00286113	0.00423977	0	2.86049	1	0	0	0
mmyco12684	Putative Protein	+	607093	607156	21	0.0180461	0.0152914	0	0.295455	0	0	0	1
mmyco12731	Putative Protein	+	611149	611212	21	0.00363379	0.00407096	0	0.931818	0	0	0	1
mmyco21034	Putative Protein	+	620975	621038	21	0.00122908	0.00225004	0	0	0	0	0	1
mmyco21053	Putative Protein	+	622769	622832	21	0.00235548	0.00468487	0	0	0	0	0	0
mmyco04905	Putative Protein	+	630759	630822	21	0.0150234	0.0124641	0	0	0	0	0	1
mmyco04922	Putative Protein	+	633687	633750	21	0.147609	0.0892717	0	0	0	0	0	0
mmyco12943	Putative Protein	+	635497	635560	21	0.00344105	0.004431	0	0.931818	0	0	0	1
mmyco13031	Putative Protein	+	643600	643663	21	0.0015857	0.00242336	0	0	0	0	0	0
mmyco05038	Putative Protein	+	651462	651525	21	0.00150468	0.00356282	0	0	0	0	0	2
mmyco21284	Putative Protein	+	652190	652253	21	0.00456961	0.00431912	0	0	0	0	0	1
mmyco21292	Putative Protein	+	653807	653870	21	0.00362512	0.00487578	0	0	0	0	0	1
mmyco05128	Putative Protein	+	661152	661215	21	0.00256501	0.00428559	0	0	0	0	0	0
mmyco13240	Putative Protein	+	669457	669520	21	0.00726285	0.00776085	0	7.22539	1	0	0	0
mmyco13243	Putative Protein	+	669655	669718	21	0.00367991	0.00772882	0	4.77358	1	0	0	1
mmyco05295	Putative Protein	+	683973	684036	21	0.0830651	0.0405189	0	0	0	0	0	1
mmyco13315	Putative Protein	+	685762	685825	21	0.00676493	0.00791384	0	1.15968	0	0	0	2
mmyco05340	Putative Protein	+	687093	687156	21	0.013735	0.00967101	0	0.00757576	0	0	0	0
mmyco21524	Putative Protein	+	696482	696545	21	0.0296136	0.0207251	0	4.13075	1	0	0	0
mmyco21543	Putative Protein	+	699551	699614	21	0.00309345	0.00358442	0	0	0	0	0	1
mmyco05499	Putative Protein	+	705021	705084	21	0.000585159	0.00104978	0	0	0	0	0	2
mmyco13467	Putative Protein	+	705604	705667	21	0.0102093	0.010275	0	0	0	0	0	1
mmyco13472	Putative Protein	+	705934	705997	21	0.00205124	0.00408845	0	0.159091	0	0	0	0
mmyco13482	Putative Protein	+	707029	707092	21	0.296113	0.0891574	0	0	0	0	0	0
mmyco21615	Putative Protein	+	708803	708866	21	0.00804698	0.00862168	0	0	0	0	0	1
mmyco13496	Putative Protein	+	710128	710191	21	0.0346399	0.0238268	0	0	0	0	0	1
mmyco21674	Putative Protein	+	714383	714446	21	0.00428121	0.00479533	0	1.95366	0	0	0	1
mmyco21754	Putative Protein	+	723179	723242	21	0.0193285	0.0138325	0	0	0	0	0	0
mmyco05633	Putative Protein	+	723288	723351	21	0.00410932	0.00393807	0	0	0	0	0	1
mmyco13620	Putative Protein	+	727267	727330	21	0.00473434	0.00555826	0	0	0	0	0	0
mmyco21845	Putative Protein	+	731174	731237	21	0.00239917	0.00510204	0	0	0	0	0	2
mmyco13703	Putative Protein	+	737758	737821	21	0.0063579	0.00750789	0	2.01518	0	0	0	1
mmyco21900	Putative Protein	+	737762	737825	21	0.00655797	0.0081872	0	2.02617	0	0	0	1
mmyco13735	Putative Protein	+	740149	740212	21	0.00232104	0.00461015	0	3.88847	1	0	0	2
mmyco05750	Putative Protein	+	742014	742077	21	0.0757625	0.0406224	0	3.93276	1	0	0	0
mmyco21948	Putative Protein	+	746174	746237	21	0.00349636	0.00478804	0	6.83466	1	0	0	2
mmyco05822	Putative Protein	+	752199	752262	21	0.0057805	0.00731787	0	7.54759	1	0	0	1
mmyco13829	Putative Protein	+	755626	755689	21	0.00145642	0.00239011	0	1.86189	0	0	0	2
mmyco13837	Putative Protein	+	756631	756694	21	0.00247413	0.00343501	0	0	0	0	0	1
mmyco05882	Putative Protein	+	759675	759738	21	0.00348931	0.00709966	0	0	0	0	0	1
mmyco13863	Putative Protein	+	759718	759781	21	0.0290335	0.0243884	0	0	0	0	0	0
mmyco22069	Putative Protein	+	760076	760139	21	0.00319368	0.00416687	0	0	0	0	0	0
mmyco05957	Putative Protein	+	767613	767676	21	0.0045343	0.00666787	0	0	0	0	0	0
mmyco05962	Putative Protein	+	768063	768126	21	0.00204142	0.00391722	0	0	0	0	0	0
mmyco22145	Putative Protein	+	769370	769433	21	0.0016878	0.00250307	0	9.66167	1	0	0	0
mmyco22187	Putative Protein	+	774233	774296	21	0.00315377	0.00399571	0	2.67329	1	0	0	0
mmyco06059	Putative Protein	+	782139	782202	21	0.00642068	0.00670086	0	0	0	0	0	0
mmyco22257	Putative Protein	+	783254	783317	21	0.104453	0.0640936	0	0	0	0	0	2
mmyco06072	Putative Protein	+	783768	783831	21	0.0108138	0.00899044	0	0	0	0	0	0
mmyco14045	Putative Protein	+	784384	784447	21	0.00860382	0.0117245	0	0.684416	0	0	0	0
mmyco06087	Putative Protein	+	787257	787320	21	0.165073	0.0754844	0	0	0	0	0	1
mmyco22301	Putative Protein	+	789347	789410	21	0.00344638	0.00716787	0	0	0	0	0	0
mmyco06106	Putative Protein	+	789462	789525	21	0.00301409	0.00363889	0	0	0	0	0	2
mmyco22309	Putative Protein	+	790148	790211	21	0.00369162	0.00483621	0	0	0	0	0	1
mmyco06131	Putative Protein	+	791214	791277	21	0.000240325	0.000907058	0	0	0	0	0	0
mmyco22359	Putative Protein	+	794864	794927	21	0.00221329	0.00478202	0	0	0	0	0	1
mmyco06181	Putative Protein	+	796314	796377	21	0.00154578	0.00403537	0	0	0	0	0	1
mmyco22392	Putative Protein	+	798206	798269	21	0.00757305	0.00786051	0	0	0	0	0	0
mmyco14182	Putative Protein	+	802027	802090	21	0.00351749	0.00639783	0	0	0	0	0	1
mmyco14252	Putative Protein	+	810478	810541	21	0.0104697	0.00805185	0	0	0	0	0	0
mmyco06317	Putative Protein	+	813972	814035	21	0.0018259	0.00337302	0	1	0	0	0	0
mmyco06337	Putative Protein	+	815481	815544	21	0.00429418	0.00562611	0	1.38178	0	0	0	0
mmyco14306	Putative Protein	+	819088	819151	21	0.0105854	0.0104271	0	0	0	0	0	0
mmyco22604	Putative Protein	+	826439	826502	21	0.00288148	0.00403467	0	0	0	0	0	1
mmyco22615	Putative Protein	+	827090	827153	21	0.00286117	0.00377265	0	0	0	0	0	0
mmyco22622	Putative Protein	+	827615	827678	21	0.0057718	0.00720404	0	0	0	0	0	0
mmyco06446	Putative Protein	+	829290	829353	21	0.00822614	0.00786591	0	0	0	0	0	0
mmyco14385	Putative Protein	+	829345	829408	21	0.0764221	0.0373084	0	0	0	0	0	2
mmyco06473	Putative Protein	+	833313	833376	21	0.0330357	0.0277623	0	1	0	0	0	0
mmyco14460	Putative Protein	+	842761	842824	21	0.0233119	0.01804	0	0	0	0	0	0
mmyco22835	Putative Protein	+	851309	851372	21	0.00081787	0.00191153	0	0.5	0	0	0	0
mmyco06681	Putative Protein	+	853623	853686	21	0.002662	0.00423053	0	3.46353	1	0	0	2
mmyco22912	Putative Protein	+	860087	860150	21	0.00321683	0.00527632	0	0.5	0	0	0	0
mmyco06751	Putative Protein	+	860400	860463	21	0.0015323	0.00287559	0	2.49058	1	0	0	1
mmyco22957	Putative Protein	+	866036	866099	21	0.0189019	0.0118911	0	8.28303	1	0	0	1
mmyco06849	Putative Protein	+	875169	875232	21	0.00480983	0.00979395	0	1.74515	0	0	0	1
mmyco14701	Putative Protein	+	877585	877648	21	0.0185619	0.0157707	0	0.5	0	0	0	0
mmyco14735	Putative Protein	+	881611	881674	21	0.0171443	0.0134108	0	0	0	0	0	1
mmyco14766	Putative Protein	+	885907	885970	21	0.00833218	0.00952165	0	0	0	0	0	1
mmyco06943	Putative Protein	+	893280	893343	21	0.00512864	0.00437167	0	1	0	0	0	1
mmyco23233	Putative Protein	+	897362	897425	21	0.00486808	0.00862851	0	0.199731	0	0	0	0
mmyco23236	Putative Protein	+	897635	897698	21	0.00366553	0.00749847	0	4.04653	1	0	0	2
mmyco14880	Putative Protein	+	902359	902422	21	0.0822237	0.0403286	0	0	0	0	0	0
mmyco07033	Putative Protein	+	903840	903903	21	0.00232375	0.00537381	0	0	0	0	0	0
mmyco14908	Putative Protein	+	906016	906079	21	0.00801293	0.00908328	0	0.827068	0	0	0	1
mmyco14948	Putative Protein	+	909391	909454	21	0.00148843	0.00263883	0	0	0	0	0	0
mmyco14969	Putative Protein	+	911380	911443	21	0.00111906	0.00169629	0	0.113636	0	0	0	1
mmyco23414	Putative Protein	+	916643	916706	21	0.000893175	0.00204544	0	1.22661	0	0	0	1
mmyco15055	Putative Protein	+	922090	922153	21	0.00120133	0.00188224	0	12.5487	1	0	0	0
mmyco07168	Putative Protein	+	925302	925365	21	0.0209888	0.0125219	0	0.5	0	0	0	1
mmyco07189	Putative Protein	+	926817	926880	21	0.0149124	0.011431	0	6.33923	1	0	0	1
mmyco15114	Putative Protein	+	929131	929194	21	0.0381353	0.0296554	0	1.78887	0	0	0	2
mmyco23510	Putative Protein	+	929987	930050	21	0.0012225	0.00226573	0	0.5	0	0	0	0
mmyco23525	Putative Protein	+	932870	932933	21	0.224267	0.0766203	0	0.924242	0	0	0	0
mmyco07222	Putative Protein	+	933045	933108	21	0.00877245	0.00829591	0	0.656095	0	0	0	0
mmyco23526	Putative Protein	+	933056	933119	21	0.256396	0.0843383	0	0.524015	0	0	0	1
mmyco07229	Putative Protein	+	933630	933693	21	0.00211848	0.00367783	0	0.817635	0	0	0	0
mmyco15188	Putative Protein	+	934984	935047	21	0.00137326	0.00247565	0	4.75937	1	0	0	0
mmyco15194	Putative Protein	+	935809	935872	21	0.133637	0.0515748	0	0.588631	0	0	0	0
mmyco07266	Putative Protein	+	938088	938151	21	0.00673168	0.0102885	0	0	0	0	0	1
mmyco07287	Putative Protein	+	940332	940395	21	0.000920831	0.00204878	0	0	0	0	0	1
mmyco07323	Putative Protein	+	943815	943878	21	0.00633868	0.00634548	0	0.477273	0	0	0	0
mmyco23631	Putative Protein	+	944165	944228	21	0.00418541	0.00600173	0	0.792481	0	0	0	1
mmyco23655	Putative Protein	+	947123	947186	21	0.0126595	0.0109897	0	0	0	0	0	0
mmyco15280	Putative Protein	+	949039	949102	21	0.00110286	0.00278612	0	0	0	0	0	1
mmyco07374	Putative Protein	+	949734	949797	21	0.00283594	0.0037209	0	0.717145	0	0	0	1
mmyco07392	Putative Protein	+	951180	951243	21	0.00707056	0.010379	0	0.181818	0	0	0	0
mmyco23686	Putative Protein	+	952832	952895	21	0.00384687	0.00750961	0	0	0	0	0	0
mmyco15350	Putative Protein	+	959386	959449	21	0.00437684	0.00438425	0	0.5	0	0	0	0
mmyco15357	Putative Protein	+	960748	960811	21	0.0249649	0.0174342	0	0	0	0	0	1
mmyco15379	Putative Protein	+	962770	962833	21	0.00496415	0.00522967	0	7.15939	1	0	0	0
mmyco23824	Putative Protein	+	967655	967718	21	0.00479365	0.00733346	0	0.694988	0	0	0	0
mmyco23862	Putative Protein	+	972641	972704	21	0.00859449	0.00945305	0	0	0	0	0	0
mmyco07598	Putative Protein	+	977193	977256	21	0.00174919	0.0061358	0	0.354204	0	0	0	0
mmyco07616	Putative Protein	+	978336	978399	21	0.00126409	0.00248309	0	0.492424	0	0	0	1
mmyco07624	Putative Protein	+	979152	979215	21	0.00834192	0.00722612	0	0.30303	0	0	0	1
mmyco07629	Putative Protein	+	979410	979473	21	0.00210991	0.00334167	0	0	0	0	0	0
mmyco15503	Putative Protein	+	981607	981670	21	0.00899887	0.0115178	0	4.26939	1	0	0	0
mmyco15584	Putative Protein	+	993322	993385	21	0.0318127	0.0277908	0	2.18224	1	0	0	1
mmyco15604	Putative Protein	+	998242	998305	21	0.0768106	0.0413777	0	4.03063	1	0	0	1
mmyco24073	Putative Protein	+	1005335	1005398	21	0.0132692	0.011542	0	8.16382	1	0	0	1
mmyco24225	Putative Protein	+	1021316	1021379	21	0.00720145	0.00697683	0	0	0	0	0	0
mmyco15766	Putative Protein	+	1021936	1021999	21	0.0067503	0.00906106	0	0	0	0	0	1
mmyco07976	Putative Protein	+	1023759	1023822	21	0.00122436	0.00172992	0	0	0	0	0	1
mmyco15820	Putative Protein	+	1028464	1028527	21	0.00128278	0.00283168	0	0	0	0	0	1
mmyco15878	Putative Protein	+	1032907	1032970	21	0.00245616	0.00364898	0	0	0	0	0	1
mmyco24332	Putative Protein	+	1036859	1036922	21	0.00649402	0.00734165	0	0	0	0	0	0
mmyco24415	Putative Protein	+	1043600	1043663	21	0.00155763	0.00314021	0	0.764594	0	0	0	0
mmyco08107	Putative Protein	+	1044258	1044321	21	0.0747305	0.0377105	0	3.30324	1	0	0	1
mmyco15979	Putative Protein	+	1046002	1046065	21	0.00270336	0.00438029	0	0.483857	0	0	0	1
mmyco16110	Putative Protein	+	1058227	1058290	21	0.00210427	0.00290387	0	9.10702	1	0	0	0
mmyco16111	Putative Protein	+	1058302	1058365	21	0.00226935	0.00335859	0	9.20116	1	0	0	2
mmyco24546	Putative Protein	+	1061858	1061921	21	0.000414439	0.00125595	0	0	0	0	0	1
mmyco16189	Putative Protein	+	1071226	1071289	21	0.0102595	0.00918035	0	0	0	0	0	1
mmyco08309	Putative Protein	+	1072809	1072872	21	0.00244523	0.00316524	0	0	0	0	0	1
mmyco16219	Putative Protein	+	1075021	1075084	21	0.0740109	0.0447039	0	0	0	0	0	0
mmyco24684	Putative Protein	+	1076348	1076411	21	0.00552538	0.00710624	0	10.0402	1	0	0	1
mmyco09395	Putative Protein	+	133630	133693	21	0.00362298	0.00461931	0	0.55303	0	0	0	0
mmyco17384	Putative Protein	+	133817	133880	21	0.264905	0.0841586	0	0	0	0	0	0
mmyco00932	Putative Protein	+	136869	136932	21	0.00738912	0.00599725	0	6.40586	1	0	0	0
mmyco17411	Putative Protein	+	138884	138947	21	0.00118385	0.00173747	0	6.91944	1	0	0	1
mmyco17432	Putative Protein	+	142094	142157	21	0.00128224	0.00281377	0	0.419959	0	0	0	1
mmyco01024	Putative Protein	+	146475	146538	21	0.000860195	0.00157495	0	0	0	0	0	1
mmyco17478	Putative Protein	+	147137	147200	21	0.0123566	0.0133464	0	0.303178	0	0	0	0
mmyco01037	Putative Protein	+	147681	147744	21	0.0267338	0.0196861	0	0	0	0	0	1
mmyco09510	Putative Protein	+	150250	150313	21	0.0733553	0.0424438	0	0	0	0	0	0
mmyco09521	Putative Protein	+	151393	151456	21	0.10913	0.0431603	0	0	0	0	0	0
mmyco01132	Putative Protein	+	158706	158769	21	0.00495358	0.00621083	0	1.33237	0	0	0	0
mmyco01139	Putative Protein	+	160083	160146	21	0.00397915	0.00547696	0	6.66806	1	0	0	0
mmyco01146	Putative Protein	+	161154	161217	21	0.00347314	0.00471982	0	3.73071	1	0	0	0
mmyco09597	Putative Protein	+	162412	162475	21	0.0012754	0.00171714	0	7.02751	1	0	0	0
mmyco01177	Putative Protein	+	163968	164031	21	0.00363469	0.00566044	0	10.9919	1	0	0	2
mmyco17625	Putative Protein	+	165764	165827	21	0.00503858	0.00478371	0	10.2445	1	0	0	2
mmyco17665	Putative Protein	+	172001	172064	21	0.0053411	0.00545062	0	9.59259	1	0	0	1
mmyco01230	Putative Protein	+	173211	173274	21	0.00441078	0.00959651	0	3.41613	1	0	0	2
mmyco01233	Putative Protein	+	173460	173523	21	0.032765	0.0288933	0	6.5614	1	0	0	0
mmyco17690	Putative Protein	+	174605	174668	21	0.00888458	0.00860136	0	11.2445	1	0	0	0
mmyco01267	Putative Protein	+	176418	176481	21	0.00381485	0.00789788	0	2.82925	1	0	0	2
mmyco09726	Putative Protein	+	178102	178165	21	0.00406843	0.00590612	0	5.18704	1	0	0	2
mmyco01290	Putative Protein	+	182142	182205	21	0.105557	0.0652191	0	6.30449	1	0	0	2
mmyco24744	Putative Protein	-	1084330	1084266	21.3333	0.0113367	0.0135725	0	4.9714	1	0	0	1
mmyco24787	Putative Protein	-	1079767	1079703	21.3333	0.00629647	0.00623583	0	0	0	0	0	1
mmyco33524	Putative Protein	-	1079442	1079378	21.3333	0.00145638	0.00269625	0	0.0217391	0	0	0	0
mmyco41735	Putative Protein	-	1076318	1076254	21.3333	0.0339109	0.0308783	0	0	0	0	0	0
mmyco33665	Putative Protein	-	1058421	1058357	21.3333	0.000757504	0.00208624	0	1	0	0	0	0
mmyco24958	Putative Protein	-	1056211	1056147	21.3333	0.00878927	0.00671078	0	1.40977	0	0	0	2
mmyco41830	Putative Protein	-	1052690	1052626	21.3333	0.00809475	0.00862542	0	5.74004	1	0	0	2
mmyco41909	Putative Protein	-	1047824	1047760	21.3333	0.00598962	0.00539483	0	6.9787	1	0	0	1
mmyco41934	Putative Protein	-	1045478	1045414	21.3333	0.00325075	0.00498135	0	11.4936	1	0	0	2
mmyco25061	Putative Protein	-	1040866	1040802	21.3333	0.0201023	0.0167728	0	4.64026	1	0	0	0
mmyco25069	Putative Protein	-	1040398	1040334	21.3333	0.00282798	0.00467439	0	6.18925	1	0	0	1
mmyco25088	Putative Protein	-	1039468	1039404	21.3333	0.0107701	0.00717708	0	8.74391	1	0	0	1
mmyco25097	Putative Protein	-	1038049	1037985	21.3333	0.00199199	0.00366679	0	4.65007	1	0	0	1
mmyco25121	Putative Protein	-	1036678	1036614	21.3333	0.00339649	0.00403635	0	2.10624	1	0	0	0
mmyco33900	Putative Protein	-	1032198	1032134	21.3333	0.00941371	0.0088692	0	6.54394	1	0	0	0
mmyco42017	Putative Protein	-	1030742	1030678	21.3333	0.00195765	0.00326667	0	0	0	0	0	2
mmyco25141	Putative Protein	-	1029655	1029591	21.3333	0.000573463	0.00126065	0	0	0	0	0	2
mmyco25157	Putative Protein	-	1027762	1027698	21.3333	0.00438156	0.00421492	0	1.04663	0	0	0	3
mmyco33922	Putative Protein	-	1026864	1026800	21.3333	0.0118536	0.00944094	0	5.04432	1	0	0	0
mmyco42081	Putative Protein	-	1021610	1021546	21.3333	0.00652261	0.0051516	0	3.16734	1	0	0	0
mmyco25198	Putative Protein	-	1018432	1018368	21.3333	0.0298125	0.0235214	0	0	0	0	0	2
mmyco34050	Putative Protein	-	1013853	1013789	21.3333	0.00356009	0.00543046	0	6.06382	1	0	0	0
mmyco42137	Putative Protein	-	1012064	1012000	21.3333	0.00463036	0.00497081	0	5.00993	1	0	0	0
mmyco34078	Putative Protein	-	1012020	1011956	21.3333	0.0175513	0.0121072	0	4.94167	1	0	0	2
mmyco34106	Putative Protein	-	1006674	1006610	21.3333	0.00289997	0.00532839	0	1.44025	0	0	0	1
mmyco42236	Putative Protein	-	1000202	1000138	21.3333	0.00154613	0.0025502	0	0.0434783	0	0	0	0
mmyco42274	Putative Protein	-	997607	997543	21.3333	0.0746586	0.0408223	0	0.0942029	0	0	0	2
mmyco42311	Putative Protein	-	994460	994396	21.3333	0.000729091	0.00185975	0	0	0	0	0	0
mmyco42323	Putative Protein	-	993572	993508	21.3333	0.00236515	0.00331247	0	2.47822	1	0	0	2
mmyco42352	Putative Protein	-	989939	989875	21.3333	0.00510306	0.00781332	0	0	0	0	0	2
mmyco25485	Putative Protein	-	986986	986922	21.3333	0.00514482	0.0103436	0	0.485507	0	0	0	1
mmyco34279	Putative Protein	-	979746	979682	21.3333	0.0260055	0.0174751	0	0	0	0	0	0
mmyco34282	Putative Protein	-	978573	978509	21.3333	0.0187762	0.0122051	0	4.68086	1	0	0	0
mmyco25585	Putative Protein	-	977503	977439	21.3333	0.00556002	0.00782846	0	5.54903	1	0	0	1
mmyco25600	Putative Protein	-	976636	976572	21.3333	0.0123764	0.00942823	0	4.64689	1	0	0	0
mmyco42468	Putative Protein	-	972221	972157	21.3333	0.00715957	0.00794855	0	6.81411	1	0	0	2
mmyco42496	Putative Protein	-	968762	968698	21.3333	0.0057711	0.00599782	0	7.58603	1	0	0	0
mmyco42536	Putative Protein	-	963113	963049	21.3333	0.00203146	0.00349329	0	0	0	0	0	0
[truncated: 7,550 more rows]
