# Supplementary material for: Unraveling the hidden universe of small proteins in bacterial genomes
Source: Mol Syst Biol. 2019 Feb 22;15(2):e8290. doi: 10.15252/msb.20188290 (PMC6385055; doi:10.15252/msb.20188290)
Supplement: Supplementary file 12 — Dataset EV11 [file MSB-15-e8290-s012.xlsx]

## Sheet: Legend
Dataset EV11. Databases for E.coli. This dataset include genomic information based on a unique identifier (A), the identifier associated if annotated in NCBI (B), ‘Putative Protein’ otherwise, its strand (C), the start and stop position (D and E, following the same rules as in Table S3) and the length of the putative translated sequence in amino acids (F). The following columns (G to I) include t…
This specific dataset includes from columns P-Z 5 samples including RNA-Seq and Ribo-Seq. Las column Z includes the average of RCV values (average of the different Ribo/RNA per sample).

## Sheet: DatasetEV11_Ecoli
													Mass spectrometry searches		Ribo-Seq from Hucker et al. (SRP113660) and Jing W (E-MTAB-2903)
RF_ID	NCBI annotation	strand	start	stop	length	RF_Scores	RF_SD	Type (0 – no hit; 1- ann & func hit; 2- ann hit; 3 – hit; 4 – fragment; 5 – Repeated ; 6 – ann in reference	description	Predicted HRUTPs by PeptideSieve	#PSM	# Unique Peptides	Areas: F1: Sample	Areas: F2: Sample	SRP113660 – bhi – RNA	SRP113660 – bhi – Ribo	SRP113660 – lb – RNA	SRP113660 – lb – Ribo	SRP113660 – nacl – RNA	SRP113660 – nacl – Ribo	E-MTAB-2903 – wt1 – RNA	E-MTAB-2903 – wt1 – Ribo	E-MTAB-2903 – wt2 – RNA	E-MTAB-2903 – wt2 – Ribo	rcv_mean
pecol127707	Putative Protein	-	601303	601476	57	0.0543391	0.0242063	3	0	1	2	1	600000	1100000	0.939546	0	0.733178	0	1.62787	0	62.4156	0	0.212974	0	0
pecol083968	Putative Protein	-	3656408	3656740	110	0.923927	0.0357774	1	ecoli154946||protein hdea precursor	0	2	1	670000	Not detected	22.7992	210.937	17.7914	388.075	39.5021	265.667	1514.59	70737.8	5.16808	76.7371	19.8685
pecol080799	Putative Protein	-	4229453	4230142	229	0.975838	0.00487261	1	ecoli092023||peptidase e	4	1	1	1000000	Not detected	39.2188	89.6219	30.6045	164.883	67.9509	112.875	2605.37	30054.7	8.89004	32.6037	4.9074
pecol136224	Putative Protein	-	3643140	3645221	693	0.937449	0.0172273	1	ecoli095810||oligopeptidase a	18	1	1	1000000	Not detected	85.7614	54.6846	66.9242	100.607	148.591	68.8732	5697.28	18338.5	19.4402	19.8938	1.36932
pecol014402	mnmC	+	2441704	2443770	688	0.873645	0.0653334	6	mnmC	7	1	1	1100000	Not detected	24.1486	7.84465	18.8445	14.4323	41.8402	9.88005	1604.23	2630.71	5.47396	2.85382	0.697609
pecol137767	Putative Protein	-	3378870	3379997	375	0.887887	0.0413399	1	pputi095783||cell division protein zape	7	1	1	1100000	Not detected	62.7443	11.535	48.9627	21.2217	108.711	14.5279	4168.21	3868.26	14.2228	4.19633	0.394797
pecol045058	gltB	+	3354617	3359185	1522	0.879692	0.0201643	6	gltB	40	1	1	1200000	Not detected	38.6225	11.9864	30.1392	22.0521	66.9177	15.0964	2565.76	4019.63	8.75486	4.36054	0.666467
pecol056978	moaB	+	818055	818567	170	0.974408	0.0151606	6	moaB	7	2	1	1300000	1900000	170.183	168.879	132.803	310.697	294.86	212.696	11305.5	56633.5	38.5767	61.4366	2.13104
pecol049982	pgi	+	4233752	4235407	551	0.98968	0.00429331	6	pgi	15	4	3	1800000	8700000	262.242	473.365	204.641	870.881	454.363	596.186	17421.2	158743	59.4445	172.206	3.87637
pecol111440	Putative Protein	-	3442618	3442734	38	0.62604	0.037816	1	pputi047728||50s ribosomal protein l36	0	2	1	1900000	2400000	10048.9	31095.5	7841.71	57208.5	17410.9	39163.7	667567	1.04279e+07	2277.87	11312.3	6.64523
pecol052475	ispH	+	26193	27227	344	0.919009	0.0170342	6	ispH	11	2	1	2000000	1300000	353.227	99.7025	275.642	183.429	612.005	125.572	23465.5	33435.3	80.0688	36.2709	0.606154
pecol087948	Putative Protein	-	2947757	2949100	447	0.928163	0.0359708	6	lcl|U00096.3_cds_AAC75488.1_1195	15	1	1	2000000	Not detected	84.3789	45.3994	65.8453	83.5242	146.196	57.1788	5605.43	15224.7	19.1268	16.5159	1.15544
pecol107059	Putative Protein	-	4245229	4246419	396	0.975996	0.0133767	1	ecoli151092||maltose-binding periplasmic protein precursor	11	1	1	2500000	Not detected	282.654	825.563	220.57	1518.84	489.729	1039.77	18777.2	276853	64.0713	300.333	6.27231
pecol033539	prfA	+	1265012	1266094	360	0.957071	0.0205446	6	prfA	13	1	1	2600000	Not detected	78.0098	49.3111	60.8752	90.7209	135.161	62.1055	5182.32	16536.5	17.6831	17.939	1.35746
pecol029081	ushA	+	504914	506566	550	0.97176	0.00894355	6	ushA	10	2	1	3000000	3600000	57.035	62.7708	44.5075	115.484	98.8195	79.0575	3788.93	21050.2	12.9286	22.8355	2.36346
pecol036899	Putative Protein	+	1853423	1853587	54	0.0127904	0.0116876	3	0	1	2	1	3000000	3100000	0.14744	0	0.115055	0	0.255455	0	9.79466	0	0.0334213	0	0
pecol060692	ydbC	+	1474221	1475081	286	0.894586	0.0234155	6	ydbC	7	2	1	3000000	Not detected	9.60895	15.0173	7.49837	27.6283	16.6486	18.9137	638.339	5036.05	2.17814	5.46316	3.35619
pecol012767	yegD	+	2147611	2149026	471	0.883665	0.0195306	6	yegD	9	1	1	3100000	Not detected	12.6235	2.24623	9.8508	4.13253	21.8716	2.82904	838.601	753.273	2.86147	0.817159	0.382125
pecol080003	Putative Protein	-	4386047	4389370	1107	0.939458	0.0214907	6	lcl|U00096.3_cds_AAC73567.1_246	20	1	1	3500000	Not detected	19.385	5.9566	15.1272	10.9588	33.5867	7.50212	1287.78	1997.55	4.39416	2.16696	0.659878
pecol103988	Putative Protein	-	185978	188650	890	0.91808	0.0282868	1	ecoli147634||protein-pii	25	2	2	3600000	Not detected	25.9971	4.86031	20.2869	8.94183	45.0428	6.12138	1727.03	1629.91	5.89296	1.76814	0.401487
pecol112791	Putative Protein	-	3196801	3199845	1014	0.92071	0.0129772	1	ecoli098324||glutamate-ammonia-ligase adenylyltransferase	19	2	1	3600000	5100000	83.2601	13.9991	64.9722	25.7551	144.257	17.6314	5531.11	4694.61	18.8732	5.09276	0.361073
pecol048397	ilvE	+	3952418	3953413	331	0.897283	0.0252589	6	ilvE	2	2	1	3700000	3300000	45.1349	22.6691	35.2212	41.7058	78.2012	28.5509	2998.39	7602.09	10.2311	8.24682	1.07858
pecol107567	Putative Protein	-	4150447	4153098	883	0.951318	0.0104759	1	ecoli122296||phosphoenolpyruvate carboxylase	27	2	2	3700000	8700000	83.7645	40.9957	65.3659	75.4226	145.131	51.6326	5564.62	13747.9	18.9876	14.9139	1.05102
pecol116767	Putative Protein	-	2519257	2520672	471	0.968572	0.0090468	6	lcl|U00096.3_cds_AAC73774.1_350	12	2	2	3700000	4700000	366.781	398.181	286.219	732.559	635.488	501.494	24365.9	133530	83.1411	144.855	2.33134
pecol102579	Putative Protein	-	441101	441343	80	0.904892	0.0375608	1	ecoli145957||exodeoxyribonuclease vii small subunit	2	2	1	4000000	14000000	235.358	95.1442	183.663	175.043	407.784	119.831	15635.2	31906.6	53.3505	34.6126	0.868129
pecol036013	manA	+	1688498	1689751	417	0.928247	0.0189045	6	manA	6	1	1	4100000	Not detected	62.0108	130.632	48.3903	240.332	107.44	164.526	4119.48	43807.3	14.0565	47.5227	4.52389
pecol041968	csiD	+	2788880	2789962	360	0.968367	0.0197193	6	csiD	9	2	1	4100000	2800000	3.74055	1.43655	2.91895	2.64292	6.48092	1.80929	248.491	481.749	0.847901	0.522606	0.824741
pecol094453	Putative Protein	-	1844999	1847017	672	0.883549	0.0324373	1	ecoli137798||dna topoisomerase iii	16	4	2	4100000	3600000	167.406	32.4278	130.636	59.6596	290.049	40.8416	11121	10874.7	37.9472	11.797	0.415986
pecol045298	acuI	+	3403484	3404458	324	0.972909	0.0205903	6	acuI	6	2	2	4400000	19000000	43.9802	57.3231	34.3201	105.461	76.2005	72.1964	2921.68	19223.3	9.96934	20.8537	2.79901
pecol105323	Putative Protein	-	4563922	4564695	257	0.898281	0.0211472	1	gsulf099679||2-hydroxyglutaryl-coa dehydratase	10	1	1	4400000	Not detected	2.36361	0.237372	1.84445	0.436708	4.09521	0.298961	157.018	79.6027	0.535777	0.0863538	0.215668
pecol087228	Putative Protein	-	3067340	3068080	246	0.963209	0.00971824	2	ssone149935||/inference=coordinates: similar to aa sequence:refseq:np_311820.1	6	2	2	4500000	2500000	135.553	395.714	105.779	728.021	234.86	498.387	9004.99	132703	30.7268	143.957	6.26909
pecol136100	Putative Protein	-	3664986	3665810	274	0.641611	0.0491811	6	lcl|U00096.3_cds_AAC75441.1_1176	6	10	6	4600000	19000000	7.64799	8.48211	5.96813	15.6051	13.251	10.6829	508.068	2844.48	1.73363	3.08572	2.38171
pecol100942	Putative Protein	-	721730	724456	908	0.897589	0.0182751	6	lcl|U00096.3_cds_AAC75139.1_1054	19	1	1	4700000	Not detected	42.0364	6.85289	32.8032	12.6077	72.8327	8.63096	2792.55	2298.12	9.52872	2.49302	0.35009
pecol112155	Putative Protein	-	3317554	3318018	154	0.794838	0.0676806	1	sente108122||ribosome maturation factor rimp	4	1	1	4700000	Not detected	386.487	409.933	301.596	754.182	669.63	516.296	25674.9	137471	87.608	149.13	2.27777
pecol001112	rnhB	+	204493	205089	198	0.963896	0.0120271	6	rnhB	7	2	1	5000000	3400000	103.264	38.6051	80.5827	71.0245	178.917	48.6218	6860.03	12946.3	23.4078	14.0442	0.802834
pecol019591	accB	+	3405436	3405906	156	0.895448	0.0362198	6	accB	3	2	1	5000000	4500000	642.821	921.167	501.627	1694.73	1113.76	1160.18	42703.7	308914	145.713	335.113	3.07737
pecol149559	Putative Protein	-	1338570	1339223	217	0.874753	0.0227574	1	ecoli140238||gtp cyclohydrolase ii	8	1	1	5000000	Not detected	113.979	235.728	88.9441	433.685	197.482	296.891	7571.84	79051.6	25.8366	85.756	4.44137
pecol085570	Putative Protein	-	3372683	3373576	297	0.975894	0.0084858	6	lcl|U00096.3_cds_AAC73371.2_142	4	2	1	5100000	4300000	489.787	1143.41	382.206	2103.6	848.609	1440.08	32537.3	383442	111.024	415.962	5.01332
pecol073850	recG	+	3825177	3827291	704	0.882869	0.0300532	6	recG	21	3	2	5200000	7700000	39.7715	11.642	31.0358	21.4186	68.9086	14.6627	2642.09	3904.16	9.01533	4.23527	0.62862
pecol114179	Putative Protein	-	2959060	2962428	1122	0.952403	0.00737343	1	sente134686||exodeoxyribonuclease v gamma chain	17	2	1	5200000	5400000	33.3471	6.1255	26.0225	11.2695	57.7776	7.71484	2215.31	2054.19	7.55906	2.2284	0.39447
pecol019984	yheT	+	3483202	3484224	340	0.960132	0.0224509	6	yheT	10	2	1	5300000	4400000	37.6142	7.84471	29.3524	14.4324	65.1708	9.88012	2498.78	2630.73	8.52631	2.85384	0.447874
pecol030982	moaC	+	818570	819055	161	0.959857	0.0181969	6	moaC	6	1	1	5300000	Not detected	173.813	160.085	135.635	294.519	301.15	201.621	11546.7	53684.5	39.3995	58.2375	1.97788
pecol113190	Putative Protein	-	3136663	3138525	620	0.980129	0.00768109	6	lcl|U00096.3_cds_AAC77143.1_2005	10	2	1	5300000	Not detected	62.0962	26.9539	48.4569	49.5889	107.588	33.9475	4125.15	9039.01	14.0758	9.80561	0.932156
pecol049810	nudC	+	4196903	4197676	257	0.888608	0.0685619	6	nudC	8	1	1	5500000	Not detected	59.4623	30.5526	46.4016	56.2096	103.025	38.4798	3950.18	10245.8	13.4788	11.1148	1.10341
pecol073339	yiaG	+	3719478	3719768	96	0.737128	0.108386	6	yiaG	2	1	1	5500000	Not detected	15.9876	50.3471	12.476	92.627	27.7003	63.4104	1062.08	16883.9	3.62404	18.3159	6.76274
pecol153110	Putative Protein	-	690906	691784	292	0.93564	0.0213821	6	lcl|U00096.3_cds_AAT48144.3_1270	10	1	1	5600000	Not detected	111.9	47.6349	87.3215	87.6371	193.879	59.9944	7433.7	15974.4	25.3653	17.3292	0.914169
pecol044886	Putative Protein	+	3319472	3319561	29	0.00190476	0.00244352	3	0	0	1	1	5700000	Not detected	24.7708	12.0606	19.33	22.1886	42.9182	15.1898	1645.57	4044.52	5.615	4.38753	1.04558
pecol121009	Putative Protein	-	1792267	1792731	154	0.733287	0.0757112	6	lcl|U00096.3_cds_AAC73331.1_122	5	2	1	5700000	9300000	77.8607	76.6748	60.7588	141.064	134.902	96.5691	5172.41	25712.9	17.6493	27.8937	2.11478
pecol058104	matP	+	1018485	1018937	150	0.977258	0.0187447	6	matP	4	3	1	5800000	2800000	74.6281	69.4815	58.2362	127.83	129.301	87.5094	4957.67	23300.7	16.9165	25.2768	1.9994
pecol131197	Putative Protein	-	4559259	4559312	17	0.0210095	0.00821278	0	0	0	1	1	5800000	Not detected	64.7833	190.34	50.5539	350.181	112.244	239.726	4303.66	63830.5	14.6849	69.244	6.30954
pecol037762	amyA	+	2006156	2007643	495	0.98098	0.00681882	6	amyA	9	2	2	5900000	18000000	20.9884	6.58152	16.3783	12.1085	36.3647	8.28919	1394.29	2207.12	4.7576	2.3943	0.673409
pecol138160	Putative Protein	-	3308040	3308924	294	0.758605	0.0828541	1	ecoli127627||lipoprotein nlpi precursor	6	2	2	5900000	Not detected	762.452	35.5875	594.982	65.4728	1321.03	44.8212	50650.9	11934.3	172.831	12.9465	0.100234
pecol152348	Putative Protein	-	843255	845615	786	0.882454	0.0222921	1	sente011599||transporter, small conductance mechanosensitive ion channel	12	2	1	5900000	7600000	5.27189	1.58746	4.11394	2.92056	9.13413	1.99935	350.221	532.357	1.19502	0.577506	0.646649
pecol074584	ilvD	+	3953478	3955328	616	0.973781	0.00986708	6	ilvD	16	3	2	6000000	12000000	33.2531	4.64565	25.9492	8.54691	57.6147	5.85102	2209.06	1557.92	7.53775	1.69005	0.300016
pecol098733	Putative Protein	-	1121561	1122607	348	0.896814	0.0474628	1	ecoli170903||dihydroorotase	5	2	2	6000000	Not detected	72.3961	98.3934	56.4945	181.021	125.434	123.923	4809.4	32996.3	16.4106	35.7947	2.91865
pecol078798	Putative Protein	-	4623101	4624117	338	0.963281	0.0135256	1	ecoli148815||lipoate-protein ligase a	5	1	1	6100000	Not detected	50.5927	53.6963	39.4801	98.7886	87.6573	67.6285	3360.95	18007.1	11.4682	19.5343	2.27923
pecol109389	Putative Protein	-	3807064	3808134	356	0.757441	0.0749117	6	lcl|U00096.3_cds_AAC76645.1_1730	7	2	1	6100000	5200000	111.671	21.9819	87.143	40.4415	193.483	27.6854	7418.51	7371.63	25.3134	7.99683	0.422722
pecol146230	Putative Protein	-	1909308	1910099	263	0.972751	0.0121582	6	lcl|U00096.3_cds_AAC73608.1_271	11	2	2	6100000	6000000	171.266	189.105	133.648	347.908	296.737	238.17	11377.5	63416.3	38.8222	68.7947	2.37117
pecol021547	mtlD	+	3774106	3775572	488	0.927351	0.0518186	6	mtlD	8	1	1	6200000	Not detected	76.751	71.03	59.8928	130.679	132.979	89.4597	5098.69	23820	17.3977	25.8401	1.98742
pecol021716	waaA	+	3808540	3809817	425	0.956502	0.0200332	6	waaA	12	2	1	6300000	Not detected	37.172	23.5502	29.0073	43.3269	64.4046	29.6607	2469.4	7897.58	8.42607	8.56738	1.36054
pecol028947	ybaY	+	475379	475951	190	0.816741	0.0425173	6	ybaY	4	3	1	6300000	7900000	27.3725	65.8616	21.3602	121.17	47.4259	82.9503	1818.4	22086.7	6.20474	23.9599	5.16713
pecol111723	Putative Protein	-	3390583	3392028	481	0.976439	0.00972401	6	lcl|U00096.3_cds_AAC77192.1_2035	9	4	3	6300000	32000000	134.351	97.7898	104.841	179.91	232.778	123.163	8925.18	32793.8	30.4545	35.5751	1.56309
pecol140043	Putative Protein	-	2999136	2999915	259	0.654155	0.0922578	6	lcl|U00096.3_cds_AAC76637.2_1726	12	2	1	6400000	4200000	51.5569	46.6456	40.2326	85.817	89.328	58.7484	3425.01	15642.6	11.6868	16.9693	1.94292
pecol000493	murC	+	100765	102240	491	0.977443	0.00679105	6	murC	7	1	1	6500000	Not detected	288.871	75.6905	225.421	139.253	500.5	95.3294	19190.2	25382.8	65.4806	27.5356	0.56269
pecol020828	gadE	+	3658288	3658893	201	0.830193	0.0664174	6	gadE	7	3	2	6500000	11000000	1.31513	2.78923	1.02627	5.13154	2.27861	3.51294	87.3664	935.371	0.298111	1.0147	4.55457
pecol091397	Putative Protein	-	2349935	2351068	377	0.962687	0.00709243	1	ecoli134056||glycerophosphoryl diester phosphodiesterase, periplasmic precursor	11	2	1	6500000	5900000	2619.84	2066.9	2044.4	3802.61	4539.16	2603.18	174040	693136	593.86	751.921	1.69425
pecol132217	Putative Protein	-	4377189	4377722	177	0.865104	0.047919	1	ecoli150031||outer membrane lipoprotein blc precursor	9	2	1	6600000	44000000	4.31882	13.4925	3.3702	24.823	7.48283	16.9933	286.906	4524.71	0.978981	4.90845	6.709
pecol138054	Putative Protein	-	3328239	3328715	158	0.969509	0.00264337	6	lcl|U00096.3_cds_AAC76431.2_1619	8	1	1	6600000	Not detected	195.808	338.537	152.799	622.83	339.258	426.375	13007.8	113529	44.3852	123.157	3.71286
pecol058905	hinT	+	1161867	1162244	125	0.935888	0.018468	6	hinT	3	2	1	6700000	3900000	182.85	442.254	142.688	813.644	316.808	557.002	12147.1	148310	41.4481	160.888	5.19406
pecol102711	Putative Protein	-	412607	415753	1048	0.922816	0.00644919	1	ecoli146088||exonuclease sbcc	22	4	2	6700000	7700000	40.903	12.5344	31.9188	23.0604	70.869	15.7867	2717.26	4203.43	9.27181	4.55992	0.658084
pecol045923	yrfF	+	3526469	3528604	711	0.958357	0.0297997	6	yrfF	14	2	1	6800000	4500000	35.5273	16.098	27.7238	29.6166	61.555	20.2749	2360.14	5398.47	8.05326	5.85632	0.973064
pecol031635	ftsK	+	933224	937213	1329	0.94082	0.010154	6	ftsK	22	2	2	6900000	Not detected	83.4738	28.9948	65.139	53.3436	144.628	36.5178	5545.3	9723.4	18.9217	10.548	0.745935
pecol126443	Putative Protein	-	847258	848004	248	0.978777	0.00484879	6	lcl|U00096.3_cds_1573	7	1	1	7000000	Not detected	88.3308	366.7	68.9292	674.642	153.043	461.845	5867.96	122973	20.0226	133.402	8.91518
pecol128761	Putative Protein	-	388753	389760	335	0.97768	0.00921432	1	ecoli146238||delta-aminolevulinic acid dehydratase	9	3	2	7000000	7600000	156.918	183.983	122.452	338.486	271.878	231.72	10424.3	61698.8	35.5699	66.9315	2.51788
pecol059973	pyrF	+	1341861	1342658	265	0.890793	0.0449199	6	pyrF	10	2	1	7200000	8600000	117.248	62.2862	91.4946	114.592	203.145	78.4472	7788.96	20887.7	26.5775	22.6592	1.14082
pecol128993	Putative Protein	-	346810	346848	12	0.000685714	0.00137143	0	0	0	1	1	7300000	Not detected	0	0	0	0	0	0	0	0	0	0	0
pecol014930	cysK	+	2532409	2533380	323	0.979021	0.0147805	6	cysK	9	2	1	7400000	Not detected	111.309	220.946	86.8603	406.488	192.855	278.273	7394.44	74094.2	25.2313	80.3781	4.26272
pecol066448	yfdC	+	2465301	2466233	310	0.971642	0.0193309	6	yfdC	0	1	1	7500000	Not detected	5.81045	2.94827	4.5342	5.42414	10.0672	3.71324	385.998	988.705	1.3171	1.07256	1.08966
pecol077191	amiB	+	4396050	4397402	450	0.959631	0.0246334	6	amiB	12	4	2	7500000	7000000	152.578	21.0797	119.064	38.7817	264.358	26.5491	10136	7069.08	34.586	7.66862	0.296691
pecol126411	Putative Protein	-	854824	855744	306	0.962466	0.00946722	1	ecoli144145||protein ybis precursor	5	3	2	7500000	13000000	185.871	135.116	145.045	248.582	322.042	170.174	12347.7	45311.2	42.1328	49.154	1.56109
pecol101050	Putative Protein	-	701603	702751	382	0.946809	0.0115793	6	lcl|U00096.3_cds_1506	7	4	2	7600000	12000000	211.395	163.052	164.963	299.977	366.265	205.358	14043.3	54679.5	47.9186	59.3169	1.65639
pecol128192	Putative Protein	-	503476	504696	406	0.853098	0.0333412	1	ecoli174785||fosmidomycin resistance protein	4	1	1	7600000	Not detected	6.71288	7.48565	5.23842	13.7719	11.6308	9.4279	445.948	2510.32	1.52166	2.72322	2.3947
pecol066211	yfcH	+	2421708	2422601	297	0.956294	0.0148535	6	yfcH	9	1	1	7700000	Not detected	83.5985	24.902	65.2364	45.8139	144.844	31.3632	5553.59	8350.9	18.9499	9.05914	0.639687
pecol031478	amiD	+	904913	905743	276	0.927729	0.0195149	6	amiD	6	1	1	7800000	Not detected	65.22	12.9948	50.8946	23.9073	113.001	16.3664	4332.68	4357.8	14.7839	4.72739	0.427877
pecol041676	pheA	+	2737745	2738905	386	0.97114	0.0212455	6	pheA	8	6	3	7800000	6000000	7.10087	13.2915	5.54119	24.4533	12.303	16.7402	471.723	4457.32	1.60961	4.83535	4.01971
pecol106031	Putative Protein	-	4439872	4441215	447	0.981772	0.0109628	6	lcl|U00096.3_cds_AAT48144.3_1270	7	2	1	7800000	8300000	27.4561	20.3793	21.4254	37.4932	47.5707	25.667	1823.95	6834.22	6.22369	7.41383	1.59398
pecol059509	hemA	+	1263516	1264970	484	0.947914	0.0142928	6	hemA	8	4	2	7900000	7500000	91.7731	33.8378	71.6154	62.2537	159.007	42.6175	6096.64	11347.5	20.8029	12.3099	0.791805
pecol056104	tatE	+	658947	659150	67	0.820662	0.117314	6	tatE	3	1	1	8000000	Not detected	268.218	893.753	209.305	1644.3	464.718	1125.65	17818.2	299720	60.7991	325.14	7.15584
pecol126121	Putative Protein	-	908293	909294	333	0.969828	0.0116343	1	ecoli143677||low-specificity l-threonine aldolase	11	1	1	8000000	Not detected	56.8885	53.7322	44.3931	98.8547	98.5657	67.6738	3779.2	18019.1	12.8954	19.5473	2.02834
pecol009121	fdnH	+	1550461	1551345	294	0.91385	0.0482997	6	fdnH	10	6	3	8100000	11000000	25.6756	13.8843	20.036	25.5438	44.4858	17.4867	1705.67	4656.09	5.82009	5.05098	1.16127
pecol059317	ycgN	+	1228800	1229276	158	0.916567	0.0234126	6	ycgN	2	1	1	8200000	Not detected	24.6193	41.4257	19.2117	76.2136	42.6556	52.1741	1635.5	13892.1	5.58064	15.0703	3.61349
pecol081689	Putative Protein	-	4053869	4055338	489	0.930148	0.00794147	6	lcl|U00096.3_cds_AAC75544.2_1225	16	5	3	8200000	10000000	47.067	16.0644	36.7289	29.5547	81.5487	20.2325	3126.74	5387.19	10.669	5.84408	0.732957
pecol119975	Putative Protein	-	1959280	1959852	190	0.890115	0.0446511	1	ecoli166117||protein yecm	3	3	2	8200000	7900000	50.7184	22.2548	39.5783	40.9437	87.8753	28.0292	3369.31	7463.17	11.4968	8.09613	0.942302
pecol017483	mocA	+	3015160	3015738	192	0.650635	0.108514	6	mocA	3	2	2	8400000	25000000	7.04868	17.3216	5.50046	31.8677	12.2126	21.8159	468.256	5808.81	1.59778	6.30146	5.2773
pecol083005	Putative Protein	-	3811250	3811417	55	0.542752	0.0763121	1	ecoli094923||50s ribosomal protein l33	1	2	1	8400000	9000000	4763.86	16573	3717.5	30490.5	8253.92	20873.1	316471	5.55778e+06	1079.86	6029.13	7.47092
pecol098094	Putative Protein	-	1225385	1226095	236	0.825106	0.0548177	1	ecoli169834||septum site-determining protein minc	6	2	1	8400000	7900000	210.852	83.138	164.539	152.955	365.325	104.709	14007.3	27880.4	47.7956	30.2449	0.846746
pecol144303	Putative Protein	-	2247063	2248532	489	0.948022	0.0229028	6	lcl|U00096.3_cds_AAC76395.2_1608	3	2	1	8400000	7000000	53.4173	21.4207	41.6844	39.409	92.5514	26.9785	3548.6	7183.43	12.1085	7.79265	0.861157
pecol003476	insL1	+	608059	609177	372	0.694578	0.105955	6	insL1	0	2	1	8500000	8700000	52.9066	13.9612	41.2858	25.6853	91.6665	17.5836	3514.67	4681.89	11.9928	5.07896	0.566687
pecol082754	Putative Protein	-	3850802	3851092	96	0.983402	0.0602695	6	lcl|U00096.3_cds_AAC73189.1_40	4	1	1	8600000	Not detected	8.59071	4.6266	6.70379	8.51187	14.8844	5.82704	570.695	1551.53	1.94732	1.68312	1.15655
pecol131420	Putative Protein	-	4519338	4520324	328	0.846142	0.0515465	1	atume18362||transcriptional regulator	9	1	1	8700000	Not detected	178.475	58.3991	139.273	107.441	309.227	73.5515	11856.4	19584.1	40.4563	21.2451	0.702684
pecol025142	cysQ	+	4436755	4437495	246	0.970191	0.00883682	6	cysQ	5	2	1	8800000	8200000	74.72	116.393	58.308	214.136	129.461	146.593	4963.77	39032.5	16.9374	42.3429	3.3452
pecol012872	yegQ	+	2165668	2167029	453	0.990968	0.00407927	6	yegQ	10	2	1	8900000	3500000	103.757	80.8608	80.9674	148.765	179.771	101.841	6892.78	27116.7	23.5195	29.4165	1.6736
pecol116332	Putative Protein	-	2595874	2596737	287	0.864969	0.0360297	1	sonei039062||neutral zinc metallopeptidase family protein	6	4	2	8900000	8400000	122.211	100.781	95.3677	185.414	211.744	126.93	8118.68	33797	27.7025	36.6633	1.77093
pecol008570	paaX	+	1463539	1464489	316	0.871266	0.0488845	6	paaX	7	2	1	9000000	11000000	36.3639	13.2762	28.3767	24.425	63.0045	16.7208	2415.71	4452.16	8.24289	4.82975	0.784031
pecol046590	dctR	+	3654683	3655213	176	0.852597	0.0684094	6	dctR	2	2	2	9000000	Not detected	0.274887	0.0387519	0.214509	0.0712945	0.476273	0.0488066	18.2612	12.9955	0.0623109	0.0140976	0.30274
pecol150313	Putative Protein	-	1209696	1209977	93	0.0252197	0.0171379	3	0	5	2	1	9000000	9500000	0	0	0	0	0	0	0	0	0	0	0
pecol045996	feoB	+	3540395	3542728	777	0.971229	0.00791913	6	feoB	17	4	3	9100000	24000000	110.793	80.2779	86.4577	147.693	191.961	101.107	7360.17	26921.2	25.1143	29.2044	1.55602
pecol149495	Putative Protein	-	1348980	1350185	401	0.662499	0.101862	2	ecoli169095||hypothetical protein yciw	14	2	1	9100000	7300000	6.70117	1.18645	5.22927	2.18279	11.6105	1.49429	445.17	397.875	1.51901	0.431619	0.380215
pecol098588	Putative Protein	-	1146011	1146634	207	0.926952	0.0290403	1	ecoli170751||maf-like protein ycef	2	1	1	9200000	Not detected	13.8901	39.5057	10.8392	72.6813	24.0661	49.756	922.741	13248.3	3.14858	14.3718	6.10782
pecol021602	yibQ	+	3788101	3789060	319	0.959762	0.0129566	6	yibQ	6	5	2	9300000	21000000	17.9294	12.5163	13.9913	23.0271	31.0646	15.7638	1191.08	4197.35	4.0642	4.55333	1.49914
pecol083778	Putative Protein	-	3683630	3685618	662	0.902707	0.0167815	6	lcl|U00096.3_cds_AAC77031.1_1948	15	1	1	9300000	Not detected	25.6323	9.3531	20.0023	17.2075	44.4108	11.7799	1702.8	3136.57	5.81028	3.40258	0.783608
pecol086238	Putative Protein	-	3255341	3256651	436	0.951347	0.0152352	1	sonei167277||upf0597 family protein	14	1	1	9300000	Not detected	95.8427	87.9814	74.7911	161.865	166.058	110.809	6366.99	29504.6	21.7254	32.0069	1.97135
pecol124582	Putative Protein	-	1193827	1194288	153	0.968505	0.0124691	1	sente059968||phosphatase nudj	5	1	1	9400000	Not detected	30.7053	41.6111	23.961	76.5547	53.2004	52.4076	2039.81	13954.3	6.96022	15.1378	2.91022
pecol131930	Putative Protein	-	4431321	4431983	220	0.957879	0.0171801	1	sente101331||regulator of cell morphogenesis and no signaling	7	1	1	9400000	Not detected	21.7942	34.0815	17.0072	62.702	37.7609	42.9244	1447.83	11429.3	4.94027	12.3986	3.35822
pecol119842	Putative Protein	-	1987507	1987758	83	0.75	0.0766569	2	ecoli165983||hypothetical protein	2	3	2	9500000	17000000	20.6243	137.366	16.0943	252.72	35.7339	173.007	1370.11	46065.6	4.67508	49.9724	14.3031
pecol016314	gabD	+	2791273	2792721	482	0.960715	0.0160037	6	gabD	12	3	2	9600000	13000000	10.9667	22.851	8.55789	42.0404	19.001	28.7799	728.536	7663.08	2.48591	8.31298	4.47466
pecol067853	pka	+	2719953	2722613	886	0.907501	0.0163532	6	pka	18	7	4	9600000	10000000	81.2699	14.7961	63.4192	27.2214	140.809	18.6351	5398.89	4961.88	18.4221	5.38269	0.390975
pecol041206	sseA	+	2652335	2653339	334	0.891356	0.0363618	6	sseA	8	1	1	9700000	Not detected	67.9428	275.264	53.0194	506.422	117.718	346.685	4513.55	92310.1	15.4011	100.139	8.70038
pecol026820	ddlB	+	102233	103153	306	0.940476	0.0348416	6	ddlB	10	1	1	9800000	Not detected	387.58	73.6522	302.449	135.503	671.524	92.7623	25747.6	24699.3	87.8557	26.7941	0.408091
pecol002980	allR	+	533011	533826	271	0.849429	0.0487224	6	allR	8	2	2	9900000	Not detected	115.406	51.2504	90.057	94.2888	199.953	64.548	7666.58	17186.9	26.1599	18.6445	0.95368
pecol094186	Putative Protein	-	1888061	1889812	583	0.982946	0.0123154	6	lcl|U00096.3_cds_AAC73687.1_323	7	1	1	9900000	Not detected	44.195	9.14056	34.4877	16.8165	76.5727	11.5122	2935.95	3065.29	10.018	3.32526	0.444151
pecol007575	oppA	+	1301110	1302813	567	0.856538	0.02946	6	oppA	12	3	2	10000000	6800000	500.348	459.796	390.448	845.918	866.908	579.096	33239	154193	113.418	167.27	1.97344
pecol014682	evgA	+	2483755	2484369	204	0.900903	0.0424536	6	evgA	6	1	1	10000000	Not detected	25.6788	151.779	20.0385	279.239	44.4913	191.161	1705.89	50899.3	5.82082	55.2161	12.6932
pecol017439	xdhB	+	3002614	3003492	292	0.965165	0.0132446	6	xdhB	10	3	2	10000000	6500000	9.18523	6.47283	7.16773	11.9085	15.9144	8.15229	610.19	2170.67	2.08209	2.35476	1.51334
pecol021601	envC	+	3786814	3788097	427	0.934373	0.013613	6	envC	13	2	2	10000000	Not detected	90.2127	30.7428	70.3977	56.5597	156.303	38.7195	5992.98	10309.6	20.4492	11.184	0.731826
pecol036838	ynjE	+	1839452	1840774	440	0.968333	0.0169508	6	ynjE	13	2	1	10000000	6400000	7.39792	6.11085	5.77299	11.2425	12.8177	7.6964	491.456	2049.28	1.67695	2.22308	1.77388
pecol049278	sodA	+	4100804	4101430	208	0.972539	0.00920369	6	sodA	3	2	1	10000000	8400000	393.409	1466.59	306.998	2698.18	681.625	1847.12	26134.8	491821	89.1772	533.533	8.00563
pecol049956	yjbB	+	4227731	4229362	543	0.916905	0.0213562	6	yjbB	6	2	2	10000000	Not detected	24.3007	14.8358	18.9631	27.2945	42.1036	18.6852	1614.34	4975.21	5.50843	5.39715	1.31107
pecol050926	hflX	+	4400672	4401952	426	0.918529	0.0172797	6	hflX	11	1	1	10000000	Not detected	194.547	15.0509	151.816	27.6901	337.075	18.956	12924.1	5047.32	44.0996	5.47538	0.166138
pecol071071	yhbU	+	3301458	3302480	340	0.963501	0.0153997	6	yhbU	8	4	3	10000000	33000000	11.2815	7.42948	8.80356	13.6685	19.5465	9.35716	749.449	2491.48	2.55727	2.70278	1.41424
pecol072117	nirD	+	3496551	3496877	108	0.877538	0.0444392	6	nirD	1	2	1	10000000	11000000	25.7797	10.2482	20.1173	18.8543	44.6662	12.9072	1712.59	3436.73	5.8437	3.7282	0.853689
pecol090203	Putative Protein	-	2556410	2557297	295	0.973213	0.00985687	1	ecoli103183||ethanolamine ammonia-lyase light chain	8	3	2	10000000	10000000	29.3585	31.9318	22.91	58.7471	50.8668	40.217	1950.33	10708.4	6.65492	11.6165	2.33572
pecol111454	Putative Protein	-	3439141	3439509	122	0.734413	0.0523236	1	gsulf008498||molecular chaperone dnaj	4	2	1	10000000	11000000	42.1176	16.7255	32.8666	30.771	72.9734	21.0652	2797.94	5608.9	9.54713	6.0846	0.852799
pecol037329	yebK	+	1936652	1937521	289	0.926465	0.039085	6	yebK	6	5	3	11000000	12000000	89.9548	78.632	70.1965	144.665	155.857	99.0342	5975.85	26369.3	20.3908	28.6057	1.87718
pecol049342	uspD	+	4113293	4113721	142	0.953529	0.0121677	6	uspD	2	2	1	11000000	9400000	53.3731	151.294	41.6499	278.346	92.4748	190.549	3545.67	50736.5	12.0985	55.0395	6.08738
pecol066469	gtrB	+	2468214	2469134	306	0.672714	0.0469858	6	gtrB	5	2	2	11000000	18000000	61.4301	258.547	47.9371	475.666	106.434	325.63	4080.9	86703.8	13.9248	94.0572	9.03836
pecol069930	rsmE	+	3091107	3091865	252	0.893204	0.0324481	6	rsmE	7	1	1	11000000	Not detected	76.5481	16.9318	59.7345	31.1506	132.628	21.325	5085.22	5678.09	17.3518	6.15965	0.475008
pecol074874	pldA	+	4004862	4005731	289	0.81716	0.056504	6	pldA	6	2	1	11000000	15000000	68.4482	102.878	53.4137	189.271	118.594	129.571	4547.13	34500.1	15.5157	37.4261	3.22769
pecol074929	rmuC	+	4017333	4018760	475	0.967804	0.0224243	6	rmuC	21	5	4	11000000	18000000	89.2991	23.9214	69.6848	44.0098	154.72	30.1281	5932.29	8022.05	20.2421	8.7024	0.575269
pecol078173	uxuR	+	4554576	4555349	257	0.967446	0.0255385	6	uxuR	5	2	1	11000000	12000000	238.666	58.9422	186.244	108.44	413.516	74.2356	15855	19766.3	54.1004	21.4427	0.530355
pecol084441	Putative Protein	-	3571316	3573502	728	0.928017	0.0250458	1	ecoli155379||1,4-alpha-glucan branching enzyme	13	3	2	11000000	18000000	186.739	32.9083	145.722	60.5436	323.546	41.4468	12405.4	11035.8	42.3296	11.9718	0.378445
pecol104873	Putative Protein	-	5075	5167	30	0.00220159	0.00204933	3	0	1	1	1	11000000	Not detected	0.659198	0	0.514407	0	1.14213	0	43.7916	0	0.149426	0	0
pecol105143	Putative Protein	-	4597150	4599441	763	0.914973	0.0195821	1	ecoli119621||phosphoglycerol transferase i	15	6	5	11000000	21000000	73.7659	24.0834	57.5635	44.3079	127.808	30.3322	4900.39	8076.39	16.7211	8.76135	0.701123
pecol137130	Putative Protein	-	3476607	3477419	270	0.990674	0.00404486	6	lcl|U00096.3_cds_AAC77164.2_2019	8	2	1	11000000	14000000	511.001	1375.88	398.761	2531.3	885.366	1732.87	33946.7	461402	115.833	500.533	5.78215
pecol143397	Putative Protein	-	2411439	2412107	222	0.874875	0.0398061	6	lcl|U00096.3_cds_AAC74399.1_702	3	3	2	11000000	9800000	172.632	18.3165	134.714	33.6982	299.103	23.069	11468.2	6142.46	39.1318	6.6634	0.227853
pecol143716	Putative Protein	-	2351016	2352374	452	0.948878	0.0395042	6	lcl|U00096.3_cds_AAC76128.2_1483	8	5	3	11000000	18000000	2138.35	2215.56	1668.67	4076.12	3704.92	2790.42	142054	742990	484.716	806.003	2.22504
pecol004820	rlmF	+	842251	843258	335	0.957881	0.0187072	6	rlmF	6	2	1	12000000	11000000	22.1255	21.2815	17.2657	39.1531	38.3349	26.8033	1469.83	7136.78	5.01536	7.74205	2.06558
pecol004977	gsiA	+	867412	869391	659	0.911277	0.0154737	6	gsiA	22	2	2	12000000	8900000	20.3108	5.10015	15.8496	9.38308	35.1907	6.42345	1349.28	1710.34	4.60401	1.85539	0.539247
pecol007969	pspA	+	1368079	1368747	222	0.969131	0.00943409	6	pspA	4	3	2	12000000	22000000	133.092	268.923	103.859	494.755	230.597	338.698	8841.54	90183.3	30.1691	97.8318	4.33916
pecol012971	yegU	+	2180095	2181099	334	0.988677	0.00809449	6	yegU	13	2	2	12000000	1700000	19.2413	20.2336	15.015	37.2251	33.3376	25.4835	1278.23	6785.34	4.36157	7.36081	2.25824
pecol018686	ygjP	+	3235924	3236463	179	0.685339	0.0628234	6	ygjP	7	1	1	12000000	Not detected	20.1324	25.1486	15.7104	46.2676	34.8816	31.6738	1337.43	8433.6	4.56357	9.14886	2.68257
pecol026851	guaC	+	113444	114487	347	0.973348	0.0182044	6	guaC	8	2	1	12000000	15000000	98.7577	52.7095	77.0658	96.9733	171.109	66.3857	6560.64	17676.2	22.3862	19.1753	1.14617
pecol053764	proB	+	260301	261491	396	0.884228	0.0400982	6	proB	16	2	1	12000000	10000000	135.103	51.9405	105.428	95.5584	234.081	65.4172	8975.14	17418.3	30.625	18.8955	0.825603
pecol058074	pqiB	+	1013199	1014899	566	0.904132	0.0279296	6	pqiB	15	3	3	12000000	55000000	72.3859	31.8155	56.4866	58.5331	125.417	40.0705	4808.72	10669.4	16.4083	11.5742	0.94388
pecol070530	cca	+	3201891	3203129	412	0.966872	0.0139275	6	cca	15	1	1	12000000	Not detected	74.5282	26.3889	58.1583	48.5494	129.128	33.2358	4951.04	8849.52	16.8939	9.60005	0.760381
pecol076323	ubiC	+	4252395	4253003	202	0.769924	0.0642025	6	ubiC	5	3	2	12000000	14000000	51.4945	16.1039	40.1839	29.6274	89.2198	20.2823	3420.86	5400.45	11.6727	5.85846	0.671586
pecol080205	Putative Protein	-	4338254	4340524	756	0.974814	0.0166479	1	ecoli150500||biodegradative arginine decarboxylase	11	1	1	12000000	Not detected	3.95068	0.691863	3.08292	1.27287	6.84499	0.871376	262.45	232.017	0.895532	0.251694	0.37608
pecol090416	Putative Protein	-	2515643	2517949	768	0.793131	0.0400398	6	lcl|U00096.3_cds_AAC73920.1_432	18	3	2	12000000	3300000	26.1873	9.45498	20.4353	17.395	45.3723	11.9082	1739.66	3170.73	5.93607	3.43964	0.775358
pecol091652	Putative Protein	-	2300267	2302753	828	0.937562	0.018667	1	ecoli104595||periplasmic nitrate reductase precursor	18	2	2	12000000	8000000	57.8246	61.8807	45.1236	113.846	100.187	77.9365	3841.38	20751.7	13.1076	22.5117	2.29813
pecol134725	Putative Protein	-	3913830	3915200	456	0.956491	0.0164511	1	ecoli093851||glmu protein	11	1	1	12000000	Not detected	312.78	197.773	244.079	363.857	541.926	249.088	20778.5	66323.4	70.9003	71.9483	1.35788
pecol146888	Putative Protein	-	1792809	1793558	249	0.893498	0.0374688	1	ecoli138090||vitamin b12 transport atp-binding protein btud	6	3	2	12000000	16000000	28.604	9.16962	22.3212	16.87	49.5596	11.5488	1900.21	3075.04	6.48389	3.33583	0.688425
pecol003123	cysS	+	554611	555996	461	0.98695	0.00337151	6	cysS	13	5	4	13000000	12000000	202.385	143.183	157.932	263.423	350.654	180.334	13444.8	48016.5	45.8761	52.0888	1.51931
pecol005582	mukE	+	975595	976326	243	0.962321	0.0173819	6	mukE	8	3	2	13000000	22000000	367.233	196.927	286.571	362.299	636.271	248.022	24395.9	66039.5	83.2435	71.6403	1.15158
pecol015436	xseA	+	2634232	2635602	456	0.902525	0.0112302	6	xseA	13	2	1	13000000	12000000	11.5182	12.51	8.98828	23.0154	19.9566	15.7558	765.175	4195.22	2.61093	4.55102	2.33239
pecol033931	topA	+	1331006	1333645	879	0.941198	0.0213025	6	topA	26	3	2	13000000	14000000	266.699	151.123	208.119	278.03	462.085	190.333	17717.2	50679	60.4547	54.9772	1.21686
pecol044779	yhbV	+	3302471	3303367	298	0.946709	0.0134883	6	yhbV	4	2	1	13000000	11000000	8.49972	3.26733	6.63278	6.01112	14.7267	4.11508	564.651	1095.7	1.9267	1.18863	0.825504
pecol066722	ypdB	+	2500365	2501117	250	0.94204	0.00554324	6	ypdB	4	2	1	13000000	17000000	18.622	8.77979	14.5318	16.1528	32.2647	11.0578	1237.09	2944.31	4.2212	3.19401	1.01249
pecol098051	Putative Protein	-	1233176	1234771	531	0.930286	0.0254533	1	ecoli111318||na(+)/h(+) antiporter 2	8	1	1	13000000	Not detected	33.797	56.5856	26.3736	104.104	58.557	71.2675	2245.19	18976	7.66103	20.5854	3.59551
pecol101244	Putative Protein	-	670574	671605	343	0.860978	0.0191413	1	ecoli174074||dna polymerase iii, delta subunit	9	4	2	13000000	10000000	101.796	13.9097	79.4365	25.5907	176.372	17.5188	6762.45	4664.64	23.0748	5.06025	0.293441
pecol109632	Putative Protein	-	3758017	3759861	614	0.9514	0.0150589	1	ecoli095177||selenocysteine-specific elongation factor	20	5	3	13000000	9900000	69.8159	40.3882	54.4811	74.3048	120.964	50.8674	4637.99	13544.2	15.8257	14.6929	1.24231
pecol110398	Putative Protein	-	3626803	3629538	911	0.919893	0.0191856	1	gsulf064537||multidrug abc transporter atp-binding protein	14	4	3	13000000	19000000	120.23	21.6141	93.8215	39.7649	208.311	27.2221	7987.05	7248.29	27.2534	7.86302	0.386062
pecol116449	Putative Protein	-	2576098	2578377	759	0.962293	0.0105299	6	lcl|U00096.3_cds_AAC75357.1_1144	15	5	3	13000000	36000000	241.991	335.621	188.838	617.464	419.276	422.702	16075.9	112551	54.854	122.096	2.97839
pecol120106	Putative Protein	-	1932115	1932756	213	0.970281	0.0162108	1	ecoli137315||khg/kdpg aldolase	6	1	1	13000000	Not detected	293.043	758.157	228.677	1394.83	507.729	954.871	19467.3	254248	66.4264	275.811	5.55597
pecol123636	Putative Protein	-	1351828	1352634	268	0.975811	0.00824491	1	ecoli140114||peptide transport system atp-binding protein sapf	5	2	2	13000000	Not detected	15.7975	16.8117	12.3276	30.9296	27.3709	21.1737	1049.46	5637.81	3.58095	6.11595	2.28536
pecol127182	Putative Protein	-	710200	710646	148	0.969586	0.0163781	1	sente037242||ferric uptake regulation protein	4	2	2	13000000	22000000	749.033	504.043	584.51	927.321	1297.78	634.823	49759.5	169031	169.789	183.367	1.4451
pecol151125	Putative Protein	-	1062855	1063775	306	0.96903	0.0156729	1	ecoli171924||curved dna-binding protein	4	4	2	13000000	16000000	37.6794	106.376	29.4032	195.707	65.2837	133.976	2503.11	35673.1	8.54109	38.6986	6.06275
pecol001087	skp	+	200482	200967	161	0.969447	0.0184797	6	skp	3	5	2	14000000	14000000	1294.14	2789.15	1009.89	5131.39	2242.24	3512.84	85971.9	935344	293.353	1014.67	4.62831
pecol020915	treF	+	3669592	3671241	549	0.983523	0.0172984	6	treF	10	2	1	14000000	14000000	20.2647	4.63434	15.8136	8.5261	35.1108	5.83678	1346.22	1554.13	4.59356	1.68593	0.491111
pecol041981	gabT	+	2792729	2794015	428	0.964633	0.00900006	6	gabT	12	1	1	14000000	Not detected	9.04977	12.6835	7.06201	23.3347	15.6797	15.9744	601.191	4253.41	2.05138	4.61415	3.00977
pecol066115	yfbR	+	2408862	2409461	199	0.995194	0.00212059	6	yfbR	5	3	2	14000000	17000000	8.4076	15.0324	6.56089	27.6562	14.5671	18.9328	558.531	5041.13	1.90582	5.46867	3.83963
pecol077068	ecnB	+	4376553	4376699	48	0.658159	0.155839	6	ecnB	1	2	1	14000000	14000000	185.809	869.714	144.997	1600.07	321.935	1095.37	12343.6	291659	42.1189	316.395	10.0517
pecol077192	mutL	+	4397409	4399259	616	0.979255	0.00814562	6	mutL	13	2	1	14000000	13000000	220.611	16.0658	172.155	29.5574	382.233	20.2343	14655.6	5387.68	50.0077	5.84461	0.156389
pecol080001	Putative Protein	-	4390457	4391542	361	0.913275	0.0323908	1	sente101554||ribosome biogenesis gtpase rsga	7	2	1	14000000	13000000	141.176	38.6615	110.167	71.1282	244.603	48.6928	9378.55	12965.2	32.0014	14.0647	0.588099
pecol083176	Putative Protein	-	3782642	3783661	339	0.974154	0.0230767	1	ecoli154231||glycerol-3-phosphate dehydrogenase (nad(p)+)	8	2	1	14000000	13000000	411.169	144.609	320.857	266.047	712.395	182.13	27314.6	48494.8	93.2028	52.6077	0.75528
pecol083221	Putative Protein	-	3776171	3776380	69	0.922388	0.0355118	2	ssone051738||/inference=coordinates: similar to aa sequence:refseq:yp_588470.1	3	2	1	14000000	15000000	147.689	206.585	115.25	380.067	255.887	260.186	9811.22	69278.2	33.4778	75.1537	3.00387
pecol091653	Putative Protein	-	2299565	2300260	231	0.878764	0.0424251	1	ecoli104596||ferredoxin-type protein napg	11	2	1	14000000	15000000	44.2146	4.48755	34.503	8.25605	76.6066	5.65191	2937.25	1504.9	10.0225	1.63253	0.217959
pecol091688	Putative Protein	-	2292407	2292964	185	0.951697	0.0209385	1	ecoli104631||thiol:disulfide interchange protein dsbe	2	2	1	14000000	15000000	32.7454	6.6431	25.553	12.2217	56.735	8.36674	2175.33	2227.77	7.42265	2.4167	0.435664
pecol105774	Putative Protein	-	4484440	4485951	503	0.956457	0.00860352	1	ecoli090120||cytosol aminopeptidase	7	2	1	14000000	13000000	468.436	289.4	365.545	532.428	811.616	364.489	31119	97050.4	106.184	105.281	1.32672
pecol106620	Putative Protein	-	4333282	4333950	222	0.975451	0.00476249	6	lcl|U00096.3_cds_AAC76061.1_1441	2	1	1	14000000	Not detected	31.02	20.0258	24.2065	36.8428	53.7455	25.2218	2060.71	6715.67	7.03154	7.28522	1.38637
pecol118088	Putative Protein	-	2298715	2299578	287	0.796209	0.0365236	1	ecoli134352||ferredoxin-type protein naph	4	2	1	14000000	17000000	35.7829	7.63992	27.9233	14.0557	61.9978	9.6222	2377.12	2562.05	8.11119	2.77934	0.458506
pecol132764	Putative Protein	-	4271049	4273871	940	0.963228	0.0116014	1	sente127930||uvrabc system protein a	26	7	5	14000000	20000000	72.6803	29.281	56.7163	53.8703	125.927	36.8784	4828.27	9819.41	16.475	10.6522	0.86517
pecol143226	Putative Protein	-	2447508	2448773	421	0.958881	0.0198426	6	lcl|U00096.3_cds_AAC74296.1_643	8	5	3	14000000	29000000	167.638	201.717	130.817	371.113	290.451	254.056	11136.5	67646	37.9998	73.3831	2.58406
pecol149901	Putative Protein	-	1288674	1289153	159	0.551534	0.0495893	1	sonei089856||sec-c domain protein	3	4	2	14000000	17000000	70.1565	78.1523	54.7469	143.782	121.554	98.4299	4660.62	26208.4	15.9029	28.4311	2.39224
pecol004653	uvrB	+	813526	815547	673	0.982764	0.0121895	6	uvrB	14	5	3	15000000	11000000	95.9549	28.1193	74.8787	51.7329	166.252	35.4152	6374.44	9429.81	21.7509	10.2296	0.629316
pecol006402	opgG	+	1109317	1110870	517	0.923731	0.022682	6	opgG	12	2	1	15000000	18000000	171.56	332.466	133.877	611.659	297.246	418.728	11397	111493	38.8887	120.948	4.16163
pecol013217	dld	+	2222152	2223900	582	0.959294	0.00953368	6	dld	19	5	3	15000000	18000000	48.5983	61.2053	37.9238	112.603	84.2019	77.0858	3228.47	20525.2	11.0162	22.266	2.70458
pecol026264	thrC	+	3734	5020	428	0.992041	0.00820027	6	thrC	8	4	2	15000000	16000000	112.574	46.0733	87.8477	84.7641	195.047	58.0276	7478.5	15450.7	25.5181	16.7611	0.878904
pecol041748	intA	+	2756123	2757400	425	0.676644	0.102355	6	intA	9	5	4	15000000	Not detected	38.452	44.3587	30.0061	81.6096	66.6223	55.8681	2554.43	14875.7	8.71621	16.1373	2.47737
pecol044427	ygjR	+	3237293	3238297	334	0.969217	0.00902775	6	ygjR	8	5	4	15000000	16000000	32.123	43.0996	25.0673	79.2933	55.6566	54.2824	2133.98	14453.5	7.28157	15.6793	2.88131
pecol058881	yceG	+	1154112	1155134	340	0.976671	0.00780832	6	yceG	9	4	3	15000000	12000000	28.6908	16.6693	22.3889	30.6676	49.71	20.9943	1905.98	5590.05	6.50357	6.06414	1.24769
pecol078521	osmY	+	4611318	4612001	227	0.943656	0.0185874	6	osmY	5	2	1	15000000	16000000	77.7371	236.66	60.6624	435.399	134.688	298.065	5164.21	79364.1	17.6213	86.0949	6.53774
pecol083348	Putative Protein	-	3754973	3756649	558	0.94243	0.0163993	6	lcl|U00096.3_cds_AAC75708.1_1297	9	2	1	15000000	8800000	6.568	1.95098	5.12536	3.58934	11.3798	2.45718	436.323	654.26	1.48882	0.709748	0.637897
pecol097372	Putative Protein	-	1352636	1353628	330	0.943499	0.0320289	1	ecoli110568||peptide transport system atp-binding protein sapd	9	6	3	15000000	14000000	24.2844	20.4626	18.9504	37.6463	42.0754	25.7718	1613.25	6862.13	5.50474	7.44411	1.80952
pecol102567	Putative Protein	-	443051	443647	198	0.933649	0.0220687	1	ecoli145943||4-methyl-5(b-hydroxyethyl)-thiazole monophosphate biosynthesis enzyme	4	3	2	15000000	Not detected	53.8808	97.7937	42.046	179.918	93.3544	123.168	3579.39	32795.2	12.2136	35.5765	3.8977
pecol113631	Putative Protein	-	3046168	3049041	957	0.920219	0.00874347	1	ecoli130135||glycine dehydrogenase (decarboxylating)	20	3	2	15000000	8800000	612.251	220.076	477.772	404.889	1060.79	277.178	40672.9	73802.7	138.784	80.062	0.771926
pecol121165	Putative Protein	-	1762522	1764048	508	0.903463	0.0207207	1	ecoli167230||sufb protein	15	2	1	15000000	19000000	24.0892	15.5898	18.7981	28.6817	41.7372	19.6348	1600.29	5228.06	5.46049	5.67145	1.3898
pecol123982	Putative Protein	-	1292509	1292922	137	0.971813	0.00716863	1	ecoli140506||dna-binding protein h-ns	4	4	3	15000000	54000000	1703.17	9714.54	1329.07	17872.5	2950.92	12235.1	113144	3.25777e+06	386.07	3534.07	12.2489
pecol131584	Putative Protein	-	4492587	4493351	254	0.967588	0.012716	6	lcl|U00096.3_cds_AAC74177.1_577	5	1	1	15000000	Not detected	3.25894	7.6718	2.54312	14.1143	5.64646	9.66236	216.496	2572.74	0.738729	2.79094	5.05537
pecol142087	Putative Protein	-	2659563	2659892	109	0.747451	0.0553563	6	lcl|U00096.3_cds_AAC73267.1_84	3	2	1	15000000	13000000	657.124	276.689	512.788	509.042	1138.54	348.479	43653.8	92787.6	148.955	100.657	0.904223
pecol142115	Putative Protein	-	2647326	2652287	1653	0.937821	0.00948586	1	bpara28365||alpha-2-macroglobulin	36	5	3	15000000	12000000	67.8892	16.1165	52.9775	29.6505	117.626	20.2981	4509.99	5404.66	15.389	5.86303	0.509801
pecol150227	Putative Protein	-	1222644	1222988	114	0.88425	0.0252962	2	ecoli169860||conserved hypothetical protein	4	2	1	15000000	19000000	87.6271	146.235	68.38	269.038	151.824	184.178	5821.21	49039.9	19.8631	53.199	3.58381
pecol001114	dnaE	+	205126	208608	1160	0.961261	0.0165157	6	dnaE	37	7	4	16000000	15000000	164.852	13.6192	128.642	25.0562	285.624	17.1529	10951.4	4567.21	37.3682	4.95456	0.177415
pecol017459	ygeY	+	3008764	3009975	403	0.982149	0.0101336	6	ygeY	13	3	2	16000000	21000000	2.8342	6.72812	2.21167	12.3782	4.91056	8.47382	188.28	2256.28	0.64245	2.44763	5.09794
pecol022793	ubiB	+	4020226	4021866	546	0.938401	0.0132348	6	ubiB	13	5	3	16000000	22000000	74.1063	11.5372	57.8291	21.2258	128.397	14.5307	4923.01	3869.01	16.7983	4.19714	0.334331
pecol022795	tatA	+	4021903	4022214	103	0.857401	0.0448553	6	tatA	5	2	1	16000000	15000000	498.287	1646.06	388.84	3028.36	863.337	2073.15	33102	552006	112.951	598.822	7.09409
pecol047550	Putative Protein	+	3813515	3813631	38	0.0023373	0.0046746	3	0	1	1	1	16000000	Not detected	129.356	119.946	100.943	220.673	224.123	151.068	8593.33	40224	29.3221	43.6354	1.99128
pecol053452	fabZ	+	202008	202556	182	0.812213	0.0495361	6	fabZ	4	2	1	16000000	15000000	442.423	880.294	345.246	1619.54	766.546	1108.7	29390.9	295207	100.287	320.244	4.27289
pecol077752	lptF	+	4486218	4487318	366	0.92526	0.0141813	6	lptF	6	1	1	16000000	Not detected	123.651	59.7293	96.4915	109.888	214.239	75.2269	8214.34	20030.3	28.029	21.729	1.03734
pecol082591	Putative Protein	-	3882326	3883741	471	0.89926	0.0416253	1	sente070252||chromosomal replication initiator protein dnaa	15	4	3	16000000	24000000	416.966	91.2685	325.38	167.913	722.439	114.949	27699.7	30606.9	94.5169	33.2027	0.470059
pecol109461	Putative Protein	-	3792826	3793698	290	0.649519	0.0571217	3	0	4	3	1	16000000	58000000	27.6838	38.3513	21.6031	70.5574	47.9652	48.3021	1839.08	12861.1	6.2753	13.9519	2.97499
pecol128699	Putative Protein	-	399829	400923	364	0.974731	0.00863709	6	lcl|U00096.3_cds_AAC73203.1_53	10	5	3	16000000	15000000	123.481	180.234	96.3586	331.588	213.944	226.998	8203.03	60441.4	27.9904	65.5675	3.1345
pecol132572	Putative Protein	-	4315104	4315538	144	0.895815	0.0443906	1	ecoli091379||phno protein	4	2	1	16000000	15000000	15.4734	6.18332	12.0747	11.3759	26.8094	7.78766	1027.93	2073.58	3.50748	2.24944	0.858156
pecol140217	Putative Protein	-	2973855	2976014	719	0.976987	0.0112369	1	ecoli130507||aas bifunctional protein	22	7	5	16000000	26000000	31.3857	17.7846	24.4919	32.7196	54.3791	22.3991	2085	5964.09	7.11444	6.4699	1.21687
pecol141526	Putative Protein	-	2750115	2750708	197	0.96535	0.0130074	1	ecoli102032||grpe protein	4	7	3	16000000	51000000	528.358	1655.82	412.306	3046.32	915.438	2085.44	35099.7	555279	119.767	602.372	6.73001
pecol154611	Putative Protein	-	404835	405752	305	0.957801	0.00998524	1	ecoli116729||pyrroline-5-carboxylate reductase	8	2	1	16000000	12000000	44.9768	81.4853	35.0978	149.914	77.9272	102.628	2987.88	27326.1	10.1952	29.6437	3.89065
pecol000270	djlA	+	57319	58179	286	0.951848	0.0153494	6	djlA	10	4	3	17000000	Not detected	52.0366	59.8822	40.6069	110.169	90.1592	75.4194	3456.88	20081.5	11.7956	21.7846	2.47127
pecol017037	sdaC	+	2928229	2929518	429	0.946121	0.0320635	6	sdaC	7	7	2	17000000	23000000	988.863	865.445	771.662	1592.22	1713.31	1090	65691.8	290227	224.153	314.842	1.87947
pecol050221	yjbQ	+	4270238	4270654	138	0.732951	0.0932743	6	yjbQ	2	5	4	17000000	17000000	34.5533	21.6576	26.9637	39.8449	59.8673	27.2769	2295.43	7262.88	7.83246	7.87885	1.34602
pecol059893	yciO	+	1324062	1324718	218	0.919349	0.0234754	6	yciO	3	4	2	17000000	18000000	107.585	183.991	83.9541	338.5	186.402	231.73	7147.03	61701.4	24.3871	66.9343	3.67263
pecol084732	Putative Protein	-	3518543	3519265	240	0.799545	0.0493731	6	lcl|U00096.3_cds_AAC73491.1_203	7	3	2	17000000	16000000	291.886	261.753	227.774	481.565	505.725	329.669	19390.5	87779.1	66.1641	95.2237	1.9258
pecol108239	Putative Protein	-	4024333	4024821	162	0.838274	0.055467	1	ecoli122956||transcriptional activator rfah	5	6	4	17000000	16000000	30.4985	23.7739	23.7996	43.7384	52.842	29.9423	2026.06	7972.58	6.91333	8.64873	1.67399
pecol127373	Putative Protein	-	666316	668217	633	0.940402	0.0105423	1	ecoli115556||penicillin-binding protein 2	20	5	4	17000000	22000000	58.2091	12.4559	45.4236	22.9159	100.854	15.6877	3866.92	4177.08	13.1947	4.53134	0.459531
pecol144056	Putative Protein	-	2291358	2292410	350	0.924544	0.0199031	6	lcl|U00096.3_cds_AAD13458.1_1957	11	4	2	17000000	18000000	58.8038	7.49838	45.8877	13.7953	101.884	9.44393	3906.43	2514.58	13.3295	2.72785	0.273838
pecol010870	xthA	+	1832416	1833234	272	0.983322	0.00370302	6	xthA	8	2	1	18000000	18000000	114.057	135.081	89.0049	248.518	197.617	170.13	7577.01	45299.5	25.8542	49.1414	2.54334
pecol015611	csiE	+	2665414	2666715	433	0.853274	0.061027	6	csiE	7	7	5	18000000	14000000	16.2378	17.3323	12.6712	31.8874	28.1338	21.8294	1078.7	5812.39	3.68075	6.30534	2.29224
pecol032813	fabG	+	1150670	1151404	244	0.987772	0.00677009	6	fabG	9	2	1	18000000	15000000	2153.01	2408.9	1680.11	4431.81	3730.33	3033.92	143028	807826	488.04	876.338	2.40272
pecol048060	yieH	+	3896774	3897439	221	0.863806	0.038835	6	yieH	3	1	1	18000000	Not detected	29.1068	30.7567	22.7136	56.5851	50.4308	38.7369	1933.62	10314.3	6.59788	11.189	2.26922
pecol048403	ilvA	+	3955331	3956875	514	0.923672	0.0196673	6	ilvA	15	4	2	18000000	21000000	37.6688	3.14843	29.3949	5.79237	65.2653	3.96533	2502.4	1055.83	8.53868	1.14537	0.179491
pecol051167	tamB	+	4444112	4447891	1259	0.958038	0.0183235	6	tamB	39	9	7	18000000	20000000	63.0029	13.1995	49.1645	24.2839	109.159	16.6242	4185.39	4426.45	14.2814	4.80186	0.449912
pecol058192	hyaB	+	1033254	1035047	597	0.98101	0.0118403	6	hyaB	21	5	3	18000000	22000000	1.49165	0.281016	1.16402	0.517004	2.58446	0.35393	99.0931	94.2389	0.338125	0.102231	0.404571
pecol059951	acnA	+	1335831	1338506	891	0.959461	0.0255011	6	acnA	18	3	2	18000000	16000000	55.6115	80.5635	43.3966	148.218	96.353	101.467	3694.36	27017	12.6059	29.3083	3.11104
pecol067065	yffS	+	2564373	2565332	319	0.821522	0.0478148	0	0	11	2	1	18000000	23000000	60.6242	190.308	47.3083	350.122	105.038	239.685	4027.37	63819.7	13.7422	69.2323	6.74127
pecol071811	trkA	+	3436518	3437894	458	0.951741	0.0194785	6	trkA	8	5	3	18000000	19000000	110.002	48.78	85.8405	89.7438	190.591	61.4366	7307.63	16358.4	24.9351	17.7458	0.952297
pecol073860	yicH	+	3830433	3832166	577	0.934584	0.027667	6	yicH	16	5	3	18000000	28000000	39.9796	18.1602	31.1982	33.4106	69.2691	22.8721	2655.91	6090.04	9.0625	6.60654	0.97547
pecol078158	uxuA	+	4551600	4552820	406	0.897579	0.0299684	6	uxuA	12	4	3	18000000	27000000	122.785	290.085	95.8159	533.689	212.739	365.352	8156.83	97280.3	27.8327	105.531	5.07354
pecol078668	ytjC	+	4633797	4634444	215	0.975941	0.0107123	6	ytjC	8	2	1	18000000	15000000	145.791	108.516	113.768	199.644	252.599	136.672	9685.14	36390.9	33.0476	39.4772	1.59843
pecol086000	Putative Protein	-	3292475	3293335	286	0.932022	0.0172713	1	sente108209||ribosomal rna small subunit methyltransferase i	6	2	1	18000000	19000000	65.1368	28.7662	50.8297	52.9231	112.857	36.2299	4327.14	9646.75	14.7651	10.4649	0.948391
pecol086808	Putative Protein	-	3150818	3151243	141	0.953566	0.0104887	6	lcl|U00096.3_cds_AAC73832.1_388	4	1	1	18000000	Not detected	157.138	71.6996	122.623	131.91	272.258	90.303	10438.9	24044.5	35.6196	26.0837	0.979869
pecol107531	Putative Protein	-	4159390	4160790	466	0.943008	0.0172392	6	lcl|U00096.3_cds_AAC76390.1_1603	14	1	1	18000000	Not detected	146.37	162.577	114.22	299.103	253.602	204.759	9723.61	54520.1	33.1789	59.144	2.38527
pecol114163	Putative Protein	-	2966188	2968434	748	0.920696	0.0193956	6	lcl|U00096.3_cds_AAC75469.1_1188	22	3	3	18000000	9000000	78.7536	22.3081	61.4556	41.0416	136.449	28.0962	5231.74	7481.02	17.8517	8.11549	0.608307
pecol123321	Putative Protein	-	1406563	1407855	430	0.835839	0.045008	6	lcl|U00096.3_cds_AAC74110.1_538	11	5	3	18000000	Not detected	4.07453	5.4626	3.17957	10.0499	7.05958	6.87995	270.678	1831.89	0.923606	1.98725	2.87908
pecol138930	Putative Protein	-	3183813	3184466	217	0.975693	0.00985148	1	ecoli098373||3,4-dihydroxy-2-butanone 4-phosphate synthase	6	2	1	18000000	18000000	222.419	305.541	173.565	562.124	385.366	384.817	14775.7	102463	50.4175	111.153	2.95004
pecol144299	Putative Protein	-	2248737	2249618	293	0.924361	0.0222159	6	lcl|U00096.3_cds_AAC76609.1_1708	4	4	2	18000000	9100000	51.5093	28.632	40.1954	52.6763	89.2455	36.061	3421.85	9601.76	11.676	10.4161	1.19371
pecol015384	ppx	+	2625076	2626656	526	0.976111	0.0131841	6	ppx	14	5	4	19000000	38000000	89.4299	34.255	69.7869	63.0212	154.947	43.1429	5940.98	11487.4	20.2718	12.4617	0.82257
pecol022111	mnmE	+	3886828	3888192	454	0.978702	0.0107153	6	mnmE	14	7	4	19000000	11000000	108.463	72.7085	84.6392	133.767	187.923	91.5737	7205.35	24382.8	24.5861	26.4507	1.43958
pecol052202	deoC	+	4617299	4618102	267	0.960127	0.0172071	6	deoC	11	5	3	19000000	15000000	90.3592	198.656	70.5121	365.48	156.557	250.2	6002.71	66619.3	20.4824	72.2693	4.72129
pecol065776	glpB	+	2354037	2355524	495	0.727712	0.0621682	6	glpB	9	3	2	19000000	22000000	536.395	236.707	418.578	435.485	929.364	298.123	35633.6	79379.7	121.589	86.1119	0.94767
pecol069055	queF	+	2925348	2926196	282	0.866955	0.0447829	6	queF	11	3	2	19000000	8500000	32.0161	31.3307	24.9838	57.6412	55.4714	39.4599	2126.88	10506.8	7.25733	11.3979	2.10152
pecol080167	Putative Protein	-	4349315	4350034	239	0.842829	0.0596489	6	lcl|U00096.3_cds_AAC73721.1_338	6	2	2	19000000	Not detected	23.3855	40.9085	18.249	75.2622	40.518	51.5228	1553.54	13718.7	5.30098	14.8822	3.75663
pecol081573	Putative Protein	-	4080299	4081228	309	0.975013	0.00863502	1	ecoli092803||protein fdhe	6	1	1	19000000	Not detected	410.568	405.864	320.388	746.694	711.355	511.17	27274.7	136107	93.0667	147.65	2.12288
pecol088326	Putative Protein	-	2888387	2890099	570	0.965257	0.0125745	1	ecoli131195||sulfite reductase nadph	17	2	1	19000000	18000000	4.83994	1.6161	3.77686	2.97324	8.38573	2.03542	321.525	541.959	1.09711	0.587923	0.717066
pecol097086	Putative Protein	-	1399721	1400236	171	0.849501	0.0640003	1	ecoli139922||methylated-dna--protein-cysteine methyltransferase	4	4	2	19000000	9800000	26.8508	32.0281	20.9531	58.9242	46.522	40.3382	1783.74	10740.6	6.08648	11.6515	2.56156
pecol109048	Putative Protein	-	3874471	3875160	229	0.977672	0.0154631	6	lcl|U00096.3_cds_AAC76628.1_1722	6	3	2	19000000	12000000	26.6263	27.7782	20.7779	51.1055	46.133	34.9857	1768.83	9315.45	6.0356	10.1055	2.2404
pecol114704	Putative Protein	-	2867614	2868753	379	0.753115	0.085185	6	lcl|U00096.3_cds_AAC76637.2_1726	6	4	3	19000000	23000000	423.419	93.8889	330.416	172.734	733.619	118.25	28128.4	31485.7	95.9796	34.156	0.476185
pecol116544	Putative Protein	-	2557318	2558721	467	0.962998	0.011831	1	sente052978||ethanolamine ammonia-lyase heavy chain	13	9	7	19000000	28000000	27.3758	58.1227	21.3627	106.932	47.4315	73.2034	1818.62	19491.5	6.20548	21.1446	4.55944
pecol120081	Putative Protein	-	1939222	1940193	323	0.955444	0.0165271	6	lcl|U00096.3_cds_AAC75437.2_1172	4	3	2	19000000	11000000	80.1777	54.1008	62.5669	99.5328	138.917	68.1379	5326.34	18142.7	18.1745	19.6814	1.44904
pecol140014	Putative Protein	-	3004008	3005786	592	0.840628	0.0475508	6	lcl|U00096.3_cds_AAC75544.2_1225	12	7	4	19000000	17000000	20.9384	20.4905	16.3393	37.6978	36.278	25.8071	1390.97	6871.5	4.74626	7.45428	2.10156
pecol005901	helD	+	1024378	1026525	715	0.951997	0.0104812	6	helD	23	5	4	20000000	12000000	48.4616	33.4141	37.8172	61.4742	83.9651	42.0838	3219.39	11205.4	10.9852	12.1558	1.48069
pecol015185	talA	+	2578666	2579616	316	0.985828	0.00980032	6	talA	12	4	3	20000000	8400000	18.8624	46.6288	14.7193	85.7862	32.6812	58.7273	1253.06	15637	4.27569	16.9632	5.30871
pecol022494	ilvC	+	3957835	3959445	536	0.956782	0.00953135	6	ilvC	15	2	2	20000000	2100000	34.3473	7.66744	26.803	14.1063	59.5104	9.65685	2281.75	2571.28	7.78577	2.78935	0.479391
pecol058545	ycdX	+	1098879	1099616	245	0.906111	0.0511949	6	ycdX	6	5	3	20000000	18000000	114.18	131.351	89.1006	241.656	197.829	165.432	7585.16	44048.7	25.882	47.7845	2.47045
pecol063346	yebT	+	1917468	1920143	891	0.938204	0.0118772	6	yebT	21	3	2	20000000	18000000	11.383	4.8815	8.88278	8.98082	19.7224	6.14807	756.194	1637.01	2.58028	1.77585	0.92093
pecol074735	wecG	+	3979956	3980696	246	0.977926	0.00663888	6	wecG	10	3	2	20000000	19000000	65.7336	19.5111	51.2954	35.8959	113.891	24.5735	4366.79	6543.06	14.9003	7.09798	0.637421
pecol086484	Putative Protein	-	3214967	3215473	168	0.951488	0.0232234	1	ecoli098207||g/u mismatch-specific dna glycosylase	5	2	1	20000000	24000000	52.5705	69.1142	41.0235	127.154	91.0842	87.0468	3492.35	23177.5	11.9166	25.1432	2.8233
pecol113528	Putative Protein	-	3070165	3071328	387	0.855837	0.0272876	1	ecoli099947||fructose-bisphosphate aldolase class ii	5	8	4	20000000	21000000	642.565	1277.93	501.427	2351.08	1113.31	1609.5	42686.6	428553	145.655	464.898	4.27091
pecol130855	Putative Protein	-	4615515	4617065	516	0.985782	0.00684775	1	sonei053917||glycine radical enzyme yjji family	15	5	3	20000000	18000000	13.3831	13.8897	10.4436	25.5538	23.1877	17.4936	889.063	4657.92	3.03366	5.05296	2.22878
pecol007774	cysB	+	1333855	1334829	324	0.926237	0.0504742	6	cysB	10	7	4	21000000	24000000	25.4803	52.1826	19.8836	96.0038	44.1474	65.7221	1692.7	17499.5	5.77582	18.9836	4.39798
pecol023567	oxyR	+	4158460	4159407	315	0.939286	0.0108189	6	oxyR	10	5	4	21000000	Not detected	138.769	129.176	108.288	237.654	240.432	162.693	9218.63	43319.3	31.4558	46.9932	1.99905
pecol026888	ampD	+	118733	119284	183	0.857377	0.0521646	6	ampD	5	2	1	21000000	Not detected	25.3412	48.3691	19.7751	88.9878	43.9064	60.9191	1683.46	16220.6	5.74428	17.5963	4.09895
pecol077098	epmA	+	4382598	4383620	340	0.873035	0.0254392	6	epmA	8	3	2	21000000	15000000	23.0538	10.1917	17.9901	18.7503	39.9433	12.836	1531.51	3417.77	5.2258	3.70764	0.949364
pecol107196	Putative Protein	-	4222804	4223667	287	0.939092	0.0212346	6	lcl|U00096.3_cds_AAC73608.1_271	8	4	2	21000000	25000000	90.6426	21.0953	70.7332	38.8104	157.048	26.5687	6021.54	7074.31	20.5467	7.67428	0.499786
pecol109212	Putative Protein	-	3845776	3847167	463	0.951821	0.0260236	1	ecoli123990||hexose phosphate transport protein	6	2	1	21000000	28000000	7.65828	1.29717	5.97616	2.38648	13.2688	1.63373	508.752	435.005	1.73596	0.471898	0.363744
pecol132428	Putative Protein	-	4345680	4347326	548	0.967152	0.0095996	6	lcl|U00096.3_cds_AAC76097.1_1463	10	5	3	21000000	38000000	8.41877	19.0901	6.56961	35.1213	14.5865	24.0432	559.273	6401.86	1.90835	6.9448	4.86956
pecol136056	Putative Protein	-	3676290	3678365	691	0.963247	0.0121482	2	ecoli125425||hypothetical protein yhjg	17	2	1	21000000	21000000	9.85195	3.99701	7.688	7.35356	17.0696	5.03408	654.481	1340.4	2.23322	1.45408	0.871253
pecol004090	seqA	+	712852	713532	226	0.772045	0.057672	6	seqA	2	4	2	22000000	21000000	243.674	188.343	190.152	346.508	422.192	237.211	16187.7	63161	55.2355	68.5177	1.65986
pecol006824	cobB	+	1179520	1180359	279	0.931415	0.0285571	6	cobB	5	5	3	22000000	18000000	51.0832	54.3723	39.8629	100.032	88.5072	68.4799	3393.54	18233.8	11.5794	19.7802	2.28576
pecol010302	purR	+	1737844	1738869	341	0.986771	0.00473424	6	purR	12	5	3	22000000	28000000	322.746	315.693	251.856	580.801	559.193	397.604	21440.6	105868	73.1594	114.846	2.10056
pecol010710	pfkB	+	1806367	1807299	310	0.944135	0.0171488	6	pfkB	8	4	2	22000000	20000000	25.4508	99.9373	19.8606	183.861	44.0964	125.867	1690.74	33514	5.76914	36.3563	8.43252
pecol015755	yfhH	+	2698687	2699607	306	0.959376	0.014085	6	yfhH	6	4	2	22000000	23000000	49.308	29.3706	38.4777	54.035	85.4316	36.9911	3275.61	9849.43	11.177	10.6848	1.27916
pecol026154	deoD	+	4620826	4621602	258	0.933027	0.024351	6	deoD	13	3	2	22000000	35000000	584.695	3059.06	456.268	5627.96	1013.05	3852.77	38842.3	1.02586e+06	132.537	1112.86	11.2354
pecol028120	ykgE	+	321608	322327	239	0.9219	0.0363568	6	ykgE	7	6	4	22000000	14000000	127.737	185.467	99.68	341.216	221.319	233.589	8485.79	62196.4	28.9552	67.4713	3.11803
pecol031981	pqiC	+	1014896	1015459	187	0.86901	0.0514153	6	pqiC	0	5	2	22000000	19000000	127.205	136.422	99.2651	250.985	220.397	171.819	8450.47	45749.2	28.8346	49.6292	2.30309
pecol032796	yceD	+	1146794	1147315	173	0.809744	0.065156	6	yceD	3	2	1	22000000	22000000	2463.17	349.449	1922.14	642.904	4267.72	440.118	163633	117188	558.347	127.127	0.304663
pecol035863	ynfE	+	1658069	1660495	808	0.95197	0.00845802	6	ynfE	18	6	2	22000000	2600000	1.16796	0.528088	0.911423	0.971559	2.02362	0.665108	77.5897	177.095	0.264751	0.192114	0.970977
pecol042033	proW	+	2806010	2807074	354	0.940493	0.0317077	6	proW	2	5	2	22000000	230000000	73.6642	26.0293	57.4841	47.8879	127.631	32.783	4893.64	8728.95	16.6981	9.46926	0.758819
pecol044963	ispB	+	3333710	3334681	323	0.972482	0.0169079	6	ispB	4	4	2	22000000	24000000	159.05	98.9699	124.115	182.081	275.572	124.649	10566	33189.6	36.0531	36.0044	1.33629
pecol052595	kefC	+	47673	49631	652	0.873215	0.0374972	6	kefC	14	1	1	22000000	Not detected	12.5291	3.83807	9.77713	7.06116	21.7081	4.83391	832.33	1287.1	2.84007	1.39626	0.657846
pecol054030	yagU	+	302991	303605	204	0.643666	0.0899537	6	yagU	5	2	1	22000000	32000000	13.7247	40.6706	10.7101	74.8244	23.7795	51.2231	911.754	13638.9	3.11108	14.7956	6.3637
pecol067345	ppk	+	2623038	2625110	690	0.9845	0.00994584	6	ppk	25	2	1	22000000	Not detected	73.468	19.0961	57.331	35.1324	127.291	24.0509	4880.6	6403.89	16.6536	6.94701	0.558186
pecol086807	Putative Protein	-	3151250	3151984	244	0.958979	0.0292162	6	lcl|U00096.3_cds_AAC73831.1_387	5	2	2	22000000	Not detected	141.936	179.092	110.761	329.488	245.92	225.56	9429.07	60058.6	32.1738	65.1522	2.70966
pecol088378	Putative Protein	-	2873387	2873992	201	0.967645	0.0145389	1	ecoli160104||adenylylsulfate kinase	3	2	1	22000000	23000000	5.32476	0.300752	4.15519	0.553314	9.22573	0.378786	353.733	100.857	1.20701	0.109411	0.121294
pecol109399	Putative Protein	-	3804181	3805116	311	0.689501	0.0397666	0	0	9	2	1	22000000	16000000	49.5419	49.0806	38.6601	90.2969	85.8368	61.8153	3291.15	16459.2	11.23	17.8551	2.1275
pecol113226	Putative Protein	-	3125470	3126522	350	0.927406	0.0198434	1	ecoli157945||lcl|ae014075.1_cds_aan81779.1_3252	10	1	1	22000000	Not detected	2.61896	0.104687	2.04372	0.1926	4.53764	0.131849	173.982	35.1068	0.593661	0.0380842	0.085841
pecol114443	Putative Protein	-	2911417	2913651	744	0.955209	0.0141142	1	ecoli131067||gtp pyrophosphokinase	17	11	6	22000000	21000000	148.531	58.1789	115.906	107.036	257.345	73.2743	9867.13	19510.3	33.6686	21.165	0.841166
pecol122317	Putative Protein	-	1580842	1582557	571	0.800617	0.0698877	1	pirel080667||arylsulfatase	9	5	4	22000000	3600000	10.9797	58.9387	8.56805	108.433	19.0236	74.2311	729.401	19765.1	2.48886	21.4414	11.5277
pecol126239	Putative Protein	-	885316	886134	272	0.972841	0.00714879	6	lcl|U00096.3_cds_AAT48225.1_1821	6	2	2	22000000	22000000	20.8831	15.9947	16.2962	29.4265	36.1822	20.1447	1387.3	5363.82	4.73373	5.81873	1.6448
pecol130500	Putative Protein	-	39244	40386	380	0.979758	0.0070521	6	lcl|U00096.3_cds_AAC74765.2_897	10	2	1	22000000	24000000	32.6904	4.7534	25.5101	8.74514	56.6397	5.98673	2171.68	1594.05	7.41019	1.72925	0.312259
pecol149385	Putative Protein	-	1366935	1367927	330	0.959579	0.0157815	6	lcl|U00096.3_cds_AAC75544.2_1225	8	3	2	22000000	10000000	6.80975	6.84577	5.31401	12.5946	11.7986	8.62199	452.383	2295.73	1.54362	2.49043	2.15885
pecol154087	Putative Protein	-	518340	519149	269	0.990757	0.00759431	1	plpne116566||lcl|ae017354.1_cds_aau27509.1_785	8	3	2	22000000	20000000	71.3572	64.2169	55.6838	118.144	123.634	80.8788	4740.37	21535.2	16.1751	23.3616	1.9326
pecol012801	mdtA	+	2153869	2155263	464	0.964411	0.0128443	6	mdtA	11	1	1	23000000	Not detected	13.327	10.7549	10.3997	19.7864	23.0904	13.5454	885.332	3606.65	3.02093	3.91253	1.73303
pecol035989	rstA	+	1682099	1682878	259	0.854268	0.0411408	6	rstA	8	3	2	23000000	15000000	33.0106	35.1472	25.7599	64.6626	57.1945	44.2666	2192.95	11786.6	7.48277	12.7862	2.28649
pecol059105	lit	+	1198695	1199588	297	0.574482	0.0496647	0	0	4	3	1	23000000	21000000	0	0	0	0	0	0	0	0	0	0	0
pecol094798	Putative Protein	-	1793558	1794109	183	0.966789	0.00717135	1	ecoli167056||vitamin b12 transport periplasmic protein btue	4	3	2	23000000	34000000	38.3159	48.7965	29.8999	89.7741	66.3865	61.4573	2545.39	16363.9	8.68536	17.7517	2.7349
pecol102138	Putative Protein	-	514856	515773	305	0.955891	0.0212063	6	lcl|U00096.3_cds_AAC77131.1_1993	6	4	2	23000000	18000000	43.4747	64.6418	33.9256	118.926	75.3248	81.414	2888.1	21677.7	9.85476	23.5161	3.19307
pecol113588	Putative Protein	-	3057178	3058410	410	0.960406	0.0106936	6	lcl|U00096.3_cds_AAC74117.2_541	9	3	2	23000000	53000000	127.754	37.0324	99.6933	68.131	221.348	46.641	8486.92	12418.8	28.959	13.4721	0.622499
pecol114695	Putative Protein	-	2869513	2870319	268	0.818418	0.043357	1	ecoli131251||acid phosphatase sure	8	2	1	23000000	22000000	180.519	30.8486	140.869	56.7542	312.77	38.8527	11992.2	10345.1	40.9197	11.2225	0.366981
pecol127680	Putative Protein	-	604771	605475	234	0.945199	0.0117822	1	ecoli145281||oxygen-insensitive nad(p)h nitroreductase	5	7	3	23000000	27000000	99.1224	247.859	77.3505	456.003	171.741	312.169	6584.87	83119.7	22.4689	90.1691	5.36988
pecol134502	Putative Protein	-	3959532	3959813	93	0.78	0.138918	1	ecoli123367||peptidyl-prolyl cis-trans isomerase c	5	4	2	23000000	25000000	175.603	341.255	137.033	627.83	304.252	429.799	11665.6	114440	39.8054	124.146	4.17329
pecol142152	Putative Protein	-	2635884	2637395	503	0.97332	0.0125178	6	lcl|U00096.3_cds_AAC76729.1_1764	11	3	2	23000000	12000000	211.925	161.627	165.376	297.356	367.183	203.563	14078.5	54201.7	48.0387	58.7985	1.63781
pecol145026	Putative Protein	-	2111976	2113061	361	0.811817	0.0699368	6	lcl|U00096.3_cds_AAT48213.1_1799	10	2	1	23000000	24000000	217.57	220.821	169.781	406.258	376.963	278.115	14453.5	74052.3	49.3182	80.3327	2.17958
pecol002787	hemH	+	498055	499017	320	0.960277	0.0248514	6	hemH	8	3	2	24000000	46000000	45.9823	21.216	35.8824	39.0325	79.6694	26.7208	3054.68	7114.8	10.4232	7.71821	0.990842
pecol005960	cbdA	+	1037734	1039284	516	0.917035	0.0253756	6	cbdA	7	5	3	24000000	26000000	4.57125	1.13149	3.56719	2.08168	7.9202	1.42508	303.676	379.447	1.0362	0.411628	0.531555
pecol010756	katE	+	1813867	1816128	753	0.952223	0.0156961	6	katE	20	8	5	24000000	14000000	8.71145	25.9724	6.79801	47.7832	15.0935	32.7113	578.716	8709.86	1.97469	9.44854	6.40255
pecol021773	spoT	+	3822400	3824508	702	0.925401	0.00861175	6	spoT	16	6	4	24000000	22000000	109.321	29.5257	85.3093	54.3204	189.411	37.1866	7262.4	9901.46	24.7807	10.7412	0.579999
pecol022653	cyaA	+	3991153	3993699	848	0.923177	0.032784	6	cyaA	18	1	1	24000000	Not detected	35.9814	10.0771	28.0782	18.5396	62.3418	12.6918	2390.31	3379.37	8.1562	3.66598	0.601437
pecol026382	ribF	+	21407	22348	313	0.951599	0.0101356	6	ribF	5	6	3	24000000	24000000	459.027	40.9969	358.203	75.4248	795.315	51.6341	30493.9	13748.3	104.051	14.9143	0.191798
pecol027370	lpxB	+	203348	204496	382	0.97313	0.0102323	6	lpxB	9	8	4	24000000	22000000	101.712	24.4315	79.3709	44.9483	176.226	30.7706	6756.87	8193.12	23.0558	8.88798	0.515836
pecol051320	tabA	+	4474853	4475314	153	0.976101	0.0106379	6	tabA	2	6	5	24000000	52000000	27.1605	112.286	21.1948	206.58	47.0585	141.42	1804.32	37655.1	6.15668	40.8486	8.87808
pecol064039	mtfA	+	2043612	2044448	278	0.751914	0.0570043	6	mtfA	5	4	2	24000000	41000000	87.2524	68.9166	68.0877	126.791	151.174	86.798	5796.32	23111.2	19.7782	25.0713	1.6962
pecol088271	Putative Protein	-	2898950	2899087	45	0.0254577	0.00919343	3	0	0	1	1	24000000	Not detected	1.23401	1.51773	0.96296	2.79228	2.13805	1.91153	81.977	508.972	0.279722	0.552139	2.64125
pecol095295	Putative Protein	-	1715948	1717234	428	0.982505	0.00747353	1	ecoli138556||tyrosyl-trna synthetase	6	2	1	24000000	23000000	415.699	328.968	324.392	605.224	720.244	414.323	27615.6	110320	94.2297	119.676	1.69944
pecol102998	Putative Protein	-	366428	367519	363	0.955309	0.00689281	6	lcl|U00096.3_cds_AAC76776.1_1782	11	2	1	24000000	24000000	0.155946	0.0168247	0.121693	0.0309535	0.270193	0.0211901	10.3597	5.64217	0.0353494	0.00612068	0.231689
pecol113679	Putative Protein	-	3036373	3038106	577	0.946781	0.0142928	1	ecoli130168||single-stranded-dna-specific exonuclease recj	13	5	3	24000000	18000000	146.054	16.4891	113.974	30.3361	253.054	20.7674	9702.6	5529.63	33.1072	5.9986	0.242446
pecol129649	Putative Protein	-	217057	218829	590	0.913681	0.0145104	1	ecoli118235||prolyl-trna synthetase	17	9	5	24000000	21000000	497.983	302.289	388.602	556.141	862.81	380.722	33081.8	101373	112.882	109.97	1.30359
pecol143464	Putative Protein	-	2404629	2405072	147	0.828996	0.060057	1	ecoli133796||nadh dehydrogenase i chain a	3	5	3	24000000	48000000	557.427	904.415	434.99	1663.91	965.804	1139.08	37030.8	303296	126.356	329.019	3.48427
pecol144910	Putative Protein	-	2139759	2141612	617	0.914689	0.021092	1	ecoli105548||protein asma precursor	18	5	3	24000000	25000000	67.0149	18.2489	52.2953	33.5737	116.111	22.9838	4451.91	6119.77	15.1908	6.63879	0.584786
pecol001899	yahA	+	332365	333459	364	0.90033	0.0447955	6	yahA	9	3	2	25000000	47000000	20.963	13.5484	16.3585	24.9259	36.3207	17.0637	1392.61	4543.45	4.75185	4.92879	1.38792
pecol007512	rssA	+	1289206	1290150	314	0.790452	0.07671	6	rssA	6	2	1	25000000	Not detected	32.7703	23.3217	25.5724	42.9065	56.7782	29.3728	2176.99	7820.94	7.42831	8.48423	1.52831
pecol027311	frr	+	192872	193429	185	0.965987	0.0116116	6	frr	2	3	2	25000000	12000000	1223.88	2071.89	955.062	3811.79	2120.51	2609.46	81304.7	694808	277.427	753.735	3.63544
pecol045022	yrbL	+	3348395	3349084	229	0.87437	0.0692982	6	yrbL	7	4	3	25000000	29000000	493.828	490.612	385.36	902.612	855.611	617.908	32805.8	164527	111.94	178.481	2.13351
pecol051317	bdcR	+	4474124	4474717	197	0.820725	0.0977413	6	bdcR	3	6	2	25000000	29000000	8.2943	30.2869	6.47248	55.7208	14.3708	38.1452	551.004	10156.7	1.88013	11.0181	7.84164
pecol070570	dnaG	+	3211107	3212852	581	0.846463	0.0320605	6	dnaG	15	7	5	25000000	26000000	194.065	9.94054	151.439	18.2883	336.238	12.5198	12892	3333.57	43.9902	3.61629	0.110001
pecol097787	Putative Protein	-	1275179	1275943	254	0.910842	0.0234047	6	lcl|U00096.3_cds_AAC75428.1_1169	6	4	2	25000000	21000000	83.3878	249.837	65.0719	459.642	144.479	314.661	5539.59	83783	18.9022	90.8886	6.43407
pecol105239	Putative Protein	-	4580068	4581462	464	0.668047	0.0731159	1	sente075796||subunit s of type i restriction-modification system	19	8	5	25000000	14000000	54.8285	54.4007	42.7856	100.085	94.9964	68.5157	3642.35	18243.3	12.4284	19.7905	2.13074
pecol107560	Putative Protein	-	4153696	4154886	396	0.908295	0.0397499	6	lcl|U00096.3_cds_AAC75910.1_1385	8	1	1	25000000	Not detected	24.4362	21.0691	19.0689	38.7621	42.3384	26.5357	1623.34	7065.52	5.53915	7.66474	1.85158
pecol119597	Putative Protein	-	2030899	2032326	475	0.972316	0.0176904	1	ecoli165703||dna-cytosine methyltransferase	12	4	3	25000000	17000000	24.0393	16.367	18.7591	30.1115	41.6507	20.6137	1596.97	5488.69	5.44917	5.95418	1.46211
pecol126127	Putative Protein	-	905740	906816	358	0.959203	0.0143693	2	ecoli143683||hypothetical protein ybjs	9	4	2	25000000	23000000	29.2084	22.9785	22.7929	42.2751	50.6068	28.9406	1940.36	7705.85	6.6209	8.35938	1.68945
pecol127228	Putative Protein	-	697513	699258	581	0.887589	0.0355191	1	ecoli115442||asparagine synthetase b (glutamine-hydrolyzing)	14	5	3	25000000	22000000	73.0289	23.9576	56.9883	44.0763	126.531	30.1737	4851.43	8034.18	16.554	8.71556	0.704498
pecol138440	Putative Protein	-	3266127	3267065	312	0.811005	0.0748596	6	lcl|U00096.3_cds_AAC73187.2_38	9	4	2	25000000	23000000	73.0272	79.1746	56.987	145.663	126.528	99.7175	4851.32	26551.2	16.5536	28.803	2.32827
pecol019238	kdsD	+	3341245	3342252	335	0.964236	0.0103549	6	kdsD	4	2	1	26000000	27000000	148.438	48.2236	115.834	88.7202	257.186	60.7359	9861.02	16171.8	33.6477	17.5433	0.697661
pecol029015	mscK	+	486536	489898	1120	0.967569	0.014413	6	mscK	24	8	6	26000000	38000000	43.4912	14.2061	33.9385	26.136	75.3533	17.8921	2889.2	4764.04	9.8585	5.16808	0.701465
pecol031952	pyrD	+	1004741	1005778	345	0.855461	0.0406756	6	pyrD	13	5	3	26000000	32000000	20.9817	18.9793	16.3731	34.9175	36.3531	23.9038	1393.85	6364.72	4.75608	6.90452	1.94255
pecol048437	rep	+	3960626	3962698	690	0.94332	0.0199458	6	rep	17	8	6	26000000	58000000	87.0951	24.8927	67.965	45.7968	150.902	31.3515	5785.88	8347.79	19.7425	9.05577	0.613776
pecol052853	ftsL	+	91032	91397	121	0.710577	0.127423	6	ftsL	4	2	2	26000000	Not detected	288.45	85.6483	225.093	157.573	499.772	107.871	19162.2	28722.2	65.3853	31.1581	0.637646
pecol058930	Putative Protein	+	1167564	1167602	12	0.0012399	0.00153672	0	0	0	2	1	26000000	26000000	25.9244	42.7939	20.2302	78.7309	44.9169	53.8974	1722.2	14351	5.87649	15.5681	3.54491
pecol069933	yqgE	+	3092865	3093500	211	0.937091	0.0219917	6	yqgE	4	2	1	26000000	23000000	46.9583	33.096	36.644	60.889	81.3603	41.6832	3119.52	11098.8	10.6444	12.0401	1.51355
pecol087986	Putative Protein	-	2940143	2941243	366	0.97072	0.0127483	1	sente109840||ribosomal rna large subunit methyltransferase m	7	3	2	26000000	18000000	91.5131	37.7764	71.4125	69.4997	158.556	47.578	6079.37	12668.3	20.744	13.7427	0.88648
pecol100542	Putative Protein	-	788831	789979	382	0.995742	0.00516338	1	ecoli173532||galactokinase	3	5	3	26000000	46000000	1779.2	2643.05	1388.4	4862.6	3082.65	3328.83	118195	886350	403.305	961.521	3.19017
pecol111234	Putative Protein	-	3477907	3478497	196	0.981212	0.00905901	6	lcl|U00096.3_cds_AAC73139.1_17	3	3	2	26000000	27000000	1333.79	2690.46	1040.83	4949.82	2310.94	3388.54	88606	902248	302.341	978.768	4.33182
pecol138016	Putative Protein	-	3336963	3337352	129	0.731805	0.0658534	1	sente132840||phospholipid abc transporter-binding protein mlab	3	2	1	26000000	21000000	203.049	72.7497	158.45	133.842	351.804	91.6256	13488.9	24396.6	46.0267	26.4657	0.769418
pecol143297	Putative Protein	-	2431674	2432942	422	0.963153	0.0100468	1	ecoli133674||folc bifunctional protein	14	5	3	26000000	26000000	141.558	49.2309	110.465	90.5734	245.265	62.0046	9403.95	16509.6	32.0881	17.9098	0.746852
pecol001088	lpxD	+	200971	201996	341	0.985247	0.0120236	6	lpxD	3	2	1	27000000	31000000	739.465	166.028	577.044	305.452	1281.2	209.106	49123.9	55677.5	167.62	60.3995	0.482164
pecol021772	rpoZ	+	3822106	3822381	91	0.78	0.0624686	6	rpoZ	4	2	2	27000000	Not detected	682.193	2377.08	532.352	4373.28	1181.98	2993.85	45319.2	797155	154.638	864.762	7.48287
pecol026383	ileS	+	22391	25207	938	0.968806	0.00802765	6	ileS	23	1	1	27000000	Not detected	887.543	351.273	692.597	646.261	1537.77	442.416	58961	117800	201.186	127.79	0.849938
pecol054947	hupB	+	461451	461723	90	0.79	0.0749112	6	hupB	5	3	2	27000000	26000000	2366.81	9719.75	1846.95	17882.1	4100.76	12241.7	157231	3.25952e+06	536.504	3535.96	8.81908
pecol062772	nadE	+	1822458	1823285	275	0.988316	0.00403906	6	nadE	11	2	1	27000000	30000000	46.8276	125.305	36.542	230.533	81.1339	157.817	3110.83	42021.2	10.6148	45.585	5.74645
pecol065197	yeiR	+	2267829	2268815	328	0.87656	0.0377556	6	yeiR	9	9	5	27000000	46000000	18.5806	13.3891	14.4994	24.6328	32.193	16.863	1234.34	4490.03	4.21181	4.87083	1.54747
pecol072329	yrfG	+	3528624	3529337	237	0.879417	0.0379911	6	yrfG	4	6	4	27000000	17000000	103.912	42.5616	81.088	78.3033	180.039	53.6047	6903.04	14273	23.5545	15.4835	0.879597
pecol077225	purA	+	4404687	4405985	432	0.981286	0.00972006	6	purA	10	7	3	27000000	25000000	180.66	182.942	140.978	336.571	313.013	230.409	12001.5	61349.7	40.9516	66.5528	2.17462
pecol080147	Putative Protein	-	4356470	4358656	728	0.900679	0.0234314	6	lcl|U00096.3_cds_AAC73297.1_105	19	8	4	27000000	26000000	7.70027	17.4811	6.00893	32.1611	13.3416	22.0168	511.542	5862.28	1.74548	6.35947	4.87521
pecol092361	Putative Protein	-	2193059	2194198	379	0.966555	0.0114863	1	ecoli134996||mrp protein	6	4	2	27000000	26000000	256.782	387.549	200.38	712.999	444.903	488.104	17058.4	129965	58.2068	140.987	3.24111
pecol002469	ribE	+	434551	435117	188	0.919136	0.0226652	6	ribE	4	6	3	28000000	26000000	295.533	515.633	230.62	948.645	512.043	649.421	19632.7	172918	66.9907	187.583	3.74685
pecol009837	speG	+	1656184	1656744	186	0.882817	0.047259	6	speG	6	6	2	28000000	29000000	41.5433	210.517	32.4184	387.303	71.9783	265.139	2759.79	70597.1	9.41694	76.5845	10.8823
pecol021902	adeD	+	3843964	3845730	588	0.988956	0.00728307	6	adeD	8	5	3	28000000	40000000	44.0275	51.612	34.357	94.9541	76.2824	65.0035	2924.82	17308.1	9.98005	18.776	2.51744
pecol022120	tnaB	+	3890236	3891483	415	0.855697	0.0623546	6	tnaB	2	2	1	28000000	29000000	133.138	59.3481	103.895	109.187	230.676	74.7467	8844.57	19902.4	30.1794	21.5903	0.957275
pecol049437	metL	+	4129835	4132267	810	0.952334	0.0246641	6	metL	25	6	4	28000000	19000000	175.443	67.0398	136.907	123.338	303.974	84.4342	11654.9	22481.8	39.769	24.3885	0.820596
pecol079622	Putative Protein	-	4470527	4470985	152	0.895665	0.0339433	1	ecoli149481||protein yjgf	4	1	1	28000000	Not detected	519.971	3552.51	405.761	6535.78	900.907	4474.25	34542.5	1.19133e+06	117.866	1292.37	14.6719
pecol091027	Putative Protein	-	2412677	2413132	151	0.736179	0.0597124	2	ssone154313||/inference=coordinates: similar to aa sequence:refseq:wp_005129545.1	1	2	1	28000000	28000000	106.843	122.45	83.375	225.279	185.117	154.221	7097.74	41063.6	24.2189	44.5462	2.46119
pecol106432	Putative Protein	-	4363345	4365123	592	0.807386	0.0651645	1	ecoli090781||thiol:disulfide interchange protein dsbd precursor	8	4	2	28000000	35000000	21.3459	17.7616	16.6573	32.6772	36.9841	22.3701	1418.04	5956.36	4.83864	6.46152	1.7869
pecol110976	Putative Protein	-	3525589	3526149	186	0.949352	0.0220818	1	ecoli155681||adp compounds hydrolase nude	4	3	2	28000000	25000000	52.1693	18.3739	40.7105	33.8036	90.3891	23.1412	3465.7	6161.69	11.8256	6.68426	0.75634
pecol116010	Putative Protein	-	2659903	2660289	128	0.91039	0.0116308	1	ecoli161485||nifu-like protein	5	3	2	28000000	18000000	499.294	1477	389.626	2717.33	865.082	1860.22	33168.9	495312	113.179	537.32	6.35265
pecol140858	Putative Protein	-	2860467	2861264	265	0.825748	0.0462726	6	lcl|U00096.3_cds_AAD13446.2_1851	8	6	3	28000000	32000000	59.9933	52.8457	46.8159	97.2238	103.945	66.5573	3985.45	17721.8	13.5991	19.2248	1.89164
pecol019053	yhbW	+	3303448	3304455	335	0.988043	0.0080596	6	yhbW	5	2	2	29000000	76000000	9.79762	10.6182	7.6456	19.535	16.9755	13.3732	650.872	3560.81	2.2209	3.8628	2.32734
pecol033697	galU	+	1291457	1292365	302	0.986661	0.00498173	6	galU	3	4	2	29000000	28000000	275.107	709.049	214.681	1304.48	476.653	893.021	18275.8	237780	62.3607	257.946	5.53485
pecol041743	smpB	+	2754896	2755378	160	0.909777	0.0299801	6	smpB	3	17	6	29000000	33000000	120.183	376.784	93.7852	693.195	208.23	474.546	7983.96	126355	27.2428	137.071	6.73257
pecol072349	pck	+	3532749	3534440	563	0.92665	0.0193623	6	pck	14	6	3	29000000	24000000	741.578	1518.61	578.693	2793.89	1284.87	1912.64	49264.3	509267	168.099	552.458	4.39766
pecol100264	Putative Protein	-	845741	846463	240	0.964941	0.016746	6	lcl|U00096.3_cds_AAC73592.1_261	2	10	6	29000000	35000000	46.5191	27.5756	36.3013	50.7327	80.5994	34.7305	3090.34	9247.49	10.5448	10.0318	1.27299
pecol140347	Putative Protein	-	2946081	2947460	459	0.810404	0.0323072	1	ecoli159763||membrane-bound lytic murein transglycosylase a precursor	8	8	4	29000000	29000000	132.19	29.9585	103.155	55.1166	229.034	37.7316	8781.61	10046.6	29.9646	10.8986	0.486689
pecol145095	Putative Protein	-	2099862	2101268	468	0.966393	0.00544921	1	ecoli105757||6-phosphogluconate dehydrogenase, decarboxylating	12	11	5	29000000	27000000	770.248	1021.4	601.065	1879.13	1334.54	1286.41	51168.9	342526	174.598	371.576	2.84771
pecol147080	Putative Protein	-	1757721	1758725	334	0.770706	0.0780591	1	sente032134||lcl|cp003278.1_cds_stbhuccb_9160_876	6	2	1	29000000	34000000	22.7928	25.9724	17.7865	47.7832	39.4911	32.7113	1514.17	8709.86	5.16663	9.44854	2.44706
pecol150431	Putative Protein	-	1191990	1192637	215	0.915509	0.0187867	1	sente009611||high frequency lysogenization protein hfld	7	6	2	29000000	32000000	202.621	73.0298	158.116	134.358	351.064	91.9783	13460.5	24490.6	45.9298	26.5676	0.77401
pecol155409	Putative Protein	-	254259	255716	485	0.956097	0.0092384	1	ecoli117368||aminoacyl-histidine dipeptidase	10	10	6	29000000	30000000	157.213	236.623	122.682	435.332	272.389	298.019	10443.9	79351.8	35.6368	86.0816	3.23221
pecol001062	rseP	+	196501	197898	465	0.830657	0.0286141	6	rseP	12	4	3	30000000	88000000	366.145	42.0718	285.722	77.4024	634.387	52.988	24323.6	14108.8	82.997	15.3054	0.246757
pecol005666	pepN	+	990622	993234	870	0.978453	0.00660099	6	pepN	24	8	4	30000000	34000000	139.869	160.66	109.147	295.577	242.338	202.346	9291.7	53877.4	31.7051	58.4468	2.46672
pecol038224	hisB	+	2093465	2094535	356	0.981201	0.0123285	6	hisB	10	3	3	30000000	Not detected	37.1178	14.2143	28.965	26.151	64.3106	17.9024	2465.8	4766.77	8.41378	5.17104	0.822384
pecol053748	frsA	+	256527	257771	414	0.87159	0.0437437	6	frsA	19	7	6	30000000	15000000	40.234	50.4308	31.3967	92.781	69.7099	63.5158	2672.81	16912	9.12016	18.3463	2.69175
pecol085506	Putative Protein	-	3383330	3384334	334	0.910821	0.0138744	1	ecoli156493||malate dehydrogenase	10	10	5	30000000	27000000	678.362	1738.94	529.362	3199.25	1175.34	2190.13	45064.7	583155	153.77	632.613	5.50497
pecol085841	Putative Protein	-	3327035	3327664	209	0.865293	0.0325937	1	ecoli097631||ribosomal rna large subunit methyltransferase j	4	4	3	30000000	19000000	204.574	47.6135	159.64	87.5977	354.446	59.9675	13590.2	15967.2	46.3723	17.3214	0.499818
pecol097593	Putative Protein	-	1309016	1310287	423	0.80815	0.0540027	1	bpara01185||voltage-gated potassium channel trka	3	2	2	30000000	14000000	6.86909	10.6278	5.36031	19.5526	11.9014	13.3853	456.325	3564.03	1.55707	3.8663	3.32258
pecol100346	Putative Protein	-	828974	829972	332	0.971822	0.00906598	1	psent123192||lcl|fq312003.1_cds_cbw18897.1_1380	8	9	5	30000000	24000000	23.5989	25.7017	18.4155	47.2852	40.8877	32.3704	1567.72	8619.08	5.34935	9.35007	2.33885
pecol107822	Putative Protein	-	4103602	4104975	457	0.92433	0.0206776	6	lcl|U00096.3_cds_AAC74681.1_852	13	3	2	30000000	37000000	108.535	31.0429	84.696	57.1118	188.05	39.0974	7210.19	10410.3	24.6026	11.2932	0.614218
pecol117288	Putative Protein	-	2436715	2437851	378	0.982756	0.00511778	1	ecoli103898||erythronate-4-phosphate dehydrogenase	12	9	6	30000000	29000000	93.0506	93.3042	72.6123	171.658	161.22	117.513	6181.5	31289.6	21.0925	33.9433	2.15334
pecol131033	Putative Protein	-	4587909	4588949	346	0.958412	0.0142435	6	lcl|U00096.3_cds_AAC75234.1_1095	7	6	4	30000000	45000000	148.6	243.323	115.961	447.657	257.466	306.456	9871.77	81598.3	33.6844	88.5187	3.51637
pecol138036	Putative Protein	-	3330582	3331754	390	0.968245	0.0143042	6	lcl|U00096.3_cds_AAC77130.1_1992	7	8	5	30000000	69000000	330.777	218.032	258.123	401.129	573.108	274.604	21974.1	73117.2	74.9799	79.3183	1.41552
pecol138871	Putative Protein	-	3191739	3191945	68	0.270743	0.0615801	1	ecoli128294||glycogen synthesis protein glgs	1	2	1	30000000	30000000	59.0677	144.467	46.0937	265.785	102.341	181.951	3923.97	48447	13.3893	52.5558	5.2523
pecol154766	Putative Protein	-	377535	378368	277	0.888034	0.0541076	6	lcl|U00096.3_cds_AAC75215.1_1087	4	4	3	30000000	37000000	78.701	113.023	61.4146	207.935	136.358	142.348	5228.24	37902.2	17.8398	41.1166	3.08401
pecol039405	rcsD	+	2313488	2316160	890	0.946876	0.0318564	6	rcsD	15	10	4	31000000	31000000	80.4696	17.3534	62.7947	31.9262	139.422	21.8559	5345.73	5819.46	18.2407	6.31301	0.463109
pecol039531	ubiG	+	2339519	2340289	256	0.978824	0.0113302	6	ubiG	5	7	4	31000000	30000000	57.9557	82.9391	45.2259	152.589	100.415	104.459	3850.09	27813.7	13.1373	30.1726	3.07323
pecol048819	tatD	+	4023542	4024336	264	0.969828	0.00428081	6	tatD	9	2	1	31000000	31000000	28.8613	15.4024	22.522	28.3369	50.0054	19.3988	1917.31	5165.22	6.54222	5.60328	1.14605
pecol054592	yaiW	+	397872	398966	364	0.963163	0.0118557	6	yaiW	7	4	2	31000000	27000000	44.6925	15.8336	34.8759	29.1302	77.4346	19.9419	2968.99	5309.81	10.1308	5.76014	0.760813
pecol089287	Putative Protein	-	2709437	2710045	202	0.711679	0.0584871	1	ecoli161264||rna polymerase sigma-e factor	6	3	2	31000000	67000000	448.804	69.7675	350.226	128.356	777.603	87.8696	29814.8	23396.5	101.734	25.3808	0.333832
pecol105322	Putative Protein	-	4564699	4565871	390	0.97564	0.00725945	1	gsulf005455||3-hydroxyacyl-acp dehydratase	9	6	4	31000000	61000000	1.991	0.602708	1.55368	1.10884	3.44963	0.759088	132.265	202.118	0.451316	0.21926	0.65008
pecol124601	Putative Protein	-	1187119	1188249	376	0.962368	0.0120235	1	sonei055709||cupin 4 family protein	7	2	1	31000000	30000000	128.399	73.8522	100.197	135.871	222.466	93.0141	8529.79	24766.4	29.1053	26.8668	1.23518
pecol130027	Putative Protein	-	138835	141243	802	0.945703	0.027442	1	ecoli177249||glucose dehydrogenase	17	3	2	31000000	51000000	8.41537	4.68214	6.56696	8.61405	14.5805	5.89699	559.047	1570.16	1.90758	1.70332	1.19482
pecol151864	Putative Protein	-	927474	929195	573	0.892719	0.0313352	1	mecol180715||lcl|ba000007.2_cds_bab33966.1_304	9	4	2	31000000	31000000	42.4768	19.2974	33.1469	35.5027	73.5958	24.3043	2821.81	6471.38	9.62856	7.02022	0.975613
pecol024154	tyrB	+	4267072	4268307	411	0.910637	0.0133557	6	tyrB	13	4	3	32000000	11000000	19.0518	31.6341	14.8672	58.1994	33.0094	39.842	1265.65	10608.5	4.31863	11.5082	3.56574
pecol025474	yjhC	+	4505272	4506405	377	0.657994	0.0510657	6	yjhC	3	3	2	32000000	22000000	37.7579	163.503	29.4645	300.808	65.4197	205.927	2508.32	54831	8.55888	59.4812	9.29932
pecol026263	thrB	+	2801	3733	310	0.962192	0.0244533	6	thrB	6	3	2	32000000	24000000	102.774	7.35296	80.2002	13.5277	178.068	9.26079	6827.47	2465.82	23.2967	2.67495	0.153642
pecol030747	ybgC	+	774752	775156	134	0.876567	0.0359896	6	ybgC	3	2	1	32000000	30000000	88.9631	41.9439	69.4226	77.1669	154.138	52.8268	5909.97	14065.9	20.166	15.2588	1.01249
pecol031781	ycaR	+	970673	970855	60	0.571017	0.0713077	6	ycaR	4	2	1	32000000	30000000	186.958	460.679	145.893	847.543	323.925	580.209	12419.9	154489	42.3792	167.591	5.2916
pecol045314	prmA	+	3409070	3409951	293	0.974747	0.0115259	6	prmA	6	2	1	32000000	33000000	48.1409	63.5532	37.5669	116.923	83.4095	80.043	3198.08	21312.6	10.9125	23.1201	2.83501
pecol049326	cdh	+	4109738	4110685	315	0.793993	0.0910215	6	cdh	11	5	3	32000000	18000000	24.6416	30.6597	19.2292	56.4067	42.6943	38.6148	1636.98	10281.7	5.58571	11.1537	2.67196
pecol054839	thiI	+	441549	442997	482	0.954267	0.0183275	6	thiI	13	4	3	32000000	17000000	65.5262	47.1839	51.1336	86.8073	113.531	59.4264	4353.01	15823.1	14.8533	17.1651	1.54636
pecol082593	Putative Protein	-	3880148	3881221	357	0.849327	0.0392068	1	ecoli153242||dna replication and repair protein recf	9	1	1	32000000	Not detected	134.698	8.46712	105.112	15.5775	233.378	10.664	8948.18	2839.45	30.5329	3.08027	0.134992
pecol099663	Putative Protein	-	954872	956665	597	0.930738	0.010807	1	pputi055177||protein involved in rimo-mediated beta-methylthiolation of ribosomal protein s12 ycao	9	3	2	32000000	23000000	29.0808	23.2072	22.6933	42.6958	50.3856	29.2286	1931.88	7782.54	6.59196	8.44258	1.71375
pecol114166	Putative Protein	-	2964361	2965155	264	0.985071	0.00904228	1	ecoli100486||thymidylate synthase	5	2	1	32000000	35000000	88.6367	60.4312	69.1679	111.179	153.573	76.1108	5888.28	20265.6	20.092	21.9844	1.46413
pecol150434	Putative Protein	-	1189776	1190447	223	0.964136	0.0105537	6	lcl|U00096.3_cds_AAC76061.1_1441	6	2	2	32000000	49000000	65.7191	205.293	51.2841	377.69	113.866	258.558	4365.83	68845	14.8971	74.6837	6.70831
pecol153111	Putative Protein	-	689343	690881	512	0.964805	0.0146785	1	ecoli144876||apolipoprotein n-acyltransferase	10	2	1	32000000	34000000	51.2785	16.0227	40.0153	29.478	88.8456	20.18	3406.51	5373.21	11.6237	5.82892	0.671015
pecol052203	deoA	+	4618229	4619551	440	0.936065	0.013214	6	deoA	14	3	2	33000000	23000000	132.082	27.633	103.071	50.8383	228.847	34.8027	8774.44	9266.74	29.9401	10.0527	0.449278
pecol078934	Putative Protein	-	4594937	4595851	304	0.792349	0.0558477	1	psmel49319||lcl|al591688.1_cds_cac47127.1_1350	7	4	2	33000000	30000000	20.2979	43.254	15.8396	79.5773	35.1684	54.4769	1348.43	14505.3	4.60109	15.7355	4.57621
pecol085571	Putative Protein	-	3371084	3372604	506	0.8691	0.0291029	6	lcl|U00096.3_cds_AAC73156.1_28	4	2	2	33000000	Not detected	312.444	104.219	243.817	191.739	541.344	131.261	20756.2	34950	70.8242	37.9141	0.716321
pecol110237	Putative Protein	-	3655966	3656304	112	0.779707	0.0474284	1	ecoli095712||protein hdeb precursor	1	2	1	33000000	36000000	7.47193	29.0449	5.83074	53.4358	12.9459	36.581	496.372	9740.22	1.69372	10.5663	8.34774
pecol139530	Putative Protein	-	3079644	3081665	673	0.895326	0.0271379	6	lcl|U00096.3_cds_AAC75518.1_1207	12	5	3	33000000	30000000	1241.02	1954.34	968.433	3595.53	2150.2	2461.42	82443	655389	281.312	710.973	3.38184
pecol146121	Putative Protein	-	1929048	1929707	219	0.985764	0.00700185	1	sente030876||inner membrane protein yebe	5	4	2	33000000	33000000	32.158	37.4366	25.0946	68.8746	55.7174	47.15	2136.31	12554.4	7.28952	13.6191	2.49999
pecol061648	rspR	+	1628352	1629038	228	0.94956	0.0154444	6	rspR	2	9	6	34000000	53000000	62.1553	11.7937	48.503	21.6977	107.691	14.8538	4129.08	3955.04	14.0892	4.29046	0.407479
pecol062904	sppA	+	1848693	1850693	666	0.962969	0.00997716	6	sppA	16	7	4	34000000	34000000	26.548	18.7138	20.7168	34.4289	45.9974	23.5693	1763.63	6275.66	6.01785	6.80791	1.51377
pecol066146	ackA	+	2413470	2414672	400	0.988982	0.00434012	6	ackA	8	7	4	34000000	33000000	211.355	330.292	164.932	607.66	366.197	415.991	14040.7	110764	47.9096	120.157	3.35595
pecol075457	pfkA	+	4107456	4108514	352	0.958466	0.012523	6	pfkA	10	6	4	34000000	32000000	221.649	357.761	172.965	658.198	384.032	450.587	14724.5	119975	50.243	130.151	3.46624
pecol078380	mrr	+	4586949	4587863	304	0.928098	0.0284318	6	mrr	9	6	4	34000000	33000000	54.6213	79.9678	42.6239	147.122	94.6374	100.717	3628.58	26817.2	12.3814	29.0916	3.14402
pecol080206	Putative Protein	-	4337168	4337929	253	0.63401	0.0823293	6	lcl|U00096.3_cds_AAC73665.1_313	6	7	5	34000000	23000000	4.40705	10.768	3.43905	19.8105	7.6357	13.5619	292.768	3611.04	0.998981	3.91729	5.24707
pecol102062	Putative Protein	-	530132	531226	364	0.966065	0.00888769	1	sente013006||trna 2-selenouridine synthase	13	8	4	34000000	36000000	26.3226	12.6195	20.5409	23.217	45.6068	15.8938	1748.65	4231.96	5.96675	4.59087	1.02954
pecol128195	Putative Protein	-	501562	503238	558	0.870799	0.0409422	6	lcl|U00096.3_cds_AAC73158.1_30	7	8	3	34000000	33000000	119.982	29.5113	93.628	54.294	207.881	37.1685	7970.58	9896.64	27.1972	10.736	0.528209
pecol134763	Putative Protein	-	3907593	3908366	257	0.966803	0.0199155	1	ecoli093875||phosphate transport atp-binding protein pstb	11	2	1	34000000	30000000	124.983	88.7836	97.531	163.341	216.547	111.82	8302.84	29773.6	28.3309	32.2987	1.5255
pecol135466	Putative Protein	-	3790320	3791345	341	0.989498	0.00887286	6	lcl|U00096.3_cds_AAC77314.4_2080	5	6	4	34000000	6800000	625.115	656.094	487.81	1207.06	1083.08	826.327	41527.4	220022	141.7	238.682	2.25392
pecol141841	Putative Protein	-	2697915	2698550	211	0.828524	0.0586729	2	ecoli132334||hypothetical protein yfhb	4	2	1	34000000	Not detected	42.3544	18.7562	33.0514	34.507	73.3836	23.6227	2813.67	6289.9	9.6008	6.82334	0.950994
pecol141886	Putative Protein	-	2687070	2687408	112	0.960565	0.0107609	6	lcl|U00096.3_cds_AAC73553.1_241	3	1	1	34000000	Not detected	187.722	615.365	146.49	1132.13	325.25	775.029	12470.7	206363	42.5525	223.865	7.0396
pecol003339	appY	+	583681	584430	249	0.59077	0.0396416	6	appY	9	7	3	35000000	32000000	2.82199	4.86015	2.20215	8.94155	4.88941	6.12119	187.47	1629.85	0.639684	1.76808	3.6985
pecol008877	ydcP	+	1506739	1508742	667	0.901703	0.0317108	6	ydcP	18	7	4	35000000	36000000	52.5397	23.086	40.9995	42.4728	91.0308	29.076	3490.3	7741.89	11.9096	8.39849	0.94361
pecol077469	tamA	+	4442382	4444115	577	0.923208	0.0230673	6	tamA	17	3	2	35000000	42000000	30.2385	28.0437	23.5967	51.5938	52.3916	35.32	2008.8	9404.46	6.85441	10.2021	1.99162
pecol081318	Putative Protein	-	4122380	4123339	319	0.853934	0.0248124	1	ecoli151790||cell division protein ftsn	14	5	3	35000000	25000000	282.926	73.8921	220.782	135.944	490.201	93.0644	18795.3	24779.8	64.1331	26.8813	0.560863
pecol119096	Putative Protein	-	2110138	2111019	293	0.876067	0.0531151	6	lcl|U00096.3_cds_AAC76794.1_1800	9	13	5	35000000	41000000	146.273	550.705	114.145	1013.17	253.434	693.593	9717.16	184679	33.1569	200.342	8.08512
pecol133592	Putative Protein	-	4114569	4115708	379	0.964296	0.0118728	1	sente044039||fructose-1,6-bisphosphatase class 2	17	10	4	35000000	35000000	373.574	73.0229	291.519	134.345	647.257	91.9696	24817.1	24488.2	84.6809	26.5651	0.419773
pecol151572	Putative Protein	-	987585	989030	481	0.947839	0.0208987	1	ecoli143294||asparaginyl-trna synthetase	14	2	1	35000000	37000000	840.323	464.28	655.748	854.167	1455.95	584.744	55824	155696	190.483	168.901	1.18649
pecol005565	ycbJ	+	971752	972645	297	0.785683	0.0768449	6	ycbJ	4	13	7	36000000	33000000	14.4267	8.44891	11.2579	15.544	24.9959	10.6411	958.391	2833.35	3.27022	3.07364	1.25766
pecol009119	Putative Protein	+	1547401	1547988	195	0.917592	0.0448322	6	lcl|U00096.3_cds_AAD13438.1_795	5	5	2	36000000	38000000	50.4722	65.5913	39.3861	120.673	87.4486	82.6098	3352.95	21996.1	11.4409	23.8616	2.79078
pecol022345	rbsA	+	3933778	3935283	501	0.96487	0.0209869	6	rbsA	18	12	7	36000000	36000000	121.097	30.3291	94.4983	55.7985	209.814	38.1984	8044.66	10170.9	27.45	11.0335	0.537847
pecol022669	yigB	+	3997183	3997899	238	0.958455	0.0161958	6	yigB	4	9	6	36000000	34000000	36.42	17.2687	28.4205	31.7703	63.1017	21.7493	2419.44	5791.06	8.25562	6.2822	1.01824
pecol035963	ydgH	+	1678427	1679371	314	0.984503	0.00734449	6	ydgH	11	5	3	36000000	34000000	114.899	266.257	89.6618	489.851	199.075	335.341	7632.94	89289.4	26.0451	96.8621	4.97641
pecol049954	metH	+	4223807	4227511	1234	0.922223	0.0155063	6	metH	38	12	10	36000000	28000000	67.5871	17.1854	52.7418	31.6171	117.102	21.6444	4489.92	5763.13	15.3205	6.25191	0.546044
pecol090468	Putative Protein	-	2508461	2509426	321	0.983508	0.00612512	1	ecoli103433||glucokinase	7	6	4	36000000	32000000	99.9101	185.755	77.9651	341.745	173.105	233.951	6637.19	62292.9	22.6474	67.576	3.99265
pecol094184	Putative Protein	-	1889951	1890532	193	0.808125	0.0689189	6	lcl|U00096.3_cds_AAC76531.2_1668	8	4	2	36000000	35000000	127.513	58.7328	99.5052	108.055	220.93	73.9719	8470.9	19696.1	28.9044	21.3665	0.98914
pecol098441	Putative Protein	-	1170518	1174027	1169	0.953551	0.014029	6	lcl|U00096.3_cds_AAC76676.1_1744	35	15	10	36000000	33000000	62.2754	22.8293	48.5968	42.0006	107.899	28.7527	4137.06	7655.81	14.1165	8.30511	0.78724
pecol111019	Putative Protein	-	3515077	3515913	278	0.826559	0.0670561	1	sente046893||dna adenine methylase	4	4	1	36000000	42000000	122.597	14.3583	95.6688	26.4158	212.412	18.0837	8144.31	4815.05	27.79	5.22341	0.251509
pecol131071	Putative Protein	-	4577958	4579355	465	0.737067	0.0700335	2	ypest093014||hypothetical	9	7	5	36000000	41000000	49.1646	113.218	38.3657	208.295	85.1831	142.594	3266.09	37967.7	11.1445	41.1878	4.94533
pecol139045	Putative Protein	-	3162744	3163481	245	0.86874	0.0567565	1	sente108744||1-acyl-sn-glycerol-3-phosphate acyltransferase	2	6	4	36000000	40000000	42.6991	52.2518	33.3204	96.131	73.9809	65.8092	2836.57	17522.6	9.67894	19.0088	2.62793
pecol150026	Putative Protein	-	1262877	1263500	207	0.876271	0.0437504	1	ecoli111183||outer-membrane lipoprotein lolb precursor	10	5	3	36000000	41000000	27.6024	30.7835	21.5396	56.6344	47.8242	38.7706	1833.67	10323.2	6.25685	11.1988	2.39498
pecol153264	Putative Protein	-	662379	662642	87	0.77	0.051998	1	sonei133227||protein lipolyation system protein ybed	1	3	2	36000000	49000000	69.5362	150.769	54.2628	277.38	120.479	189.888	4619.41	50560.5	15.7623	54.8485	4.65621
pecol016387	mprA	+	2810770	2811300	176	0.948414	0.0209488	6	mprA	1	4	2	37000000	41000000	227.711	421.224	177.695	774.953	394.535	530.516	15127.2	141258	51.6171	153.238	3.97246
pecol022852	hemG	+	4034608	4035153	181	0.912002	0.0316681	6	hemG	6	9	4	37000000	45000000	61.6012	98.8376	48.0707	181.838	106.731	124.482	4092.27	33145.2	13.9636	35.9563	3.4456
pecol026103	prfC	+	4609387	4611003	538	0.915635	0.0286015	6	prfC	10	3	2	37000000	58000000	224.419	268.629	175.126	494.214	388.83	338.328	14908.5	90084.8	50.8708	97.7249	2.57054
pecol056766	pal	+	779043	779588	181	0.961156	0.00960267	6	pal	5	8	4	37000000	37000000	873.2	2503.02	681.404	4604.98	1512.91	3152.46	58008.1	839390	197.935	910.579	6.15577
pecol125523	Putative Protein	-	1016539	1018299	586	0.889039	0.037204	1	sente010431||protease la	13	6	4	37000000	46000000	56.3774	18.9969	43.9943	34.9498	97.6801	23.9259	3745.25	6370.61	12.7795	6.9109	0.723616
pecol133585	Putative Protein	-	4117245	4118090	281	0.831426	0.0616182	1	ecoli122513||glycerol uptake facilitator protein	3	1	1	37000000	Not detected	494.262	774.719	385.699	1425.3	856.363	975.73	32834.6	259802	112.038	281.836	3.36604
pecol138147	Putative Protein	-	3312777	3313196	139	0.970699	0.00475924	1	ecoli127614||ribosome-binding factor a	6	2	1	37000000	8200000	356.394	714	278.113	1313.59	617.491	899.256	23675.8	239440	80.7866	259.747	4.30229
pecol141498	Putative Protein	-	2754288	2754764	158	0.673906	0.0635093	1	sonei011297||lipid binding/transport family protein yfjg	4	2	1	37000000	39000000	204.364	179.512	159.476	330.26	354.082	226.089	13576.2	60199.4	46.3247	65.3049	1.88635
pecol144233	Putative Protein	-	2261427	2262365	312	0.952587	0.024758	6	lcl|U00096.3_cds_AAC76775.1_1781	6	6	4	37000000	4100000	22.4031	7.95949	17.4823	14.6436	38.8158	10.0247	1488.27	2669.22	5.07829	2.89559	0.762972
pecol002291	iraP	+	401386	401646	86	0.922235	0.088988	6	iraP	3	3	1	38000000	36000000	27.5265	56.2243	21.4804	103.44	47.6926	70.8124	1828.63	18854.8	6.23964	20.4539	4.38637
pecol020147	mrcA	+	3522847	3525423	858	0.954439	0.0086291	6	mrcA	24	15	9	38000000	38000000	35.8152	20.2944	27.9485	37.3369	62.0538	25.56	2379.26	6805.73	8.11851	7.38292	1.21686
pecol040430	nupC	+	2513003	2514244	413	0.906323	0.0167744	6	nupC	6	4	1	38000000	36000000	139.178	294.807	108.608	542.376	241.141	371.299	9245.81	98863.7	31.5485	107.248	4.54883
pecol088176	Putative Protein	-	2909894	2910685	263	0.980424	0.00669632	1	ecoli100943||mazg protein	9	3	2	38000000	38000000	68.5017	24.7009	53.4555	45.4439	118.687	31.1099	4550.68	8283.45	15.5278	8.98598	0.77436
pecol139813	Putative Protein	-	3035184	3036065	293	0.945671	0.0203936	6	lcl|U00096.3_cds_130	6	5	4	38000000	36000000	485.82	407.752	379.111	750.168	841.737	513.548	32273.8	136740	110.125	148.337	1.8024
pecol153059	Putative Protein	-	700374	701594	406	0.966982	0.014303	6	lcl|U00096.3_cds_AAC74203.1_598	17	8	5	38000000	44000000	113.168	27.3593	88.3112	50.3348	196.076	34.4581	7517.96	9174.96	25.6527	9.95309	0.519173
pecol022532	trxA	+	3965656	3966090	144	0.884676	0.0532848	6	trxA	7	6	2	39000000	36000000	645.929	1735.67	504.053	3193.23	1119.14	2186.02	42910.1	582058	146.418	631.423	5.77051
pecol037423	cmoA	+	1952702	1953445	247	0.972311	0.00911812	6	cmoA	7	2	1	39000000	43000000	31.1327	23.2383	24.2945	42.7531	53.9408	29.2678	2068.2	7792.98	7.05709	8.45391	1.60295
pecol039264	yejM	+	2284376	2286136	586	0.960078	0.0228324	6	yejM	8	6	3	39000000	34000000	63.8274	16.3899	49.8079	30.1535	110.588	20.6424	4240.16	5496.35	14.4683	5.9625	0.551442
pecol056650	sucC	+	763014	764180	388	0.975254	0.0108949	6	sucC	14	7	5	39000000	24000000	1752.13	1374.07	1367.28	2527.97	3035.75	1730.6	116397	460796	397.169	499.876	1.68413
pecol060224	ycjF	+	1385511	1386572	353	0.974231	0.00876383	6	ycjF	5	4	3	39000000	30000000	18.0922	8.79046	14.1183	16.1724	31.3467	11.0713	1201.89	2947.88	4.10109	3.19789	1.0434
pecol084263	Putative Protein	-	3601028	3602113	361	0.91725	0.0232001	1	ecoli155253||cell division protein ftsx	11	1	1	39000000	Not detected	303.659	71.6232	236.961	131.77	526.122	90.2068	20172.6	24018.9	68.8327	26.0559	0.506524
pecol100760	Putative Protein	-	753185	754468	427	0.991813	0.00640975	6	lcl|U00096.3_cds_AAC73436.1_171	8	9	5	39000000	63000000	120.596	214.73	94.1077	395.053	208.946	270.445	8011.42	72009.8	27.3365	78.117	3.82376
pecol113277	Putative Protein	-	3114550	3119130	1526	0.900431	0.00722068	3	0	37	17	10	39000000	40000000	76.9557	18.3199	60.0526	33.7044	133.334	23.0733	5112.3	6143.6	17.4442	6.66464	0.511228
pecol126118	Putative Protein	-	911182	912156	324	0.946996	0.0249813	6	lcl|U00096.3_cds_AAC75605.1_1248	7	2	1	39000000	46000000	7.05823	3.39487	5.50791	6.24577	12.2292	4.27572	468.89	1138.47	1.59994	1.23503	1.0329
pecol153097	Putative Protein	-	693531	694955	474	0.962354	0.0202687	1	sente012286||(dimethylallyl)adenosine trna methylthiotransferase miab	17	7	4	39000000	61000000	267.776	178.383	208.959	328.183	463.951	224.667	17788.8	59820.7	60.6988	64.8941	1.43058
pecol002435	secF	+	429460	430476	338	0.914424	0.0311783	6	secF	2	9	4	40000000	42000000	298.896	89.4269	233.244	164.525	517.87	112.63	19856.2	29989.3	67.7531	32.5327	0.642509
pecol033978	yciS	+	1340243	1340551	102	0.728013	0.0349081	6	yciS	1	2	1	40000000	40000000	70.8097	105.845	55.2565	194.73	122.686	133.308	4704	35495.2	16.051	38.5055	3.21003
pecol036370	pykF	+	1755482	1757110	542	0.958417	0.0191837	6	pykF	19	11	5	40000000	44000000	210.354	509.236	164.15	936.875	364.462	641.364	13974.2	170772	47.6826	185.256	5.19876
pecol052939	lpxC	+	106557	107474	305	0.969858	0.00764876	6	lpxC	7	15	9	40000000	46000000	2466.17	817.209	1924.48	1503.47	4272.9	1029.24	163831	274051	559.025	297.294	0.711611
pecol067230	bcp	+	2600478	2600948	156	0.979877	0.0117322	6	bcp	5	7	3	40000000	40000000	85.7982	194.949	66.9529	358.66	148.655	245.531	5699.72	65376.2	19.4486	70.9208	4.87949
pecol106081	Putative Protein	-	4428079	4428753	224	0.918852	0.0312916	1	sente126367||opacity-associated protein a	3	3	2	40000000	25000000	135.864	73.3367	106.022	134.922	235.399	92.3649	9025.65	24593.5	30.7973	26.6793	1.15918
pecol154435	Putative Protein	-	438315	440177	620	0.972649	0.0091756	6	lcl|U00096.3_cds_AAC75518.1_1207	16	6	3	40000000	38000000	85.9061	50.6984	67.0371	93.2732	148.842	63.8528	5706.88	17001.7	19.473	18.4437	1.26737
pecol001156	nlpE	+	215269	215979	236	0.913983	0.027162	6	nlpE	5	5	3	41000000	47000000	82.2031	128.557	64.1474	236.515	142.426	161.913	5460.89	43111.7	18.6336	46.7681	3.35846
pecol006908	icd	+	1195123	1196373	416	0.987425	0.00435277	6	icd	11	11	5	41000000	48000000	296.521	769.257	231.391	1415.25	513.754	968.851	19698.4	257971	67.2146	279.849	5.57119
pecol052346	talB	+	8175	9191	338	0.912367	0.0257977	6	talB	15	11	6	41000000	47000000	821.095	2459.53	640.744	4524.97	1422.64	3097.69	54546.7	824806	186.124	894.758	6.43267
pecol083918	Putative Protein	-	3663890	3664618	242	0.690334	0.0776126	6	lcl|U00096.3_cds_AAC73665.1_313	8	4	2	41000000	42000000	6.49402	6.87119	5.06762	12.6414	11.2516	8.65401	431.408	2304.26	1.47205	2.49968	2.27222
pecol087971	Putative Protein	-	2942918	2943148	76	0.96	0.0767745	6	lcl|U00096.3_cds_AAC75872.1_1367	0	3	2	41000000	52000000	9.57515	46.2352	7.472	85.062	16.59	58.2316	636.093	15505	2.17047	16.82	10.3695
pecol111286	Putative Protein	-	3466249	3466725	158	0.96963	0.00808663	1	ecoli126681||bacterioferritin	7	7	4	41000000	41000000	42.7736	167.259	33.3785	307.717	74.11	210.656	2841.52	56090.3	9.69583	60.8474	8.3974
pecol150216	Putative Protein	-	1224279	1224545	88	0.910398	0.0514031	1	ecoli140926||cell division topological specificity factor	2	2	1	41000000	36000000	314.432	363.042	245.368	667.912	544.788	457.238	20888.2	121746	71.2748	132.072	2.47948
pecol017846	loiP	+	3081694	3082671	325	0.741438	0.0596112	6	loiP	10	6	3	42000000	78000000	62.5949	74.4002	48.8461	136.879	108.453	93.7044	4158.28	24950.1	14.1889	27.0662	2.55251
pecol048267	rbsB	+	3936272	3937168	298	0.972339	0.00809682	6	rbsB	10	7	4	42000000	41000000	538.96	1295.64	420.579	2383.68	933.808	1631.81	35804	434494	122.17	471.343	5.16249
pecol049136	yiiD	+	4077449	4078438	329	0.93913	0.0137606	6	yiiD	10	5	3	42000000	31000000	96.5041	60.3852	75.3073	111.095	167.204	76.053	6410.93	20250.2	21.8754	21.9676	1.34374
pecol074831	yigA	+	3995583	3996290	235	0.977082	0.00889342	6	yigA	6	6	4	42000000	32000000	69.3293	35.1456	54.1014	64.6596	120.121	44.2646	4605.66	11786.1	15.7154	12.7857	1.08864
pecol118259	Putative Protein	-	2269741	2269839	32	0.00716366	0.00716068	3	0	1	1	1	42000000	Not detected	0.982931	0.0890791	0.767033	0.163885	1.70304	0.112192	65.2977	29.8727	0.222809	0.0324062	0.194619
pecol129925	Putative Protein	-	157729	159147	472	0.959198	0.0164596	6	lcl|U00096.3_cds_AAC76092.1_1461	12	9	5	42000000	41000000	166.07	76.9379	129.593	141.548	287.734	96.9005	11032.3	25801.2	37.6443	27.9894	0.994904
pecol135465	Putative Protein	-	3791355	3792551	398	0.957589	0.0145311	6	lcl|U00096.3_cds_AAC73863.1_405	12	11	5	42000000	41000000	607.611	396.413	474.151	729.307	1052.75	499.267	40364.6	132937	137.732	144.212	1.40105
pecol062572	aroH	+	1788312	1789481	389	0.811448	0.0479917	6	aroH	9	8	5	43000000	47000000	15.0007	20.7908	11.7059	38.2503	25.9904	26.1853	996.524	6972.21	3.40033	7.56353	2.9764
pecol071289	yhbJ	+	3347115	3347969	284	0.95133	0.0174277	6	yhbJ	9	2	1	43000000	37000000	49.3653	45.2253	38.5223	83.204	85.5307	56.9596	3279.42	15166.3	11.19	16.4526	1.96739
pecol085971	Putative Protein	-	3298211	3298891	226	0.852924	0.0247746	1	pputi111826||nucleoside-diphosphate sugar epimerase	4	2	2	43000000	Not detected	25.7722	49.1554	20.1114	90.4344	44.6531	61.9094	1712.09	16484.3	5.84198	17.8823	4.09592
pecol005485	cmk	+	961201	961884	227	0.938028	0.0347534	6	cmk	8	7	5	44000000	37000000	454.899	195.177	354.982	359.08	788.163	245.818	30219.7	65452.6	103.116	71.0037	0.921392
pecol009120	fdnG	+	1548037	1550448	803	0.911246	0.0241444	6	fdnG	20	16	8	44000000	53000000	25.9336	14.9244	20.2374	27.4575	44.9329	18.7968	1722.81	5004.91	5.87858	5.42938	1.23585
pecol018541	rpsU	+	3210781	3210996	71	0.71	0.12746	6	rpsU	0	4	2	44000000	40000000	5134.88	13886.5	4007.02	25547.8	8896.74	17489.5	341118	4.65683e+06	1163.96	5051.78	5.80755
pecol053677	gmhA	+	243510	244121	203	0.965658	0.0131873	6	gmhA	10	4	2	44000000	42000000	217.005	608.434	169.34	1119.38	375.985	766.301	14416	204039	49.1902	221.343	6.0211
pecol109398	Putative Protein	-	3805153	3805950	265	0.731933	0.0913158	1	ecoli154092||lipopolysaccharide core biosynthesis protein rfap	7	3	1	44000000	55000000	77.2091	32.5411	60.2504	59.868	133.773	40.9843	5129.13	10912.7	17.5016	11.8382	0.905096
pecol126120	Putative Protein	-	909331	911049	572	0.976306	0.00935915	6	lcl|U00096.3_cds_1786	17	11	8	44000000	38000000	13.0913	29.0421	10.2158	53.4307	22.6821	36.5775	869.677	9739.28	2.96751	10.5653	4.76406
pecol021634	waaF	+	3794929	3795975	348	0.933604	0.0241228	6	waaF	7	2	1	45000000	51000000	110.037	24.8688	85.8674	45.7527	190.651	31.3213	7309.92	8339.75	24.9429	9.04705	0.485342
pecol041601	pssA	+	2722724	2724082	452	0.970168	0.0183468	6	pssA	9	13	7	45000000	34000000	129.777	54.154	101.272	99.6308	224.853	68.205	8621.3	18160.6	29.4176	19.7008	0.896117
pecol098731	Putative Protein	-	1122713	1123474	253	0.881172	0.0198381	2	ssone162714||/inference=coordinates: similar to aa sequence:refseq:np_415581.1	5	2	1	45000000	51000000	27.4563	34.5462	21.4256	63.5569	47.571	43.5097	1823.97	11585.1	6.22373	12.5676	2.70203
pecol114348	Putative Protein	-	2931865	2933016	383	0.981985	0.0132603	6	lcl|U00096.3_cds_AAC76047.1_1437	10	3	2	45000000	38000000	40.1396	110.757	31.323	203.766	69.5462	139.494	2666.54	37142.3	9.09876	40.2923	5.92554
pecol139566	Putative Protein	-	3072672	3073775	367	0.754423	0.0600499	6	lcl|U00096.3_cds_AAC74849.1_931	11	11	6	45000000	54000000	248.857	36.7624	194.197	67.6343	431.173	46.3009	16532	12328.3	56.4105	13.3739	0.317238
pecol005930	hyaA	+	1032112	1033257	381	0.775349	0.0679588	6	hyaA	2	2	1	46000000	40000000	1.98781	0.519434	1.55119	0.955637	3.4441	0.654208	132.054	174.192	0.450593	0.188966	0.56116
pecol022760	yigL	+	4010074	4011000	308	0.973413	0.0223849	6	yigL	4	2	1	46000000	43000000	39.2568	78.1478	30.6342	143.774	68.0168	98.4243	2607.9	26206.9	8.89865	28.4295	4.27497
pecol030718	sucD	+	764180	765049	289	0.993554	0.00489195	6	sucD	10	4	3	46000000	68000000	1642.9	1095.69	1282.04	2015.82	2846.5	1379.99	109140	367441	372.409	398.604	1.43222
pecol078528	yjjV	+	4613481	4614260	259	0.957314	0.0108258	6	yjjV	6	3	2	46000000	51000000	29.4999	5.41943	23.0204	9.97049	51.1119	6.82558	1959.73	1817.41	6.68698	1.97154	0.394516
pecol081400	Putative Protein	-	4110740	4111507	255	0.984038	0.00730508	1	ecoli151868||triosephosphate isomerase	5	9	5	46000000	41000000	317.481	616.088	247.747	1133.46	550.07	775.941	21090.8	206606	71.9658	224.128	4.16732
pecol088374	Putative Protein	-	2875421	2876329	302	0.968534	0.0194585	1	ecoli160099||sulfate adenylyltransferase subunit 2	4	11	7	46000000	23000000	2.47825	0.729243	1.93391	1.34164	4.29384	0.918455	164.634	244.552	0.561765	0.265293	0.631915
pecol014534	fadL	+	2461300	2462646	448	0.84283	0.0508635	6	fadL	10	5	3	47000000	43000000	69.101	118.36	53.9232	217.754	119.725	149.07	4590.5	39692	15.6637	43.0583	3.67833
pecol031068	ybiC	+	836351	837436	361	0.972748	0.0161595	6	ybiC	5	9	6	47000000	81000000	29.8955	46.6264	23.3291	85.7817	51.7973	58.7242	1986.01	15636.2	6.77666	16.9623	3.34932
pecol062830	ydjY	+	1833954	1834793	279	0.820077	0.0524492	6	ydjY	6	9	4	47000000	50000000	1.98559	1.98074	1.54946	3.64409	3.44025	2.49467	131.906	664.241	0.450089	0.720575	2.14224
pecol083797	Putative Protein	-	3680444	3681940	498	0.974145	0.0126669	1	ecoli154801||protein yhjj precursor	13	4	2	47000000	35000000	82.2631	77.7583	64.1943	143.057	142.53	97.9337	5464.88	26076.3	18.6472	28.2878	2.02989
pecol100107	Putative Protein	-	876710	878035	441	0.97737	0.00945369	1	sente061775||miab-like trna modifying enzyme ylig	10	10	6	47000000	59000000	25.6654	34.1131	20.028	62.7602	44.4681	42.9642	1704.99	11439.8	5.81777	12.4101	2.85434
pecol136698	Putative Protein	-	3559848	3560354	168	0.889534	0.0479688	6	lcl|U00096.3_cds_AAD13446.2_1851	3	5	3	47000000	100000000	53.2903	25.6926	41.5852	47.2684	92.3312	32.3589	3540.16	8616.02	12.0797	9.34675	1.03536
pecol136908	Putative Protein	-	3512634	3513638	334	0.986685	0.00925682	1	ecoli096591||tryptophanyl-trna synthetase	5	3	2	47000000	41000000	274.352	267.055	214.091	491.318	475.344	336.346	18225.6	89556.9	62.1894	97.1523	2.09038
pecol144349	Putative Protein	-	2237769	2239289	506	0.928886	0.0147434	6	lcl|U00096.3_cds_AAT48244.1_2031	17	16	8	47000000	40000000	132.147	131.784	103.121	242.451	228.959	165.977	8778.72	44193.8	29.9547	47.9418	2.1416
pecol151863	Putative Protein	-	929196	930962	588	0.960437	0.0191766	1	ecoli172568||transport atp-binding protein cydd	15	5	3	47000000	59000000	59.0987	31.3263	46.1178	57.6331	102.395	39.4543	3926.02	10505.3	13.3964	11.3962	1.13832
pecol021633	hldD	+	3793987	3794919	310	0.977183	0.00860312	6	hldD	12	15	8	48000000	48000000	249.472	532.994	194.676	980.585	432.237	671.286	16572.8	178740	56.5497	193.899	4.5881
pecol036675	yniA	+	1807796	1808656	286	0.840441	0.0567574	6	yniA	8	8	4	48000000	54000000	27.552	18.3316	21.5003	33.7258	47.7369	23.088	1830.32	6147.51	6.24543	6.66888	1.42882
pecol041814	rnlA	+	2765918	2766991	357	0.605625	0.0522742	0	0	6	8	4	48000000	48000000	60.7038	45.3265	47.3704	83.3902	105.176	57.0871	4032.65	15200.3	13.7602	16.4894	1.6035
pecol057645	lrp	+	932541	933089	182	0.786288	0.0697765	6	lrp	8	3	2	48000000	37000000	194.227	167.271	151.565	307.74	336.519	210.672	12902.8	56094.5	44.0269	60.8519	1.84946
pecol059897	rluB	+	1326852	1327727	291	0.986643	0.00401352	6	rluB	9	1	1	48000000	Not detected	162.645	294.101	126.92	541.077	281.8	370.41	10804.7	98626.9	36.8679	106.991	3.88319
pecol073091	yhjD	+	3673362	3674375	337	0.963949	0.0253104	6	yhjD	7	2	1	48000000	47000000	8.97768	10.0944	7.00576	18.5713	15.5548	12.7135	596.402	3385.16	2.03504	3.67226	2.41462
pecol120064	Putative Protein	-	1944346	1945356	336	0.971873	0.00764519	6	lcl|U00096.3_cds_AAC73978.1_460	10	11	6	48000000	44000000	65.8311	28.5783	51.3715	52.5775	114.06	35.9934	4373.27	9583.75	14.9225	10.3966	0.93226
pecol130146	Putative Protein	-	111856	112599	247	0.972219	0.0115646	1	sonei209932||protein of unknown function duf1342 yacf	5	1	1	48000000	Not detected	120.586	93.5667	94.0997	172.141	208.929	117.844	8010.73	31377.6	27.3342	34.0388	1.66631
pecol155946	Putative Protein	-	160149	160622	157	0.956972	0.0171523	1	ecoli147770||dnak suppressor protein	2	2	1	48000000	50000000	2068.15	3771.36	1613.89	6938.42	3583.3	4749.89	137391	1.26473e+06	468.804	1371.99	3.91604
pecol036995	yeaG	+	1866908	1868842	644	0.917019	0.0243326	6	yeaG	17	17	10	49000000	56000000	19.5988	4.86897	15.294	8.95776	33.9571	6.13228	1301.98	1632.81	4.44262	1.77129	0.533505
pecol046009	nfuA	+	3545624	3546199	191	0.969802	0.0106194	6	nfuA	6	2	1	49000000	57000000	182.575	693.747	142.473	1276.33	316.331	873.748	12128.7	232648	41.3857	252.379	8.16003
pecol134592	Putative Protein	-	3940635	3941327	230	0.891736	0.0243244	6	lcl|U00096.3_cds_AAC76628.1_1722	6	4	1	49000000	50000000	59.5417	124.967	46.4636	229.911	103.163	157.392	3955.46	41907.9	13.4968	45.4621	4.5072
pecol141807	Putative Protein	-	2704335	2705309	324	0.976895	0.0209121	1	ecoli132301||signal peptidase i	7	7	4	49000000	66000000	290.955	84.654	227.048	155.744	504.112	106.619	19328.6	28388.7	65.9531	30.7964	0.624817
pecol029025	dnaX	+	492092	494023	643	0.935158	0.0254412	6	dnaX	18	7	4	50000000	23000000	218.91	34.51	170.827	63.4903	379.286	43.4641	14542.6	11572.9	49.6221	12.5544	0.338541
pecol112444	Putative Protein	-	3263686	3265017	443	0.942737	0.0123856	6	lcl|U00096.3_cds_AAC75838.1_1354	3	4	2	50000000	41000000	16.55	21.8518	12.9149	40.2021	28.6747	27.5215	1099.45	7328	3.75153	7.94949	2.83543
pecol151454	Putative Protein	-	1006491	1007600	369	0.784595	0.0361436	1	bpara15731||lcl|cp016342.1_cds_bbb43_04215_834	10	7	6	50000000	34000000	18.7695	44.9151	14.6468	82.6333	32.5202	56.5689	1246.89	15062.3	4.25462	16.3397	5.13893
pecol052854	ftsI	+	91413	93179	588	0.922081	0.0213773	6	ftsI	19	7	4	51000000	46000000	160.988	103.621	125.627	190.639	278.929	130.507	10694.7	34749.4	36.4924	37.6965	1.38225
pecol053150	yadG	+	142779	143705	308	0.983587	0.00626804	6	yadG	11	6	5	51000000	6000000	60.4666	83.3103	47.1853	153.272	104.765	104.926	4016.9	27938.2	13.7065	30.3076	2.95879
pecol021774	trmH	+	3824515	3825204	229	0.972684	0.00942871	6	trmH	7	2	1	52000000	51000000	76.2869	28.1436	59.5307	51.7776	132.175	35.4458	5067.87	9437.96	17.2926	10.2384	0.792247
pecol086752	Putative Protein	-	3163715	3165973	752	0.967252	0.013695	1	ecoli098572||topoisomerase iv subunit a	12	8	4	52000000	48000000	159.524	71.4726	124.485	131.493	276.394	90.0171	10597.5	23968.4	36.1607	26.0011	0.962152
pecol133765	Putative Protein	-	4081857	4082759	300	0.923858	0.0222782	6	lcl|U00096.3_cds_AAC74661.1_839	9	6	3	52000000	49000000	656.653	275.514	512.421	506.881	1137.72	346.999	43622.5	92393.6	148.849	100.23	0.901029
pecol002472	thiL	+	435634	436611	325	0.94524	0.0148301	6	thiL	7	4	3	53000000	61000000	18.664	12.4422	14.5645	22.8908	32.3375	15.6705	1239.88	4172.51	4.23073	4.52638	1.43161
pecol005626	ycbL	+	983650	984297	215	0.977604	0.0215717	6	ycbL	3	4	3	53000000	83000000	181.844	73.7397	141.902	135.664	315.064	92.8725	12080.2	24728.7	41.22	26.8259	0.870833
pecol016388	emrA	+	2811415	2812599	394	0.990317	0.00529557	6	emrA	13	10	5	53000000	28000000	39.5194	39.8224	30.8391	73.2639	68.4717	50.1549	2625.34	13354.5	8.95818	14.4871	2.16396
pecol019632	fis	+	3411271	3411567	98	0.79	0.0520142	6	fis	1	8	3	53000000	140000000	172.983	461.407	134.988	848.882	299.712	581.126	11491.5	154733	39.2113	167.856	5.72814
pecol024037	lamB	+	4247971	4249311	446	0.947885	0.0295505	6	lamB	7	10	7	53000000	58000000	327.5	1068.89	255.566	1966.51	567.431	1346.23	21756.4	358452	74.2371	388.853	7.00894
pecol035678	ydfG	+	1627502	1628263	253	0.971018	0.0195557	6	ydfG	5	7	4	53000000	52000000	165.563	312.992	129.197	575.833	286.855	394.202	10998.6	104962	37.5294	113.864	4.05978
pecol041562	srmB	+	2712896	2714230	444	0.979504	0.00252129	6	srmB	9	5	2	53000000	65000000	48.4138	92.2867	37.7798	169.786	83.8822	116.232	3216.21	30948.4	10.9743	33.5731	4.09356
pecol050939	rnr	+	4406612	4409095	827	0.947074	0.01569	6	rnr	21	16	11	53000000	70000000	224.218	292.731	174.969	538.557	388.483	368.684	14895.2	98167.6	50.8253	106.493	2.80369
pecol020616	nikE	+	3617776	3618582	268	0.977513	0.0177257	6	nikE	4	6	3	54000000	58000000	4.65208	1.14015	3.63026	2.0976	8.06023	1.43597	309.045	382.348	1.05452	0.414776	0.526314
pecol025092	rpsF	+	4425118	4425513	131	0.978502	0.011662	6	rpsF	4	15	7	54000000	58000000	1399.39	8950.27	1092.01	16466.4	2424.59	11272.5	92963.5	3.00148e+06	317.21	3256.03	13.7351
pecol026740	cra	+	88028	89032	334	0.963499	0.0139468	6	cra	7	4	3	54000000	100000000	115.359	79.7658	90.0211	146.75	199.873	100.462	7663.52	26749.5	26.1494	29.0181	1.48489
pecol054187	ykgF	+	322338	323765	475	0.936591	0.0529722	6	ykgF	13	10	4	54000000	54000000	74.9118	60.7555	58.4576	111.776	129.793	76.5194	4976.51	20374.4	16.9808	22.1024	1.74168
pecol108069	Putative Protein	-	4056625	4058034	469	0.963585	0.00346778	1	sente019534||glutamine synthetase	10	6	4	54000000	44000000	248.245	363.082	193.719	667.986	430.112	457.288	16491.3	121760	56.2717	132.086	3.14091
pecol125676	Putative Protein	-	985894	986982	362	0.932667	0.0158937	1	ecoli113721||outer membrane protein f precursor	8	4	2	54000000	54000000	1086.09	1893.1	847.534	3482.86	1881.77	2384.29	72150.8	634852	246.193	688.694	3.74317
pecol133375	Putative Protein	-	4162170	4163270	366	0.968717	0.0101301	6	lcl|U00096.3_cds_AAC73946.1_449	9	8	4	54000000	59000000	147.592	41.8167	115.174	76.9329	255.72	52.6666	9804.8	14023.2	33.4559	15.2126	0.608439
pecol141584	Putative Protein	-	2740080	2741219	379	0.938639	0.0231874	6	lcl|U00096.3_cds_AAC73841.1_395	7	3	2	54000000	54000000	72.9143	17.8336	56.8989	32.8097	126.332	22.4608	4843.82	5980.52	16.5281	6.48773	0.525241
pecol020020	nirB	+	3494011	3496554	847	0.970826	0.00921581	6	nirB	30	25	14	55000000	69000000	30.9893	24.3991	24.1826	44.8887	53.6924	30.7298	2058.67	8182.25	7.02459	8.87619	1.69081
pecol036192	rnt	+	1728347	1728994	215	0.990826	0.00307878	6	rnt	6	7	4	55000000	54000000	22.1215	27.2436	17.2626	50.1218	38.328	34.3123	1469.57	9136.14	5.01446	9.91098	2.64472
pecol051062	fklB	+	4428776	4429555	259	0.973839	0.0165677	6	fklB	4	8	5	55000000	44000000	134.375	427.07	104.86	785.709	232.82	537.879	8926.78	143218	30.4599	155.364	6.82513
pecol094764	Putative Protein	-	1797959	1798954	331	0.971473	0.0143626	1	ecoli167038||phenylalanyl-trna synthetase alpha chain	11	13	6	55000000	68000000	166.114	140.656	129.628	258.773	287.811	177.151	11035.2	47168.9	37.6544	51.1693	1.81837
pecol111689	Putative Protein	-	3398875	3399978	367	0.96641	0.00919789	1	ecoli097288||rod shape-determining protein mrec	13	10	5	55000000	58000000	130.138	23.4084	101.554	43.0659	225.479	29.482	8645.3	7850.01	29.4995	8.51577	0.386276
pecol112408	Putative Protein	-	3271867	3272766	299	0.949994	0.0259032	6	lcl|U00096.3_cds_AAC75778.1_1337	9	1	1	55000000	Not detected	18.7279	30.554	14.6144	56.2122	32.4481	38.4816	1244.12	10246.3	4.2452	11.1153	3.50357
pecol129642	Putative Protein	-	221614	222645	343	0.984304	0.00466143	6	lcl|U00096.3_cds_AAC73262.1_80	5	11	6	55000000	47000000	27.9125	15.5974	21.7816	28.6957	48.3616	19.6444	1854.28	5230.61	6.32716	5.67422	1.20001
pecol130736	Putative Protein	-	4639590	4640306	238	0.96128	0.0190651	1	psent127495||lcl|fq312003.1_cds_cbw17417.1_770	6	12	6	55000000	97000000	740.379	979.624	577.757	1802.28	1282.79	1233.8	49184.6	328517	167.828	356.379	2.84143
pecol146862	Putative Protein	-	1799802	1800014	70	0.97	0.0299382	1	sente057502||50s ribosomal subunit protein a	0	4	2	55000000	48000000	7932.48	17026	6190.13	31323.9	13743.9	21443.7	526968	5.70969e+06	1798.12	6193.93	4.60931
pecol152639	Putative Protein	-	786843	787610	255	0.982783	0.00907356	1	ecoli173544||phosphoglycerate mutase 1	8	6	3	55000000	57000000	522.297	1391.11	407.576	2559.32	904.937	1752.06	34697.1	466510	118.393	506.075	5.71974
pecol020715	uspA	+	3640111	3640545	144	0.925075	0.0413778	6	uspA	2	7	3	56000000	69000000	245.741	1868.83	191.764	3438.2	425.772	2353.72	16325	626712	55.7039	679.863	16.3314
pecol048513	wecE	+	3975146	3976276	376	0.976799	0.00916897	6	wecE	5	18	9	56000000	74000000	76.8208	36.4566	59.9473	67.0717	133.1	45.9158	5103.33	12225.7	17.4136	13.2626	1.01913
pecol013753	atoC	+	2321866	2323251	461	0.93557	0.0207971	6	atoC	8	7	4	57000000	51000000	3.98929	7.49378	3.11306	13.7868	6.91189	9.43814	265.015	2513.04	0.904285	2.72617	4.034
pecol026800	murG	+	99644	100711	355	0.954627	0.0214552	6	murG	11	9	6	57000000	52000000	277.921	58.8686	216.876	108.304	481.528	74.1428	18462.7	19741.6	62.9985	21.4159	0.454877
pecol048827	fre	+	4026494	4027228	244	0.933317	0.0216088	6	fre	9	2	1	57000000	59000000	158.755	100.641	123.885	185.155	275.06	126.753	10546.3	33749.9	35.9861	36.6122	1.36138
pecol097380	Putative Protein	-	1350251	1351039	262	0.971614	0.00874305	1	ecoli169093||enoyl-acyl-carrier-protein	11	11	6	57000000	57000000	589.913	1425.35	460.34	2622.31	1022.09	1795.18	39188.9	477992	133.72	518.531	5.18878
pecol052221	radA	+	4625864	4627294	476	0.89078	0.0289318	6	radA	14	7	5	58000000	29000000	93.8856	30.5768	73.2639	56.2541	162.667	38.5103	6236.97	10253.9	21.2818	11.1236	0.699398
pecol020172	hslO	+	3529768	3530652	294	0.949234	0.0268334	6	hslO	4	2	1	59000000	64000000	184.242	352.598	143.773	648.698	319.219	444.084	12239.5	118244	41.7635	128.272	4.10983
pecol046369	nikD	+	3617015	3617779	254	0.92799	0.0311206	6	nikD	9	14	7	59000000	71000000	6.72012	0.93664	5.24407	1.7232	11.6434	1.17966	446.429	314.103	1.5233	0.340742	0.299314
pecol058978	lolC	+	1175376	1176626	416	0.908332	0.0216492	6	lolC	10	2	1	59000000	67000000	41.5182	19.1292	32.3989	35.1933	71.9349	24.0925	2758.12	6414.98	9.41126	6.95904	0.98944
pecol105589	Putative Protein	-	4514353	4516677	774	0.922142	0.0149482	6	lcl|U00096.3_cds_1026	20	11	6	59000000	51000000	82.0498	41.2133	64.0278	75.8229	142.16	51.9067	5450.71	13820.9	18.5989	14.9931	1.07868
pecol111943	Putative Protein	-	3350689	3353025	778	0.972383	0.0191252	6	lcl|U00096.3_cds_AAC75828.1_1351	16	9	5	59000000	62000000	77.3289	33.9131	60.3438	62.3921	133.981	42.7123	5137.09	11372.8	17.5287	12.3373	0.941796
pecol020710	pitA	+	3637642	3639141	499	0.963192	0.0259602	6	pitA	5	7	4	60000000	13000000	175.178	79.1098	136.701	145.544	303.516	99.6359	11637.4	26529.5	39.7091	28.7795	0.969798
pecol022777	udp	+	4016425	4017192	255	0.967386	0.00877178	6	udp	6	6	3	60000000	120000000	197.265	598.586	153.936	1101.26	341.783	753.897	13104.6	200736	44.7155	217.76	6.51641
pecol031649	serS	+	939428	940720	430	0.981231	0.0050294	6	serS	11	5	3	60000000	55000000	636.273	398.82	496.517	733.735	1102.41	502.299	42268.7	133744	144.229	145.087	1.34606
pecol136338	Putative Protein	-	3629535	3630602	355	0.939346	0.0261071	1	gsulf081740||glycoside hydrolase family 43	12	11	7	60000000	63000000	211.642	134.676	165.156	247.772	366.693	169.619	14059.7	45163.5	47.9746	48.9939	1.36653
pecol150432	Putative Protein	-	1190616	1191986	456	0.965183	0.0162569	1	sente009612||adenylosuccinate lyase	14	17	10	60000000	73000000	255.407	252.226	199.307	464.037	442.52	317.669	16967.1	84584.1	57.8951	91.7577	2.12075
pecol026118	yjjU	+	4612375	4613484	369	0.873118	0.0284672	6	yjjU	7	11	6	61000000	57000000	17.7648	8.8089	13.8628	16.2063	30.7795	11.0945	1180.15	2954.07	4.02689	3.2046	1.06486
pecol075612	katG	+	4133796	4136015	739	0.946412	0.0104657	6	katG	19	21	12	61000000	57000000	161.703	191.431	126.185	352.189	280.168	241.101	10742.2	64196.6	36.6544	69.6412	2.5423
pecol108879	Putative Protein	-	3906853	3907596	247	0.944024	0.0185083	1	ecoli153126||phosphate transport system protein phou	11	15	8	62000000	51000000	108.991	145.646	85.0517	267.955	188.839	183.436	7240.47	48842.4	24.7059	52.9848	2.86971
pecol146860	Putative Protein	-	1800096	1800530	144	0.878707	0.0166136	1	ecoli138066||translation initiation factor if-3	2	6	3	62000000	90000000	6655.13	772.002	5193.35	1420.3	11530.7	972.309	442111	258891	1508.57	280.848	0.249111
pecol070528	ygiM	+	3201207	3201827	206	0.962779	0.0179329	6	ygiM	7	13	6	63000000	82000000	49.9384	59.4821	38.9696	109.433	86.5238	74.9156	3317.49	19947.4	11.3199	21.6391	2.5579
pecol092847	Putative Protein	-	2107226	2108329	367	0.676551	0.0603501	1	cglut070336||uridine 5-diphosphate galactopyranose mutase	7	10	6	63000000	78000000	130.404	680.386	101.761	1251.75	225.938	856.922	8662.92	228168	29.5596	247.519	11.2046
pecol121043	Putative Protein	-	1784734	1787112	792	0.946386	0.0124047	6	lcl|U00096.3_cds_AAC75469.1_1188	19	15	9	63000000	58000000	223.137	56.6001	174.125	104.131	386.609	71.2858	14823.3	18980.9	50.5802	20.5907	0.544726
pecol129811	Putative Protein	-	183709	184095	128	0.946625	0.0150402	2	ssone111685||/inference=coordinates: similar to aa sequence:refseq:wp_000272186.1	5	3	2	63000000	72000000	179.828	365.659	140.329	672.726	311.571	460.534	11946.2	122624	40.7629	133.024	4.36668
pecol117638	Putative Protein	-	2375962	2376819	285	0.965514	0.0103785	6	lcl|U00096.3_cds_AAC74475.1_742	6	10	5	64000000	62000000	115.102	190.139	89.8198	349.812	199.426	239.473	7646.39	63763.3	26.091	69.1711	3.5475
pecol143502	Putative Protein	-	2395908	2396450	180	0.888773	0.020865	6	lcl|U00096.3_cds_AAC75541.1_1222	7	12	7	65000000	72000000	749.396	273.583	584.793	503.328	1298.41	344.567	49783.6	91746.1	169.871	99.5271	0.783987
pecol045690	yheS	+	3481289	3483202	637	0.95061	0.0212033	6	yheS	20	15	8	66000000	65000000	76.3646	33.6458	59.5913	61.9004	132.31	42.3756	5073.02	11283.1	17.3102	12.2401	0.946173
pecol069057	ygdH	+	2926308	2927672	454	0.971739	0.00978807	6	ygdH	12	8	5	66000000	50000000	46.1229	79.6699	35.9921	146.574	79.9129	100.341	3064.02	26717.3	10.455	28.9832	3.70945
pecol106429	Putative Protein	-	4365472	4366773	433	0.906738	0.0357325	1	ecoli090778||anaerobic c4-dicarboxylate transporter dcua	3	4	3	66000000	70000000	430.782	603.412	336.162	1110.14	746.377	759.975	28617.6	202354	97.6487	219.516	3.00807
pecol138020	Putative Protein	-	3335235	3336494	419	0.983755	0.00902972	6	lcl|U00096.3_cds_AAC73994.1_470	14	5	4	66000000	23000000	278.729	224.414	217.507	412.87	482.929	282.641	18516.5	75257.4	63.1818	81.64	1.72902
pecol145071	Putative Protein	-	2104494	2105084	196	0.592464	0.0637696	1	sagal49343||chloramphenicol acetyltransferase	5	3	2	66000000	140000000	97.2459	232.284	75.8861	427.348	168.489	292.553	6460.21	77896.5	22.0435	84.5029	5.12955
pecol028860	clpP	+	456677	457300	207	0.937001	0.0141377	6	clpP	3	7	3	67000000	100000000	500.503	591.997	390.569	1089.14	867.177	745.598	33249.3	198526	113.453	215.363	2.54006
pecol076107	aceA	+	4217094	4218413	439	0.970401	0.0095339	6	aceA	9	15	8	67000000	66000000	729.431	711.897	569.213	1309.72	1263.82	896.608	48457.3	238735	165.346	258.982	2.09587
pecol097585	Putative Protein	-	1311848	1312246	132	0.703647	0.097884	1	sente034424||acyl-coa thioester hydrolase	3	7	4	67000000	57000000	103.049	116.113	80.4144	213.62	178.543	146.24	6845.7	38938.5	23.3589	42.2408	2.41974
pecol106427	Putative Protein	-	4366891	4368372	493	0.931958	0.00648784	6	lcl|U00096.3_cds_AAC76942.1_1887	13	13	8	67000000	59000000	2867.23	2749.45	2237.45	5058.34	4967.78	3462.83	190475	922029	649.937	1000.23	2.05928
pecol024807	efp	+	4375699	4376265	188	0.946959	0.0328094	6	efp	4	2	1	68000000	65000000	1095.68	2259.38	855.015	4156.73	1898.38	2845.6	72787.7	757683	248.366	821.943	4.42831
pecol030418	pgm	+	713507	715198	563	0.948095	0.00689025	6	pgm	16	10	5	68000000	66000000	381.461	222.115	297.674	408.639	660.923	279.745	25341.1	74486.3	86.4687	80.8035	1.25043
pecol037155	manY	+	1903082	1903882	266	0.903088	0.0297085	6	manY	1	2	1	68000000	81000000	345.445	436.209	269.569	802.523	598.521	549.389	22948.5	146283	78.3047	158.689	2.71174
pecol068349	ygaM	+	2800134	2800475	113	0.832064	0.0535187	6	ygaM	2	7	3	68000000	72000000	65.0157	148.562	50.7352	273.319	112.647	187.108	4319.1	49820.3	14.7376	54.0456	4.90706
pecol114669	Putative Protein	-	2873992	2875419	475	0.967318	0.00887331	6	lcl|U00096.3_cds_AAC76954.1_1895	11	13	6	68000000	80000000	7.55039	2.28551	5.89197	4.2048	13.0819	2.87851	501.585	766.445	1.71151	0.831448	0.650046
pecol125003	Putative Protein	-	1115662	1116645	327	0.842186	0.0353987	6	lcl|U00096.3_cds_AAC75437.2_1172	6	4	3	68000000	51000000	38.66	66.673	30.1685	122.663	66.9827	83.9722	2568.25	22358.8	8.76337	24.2551	3.70356
pecol140589	Putative Protein	-	2904747	2905418	223	0.881988	0.0443307	1	sente085263||7-carboxy-7-deazaguanine synthase	8	19	9	68000000	72000000	78.7184	69.3061	61.4281	127.507	136.388	87.2885	5229.39	23241.8	17.8437	25.213	1.89072
pecol059921	Putative Protein	+	1330497	1330535	12	0.00253571	0.00292857	0	0	1	1	1	69000000	Not detected	10.1302	0.41456	7.90516	0.762694	17.5517	0.522124	672.968	139.023	2.2963	0.150814	0.087882
pecol147239	Putative Protein	-	1734183	1734335	50	0.18203	0.0523776	3	0	1	1	1	69000000	Not detected	16.3456	1.3161	12.7553	2.42132	28.3205	1.65758	1085.86	441.355	3.70518	0.478786	0.17291
pecol108856	Putative Protein	-	3911839	3913668	609	0.974781	0.0085983	6	lcl|U00096.3_cds_AAC76396.2_1609	12	18	9	70000000	61000000	391.168	240.872	305.249	443.148	677.741	303.369	25985.9	80776.4	88.669	87.6271	1.32237
pecol133569	Putative Protein	-	4123431	4124462	343	0.920882	0.0243742	6	lcl|U00096.3_cds_AAC76776.1_1782	10	10	7	70000000	42000000	178.224	61.1229	139.077	112.452	308.792	76.9821	11839.7	20497.6	40.3994	22.236	0.736496
pecol145021	Putative Protein	-	2113434	2114339	301	0.925797	0.0194283	6	lcl|U00096.3_cds_AAC74318.1_657	6	8	5	70000000	69000000	484.378	389.085	377.986	715.826	839.238	490.039	32178	130480	109.798	141.546	1.72501
pecol014210	alaA	+	2407561	2408778	405	0.97684	0.0143638	6	alaA	8	22	10	71000000	73000000	22.0801	21.7315	17.2303	39.9809	38.2563	27.37	1466.82	7287.67	5.00508	7.90574	2.11359
pecol036683	ydjN	+	1810934	1812325	463	0.902647	0.044582	6	ydjN	5	7	4	71000000	77000000	14.3176	8.10504	11.1728	14.9114	24.8068	10.208	951.141	2718.03	3.24548	2.94855	1.21567
pecol032817	fabF	+	1151939	1153180	413	0.942557	0.0346332	6	fabF	5	7	3	72000000	54000000	1434.1	813.245	1119.1	1496.18	2484.73	1024.25	95269.4	272722	325.078	295.852	1.2178
pecol057882	mukF	+	974319	975641	440	0.994382	0.00208371	6	mukF	19	10	5	72000000	59000000	309.347	113.113	241.4	208.101	535.978	142.461	20550.4	37932.4	70.1221	41.1495	0.785231
pecol113534	Putative Protein	-	3068947	3069807	286	0.987568	0.0109435	6	lcl|U00096.3_cds_AAC73567.1_246	7	10	5	72000000	62000000	87.6401	130.663	68.3902	240.39	151.846	164.566	5822.08	43818	19.8661	47.5342	3.20171
pecol002798	gsk	+	500125	501429	434	0.973128	0.0160344	6	gsk	8	8	6	73000000	41000000	85.9357	24.7631	67.0601	45.5584	148.893	31.1882	5708.85	8304.32	19.4797	9.00861	0.618819
pecol005369	dmsB	+	943414	944031	205	0.930729	0.0316833	6	dmsB	2	12	4	73000000	82000000	7.73757	5.21923	6.03804	9.60217	13.4062	6.57343	514.02	1750.27	1.75394	1.89871	1.44855
pecol033770	oppB	+	1302899	1303819	306	0.873145	0.0552638	6	oppB	4	4	1	73000000	66000000	38.605	18.7237	30.1255	34.4472	66.8874	23.5818	2564.59	6278.99	8.75089	6.81151	1.04155
pecol055997	ahpF	+	639723	641318	531	0.945543	0.0133219	6	ahpF	17	2	1	73000000	Not detected	456.489	501.333	356.222	922.335	790.917	631.41	30325.3	168122	103.476	182.381	2.35845
pecol060860	ydcL	+	1502457	1503125	222	0.895769	0.0358177	6	ydcL	6	4	3	73000000	53000000	19.4417	49.947	15.1714	91.8908	33.6848	62.9064	1291.54	16749.7	4.40699	18.1703	5.51706
pecol117486	Putative Protein	-	2401552	2402052	166	0.969832	0.0101118	1	ecoli104102||nadh dehydrogenase i chain e	3	2	1	73000000	67000000	1069.65	561.608	834.708	1033.23	1853.29	707.324	71058.9	188335	242.467	204.308	1.12751
pecol112742	Putative Protein	-	3209530	3210543	337	0.958145	0.00586411	1	ecoli157321||probable o-sialoglycoprotein endopeptidase	10	5	4	74000000	100000000	86.7586	74.9673	67.7023	137.922	150.319	94.4186	5763.52	25140.3	19.6663	27.2725	1.85563
pecol113334	Putative Protein	-	3102133	3102852	239	0.983672	0.00708364	1	sente134039||trna (guanine-n(7)-)-methyltransferase	2	4	3	74000000	52000000	182.585	99.7232	142.481	183.467	316.348	125.598	12129.4	33442.2	41.388	36.2785	1.17291
pecol139814	Putative Protein	-	3033657	3035174	505	0.947111	0.0136794	6	lcl|U00096.3_cds_AAC77115.2_1980	11	20	8	74000000	56000000	543.74	377.086	424.309	693.751	942.089	474.926	36121.5	126456	123.254	137.181	1.4893
pecol153185	Putative Protein	-	672201	674924	907	0.972238	0.0109722	6	lcl|U00096.3_cds_AAC75175.1_1066	26	16	9	74000000	75000000	369.244	177.057	288.14	325.744	639.755	222.997	24529.5	59376.1	83.6994	64.4118	1.02975
pecol152012	Putative Protein	-	903006	903833	275	0.961569	0.010205	6	lcl|U00096.3_cds_AAC76303.1_1576	6	7	4	75000000	72000000	37.1001	24.4666	28.9512	45.0128	64.28	30.8147	2464.62	8204.87	8.40977	8.90073	1.41622
pecol021749	yicC	+	3816676	3817539	287	0.954966	0.0205219	6	yicC	10	3	2	76000000	51000000	210.202	190.228	164.032	349.976	364.199	239.586	13964.1	63793.1	47.6482	69.2035	1.94343
pecol053271	mrcB	+	164715	167264	849	0.951198	0.0170597	6	mrcB	23	13	8	76000000	52000000	106.137	30.0013	82.8244	55.1954	183.894	37.7856	7050.87	10061	24.0589	10.9142	0.607022
pecol116190	Putative Protein	-	2620246	2620899	217	0.974891	0.00588675	1	ecoli161635||uracil phosphoribosyltransferase	5	11	5	76000000	39000000	185.138	350.559	144.473	644.946	320.771	441.516	12299	117560	41.9666	127.53	4.06628
pecol131053	Putative Protein	-	4581459	4583048	529	0.973149	0.0113611	1	sonei181111||lcl|nc_004347.2_cds_so_0383_342	16	18	9	76000000	77000000	139.852	217.177	109.134	399.554	242.31	273.526	9290.63	72830.3	31.7014	79.007	3.33484
pecol032811	fabH	+	1148759	1149712	317	0.962949	0.0193977	6	fabH	9	10	4	77000000	84000000	1546.55	415.533	1206.85	764.484	2679.56	523.349	102740	139349	350.568	151.168	0.576998
pecol051406	lptG	+	4487315	4488400	361	0.935819	0.0216907	6	lptG	10	8	4	77000000	39000000	155.632	47.3795	121.448	87.1673	269.649	59.6728	10338.9	15888.8	35.2783	17.2363	0.653769
pecol105954	Putative Protein	-	4454611	4455672	353	0.94963	0.0153694	1	ecoli120265||fructose-1,6-bisphosphatase	6	11	5	77000000	77000000	268.774	318.519	209.738	586.001	465.68	401.163	17855.1	106816	60.9251	115.875	2.54496
pecol119131	Putative Protein	-	2103391	2104509	372	0.704214	0.0387189	0	0	12	9	6	77000000	88000000	74.2131	154.387	57.9124	284.035	128.582	194.444	4930.1	51773.6	16.8225	56.1646	4.46746
pecol123433	Putative Protein	-	1388305	1388811	168	0.935333	0.0287703	1	ecoli168844||thiol peroxidase	4	12	7	77000000	97000000	314.262	1380.21	245.235	2539.27	544.493	1738.33	20876.9	462856	71.2362	502.111	9.43163
pecol011870	yedF	+	2009479	2009712	77	0.804242	0.0758042	6	yedF	3	2	1	78000000	86000000	36.0339	34.9675	28.1191	64.3321	62.4326	44.0403	2393.79	11726.4	8.16808	12.7209	2.08394
pecol037132	sdaA	+	1896932	1898296	454	0.993722	0.00358236	6	sdaA	8	7	3	78000000	51000000	331.567	315.54	258.739	580.519	574.476	397.411	22026.5	105816	75.1588	114.791	2.04369
pecol086698	Putative Protein	-	3176006	3176833	275	0.946033	0.0143014	1	ecoli098473||icc protein	3	9	5	78000000	83000000	215.772	53.4863	168.379	98.4024	373.849	67.3641	14334.1	17936.7	48.9108	19.4579	0.532327
pecol124613	Putative Protein	-	1184458	1185594	378	0.973945	0.0117153	6	lcl|U00096.3_cds_AAC73942.2_445	6	14	7	78000000	100000000	51.4195	27.7634	40.1253	51.0782	89.0899	34.967	3415.88	9310.47	11.6557	10.1001	1.15952
pecol130606	Putative Protein	-	20815	21078	87	0.75	0.0920575	1	ecoli148591||30s ribosomal protein s20	3	9	4	78000000	77000000	3454.16	9800.89	2695.46	18031.3	5984.7	12343.9	229465	3.28673e+06	782.981	3565.48	6.09334
pecol004457	tolQ	+	775153	775845	230	0.944096	0.0393456	6	tolQ	6	9	3	79000000	71000000	90.7048	68.4498	70.7818	125.932	157.156	86.2101	6025.67	22954.7	20.5608	24.9015	1.62059
pecol006856	pepT	+	1185802	1187070	422	0.949022	0.0111141	6	pepT	10	12	7	79000000	90000000	33.0586	37.2102	25.7974	68.458	57.2777	46.8648	2196.14	12478.4	7.49365	13.5367	2.41718
pecol007232	emtA	+	1243066	1243791	241	0.811285	0.0685886	6	emtA	7	5	3	79000000	84000000	93.8346	171.732	73.2241	315.947	162.579	216.291	6233.59	57590.5	21.2702	62.4748	3.93025
pecol027035	hpt	+	141356	141967	203	0.912138	0.0179801	6	hpt	6	5	2	79000000	150000000	285.934	484.8	223.13	891.919	495.413	610.588	18995.1	162578	64.815	176.366	3.64106
pecol084465	Putative Protein	-	3566600	3568033	477	0.895683	0.0305883	1	ecoli155403||glycogen synthase	9	15	7	79000000	63000000	282.276	60.6689	220.275	111.617	489.074	76.4103	18752.1	20345.3	63.9857	22.0708	0.461555
pecol071044	lpoA	+	3293370	3295436	688	0.954667	0.0146569	6	lpoA	17	14	7	80000000	84000000	57.3631	46.4016	44.7634	85.3681	99.3878	58.4411	3810.72	15560.8	13.0029	16.8805	1.73713
pecol094054	Putative Protein	-	1911695	1912576	293	0.961541	0.0154418	1	ecoli166381||probable protease htpx	5	3	2	80000000	130000000	228.435	171.01	178.26	314.618	395.789	215.381	15175.3	57348.2	51.7812	62.2119	1.60764
pecol142093	Putative Protein	-	2657085	2658989	634	0.913952	0.022957	6	lcl|U00096.3_cds_AAC73125.1_8	13	12	6	80000000	76000000	349.278	205.435	272.56	377.953	605.163	258.738	23203.1	68892.9	79.1736	74.7357	1.26309
pecol073039	mdtF	+	3660414	3663527	1037	0.949184	0.00677252	6	mdtF	15	24	12	82000000	110000000	6.08985	0.401199	4.75223	0.738113	10.5513	0.505296	404.559	134.542	1.38043	0.145953	0.141477
pecol137798	Putative Protein	-	3373698	3374489	263	0.982036	0.00830153	6	lcl|U00096.3_cds_AAC76628.1_1722	5	10	5	82000000	57000000	45.7579	32.4239	35.7073	59.6523	79.2806	40.8367	3039.77	10873.4	10.3723	11.7955	1.5217
pecol141090	Putative Protein	-	2816937	2817503	188	0.910104	0.0301395	6	lcl|U00096.3_cds_AAC74399.1_702	2	12	6	82000000	72000000	67.4615	52.4075	52.6438	96.4175	116.884	66.0053	4481.58	17574.9	15.292	19.0654	1.66828
pecol031976	uup	+	1009964	1011871	635	0.978074	0.0142442	6	uup	14	15	7	83000000	83000000	201.088	156.719	156.92	288.326	348.407	197.381	13358.6	52555.7	45.5823	57.013	1.67365
pecol057458	ybjQ	+	904593	904916	107	0.958384	0.0103106	6	ybjQ	2	6	3	83000000	65000000	86.1405	303.258	67.22	557.925	149.248	381.943	5722.46	101698	19.5261	110.323	7.56027
pecol013079	metG	+	2194291	2196333	680	0.98617	0.00443067	6	metG	19	35	16	84000000	50000000	253.186	163.756	197.574	301.272	438.672	206.244	16819.6	54915.5	57.3916	59.5729	1.38895
pecol066924	crr	+	2535834	2536343	169	0.981217	0.0086932	6	crr	2	10	5	84000000	86000000	1288.26	2503.21	1005.3	4605.32	2232.06	3152.7	85581.5	839452	292.021	910.646	4.17276
pecol141220	Putative Protein	-	2798091	2798495	134	0.902212	0.0233954	1	ecoli131658||dna-binding protein stpa	5	4	2	84000000	87000000	168.873	536.377	131.78	986.809	292.591	675.547	11218.5	179874	38.2797	195.13	6.82091
pecol030763	tolB	+	777737	779032	431	0.896229	0.0434311	6	tolB	9	13	6	85000000	62000000	412.573	312.362	321.953	574.674	714.828	393.409	27407.9	104751	93.5212	113.635	1.62588
pecol050056	malK	+	4246694	4247899	401	0.971568	0.0153597	6	malK	8	10	6	85000000	210000000	213.066	143.701	166.266	264.377	369.16	180.987	14154.3	48190.3	48.2973	52.2774	1.44837
pecol071273	lptB	+	3343944	3344669	241	0.972875	0.00478803	6	lptB	8	14	8	85000000	65000000	282.067	155.279	220.112	285.677	488.712	195.568	18738.2	52072.9	63.9383	56.4892	1.1822
pecol142121	Putative Protein	-	2643129	2644283	384	0.976167	0.0154668	1	sente002022||ribosomal rna large subunit methyltransferase n	13	15	9	85000000	100000000	135.55	79.1881	105.777	145.688	234.855	99.7345	9004.82	26555.8	30.7262	28.808	1.25456
pecol016646	mutS	+	2857093	2859654	853	0.960853	0.0174746	6	mutS	21	27	16	86000000	90000000	155.212	98.6051	121.12	181.41	268.921	124.19	10311	33067.3	35.183	35.8717	1.36429
pecol059357	fadR	+	1234914	1235657	247	0.965393	0.0228973	6	fadR	8	2	1	86000000	Not detected	121.502	132.268	94.8142	243.342	210.515	166.586	8071.56	44356	27.5417	48.1178	2.33778
pecol034765	hrpA	+	1483061	1486963	1300	0.95645	0.0155949	6	hrpA	39	32	17	87000000	83000000	100.102	44.3097	78.1149	81.5196	173.438	55.8065	6649.94	14859.3	22.6909	16.1195	0.950578
pecol075571	rpmE	+	4127013	4127225	70	0.859162	0.0836442	6	rpmE	3	3	1	87000000	85000000	1034.04	5642.68	806.914	10381.2	1791.58	7106.75	68692.8	1.89227e+06	234.393	2052.76	11.7187
pecol082357	Putative Protein	-	3923744	3925633	629	0.963476	0.0189299	1	ecoli093812||glucose inhibited division protein a	13	22	11	87000000	120000000	281.095	87.3107	219.354	160.631	487.029	109.965	18673.6	29279.7	63.7181	31.7629	0.667029
pecol048246	kup	+	3931316	3933184	622	0.905639	0.0257283	6	kup	12	2	1	88000000	92000000	13.9733	8.2994	10.9041	15.269	24.2103	10.4528	928.269	2783.21	3.16744	3.01925	1.2755
pecol077042	groS	+	4370688	4370981	97	0.79	0.0311599	6	groS	3	3	2	88000000	130000000	754.772	1774.84	588.989	3265.29	1307.73	2235.34	50140.8	595192	171.09	645.671	5.0498
pecol154119	Putative Protein	-	508875	511379	834	0.937152	0.0174094	1	ecoli145596||copper-transporting p-type atpase	19	17	9	89000000	95000000	43.5522	40.882	33.9861	75.2133	75.459	51.4894	2893.25	13709.8	9.87232	14.8725	2.01583
pecol065115	nfo	+	2250840	2251697	285	0.972673	0.0220103	6	nfo	10	7	3	90000000	87000000	49.6361	98.8872	38.7337	181.929	86	124.545	3297.41	33161.9	11.2514	35.9743	4.27833
pecol084944	Putative Protein	-	3475718	3476452	244	0.922432	0.0202407	1	sonei167278||pas sensory domain protein yheo	5	12	5	91000000	88000000	141.653	118.458	110.539	217.936	245.43	149.194	9410.25	39725	32.1096	43.0941	1.79585
pecol042232	hypE	+	2853254	2854264	336	0.91753	0.0293716	6	hypE	7	15	7	92000000	68000000	53.5629	5.22864	41.798	9.61947	92.8037	6.58528	3558.27	1753.43	12.1415	1.90213	0.209631
pecol017695	zapA	+	3055612	3055941	109	0.630556	0.117646	6	zapA	4	5	2	93000000	83000000	548.239	251.521	427.82	462.741	949.885	316.782	36420.5	84347.8	124.274	91.5014	0.985227
pecol032632	opgH	+	1110833	1113406	857	0.898448	0.0410693	6	opgH	15	14	8	93000000	88000000	149.187	69.7244	116.418	128.277	258.483	87.8153	9910.74	23382.1	33.8174	25.3651	1.00366
pecol147242	Putative Protein	-	1733754	1734101	115	0.857731	0.0378309	1	ecoli167392||protein ydhd	5	9	4	93000000	90000000	463.048	1083.59	361.341	1993.56	802.282	1364.75	30761.1	363383	104.963	394.202	5.02541
pecol147559	Putative Protein	-	1674972	1676360	462	0.936955	0.0285222	1	ecoli167730||nad(p) transhydrogenase subunit beta	7	15	8	93000000	150000000	194.991	66.7999	152.162	122.896	337.843	84.1321	12953.6	22401.4	44.2001	24.3013	0.735687
pecol047627	Putative Protein	+	3827606	3827695	29	0	0	3	0	0	1	1	95000000	Not detected	1.91377	0.20414	1.49341	0.375569	3.31581	0.257106	127.135	68.4583	0.433808	0.0742643	0.229071
pecol109349	Putative Protein	-	3815863	3816573	236	0.950993	0.00772551	1	ecoli094898||ribonuclease ph	5	9	3	95000000	120000000	516.317	194.543	402.91	357.915	894.576	245.02	34299.8	65240.2	117.038	70.7733	0.809155
pecol127809	Putative Protein	-	575758	576885	375	0.789172	0.0534201	1	ecoli111592||outer membrane porin protein nmpc precursor	8	4	2	95000000	99000000	2396.16	13617.1	1869.85	25052.2	4151.61	17150.2	159181	4.56649e+06	543.157	4953.77	12.2039
pecol138070	Putative Protein	-	3322173	3322553	126	0.771081	0.0388695	1	ecoli097641||protein-export membrane protein secg	2	2	1	95000000	95000000	1031.52	1000.77	804.948	1841.18	1787.22	1260.43	68525.5	335608	233.822	364.071	2.08348
pecol154434	Putative Protein	-	440202	441101	299	0.935649	0.0267451	6	lcl|U00096.3_cds_AAC76219.1_1529	5	2	1	95000000	96000000	115.733	49.1201	90.3127	90.3694	200.52	61.8649	7688.34	16472.4	26.2341	17.8695	0.91145
pecol155624	Putative Protein	-	219591	219995	134	0.696261	0.0795021	1	ecoli176810||protein rcsf	3	16	6	97000000	180000000	111.318	380.547	86.8673	700.118	192.871	479.285	7395.04	127617	25.2333	138.44	7.34133
pecol074663	rho	+	3966345	3967676	443	0.980162	0.00940421	6	rho	15	30	13	98000000	64000000	264.234	327.489	206.195	602.503	457.814	412.46	17553.5	109824	59.8959	119.138	2.66158
pecol084744	Putative Protein	-	3516020	3517306	428	0.904207	0.024538	1	ecoli126430||damx protein	6	16	7	98000000	65000000	408.331	113.96	318.643	209.659	707.479	143.528	27126.1	38216.4	92.5597	41.4575	0.599335
pecol127372	Putative Protein	-	668248	668715	155	0.898768	0.0116086	1	sente012384||ribosomal rna large subunit methyltransferase h	6	8	5	98000000	100000000	134.827	57.7338	105.212	106.217	233.602	72.7136	8956.75	19361.1	30.5622	21.0031	0.919573
pecol021600	gpmM	+	3785116	3786804	562	0.919547	0.0246427	6	gpmM	11	16	7	99000000	99000000	255.449	499.416	199.34	918.81	442.593	628.997	16969.9	167480	57.9045	181.684	4.19847
pecol027259	degP	+	180884	182308	474	0.960657	0.0185748	6	degP	9	17	8	100000000	100000000	204.368	291.008	159.479	535.387	354.089	366.514	13576.5	97589.6	46.3256	105.866	3.05791
pecol033926	sohB	+	1329332	1330381	349	0.95661	0.0183544	6	sohB	11	15	6	100000000	94000000	102.749	91.4569	80.1807	168.259	178.024	115.187	6825.81	30670.1	23.291	33.2712	1.91148
pecol049609	btuB	+	4163594	4165483	629	0.787883	0.0616155	6	btuB	13	20	10	100000000	93000000	86.5885	120.427	67.5696	221.557	150.024	151.673	5752.22	40385.2	19.6277	43.8103	2.98672
pecol057829	ihfB	+	963828	964112	94	0.79	0.137095	6	ihfB	4	9	4	100000000	110000000	317.753	986.409	247.96	1814.76	550.543	1242.35	21108.9	330793	72.0277	358.847	6.66651
pecol057833	msbA	+	966621	968369	582	0.974026	0.0111361	6	msbA	14	18	9	100000000	100000000	121.584	41.6957	94.8786	76.7104	210.658	52.5142	8077.04	13982.7	27.5605	15.1686	0.736454
pecol073328	yiaD	+	3716547	3717206	219	0.97317	0.0194526	6	yiaD	4	10	6	100000000	71000000	141.473	274.301	110.399	504.65	245.117	345.472	9398.27	91987	32.0687	99.7885	4.16377
pecol085853	Putative Protein	-	3322733	3324070	445	0.972715	0.0106299	1	ecoli127535||protein mrsa	21	3	2	100000000	94000000	326.624	544.805	254.882	1002.31	565.912	686.162	21698.2	182701	74.0384	198.196	3.582
pecol090781	Putative Protein	-	2460650	2460958	102	0.721508	0.100203	6	lcl|U00096.3_cds_AAC76904.1_1871	2	4	2	100000000	120000000	570.121	1753.11	444.895	3225.31	987.797	2207.98	37874.1	587906	129.234	637.766	6.60349
pecol097019	Putative Protein	-	1411013	1411948	311	0.976422	0.00681997	1	sente033901||trna 2-thiocytidine biosynthesis protein ttca	7	3	2	100000000	140000000	81.1313	159.775	63.311	293.949	140.569	201.231	5389.69	53580.7	18.3907	58.1249	4.22915
pecol097095	Putative Protein	-	1397672	1398649	325	0.97608	0.0136339	1	ecoli139931||protein ydaa	7	3	1	100000000	110000000	192.657	188.687	150.341	347.141	333.8	237.645	12798.5	63276.4	43.6711	68.6429	2.10324
pecol134489	Putative Protein	-	3964365	3965630	421	0.980159	0.00833613	6	lcl|U00096.3_cds_AAC74425.1_716	13	18	9	100000000	87000000	94.696	98.272	73.8963	180.798	164.071	123.77	6290.81	32955.6	21.4655	35.7505	2.22859
pecol006806	lolD	+	1176478	1177320	280	0.884627	0.028053	6	lolD	4	9	4	110000000	110000000	58.2533	34.9292	45.4582	64.2616	100.93	43.9921	3869.87	11713.5	13.2047	12.707	1.28766
pecol020573	zntA	+	3606451	3608649	732	0.926342	0.0336418	6	zntA	18	22	13	110000000	120000000	150.76	110.922	117.646	204.071	261.209	139.703	10015.3	37197.9	34.174	40.3527	1.58003
pecol022796	tatB	+	4022218	4022733	171	0.945463	0.0192961	6	tatB	3	2	1	110000000	120000000	300.619	124.965	234.589	229.906	520.855	157.389	19970.6	41907	68.1436	45.4611	0.892695
pecol043476	argP	+	3059687	3060646	319	0.913676	0.0288967	6	argP	9	15	7	110000000	110000000	21.7742	16.941	16.9915	31.1675	37.7261	21.3366	1446.49	5681.18	4.93572	6.16301	1.67082
pecol046060	malT	+	3553085	3555790	901	0.977592	0.00597401	6	malT	24	23	13	110000000	100000000	102.419	29.4613	79.923	54.2019	177.452	37.1054	6803.87	9879.85	23.2161	10.7178	0.617735
pecol058909	lpoB	+	1162635	1163279	214	0.920543	0.0323583	6	lpoB	6	11	5	110000000	110000000	156.319	91.3136	121.984	167.996	270.84	115.006	10384.6	30622.1	35.4341	33.2191	1.25445
pecol060225	tyrR	+	1386693	1388261	522	0.972861	0.00654631	6	tyrR	16	21	10	110000000	110000000	72.9107	62.7192	56.896	115.389	126.326	78.9925	4843.58	21032.9	16.5272	22.8167	1.84731
pecol062571	ppsR	+	1787445	1788278	277	0.948283	0.0150005	6	ppsR	5	13	7	110000000	100000000	18.8343	29.3353	14.6974	53.9701	32.6325	36.9467	1251.19	9837.6	4.26932	10.6719	3.34482
pecol063453	pykA	+	1937508	1939091	527	0.925004	0.0310026	6	pykA	16	11	6	110000000	100000000	231.388	437.757	180.564	805.371	400.905	551.339	15371.5	146802	52.4505	159.252	4.06279
pecol076396	dnaB	+	4264314	4265729	471	0.978326	0.00458183	6	dnaB	16	20	9	110000000	120000000	183.017	44.3012	142.818	81.5039	317.096	55.7958	12158.1	14856.4	41.4858	16.1164	0.519825
pecol085124	Putative Protein	-	3448568	3448759	63	0.72	0.0386529	1	ecoli096918||50s ribosomal protein l29	1	10	3	110000000	94000000	6817.72	7337.53	5320.23	13499.3	11812.5	9241.35	452912	2.46064e+06	1545.43	2669.33	2.31123
pecol094047	Putative Protein	-	1914836	1915534	232	0.956202	0.0187036	1	ecoli166374||proq protein	9	10	5	110000000	120000000	1503.04	356.899	1172.9	656.61	2604.19	449.501	99849.6	119686	340.706	129.837	0.509924
pecol103989	Putative Protein	-	185123	185947	274	0.982142	0.00953704	1	ecoli147635||2,3,4,5-tetrahydropyridine-2,6-dicarboxylate n-succinyltransferase	10	23	9	110000000	130000000	235.525	528.802	183.792	972.872	408.072	666.007	15646.3	177334	53.3882	192.374	4.82157
pecol113164	Putative Protein	-	3144154	3145140	328	0.919545	0.0129115	6	lcl|U00096.3_cds_AAC74661.1_839	10	15	7	110000000	120000000	63.225	26.7566	49.3378	49.2258	109.544	33.6989	4200.14	8972.82	14.3317	9.73381	0.90881
pecol113445	Putative Protein	-	3083935	3085923	662	0.958311	0.0108244	1	ecoli158860||biosynthetic arginine decarboxylase	15	14	8	110000000	86000000	450.593	126.627	351.622	232.965	780.703	159.483	29933.7	42464.6	102.14	46.066	0.603496
pecol127245	Putative Protein	-	692338	693417	359	0.906888	0.0313717	6	lcl|U00096.3_cds_AAC74105.1_537	9	16	10	110000000	110000000	72.7393	68.3214	56.7623	125.695	126.029	86.0483	4832.19	22911.6	16.4884	24.8548	2.01706
pecol127354	Putative Protein	-	671605	672186	193	0.865901	0.0410957	1	ecoli115537||rare lipoprotein b precursor	5	5	3	110000000	130000000	383.942	85.2007	299.61	156.749	665.222	107.307	25505.9	28572.1	87.0312	30.9953	0.476551
pecol143574	Putative Protein	-	2380722	2381027	101	0.85528	0.0344973	6	lcl|U00096.3_cds_AAC76133.1_1488	2	4	2	110000000	120000000	77.829	316.392	60.7341	582.088	134.847	398.484	5170.31	106102	17.6421	115.101	8.73003
pecol145751	Putative Protein	-	1994703	1995359	218	0.891205	0.0477208	6	lcl|U00096.3_cds_AAC75428.1_1169	9	13	6	110000000	80000000	112.293	49.8212	87.6283	91.6595	194.56	62.748	7459.83	16707.6	25.4544	18.1245	0.95278
pecol020216	yhgF	+	3537385	3539706	773	0.947088	0.0182814	6	yhgF	25	36	20	120000000	130000000	133.247	103.331	103.979	190.104	230.864	130.141	8851.79	34652	30.2041	37.5908	1.66535
pecol022555	wzzE	+	3969028	3970077	349	0.983032	0.015419	6	wzzE	5	14	5	120000000	120000000	104.721	17.7356	81.719	32.6294	181.44	22.3374	6956.76	5947.66	23.7378	6.45208	0.363703
pecol022790	ubiE	+	4018855	4019610	251	0.983544	0.0106476	6	ubiE	7	18	9	120000000	120000000	220.534	176.611	172.094	324.923	382.099	222.435	14650.4	59226.5	49.9901	64.2495	1.71979
pecol022836	pepQ	+	4031161	4032492	443	0.961036	0.0188579	6	pepQ	10	15	7	120000000	120000000	166.855	206.028	130.206	379.044	289.094	259.485	11084.4	69091.6	37.8223	74.9513	2.65167
pecol033784	oppF	+	1305764	1306768	334	0.906473	0.0543164	6	oppF	13	21	11	120000000	150000000	39.5505	9.06818	30.8634	16.6833	68.5256	11.421	2627.41	3041.02	8.96523	3.29893	0.492379
pecol044167	ygiB	+	3179711	3180415	234	0.820771	0.042532	6	ygiB	6	10	5	120000000	92000000	192.996	294.895	150.605	542.538	334.386	371.409	12821	98893.1	43.7478	107.28	3.28134
pecol061894	ynfG	+	1662990	1663607	205	0.863724	0.0578451	6	ynfG	4	15	6	120000000	110000000	5.30167	4.81611	4.13717	8.86052	9.18573	6.06571	352.199	1615.08	1.20177	1.75206	1.95081
pecol064154	flu	+	2071383	2074658	1091	0.838144	0.0689793	6	flu	29	18	9	120000000	120000000	10.9299	14.7225	8.52915	27.086	18.9372	18.5424	726.089	4937.2	2.47756	5.35592	2.89267
pecol080002	Putative Protein	-	4389392	4390360	322	0.958274	0.00909986	1	ecoli090706||phosphatidylserine decarboxylase proenzyme	7	12	6	120000000	110000000	35.4685	58.3462	27.6779	107.343	61.4531	73.485	2356.23	19566.4	8.03992	21.2259	3.53266
pecol085756	Putative Protein	-	3337910	3338476	188	0.965836	0.0163786	1	sente083162||phospholipid abc transporter-binding protein mlad	8	3	2	120000000	110000000	160.315	255.887	125.102	470.773	277.763	322.281	10650	85811.9	36.3398	93.0897	3.42774
pecol090228	Putative Protein	-	2550641	2551216	191	0.967657	0.0168684	2	ecoli103209||hypothetical protein yfey precursor	6	2	1	120000000	120000000	105.012	61.2852	81.9465	112.751	181.945	77.1865	6976.13	20552	23.8039	22.2951	1.25328
pecol094760	Putative Protein	-	1799393	1799749	118	0.865609	0.0269598	1	ecoli167034||50s ribosomal protein l20	5	4	3	120000000	420000000	8638.86	11787.9	6741.36	21687.1	14967.8	14846.5	573894	3.95309e+06	1958.24	4288.36	2.93031
pecol097391	Putative Protein	-	1346978	1348912	644	0.96824	0.00858489	6	lcl|U00096.3_cds_AAC77136.2_1998	10	23	13	120000000	130000000	114.197	84.1564	89.1138	154.828	197.859	105.992	7586.29	28221.9	25.8859	30.6154	1.58258
pecol108424	Putative Protein	-	3986686	3987882	398	0.967963	0.0145686	1	ecoli093481||hemy protein	10	11	7	120000000	120000000	282.985	87.9716	220.828	161.847	490.302	110.797	18799.1	29501.3	64.1464	32.0033	0.667592
pecol112156	Putative Protein	-	3316039	3317526	495	0.941785	0.0205521	1	ecoli097672||n utilization substance protein a	13	26	12	120000000	120000000	849.547	574.275	662.946	1056.53	1471.93	723.279	56436.8	192583	192.573	208.917	1.45166
pecol127389	Putative Protein	-	664102	665190	362	0.721619	0.0860093	1	ecoli115572||rare lipoprotein a precursor	7	6	3	120000000	110000000	89.5101	47.0405	69.8495	86.5435	155.086	59.2458	5946.31	15775.1	20.29	17.1129	1.12858
pecol136891	Putative Protein	-	3517398	3518486	362	0.890501	0.0424699	1	ecoli096574||3-dehydroquinate synthase	9	19	9	120000000	180000000	247.173	73.4423	192.882	135.117	428.255	92.4979	16420.1	24628.9	56.0287	26.7177	0.638082
pecol147605	Putative Protein	-	1666524	1667231	235	0.960427	0.0158839	6	lcl|U00096.3_cds_AAC73865.1_407	7	8	4	120000000	120000000	32.3391	34.5882	25.2359	63.6341	56.0311	43.5625	2148.34	11599.2	7.33056	12.5829	2.29684
pecol151100	Putative Protein	-	1067112	1067708	198	0.921252	0.0277998	1	ecoli171908||flavoprotein wrba	7	15	8	120000000	120000000	46.4611	114.328	36.2561	210.338	80.499	143.992	3086.49	38340.1	10.5317	41.5917	5.28441
pecol000004	thrA	+	337	2799	820	0.964399	0.0206116	6	thrA	30	42	23	130000000	150000000	53.4574	13.967	41.7156	25.6961	92.6208	17.591	3551.26	4683.85	12.1176	5.08109	0.561084
pecol025284	mgtA	+	4467625	4470321	898	0.969828	0.0137819	6	mgtA	16	19	10	130000000	110000000	152.047	116.654	118.65	214.615	263.438	146.921	10100.7	39119.8	34.4656	42.4376	1.6476
pecol028876	lon	+	458843	461242	799	0.937132	0.0196927	6	lon	23	34	16	130000000	150000000	449.677	245.813	350.907	452.239	779.116	309.593	29872.8	82433.6	101.932	89.4248	1.17391
pecol033363	dadA	+	1237565	1238869	434	0.959794	0.0148162	6	dadA	12	26	11	130000000	120000000	114.255	78.8942	89.159	145.147	197.959	99.3643	7590.13	26457.2	25.899	28.701	1.48287
pecol037679	yecF	+	1995818	1996042	74	0.680687	0.102988	6	yecF	1	4	1	130000000	130000000	116.517	255.651	90.9244	470.339	201.879	321.983	7740.42	85732.8	26.4118	93.0038	4.71184
pecol042221	hypB	+	2851001	2851873	290	0.937757	0.0286651	6	hypB	8	14	6	130000000	150000000	24.9807	35.0531	19.4938	64.4895	43.2819	44.1481	1659.51	11755.1	5.66258	12.752	3.01337
pecol044336	rpoD	+	3213047	3214888	613	0.954445	0.0178473	6	rpoD	12	22	10	130000000	210000000	485.03	478.551	378.494	880.422	840.367	602.717	32221.3	160482	109.946	174.093	2.11881
pecol057199	ybiT	+	855963	857555	530	0.964089	0.0206929	6	ybiT	13	27	14	130000000	130000000	109.936	31.5902	85.7889	58.1186	190.476	39.7867	7303.23	10593.8	24.9201	11.4922	0.617083
pecol078950	Putative Protein	-	4589129	4591294	721	0.944499	0.0243423	6	lcl|U00096.3_cds_AAC73699.1_331	8	6	3	130000000	140000000	386.283	227.492	301.437	418.532	669.278	286.517	25661.4	76289.4	87.5618	82.7596	1.26471
pecol084257	Putative Protein	-	3602750	3604243	497	0.950341	0.0209289	1	ecoli155246||cell division protein ftsy	12	19	9	130000000	130000000	261.375	223.388	203.965	410.981	452.862	281.349	17363.6	74913.2	59.248	81.2666	1.83538
pecol086706	Putative Protein	-	3173504	3175396	630	0.979314	0.00794945	1	sente083904||dna topoisomerase 4 subunit b	15	25	11	130000000	120000000	172.19	87.4394	134.369	160.868	298.338	110.127	11438.9	29322.8	39.0317	31.8097	1.09051
pecol096139	Putative Protein	-	1568954	1570489	511	0.86613	0.025918	6	lcl|U00096.3_cds_AAC73985.2_466	8	6	4	130000000	100000000	2.06467	1.88941	1.61117	3.47607	3.57727	2.37964	137.16	633.614	0.468016	0.687351	1.9652
pecol096859	Putative Protein	-	1437260	1440784	1174	0.974198	0.0111159	1	ecoli110262||probable pyruvate-flavodoxin oxidoreductase	22	22	14	130000000	110000000	66.0856	43.0676	51.5701	79.2343	114.501	54.242	4390.18	14442.7	14.9801	15.6676	1.39951
pecol112012	Putative Protein	-	3339256	3340065	269	0.89219	0.0386683	1	sente108027||phospholipid import atp-binding protein mlaf	6	16	8	130000000	120000000	197.477	125.649	154.102	231.165	342.151	158.251	13118.7	42136.5	44.7637	45.7101	1.36639
pecol117497	Putative Protein	-	2397439	2400171	910	0.968916	0.00880803	1	ecoli104115||nadh dehydrogenase i chain g	24	21	10	130000000	150000000	995.947	400.46	777.19	736.753	1725.59	504.365	66162.4	134295	225.759	145.684	0.863485
pecol127371	Putative Protein	-	668719	669036	105	0.838539	0.0139268	1	sonei204655||iojap-like ribosome-associated protein	4	6	3	130000000	46000000	199.691	281.327	155.829	517.575	345.986	354.321	13265.8	94343	45.2655	102.344	3.02541
pecol134995	Putative Protein	-	3866469	3866936	155	0.930252	0.0132929	1	ecoli123913||16 kda heat shock protein b	6	4	2	130000000	130000000	417.581	81.7186	325.861	150.343	723.505	102.922	27740.6	27404.4	94.6564	29.7286	0.420254
pecol153384	Putative Protein	-	641439	641867	142	0.877909	0.0537411	1	ecoli174232||unknown protein from 2d-page	1	15	5	130000000	150000000	348.749	2379.66	272.147	4378.02	604.246	2997.09	23168	798019	79.0537	865.7	14.6532
pecol005107	ybjN	+	892909	893433	174	0.842576	0.0441348	6	ybjN	2	2	1	140000000	150000000	105.757	65.7227	82.5275	120.914	183.235	82.7753	7025.59	22040.1	23.9727	23.9094	1.33456
pecol021578	lldD	+	3779827	3781017	396	0.978425	0.0098839	6	lldD	14	20	11	140000000	140000000	110.575	148.276	86.2874	272.793	191.583	186.748	7345.67	49724.3	25.0649	53.9414	2.87969
pecol056633	sucA	+	758706	761507	933	0.942957	0.0171529	6	sucA	16	32	17	140000000	130000000	912.427	344.979	712.015	634.68	1580.88	434.488	60614	115689	206.827	125.5	0.811943
pecol057707	dmsA	+	940959	943403	814	0.976884	0.014186	6	dmsA	22	34	17	140000000	170000000	9.98374	11.5123	7.79084	21.1799	17.2979	14.4993	663.237	3860.64	2.26309	4.18807	2.47628
pecol075905	rplL	+	4180560	4180925	121	0.929563	0.0213688	6	rplL	4	15	6	140000000	330000000	7189.75	18099.2	5610.54	33298.3	12457	22795.3	477627	6.06958e+06	1629.76	6584.34	5.40601
pecol089386	Putative Protein	-	2691656	2695543	1295	0.937281	0.0094703	1	ecoli161368||phosphoribosylformylglycinamidine synthase	32	30	16	140000000	130000000	357.594	129.059	279.05	237.439	619.572	162.545	23755.6	43280	81.0588	46.9506	0.775049
pecol097406	Putative Protein	-	1343597	1344346	249	0.903233	0.0253946	6	lcl|U00096.3_cds_AAD13446.2_1851	10	24	10	140000000	130000000	61.5285	101.394	48.014	186.541	106.605	127.702	4087.44	34002.5	13.9472	36.8863	3.53889
pecol098979	Putative Protein	-	1074920	1078948	1342	0.907079	0.0197163	1	ecoli113391||puta protein	32	31	12	140000000	150000000	56.9437	19.34	44.4362	35.5811	98.6612	24.3581	3782.86	6485.69	12.9079	7.03574	0.729362
pecol107005	Putative Protein	-	4254043	4256526	827	0.974079	0.0123621	1	ecoli091848||glycerol-3-phosphate acyltransferase	26	33	19	140000000	130000000	176.856	58.0141	138.01	106.732	306.423	73.0666	11748.9	19455.1	40.0894	21.105	0.70444
pecol115677	Putative Protein	-	2717491	2718603	370	0.903949	0.024574	6	lcl|U00096.3_cds_AAC77137.1_1999	3	15	8	140000000	160000000	145.231	156.23	113.331	287.428	251.628	196.767	9647.92	52392	32.9206	56.8353	2.31014
pecol146244	Putative Protein	-	1907226	1907435	69	0.791913	0.0845819	6	lcl|U00096.3_cds_AAC74075.1_522	2	2	1	140000000	110000000	1500.29	5310.14	1170.76	9769.42	2599.42	6687.93	99666.8	1.78076e+06	340.083	1931.78	7.60085
pecol151771	Putative Protein	-	950340	951107	255	0.923787	0.0168015	1	ecoli143497||pyruvate formate-lyase 1 activating enzyme	6	10	5	140000000	41000000	91.3968	155.696	71.3217	286.444	158.355	196.093	6071.64	52212.7	20.7176	56.6409	3.65829
pecol155621	Putative Protein	-	220113	220928	271	0.971609	0.0100121	1	ecoli176807||d-methionine-binding lipoprotein metq precursor	7	12	6	140000000	130000000	140.037	117.232	109.278	215.68	242.63	147.65	9302.9	39313.9	31.7433	42.6481	1.79778
pecol006665	ycfH	+	1156717	1157574	285	0.852519	0.0248674	6	ycfH	6	16	6	150000000	130000000	34.5258	35.0475	26.9423	64.4792	59.8198	44.141	2293.61	11753.2	7.82624	12.75	2.17994
pecol026966	acnB	+	131462	134212	916	0.957651	0.0193313	6	acnB	24	42	23	150000000	170000000	857.372	1008.55	669.052	1855.5	1485.49	1270.24	56956.6	338219	194.347	366.903	2.52616
pecol072055	crp	+	3486120	3486752	210	0.893287	0.0266529	6	crp	8	20	8	150000000	150000000	499.498	473.983	389.784	872.018	865.435	596.964	33182.5	158950	113.225	172.431	2.0378
pecol080271	Putative Protein	-	4325525	4325716	63	0.00191392	0.00178526	3	0	3	2	1	150000000	170000000	4.4195	1.41622	3.44877	2.60551	7.65727	1.78367	293.595	474.929	1.0018	0.515208	0.688158
pecol081367	Putative Protein	-	4115714	4117327	537	0.931438	0.0287519	6	lcl|U00096.3_cds_AAC75845.2_1359	17	23	11	150000000	150000000	1548.14	3071.68	1208.1	5651.17	2682.32	3868.67	102846	1.03009e+06	350.929	1117.45	4.26086
pecol082365	Putative Protein	-	3921236	3922051	271	0.898752	0.0348082	1	ecoli093820||atp synthase a chain	2	2	1	150000000	180000000	710.139	667.345	554.159	1227.76	1230.39	840.497	47175.7	223795	160.973	242.775	2.01808
pecol089328	Putative Protein	-	2703383	2704063	226	0.91519	0.0248906	1	ecoli161306||ribonuclease iii	4	15	8	150000000	140000000	123.92	127.466	96.7011	234.508	214.704	160.539	8232.19	42745.8	28.0898	46.3711	2.20895
pecol109499	Putative Protein	-	3783661	3784128	155	0.915359	0.0313411	1	ecoli095062||protein-export protein secb	3	7	4	150000000	150000000	786.21	1777.47	613.521	3270.14	1362.19	2238.66	52229.2	596076	178.216	646.63	4.85508
pecol116009	Putative Protein	-	2660317	2661555	412	0.966645	0.0153706	6	lcl|U00096.3_cds_AAC75852.1_1362	13	24	10	150000000	160000000	468.535	1303.48	365.622	2398.09	811.788	1641.68	31125.5	437122	106.206	474.194	5.97439
pecol128506	Putative Protein	-	437161	438207	348	0.902176	0.0242454	6	lcl|U00096.3_cds_AAC76037.1_1433	10	17	10	150000000	140000000	39.6936	31.4941	30.975	57.9418	68.7735	39.6657	2636.91	10561.6	8.99766	11.4573	1.70389
pecol133763	Putative Protein	-	4085235	4085822	195	0.922838	0.031388	6	lcl|U00096.3_cds_AAD13438.1_795	3	12	5	150000000	170000000	667.404	707.129	520.81	1300.95	1156.35	890.603	44336.7	237136	151.286	257.247	2.27531
pecol138033	Putative Protein	-	3332862	3333119	85	0.78	0.059455	1	ecoli156728||50s ribosomal protein l27	2	16	8	150000000	150000000	3720.53	7152.28	2903.33	13158.5	6446.23	9008.04	247161	2.39852e+06	843.362	2601.94	4.1283
pecol142167	Putative Protein	-	2630958	2632535	525	0.973413	0.015684	1	ecoli161582||gmp synthase (glutamine-hydrolyzing)	10	37	18	150000000	140000000	598.647	514.94	467.156	947.37	1037.22	648.548	39769.1	172685	135.7	187.331	1.84722
pecol025232	pmbA	+	4457959	4459311	450	0.975488	0.0107163	6	pmbA	13	28	12	160000000	170000000	76.1464	110.695	59.4211	203.654	131.932	139.417	5058.53	37121.8	17.2607	40.2701	3.12185
pecol030741	cydB	+	773042	774181	379	0.932719	0.0341512	6	cydB	2	10	3	160000000	160000000	718.217	371.721	560.463	683.879	1244.39	468.169	47712.4	124657	162.804	135.229	1.11146
pecol035865	ynfF	+	1660553	1662979	808	0.858459	0.0773073	6	ynfF	21	27	13	160000000	160000000	3.38521	4.08511	2.64166	7.51565	5.86524	5.14505	224.885	1369.94	0.767351	1.48613	2.5915
pecol039914	pta	+	2414747	2416891	714	0.98167	0.00785309	6	pta	15	30	17	160000000	140000000	203.423	193.717	158.742	356.394	352.453	243.979	13513.7	64963	46.1115	70.4726	2.04503
pecol069919	metK	+	3086694	3087860	388	0.967915	0.0131245	6	metK	10	8	5	160000000	180000000	101.061	115.652	78.8631	212.772	175.099	145.659	6713.64	38783.9	22.9082	42.0731	2.45754
pecol078779	Putative Protein	-	4628855	4630522	555	0.97626	0.0165485	6	lcl|U00096.3_cds_AAC74035.1_500	13	33	17	160000000	110000000	331.073	291.55	258.354	536.385	573.621	367.197	21993.7	97771.6	75.047	106.064	1.89113
pecol079560	Putative Protein	-	4480982	4483837	951	0.959063	0.00890249	6	lcl|U00096.3_cds_AAC73137.1_15	26	41	18	160000000	140000000	563.255	159.871	439.538	294.125	975.901	201.351	37418	53612.7	127.677	58.1596	0.60953
pecol085138	Putative Protein	-	3446579	3446884	101	0.548458	0.0903993	1	ecoli096932||30s ribosomal protein s14	1	12	6	160000000	160000000	6224	11622.7	4856.92	21383.1	10783.8	14638.4	413471	3.89769e+06	1410.84	4228.26	4.01024
pecol085151	Putative Protein	-	3442766	3444097	443	0.841612	0.0444821	1	sente072608||preprotein translocase subunit secy	5	4	1	160000000	180000000	6671.84	262.009	5206.39	482.035	11559.7	329.99	443221	87864.7	1512.36	95.3166	0.0843338
pecol086579	Putative Protein	-	3195320	3196753	477	0.963757	0.0229041	6	lcl|U00096.3_cds_AAD13445.2_1850	16	23	10	160000000	150000000	270.397	158.908	211.005	292.353	468.492	200.138	17962.9	53289.7	61.2929	57.8092	1.26204
pecol092827	Putative Protein	-	2109581	2110138	185	0.640066	0.0545642	1	rsola45984||dtdp-4-dehydrorhamnose 3,5-epimerase	4	8	5	160000000	150000000	105.374	196.48	82.2289	361.477	182.572	247.459	7000.17	65889.6	23.8859	71.4777	4.0042
pecol094336	Putative Protein	-	1865726	1866472	248	0.893315	0.0253541	1	ecoli107966||mlta-interacting protein precursor	6	10	5	160000000	160000000	363.45	911.513	283.619	1676.97	629.717	1148.02	24144.6	305676	82.3861	331.601	5.38579
pecol116080	Putative Protein	-	2641831	2642844	337	0.83897	0.0500723	1	pputi026776||cro/cl family transcriptional regulator	5	18	8	160000000	120000000	158.008	57.7717	123.302	106.287	273.766	72.7614	10496.7	19373.8	35.8169	21.0169	0.785177
pecol119129	Putative Protein	-	2105065	2106063	332	0.653121	0.0470686	0	0	10	21	11	160000000	140000000	102.638	209.069	80.0941	384.638	177.832	263.315	6818.43	70111.4	23.2658	76.0576	4.37433
pecol141538	Putative Protein	-	2746434	2747795	453	0.956264	0.0186877	1	ecoli102047||signal recognition particle protein	12	28	14	160000000	160000000	369.527	230.54	288.361	424.14	640.246	290.357	24548.3	77311.8	83.7636	83.8686	1.33978
pecol011051	Putative Protein	+	1867972	1868073	33	0.000909091	0.00181818	3	0	0	2	1	170000000	170000000	9.95998	2.95402	7.7723	5.43471	17.2568	3.72048	661.658	990.632	2.25771	1.07465	0.636922
pecol048674	corA	+	4001411	4002376	321	0.964937	0.0177304	6	corA	3	5	2	170000000	160000000	347.951	234.254	271.525	430.973	602.864	295.035	23115	78557.3	78.8728	85.2198	1.44578
pecol084628	Putative Protein	-	3535865	3536599	244	0.979865	0.0108642	6	lcl|U00096.3_cds_AAC75140.1_1055	7	12	8	170000000	120000000	239.644	445.671	187.007	819.93	415.209	561.306	15919.9	149456	54.3219	162.131	3.99374
pecol095098	Putative Protein	-	1744871	1746127	418	0.91494	0.0205656	6	lcl|U00096.3_cds_AAT48141.1_1028	15	10	5	170000000	180000000	85.4479	144.303	66.6795	265.485	148.048	181.745	5676.45	48392.2	19.3691	52.4964	3.62666
pecol096187	Putative Protein	-	1553972	1555696	574	0.948704	0.01517	1	ecoli168210||nad-dependent malic enzyme	11	29	15	170000000	170000000	238.451	310.148	186.076	570.6	413.143	390.62	15840.7	104008	54.0516	112.829	2.7932
pecol134371	Putative Protein	-	3987885	3989066	393	0.985106	0.00542796	1	sente043226||uroporphyrinogen iii methylase	9	23	12	170000000	140000000	219.39	183.559	171.202	337.706	380.117	231.186	14574.4	61556.6	49.7308	66.7772	1.79676
pecol136515	Putative Protein	-	3602079	3602747	222	0.97315	0.00575101	1	ecoli125874||cell division atp-binding protein ftse	3	8	5	170000000	130000000	334.246	120.76	260.83	222.171	579.119	152.093	22204.5	40497	75.7663	43.9315	0.775869
pecol138478	Putative Protein	-	3258285	3259655	456	0.952498	0.0201546	6	lcl|U00096.3_cds_AAC74884.1_952	7	14	7	170000000	180000000	15.735	1.54431	12.2789	2.84118	27.2626	1.94501	1045.3	517.886	3.56678	0.561808	0.210766
pecol031589	clpA	+	923249	925540	763	0.979412	0.0111093	6	clpA	20	35	17	180000000	190000000	285.717	196	222.96	360.594	495.037	246.855	18980.7	65728.7	64.7658	71.3031	1.47316
pecol033556	kdsA	+	1268165	1269019	284	0.987315	0.0036866	6	kdsA	7	17	7	180000000	180000000	246.101	330.272	192.046	607.623	426.398	415.965	16348.9	110757	55.7857	120.15	2.88197
pecol039603	glpC	+	2355446	2356711	421	0.841302	0.0349146	6	glpC	15	22	12	180000000	170000000	350.29	189.365	273.35	348.388	606.917	238.498	23270.4	63503.7	79.4031	68.8894	1.16092
pecol042127	srlE	+	2826392	2827351	319	0.943962	0.0272685	6	srlE	8	14	6	180000000	130000000	333.295	397.424	260.088	731.168	577.471	500.542	22141.4	133276	75.5507	144.58	2.56069
pecol052204	deoB	+	4619603	4620826	407	0.989173	0.00451978	6	deoB	10	20	12	180000000	160000000	838.76	1188.31	654.529	2186.21	1453.24	1496.63	55720.2	398500	190.128	432.297	3.04245
pecol059759	oppD	+	1304754	1305767	337	0.972451	0.0174021	6	oppD	9	20	7	180000000	170000000	42.2051	15.251	32.9349	28.0583	73.1251	19.2081	2803.76	5114.44	9.56697	5.5482	0.776007
pecol090352	Putative Protein	-	2530247	2531284	345	0.850299	0.0592457	1	sente027570||cell division protein zipa	4	2	1	180000000	Not detected	515.75	109.588	402.467	201.617	893.594	138.022	34262.1	36750.5	116.909	39.8673	0.456306
pecol104631	Putative Protein	-	54755	57109	784	0.834584	0.0564631	1	ecoli119067||organic solvent tolerance protein precursor	24	38	21	180000000	200000000	210.295	118.624	164.104	218.24	364.359	149.402	13970.2	39780.6	47.6692	43.1544	1.21136
pecol108851	Putative Protein	-	3915553	3915972	139	0.837626	0.024602	1	ecoli123625||atp synthase epsilon chain	1	11	4	180000000	190000000	2449.24	993.868	1911.27	1828.49	4243.58	1251.74	162707	333294	555.189	361.561	0.871422
pecol140580	Putative Protein	-	2908029	2909666	545	0.96859	0.00897959	1	ecoli159981||ctp synthase	22	21	14	180000000	200000000	414.386	350.732	323.367	645.265	717.97	441.734	27528.4	117618	93.9322	127.593	1.81761
pecol142352	Putative Protein	-	2596905	2597627	240	0.967003	0.0116378	1	ecoli102979||phosphoribosylaminoimidazole-succinocarboxamide synthase	7	14	7	180000000	170000000	248.608	327.689	194.002	602.872	430.74	412.713	16515.4	109891	56.3539	119.211	2.8306
pecol146871	Putative Protein	-	1795557	1797944	795	0.960082	0.0135206	1	sente057509||phenylalanyl-trna synthetase beta chain	23	36	17	180000000	190000000	362.324	144.649	282.741	266.121	627.766	182.18	24069.8	48508.2	82.1309	52.6222	0.857335
pecol045309	accC	+	3405878	3407266	462	0.904128	0.025993	6	accC	16	33	16	190000000	150000000	597.17	255.17	466.003	469.453	1034.66	321.377	39671	85571.3	135.365	92.8287	0.917621
pecol049816	hupA	+	4200281	4200553	90	0.8	0.0240834	6	hupA	5	7	3	190000000	270000000	2970.3	12277.4	2317.88	22587.6	5146.37	15462.9	197322	4.11723e+06	673.301	4466.42	8.87643
pecol051038	rpsR	+	4425839	4426066	75	0.76	0.0987552	6	rpsR	3	6	2	190000000	180000000	1366.57	3638.18	1066.4	6693.41	2367.73	4582.16	90783.3	1.22007e+06	309.771	1323.54	5.71722
pecol057884	mukB	+	976326	980786	1486	0.945018	0.0238406	6	mukB	46	85	43	190000000	200000000	622.294	160.984	485.609	296.173	1078.19	202.753	41340.1	53986	141.06	58.5646	0.555544
pecol068509	srlB	+	2827362	2827733	123	0.772264	0.0931528	6	srlB	3	13	6	190000000	170000000	582.461	1285.05	454.525	2364.2	1009.18	1618.48	38693.9	430943	132.031	467.492	4.7379
pecol091874	Putative Protein	-	2262365	2263495	376	0.954614	0.0124897	6	lcl|U00096.3_cds_AAC76623.1_1717	7	17	8	190000000	200000000	18.0906	24.617	14.117	45.2895	31.3439	31.0042	1201.79	8255.31	4.10073	8.95544	2.92223
pecol116095	Putative Protein	-	2638663	2639283	206	0.946511	0.0140007	1	sonei152973||membrane anchored protein with duf2133 domain	5	21	8	190000000	200000000	242.418	207.738	189.172	382.19	420.016	261.639	16104.2	69665.1	54.9508	75.5735	1.84028
pecol137325	Putative Protein	-	3447453	3447767	104	0.762254	0.0438354	1	ypest028596||50s ribosomal subunit protein l24	2	12	5	190000000	180000000	6467.96	6037.58	5047.29	11107.7	11206.5	7604.11	429677	2.0247e+06	1466.14	2196.42	2.0046
pecol056630	sdhB	+	757689	758405	238	0.873614	0.0621117	6	sdhB	9	11	7	200000000	160000000	664.446	317.523	518.503	584.168	1151.23	399.909	44140.3	106481	150.615	115.512	1.02623
pecol088678	Putative Protein	-	2814218	2814733	171	0.959027	0.0150065	1	ecoli131540||autoinducer-2 production protein luxs	8	20	7	200000000	210000000	438.531	628.488	342.209	1156.27	759.803	791.558	29132.4	210764	99.4053	228.639	3.07771
pecol091110	Putative Protein	-	2400218	2401555	445	0.969131	0.0180913	1	ecoli162743||nadh dehydrogenase i chain f	15	33	14	200000000	230000000	909.589	320.239	709.801	589.165	1575.96	403.329	60425.5	107392	206.184	116.5	0.756067
pecol112171	Putative Protein	-	3305971	3307926	651	0.97574	0.00693322	6	lcl|U00096.3_cds_AAT48221.1_1818	16	32	16	200000000	180000000	495.383	241.222	386.573	443.792	858.305	303.81	32909.1	80893.9	112.292	87.7545	1.0457
pecol117120	Putative Protein	-	2464252	2465007	251	0.908405	0.0274504	1	ecoli133518||vacj lipoprotein precursor	5	6	3	200000000	220000000	372.465	312.58	290.654	575.075	645.336	393.684	24743.5	104824	84.4295	113.714	1.80222
pecol121672	Putative Protein	-	1676371	1677957	528	0.907385	0.0255736	1	ecoli138805||nad(p) transhydrogenase subunit alpha	11	19	9	200000000	210000000	183.05	287.539	142.844	529.004	317.155	362.144	12160.3	96426.2	41.4935	104.604	3.37332
pecol138158	Putative Protein	-	3309033	3311255	740	0.934023	0.022039	6	lcl|U00096.3_cds_AAC76432.2_1620	16	38	20	200000000	210000000	653.535	627.527	509.988	1154.5	1132.32	790.347	43415.4	210441	148.142	228.289	2.06203
pecol143296	Putative Protein	-	2433012	2434010	332	0.953762	0.0217236	1	ecoli133673||acetyl-coenzyme a carboxylase carboxyl transferase subunit beta	10	27	13	200000000	200000000	699.543	506.516	545.89	931.872	1212.04	637.939	46471.8	169860	158.571	184.266	1.55493
pecol143465	Putative Protein	-	2403951	2404613	220	0.924486	0.0307549	6	lcl|U00096.3_cds_AAC75542.1_1223	6	17	9	200000000	260000000	941.542	519.02	734.735	954.875	1631.33	653.686	62548.2	174053	213.427	188.815	1.18379
pecol155798	Putative Protein	-	188712	189506	264	0.983738	0.00838255	1	ecoli118408||methionine aminopeptidase	7	18	8	200000000	210000000	344.967	447.284	269.196	822.898	597.694	563.338	22916.8	149997	78.1965	162.718	2.78443
pecol039560	nrdA	+	2344865	2347150	761	0.970507	0.0052761	6	nrdA	18	40	20	210000000	180000000	273.151	229.664	213.154	422.528	473.264	289.253	18145.9	77017.8	61.9173	83.5497	1.8056
pecol071051	yraP	+	3296409	3296984	191	0.954614	0.0277775	6	yraP	5	18	8	210000000	240000000	140.956	346.189	109.995	636.907	244.222	436.012	9363.95	116095	31.9516	125.941	5.27425
pecol073583	mtlA	+	3772281	3774194	637	0.979979	0.0122641	6	mtlA	6	22	12	210000000	150000000	54.4972	52.3873	42.5271	96.3805	94.4225	65.9799	3620.34	17568.1	12.3533	19.0581	2.06435
pecol079663	Putative Protein	-	4460522	4462660	712	0.958876	0.0148184	1	ecoli149522||anaerobic ribonucleoside-triphosphate reductase	12	6	5	210000000	33000000	143.427	101.895	111.924	187.463	248.503	128.333	9528.1	34170.6	32.5118	37.0686	1.52565
pecol082377	Putative Protein	-	3917402	3918265	287	0.943323	0.0196296	1	ecoli093832||atp synthase gamma chain	9	26	13	210000000	210000000	1544.69	429.142	1205.4	789.521	2676.34	540.489	102616	143913	350.147	156.118	0.596612
pecol088397	Putative Protein	-	2866559	2867587	342	0.928012	0.0179478	6	lcl|U00096.3_cds_AAC76103.1_1468	12	14	6	210000000	210000000	1045.2	898.918	815.624	1653.8	1810.92	1132.15	69434.3	301453	236.923	327.019	1.84694
pecol011743	ftnA	+	1988701	1989213	170	0.932326	0.0135783	6	ftnA	2	10	3	220000000	200000000	59.712	438.463	46.5964	806.67	103.458	552.228	3966.77	147039	13.5354	159.509	15.769
pecol013285	preA	+	2235259	2236500	413	0.98213	0.00951136	6	preA	11	23	12	220000000	210000000	14.0528	13.3454	10.9661	24.5524	24.348	16.808	933.549	4475.39	3.18545	4.85495	2.03939
pecol024185	ssb	+	4274062	4274661	199	0.959609	0.0227672	6	ssb	5	7	4	220000000	200000000	351.354	892.992	274.18	1642.9	608.76	1124.69	23341.1	299465	79.6443	324.863	5.458
pecol031331	dacC	+	880706	881929	407	0.966507	0.0171029	6	dacC	14	33	14	220000000	210000000	40.7923	65.7143	31.8324	120.899	70.6772	82.7648	2709.9	22037.3	9.24672	23.9063	3.4595
pecol046089	glpD	+	3561998	3563518	506	0.971364	0.0102061	6	glpD	13	49	24	220000000	210000000	1686.97	1933.27	1316.43	3556.76	2922.86	2434.88	112068	648321	382.399	703.306	2.46102
pecol082600	Putative Protein	-	3876140	3876952	270	0.985114	0.0117154	6	lcl|U00096.3_cds_AAC73549.2_237	5	13	4	220000000	220000000	34.8234	58.9902	27.1745	108.528	60.3353	74.2959	2313.38	19782.4	7.89369	21.4601	3.63781
pecol127759	Putative Protein	-	584680	585633	317	0.630854	0.0444044	1	ecoli174505||protease vii precursor	10	16	9	220000000	220000000	420.015	1486.03	327.76	2733.94	727.722	1871.59	27902.3	498339	95.208	540.603	7.5979
pecol152588	Putative Protein	-	797613	798533	306	0.954789	0.0145503	6	lcl|U00096.3_cds_AAC73549.2_237	6	15	9	220000000	270000000	39.8919	53.2026	31.1297	97.8804	69.1171	67.0068	2650.08	17841.5	9.0426	19.3547	2.86405
pecol154255	Putative Protein	-	481254	484403	1049	0.948182	0.0169549	6	lcl|U00096.3_cds_AAC76298.1_1571	21	30	15	220000000	230000000	307.73	111.429	240.138	205.003	533.175	140.341	20443	37367.7	69.7555	40.5369	0.777607
pecol154407	Putative Protein	-	450663	451610	315	0.795408	0.0627853	1	ecoli116516||ubiquinol oxidase polypeptide ii precursor	5	11	6	220000000	200000000	241.54	290.962	188.486	535.303	418.494	366.457	16045.9	97574.4	54.7517	105.85	2.5869
pecol018724	exuR	+	3246637	3247428	263	0.939354	0.0181331	6	exuR	7	22	9	230000000	290000000	143.851	109.285	112.254	201.059	249.237	137.641	9556.24	36648.8	32.6078	39.757	1.63148
pecol073038	mdtE	+	3659232	3660389	385	0.975824	0.0115773	6	mdtE	11	16	7	230000000	230000000	1.52604	0.741883	1.19085	1.36489	2.64403	0.934375	101.377	248.791	0.345919	0.269891	1.044
pecol099868	Putative Protein	-	918128	919120	330	0.875271	0.0420891	1	sente036252||virk-like protein	6	15	9	230000000	210000000	173.675	202.2	135.527	372	300.91	254.663	11537.5	67807.7	39.3682	73.5585	2.5002
pecol113347	Putative Protein	-	3099682	3100728	348	0.963537	0.0143435	6	lcl|U00096.3_cds_AAC74837.1_929	11	5	3	230000000	82000000	138.082	148.059	107.753	272.395	239.242	186.475	9173.01	49651.8	31.3001	53.8627	2.30266
pecol126136	Putative Protein	-	903952	904467	171	0.736566	0.0669373	2	ecoli143692||putative lipoprotein ybjp precursor	4	16	7	230000000	190000000	17.2405	117.901	13.4537	216.91	29.871	148.491	1145.31	39538	3.90804	42.8912	14.6858
pecol129861	Putative Protein	-	173602	174882	426	0.962184	0.0217147	6	lcl|U00096.3_cds_AAC75709.1_1298	10	21	9	230000000	240000000	240.901	218.159	187.988	401.362	417.387	274.764	16003.4	73159.8	54.6069	79.3645	1.94477
pecol142150	Putative Protein	-	2637474	2638652	392	0.94066	0.0285171	1	sonei117029||beta barrel protein translocation lipoprotein component bamb	8	17	8	230000000	240000000	409.813	168.736	319.799	310.436	710.047	212.517	27224.6	56585.8	92.8957	61.3849	0.884208
pecol146859	Putative Protein	-	1800642	1802570	642	0.949729	0.0109007	1	ecoli138065||threonyl-trna synthetase	14	21	13	230000000	210000000	1151.81	511.624	898.821	941.269	1995.64	644.372	76516.9	171573	261.091	186.125	0.953895
pecol037156	manZ	+	1903886	1904746	286	0.951447	0.0180178	6	manZ	6	9	6	240000000	230000000	275.782	231.833	215.207	426.519	477.823	291.985	18320.7	77745.3	62.5137	84.3389	1.80526
pecol053394	tsf	+	190857	191708	283	0.977845	0.00992938	6	tsf	11	26	12	240000000	150000000	2990.61	7383.62	2333.73	13584.1	5181.56	9299.4	198671	2.4761e+06	677.905	2686.1	5.30202
pecol026824	ftsA	+	103982	105244	420	0.925017	0.0500273	6	ftsA	5	30	11	250000000	250000000	795.426	285.737	620.713	525.689	1378.16	359.875	52841.5	95822	180.305	103.949	0.771433
pecol030709	sucB	+	761522	762739	405	0.974035	0.0161066	6	sucB	8	30	14	250000000	220000000	1505.65	1325.81	1174.94	2439.18	2608.71	1669.81	100023	444611	341.298	482.319	1.89099
pecol056347	nagE	+	703944	705890	648	0.950406	0.0121286	6	nagE	10	24	11	250000000	280000000	278.126	259.891	217.036	478.139	481.883	327.323	18476.3	87154.6	63.0449	94.5462	2.0067
pecol080155	Putative Protein	-	4353200	4354744	514	0.938175	0.0169516	6	lcl|U00096.3_cds_AAC77115.2_1980	9	37	15	250000000	350000000	170.979	346.073	133.424	636.693	296.24	435.866	11358.4	116056	38.7572	125.898	4.34666
pecol082753	Putative Protein	-	3851096	3852784	562	0.910064	0.0232298	6	lcl|U00096.3_cds_1786	7	35	12	250000000	250000000	12.6826	6.26125	9.89689	11.5192	21.974	7.88581	842.525	2099.71	2.87486	2.27779	1.06019
pecol087215	Putative Protein	-	3071459	3072685	408	0.945399	0.0103845	1	ecoli099944||phosphoglycerate kinase	12	20	10	250000000	210000000	639.021	1200.78	498.662	2209.16	1107.17	1512.34	42451.2	402683	144.852	436.835	4.03535
pecol133764	Putative Protein	-	4082772	4085186	804	0.901315	0.0215539	6	lcl|U00096.3_cds_AAD13438.1_795	15	35	19	250000000	250000000	686.642	249.997	535.823	459.936	1189.68	314.862	45614.7	83836.6	155.646	90.9468	0.781873
pecol141806	Putative Protein	-	2705325	2707124	599	0.976527	0.00466759	6	lcl|U00096.3_cds_AAT48232.1_1846	15	23	13	250000000	280000000	406.949	309.017	317.564	568.519	705.085	389.195	27034.3	103629	92.2464	112.418	1.6307
pecol152531	Putative Protein	-	805998	807281	427	0.89559	0.0372572	1	sente062119||pectinesterase	10	12	6	250000000	260000000	119.495	85.0661	93.2484	156.502	207.039	107.138	7938.26	28527	27.0869	30.9463	1.52875
pecol013893	nrdB	+	2347153	2348514	453	0.917553	0.0316113	6	nrdB	9	16	6	260000000	150000000	174.194	170.442	135.933	313.574	301.811	214.666	11572	57157.9	39.486	62.0055	2.10124
pecol143761	Putative Protein	-	2336793	2339420	875	0.94719	0.00864763	1	ecoli104375||dna gyrase subunit a	21	41	22	260000000	290000000	657.761	354.712	513.285	652.587	1139.64	446.746	43696.1	118953	149.1	129.041	1.15808
pecol053444	bamA	+	197928	200360	810	0.896302	0.0248543	6	bamA	23	62	31	270000000	390000000	558.187	301.59	435.583	554.855	967.121	379.842	37081.3	101138	126.529	109.716	1.1603
pecol134994	Putative Protein	-	3867009	3867428	139	0.962419	0.00774373	1	ecoli123912||16 kda heat shock protein a	6	8	4	270000000	160000000	201.8	185.094	157.476	340.53	349.641	233.119	13405.9	62071.3	45.7437	67.3356	1.96971
pecol016362	proV	+	2804542	2806017	491	0.880189	0.0298335	6	proV	6	18	8	280000000	270000000	26.5421	35.9913	20.7122	66.2156	45.987	45.3297	1763.23	12069.7	6.0165	13.0933	2.91202
pecol022983	typA	+	4058407	4060230	607	0.959937	0.0137997	6	typA	10	34	18	280000000	220000000	600.096	168.175	468.286	309.402	1039.73	211.81	39865.4	56397.4	136.028	61.1805	0.601827
pecol062055	ydgA	+	1689852	1691360	502	0.985458	0.00656832	6	ydgA	14	43	20	280000000	210000000	83.2231	129.165	64.9434	237.633	144.193	162.678	5528.65	43315.4	18.8648	46.989	3.33297
pecol075890	nusG	+	4177743	4178288	181	0.977862	0.00738821	6	nusG	5	12	7	280000000	280000000	834.566	597.688	651.256	1099.61	1445.98	752.767	55441.6	200435	189.178	217.434	1.53796
pecol089756	Putative Protein	-	2632604	2634139	511	0.962395	0.0132658	6	lcl|U00096.3_cds_AAC73215.1_61	14	25	10	280000000	270000000	652.119	1258.23	508.883	2314.85	1129.87	1584.7	43321.3	421949	147.821	457.735	4.14349
pecol085108	Putative Protein	-	3451382	3451684	100	0.79	0.0238774	1	ecoli096902||50s ribosomal protein l23	2	16	7	290000000	330000000	6778.35	6242.35	5289.51	11484.5	11744.2	7862.01	450297	2.09337e+06	1536.5	2270.91	1.97768
pecol091887	Putative Protein	-	2259719	2261410	563	0.906763	0.0338478	6	lcl|U00096.3_cds_AAC73825.1_380	8	28	12	290000000	390000000	53.3929	16.3663	41.6653	30.1103	92.5091	20.6128	3546.98	5488.46	12.103	5.95394	0.658264
pecol097973	Putative Protein	-	1247696	1249120	474	0.960383	0.0105221	6	lcl|U00096.3_cds_AAC75469.1_1188	12	35	15	290000000	280000000	218.397	93.1361	170.427	171.349	378.398	117.302	14508.5	31233.2	49.5059	33.8821	0.915803
pecol100254	Putative Protein	-	848408	849034	208	0.774262	0.0643972	1	ecoli173209||dna protection during starvation protein	8	37	14	290000000	360000000	250.393	737.475	195.395	1356.78	433.833	928.823	16634	247313	56.7585	268.287	6.32495
pecol119094	Putative Protein	-	2111077	2111976	299	0.801725	0.0593702	1	pputi028536||dtdp-4-dehydrorhamnose reductase	4	22	11	290000000	270000000	154.751	154.459	120.761	284.168	268.124	194.535	10280.4	51797.7	35.0787	56.1907	2.14343
pecol149020	Putative Protein	-	1435185	1435691	168	0.865565	0.0452398	1	ecoli139868||unknown protein 2d_000b3l from 2d-page	4	12	4	290000000	320000000	184.586	719.968	144.042	1324.57	319.816	906.773	12262.4	241442	41.8416	261.918	8.37618
pecol048968	polA	+	4046966	4049752	928	0.960529	0.0127131	6	polA	21	43	19	300000000	80000000	126.353	68.9411	98.6	126.835	218.921	86.8288	8393.84	23119.4	28.6414	25.0802	1.17172
pecol127390	Putative Protein	-	662752	664035	427	0.914409	0.0281098	6	lcl|U00096.3_cds_AAC73926.1_436	11	32	16	300000000	190000000	142.007	194.13	110.815	357.154	246.043	244.499	9433.75	65101.5	32.1898	70.6228	2.93572
pecol142661	Putative Protein	-	2543832	2544689	285	0.959839	0.0112594	6	lcl|U00096.3_cds_AAC74177.1_577	14	16	9	300000000	310000000	660.934	817.466	515.762	1503.95	1145.14	1029.57	43907	274138	149.819	297.387	2.65609
pecol043490	Putative Protein	+	3062507	3062614	35	0.00105714	0.0016601	3	0	1	4	1	310000000	310000000	1.07221	0	0.836705	0	1.85773	0	71.2289	0	0.243047	0	0
pecol056559	ybgI	+	742827	743570	247	0.933436	0.0217515	6	ybgI	5	22	7	310000000	310000000	99.4682	260.549	77.6203	479.349	172.34	328.151	6607.84	87375.1	22.5472	94.7854	5.62517
pecol062319	cfa	+	1741413	1742561	382	0.927034	0.0552725	6	cfa	14	36	17	310000000	300000000	100.207	103.3	78.1972	190.048	173.62	130.103	6656.95	34641.8	22.7148	37.5797	2.21377
pecol088642	Putative Protein	-	2819381	2822011	876	0.971754	0.00744818	1	sente135662||alanyl-trna synthetase	24	57	28	310000000	250000000	499.069	287.445	389.45	528.833	864.692	362.027	33154	96394.9	113.128	104.57	1.23688
pecol052950	secA	+	108279	110984	901	0.983144	0.00652387	6	secA	19	75	35	320000000	350000000	538.156	375.29	419.952	690.446	932.415	472.664	35750.6	125854	121.988	136.527	1.49758
pecol058924	ycfP	+	1165086	1165685	199	0.825696	0.0680172	6	ycfP	4	16	7	320000000	440000000	190.371	254.969	148.557	469.084	329.839	321.125	12646.7	85504.1	43.1529	92.7558	2.8762
pecol058929	ndh	+	1166058	1167389	443	0.964427	0.00457119	6	ndh	15	45	18	320000000	300000000	60.2695	75.2243	47.0314	138.395	104.423	94.7423	4003.8	25226.5	13.6618	27.366	2.68036
pecol108842	Putative Protein	-	3919870	3920403	177	0.945194	0.00789119	1	ecoli123616||atp synthase delta chain	6	15	5	320000000	310000000	1421.18	345.101	1109.02	634.906	2462.36	434.643	94411.6	115730	322.151	125.545	0.521468
pecol142631	Putative Protein	-	2549646	2550572	308	0.943639	0.0155306	1	bpara14498||peroxidase	6	28	10	320000000	320000000	156.672	170.757	122.26	314.154	271.452	215.063	10408	57263.6	35.5142	62.1201	2.34055
pecol077045	yjeI	+	4372776	4373162	128	0.516409	0.0704995	6	yjeI	3	8	2	330000000	400000000	326.404	1012.16	254.71	1862.14	565.531	1274.78	21683.5	339428	73.9885	368.215	6.65925
pecol085142	Putative Protein	-	3445244	3445597	117	0.916972	0.0334483	1	ecoli096936||50s ribosomal protein l18	2	14	5	330000000	340000000	6238.61	4514.67	4868.32	8305.95	10809.1	5686.07	414441	1.514e+06	1414.16	1642.4	1.55407
pecol113170	Putative Protein	-	3141286	3142989	567	0.967387	0.0157756	6	lcl|U00096.3_cds_AAC75540.1_1221	15	36	17	330000000	320000000	67.1246	49.8159	52.3809	91.6497	116.301	62.7414	4459.2	16705.8	15.2157	18.1226	1.59374
pecol006671	ptsG	+	1157869	1159302	477	0.957153	0.0224276	6	ptsG	10	28	12	340000000	380000000	75.9928	48.2955	59.3012	88.8524	131.666	60.8264	5048.33	16195.9	17.2259	17.5695	1.36479
pecol054905	tig	+	455133	456431	432	0.973379	0.0144172	6	tig	17	65	26	340000000	350000000	1652.93	3347.44	1289.87	6158.51	2863.88	4215.98	109807	1.12257e+06	374.682	1217.77	4.34901
pecol089990	Putative Protein	-	2597831	2598868	345	0.967931	0.00765703	1	ecoli132837||lipoprotein-34 precursor	11	18	9	340000000	350000000	969.077	251.4	756.222	462.517	1679.03	316.629	64377.4	84307	219.668	91.4571	0.557106
pecol115589	Putative Protein	-	2731600	2734185	861	0.972915	0.00938392	6	lcl|U00096.3_cds_AAC73969.1_456	29	74	35	340000000	320000000	219.509	160.68	171.295	295.614	380.324	202.371	14582.4	53884.2	49.7579	58.4541	1.57196
pecol127225	Putative Protein	-	699574	700326	250	0.993785	0.00839762	1	ecoli115441||nagd protein	6	18	8	340000000	360000000	86.6357	87.5793	67.6065	161.125	150.106	110.303	5755.36	29369.8	19.6384	31.8606	2.17088
pecol019743	def	+	3433690	3434199	169	0.979461	0.00773054	6	def	5	18	6	350000000	360000000	327.031	179.583	255.199	330.39	566.617	226.178	21725.2	60223.2	74.1306	65.3307	1.17925
pecol025094	rplI	+	4426108	4426557	149	0.988694	0.00800564	6	rplI	8	18	9	350000000	410000000	1532.96	5762.54	1196.25	10601.7	2656.02	7257.71	101837	1.93247e+06	347.488	2096.37	8.07263
pecol052964	Putative Protein	+	112914	113081	55	0.280491	0.0355001	3	0	2	1	1	360000000	Not detected	1.58129	0	1.23396	0	2.73976	0	105.048	0	0.358443	0	0
pecol056629	sdhA	+	755895	757673	592	0.957369	0.0136237	6	sdhA	17	37	15	360000000	350000000	639.632	458.962	499.139	844.384	1108.23	578.046	42491.8	153913	144.99	166.967	1.54091
pecol140581	Putative Protein	-	2906643	2907941	432	0.99569	0.00337909	1	ecoli159982||enolase	11	38	16	360000000	500000000	777.551	2040.81	606.764	3754.62	1347.19	2570.33	51654	684388	176.254	742.431	5.63646
pecol093479	Putative Protein	-	2007677	2008156	159	0.913451	0.0146429	2	ssone100331||/inference=coordinates: similar to aa sequence:refseq:yp_002412942.1	3	15	5	370000000	300000000	166.822	260.423	130.18	479.118	289.037	327.994	11082.3	87333.1	37.8149	94.7398	3.35242
pecol109024	Putative Protein	-	3877705	3880122	805	0.962891	0.0140385	1	ecoli094020||dna gyrase subunit b	22	82	36	370000000	300000000	496.298	308.451	387.287	567.478	859.89	388.483	32969.9	103439	112.5	112.212	1.33468
pecol077209	hflK	+	4402038	4403297	419	0.928332	0.0211044	6	hflK	13	35	19	380000000	270000000	173.39	190.383	135.306	350.26	300.418	239.78	11518.6	63845	39.3038	69.2597	2.35795
pecol145112	Putative Protein	-	2097321	2098337	338	0.842587	0.0492197	1	ecoli135529||chain length determinant protein	5	23	9	390000000	350000000	558.04	253.548	435.468	466.469	966.865	319.334	37071.5	85027.4	126.495	92.2386	0.975723
pecol000622	aceF	+	125695	127587	630	0.986937	0.00974244	6	aceF	21	42	18	400000000	450000000	745.995	540.439	582.139	994.282	1292.52	680.663	49557.7	181236	169.101	196.607	1.55576
pecol022110	yidC	+	3885076	3886722	548	0.957865	0.0248513	6	yidC	7	28	11	400000000	420000000	630.37	223.61	491.911	411.391	1092.19	281.629	41876.5	74987.8	142.891	81.3475	0.761777
pecol150215	Putative Protein	-	1224549	1225361	270	0.968382	0.010947	1	ypest016160||cell division inhibitor	9	32	15	400000000	410000000	367.874	663.088	287.072	1219.93	637.383	835.135	24438.5	222367	83.3889	241.226	3.87082
pecol004865	ompX	+	850444	850965	173	0.837774	0.045077	6	ompX	6	16	7	410000000	430000000	2811.11	5410.65	2193.66	9954.33	4870.56	6814.51	186747	1.81446e+06	637.216	1968.35	4.13336
pecol036965	gapA	+	1862762	1863766	334	0.951642	0.0148845	6	gapA	9	21	10	410000000	370000000	1688.15	4766.21	1317.35	8768.71	2924.91	6002.86	112147	1.59835e+06	382.667	1733.91	6.06307
pecol054779	secD	+	427647	429494	615	0.951597	0.0186796	6	secD	25	38	17	430000000	400000000	273.135	88.5589	213.142	162.928	473.236	111.537	18144.8	29698.3	61.9137	32.217	0.696284
pecol039018	preT	+	2234033	2235271	412	0.970049	0.0105324	6	preT	15	40	17	440000000	490000000	14.0562	24.5134	10.9688	45.0989	24.3539	30.8737	933.775	8220.56	3.18622	8.91775	3.74513
pecol020579	dcrB	+	3609901	3610512	203	0.977099	0.0107479	6	dcrB	6	11	6	450000000	340000000	332.017	377.653	259.09	694.794	575.256	475.641	22056.4	126646	75.2609	137.387	2.44267
pecol033609	narK	+	1277951	1279348	465	0.908227	0.0289215	6	narK	3	3	1	450000000	430000000	54.7763	87.6174	42.7448	161.196	94.9059	110.351	3638.88	29382.5	12.4166	31.8745	3.43502
pecol083607	Putative Protein	-	3718334	3719164	276	0.895054	0.0341011	1	psent107170||lcl|fq312003.1_cds_cbw17220.1_657	6	22	9	450000000	280000000	225.233	505.083	175.761	929.235	390.24	636.134	14962.6	169380	51.0552	183.745	4.81574
pecol137335	Putative Protein	-	3444543	3444722	59	0.64	0.0626454	1	ecoli156120||50s ribosomal protein l30	1	17	7	450000000	380000000	7314.94	5263.82	5708.24	9684.19	12673.9	6629.58	485944	1.76522e+06	1658.14	1914.93	1.54533
pecol002602	clpX	+	457426	458700	424	0.980431	0.00150257	6	clpX	11	44	21	460000000	440000000	1172.7	835.338	915.119	1536.83	2031.83	1052.08	77904.3	280131	265.825	303.889	1.5297
pecol150060	Putative Protein	-	1256721	1257812	363	0.968155	0.0041024	1	ecoli111217||probable gtp-binding protein ychf	13	39	15	460000000	450000000	218.492	442.41	170.501	813.931	378.561	557.199	14514.8	148362	49.5272	160.945	4.34832
pecol055191	htpG	+	495120	496994	624	0.982231	0.00941205	6	htpG	18	64	27	470000000	450000000	296.015	352.137	230.996	647.85	512.879	443.504	19664.8	118089	67.1001	128.104	2.55464
pecol026920	aceE	+	123017	125680	887	0.965876	0.0207745	6	aceE	23	70	30	480000000	460000000	759.291	513.113	592.515	944.008	1315.56	646.247	50441	172073	172.115	186.666	1.45123
pecol070782	yqjD	+	3249375	3249680	101	0.896048	0.0279169	6	yqjD	2	13	4	480000000	440000000	375.906	1025.24	293.34	1886.2	651.299	1291.25	24972.1	343814	85.2097	372.973	5.85701
pecol041669	bamD	+	2736146	2736883	245	0.975524	0.0144179	6	bamD	8	28	12	490000000	670000000	248.812	414.483	194.161	762.552	431.094	522.026	16529	138997	56.4002	150.785	3.5774
pecol050929	hflC	+	4403300	4404304	334	0.98021	0.0145527	6	hflC	7	43	18	490000000	420000000	176.335	127.994	137.603	235.48	305.519	161.204	11714.2	42923	39.9712	46.5633	1.55878
pecol062412	lpp	+	1757421	1757657	78	0.78	0.097394	6	lpp	4	9	4	490000000	510000000	28250.3	149226	22045.2	274541	48946.7	187944	1.87671e+06	5.00429e+07	6403.71	54287.1	11.3436
pecol091618	Putative Protein	-	2311646	2312749	367	0.889314	0.0368808	1	mecol138638||lcl|ba000007.2_cds_bab36125.1_1471	11	14	7	490000000	570000000	6915.51	14103.3	5396.54	25946.7	11981.9	17762.5	459409	4.72954e+06	1567.59	5130.65	4.37952
pecol089697	Putative Protein	-	2640686	2641804	372	0.97535	0.0116471	1	sente026967||4-hydroxy-3-methylbut-2-en-1-yl diphosphate synthase	17	39	18	510000000	520000000	238.58	126.896	186.177	233.46	413.367	159.821	15849.3	42554.8	54.0809	46.1639	1.14221
pecol092458	Putative Protein	-	2173343	2174278	311	0.972053	0.020696	1	ecoli135095||pts system, galactitol-specific iic component	3	15	5	510000000	530000000	320.414	646.077	250.036	1188.63	555.153	813.711	21285.7	216662	72.6309	235.038	4.33016
pecol139140	Putative Protein	-	3145143	3146261	372	0.961593	0.0222622	6	lcl|U00096.3_cds_AAC74057.1_510	4	5	2	510000000	270000000	85.4181	102.701	66.6563	188.946	147.996	129.348	5674.47	34440.9	19.3624	37.3618	2.582
pecol029937	ahpC	+	638945	639508	187	0.968282	0.00711552	6	ahpC	5	33	12	540000000	690000000	1684.97	6976.05	1314.87	12834.3	2919.4	8786.08	111935	2.33942e+06	381.945	2537.83	8.89097
pecol062215	slyB	+	1719876	1720343	155	0.870887	0.0620164	6	slyB	2	14	5	540000000	510000000	1152.91	2968.17	899.679	5460.75	1997.55	3738.31	76589.9	995378	261.34	1079.8	5.52872
pecol133458	Putative Protein	-	4148532	4150265	577	0.932458	0.0334583	1	ecoli092437||protein yijp	11	9	5	540000000	44000000	20.4637	10.615	15.9689	19.5291	35.4557	13.3692	1359.44	3559.74	4.63868	3.86164	1.11395
pecol019462	yhcB	+	3380185	3380589	134	0.874755	0.0292479	6	yhcB	3	15	5	550000000	560000000	430.925	562.05	336.274	1034.04	746.625	707.881	28627.1	188484	97.6812	204.469	2.80094
pecol085115	Putative Protein	-	3450248	3450526	92	0.73	0.0415738	1	ecoli096909||30s ribosomal protein s19	1	19	5	550000000	580000000	5417.21	5273.82	4227.34	9702.59	9385.92	6642.18	359874	1.76858e+06	1227.96	1918.57	2.09065
pecol112157	Putative Protein	-	3313342	3316014	890	0.960947	0.0141536	1	ecoli097673||translation initiation factor if-2	20	86	35	550000000	570000000	1294.79	1252.65	1010.39	2304.59	2243.37	1577.67	86015	420077	293.5	455.704	2.0776
pecol121294	Putative Protein	-	1737688	1737789	33	0	0	3	0	1	2	1	560000000	490000000	0.496091	0	0.387126	0	0.859532	0	32.9561	0	0.112453	0	0
pecol128438	Putative Protein	-	453589	454326	245	0.87122	0.0295316	2	ecoli116503||hypothetical lipoprotein yajg precursor	6	13	6	560000000	570000000	106.568	335.056	83.1605	616.424	184.64	421.99	7079.47	112361	24.1566	121.89	6.75185
pecol135819	Putative Protein	-	3722328	3724397	689	0.940335	0.0272499	1	ecoli095332||glycyl-trna synthetase beta chain	21	64	27	560000000	540000000	426.515	256.027	332.832	471.03	738.984	322.457	28334.1	85858.8	96.6815	93.1406	1.28909
pecol026825	ftsZ	+	105305	106456	383	0.989194	0.00585163	6	ftsZ	11	54	20	570000000	630000000	1115.88	1259.79	870.782	2317.73	1933.39	1586.66	74129.9	422472	252.946	458.302	2.42445
pecol001115	accA	+	208621	209580	319	0.977131	0.0111509	6	accA	10	36	15	580000000	530000000	598.535	680.301	467.069	1251.6	1037.03	856.815	39761.7	228139	135.675	247.488	2.44086
pecol026340	dnaJ	+	14138	15298	386	0.864422	0.0486505	6	dnaJ	8	34	16	580000000	600000000	90.2998	191.633	70.4657	352.56	156.454	241.355	5998.76	64264.2	20.469	69.7144	4.55738
pecol000061	dnaK	+	12163	14079	638	0.978709	0.0123678	6	dnaK	13	51	22	590000000	580000000	760.001	1136.69	593.069	2091.25	1316.79	1431.62	50488.1	381190	172.275	413.518	3.21188
pecol092456	Putative Protein	-	2174597	2175049	150	0.805307	0.0825702	1	ecoli135093||pts system, galactitol-specific iia component	4	18	7	590000000	620000000	173.758	69.8206	135.592	128.454	301.054	87.9365	11543	23414.4	39.387	25.4001	0.862921
pecol138474	Putative Protein	-	3262452	3263672	406	0.915466	0.0393738	6	lcl|U00096.3_cds_AAC75356.1_1143	5	25	9	600000000	590000000	6.25781	6.63278	4.8833	12.2028	10.8424	8.35374	415.717	2224.31	1.41851	2.41295	2.27617
pecol150096	Putative Protein	-	1249125	1249835	236	0.898846	0.0287639	1	ecoli169674||protein ycgs	6	22	7	610000000	640000000	359.317	381.602	280.394	702.06	622.556	480.614	23870	127971	81.4491	138.824	2.28069
pecol082331	Putative Protein	-	3929597	3931117	506	0.969062	0.016728	1	sente070001||atpase rava	12	1	1	620000000	Not detected	22.9303	14.8449	17.8937	27.3112	39.7292	18.6966	1523.3	4978.25	5.19778	5.40046	1.39028
pecol150677	Putative Protein	-	1141182	1144367	1061	0.962127	0.014241	1	ypest168118||rnase e	16	74	33	620000000	560000000	473.657	557.671	369.62	1025.98	820.663	702.366	31465.8	187015	107.368	202.876	2.5284
pecol154408	Putative Protein	-	448650	450641	663	0.932768	0.0255042	1	ecoli116517||ubiquinol oxidase polypeptide i	5	3	1	620000000	150000000	238.864	141.711	186.398	260.715	413.858	178.479	15868.1	47522.8	54.1452	51.5532	1.27404
pecol115163	Putative Protein	-	2796337	2796813	158	0.911914	0.0342943	1	ecoli101639||unknown protein from 2d-page	9	27	12	630000000	640000000	51.6417	211.698	40.2987	389.475	89.4749	266.626	3430.64	70993.1	11.706	77.014	8.80335
pecol017038	sdaB	+	2929576	2930943	455	0.966431	0.0120773	6	sdaB	10	22	10	640000000	480000000	749.461	538.989	584.844	991.613	1298.52	678.836	49787.9	180750	169.886	196.08	1.54441
pecol085106	Putative Protein	-	3452297	3452926	209	0.916959	0.031246	1	ecoli096900||50s ribosomal protein l3	5	48	16	640000000	960000000	7355.04	6242.49	5739.53	11484.7	12743.4	7862.19	488608	2.09342e+06	1667.23	2270.97	1.82265
pecol137304	Putative Protein	-	3449901	3450233	110	0.899425	0.0541856	1	ecoli156089||50s ribosomal protein l22	2	24	10	640000000	680000000	6703.64	3668.04	5231.2	6748.34	11614.8	4619.77	445334	1.23008e+06	1519.57	1334.4	1.17505
pecol063241	manX	+	1902048	1903019	323	0.977319	0.00824987	6	manX	10	32	15	650000000	630000000	385.294	577.456	300.665	1062.38	667.564	727.285	25595.7	193650	87.3376	210.074	3.21854
pecol085843	Putative Protein	-	3325001	3326944	647	0.982398	0.0100167	1	sente108100||membrane protease ftsh catalytic subunit	19	62	26	650000000	640000000	780.79	189.625	609.292	348.865	1352.8	238.826	51869.2	63590.8	176.988	68.9839	0.521546
pecol128283	Putative Protein	-	484426	485655	409	0.905951	0.0397303	6	lcl|U00096.3_cds_AAC75135.2_1050	11	36	15	650000000	740000000	376.007	393.203	293.418	723.401	651.474	495.224	24978.8	131861	85.2325	143.044	2.2457
pecol127414	Putative Protein	-	659251	660216	321	0.963937	0.010542	1	ecoli115591||lipoic acid synthetase	9	35	13	670000000	660000000	189.593	341.398	147.949	628.093	328.49	429.978	12594.9	114488	42.9764	124.198	3.86697
pecol033836	ompW	+	1314020	1314658	212	0.88488	0.0553034	6	ompW	4	6	1	680000000	600000000	14.5173	74.2987	11.3286	136.692	25.1529	93.5765	964.41	24916.1	3.29076	27.0293	10.9907
pecol143466	Putative Protein	-	2402055	2403857	600	0.960822	0.0158315	1	ecoli133798||nadh dehydrogenase i chain c/d	14	68	27	680000000	710000000	843.883	345.522	658.527	635.68	1462.12	435.173	56060.6	115871	191.29	125.698	0.879276
pecol024781	groL	+	4371025	4372671	548	0.983591	0.00733038	6	groL	16	88	34	690000000	700000000	1913.41	3449.46	1493.14	6346.2	3315.2	4344.47	127111	1.15678e+06	433.729	1254.88	3.87145
pecol039596	glpA	+	2352647	2354275	542	0.9632	0.015223	6	glpA	18	87	36	690000000	660000000	688.242	585.087	537.072	1076.42	1192.46	736.895	45721.1	196209	156.009	212.85	1.82562
pecol089069	Putative Protein	-	2744183	2744530	115	0.873335	0.0737169	1	ecoli102058||50s ribosomal protein l19	2	16	8	690000000	710000000	3340.7	12571.8	2606.92	23129.2	5788.12	15833.8	221928	4.21597e+06	757.262	4573.53	8.08152
pecol137355	Putative Protein	-	3440040	3441029	329	0.944526	0.0121298	1	ypest028631||rna polymerase, alpha subunit	10	39	16	690000000	790000000	9326.85	1461.43	7278.23	2688.69	16159.8	1840.62	619598	490091	2114.19	531.656	0.336492
pecol146607	Putative Protein	-	1846965	1848014	349	0.947304	0.0174789	1	ecoli108085||selenide,water dikinase	13	46	15	690000000	680000000	260.841	324.259	203.548	596.561	451.936	408.393	17328.1	108740	59.1269	117.963	2.66961
pecol044166	tolC	+	3178076	3179596	506	0.885503	0.0329885	6	tolC	13	43	16	700000000	690000000	231.572	472.638	180.708	869.544	401.224	595.271	15383.7	158499	52.4922	171.942	4.38303
pecol124155	Putative Protein	-	1260928	1261941	337	0.922818	0.0286034	1	ecoli169621||ribose-phosphate pyrophosphokinase	11	37	14	700000000	830000000	375.557	302.891	293.067	557.25	650.693	381.481	24948.9	101575	85.1304	110.189	1.73198
pecol028881	ppiD	+	461915	463786	623	0.958883	0.0171439	6	ppiD	19	64	28	710000000	660000000	323.438	212.717	252.396	391.349	560.391	267.909	21486.5	71334.6	73.3162	77.3845	1.41235
pecol134694	Putative Protein	-	3920418	3920888	156	0.952462	0.0258486	1	ecoli153051||atp synthase b chain	3	54	19	710000000	680000000	1777.49	556.541	1387.07	1023.91	3079.7	700.943	118082	186636	402.919	202.465	0.672389
pecol054778	yajC	+	427257	427619	120	0.888706	0.0184726	6	yajC	2	6	3	730000000	750000000	411.45	1370.8	321.076	2521.94	712.883	1726.47	27333.3	459697	93.2667	498.684	7.15462
pecol000626	lpd	+	127879	129336	485	0.959842	0.0140739	6	lpd	13	59	19	740000000	750000000	816.936	1248.01	637.498	2296.05	1415.43	1571.83	54270.4	418522	185.181	454.017	3.28067
pecol059616	narH	+	1283604	1285142	512	0.985478	0.0115395	6	narH	7	74	27	760000000	590000000	30.7858	17.5254	24.0238	32.2427	53.3398	22.0727	2045.15	5877.16	6.97846	6.37561	1.2225
pecol131718	Putative Protein	-	4464759	4466180	473	0.938475	0.034267	6	lcl|U00096.3_cds_AAT48150.1_1327	6	12	7	760000000	1200000000	2182.83	2373.76	1703.38	4367.16	3782	2989.66	145009	796041	494.8	863.554	2.33533
pecol085140	Putative Protein	-	3446153	3446545	130	0.938611	0.0198818	1	ecoli096934||30s ribosomal protein s8	6	13	3	800000000	800000000	5772.92	5157.63	4504.92	9488.84	10002.2	6495.85	383505	1.72961e+06	1308.59	1876.3	1.91861
pecol133574	Putative Protein	-	4120416	4121747	443	0.945913	0.0184549	6	lcl|U00096.3_cds_AAC73541.1_231	13	56	25	800000000	800000000	187.744	310.299	146.506	570.878	325.286	390.811	12472.1	104059	42.5573	112.884	3.54934
pecol135505	Putative Protein	-	3784584	3785027	147	0.834954	0.0509696	1	sonei000454||rhodanese domain protein	5	21	8	860000000	860000000	255.371	335.42	199.28	617.095	442.459	422.449	16964.7	112483	57.887	122.023	2.82065
pecol007482	narG	+	1279864	1283607	1247	0.965776	0.0103771	6	narG	23	151	55	890000000	1000000000	58.6743	61.5233	45.7867	113.189	101.66	77.4864	3897.83	20631.9	13.3002	22.3817	2.25177
pecol062138	add	+	1702233	1703234	333	0.965087	0.0164101	6	add	5	19	11	900000000	1500000000	106.8	241.765	83.3419	444.79	185.043	304.494	7094.92	81075.8	24.2093	87.9519	4.86129
pecol138475	Putative Protein	-	3260124	3262418	764	0.971325	0.00978271	1	ecoli157095||keto-acid formate acetyltransferase	21	90	35	920000000	940000000	6.10658	4.22657	4.76529	7.7759	10.5803	5.32321	405.67	1417.38	1.38423	1.53759	1.48635
pecol115518	Putative Protein	-	2745937	2746245	102	0.430567	0.0821754	1	ecoli132077||30s ribosomal protein s16	3	16	6	960000000	920000000	2785.15	6283.42	2173.4	11560	4825.59	7913.73	185022	2.10715e+06	631.333	2285.85	4.84483
pecol040561	ptsI	+	2534066	2535793	575	0.991402	0.00306938	6	ptsI	19	90	29	1100000000	1100000000	496.154	227.579	387.175	418.692	859.641	286.627	32960.3	76318.6	112.467	82.7912	0.985024
pecol118810	Putative Protein	-	2171833	2172873	346	0.931466	0.018629	6	lcl|U00096.3_cds_AAC73709.1_336	8	46	15	1100000000	1100000000	133.469	333.672	104.153	613.878	231.25	420.247	8866.58	111897	30.2545	121.387	5.36871
pecol122372	Putative Protein	-	1570645	1572114	489	0.939426	0.0196123	1	ecoli139248||lcl|ae014075.1_cds_aan82764.1_4233	1	69	22	1100000000	1100000000	2.30036	3.29956	1.79509	6.07042	3.98562	4.15568	152.817	1106.51	0.52144	1.20035	3.08029
pecol023711	rpoB	+	4181212	4185273	1353	0.924603	0.0158516	6	rpoB	30	185	69	1200000000	1300000000	1176.3	368.521	917.926	677.992	2038.06	464.138	78143.3	123584	266.64	134.065	0.672786
pecol075904	rplJ	+	4179996	4180493	165	0.963995	0.0248523	6	rplJ	8	34	12	1200000000	1300000000	7284.65	7672.88	5684.6	14116.3	12621.5	9663.71	483932	2.5731e+06	1651.27	2791.33	2.26194
pecol135818	Putative Protein	-	3724407	3725318	303	0.963691	0.00918398	1	ecoli095331||glycyl-trna synthetase alpha chain	4	28	10	1200000000	1200000000	325.067	178.142	253.667	327.74	563.214	224.363	21594.7	59740	73.6855	64.8066	1.17686
pecol080031	Putative Protein	-	4379783	4380574	263	0.86977	0.0521315	6	lcl|U00096.3_cds_AAC73818.1_375	4	40	12	1300000000	1300000000	151.772	111.549	118.436	205.225	262.961	140.492	10082.5	37408.1	34.4033	40.5807	1.57836
pecol085792	Putative Protein	-	3333140	3333475	111	0.813985	0.0439164	1	sente108068||50s ribosomal protein l21	4	11	5	1300000000	1100000000	4364.87	10158.1	3406.14	18688.5	7562.61	12793.7	289965	3.40651e+06	989.419	3695.42	4.99772
pecol111255	Putative Protein	-	3471400	3473514	704	0.950108	0.0116946	1	ecoli126650||elongation factor g	22	130	43	1300000000	1300000000	7904.47	3870.31	6168.28	7120.47	13695.4	4874.52	525107	1.29791e+06	1791.77	1407.99	1.05149
pecol123967	Putative Protein	-	1295446	1298121	891	0.961293	0.0184018	1	mecol146248||lcl|ba000007.2_cds_bab33693.1_147	25	155	54	1400000000	1500000000	235.728	323.618	183.951	595.383	408.425	407.586	15659.8	108526	53.4344	117.73	2.94817
pecol132193	Putative Protein	-	4380510	4382318	602	0.938473	0.0119573	6	lcl|U00096.3_cds_AAC73817.1_374	20	108	35	1400000000	1300000000	202.343	180.031	157.899	331.215	350.581	226.743	13442	60373.5	45.8666	65.4938	1.9107
pecol146747	Putative Protein	-	1821918	1822256	112	0.818841	0.0426252	1	ecoli108257||osmotically inducible lipoprotein e precursor	2	11	3	1400000000	1300000000	104.337	365.335	81.4198	672.132	180.776	460.127	6931.29	122515	23.6509	132.906	7.51942
pecol057827	rpsA	+	961995	963668	557	0.983049	0.00609021	6	rpsA	15	80	30	1500000000	1300000000	3593.65	823.272	2804.31	1514.63	6226.39	1036.88	238732	276085	814.6	299.5	0.491971
pecol065319	rplY	+	2282421	2282801	126	0.822071	0.0675343	6	rplY	4	35	9	1500000000	1800000000	699.696	5577.01	546.01	10260.4	1212.3	7024.04	46481.9	1.87025e+06	158.606	2028.87	17.1169
pecol088636	Putative Protein	-	2822708	2823784	358	0.947588	0.0217457	1	ecoli101426||reca protein	11	44	16	1500000000	1200000000	666.927	846.984	520.438	1558.25	1155.52	1066.75	44305.1	284037	151.178	308.126	2.72727
pecol092457	Putative Protein	-	2174282	2174566	94	0.77	0.0712713	1	ecoli135094||pts system, galactitol-specific iib component	3	24	8	1500000000	1800000000	221.007	845.171	172.463	1554.92	382.918	1064.46	14681.8	283429	50.0973	307.466	8.21242
pecol137634	Putative Protein	-	3400044	3401162	372	0.897608	0.038386	1	ecoli127159||rod shape-determining protein mreb	8	60	19	1500000000	1900000000	656.469	652.89	512.277	1201.16	1137.4	822.29	43610.3	218947	148.807	237.516	2.13578
pecol049710	rplA	+	4178879	4179583	234	0.99079	0.00676645	6	rplA	7	30	12	1600000000	1700000000	6611.34	8217.62	5159.18	15118.5	11454.9	10349.8	439202	2.75578e+06	1498.64	2989.5	2.66924
pecol102643	Putative Protein	-	431129	432061	310	0.779521	0.0457185	1	ecoli175166||nucleoside-specific channel-forming protein tsx precursor	1	25	10	1600000000	1600000000	628.392	1354.47	490.367	2491.92	1088.76	1705.91	41745.1	454224	142.443	492.747	4.62884
pecol108843	Putative Protein	-	3918316	3919857	513	0.943088	0.0189339	1	ecoli123617||atp synthase alpha chain	18	89	34	1700000000	1500000000	1842.95	1210.92	1438.15	2227.82	3193.11	1525.11	122430	406084	417.756	440.524	1.41103
pecol073002	slp	+	3653928	3654527	199	0.827787	0.0677183	6	slp	4	21	5	1800000000	1800000000	5.74292	9.46677	4.4815	17.4166	9.95024	11.923	381.512	3174.68	1.30179	3.44393	3.53998
pecol111253	Putative Protein	-	3474178	3474612	144	0.735544	0.0785882	1	ecoli126647||30s ribosomal protein s12	3	14	6	1800000000	1600000000	4765.12	6635.17	3718.47	12207.2	8256.09	8356.76	316555	2.22511e+06	1080.15	2413.82	2.99027
pecol049709	rplK	+	4178447	4178875	142	0.941711	0.0279253	6	rplK	4	21	7	1900000000	1600000000	5398.24	12826	4212.53	23596.9	9353.04	16153.9	358614	4.30121e+06	1223.66	4666	5.10236
pecol049756	rpoC	+	4185350	4189573	1407	0.93051	0.0135365	6	rpoC	34	218	72	1900000000	1800000000	1825.04	768.606	1424.18	1414.06	3162.08	968.031	121240	257752	413.696	279.613	0.904405
pecol085156	Putative Protein	-	3442115	3442471	118	0.843414	0.02339	1	ecoli096950||30s ribosomal protein s13	4	47	14	1900000000	1900000000	9231.86	11723.6	7204.11	21568.7	15995.2	14765.4	613288	3.93151e+06	2092.66	4264.94	2.72711
pecol115688	Putative Protein	-	2716066	2716467	133	0.944744	0.029979	1	ecoli161232||protein yfid	2	38	14	1900000000	2700000000	118.053	582.065	92.1228	1070.86	204.539	733.089	7842.44	195196	26.7599	211.75	10.5883
pecol022119	tnaA	+	3888715	3890145	476	0.980331	0.00907757	6	tnaA	13	78	27	2100000000	2200000000	4040.09	11624.1	3152.7	21385.6	6999.9	14640.1	268390	3.89814e+06	915.799	4228.74	6.17873
pecol030740	cydA	+	771455	773026	523	0.95674	0.0172905	6	cydA	6	44	14	2100000000	2200000000	689.122	524.584	537.758	965.112	1193.98	660.694	45779.5	175919	156.209	190.839	1.63475
pecol137317	Putative Protein	-	3448314	3448568	84	0.76	0.123703	1	ecoli156102||30s ribosomal protein s17	1	19	6	2100000000	2100000000	7664.7	4265.11	5981.17	7846.8	13279.9	5371.75	509179	1.43031e+06	1737.42	1551.61	1.195
pecol109368	Putative Protein	-	3811438	3811674	78	0.76	0.0671642	1	ecoli124672||50s ribosomal protein l28	1	15	6	2200000000	2100000000	4561.83	7558.44	3559.84	13905.8	7903.88	9519.58	303050	2.53473e+06	1034.07	2749.7	3.55815
pecol111779	Putative Protein	-	3378223	3378726	167	0.815389	0.0351854	1	ecoli127282||50s ribosomal protein l13	5	64	20	2300000000	2300000000	5731.43	7355.51	4472.54	13532.4	9930.33	9264	380748	2.46667e+06	1299.19	2675.87	2.75601
pecol112443	Putative Protein	-	3265039	3266028	329	0.970357	0.00902256	6	lcl|U00096.3_cds_AAC77492.1_1790	9	91	23	2400000000	2400000000	29.4073	94.6465	22.9481	174.128	50.9514	119.204	1953.58	31739.8	6.66599	34.4316	6.91163
pecol111398	Putative Protein	-	3448759	3449169	136	0.902939	0.0252081	1	ecoli126796||50s ribosomal protein l16	2	38	12	2600000000	2600000000	5809.1	3690.88	4533.15	6790.36	10064.9	4648.53	385908	1.23774e+06	1316.79	1342.71	1.36443
pecol134719	Putative Protein	-	3915993	3917375	460	0.964518	0.0101111	6	lcl|U00096.3_cds_AAC75008.1_1000	14	123	32	2800000000	3400000000	1927.25	1519.81	1503.94	2796.1	3339.18	1914.15	128031	509670	436.866	552.895	1.69349
pecol085141	Putative Protein	-	3445607	3446140	177	0.922556	0.0259147	1	ecoli096935||50s ribosomal protein l6	7	47	14	3000000000	3000000000	6520.09	4702.06	5087.97	8650.69	11296.8	5922.07	433140	1.57684e+06	1477.96	1710.57	1.5487
pecol085172	Putative Protein	-	3439616	3439999	127	0.932826	0.0341732	1	ecoli096966||50s ribosomal protein l17	3	30	11	3100000000	3500000000	8004.54	11169.6	6246.37	20549.5	13868.7	14067.7	531755	3.74573e+06	1814.45	4063.41	2.99663
pecol090906	Putative Protein	-	2440385	2441605	406	0.967204	0.00599051	6	lcl|U00096.3_cds_AAC74179.1_579	6	87	22	3100000000	3200000000	781.657	1053.69	609.968	1938.55	1354.31	1327.09	51926.8	353357	177.184	383.325	2.89488
pecol001016	rpsB	+	189676	190599	307	0.823188	0.0467106	6	rpsB	7	114	25	3700000000	4500000000	4339.82	5647.52	3386.59	10390.1	7519.21	7112.84	288301	1.8939e+06	983.74	2054.52	2.79459
pecol099668	Putative Protein	-	951272	953554	760	0.941807	0.0108179	6	lcl|U00096.3_cds_AAC76933.1_1882	17	215	61	3900000000	3400000000	368.922	645.522	287.889	1187.61	639.198	813.012	24508.1	216476	83.6264	234.836	3.75758
pecol111780	Putative Protein	-	3377815	3378207	130	0.959267	0.0112987	1	ecoli127283||30s ribosomal protein s9	6	25	8	3900000000	3800000000	5663.89	4120.99	4419.84	7581.66	9813.32	5190.24	376262	1.38198e+06	1283.88	1499.18	1.56249
pecol111388	Putative Protein	-	3451681	3452286	201	0.982637	0.0114093	1	ecoli126786||50s ribosomal protein l4	5	69	22	4300000000	4100000000	7179.16	4016.97	5602.28	7390.29	12438.7	5059.23	476924	1.34709e+06	1627.36	1461.34	1.20159
pecol111445	Putative Protein	-	3441709	3442098	129	0.744435	0.0671865	1	ecoli126843||30s ribosomal protein s11	3	32	7	4300000000	4400000000	7848.2	7105.38	6124.37	13072.2	13597.9	8948.96	521369	2.38279e+06	1779.01	2584.88	1.94423
pecol144717	Putative Protein	-	2176350	2177210	286	0.961905	0.0147383	6	lcl|U00096.3_cds_AAC76171.1_1508	8	54	15	4600000000	4600000000	2189.99	3876.26	1708.97	7131.41	3794.4	4882	145485	1.2999e+06	496.423	1410.15	3.80103
pecol137336	Putative Protein	-	3444105	3444539	144	0.890504	0.0484647	1	ecoli156121||50s ribosomal protein l15	6	50	12	5400000000	5200000000	7829.8	6487	6110.01	11934.6	13566	8170.14	520147	2.17542e+06	1774.84	2359.92	1.7792
pecol111406	Putative Protein	-	3447778	3448149	123	0.846399	0.0615793	1	ecoli126804||50s ribosomal protein l14	2	64	17	6100000000	4600000000	9010.37	12697.9	7031.27	23361.2	15611.5	15992.5	598574	4.25825e+06	2042.45	4619.39	3.02636
pecol111378	Putative Protein	-	3452959	3453270	103	0.822838	0.0449191	1	ecoli126776||30s ribosomal protein s10	3	35	11	7700000000	7900000000	8493.43	9854.98	6627.87	18130.9	14715.8	12412	564233	3.30487e+06	1925.27	3585.16	2.49175
pecol111446	Putative Protein	-	3441055	3441675	206	0.928645	0.0251776	1	ecoli126844||30s ribosomal protein s4	9	84	17	7700000000	6900000000	8927.83	4687.17	6966.86	8623.29	15468.4	5903.32	593091	1.57184e+06	2023.74	1705.15	1.12745
pecol111397	Putative Protein	-	3449182	3449883	233	0.960793	0.0132666	1	sente047133||30s ribosomal protein s3	5	212	26	8400000000	8100000000	6563.28	3971.98	5121.67	7307.52	11371.6	5002.56	436009	1.33201e+06	1487.75	1444.97	1.29962
pecol092455	Putative Protein	-	2175059	2176321	420	0.932771	0.026668	6	lcl|U00096.3_cds_AAC76166.1_1503	8	169	26	11000000000	11000000000	596.078	799.734	465.151	1471.32	1032.77	1007.24	39598.5	268191	135.118	290.937	2.88121
pecol111254	Putative Protein	-	3473542	3474081	179	0.793752	0.0750286	1	sente047095||30s ribosomal protein s7	3	94	20	11000000000	9500000000	5829.39	8349.02	4548.98	15360.2	10100.1	10515.3	387256	2.79985e+06	1321.39	3037.3	3.0757
pecol137302	Putative Protein	-	3450543	3451364	273	0.920942	0.0444634	1	ecoli156087||50s ribosomal protein l2	6	131	26	11000000000	12000000000	7015.51	3727.42	5474.57	6857.58	12155.1	4694.55	466052	1.24999e+06	1590.26	1356	1.14099
pecol137334	Putative Protein	-	3444726	3445229	167	0.967252	0.0145509	1	ecoli156119||30s ribosomal protein s5	8	101	16	15000000000	15000000000	6182.29	3568.93	4824.37	6566	10711.5	4494.94	410700	1.19684e+06	1401.39	1298.35	1.23971
pecol151399	Putative Protein	-	1019013	1020125	370	0.823794	0.0645782	6	lcl|U00096.3_cds_AAT48190.1_1685	14	130	26	17000000000	17000000000	5877.74	16928.1	4586.72	31143.7	10183.8	21320.3	390468	5.67683e+06	1332.35	6158.29	6.18483
pecol111407	Putative Protein	-	3446899	3447438	179	0.918578	0.0143483	1	ecoli126805||50s ribosomal protein l5	5	122	26	19000000000	18000000000	7229.39	12487.9	5641.48	22974.9	12525.7	15728.1	480260	4.18784e+06	1638.74	4543.01	3.70955
pecol023675	tufB	+	4175944	4177128	394	0.981757	0.00721221	6	tufB	0	699	48	35000000000	35000000000	9620.8	16551.6	7507.62	30451.1	16669.1	20846.1	639126	5.55059e+06	2180.82	6021.33	3.69454
pecol000003	thrL	+	190	255	21	0.860148	0.0180067	0	0	0					929.489	634.61	725.329	1167.54	1610.44	799.269	61747.5	212817	210.695	230.866	1.4662
pecol000005	Putative Protein	+	3001	3033	10	0.0399841	0.0307808	0	0	0					69.2671	4.83254	54.0528	8.89075	120.013	6.08641	4601.53	1620.59	15.7013	1.75804	0.149823
pecol000006	Putative Protein	+	3235	3306	23	0.000260504	0.000521008	0	0	0					114.502	2.40885	89.3516	4.43172	198.387	3.03385	7606.53	807.808	25.955	0.876318	0.0451782
pecol000007	Putative Protein	+	3310	3342	10	0.00341714	0.00496147	0	0	0					125.766	14.7871	98.1418	27.2049	217.903	18.6238	8354.84	4958.87	28.5084	5.37943	0.252495
pecol000008	Putative Protein	+	3397	3459	20	0.000222222	0.000444444	0	0	1					102.284	4.87602	79.8174	8.97074	177.218	6.14117	6794.88	1635.18	23.1855	1.77385	0.102374
pecol000010	Putative Protein	+	3691	3858	55	0.000583333	0.000726483	3	0	4					86.1426	24.6411	67.2217	45.3339	149.252	31.0346	5722.6	8263.4	19.5266	8.96423	0.61429
pecol000011	Putative Protein	+	4015	4053	12	0.0008	0.0016	0	0	0					62.6028	39.5528	48.8523	72.768	108.466	49.8153	4158.81	13264.1	14.1907	14.389	1.3568
pecol000013	Putative Protein	+	4594	4731	45	0.0055	0.0059877	3	0	4					140.677	47.6036	109.777	87.5795	243.738	59.955	9345.38	15963.9	31.8883	17.3178	0.72669
pecol000014	Putative Protein	+	5059	5142	27	0.0119825	0.0101121	3	0	1					2.49068	4.02447	1.94361	7.40408	4.31537	5.06867	165.46	1349.61	0.564581	1.46407	3.46994
pecol000015	Putative Protein	+	5152	5187	11	0.0034011	0.00475655	0	0	0					7.05498	0.122484	5.50538	0.225341	12.2235	0.154264	468.674	41.075	1.59921	0.0445586	0.0372833
pecol000016	Putative Protein	+	5215	5352	45	0.00158911	0.00130766	3	0	1					10.0695	20.0447	7.85775	36.8776	17.4465	25.2456	668.933	6722.01	2.28253	7.2921	4.27489
pecol000018	Putative Protein	+	5419	5475	18	0.0104927	0.00930328	0	0	1					13.1625	5.13142	10.2714	9.44062	22.8054	6.46284	874.405	1720.83	2.98364	1.86677	0.837205
pecol000019	Putative Protein	+	5671	5946	91	0.173337	0.0248896	3	0	5					0.211544	0	0.165079	0	0.366523	0	14.0532	0	0.0479523	0	0
pecol000020	Putative Protein	+	5974	6093	39	0.0004	0.0008	3	0	1					0.729826	0	0.569522	0	1.2645	0	48.4836	0	0.165435	0	0
pecol000021	Putative Protein	+	6139	6378	79	0.571465	0.0337181	3	0	2					0.551424	0.0704281	0.430305	0.129571	0.955403	0.0887017	36.632	23.6181	0.124996	0.0256212	0.274279
pecol000023	Putative Protein	+	6469	6504	11	0.0593263	0.0248471	0	0	1					0.243275	0	0.189841	0	0.421501	0	16.1612	0	0.0551451	0	0
pecol000027	Putative Protein	+	7075	7194	39	0.00208838	0.00218372	3	0	0					1.56507	0.459314	1.22131	0.845031	2.71166	0.578489	103.97	154.031	0.354767	0.167095	0.630242
pecol000028	Putative Protein	+	7264	7773	169	0.650444	0.067326	3	0	3					2.16944	0.239204	1.69293	0.440079	3.7588	0.301268	144.12	80.217	0.491765	0.0870202	0.236783
pecol000029	Putative Protein	+	7804	7989	61	0.15595	0.0301925	3	0	2					1.78402	0.774413	1.39216	1.42474	3.09101	0.975345	118.515	259.7	0.404398	0.281725	0.932191
pecol000031	Putative Protein	+	8329	8391	20	0.0008	0.0016	0	0	2					496.158	1733.46	387.178	3189.16	859.648	2183.23	32960.6	581316	112.468	630.618	7.50283
pecol000032	Putative Protein	+	8392	8475	27	0.000515152	0.0010303	3	0	2					935.417	4186.04	729.955	7701.34	1620.71	5272.16	62141.3	1.40379e+06	212.038	1522.85	9.61014
pecol000034	Putative Protein	+	8527	8583	18	0.000285714	0.000571429	0	0	0					604.689	1943.3	471.87	3575.22	1047.69	2447.52	40170.5	651687	137.07	706.957	6.90144
pecol000036	Putative Protein	+	8659	8703	14	0	0	0	0	0					903.297	2076.31	704.891	3819.93	1565.06	2615.04	60007.6	696292	204.758	755.345	4.93621
pecol000038	Putative Protein	+	8770	8964	64	0.000777778	0.000968644	3	0	3					969.927	3102.12	756.886	5707.19	1680.51	3907.01	64433.9	1.0403e+06	219.861	1128.53	6.86834
pecol000039	Putative Protein	+	9142	9174	10	0.00993853	0.00682341	0	0	0					708.654	366.961	553	675.123	1227.82	462.174	47077	123061	160.636	133.497	1.11203
pecol000042	Putative Protein	+	9451	9501	16	0	0	0	0	0					275.159	349.223	214.721	642.488	476.743	439.833	18279.3	117112	62.3724	127.044	2.72553
pecol000045	Putative Protein	+	9601	9672	23	0	0	0	0	1					152.236	242.222	118.798	445.632	263.766	305.069	10113.3	81229.2	34.5086	88.1183	3.41686
pecol000047	Putative Protein	+	9763	10299	178	0.504195	0.0905839	3	0	9					69.391	125.698	54.1495	231.256	120.228	158.313	4609.76	42153	15.7294	45.728	3.89008
pecol000048	Putative Protein	+	10345	10521	58	0.122777	0.0373733	3	0	3					13.6179	0.801334	10.6268	1.47427	23.5945	1.00925	904.661	268.728	3.08688	0.291519	0.126367
pecol000050	Putative Protein	+	10552	10620	22	0.000666667	0.00133333	0	0	1					11.9029	0	9.28843	0	20.623	0	790.727	0	2.69812	0	0
pecol000051	Putative Protein	+	10747	11031	94	0.0161371	0.0134131	3	0	2					2.38324	0.0644651	1.85977	0.118601	4.12923	0.0811915	158.323	21.6184	0.540229	0.0234519	0.0580882
pecol000052	Putative Protein	+	11065	11211	48	0.00509095	0.00396836	3	0	2					2.08522	0	1.62721	0	3.61287	0	138.524	0	0.472673	0	0
pecol000053	Putative Protein	+	11287	11349	20	0.00575938	0.00191211	0	0	0					0	0	0	0	0	0	0	0	0	0	0
pecol000056	Putative Protein	+	11446	11547	33	0.00353759	0.00287573	3	0	0					0.715516	0	0.558355	0	1.23971	0	47.5329	0	0.162192	0	0
pecol000058	Putative Protein	+	11623	11832	69	0.0856248	0.0441869	3	0	2					2.02961	0.262465	1.58381	0.482875	3.51652	0.330565	134.83	88.0178	0.460068	0.0954826	0.277709
pecol000059	Putative Protein	+	11935	12042	35	0.0541874	0.0407828	3	0	1					2.5589	0	1.99684	0	4.43357	0	169.992	0	0.580045	0	0
pecol000064	Putative Protein	+	14647	14787	46	0.0006	0.0012	3	0	2					98.4903	169.731	76.8572	312.266	170.645	213.77	6542.87	56919.4	22.3256	61.7468	3.70084
pecol000065	Putative Protein	+	14959	15024	21	0.000285714	0.000571429	0	0	1					94.5825	67.4885	73.8077	124.163	163.875	84.9993	6283.27	22632.3	21.4398	24.5518	1.53232
pecol000066	Putative Protein	+	15133	15261	42	0.000515152	0.000674881	3	0	0					88.9369	109.375	69.4022	201.225	154.093	137.754	5908.23	36679	20.16	39.7898	2.641
pecol000068	Putative Protein	+	15373	15432	19	0.000571429	0.00114286	0	0	2					57.932	1.01661	45.2074	1.87033	100.374	1.28039	3848.52	340.922	13.1319	0.369836	0.0376851
pecol000069	Putative Protein	+	15439	16557	372	0.694578	0.105955	6	lcl|U00096.3_cds_AAC73127.1_10	0					54.6754	14.7335	42.6661	27.1062	94.7312	18.5563	3632.18	4940.89	12.3937	5.35993	0.57869
pecol000070	Putative Protein	+	16564	16671	35	0.0159664	0.0176343	3	0	0					19.2458	13.0037	15.0185	23.9238	33.3454	16.3777	1278.53	4360.79	4.36259	4.73063	1.45098
pecol000071	Putative Protein	+	16726	16773	15	0	0	0	0	1					7.80508	0.398072	6.09072	0.73236	13.5232	0.501357	518.505	133.494	1.76924	0.144815	0.109526
pecol000073	Putative Protein	+	16948	17025	25	0.000181818	0.000363636	3	0	0					1883.05	54.1284	1469.44	99.5836	3262.59	68.1727	125094	18152	426.846	19.6915	0.0617298
pecol000075	Putative Protein	+	17437	17514	25	0.00858056	0.00746714	3	0	0					39.3357	67.856	30.6958	124.839	68.1535	85.4621	2613.14	22755.5	8.91654	24.6854	3.70452
pecol000076	Putative Protein	+	17596	17682	28	0	0	3	0	2					81.953	77.8659	63.9523	143.255	141.993	98.0692	5444.28	26112.4	18.5769	28.3269	2.04039
pecol000078	Putative Protein	+	18085	18300	71	0.00659085	0.00709799	3	0	4					109.321	80.3187	85.3087	147.768	189.41	101.158	7262.36	26934.9	24.7806	29.2193	1.57778
pecol000079	Putative Protein	+	18490	18543	17	0	0	0	0	0					79.8844	19.0939	62.338	35.1282	138.409	24.048	5306.85	6403.13	18.108	6.94618	0.51329
pecol000081	nhaR	+	18697	19620	307	0.875588	0.0461635	6	nhaR	4					24.8373	18.5786	19.3818	34.1802	43.0333	23.399	1649.98	6230.33	5.63006	6.75872	1.60635
pecol000082	Putative Protein	+	19705	19740	11	0.00204549	0.00365345	0	0	0					16.0291	0	12.5084	0	27.7723	0	1064.84	0	3.63345	0	0
pecol000083	Putative Protein	+	19873	19965	30	0	0	5	0	0					9.50082	1.86491	7.41399	3.43101	16.4612	2.34879	631.155	625.4	2.15363	0.67844	0.421531
pecol000086	Putative Protein	+	20350	20475	41	0.251936	0.00223911	1	ssone058449||lcl|nc_016822.1_cds_wp_000420813.1_2001	0					3.84607	0.554093	3.00129	1.0194	6.66373	0.69786	255.501	185.815	0.871818	0.201574	0.309384
pecol000088	Putative Protein	+	20629	20688	19	0.00529432	0.00437159	0	0	2					0.89201	0.122484	0.696082	0.225341	1.5455	0.154264	59.2577	41.075	0.202199	0.0445586	0.294877
pecol000089	Putative Protein	+	20698	21063	121	0.438633	0.0674616	3	0	2					1.13794	0.0441745	0.887998	0.0812707	1.97161	0.0556361	75.5955	14.8139	0.257947	0.0160703	0.0833647
pecol000091	yaaY	+	21181	21399	72	0.542191	0.107232	6	yaaY	2					19.7775	0.996648	15.4334	1.8336	34.2667	1.25524	1313.85	334.226	4.48312	0.362572	0.108219
pecol000094	Putative Protein	+	21679	21780	33	0.0473535	0.0330622	3	0	0					239.335	24.612	186.766	45.2804	414.675	30.9979	15899.4	8253.65	54.252	8.95365	0.220837
pecol000095	Putative Protein	+	21877	21933	18	0	0	0	0	0					401.293	102.564	313.15	188.694	695.285	129.176	26658.6	34394.9	90.9643	37.3119	0.548864
pecol000099	Putative Protein	+	23122	23226	34	0	0	0	0	2					954.612	541.644	744.935	996.499	1653.97	682.181	63416.5	181641	216.39	197.046	1.21848
pecol000100	Putative Protein	+	23602	23763	53	0.00974734	0.0082729	3	0	4					855.65	238.086	667.709	438.022	1482.51	299.86	56842.3	79842.1	193.957	86.6136	0.597542
pecol000101	Putative Protein	+	23776	23862	28	0	0	3	0	1					1056.3	183.92	824.284	338.37	1830.15	231.64	70171.5	61677.6	239.439	66.9085	0.373917
pecol000102	Putative Protein	+	23911	23955	14	0.000222222	0.000444444	0	0	0					762.479	737.548	595.003	1356.92	1321.08	928.915	50652.7	247337	172.837	268.314	2.07728
pecol000105	Putative Protein	+	24460	24555	31	0	0	3	0	2					785.85	330.798	613.241	608.591	1361.57	416.628	52205.3	110933	178.135	120.342	0.903971
pecol000107	Putative Protein	+	24760	24795	11	0	0	0	0	0					854.653	259.706	666.931	477.799	1480.78	327.091	56776	87092.6	193.731	94.479	0.652566
pecol000108	Putative Protein	+	25090	25182	30	0.0204022	0.0154965	3	0	1					999.595	190.695	780.037	350.835	1731.91	240.174	66404.7	63949.8	226.586	69.3734	0.409683
pecol000109	lspA	+	25207	25701	164	0.954314	0.0190538	6	lspA	1					823.116	28.6746	642.321	52.7545	1426.14	36.1146	54681	9616.02	186.582	10.4316	0.0748113
pecol000110	Putative Protein	+	25720	25833	37	0.000571429	0.00114286	3	0	0					444.613	38.0667	346.955	70.0338	770.342	47.9436	29536.4	12765.7	100.784	13.8483	0.183863
pecol000112	Putative Protein	+	26338	26484	48	0	0	3	0	0					382.925	108.731	298.817	200.039	663.46	136.942	25438.4	36462.8	86.8007	39.5553	0.609774
pecol000113	Putative Protein	+	26500	26544	14	0.00105	0.0021	0	0	0					354.101	121.569	276.324	223.659	613.519	153.112	23523.5	40768.3	80.2668	44.2259	0.737273
pecol000115	Putative Protein	+	26611	26736	41	0	0	3	0	0					381.471	161.054	297.682	296.303	660.941	202.842	25341.8	54009.7	86.4711	58.5903	0.906656
pecol000117	Putative Protein	+	26839	27009	56	0	0	3	0	2					366.267	96.6031	285.818	177.727	634.599	121.668	24331.8	32395.9	83.0247	35.1434	0.566402
pecol000118	Putative Protein	+	27010	27045	11	0.000333333	0.000666667	0	0	0					282.821	85.0854	220.7	156.537	490.019	107.162	18788.3	28533.4	64.1093	30.9533	0.646063
pecol000119	Putative Protein	+	27106	27243	45	0	0	3	0	1					294.215	37.2191	229.592	68.4744	509.76	46.8761	19545.2	12481.4	66.692	13.54	0.271664
pecol000120	Putative Protein	+	27247	27321	24	0.00122222	0.00116322	3	0	0					97.7513	103.024	76.2805	189.539	169.365	129.754	6493.78	34549	22.1581	37.4791	2.26332
pecol000121	Putative Protein	+	27697	27786	29	0.0002	0.0004	0	0	1					136.126	403.404	106.226	742.17	235.853	508.073	9043.08	135282	30.8568	146.755	6.36401
pecol000122	Putative Protein	+	27847	27888	13	0.000666667	0.000888889	0	0	0					125.02	133.542	97.56	245.687	216.612	168.192	8305.31	44783.5	28.3393	48.5816	2.29387
pecol000123	Putative Protein	+	28111	28185	24	0	0	0	0	1					95.325	273.56	74.3871	503.287	165.161	344.539	6332.6	91738.5	21.6081	99.5189	6.16279
pecol000124	Putative Protein	+	28216	28260	14	0.0139302	0.0044388	0	0	0					40.7838	29.2981	31.8257	53.9017	70.6623	36.8999	2709.33	9825.13	9.24478	10.6584	1.54271
pecol000125	Putative Protein	+	28303	28338	11	0.0104773	0.00433674	0	0	1					65.6032	1.0207	51.1937	1.87785	113.665	1.28553	4358.13	342.291	14.8708	0.371321	0.0334121
pecol000127	Putative Protein	+	28378	28437	19	0.00234524	0.00298418	0	0	1					109.263	96.4804	85.2637	177.501	189.31	121.514	7258.53	32354.8	24.7675	35.0988	1.89626
pecol000128	Putative Protein	+	28489	28581	30	0.0114165	0.0132339	0	0	0					84.1576	118.469	65.6726	217.956	145.812	149.208	5590.73	39728.8	19.0767	43.0982	3.02305
pecol000129	Putative Protein	+	28585	28632	15	0.00383492	0.00766984	0	0	2					66.2317	21.8327	51.6841	40.1671	114.754	27.4975	4399.88	7321.61	15.0133	7.94256	0.707903
pecol000131	Putative Protein	+	28690	28812	40	0.00170159	0.00226353	3	0	1					89.3117	149.46	69.6947	274.972	154.742	188.239	5933.13	50121.5	20.245	54.3723	3.59375
pecol000132	Putative Protein	+	28816	28932	38	0.00175	0.0035	3	0	1					101.959	97.5159	79.5643	179.406	176.656	122.818	6773.33	32702	23.1119	35.4755	2.0539
pecol000133	Putative Protein	+	28954	29097	47	0.0006	0.0012	3	0	1					80.9566	124.964	63.1747	229.905	140.266	157.388	5378.08	41906.7	18.3511	45.4609	3.31485
pecol000135	Putative Protein	+	29137	29226	29	0.00171429	0.00165446	3	0	0					60.6458	25.3868	47.3252	46.7058	105.076	31.9737	4028.8	8513.47	13.7471	9.2355	0.898956
pecol000136	Putative Protein	+	29263	29295	10	0.0583607	0.018996	0	0	0					0.471807	0	0.368176	0	0.817457	0	31.3429	0	0.106948	0	0
pecol000138	Putative Protein	+	29359	29445	28	0.012544	0.0127935	3	0	0					0.190146	0	0.148381	0	0.329449	0	12.6317	0	0.0431019	0	0
pecol000140	Putative Protein	+	30391	30543	50	0.000765079	0.0012052	3	0	1					314.655	79.7681	245.542	146.755	545.175	100.465	20903.1	26750.3	71.3254	29.019	0.54441
pecol000141	carB	+	30817	34038	1073	0.961202	0.0208581	6	carB	32					409.844	161.95	319.823	297.951	710.1	203.971	27226.6	54310.1	92.9026	58.9162	0.848584
pecol000143	Putative Protein	+	34102	34167	21	0.00075	0.0015	0	0	2					4.14305	0.278372	3.23304	0.51214	7.17829	0.350599	275.23	93.3522	0.939138	0.101269	0.14429
pecol000144	caiF	+	34195	34695	166	0.683781	0.0619514	6	caiF	3					29.0843	56.3499	22.696	103.671	50.3917	70.9706	1932.12	18896.9	6.59276	20.4996	4.1607
pecol000145	Putative Protein	+	34732	34791	19	0.000222222	0.000444444	0	0	2					43.9355	0	34.2852	0	76.1231	0	2918.71	0	9.95921	0	0
pecol000146	Putative Protein	+	34846	34941	31	0.00204225	0.00379722	3	0	1					1.71306	0	1.33679	0	2.96807	0	113.802	0	0.388314	0	0
pecol000147	Putative Protein	+	35086	35157	23	0	0	0	0	1					1.72996	0	1.34998	0	2.99734	0	114.924	0	0.392143	0	0
pecol000148	Putative Protein	+	35245	35904	219	0.545678	0.0719618	3	0	5					0.90233	0.0278372	0.704136	0.051214	1.56339	0.0350599	59.9433	9.33522	0.204538	0.0101269	0.0662509
pecol000151	Putative Protein	+	36178	36228	16	0.000285714	0.000571429	0	0	0					0	0	0	0	0	0	0	0	0	0	0
pecol000152	Putative Protein	+	36232	36981	249	0.758343	0.0952576	3	0	7					0.656519	0.0489935	0.512317	0.0901366	1.13749	0.0617055	43.6137	16.43	0.148818	0.0178234	0.160259
pecol000153	Putative Protein	+	37150	37317	55	0.0308477	0.0256767	3	0	0					2.64707	0.10936	2.06565	0.201198	4.58634	0.137736	175.849	36.6741	0.600032	0.0397844	0.0887211
pecol000154	Putative Protein	+	37345	37626	93	0.128875	0.0303485	3	0	5					3.15395	0	2.4612	0	5.46457	0	209.522	0	0.714931	0	0
pecol000155	Putative Protein	+	37759	37800	13	0.000285714	0.000571429	0	0	0					2.31691	0	1.80801	0	4.0143	0	153.916	0	0.525192	0	0
pecol000156	Putative Protein	+	37801	37887	28	0	0	3	0	0					3.48974	0.633537	2.72323	1.16556	6.04636	0.797916	231.829	212.457	0.791047	0.230475	0.389861
pecol000157	Putative Protein	+	37996	38037	13	0	0	0	0	0					0.625565	0	0.488162	0	1.08386	0	41.5573	0	0.141802	0	0
pecol000158	Putative Protein	+	38098	38277	59	0.00134545	0.00169628	3	0	3					0.405459	0	0.316401	0	0.702502	0	26.9353	0	0.0919086	0	0
pecol000160	Putative Protein	+	38566	38676	36	0.000166667	0.000333333	3	0	2					0.675034	0	0.526765	0	1.16957	0	44.8436	0	0.153015	0	0
pecol000162	Putative Protein	+	39145	39519	124	0.439291	0.0764459	3	0	4					0.775886	0	0.605465	0	1.34431	0	51.5434	0	0.175876	0	0
pecol000163	Putative Protein	+	39532	40023	163	0.665252	0.0803163	3	0	5					0.409415	0.0373426	0.319488	0.0687017	0.709356	0.0470316	27.1981	12.5229	0.0928052	0.0135849	0.195872
pecol000164	Putative Protein	+	40078	40374	98	0.095972	0.0306201	3	0	5					1.09105	0	0.851406	0	1.89037	0	72.4805	0	0.247318	0	0
pecol000165	Putative Protein	+	40513	40575	20	0.0247759	0.0264073	0	0	1					0.942209	0	0.735256	0	1.63248	0	62.5925	0	0.213578	0	0
pecol000166	Putative Protein	+	41176	41472	98	0.255762	0.051279	3	0	0					0.90102	0.123721	0.703113	0.227618	1.56112	0.155822	59.8562	41.4899	0.204241	0.0450086	0.294877
pecol000167	Putative Protein	+	41509	41565	18	0.00193571	0.00237293	0	0	0					0.836526	0	0.652785	0	1.44937	0	55.5718	0	0.189622	0	0
pecol000170	Putative Protein	+	42127	42165	12	0.0412084	0.0201715	0	0	0					0.399221	0	0.311533	0	0.691694	0	26.5209	0	0.0904946	0	0
pecol000171	Putative Protein	+	42274	42315	13	0.020932	0.0112104	0	0	0					0	0	0	0	0	0	0	0	0	0	0
pecol000172	fixA	+	42340	43173	277	0.975145	0.0153558	6	fixA	2					2.78162	4.29574	2.17065	7.90316	4.81947	5.41033	184.788	1440.58	0.630532	1.56276	3.31644
pecol000175	Putative Protein	+	43288	43353	21	0	0	0	0	1					2.43275	2.63897	1.89841	4.85508	4.21501	3.32368	161.612	884.979	0.551451	0.960034	2.32953
pecol000176	Putative Protein	+	43393	43557	54	0.000857143	0.00171429	3	0	1					3.79215	2.85944	2.95921	5.2607	6.57031	3.60136	251.919	958.914	0.859596	1.04024	1.6193
pecol000177	Putative Protein	+	43573	43623	16	0.000866667	0.00129271	0	0	0					3.5108	3.47277	2.73966	6.38909	6.08284	4.37383	233.228	1164.6	0.79582	1.26337	2.12423
pecol000178	Putative Protein	+	43645	43851	68	0.0285905	0.0183886	3	0	0					2.63254	1.28164	2.05431	2.35792	4.56117	1.61418	174.884	429.799	0.59674	0.46625	1.0455
pecol000179	Putative Protein	+	43852	43935	27	0	0	3	0	2					2.9193	4.02447	2.27809	7.40408	5.05802	5.06867	193.934	1349.61	0.661742	1.46407	2.96047
pecol000180	Putative Protein	+	43993	44091	32	0.000166667	0.000333333	3	0	0					2.60477	1.6925	2.03264	3.11381	4.51304	2.13164	173.039	567.581	0.590443	0.615718	1.39538
pecol000181	Putative Protein	+	44152	44199	15	0.00191029	0.00267437	0	0	2					1.90566	0	1.48708	0	3.30176	0	126.596	0	0.43197	0	0
pecol000182	Putative Protein	+	44806	44868	20	0	0	0	0	1					3.55259	0	2.77228	0	6.15526	0	236.005	0	0.805294	0	0
pecol000184	Putative Protein	+	45097	45204	35	0.00743205	0.00568945	3	0	1					1.90115	0.170116	1.48357	0.312974	3.29395	0.214255	126.297	57.0486	0.430949	0.0618869	0.192159
pecol000185	fixX	+	45463	45750	95	0.894627	0.0639191	6	fixX	6					2.88214	2.72781	2.24908	5.01854	4.99362	3.43558	191.465	914.774	0.653317	0.992356	2.03251
pecol000186	Putative Protein	+	45826	45912	28	0.00111429	0.00222857	3	0	1					1.77843	0.101366	1.3878	0.18649	3.08132	0.127667	118.144	33.9931	0.40313	0.036876	0.122402
pecol000188	Putative Protein	+	45970	46092	40	0	0	3	0	2					0.941456	0.14937	0.734668	0.274807	1.63118	0.188127	62.5425	50.0914	0.213407	0.0543397	0.340719
pecol000190	Putative Protein	+	46159	46197	12	0.00246667	0.00262787	0	0	0					4.49124	0	3.50475	0	7.78156	0	298.36	0	1.01806	0	0
pecol000191	Putative Protein	+	46246	46362	38	0	0	3	0	0					2.39533	0.628122	1.8692	1.1556	4.15017	0.791096	159.126	210.641	0.542967	0.228505	0.563133
pecol000192	Putative Protein	+	46369	46425	18	0.00586508	0.00774395	0	0	1					2.86809	0	2.23812	0	4.96928	0	190.532	0	0.650132	0	0
pecol000193	Putative Protein	+	46456	46575	39	0.00170238	0.00340476	3	0	1					2.9193	0	2.27809	0	5.05802	0	193.934	0	0.661742	0	0
pecol000194	Putative Protein	+	46600	46656	18	0	0	0	0	1					1.3999	0.644651	1.09242	1.18601	2.42548	0.811915	92.9977	216.184	0.317326	0.234519	0.988916
pecol000197	Putative Protein	+	46828	46929	33	0	0	3	0	3					1.97482	0	1.54106	0	3.4216	0	131.191	0	0.447649	0	0
pecol000198	Putative Protein	+	46948	47019	23	0.00025	0.0005	3	0	2					1.13528	0	0.885923	0	1.96701	0	75.4189	0	0.257344	0	0
pecol000200	Putative Protein	+	47065	47112	15	0	0	0	0	0					0.932555	0	0.727722	0	1.61575	0	61.9512	0	0.21139	0	0
pecol000201	Putative Protein	+	47140	47178	12	0.00121905	0.00181043	0	0	0					1.8464	0	1.44084	0	3.19909	0	122.659	0	0.418537	0	0
pecol000202	Putative Protein	+	47209	47298	29	0.00170563	0.00152343	3	0	1					11.9259	4.45024	9.30641	8.18741	20.6629	5.60492	792.257	1492.39	2.70334	1.61896	0.801354
pecol000203	Putative Protein	+	47443	47484	13	0	0	0	0	0					6.41783	1.27733	5.00818	2.34999	11.1196	1.60875	426.347	428.353	1.45478	0.464682	0.427412
pecol000204	Putative Protein	+	47548	47586	12	0.00124848	0.00153495	0	0	0					7.08617	10.8351	5.52972	19.9341	12.2776	13.6464	470.746	3633.56	1.60628	3.94172	3.28362
pecol000206	Putative Protein	+	47752	47787	11	0	0	0	0	0					6.02782	4.73604	4.70383	8.7132	10.4439	5.96487	400.438	1588.23	1.36637	1.72293	1.68728
pecol000207	Putative Protein	+	47824	47874	16	0	0	0	0	2					9.63561	5.50456	7.51918	10.1271	16.6948	6.9328	640.11	1845.96	2.18418	2.00251	1.2268
pecol000209	Putative Protein	+	47920	47964	14	0.0005	0.001	0	0	1					10.1419	4.40941	7.91424	8.11229	17.5719	5.5535	673.742	1478.7	2.29894	1.60411	0.933671
pecol000210	Putative Protein	+	48016	48054	12	0	0	0	0	2					12.4757	5.46466	9.73542	10.0537	21.6154	6.88254	828.779	1832.58	2.82796	1.988	0.940657
pecol000214	Putative Protein	+	48208	48264	18	0	0	0	0	1					8.91156	3.133	6.95416	5.764	15.4403	3.9459	592.01	1050.65	2.02005	1.13976	0.754986
pecol000215	Putative Protein	+	48286	48327	13	0	0	0	0	0					13.4844	6.64912	10.5226	12.2328	23.3632	8.37432	895.791	2229.78	3.05662	2.41889	1.05892
pecol000216	Putative Protein	+	48337	48399	20	0.00025	0.0005	0	0	0					11.3683	2.02973	8.87128	3.73423	19.6968	2.55637	755.215	680.671	2.57694	0.738399	0.38342
pecol000217	Putative Protein	+	48427	48621	64	0.0224599	0.0241083	3	0	1					9.74598	2.04642	7.60531	3.76494	16.886	2.57739	647.442	686.268	2.2092	0.744471	0.450921
pecol000218	Putative Protein	+	48625	48708	27	0.000333333	0.000666667	3	0	1					9.68467	0.341205	7.55746	0.627737	16.7798	0.429735	643.369	114.423	2.1953	0.124127	0.0756592
pecol000219	Putative Protein	+	48709	48765	18	0	0	0	0	1					15.5867	2.15314	12.1631	3.96127	27.0057	2.71179	1035.45	722.055	3.53316	0.783292	0.296653
pecol000220	Putative Protein	+	48775	48849	24	0	0	0	0	1					11.4177	4.20364	8.90985	7.73372	19.7825	5.29433	758.498	1409.69	2.58815	1.52925	0.790638
pecol000221	Putative Protein	+	48910	48975	21	0.00378701	0.00335514	0	0	0					13.3138	1.99314	10.3895	3.66692	23.0676	2.51029	884.458	668.402	3.01794	0.725089	0.321491
pecol000222	Putative Protein	+	48997	49038	13	0	0	0	0	0					10.8895	1.66228	8.49763	3.05821	18.8672	2.09358	723.405	557.446	2.4684	0.604723	0.327815
pecol000224	Putative Protein	+	49108	49170	20	0.00375483	0.00585126	0	0	0					15.3225	11.2102	11.9569	20.6241	26.5479	14.1188	1017.9	3759.34	3.47327	4.07817	1.57114
pecol000225	Putative Protein	+	49249	49338	29	0	0	3	0	2					15.2236	1.96791	11.8798	3.62049	26.3766	2.4785	1011.33	659.938	3.45086	0.715907	0.277599
pecol000226	Putative Protein	+	49381	49506	41	0.00248052	0.00313157	3	0	2					15.2684	5.92005	11.9148	10.8915	26.4542	7.45608	1014.31	1985.29	3.46101	2.15366	0.83265
pecol000227	Putative Protein	+	49507	49545	12	0.00157778	0.00193269	0	0	0					17.8901	2.24239	13.9606	4.12548	30.9966	2.82421	1188.47	751.988	4.05529	0.815764	0.269173
pecol000228	Putative Protein	+	49555	49641	28	0.00416667	0.00510338	3	0	1					17.4599	9.42702	13.6249	17.3435	30.2512	11.873	1159.89	3161.36	3.95777	3.42947	1.15948
pecol000229	Putative Protein	+	49669	49734	21	0.000444444	0.000888889	0	0	2					6.69376	0.278372	5.22349	0.51214	11.5977	0.350599	444.677	93.3522	1.51733	0.101269	0.0893074
pecol000230	Putative Protein	+	49885	49917	10	0.000555556	0.00111111	0	0	0					108.928	21.713	85.0026	39.9469	188.73	27.3468	7236.29	7281.47	24.6917	7.89902	0.428066
pecol000235	Putative Protein	+	50332	50466	44	0.0031106	0.00348203	3	0	0					19.9882	1.50247	15.5979	2.76419	34.6318	1.8923	1327.85	503.853	4.53089	0.546585	0.161422
pecol000236	Putative Protein	+	50542	50733	63	0.026826	0.0208078	3	0	2					7.17155	0.956904	5.59634	1.76048	12.4255	1.20519	476.418	320.898	1.62563	0.348114	0.286541
pecol000237	Putative Protein	+	50863	51060	65	0.124718	0.0457839	3	0	1					2.5163	0	1.9636	0	4.35977	0	167.162	0	0.57039	0	0
pecol000238	Putative Protein	+	51160	51546	128	0.737217	0.0874949	2	ecoli000347||hypothetical protein	2					2.26806	0.0474743	1.76988	0.0873417	3.92966	0.0597922	150.671	15.9205	0.514118	0.0172708	0.0449507
pecol000239	Putative Protein	+	51550	51612	20	0.000571429	0.00114286	0	0	1					1.89986	0.0116651	1.48256	0.0214611	3.29172	0.0146918	126.211	3.9119	0.430657	0.00424367	0.0131855
pecol000240	Putative Protein	+	51739	51828	29	0.000285714	0.000571429	3	0	0					0.475738	0	0.371244	0	0.824269	0	31.6041	0	0.107839	0	0
pecol000241	Putative Protein	+	51874	51933	19	0.0179932	0.018799	0	0	0					2.07595	0	1.61997	0	3.59681	0	137.909	0	0.470572	0	0
pecol000242	Putative Protein	+	51943	52047	34	0	0	3	0	1					0.556058	0.104986	0.433921	0.19315	0.963431	0.132226	36.9399	35.2071	0.126046	0.038193	0.405455
pecol000245	Putative Protein	+	52237	52365	42	0.000666667	0.00133333	3	0	0					1.50868	0	1.17731	0	2.61396	0	100.224	0	0.341985	0	0
pecol000246	Putative Protein	+	52369	52440	23	0.00266991	0.00216892	3	0	0					0.675765	0	0.527335	0	1.17084	0	44.8922	0	0.153181	0	0
pecol000249	Putative Protein	+	52927	53019	30	0	0	3	0	1					0.397611	0	0.310277	0	0.688905	0	26.414	0	0.0901297	0	0
pecol000250	Putative Protein	+	53170	53256	28	0.00269963	0.00269209	0	0	0					1.77843	0.320992	1.3878	0.59055	3.08132	0.404277	118.144	107.645	0.40313	0.116774	0.387605
pecol000251	Putative Protein	+	53338	53391	17	0	0	0	0	2					1.40559	0	1.09686	0	2.43534	0	93.3757	0	0.318616	0	0
pecol000252	Putative Protein	+	53452	53574	40	0.00909076	0.00653191	3	0	1					0.870253	0	0.679105	0	1.50781	0	57.8124	0	0.197267	0	0
pecol000254	Putative Protein	+	53593	53964	123	0.636406	0.0967231	3	0	5					0.457776	0	0.357227	0	0.793148	0	30.4108	0	0.103768	0	0
pecol000255	Putative Protein	+	54046	54570	174	0.724473	0.11357	3	0	5					0.889693	0.060192	0.694274	0.110739	1.54149	0.0758096	59.1038	20.1854	0.201674	0.0218973	0.145288
pecol000256	Putative Protein	+	54739	54849	36	0.0105869	0.00710845	3	0	1					0.438334	0.165519	0.342055	0.304516	0.759462	0.208465	29.1193	55.5067	0.0993606	0.0602143	0.810911
pecol000257	Putative Protein	+	54856	54966	36	0.00075	0.0015	3	0	0					1.06077	0	0.827773	0	1.8379	0	70.4686	0	0.240453	0	0
pecol000258	Putative Protein	+	55033	55104	23	0	0	3	0	1					1.09474	0	0.854283	0	1.89676	0	72.7253	0	0.248153	0	0
pecol000259	Putative Protein	+	55219	55356	45	0.000733333	0.000904311	3	0	1					2.05197	0.133134	1.60126	0.244936	3.55527	0.167678	136.316	44.6467	0.465137	0.0484332	0.139332
pecol000264	Putative Protein	+	56044	56091	15	0	0	0	0	0					2.67603	0	2.08825	0	4.63651	0	177.773	0	0.606596	0	0
pecol000265	Putative Protein	+	56185	56301	38	0.00160087	0.00204283	3	0	0					1.23093	0.125624	0.960561	0.231119	2.13272	0.158219	81.7728	42.1282	0.279025	0.0457011	0.219165
pecol000266	Putative Protein	+	56350	56502	50	0	0	3	0	3					3.19279	0.917427	2.4915	1.68785	5.53186	1.15547	212.102	307.66	0.723735	0.333752	0.617068
pecol000267	Putative Protein	+	56827	56886	19	0	0	0	0	1					2.40032	0.0489935	1.87309	0.0901366	4.15881	0.0617055	159.457	16.43	0.544099	0.0178234	0.043833
pecol000268	Putative Protein	+	57001	57192	63	0.00173571	0.00142094	3	0	1					2.11852	0.0956904	1.6532	0.176048	3.67057	0.120519	140.737	32.0898	0.480222	0.0348114	0.0969989
pecol000271	Putative Protein	+	58321	58404	27	0.00528889	0.00462567	3	0	1					5.53741	0	4.32113	0	9.59417	0	367.859	0	1.25521	0	0
pecol000272	Putative Protein	+	58474	59124	216	0.672661	0.0672429	6	lcl|U00096.3_cds_33	4					12.0853	10.6725	9.43079	19.6348	20.9391	13.4416	802.846	3579.01	2.73947	3.88255	1.89644
pecol000274	Putative Protein	+	59185	59238	17	0.0008	0.0016	0	0	0					17.3356	158.671	13.5279	291.917	30.0359	199.84	1151.63	53210.3	3.9296	57.7231	19.6557
pecol000275	Putative Protein	+	59266	59334	22	0.0027094	0.00378427	0	0	0					11.0567	4.1538	8.62812	7.64202	19.1569	5.23155	734.514	1392.98	2.50631	1.51112	0.806774
pecol000276	Putative Protein	+	59380	59442	20	0.00722103	0.00999359	0	0	1					7.97016	0.279963	6.21954	0.515066	13.8092	0.352603	529.471	93.8856	1.80666	0.101848	0.0754336
pecol000277	Putative Protein	+	59515	59577	20	0.0149877	0.0091924	0	0	0					11.4146	5.31929	8.90744	9.78626	19.7771	6.69946	758.293	1783.83	2.58744	1.93511	1.00075
pecol000278	Putative Protein	+	59602	59664	20	0.0014	0.0028	0	0	0					2.17789	0.244967	1.69953	0.450683	3.77344	0.308528	144.681	82.1499	0.49368	0.0891171	0.241548
pecol000279	Putative Protein	+	59773	59877	34	0.0452112	0.023086	3	0	1					4.36505	0	3.40628	0	7.56294	0	289.978	0	0.989461	0	0
pecol000280	Putative Protein	+	59896	60150	84	0.00482951	0.00341669	3	0	3					2.54151	0	1.98328	0	4.40345	0	168.837	0	0.576104	0	0
pecol000281	Putative Protein	+	60322	60855	177	0.746168	0.0676481	3	0	5					0.51024	0	0.398168	0	0.884048	0	33.8961	0	0.11566	0	0
pecol000282	Putative Protein	+	60922	61299	125	0.72913	0.106074	3	0	3					0.836661	0	0.652891	0	1.44961	0	55.5808	0	0.189653	0	0
pecol000283	Putative Protein	+	61363	61500	45	0.00338333	0.00461387	3	0	1					2.79943	0	2.18454	0	4.85032	0	185.971	0	0.634569	0	0
pecol000284	Putative Protein	+	61534	61578	14	0.017968	0.0109281	0	0	1					0.475738	0	0.371244	0	0.824269	0	31.6041	0	0.107839	0	0
pecol000285	Putative Protein	+	61660	61947	95	0.152737	0.0418456	3	0	5					1.40897	0	1.09949	0	2.44119	0	93.6002	0	0.319382	0	0
pecol000286	Putative Protein	+	61963	62580	205	0.683603	0.0928052	3	0	2					1.00459	0.0297291	0.783937	0.0546945	1.74057	0.0374427	66.7368	9.96965	0.227719	0.0108152	0.063551
pecol000288	Putative Protein	+	62683	62724	13	0.0136434	0.00970948	0	0	0					1.06578	0	0.831683	0	1.84658	0	70.8014	0	0.241588	0	0
pecol000289	Putative Protein	+	62758	63171	137	0.650227	0.0985833	3	0	5					0.961349	0.0443782	0.750191	0.0816455	1.66564	0.0558927	63.864	14.8822	0.217917	0.0161444	0.0991334
pecol000290	Putative Protein	+	63244	63288	14	0.00256667	0.00262805	0	0	0					0.475738	0.783896	0.371244	1.44219	0.824269	0.987288	31.6041	262.88	0.107839	0.285175	3.53852
pecol000291	Putative Protein	+	63289	63528	79	0.0696722	0.0253483	3	0	5					0.652789	0.00612419	0.509406	0.0112671	1.13103	0.00771319	43.3658	2.05375	0.147973	0.00222793	0.0201469
pecol000292	Putative Protein	+	63577	63615	12	0.00260556	0.00333168	0	0	1					2.09591	0	1.63555	0	3.6314	0	139.235	0	0.475097	0	0
pecol000294	Putative Protein	+	63805	63837	10	0.000222222	0.000444444	0	0	0					0.884638	0	0.69033	0	1.53273	0	58.7679	0	0.200528	0	0
pecol000295	Putative Protein	+	63865	63918	17	0	0	0	0	2					7.62263	0	5.94834	0	13.207	0	506.384	0	1.72788	0	0
pecol000296	Putative Protein	+	63964	64155	63	0.000761905	0.000945211	3	0	1					0.658871	0	0.514152	0	1.14157	0	43.7699	0	0.149351	0	0
pecol000298	Putative Protein	+	64219	64284	21	0.00949191	0.00624728	0	0	1					0.810918	0	0.632802	0	1.405	0	53.8706	0	0.183817	0	0
pecol000299	Putative Protein	+	64294	64524	76	0.0126698	0.0202629	3	0	1					1.67239	0	1.30505	0	2.89759	0	111.099	0	0.379093	0	0
pecol000300	Putative Protein	+	64735	64791	18	0	0	0	0	1					0.563374	0	0.439631	0	0.976108	0	37.4259	0	0.127705	0	0
pecol000302	Putative Protein	+	65140	65247	35	0.00189394	0.00248318	3	0	1					3.67616	0	2.8687	0	6.36935	0	244.213	0	0.833304	0	0
pecol000303	Putative Protein	+	65251	65346	31	0	0	3	0	0					2.56453	0	2.00124	0	4.44333	0	170.366	0	0.581322	0	0
pecol000304	Putative Protein	+	65380	65442	20	0	0	0	0	1					3.61438	0.0233302	2.82049	0.0429222	6.2623	0.0293836	240.109	7.8238	0.819299	0.00848734	0.0138617
pecol000305	Putative Protein	+	65695	66108	137	0.407375	0.0557834	3	0	3					0.686342	0.0443782	0.535589	0.0816455	1.18916	0.0558927	45.5948	14.8822	0.155579	0.0161444	0.138855
pecol000306	Putative Protein	+	66211	66375	54	0.00205411	0.00410823	3	0	3					1.24439	0.334047	0.971064	0.614568	2.15604	0.420719	82.6669	112.023	0.282076	0.121523	0.576477
pecol000308	Putative Protein	+	66499	66537	12	0.0209554	0.0163782	0	0	0					0	0	0	0	0	0	0	0	0	0	0
pecol000309	Putative Protein	+	66577	66732	51	0.00355069	0.00322398	3	0	0					8.42731	0.706637	6.57627	1.30005	14.6012	0.889983	559.84	236.971	1.91028	0.257069	0.180069
pecol000310	Putative Protein	+	66733	66780	15	0.000707937	0.000994396	0	0	0					3.40585	0	2.65777	0	5.90102	0	226.257	0	0.772032	0	0
pecol000311	Putative Protein	+	66931	67125	64	0.0187775	0.0159434	3	0	2					0.873296	0.316573	0.681479	0.582421	1.51308	0.398713	58.0145	106.163	0.197957	0.115167	0.778475
pecol000312	Putative Protein	+	67177	67374	65	0.0402338	0.0226794	4	psent052314	1					1.71521	0.0927907	1.33847	0.170713	2.9718	0.116866	113.945	31.1174	0.388801	0.0337565	0.116176
pecol000313	Putative Protein	+	67489	68646	385	0.710152	0.0813681	3	0	9					0.630247	0.0634631	0.491815	0.116757	1.09197	0.0799294	41.8684	21.2824	0.142863	0.0230873	0.216243
pecol000315	Putative Protein	+	68728	68790	20	0.000795455	0.00159091	0	0	0					0.463382	0	0.361601	0	0.80286	0	30.7832	0	0.105038	0	0
pecol000317	Putative Protein	+	68905	68949	14	0.00575214	0.01089	0	0	0					0	0	0	0	0	0	0	0	0	0	0
pecol000319	Putative Protein	+	69196	69333	45	0.00284444	0.00244808	3	0	1					0.148081	0	0.115555	0	0.256566	0	9.83724	0	0.0335666	0	0
pecol000320	Putative Protein	+	69523	69657	44	0	0	3	0	2					0	0	0	0	0	0	0	0	0	0	0
pecol000321	Putative Protein	+	69769	69834	21	0.000545455	0.00109091	0	0	0					0	0	0	0	0	0	0	0	0	0	0
pecol000322	Putative Protein	+	69856	69984	42	0.0031088	0.0029105	3	0	1					0	0	0	0	0	0	0	0	0	0	0
pecol000323	Putative Protein	+	70036	70155	39	0.00287619	0.00428483	3	0	2					27.2063	0.753275	21.2305	1.38585	47.1379	0.948722	1807.36	252.611	6.16706	0.274035	0.0594587
pecol000326	Putative Protein	+	70216	70311	31	0.000366667	0.000733333	3	0	3					1059.6	6.33088	826.859	11.6473	1835.87	7.97351	70390.7	2123.06	240.187	2.30312	0.0128308
pecol000327	araC	+	70336	71265	309	0.830459	0.0582165	6	araC	7					1091.17	367.321	851.498	675.785	1890.57	462.627	72488.3	123181	247.344	133.628	0.72291
pecol000328	Putative Protein	+	71266	71304	12	0.00408506	0.00604188	0	0	0					1438.17	65.1425	1122.28	119.847	2491.79	82.0446	95540	21845.6	326.001	23.6983	0.0972716
pecol000330	Putative Protein	+	71800	71877	25	0.00377807	0.00566204	3	0	2					43.8769	2.46852	34.2395	4.5415	76.0215	3.10901	2914.81	827.819	9.94592	0.898026	0.120818
pecol000331	Putative Protein	+	71884	71958	24	0.0393765	0.0149154	0	0	0					42.8813	4.03706	33.4626	7.42726	74.2966	5.08453	2848.68	1353.83	9.72025	1.46865	0.202176
pecol000332	Putative Protein	+	72004	72099	31	0.00433413	0.0066719	3	0	3					30.8757	2.36547	24.0939	4.35191	53.4955	2.97922	2051.12	793.26	6.99884	0.860537	0.164525
pecol000335	Putative Protein	+	72391	72438	15	0.0095688	0.00768497	0	0	1					5.63588	0.382762	4.39797	0.704192	9.76478	0.482074	374.401	128.359	1.27753	0.139245	0.145847
pecol000336	Putative Protein	+	72595	72642	15	0	0	0	0	1					2.85849	0	2.23063	0	4.95264	0	189.894	0	0.647955	0	0
pecol000337	Putative Protein	+	72673	72723	16	0.00186111	0.00120313	0	0	1					1.81264	0	1.4145	0	3.1406	0	120.417	0	0.410885	0	0
pecol000338	Putative Protein	+	72739	72870	43	0.0867246	0.0349545	3	0	3					0.847778	0	0.661566	0	1.46887	0	56.3193	0	0.192172	0	0
pecol000339	Putative Protein	+	72889	72924	11	0.00415325	0.00346926	0	0	0					0.594673	0	0.464055	0	1.03034	0	39.5051	0	0.134799	0	0
pecol000340	Putative Protein	+	73114	73230	38	0.000181818	0.000363636	3	0	1					0.382587	0	0.298553	0	0.662874	0	25.4159	0	0.086724	0	0
pecol000342	Putative Protein	+	73552	73848	98	0.0294112	0.0238062	3	0	5					0.688051	0.0618605	0.536923	0.113809	1.19212	0.077911	45.7084	20.7449	0.155966	0.0225043	0.193074
pecol000343	Putative Protein	+	74038	74076	12	0	0	0	0	0					0.274464	0	0.214179	0	0.47554	0	18.2331	0	0.062215	0	0
pecol000344	Putative Protein	+	74152	74187	11	0.00138333	0.00203825	0	0	0					0.162184	0	0.12656	0	0.281001	0	10.7741	0	0.0367634	0	0
pecol000345	Putative Protein	+	74230	74310	26	0	0	4	ssone000457	2					1.3215	0.226822	1.03123	0.417299	2.28964	0.285674	87.7892	76.0648	0.299554	0.0825158	0.368596
pecol000346	Putative Protein	+	74320	74868	182	0.557811	0.0556583	3	0	4					0.974874	0.066931	0.760746	0.123137	1.68908	0.0842971	64.7625	22.4453	0.220982	0.0243489	0.147438
pecol000347	Putative Protein	+	74938	74976	12	0.00300476	0.00409647	0	0	0					0.698637	0	0.545183	0	1.21047	0	46.4116	0	0.158366	0	0
pecol000348	Putative Protein	+	75034	75222	62	0.0387257	0.0178818	3	0	2					0.298624	0.0972093	0.233032	0.178842	0.517398	0.122432	19.8381	32.5992	0.0676914	0.0353639	0.699061
pecol000349	Putative Protein	+	75499	75621	40	0.00146667	0.00180862	3	0	0					0.197785	0	0.154342	0	0.342684	0	13.1392	0	0.0448334	0	0
pecol000350	Putative Protein	+	75646	75678	10	0.017734	0.00831627	0	0	0					1.32696	0	1.03549	0	2.2991	0	88.1519	0	0.300792	0	0
pecol000351	Putative Protein	+	75757	75924	55	0.00225859	0.00451717	3	0	2					1.34381	0	1.04864	0	2.32829	0	89.2713	0	0.304611	0	0
pecol000353	Putative Protein	+	76213	76245	10	0.000142857	0.000285714	0	0	0					0.85515	0	0.667319	0	1.48164	0	56.809	0	0.193844	0	0
pecol000354	Putative Protein	+	76339	76404	21	0	0	0	0	1					0.663478	0	0.517747	0	1.14955	0	44.076	0	0.150396	0	0
pecol000355	Putative Protein	+	76417	76527	36	0.00248532	0.00497063	3	0	0					1.53417	0	1.19719	0	2.65812	0	101.917	0	0.347762	0	0
pecol000356	Putative Protein	+	76771	76848	25	0	0	3	0	2					0.523978	0.188437	0.408887	0.346679	0.907849	0.237329	34.8087	63.1923	0.118774	0.0685516	0.772296
pecol000357	Putative Protein	+	76885	77169	94	0.0330035	0.00927056	3	0	6					1.79255	0	1.39883	0	3.1058	0	119.082	0	0.406333	0	0
pecol000358	Putative Protein	+	77227	77271	14	0	0	0	0	1					1.70833	0.538928	1.3331	0.991503	2.95988	0.678761	113.487	180.73	0.387241	0.196058	0.67747
pecol000360	Putative Protein	+	77368	77451	27	0	0	3	0	2					136.755	2.80838	106.718	5.16676	236.944	3.53705	9084.89	941.79	30.9994	1.02166	0.0441004
pecol000362	Putative Protein	+	77497	77748	83	0.0836163	0.0151351	3	0	2					91.8577	14.6893	71.6814	27.0249	159.154	18.5006	6102.26	4926.06	20.8221	5.34384	0.343413
pecol000363	Putative Protein	+	77875	77919	14	0.0796059	0.0349573	0	0	0					14.9209	8.91682	11.6436	16.4049	25.8521	11.2304	991.219	2990.26	3.38223	3.24386	1.28335
pecol000364	Putative Protein	+	78079	78264	61	0.00636548	0.00635434	3	0	3					13.0636	4.68204	10.1942	8.61386	22.6342	5.89686	867.838	1570.12	2.96123	1.70329	0.769667
pecol000367	Putative Protein	+	78601	78657	18	0.00105495	0.00210989	0	0	1					10.8748	5.00249	8.48621	9.20342	18.8418	6.30046	722.433	1677.59	2.46508	1.81987	0.98786
pecol000368	Putative Protein	+	78715	78789	24	0.0009	0.00111355	0	0	1					14.9209	7.71158	11.6436	14.1875	25.8521	9.71245	991.219	2586.08	3.38223	2.80541	1.10989
pecol000369	Putative Protein	+	78796	78834	12	0.00159048	0.000683196	0	0	0					12.1762	7.51862	9.50177	13.8325	21.0967	9.46942	808.888	2521.37	2.76008	2.73521	1.32604
pecol000370	Putative Protein	+	78871	78912	13	0	0	0	0	0					13.9014	0	10.848	0	24.0858	0	923.496	0	3.15115	0	0
pecol000371	Putative Protein	+	79177	79323	48	0	0	3	0	1					4.71325	0.124983	3.678	0.22994	8.16623	0.157412	313.109	41.9132	1.06839	0.0454679	0.056946
pecol000372	Putative Protein	+	79381	79437	18	0.00116667	0.00145297	0	0	0					5.94104	0	4.63611	0	10.2935	0	394.673	0	1.3467	0	0
pecol000373	Putative Protein	+	79471	79893	140	0.548725	0.09151	3	0	2					1.56202	0	1.21893	0	2.70638	0	103.768	0	0.354076	0	0
pecol000374	Putative Protein	+	79957	80085	42	0	0	3	0	1					1.12397	0	0.877093	0	1.9474	0	74.6672	0	0.254779	0	0
pecol000375	Putative Protein	+	80107	80142	11	0	0	0	0	0					0.567642	0	0.442961	0	0.983503	0	37.7094	0	0.128672	0	0
pecol000376	Putative Protein	+	80149	80553	134	0.406559	0.0459534	3	0	2					2.04952	0	1.59935	0	3.55102	0	136.153	0	0.464581	0	0
pecol000377	Putative Protein	+	80593	80679	28	0.00474127	0.00395919	3	0	1					0.615179	0.211179	0.480057	0.38852	1.06587	0.265972	40.8674	70.8189	0.139447	0.0768251	0.737192
pecol000379	Putative Protein	+	80863	80898	11	0.0036631	0.0058049	0	0	0					0.702795	0	0.548428	0	1.21767	0	46.6879	0	0.159308	0	0
pecol000381	Putative Protein	+	81040	81180	46	0.00186111	0.00313483	3	0	2					1.09733	0	0.856302	0	1.90124	0	72.8973	0	0.24874	0	0
pecol000382	Putative Protein	+	81184	81258	24	0	0	3	0	1					1.45316	0	1.13398	0	2.51777	0	96.5361	0	0.3294	0	0
pecol000383	Putative Protein	+	81511	81645	44	0.00320159	0.00301544	3	0	0					1.72275	0	1.34435	0	2.98485	0	114.445	0	0.390509	0	0
pecol000384	Putative Protein	+	81703	81846	47	0.00264963	0.00451234	3	0	3					1.56102	0	1.21814	0	2.70463	0	103.701	0	0.353848	0	0
pecol000385	Putative Protein	+	81985	82071	28	0.00400483	0.00621477	4	mecol062862	0					0.961916	0	0.750634	0	1.66663	0	63.9017	0	0.218045	0	0
pecol000386	Putative Protein	+	82102	82473	123	0.773922	0.0541292	3	0	3					0.732442	0	0.571563	0	1.26904	0	48.6573	0	0.166028	0	0
pecol000387	Putative Protein	+	82513	82716	67	0.0239189	0.0205981	3	0	1					1.07327	0	0.837532	0	1.85956	0	71.2993	0	0.243287	0	0
pecol000388	Putative Protein	+	82741	82890	49	0.0397884	0.027303	3	0	1					2.94525	0.244967	2.29834	0.450683	5.10298	0.308528	195.658	82.1499	0.667624	0.0891171	0.178615
pecol000389	Putative Protein	+	82918	83313	131	0.562962	0.137125	3	0	3					0.766686	0.257958	0.598286	0.474583	1.32837	0.324889	50.9322	86.5064	0.173791	0.093843	0.722542
pecol000390	Putative Protein	+	83353	83475	40	0.000733333	0.00146667	4	psent026491	0					0.379747	0.0597482	0.296337	0.109923	0.657953	0.0752506	25.2272	20.0366	0.0860802	0.0217359	0.33788
pecol000391	Putative Protein	+	83518	83553	11	0.0586016	0.0258022	0	0	0					2.89227	0	2.25699	0	5.01118	0	192.139	0	0.655614	0	0
pecol000393	Putative Protein	+	83632	83703	23	0	0	0	0	0					1.09474	0	0.854283	0	1.89676	0	72.7253	0	0.248153	0	0
pecol000394	Putative Protein	+	83734	83829	31	0.0216989	0.0238234	3	0	2					0.253412	0.375106	0.197751	0.690108	0.439064	0.472433	16.8346	125.792	0.0574428	0.136461	3.17877
pecol000396	Putative Protein	+	83917	83976	19	0.031834	0.0191255	0	0	1					0	0.306209	0	0.563354	0	0.385659	0	102.687	0	0.111396	0
pecol000400	Putative Protein	+	84169	84291	40	0.0433691	0.037622	3	0	0					0.118671	0.131446	0.0926052	0.24183	0.20561	0.165551	7.8835	44.0805	0.0269001	0.0478189	2.37867
pecol000401	Putative Protein	+	84715	84762	15	0.000181818	0.000363636	0	0	0					2.65576	3.04678	2.07243	5.60537	4.60139	3.83731	176.426	1021.74	0.602001	1.10839	2.46368
pecol000404	Putative Protein	+	85273	85338	21	0.000181818	0.000363636	0	0	2					4.48216	0.556744	3.49767	1.02428	7.76584	0.701199	297.758	186.704	1.01601	0.202539	0.266747
pecol000408	ilvI	+	85540	87354	604	0.838485	0.0463141	6	ilvI	15					7.87327	3.19551	6.14393	5.87899	13.6413	4.02463	523.035	1071.62	1.7847	1.1625	0.871598
pecol000410	Putative Protein	+	87415	87456	13	0.00134545	0.00269091	0	0	1					17.2841	1.18984	13.4877	2.18903	29.9467	1.49856	1148.21	399.014	3.91793	0.432855	0.147834
pecol000411	Putative Protein	+	87460	87495	11	0	0	0	0	0					31.842	2.79671	24.848	5.1453	55.1698	3.52236	2115.32	937.879	7.21789	1.01742	0.188616
pecol000412	Putative Protein	+	87514	87576	20	0.00230238	0.00126736	0	0	0					24.9917	3.7445	19.5024	6.88901	43.3009	4.71606	1660.24	1255.72	5.66507	1.36222	0.321758
pecol000413	Putative Protein	+	87577	87624	15	0	0	0	0	0					22.6449	9.6609	17.671	17.7738	39.2347	12.1676	1504.34	3239.79	5.13309	3.51456	0.916177
pecol000415	Putative Protein	+	87682	87729	15	0.0046287	0.00844877	0	0	0					14.7384	1.65353	11.5012	3.04211	25.536	2.08256	979.098	554.512	3.34088	0.60154	0.240931
pecol000417	Putative Protein	+	87775	87840	21	0.00113889	0.00227778	0	0	1					19.7716	7.51605	15.4289	13.8278	34.2566	9.46619	1313.46	2520.51	4.4818	2.73427	0.816353
pecol000418	Putative Protein	+	87889	87927	12	0.0118285	0.00643995	0	0	0					0.748539	0	0.584125	0	1.29693	0	49.7267	0	0.169677	0	0
pecol000420	Putative Protein	+	87961	88041	26	0.000571429	0.00114286	3	0	1					88.0236	59.1188	68.6895	108.765	152.511	74.458	5847.56	19825.5	19.953	21.5069	1.44231
pecol000422	Putative Protein	+	88720	88827	35	0	0	3	0	1					98.1841	50.4769	76.6183	92.8657	170.115	63.5738	6522.53	16927.5	22.2562	18.3631	1.10404
pecol000423	Putative Protein	+	88876	88965	29	0	0	3	0	1					110.069	62.924	85.8923	115.765	190.706	79.2504	7312.04	21101.6	24.9501	22.8912	1.22768
pecol000424	Putative Protein	+	89101	89139	12	0.0384874	0.0150007	0	0	0					1.77154	1.24368	1.38243	2.28808	3.06939	1.56637	117.687	417.069	0.40157	0.452441	1.50761
pecol000426	Putative Protein	+	89218	89259	13	0.0398724	0.0249411	0	0	0					0	0	0	0	0	0	0	0	0	0	0
pecol000427	Putative Protein	+	89353	89487	44	0.00145965	0.00291931	3	0	1					83.4416	1.86175	65.1139	3.42519	144.572	2.34481	5543.17	624.34	18.9144	0.67729	0.0479149
pecol000430	Putative Protein	+	89623	89655	10	0.00520338	0.00509866	0	0	0					518.899	127.428	404.924	234.437	899.049	160.49	34471.3	42732.9	117.623	46.3571	0.527366
pecol000431	Putative Protein	+	89713	89832	39	0.000989899	0.0019798	3	0	2					313.752	17.7111	244.837	32.5844	543.61	22.3065	20843.1	5939.44	71.1207	6.44317	0.121225
pecol000433	Putative Protein	+	89872	89913	13	0.0135603	0.0194355	0	0	0					385.394	39.7722	300.744	73.1716	667.738	50.0917	25602.4	13337.6	87.3604	14.4688	0.221618
pecol000435	rsmH	+	89965	91035	356	0.898765	0.0184654	6	rsmH	9					260.374	87.8466	203.184	161.617	451.127	110.64	17297.1	29459.4	59.0211	31.9578	0.724534
pecol000436	Putative Protein	+	91096	91176	26	0.000222222	0.000444444	3	0	0					295.33	21.5571	230.462	39.6601	511.692	27.1504	19619.3	7229.19	66.9448	7.84231	0.156753
pecol000439	Putative Protein	+	91288	91386	32	0.00226063	0.00328469	3	0	1					214.249	48.0136	167.19	88.3339	371.211	60.4714	14232.9	16101.4	48.5656	17.467	0.481256
pecol000440	Putative Protein	+	91459	91539	26	0.00259768	0.00282354	3	0	2					132.15	15.7505	103.123	28.9772	228.964	19.8372	8778.92	5281.94	29.9554	5.7299	0.255953
pecol000441	Putative Protein	+	91708	91842	44	0.00443326	0.00767781	3	0	3					108.807	11.0181	84.908	20.2707	188.52	13.8769	7228.24	3694.92	24.6642	4.00829	0.217461
pecol000442	Putative Protein	+	91897	91935	12	0.0118183	0.0110267	0	0	0					130.62	9.89292	101.93	18.2007	226.314	12.4598	8677.31	3317.59	29.6087	3.59896	0.162647
pecol000443	Putative Protein	+	91978	92064	28	0	0	3	0	2					93.7756	15.188	73.1781	27.9423	162.477	19.1287	6229.67	5093.3	21.2569	5.52526	0.34781
pecol000444	Putative Protein	+	92065	92115	16	0.00610324	0.00647199	0	0	2					110.914	17.6953	86.5524	32.5552	192.172	22.2866	7368.23	5934.13	25.1419	6.4374	0.342611
pecol000445	Putative Protein	+	92119	92157	12	0.0112365	0.0113526	0	0	0					88.4524	9.94945	69.0241	18.3047	153.254	12.531	5876.04	3336.55	20.0502	3.61953	0.241558
pecol000446	Putative Protein	+	92209	92271	20	0	0	0	0	1					120.217	33.4906	93.8114	61.6148	208.289	42.1801	7986.19	11231.1	27.2505	12.1836	0.598259
pecol000447	Putative Protein	+	92320	92355	11	0.0023163	0.0046326	0	0	0					109.906	28.6816	85.7658	52.7675	190.425	36.1234	7301.26	9618.39	24.9133	10.4341	0.560418
pecol000448	Putative Protein	+	92371	92463	30	0	0	3	0	2					103.368	21.8574	80.6639	40.2126	179.097	27.5286	6866.94	7329.89	23.4313	7.95155	0.45409
pecol000450	Putative Protein	+	92560	92643	27	0.00110476	0.00135439	3	0	0					549.107	81.198	428.497	149.385	951.389	102.266	36478.1	27229.8	124.47	29.5391	0.317555
pecol000451	Putative Protein	+	92758	92823	21	0	0	0	0	2					91.0439	9.34217	71.0464	17.1874	157.744	11.7661	6048.2	3132.9	20.6376	3.3986	0.220358
pecol000452	Putative Protein	+	92947	93096	49	0.0136146	0.00914892	3	0	2					95.2926	32.3553	74.3618	59.5262	165.105	40.7503	6330.44	10850.4	21.6007	11.7706	0.729152
pecol000455	murE	+	93166	94653	495	0.922158	0.0289096	6	murE	13					168.465	64.7648	131.462	119.152	291.884	81.5688	11191.4	21718.9	38.1873	23.5609	0.825583
pecol000456	Putative Protein	+	94693	94731	12	0.000666667	0.00133333	0	0	0					174.809	73.9613	136.413	136.072	302.876	93.1516	11612.8	24803	39.6253	26.9065	0.9086
pecol000458	Putative Protein	+	94792	94884	30	0.0194847	0.00790086	3	0	1					161.66	39.5978	126.152	72.8507	280.094	49.872	10739.4	13279.1	36.6448	14.4053	0.526016
pecol000459	Putative Protein	+	94909	94965	18	0.00188889	0.00232007	0	0	1					156.994	67.5594	122.51	124.294	272.009	85.0886	10429.4	22656.1	35.587	24.5776	0.924135
pecol000461	Putative Protein	+	95119	95151	10	0	0	0	0	1					164.218	58.4804	128.148	107.59	284.526	73.6539	10909.3	19611.4	37.2246	21.2747	0.764752
pecol000462	Putative Protein	+	95224	95301	25	0	0	0	0	0					105.232	31.7044	82.1182	58.3288	182.326	39.9306	6990.75	10632.1	23.8538	11.5338	0.646998
pecol000463	Putative Protein	+	95341	95415	24	0	0	0	0	0					96.882	38.4697	75.6021	70.7753	167.859	48.4512	6436.03	12900.8	21.961	13.995	0.852722
pecol000464	Putative Protein	+	95464	95580	38	0.00136364	0.00160134	3	0	1					111.025	49.9734	86.6387	91.9393	192.363	62.9396	7375.58	16758.6	25.1669	18.1799	0.966605
pecol000466	Putative Protein	+	95764	95814	16	0.00386032	0.00367168	0	0	0					98.8747	108.967	77.1572	200.474	171.311	137.24	6568.41	36542.2	22.4127	39.6414	2.3667
pecol000467	Putative Protein	+	95833	95889	18	0.016909	0.00971892	0	0	1					67.8781	25.1156	52.9689	46.2069	117.606	31.6322	4509.25	8422.53	15.3865	9.13685	0.794595
pecol000470	Putative Protein	+	95995	96051	18	0.000181818	0.000363636	0	0	2					57.5325	17.3153	44.8956	31.8562	99.6814	21.808	3821.98	5806.7	13.0413	6.29917	0.646322
pecol000471	Putative Protein	+	96115	96177	20	0.0002	0.0004	0	0	1					90.6374	45.8672	70.7292	84.385	157.039	57.7681	6021.2	15381.6	20.5455	16.6861	1.08674
pecol000472	Putative Protein	+	96268	96345	25	0	0	3	0	2					205.773	23.1871	160.576	42.6589	356.525	29.2033	13669.9	7775.81	46.6443	8.43528	0.241985
pecol000473	Putative Protein	+	96394	96498	34	0.0004	0.0008	3	0	1					184.871	22.649	144.264	41.6689	320.309	28.5256	12281.3	7595.35	41.9061	8.23951	0.263095
pecol000474	Putative Protein	+	96649	96771	40	0	0	3	0	1					212.397	45.8209	165.745	84.2997	368.001	57.7097	14109.9	15366	48.1457	16.6692	0.463283
pecol000475	murD	+	97087	98403	438	0.976026	0.0111291	6	murD	10					255.64	58.7788	199.489	108.139	442.924	74.0297	16982.6	19711.5	57.9479	21.3832	0.493769
pecol000478	Putative Protein	+	98734	98769	11	0	0	0	0	0					322.637	38.8069	251.771	71.3957	559.004	48.8759	21433.3	13013.9	73.1347	14.1176	0.258301
pecol000480	Putative Protein	+	99070	99111	13	0	0	0	0	1					238.618	9.43125	186.207	17.3513	413.433	11.8783	15851.8	3162.77	54.0895	3.43101	0.0848783
pecol000481	Putative Protein	+	99139	99195	18	0	0	0	0	1					234.074	12.1839	182.66	22.4155	405.558	15.3452	15549.9	4085.88	53.0593	4.4324	0.11178
pecol000482	Putative Protein	+	99214	99246	10	0	0	0	0	1					170.145	10.7786	132.773	19.8301	294.795	13.5752	11303	3614.6	38.5682	3.92115	0.136042
pecol000485	Putative Protein	+	99409	99483	24	0.00136111	0.00215237	0	0	0					174.574	10.6806	136.23	19.6498	302.469	13.4518	11597.3	3581.74	39.5721	3.88551	0.131385
pecol000487	Putative Protein	+	99592	99816	74	0.0102185	0.00535108	3	0	0					288.47	57.0807	225.109	105.015	499.807	71.891	19163.6	19142	65.3899	20.7655	0.424932
pecol000488	Putative Protein	+	99985	100017	10	0.0006	0.0012	0	0	0					269.225	19.1075	210.09	35.1533	466.461	24.0651	17885	6407.7	61.0273	6.95113	0.152412
pecol000489	Putative Protein	+	100048	100104	18	0	0	0	0	1					175.995	44.4551	137.338	81.7871	304.93	55.9896	11691.6	14908.1	39.8941	16.1724	0.542443
pecol000490	Putative Protein	+	100399	100446	15	0.00025	0.0005	0	0	0					282.645	85.4477	220.563	157.204	489.714	107.618	18776.6	28654.9	64.0695	31.0852	0.649217
pecol000491	Putative Protein	+	100603	100686	27	0.00164545	0.00225894	3	0	1					251.141	43.8579	195.979	80.6884	435.13	55.2374	16683.7	14707.8	56.9282	15.9551	0.375026
pecol000492	Putative Protein	+	100720	100761	13	0.00162527	0.00163449	0	0	2					167.721	79.8069	130.882	146.826	290.595	100.514	11142	26763.3	38.0186	29.0331	1.02184
pecol000494	Putative Protein	+	102541	102600	19	0.000833333	0.00105409	0	0	0					200.929	48.1729	156.796	88.6268	348.132	60.6719	13348.1	16154.8	45.5462	17.5249	0.514862
pecol000495	Putative Protein	+	102775	102816	13	0.010109	0.0125332	0	0	0					379.486	94.155	296.133	173.223	657.502	118.585	25209.9	31574.9	86.0212	34.2528	0.532818
pecol000496	Putative Protein	+	102964	103002	12	0.000833333	0.00166667	0	0	0					726.732	57.0586	567.107	104.974	1259.14	71.8632	48278	19134.6	164.734	20.7574	0.168608
pecol000497	Putative Protein	+	103216	103251	11	0.000333333	0.000666667	0	0	0					254.493	27.1914	198.594	50.0258	440.937	34.2466	16906.4	9118.64	57.6879	9.892	0.229449
pecol000498	Putative Protein	+	103306	103341	11	0.0024987	0.0014261	0	0	0					691.091	30.9271	539.295	56.8987	1197.39	38.9516	45910.3	10371.4	156.655	11.251	0.0961028
pecol000499	Putative Protein	+	103345	103419	24	0.000461538	0.000923077	0	0	1					633.8	21.6551	494.588	39.8404	1098.13	27.2738	42104.4	7262.05	143.669	7.87795	0.0733736
pecol000502	Putative Protein	+	103525	103569	14	0.00530678	0.00731715	0	0	0					726.171	22.9453	566.67	42.214	1258.17	28.8987	48240.8	7694.71	164.607	8.3473	0.0678556
pecol000503	Putative Protein	+	103636	103719	27	0	0	3	0	0					708.823	49.5447	553.132	91.1506	1228.11	62.3997	47088.3	16614.8	160.675	18.0239	0.150103
pecol000506	Putative Protein	+	103864	103917	17	0.000869048	0.00111142	0	0	1					726.744	96.1225	567.117	176.843	1259.16	121.063	48278.8	32234.7	164.737	34.9686	0.284037
pecol000508	Putative Protein	+	104200	104238	12	0.0004	0.0008	0	0	0					471.43	186.703	367.882	343.49	816.805	235.145	31317.9	62610.9	106.863	67.9209	0.850482
pecol000509	Putative Protein	+	104467	104508	13	0.000722222	0.000987577	0	0	0					814.486	257.443	635.586	473.636	1411.19	324.24	54107.6	86333.7	184.626	93.6557	0.678781
pecol000511	Putative Protein	+	104767	104799	10	0.000333333	0.000666667	0	0	0					852.496	292.558	665.248	538.238	1477.04	368.466	56632.7	98109.4	193.242	106.43	0.736972
pecol000513	Putative Protein	+	105223	105312	29	0.000285714	0.000571429	3	0	0					716.84	309.941	559.389	570.219	1242.01	390.359	47620.9	103939	162.492	112.754	0.928513
pecol000514	Putative Protein	+	106471	106539	22	0	0	0	0	1					1412.25	107.157	1102.06	197.144	2446.88	134.961	93818.3	35935.2	320.126	38.9829	0.162945
pecol000515	Putative Protein	+	106600	106635	11	0	0	0	0	2					2889.54	734.515	2254.86	1351.34	5006.45	925.094	191957	246320	654.996	267.21	0.545887
pecol000516	Putative Protein	+	106714	106788	24	0.0004	0.0008	3	0	1					3770.73	1406.21	2942.5	2587.1	6533.2	1771.07	250496	471574	854.741	511.568	0.80086
pecol000517	Putative Protein	+	106798	106926	42	0.00025	0.0005	3	0	3					2477.09	1693.68	1933.01	3115.97	4291.84	2133.12	164557	567975	561.502	616.145	1.46832
pecol000518	Putative Protein	+	106942	107082	46	0.00168896	0.00144868	3	0	2					1919.65	670.486	1498	1233.54	3326	844.453	127525	224848	435.141	243.917	0.750068
pecol000519	Putative Protein	+	107095	107229	44	0.000444444	0.000888889	3	0	0					2356.95	312.187	1839.25	574.35	4083.68	393.188	156576	104692	534.269	113.571	0.284443
pecol000520	Putative Protein	+	107248	107358	36	0.00211111	0.00286313	3	0	2					2357.84	640.186	1839.95	1177.79	4085.22	806.291	156635	214687	534.471	232.894	0.583073
pecol000522	Putative Protein	+	107533	107652	39	0.0155229	0.0113689	3	0	2					96.0775	0.728778	74.9744	1.34078	166.465	0.917869	6382.59	244.396	21.7787	0.265123	0.0162894
pecol000524	Putative Protein	+	108364	108408	14	0	0	0	0	0					394.863	746.726	308.132	1373.8	684.143	940.474	26231.4	250415	89.5067	271.653	4.06113
pecol000525	Putative Protein	+	108430	108468	12	0.0121287	0.00940379	0	0	0					393.183	422.173	306.821	776.7	681.233	531.712	26119.8	141576	89.1259	153.583	2.30583
pecol000526	Putative Protein	+	108493	108609	38	0.000181818	0.000363636	3	0	0					458.422	367.577	357.731	676.256	794.267	462.95	30453.7	123267	103.914	133.721	1.72192
pecol000527	Putative Protein	+	108691	108735	14	0	0	0	0	0					375.228	62.434	292.81	114.864	650.124	78.6334	24927	20937.3	85.0559	22.713	0.35732
pecol000528	Putative Protein	+	108829	108924	31	0	0	3	0	3					680.411	410.956	530.96	756.063	1178.89	517.584	45200.8	137814	154.234	149.502	1.29705
pecol000532	Putative Protein	+	109156	109197	13	0.000222222	0.000444444	0	0	0					655.523	383.672	511.539	705.866	1135.77	483.22	43547.5	128664	148.593	139.576	1.25691
pecol000533	Putative Protein	+	109228	109449	73	0.033511	0.0276876	3	0	4					512.189	302.032	399.688	555.668	887.423	380.398	34025.6	101286	116.102	109.877	1.26635
pecol000535	Putative Protein	+	109594	109686	30	0.00798426	0.00524692	3	0	1					543.053	333.946	423.773	614.383	940.9	420.593	36075.9	111989	123.098	121.487	1.32058
pecol000536	Putative Protein	+	109747	109779	10	0.00546221	0.0062861	0	0	1					597.366	969.759	466.157	1784.13	1035	1221.38	39684	325209	135.41	352.79	3.48622
pecol000537	Putative Protein	+	109804	110061	85	0.00722212	0.00634263	3	0	3					555.573	282.994	433.543	520.644	962.591	356.421	36907.6	94902.3	125.936	102.951	1.09388
pecol000540	Putative Protein	+	110158	110295	45	0	0	3	0	0					633.256	308.728	494.163	567.988	1097.19	388.832	42068.3	103532	143.545	112.313	1.04696
pecol000541	Putative Protein	+	110317	110409	30	0.00275036	0.00434371	3	0	0					492.128	234.576	384.033	431.565	852.665	295.44	32692.9	78665.2	111.554	85.3368	1.02362
pecol000542	Putative Protein	+	110437	110553	38	0	0	3	0	1					609.037	486.348	475.264	894.768	1055.22	612.538	40459.3	163097	138.055	176.929	1.71489
pecol000543	Putative Protein	+	110590	110733	47	0.00305675	0.00481383	3	0	1					593.315	167.767	462.995	308.652	1027.98	211.296	39414.9	56260.7	134.491	61.0322	0.60723
pecol000545	Putative Protein	+	110788	110832	14	0	0	0	0	0					717.392	510.463	559.819	939.133	1242.96	642.91	47657.5	171184	162.617	185.702	1.52806
pecol000546	Putative Protein	+	110860	110916	18	0.0115527	0.00791365	0	0	1					711.149	1302	554.947	2395.38	1232.14	1639.82	47242.8	436627	161.202	473.657	3.93172
pecol000549	Putative Protein	+	111289	111333	14	0.00335226	0.0057148	0	0	1					56.2885	105.385	43.9249	193.884	97.526	132.729	3739.34	35340.9	12.7594	38.3382	4.0206
pecol000551	Putative Protein	+	111475	111549	24	0.00222872	0.00112806	0	0	0					41.4541	2.39088	32.3488	4.39867	71.8238	3.01123	2753.87	801.783	9.39673	0.869783	0.123857
pecol000552	Putative Protein	+	111598	111843	81	0.924674	0.0231035	2	ecoli000647||hypothetical protein	1					5.26108	0.224056	4.1055	0.41221	9.11539	0.28219	349.502	75.1371	1.19257	0.0815096	0.0914561
pecol000554	Putative Protein	+	112048	112080	10	0.0068036	0.00797493	0	0	0					3.33213	0.556744	2.60024	1.02428	5.77329	0.701199	221.359	186.704	0.755321	0.202539	0.35881
pecol000557	Putative Protein	+	112387	112452	21	0.0225213	0.0193656	0	0	0					1.06157	0	0.828395	0	1.83928	0	70.5215	0	0.240633	0	0
pecol000558	Putative Protein	+	112474	112506	10	0.0136791	0.00562133	0	0	0					0	0.601284	0	1.10622	0	0.757295	0	201.641	0	0.218742	0
pecol000559	Putative Protein	+	112519	112569	16	0.0351476	0.0159729	0	0	0					0.47701	0.0720493	0.372237	0.132554	0.826473	0.0907434	31.6886	24.1617	0.108128	0.0262109	0.324364
pecol000560	Putative Protein	+	112573	112644	23	0.00265733	0.000828731	3	0	0					0.391944	0	0.305854	0	0.679085	0	26.0375	0	0.0888449	0	0
pecol000561	Putative Protein	+	112702	112746	14	0.00119444	0.0015406	0	0	1					0.778481	0	0.60749	0	1.3488	0	51.7158	0	0.176464	0	0
pecol000562	Putative Protein	+	112795	112902	35	0	0	3	0	2					1.29747	0	1.01248	0	2.24801	0	86.193	0	0.294107	0	0
pecol000563	Putative Protein	+	112990	113064	24	0.00048951	0.000979021	0	0	0					1.54399	0	1.20486	0	2.67513	0	102.57	0	0.349988	0	0
pecol000564	Putative Protein	+	113071	113109	12	0.0445106	0.0371075	0	0	0					1.37232	0	1.0709	0	2.3777	0	91.1657	0	0.311075	0	0
pecol000565	Putative Protein	+	113131	113247	38	0.000266667	0.000533333	3	0	1					2.09591	0.0690934	1.63555	0.127116	3.6314	0.0870206	139.235	23.1705	0.475097	0.0251356	0.0707938
pecol000566	Putative Protein	+	113269	113334	21	0.033362	0.00838332	0	0	0					0.78143	2.8394	0.609791	5.22383	1.35391	3.57611	51.9117	952.193	0.177133	1.03295	7.80311
pecol000567	Putative Protein	+	113377	113427	16	0.0011342	0.00100211	0	0	2					59.7408	0.533164	46.6189	0.980898	103.507	0.671501	3968.68	178.797	13.5419	0.193961	0.0191656
pecol000568	Putative Protein	+	113692	113724	10	0.0082863	0.00807907	0	0	0					85.4265	30.0642	66.6628	55.3111	148.011	37.8647	5675.02	10082	19.3643	10.9371	0.755768
pecol000572	Putative Protein	+	113998	114213	71	0.0282278	0.00910038	3	0	1					110.879	56.1112	86.5251	103.231	192.111	70.6699	7365.91	18816.9	25.1339	20.4128	1.08675
pecol000573	Putative Protein	+	114388	114675	95	0.0206527	0.00422731	3	0	3					36.64	13.1185	28.5921	24.135	63.4828	16.5223	2434.05	4399.3	8.30547	4.77241	0.768885
pecol000574	Putative Protein	+	114688	114795	35	0	0	3	0	1					0.89201	0.0816558	0.696082	0.150228	1.5455	0.102843	59.2577	27.3833	0.202199	0.0297057	0.196584
pecol000575	Putative Protein	+	114892	115152	86	0.0652047	0.0241903	3	0	5					2.71052	0.0703929	2.11516	0.129507	4.69627	0.0886573	180.064	23.6063	0.614414	0.0256084	0.055771
pecol000576	Putative Protein	+	115201	115233	10	0.026492	0.0135824	0	0	0					1.41542	0	1.10453	0	2.45237	0	94.0287	0	0.320844	0	0
pecol000579	Putative Protein	+	115390	115530	46	0.00180411	0.00180825	3	0	1					2.27057	0	1.77185	0	3.93401	0	150.838	0	0.514688	0	0
pecol000580	Putative Protein	+	115534	115749	71	0.00345	0.00346626	3	0	5					5.78905	0	4.5175	0	10.0302	0	384.576	0	1.31225	0	0
pecol000581	Putative Protein	+	115771	115908	45	0.0320087	0.022598	3	0	2					6.17708	0	4.8203	0	10.7025	0	410.354	0	1.40021	0	0
pecol000582	Putative Protein	+	115930	116085	51	0.0045469	0.00385362	3	0	2					2.5887	0.117773	2.0201	0.216675	4.48521	0.148331	171.972	39.4952	0.586801	0.0428448	0.0977001
pecol000585	Putative Protein	+	116170	116262	30	0.0485225	0.0190659	3	0	0					7.39766	0.197554	5.77279	0.363454	12.8173	0.248813	491.439	66.25	1.67689	0.0718686	0.0573487
pecol000587	Putative Protein	+	116389	116496	35	0.00272161	0.0017769	3	0	0					7.70372	0.170116	6.01162	0.312974	13.3475	0.214255	511.771	57.0486	1.74626	0.0618869	0.0474217
pecol000588	Putative Protein	+	116635	116691	18	0.00376436	0.00615586	0	0	1					1.79255	0	1.39883	0	3.1058	0	119.082	0	0.406333	0	0
pecol000589	Putative Protein	+	116740	116835	31	0.0577422	0.0174261	3	0	1					1.71306	0	1.33679	0	2.96807	0	113.802	0	0.388314	0	0
pecol000590	Putative Protein	+	116866	116991	41	0.00229048	0.00224338	3	0	0					1.62184	0	1.2656	0	2.81001	0	107.741	0	0.367634	0	0
pecol000591	Putative Protein	+	116995	117243	82	0.0571856	0.0518581	3	0	1					1.12942	0	0.881348	0	1.95685	0	75.0294	0	0.256015	0	0
pecol000592	Putative Protein	+	117259	117303	14	0	0	0	0	0					1.47046	0	1.14748	0	2.54774	0	97.6854	0	0.333322	0	0
pecol000593	Putative Protein	+	117370	117423	17	0.000718407	0.000665998	0	0	2					2.48681	0.0408279	1.94059	0.0751138	4.30868	0.0514213	165.203	13.6917	0.563706	0.0148529	0.035257
pecol000595	Putative Protein	+	117538	117795	85	0.915832	0.0182381	2	ssone000687||/inference=coordinates: similar to aa sequence:refseq:wp_001308353.1	3					3.37945	0.284846	2.63717	0.52405	5.85527	0.358753	224.503	95.5232	0.766047	0.103625	0.181007
pecol000597	Putative Protein	+	118315	118353	12	0.000733333	0.00146667	0	0	1					0.623783	0	0.486771	0	1.08077	0	41.4389	0	0.141398	0	0
pecol000599	Putative Protein	+	118750	118806	18	0.000616667	0.000829324	0	0	1					36.2608	51.5076	28.2962	94.762	62.8259	64.872	2408.87	17273.1	8.21953	18.738	3.05046
pecol000600	Putative Protein	+	118870	118902	10	0.00496905	0.00416189	0	0	0					14.2722	46.4993	11.1373	85.5478	24.7281	58.5641	948.123	15593.6	3.23518	16.916	6.99662
pecol000601	Putative Protein	+	119014	119061	15	0	0	0	0	1					22.726	27.8497	17.7343	51.237	39.3752	35.0757	1509.72	9339.42	5.15147	10.1315	2.63166
pecol000604	ampE	+	119242	120135	297	0.817547	0.0541091	6	ampE	5					23.8617	21.6796	18.6205	39.8854	41.343	27.3047	1585.17	7270.27	5.40891	7.88686	1.95111
pecol000605	Putative Protein	+	120142	120234	30	0.0218623	0.0209566	3	0	3					6.80125	0.395109	5.30737	0.726908	11.7839	0.497625	451.818	132.5	1.54169	0.143737	0.124756
pecol000606	Putative Protein	+	120379	120468	29	0.00413992	0.00413477	3	0	1					5.79536	0	4.52243	0	10.0411	0	384.995	0	1.31368	0	0
pecol000607	Putative Protein	+	120604	120717	37	0.00473717	0.00176641	3	0	0					6.88853	0	5.37549	0	11.9351	0	457.617	0	1.56148	0	0
pecol000608	Putative Protein	+	120721	120780	19	0.0100432	0.00512742	0	0	1					4.81685	0	3.75884	0	8.34573	0	319.991	0	1.09187	0	0
pecol000609	Putative Protein	+	120856	121029	57	0.0975113	0.0592635	3	0	2					19.8591	1.05589	15.4971	1.9426	34.4081	1.32986	1319.27	354.095	4.50162	0.384125	0.114181
pecol000610	Putative Protein	+	121309	121455	48	0.0366101	0.0151363	3	0	1					2.89944	0.37495	2.26259	0.689821	5.02361	0.472236	192.615	125.74	0.65724	0.136404	0.277709
pecol000612	Putative Protein	+	121531	121629	32	0.00085	0.00117898	3	0	1					0.5701	0	0.444879	0	0.987761	0	37.8727	0	0.129229	0	0
pecol000613	Putative Protein	+	121723	121797	24	0.00725823	0.00601366	0	0	0					0.324367	0	0.253121	0	0.562002	0	21.5482	0	0.0735268	0	0
pecol000614	Putative Protein	+	121915	121980	21	0.00244048	0.00310666	0	0	3					0.0884638	0	0.069033	0	0.153273	0	5.87679	0	0.0200528	0	0
pecol000616	Putative Protein	+	122965	123006	13	0.00131667	0.00263333	0	0	0					213.202	63.9365	166.373	117.628	369.396	80.5257	14163.4	21441.1	48.3281	23.2596	0.644005
pecol000620	Putative Protein	+	124744	125034	96	0.0252312	0.0142236	3	0	0					882.563	419.607	688.71	771.978	1529.14	528.479	58630.1	140715	200.057	152.649	1.02101
pecol000625	Putative Protein	+	127732	127788	18	0	0	0	0	0					670.177	1.52138	522.974	2.79898	1161.15	1.91612	44520.9	510.194	151.914	0.553464	0.00487505
pecol000627	Putative Protein	+	129424	129483	19	0	0	0	0	1					2.04351	0	1.59466	0	3.54061	0	135.754	0	0.463219	0	0
pecol000628	Putative Protein	+	129511	129636	41	0.0436392	0.0166715	3	0	0					4.44074	0	3.46534	0	7.69407	0	295.006	0	1.00662	0	0
pecol000629	Putative Protein	+	129655	129714	19	0.00664545	0.00510259	0	0	1					2.2057	0	1.72122	0	3.82161	0	146.528	0	0.499983	0	0
pecol000631	Putative Protein	+	129967	129999	10	0.00346746	0.00493575	0	0	0					7.57839	0	5.91382	0	13.1304	0	503.445	0	1.71785	0	0
pecol000632	Putative Protein	+	130006	130104	32	0.0146239	0.0142012	3	0	2					4.30524	0	3.3596	0	7.4593	0	286.004	0	0.975902	0	0
pecol000633	Putative Protein	+	130126	130203	25	0.00127273	0.00254545	3	0	1					0.636259	0	0.496506	0	1.10239	0	42.2677	0	0.144226	0	0
pecol000635	Putative Protein	+	130447	130560	37	0.00226007	0.00374289	3	0	0					2.92784	0.0773581	2.28475	0.142321	5.0728	0.0974298	194.501	25.9421	0.663677	0.0281422	0.0567401
pecol000640	Putative Protein	+	130687	130851	54	0.00107879	0.00215758	3	0	0					1.58055	0.222698	1.23339	0.409712	2.73848	0.28048	104.999	74.6818	0.358276	0.0810156	0.302579
pecol000641	Putative Protein	+	130909	131043	44	0.00288016	0.00321003	3	0	3					5.98277	0	4.66867	0	10.3658	0	397.445	0	1.35616	0	0
pecol000643	Putative Protein	+	131065	131103	12	0.00358162	0.00363959	0	0	0					7.26083	0.339186	5.66601	0.624023	12.5802	0.427192	482.349	113.746	1.64587	0.123393	0.100319
pecol000644	Putative Protein	+	131131	131190	19	0.0021645	0.004329	0	0	0					2.44897	0	1.91106	0	4.24311	0	162.689	0	0.555128	0	0
pecol000647	Putative Protein	+	131518	131634	38	0.622632	0.00366226	2	ssone000738||/inference=coordinates: similar to aa sequence:refseq:wp_001480366.1	0					524.942	447.574	409.64	823.432	909.52	563.704	34872.8	150094	118.993	162.824	1.83099
pecol000649	Putative Protein	+	132178	132234	18	0.0240907	0.0185325	0	0	1					704.406	481.658	549.685	886.138	1220.46	606.63	46794.9	161524	159.673	175.223	1.46841
pecol000653	Putative Protein	+	133432	133482	16	0.00170101	0.00228257	0	0	1					1215.06	726.631	948.176	1336.83	2105.23	915.165	80718.5	243676	275.427	264.342	1.28424
pecol000654	Putative Protein	+	133498	133581	27	0	0	3	0	1					890.619	659.864	694.997	1214	1543.1	831.074	59165.3	221286	201.884	240.053	1.59109
pecol000656	Putative Protein	+	133819	133890	23	0.00047619	0.000952381	0	0	2					1276.13	1203.23	995.83	2213.66	2211.03	1515.42	84775.3	403503	289.27	437.725	2.02482
pecol000658	Putative Protein	+	134254	134331	25	0	0	3	0	1					42.4921	0.263811	33.1588	0.485351	73.6222	0.33226	2822.82	88.4692	9.63202	0.0959723	0.0133327
pecol000659	Putative Protein	+	134359	134427	22	0.000222222	0.000444444	3	0	0					206.918	388.582	161.469	714.901	358.508	489.405	13745.9	130311	46.9037	141.363	4.03289
pecol000660	Putative Protein	+	134449	134484	11	0	0	0	0	0					145.587	453.251	113.609	833.876	252.245	570.853	9671.57	151998	33.0013	164.889	6.68572
pecol000661	Putative Protein	+	134503	134535	10	0.0165644	0.0222362	0	0	0					267.986	732.074	209.124	1346.85	464.316	922.021	17802.8	245501	60.7465	266.322	5.86643
pecol000662	Putative Protein	+	134569	134604	11	0.00025	0.0005	0	0	1					216.893	203.058	169.253	373.579	375.792	255.744	14408.6	68095.5	49.165	73.8707	2.0105
pecol000664	Putative Protein	+	134695	134754	19	0	0	0	0	1					129.163	97.2766	100.793	178.966	223.789	122.516	8580.51	32621.7	29.2784	35.3884	1.61734
pecol000665	Putative Protein	+	134893	135201	102	0.508315	0.0572136	3	0	5					8.5973	0.703984	6.70893	1.29517	14.8958	0.886642	571.133	236.081	1.94882	0.256104	0.175846
pecol000666	Putative Protein	+	135214	135426	70	0.0592368	0.0274935	3	0	2					4.45891	0.172512	3.47952	0.317382	7.72554	0.217273	296.213	57.8521	1.01074	0.0627585	0.0830851
pecol000667	Putative Protein	+	135562	135612	16	0.00235238	0.00237745	0	0	1					4.00689	0.273787	3.12679	0.503705	6.94237	0.344825	266.184	91.8146	0.908273	0.0996015	0.146736
pecol000669	Putative Protein	+	135658	135729	23	0.0024	0.00338887	3	0	2					2.94633	0	2.29918	0	5.10485	0	195.73	0	0.667869	0	0
pecol000671	Putative Protein	+	135832	135876	14	0.015481	0.00575208	0	0	0					1.96783	0	1.5356	0	3.40948	0	130.726	0	0.446063	0	0
pecol000672	Putative Protein	+	135892	136104	70	0.16179	0.0659351	3	0	6					2.23859	0	1.74689	0	3.8786	0	148.713	0	0.507439	0	0
pecol000673	Putative Protein	+	136171	136251	26	0.0196489	0.0126587	3	0	1					4.07261	0.226822	3.17807	0.417299	7.05624	0.285674	270.55	76.0648	0.92317	0.0825158	0.119603
pecol000674	Putative Protein	+	136258	136434	58	0.079369	0.0515751	4	paeru09493	0					3.27666	0	2.55695	0	5.67717	0	217.674	0	0.742746	0	0
pecol000675	Putative Protein	+	136441	136596	51	0.00244048	0.00203498	3	0	2					2.75088	0	2.14666	0	4.76621	0	182.746	0	0.623564	0	0
pecol000676	Putative Protein	+	136723	136770	15	0.00174603	0.00236236	0	0	0					3.16258	0	2.46793	0	5.47952	0	210.095	0	0.716887	0	0
pecol000678	cueO	+	137044	138633	529	0.948913	0.0105863	6	cueO	7					34.471	40.2519	26.8996	74.054	59.7249	50.6957	2289.97	13498.5	7.81382	14.6433	2.50763
pecol000679	Putative Protein	+	138682	138732	16	0.001	0.00133333	0	0	1					11.6391	0	9.08257	0	20.1659	0	773.202	0	2.63832	0	0
pecol000680	Putative Protein	+	138745	138897	50	0.0103427	0.00820379	3	0	1					5.29164	0	4.12934	0	9.16834	0	351.532	0	1.1995	0	0
pecol000681	Putative Protein	+	138901	138981	26	0.0111012	0.00843032	3	0	0					1.89815	0	1.48123	0	3.28875	0	126.097	0	0.430268	0	0
pecol000682	Putative Protein	+	139534	140157	207	0.541546	0.0606001	3	0	7					0.743861	0	0.580474	0	1.28882	0	49.4159	0	0.168617	0	0
pecol000683	Putative Protein	+	140260	140778	172	0.730845	0.0726955	3	0	6					0.961852	0.0707998	0.750584	0.130255	1.66651	0.0891698	63.8974	23.7428	0.21803	0.0257564	0.158072
pecol000685	Putative Protein	+	141331	141402	23	0.0252264	0.0114599	0	0	2					112.326	1.28608	87.6536	2.36609	194.617	1.61977	7461.98	431.287	25.4617	0.467865	0.0245878
pecol000688	Putative Protein	+	141970	142053	27	0.00075	0.0015	3	0	0					100.334	15.2755	78.2957	28.1033	173.839	19.2389	6665.33	5122.64	22.7434	5.55709	0.326949
pecol000689	Putative Protein	+	142081	142122	13	0	0	0	0	1					163.226	3.48204	127.374	6.40614	282.807	4.3855	10843.4	1167.7	36.9998	1.26674	0.0458116
pecol000691	Putative Protein	+	142144	142377	77	0.00461508	0.00521724	3	0	2					73.307	0.430263	57.2053	0.791584	127.012	0.541901	4869.9	144.289	16.6171	0.156526	0.0126044
pecol000692	Putative Protein	+	142393	142428	11	0.0652085	0.0338347	0	0	0					77.5778	1.51063	60.5381	2.77921	134.412	1.90259	5153.62	506.591	17.5852	0.549556	0.041817
pecol000695	Putative Protein	+	142639	142689	16	0.0159313	0.018357	0	0	0					49.0748	3.15576	38.2957	5.80586	85.0276	3.97456	3260.12	1058.28	11.1242	1.14804	0.138094
pecol000697	Putative Protein	+	142786	142851	21	0.00408333	0.00468745	0	0	0					38.5555	130.735	30.0869	240.521	66.8016	164.656	2561.3	43841.9	8.73967	47.5602	7.28176
pecol000698	Putative Protein	+	142870	142944	24	0	0	3	0	1					45.5411	93.7735	35.5382	172.521	78.905	118.104	3025.37	31447	10.3232	34.114	4.42189
pecol000704	Putative Protein	+	143284	143316	10	0	0	0	0	0					20.4351	18.6175	15.9466	34.2519	35.4061	23.4481	1357.54	6243.4	4.63219	6.7729	1.95648
pecol000706	Putative Protein	+	143515	143604	29	0	0	3	0	3					69.8687	90.9156	54.5222	167.263	121.055	114.505	4641.49	30488.6	15.8377	33.0743	2.79439
pecol000708	Putative Protein	+	143665	143832	55	0.105828	0.0485339	3	0	0					49.5007	148.888	38.628	273.919	85.7655	187.519	3288.42	49929.6	11.2207	54.1641	6.4592
pecol000709	Putative Protein	+	144115	144207	30	0	0	3	0	0					61.6297	46.3779	48.093	85.3245	106.78	58.4112	4094.17	15552.8	13.9701	16.8719	1.61604
pecol000710	Putative Protein	+	144433	144468	11	0.0008	0.0016	0	0	0					51.6825	19.4341	40.3306	35.7542	89.5456	24.4765	3433.35	6517.23	11.7153	7.06996	0.807518
pecol000711	Putative Protein	+	144511	144549	12	0.0079373	0.00659776	0	0	0					7.08617	0.301498	5.52972	0.554687	12.2776	0.379726	470.746	101.108	1.60628	0.109683	0.0913702
pecol000712	yadI	+	144577	145017	146	0.589218	0.128015	6	yadI	3					25.2256	25.1933	19.6849	46.3498	43.7061	31.7301	1675.78	8448.59	5.71809	9.16512	2.14474
pecol000714	yadE	+	145081	146310	409	0.865183	0.0533941	6	yadE	10					12.1614	3.28017	9.49018	6.03476	21.071	4.13126	807.902	1100.01	2.75672	1.1933	0.579222
pecol000715	Putative Protein	+	146464	146856	130	0.568555	0.0704514	2	ssone000835||/inference=coordinates: similar to aa sequence:refseq:wp_001438653.1	4					1.9982	0.0467495	1.5593	0.0860082	3.4621	0.0588793	132.744	15.6775	0.452948	0.0170071	0.0502423
pecol000716	yadD	+	146968	147870	300	0.820416	0.0493027	6	yadD	6					22.2315	12.8588	17.3484	23.6571	38.5186	16.1951	1476.88	4312.19	5.0394	4.67791	1.24211
pecol000718	Putative Protein	+	148045	148119	24	0	0	0	0	0					7.96646	0.352753	6.21665	0.648983	13.8028	0.44428	529.225	118.296	1.80582	0.128329	0.0950905
pecol000719	Putative Protein	+	148267	148383	38	0	0	3	0	1					4.44965	0	3.4723	0	7.70951	0	295.598	0	1.00864	0	0
pecol000720	Putative Protein	+	148579	148626	15	0.00102778	0.00138221	0	0	1					2.93958	0.290899	2.29391	0.535186	5.09314	0.366376	195.281	97.5531	0.666337	0.105827	0.212515
pecol000721	Putative Protein	+	148810	149094	94	0.298112	0.0590569	3	0	3					1.47843	0.0644651	1.1537	0.118601	2.56154	0.0811915	98.2146	21.6184	0.335128	0.0234519	0.0936387
pecol000722	Putative Protein	+	149116	149175	19	0.00598787	0.00498563	0	0	0					2.30301	0	1.79716	0	3.99021	0	152.993	0	0.522041	0	0
pecol000723	Putative Protein	+	149194	149580	128	0.606446	0.111033	3	0	1					0.942928	0	0.735816	0	1.63373	0	62.6403	0	0.213741	0	0
pecol000724	Putative Protein	+	149626	149679	17	0.100462	0.0440026	0	0	0					1.60382	3.06209	1.25154	5.63354	2.77879	3.85659	106.544	1026.87	0.363549	1.11396	4.10011
pecol000726	Putative Protein	+	149743	149808	21	0.000181818	0.000363636	0	0	0					0.899381	0	0.701835	0	1.55828	0	59.7474	0	0.20387	0	0
pecol000729	Putative Protein	+	149950	150018	22	0.0171536	0.00910564	0	0	0					0.451293	0	0.352168	0	0.781915	0	29.9802	0	0.102298	0	0
pecol000730	Putative Protein	+	150034	150078	14	0.00144444	0.00288889	0	0	2					0.345992	0	0.269996	0	0.599468	0	22.9848	0	0.0784286	0	0
pecol000731	Putative Protein	+	150160	150240	26	0.00366349	0.00415858	0	0	3					0.408462	1.13411	0.318745	2.0865	0.707706	1.42837	27.1348	380.324	0.0925894	0.412579	5.96258
pecol000733	Putative Protein	+	150379	150420	13	0.00106667	0.00131064	0	0	0					2.61811	0	2.04305	0	4.53616	0	173.925	0	0.593467	0	0
pecol000734	Putative Protein	+	150430	150507	25	0	0	0	0	1					1.24757	0.235546	0.973542	0.433349	2.16154	0.296661	82.8779	78.9903	0.282796	0.0856895	0.405455
pecol000735	Putative Protein	+	150523	150576	17	0.00439957	0.00106168	0	0	0					2.93732	0.517154	2.29215	0.951442	5.08924	0.651336	195.131	173.428	0.665826	0.188136	0.378093
pecol000736	Putative Protein	+	150640	150696	18	0.00466595	0.00308812	0	0	0					1.98035	0.863833	1.54537	1.58925	3.43117	1.08797	131.558	289.687	0.448901	0.314255	0.936742
pecol000740	Putative Protein	+	150931	151026	31	0.0320337	0.0250866	0	0	0					0.233139	0	0.181931	0	0.403939	0	15.4878	0	0.0528474	0	0
pecol000741	Putative Protein	+	151030	151107	25	0.00142857	0.00285714	0	0	1					0.112281	0	0.0876187	0	0.194539	0	7.45901	0	0.0254516	0	0
pecol000742	Putative Protein	+	151255	151308	17	0.0115252	0.0146436	0	0	0					0.486551	0	0.379681	0	0.843003	0	32.3224	0	0.11029	0	0
pecol000745	Putative Protein	+	151648	151731	27	0.000935714	0.00128262	3	0	0					0.335952	0	0.262161	0	0.582073	0	22.3178	0	0.0761528	0	0
pecol000746	Putative Protein	+	151744	152067	107	0.286628	0.0682814	3	0	0					1.15331	0.0567054	0.899985	0.104325	1.99823	0.0714184	76.616	19.0162	0.261429	0.020629	0.105587
pecol000747	Putative Protein	+	152272	152394	40	0.00189683	0.00312868	3	0	2					1.78006	0	1.38908	0	3.08416	0	118.253	0	0.403501	0	0
pecol000748	Putative Protein	+	152452	152487	11	0.00233333	0.00286313	0	0	0					1.91917	0.694074	1.49763	1.27694	3.32518	0.874161	127.494	232.758	0.435034	0.252498	0.776647
pecol000749	Putative Protein	+	152497	152544	15	0	0	0	0	1					17.5158	0.734902	13.6685	1.35205	30.3481	0.925583	1163.61	246.45	3.97045	0.267351	0.0901012
pecol000753	Putative Protein	+	152743	152835	30	0.00991392	0.00938804	3	0	0					0.261586	0	0.20413	0	0.453227	0	17.3776	0	0.0592958	0	0
pecol000754	Putative Protein	+	152947	153036	29	0	0	3	0	1					0.573049	0.20414	0.44718	0.375569	0.99287	0.257106	38.0686	68.4583	0.129897	0.0742643	0.76501
pecol000755	Putative Protein	+	153076	153141	21	0.000571429	0.00114286	0	0	2					0.0884638	0.244967	0.069033	0.450683	0.153273	0.308528	5.87679	82.1499	0.0200528	0.0891171	5.94668
pecol000761	Putative Protein	+	153589	153627	12	0	0	0	0	1					0.249513	0	0.194708	0	0.432309	0	16.5756	0	0.0565591	0	0
pecol000762	Putative Protein	+	153664	153705	13	0.000952381	0.00190476	0	0	1					0.648734	0	0.506242	0	1.124	0	43.0965	0	0.147054	0	0
pecol000763	Putative Protein	+	153718	153762	14	0.0009	0.00111355	0	0	1					0.216245	0	0.168747	0	0.374668	0	14.3655	0	0.0490179	0	0
pecol000766	Putative Protein	+	153940	154017	25	0.00697359	0.00434191	0	0	2					0	0	0	0	0	0	0	0	0	0	0
pecol000769	Putative Protein	+	154426	154509	27	0.000803846	0.00076464	0	0	2					1.15845	0	0.904003	0	2.00715	0	76.958	0	0.262596	0	0
pecol000770	Putative Protein	+	154534	154566	10	0.0712412	0.0335104	0	0	0					0.14744	0	0.115055	0	0.255455	0	9.79466	0	0.0334213	0	0
pecol000771	Putative Protein	+	154567	154671	34	0	0	3	0	1					1.64964	0	1.2873	0	2.85818	0	109.588	0	0.373937	0	0
pecol000774	Putative Protein	+	154774	154833	19	0	0	0	0	0					0.113528	0	0.0885923	0	0.196701	0	7.54189	0	0.0257344	0	0
pecol000775	Putative Protein	+	154834	154869	11	0	0	0	0	0					0	0	0	0	0	0	0	0	0	0	0
pecol000776	Putative Protein	+	154876	154938	20	0.0028381	0.00567619	0	0	0					0.540612	0	0.421868	0	0.936669	0	35.9137	0	0.122545	0	0
pecol000777	Putative Protein	+	155041	155118	25	0.000285714	0.000571429	0	0	2					0.536453	1.62055	0.418623	2.98144	0.929464	2.04103	35.6375	543.453	0.121602	0.589544	6.48729
pecol000778	Putative Protein	+	155140	155223	27	0.0058599	0.00325546	0	0	0					0	0	0	0	0	0	0	0	0	0	0
pecol000779	Putative Protein	+	155353	155397	14	0.00976447	0.0156541	0	0	1					0	0	0	0	0	0	0	0	0	0	0
pecol000780	Putative Protein	+	155515	155628	37	0.00455	0.00719985	3	0	1					0.460943	0.161163	0.359698	0.296502	0.798634	0.202979	30.6212	54.046	0.104486	0.0586297	0.750843
pecol000781	Putative Protein	+	155797	155895	32	0.00381041	0.00302145	3	0	0					1.22866	0	0.958791	0	2.12879	0	81.6221	0	0.278511	0	0
pecol000782	Putative Protein	+	155926	156021	31	0.00820281	0.00817855	3	0	1					1.8347	0	1.43171	0	3.17882	0	121.882	0	0.415886	0	0
pecol000783	Putative Protein	+	156082	156141	19	0.011965	0.0139077	0	0	2					3.7951	2.59666	2.96151	4.77724	6.57542	3.27039	252.114	870.789	0.860264	0.944641	1.46934
pecol000784	Putative Protein	+	156181	156249	22	0.0175266	0.0217281	0	0	0					5.16167	0.340824	4.02792	0.627037	8.94316	0.429256	342.898	114.296	1.17004	0.123989	0.141799
pecol000786	Putative Protein	+	156349	156390	13	0.0105394	0.00492957	0	0	0					0.671903	0	0.524322	0	1.16415	0	44.6357	0	0.152306	0	0
pecol000790	Putative Protein	+	156706	156789	27	0	0	3	0	0					0.289613	0	0.226001	0	0.501787	0	19.2395	0	0.065649	0	0
pecol000791	Putative Protein	+	156931	156969	12	0.00499069	0.00471843	0	0	0					0	0.395717	0	0.728026	0	0.498391	0	132.704	0	0.143958	0
pecol000792	Putative Protein	+	156976	157053	25	0.0183586	0.00900177	0	0	1					0	0	0	0	0	0	0	0	0	0	0
pecol000793	Putative Protein	+	157102	157134	10	0	0	0	0	1					0	0	0	0	0	0	0	0	0	0	0
pecol000794	Putative Protein	+	157213	157251	12	0.0342302	0.0216195	0	0	0					0	1.86552	0	3.43212	0	2.34956	0	625.603	0	0.678661	0
pecol000795	Putative Protein	+	157276	157362	28	0.00127778	0.00162542	0	0	1					0	0	0	0	0	0	0	0	0	0	0
pecol000796	Putative Protein	+	157456	157521	21	0.000545455	0.00109091	0	0	1					0.928869	0	0.724846	0	1.60937	0	61.7063	0	0.210554	0	0
pecol000797	Putative Protein	+	157534	157629	31	0.00676944	0.00877034	3	0	2					1.01365	0	0.791003	0	1.75626	0	67.3383	0	0.229771	0	0
pecol000799	Putative Protein	+	157825	158022	65	0.00843785	0.00599677	3	0	0					1.68573	0	1.31546	0	2.92071	0	111.986	0	0.382117	0	0
pecol000800	Putative Protein	+	158101	158367	88	0.178764	0.0606653	3	0	2					0.732559	0	0.571655	0	1.26924	0	48.6651	0	0.166055	0	0
pecol000801	Putative Protein	+	158704	158910	68	0.0284671	0.0140247	3	0	3					3.3612	0.390528	2.62292	0.71848	5.82364	0.491856	223.29	130.964	0.761909	0.142071	0.249511
pecol000802	Putative Protein	+	159016	159090	24	0.00661356	0.0045311	3	0	0					2.12785	0.244967	1.66047	0.450683	3.68673	0.308528	141.356	82.1499	0.482336	0.0891171	0.247229
pecol000804	Putative Protein	+	159391	159435	14	0.000444444	0.000888889	0	0	0					1.9462	0.408279	1.51872	0.751138	3.37201	0.514213	129.289	136.917	0.441161	0.148529	0.450506
pecol000807	Putative Protein	+	159595	159633	12	0.00130476	0.00178622	0	0	0					7.61015	0.282655	5.9386	0.520019	13.1854	0.355993	505.555	94.7884	1.72505	0.102827	0.0797617
pecol000808	Putative Protein	+	159637	159714	25	0.00976962	0.0095142	3	0	2					37.3646	0.0659528	29.1576	0.121338	64.7383	0.0830651	2482.19	22.1173	8.46973	0.0239931	0.00379057
pecol000811	Putative Protein	+	159952	159996	14	0	0	0	0	0					26.0575	0.310292	20.334	0.570865	45.1475	0.390802	1731.04	104.057	5.90666	0.112882	0.0255723
pecol000813	Putative Protein	+	160189	160269	26	0	0	3	0	1					3.05145	0	2.38121	0	5.28698	0	202.713	0	0.691697	0	0
pecol000814	Putative Protein	+	160315	160458	47	0.00025	0.0005	3	0	2					1.52723	0	1.19178	0	2.64609	0	101.456	0	0.346189	0	0
pecol000815	Putative Protein	+	160555	160656	33	0.00222222	0.00260294	3	0	0					0.257586	0	0.201008	0	0.446295	0	17.1118	0	0.058389	0	0
pecol000818	Putative Protein	+	160738	160845	35	0.00449781	0.00667859	3	0	0					0.225255	0	0.175778	0	0.390279	0	14.9641	0	0.0510603	0	0
pecol000819	Putative Protein	+	160906	161016	36	0.000833333	0.00105409	3	0	1					0.2893	0.165519	0.225756	0.304516	0.501245	0.208465	19.2187	55.5067	0.065578	0.0602143	1.22865
pecol000820	Putative Protein	+	161026	161091	21	0	0	0	0	0					0.545526	0	0.425703	0	0.945185	0	36.2402	0	0.123659	0	0
pecol000821	Putative Protein	+	161242	161277	11	0.00234697	0.00409764	0	0	0					2.51384	0	1.96169	0	4.35551	0	166.999	0	0.569833	0	0
pecol000822	Putative Protein	+	161290	161442	50	0.000933333	0.00186667	3	0	0					4.19133	0	3.27072	0	7.26194	0	278.437	0	0.950082	0	0
pecol000823	Putative Protein	+	161539	161577	12	0.000222222	0.000444444	0	0	0					0.923199	0	0.720421	0	1.59954	0	61.3296	0	0.209269	0	0
pecol000824	Putative Protein	+	161620	161655	11	0	0	0	0	0					1.70293	0.122484	1.32888	0.225341	2.95051	0.154264	113.128	41.075	0.386016	0.0445586	0.154459
pecol000825	Putative Protein	+	161659	161811	50	0.044046	0.0265913	3	0	2					13.1019	0.196935	10.2241	0.362314	22.7005	0.248032	870.38	66.0421	2.96991	0.0716432	0.032279
pecol000827	Putative Protein	+	161890	161970	26	0	0	3	0	1					11.0765	0.898214	8.64361	1.6525	19.1913	1.13127	735.833	301.216	2.51081	0.326763	0.174144
pecol000828	Putative Protein	+	162070	162180	36	0	0	3	0	0					90.2091	4.54845	70.395	8.36809	156.297	5.72861	5992.74	1525.32	20.4484	1.65469	0.108279
pecol000829	Putative Protein	+	162181	162417	78	0.042508	0.0343564	3	0	1					101.823	6.37846	79.4575	11.7349	176.419	8.03343	6764.24	2139.02	23.0809	2.32043	0.134525
pecol000832	Putative Protein	+	162469	162564	31	0.00106753	0.000658655	3	0	3					106.159	7.63992	82.8417	14.0557	183.933	9.6222	7052.34	2562.05	24.064	2.77934	0.154548
pecol000833	Putative Protein	+	162652	162711	19	0.00245238	0.00250578	0	0	1					71.5067	5.80573	55.8005	10.6812	123.893	7.3121	4750.31	1946.95	16.209	2.11208	0.174358
pecol000834	Putative Protein	+	162784	162858	24	0.00315743	0.00268888	0	0	2					98.7503	23.5463	77.0601	43.3196	171.096	29.6557	6560.15	7896.25	22.3845	8.56594	0.512053
pecol000836	Putative Protein	+	162946	163026	26	0.000857143	0.00114286	3	0	2					63.8162	7.09498	49.7992	13.0531	110.569	8.93587	4239.42	2379.31	14.4657	2.5811	0.238755
pecol000837	Putative Protein	+	163063	163110	15	0.00412713	0.0046579	0	0	1					61.1837	34.5404	47.7449	63.5463	106.008	43.5024	4064.54	11583.1	13.869	12.5655	1.21234
pecol000838	Putative Protein	+	163147	163188	13	0	0	0	0	0					43.6274	4.09446	34.0448	7.53284	75.5892	5.15682	2898.24	1373.08	9.88936	1.48953	0.201543
pecol000839	Putative Protein	+	163306	163365	19	0.026641	0.0215125	0	0	0					67.4197	27.6201	52.6112	50.8145	116.812	34.7865	4478.8	9262.41	15.2826	10.048	0.879771
pecol000840	Putative Protein	+	163420	163524	34	0.00669134	0.00954212	3	0	0					69.3868	3.14258	54.1462	5.78162	120.22	3.95797	4609.48	1053.87	15.7284	1.14325	0.0972617
pecol000841	Putative Protein	+	163540	163683	47	0.00155556	0.00311111	3	0	3					76.7736	12.8761	59.9105	23.689	133.019	16.217	5100.2	4318.01	17.4029	4.68422	0.360167
pecol000842	Putative Protein	+	163738	163782	14	0.000685714	0.000859046	0	0	0					64.1598	1.4698	50.0673	2.7041	111.164	1.85117	4262.24	492.9	14.5436	0.534703	0.0491958
pecol000845	Putative Protein	+	164044	164112	22	0.000807692	0.00110238	0	0	1					52.8295	6.65672	41.2257	12.2468	91.533	8.3839	3509.55	2232.34	11.9753	2.42166	0.270592
pecol000846	Putative Protein	+	164176	164292	38	0.0027619	0.0025626	3	0	2					93.1682	12.2421	72.7041	22.5226	161.424	15.4185	6189.32	4105.39	21.1192	4.45357	0.282176
pecol000847	Putative Protein	+	164308	164409	33	0.001	0.002	3	0	1					103.74	5.12991	80.954	9.43783	179.741	6.46093	6891.64	1720.32	23.5156	1.86622	0.106192
pecol000849	Putative Protein	+	164473	164799	108	0.271262	0.073505	3	0	4					65.6442	16.487	51.2256	30.3322	113.736	20.7648	4360.85	5528.92	14.8801	5.99783	0.539357
pecol000850	Putative Protein	+	164818	164940	40	0.0182866	0.0171255	3	0	1					95.3877	63.2673	74.436	116.397	165.27	79.6829	6336.76	21216.7	21.6223	23.0161	1.42436
pecol000852	Putative Protein	+	165013	165081	22	0.000916667	0.00130171	0	0	1					76.6917	24.2944	59.8466	44.696	132.877	30.5979	5094.75	8147.13	17.3843	8.83809	0.680282
pecol000854	Putative Protein	+	165205	165249	14	0	0	0	0	0					60.7864	41.5955	47.4348	76.526	105.319	52.388	4038.14	13949.1	13.7789	15.1321	1.46951
pecol000855	Putative Protein	+	165253	165333	26	0	0	0	0	2					55.9593	6.56876	43.668	12.085	96.9557	8.27311	3717.47	2202.84	12.6847	2.38966	0.252082
pecol000856	Putative Protein	+	165358	165498	46	0.000222222	0.000444444	3	0	3					74.1558	27.9836	57.8677	51.4833	128.483	35.2443	4926.3	9384.32	16.8095	10.1802	0.810383
pecol000861	Putative Protein	+	165913	165951	12	0.000891026	0.00178205	0	0	1					73.9058	21.1049	57.6726	38.8281	128.05	26.5808	4909.69	7077.53	16.7528	7.67778	0.613248
pecol000862	Putative Protein	+	166054	166113	19	0	0	0	0	0					64.4355	18.4338	50.2825	33.9139	111.642	23.2167	4280.56	6181.78	14.6061	6.70606	0.614357
pecol000863	Putative Protein	+	166138	166284	48	0.00219069	0.000952397	3	0	2					106.286	33.1956	82.941	61.0721	184.153	41.8086	7060.79	11132.2	24.0928	12.0763	0.670709
pecol000864	Putative Protein	+	166327	166419	30	0.010639	0.0126651	3	0	1					151.061	54.0825	117.881	99.4992	261.73	68.1149	10035.2	18136.6	34.2422	19.6748	0.76884
pecol000866	Putative Protein	+	166621	166659	12	0.00247576	0.00332974	0	0	1					71.261	21.7079	55.6087	39.9374	123.467	27.3403	4733.98	7279.75	16.1533	7.89715	0.65418
pecol000867	Putative Protein	+	166669	166737	22	0	0	0	0	0					162.31	9.85195	126.659	18.1253	281.221	12.4082	10782.6	3303.86	36.7922	3.58406	0.130349
pecol000868	Putative Protein	+	166786	166848	20	0	0	0	0	1					116.154	41.2129	90.6414	75.822	201.25	51.9061	7716.32	13820.7	26.3296	14.9929	0.761954
pecol000870	Putative Protein	+	166903	166995	30	0.00128889	0.00257778	3	0	1					135.355	20.1347	105.625	37.0432	234.518	25.359	8991.87	6752.2	30.682	7.32485	0.31945
pecol000871	Putative Protein	+	166999	167229	76	0.0041386	0.00237035	3	0	1					142.553	16.8232	111.242	30.9508	246.989	21.1882	9470.03	5641.67	32.3136	6.12015	0.253434
pecol000873	Putative Protein	+	167392	167541	49	0.00775267	0.00747115	3	0	1					75.9603	207.737	59.2758	382.188	131.61	261.638	5046.17	69664.8	17.2185	75.5731	5.87299
pecol000874	Putative Protein	+	167572	167742	56	0.00252243	0.00160475	3	0	0					144.986	95.0904	113.141	174.944	251.205	119.763	9631.69	31888.6	32.8652	34.5931	1.40845
pecol000875	Putative Protein	+	167806	167853	15	0	0	0	0	0					114.36	82.2325	89.2409	151.289	198.141	103.569	7597.1	27576.7	25.9228	29.9155	1.5442
pecol000876	Putative Protein	+	167866	167901	11	0	0	0	0	0					85.9032	19.5974	67.0348	36.0546	148.837	24.6822	5706.69	6572	19.4724	7.12937	0.489915
pecol000878	Putative Protein	+	167935	168030	31	0.000777778	0.00108866	3	0	2					104.639	114.247	81.6552	210.187	181.298	143.89	6951.33	38312.7	23.7193	41.562	2.34467
pecol000879	Putative Protein	+	168115	168165	16	0.00624928	0.00402765	0	0	0					109.56	37.9123	85.4953	69.7498	189.824	47.7492	7278.24	12713.9	24.8348	13.7922	0.743123
pecol000880	Putative Protein	+	168172	168579	135	0.49332	0.062892	3	0	0					78.3108	54.6584	61.1101	100.559	135.682	68.8402	5202.32	18329.7	17.7513	19.8843	1.49888
pecol000881	Putative Protein	+	168622	168708	28	0.00146667	0.0024164	3	0	1					106.605	27.4532	83.1895	50.5076	184.705	34.5764	7081.94	9206.46	24.165	9.98726	0.553029
pecol000882	Putative Protein	+	168712	168801	29	0	0	0	0	0					116.004	16.6006	90.5244	30.5413	200.991	20.9079	7706.37	5567.03	26.2957	6.03917	0.307313
pecol000883	Putative Protein	+	168820	168861	13	0	0	0	0	0					63.3906	15.5029	49.467	28.5218	109.831	19.5254	4211.14	5198.92	14.3692	5.63984	0.525195
pecol000884	Putative Protein	+	168886	168930	14	0	0	0	0	0					117.313	44.5514	91.5454	81.9642	203.257	56.1109	7793.28	14940.3	26.5922	16.2074	0.815545
pecol000885	Putative Protein	+	168940	169053	37	0.00163492	0.00252056	3	0	0					104.677	31.7878	81.6848	58.482	181.364	40.0355	6953.85	10660	23.7279	11.5641	0.652141
pecol000886	Putative Protein	+	169081	169158	25	0	0	3	0	0					200.147	65.5853	156.185	120.662	346.777	82.6023	13296.1	21994.1	45.3689	23.8594	0.703703
pecol000888	Putative Protein	+	169195	169230	11	0.00146753	0.00198476	0	0	0					390.673	56.8733	304.863	104.634	676.884	71.6298	25953.1	19072.5	88.557	20.69	0.312627
pecol000889	Putative Protein	+	169261	169293	10	0	0	0	0	0					385.437	79.8594	300.777	146.923	667.811	100.58	25605.2	26780.9	87.3699	29.0522	0.444943
pecol000891	Putative Protein	+	169357	169473	38	0.00360087	0.00370192	3	0	4					339.529	47.9634	264.953	88.2414	588.272	60.4081	22555.5	16084.5	76.9638	17.4487	0.303364
pecol000892	Putative Protein	+	169486	169566	26	0	0	3	0	1					313.158	86.1923	244.374	158.574	542.581	108.556	20803.6	28904.6	70.9861	31.356	0.591066
pecol000893	Putative Protein	+	169573	169824	83	0.0162147	0.0259122	3	0	2					236.348	15.433	184.435	28.393	409.499	19.4372	15701	5175.45	53.5748	5.61438	0.140226
pecol000894	Putative Protein	+	170113	170217	34	0.000142857	0.000285714	3	0	3					34.559	16.1539	26.9682	29.7193	59.8773	20.3452	2295.81	5417.2	7.83376	5.87664	1.0038
pecol000896	Putative Protein	+	170278	170331	17	0.000333333	0.000666667	0	0	0					60.08	3.27984	46.8836	6.03414	104.095	4.13084	3991.21	1099.9	13.6188	1.19318	0.117234
pecol000897	fhuD	+	170572	171465	297	0.982733	0.0100631	6	fhuD	4					17.985	4.38146	14.0346	8.06087	31.1609	5.51829	1194.77	1469.33	4.07679	1.59394	0.523168
pecol000898	Putative Protein	+	171475	171510	11	0.0002	0.0004	0	0	0					13.7586	2.98044	10.7365	5.48331	23.8382	3.75375	914.005	999.491	3.11876	1.08426	0.465198
pecol000901	Putative Protein	+	171739	171852	37	0.00202078	0.00252782	3	0	2					25.6591	3.40376	20.0232	6.26212	44.4573	4.28691	1704.58	1141.45	5.81636	1.23826	0.284871
pecol000902	Putative Protein	+	171853	171894	13	0.000333333	0.000666667	0	0	0					14.8514	3.49954	11.5893	6.43833	25.7316	4.40754	986.602	1173.57	3.36648	1.2731	0.506029
pecol000903	Putative Protein	+	171967	172011	14	0.00652542	0.00397776	0	0	0					32.7395	2.13938	25.5483	3.93596	56.7247	2.69447	2174.94	717.443	7.42131	0.778289	0.140329
pecol000904	Putative Protein	+	172033	172068	11	0.00614044	0.00672868	0	0	0					27.8685	0.673661	21.7473	1.23938	48.2853	0.848451	1851.35	225.912	6.31718	0.245072	0.0519109
pecol000905	Putative Protein	+	172111	172206	31	0.00131515	0.00148028	3	0	2					26.8718	6.34619	20.9695	11.6755	46.5583	7.99279	1785.14	2128.2	6.09124	2.30869	0.507163
pecol000907	Putative Protein	+	172405	172464	19	0.00255714	0.00256912	0	0	1					28.6416	5.02183	22.3506	9.239	49.6247	6.32481	1902.71	1684.07	6.49242	1.8269	0.376527
pecol000908	Putative Protein	+	172477	172539	20	0.00366667	0.00733333	0	0	2					35.1398	3.10292	27.4214	5.70865	60.8835	3.90802	2334.39	1040.57	7.96541	1.12882	0.189628
pecol000909	Putative Protein	+	172564	172620	18	0	0	0	0	1					28.4589	2.56571	22.208	4.72031	49.3083	3.23142	1890.58	860.413	6.45101	0.933384	0.193607
pecol000910	Putative Protein	+	172657	172704	15	0	0	0	0	0					26.9022	1.36263	20.9932	2.50692	46.611	1.71618	1787.16	456.959	6.09813	0.495714	0.108773
pecol000912	Putative Protein	+	172795	172842	15	0.00025	0.0005	0	0	1					29.4566	3.5061	22.9865	6.4504	51.0368	4.4158	1956.85	1175.77	6.67716	1.27549	0.255607
pecol000913	Putative Protein	+	172876	172920	14	0	0	0	0	1					17.4077	0.457273	13.5842	0.841275	30.1608	0.575918	1156.42	153.347	3.94594	0.166352	0.0564112
pecol000921	Putative Protein	+	173311	173427	38	0	0	3	0	1					22.1235	1.98486	17.2641	3.65169	38.3314	2.49986	1469.7	665.625	5.01491	0.722077	0.192668
pecol000922	Putative Protein	+	173509	173697	62	0.0344648	0.0438911	3	0	0					7.90323	0.610474	6.16731	1.12313	13.6932	0.76887	525.025	204.723	1.79149	0.222085	0.16588
pecol000923	Putative Protein	+	173731	174105	124	0.678578	0.0945034	3	0	3					1.96696	0	1.53492	0	3.40798	0	130.669	0	0.445867	0	0
pecol000924	Putative Protein	+	174295	174354	19	0	0	0	0	0					0.664953	0	0.518898	0	1.1521	0	44.1739	0	0.15073	0	0
pecol000925	Putative Protein	+	174448	174636	62	0.0435772	0.0269018	3	0	4					1.31806	0.0972093	1.02855	0.178842	2.28369	0.122432	87.5611	32.5992	0.298776	0.0353639	0.158381
pecol000926	Putative Protein	+	174679	175095	138	0.480778	0.054754	3	0	0					11.3715	44.355	8.8738	81.6028	19.7024	55.8635	755.429	14874.5	2.57767	16.136	8.37636
pecol000929	Putative Protein	+	175240	175344	34	0.000222222	0.000444444	3	0	1					38.3958	11.7864	29.9623	21.6843	66.5249	14.8446	2550.7	3952.59	8.70348	4.28781	0.65922
pecol000930	Putative Protein	+	175381	175497	38	0.00405198	0.0061079	3	0	1					19.8113	17.5058	15.4598	32.2065	34.3253	22.0479	1316.1	5870.56	4.49079	6.36845	1.89757
pecol000931	Putative Protein	+	175504	175611	35	0	0	3	0	2					30.4725	13.8679	23.7793	25.5137	52.7969	17.4661	2024.34	4650.6	6.90744	5.04502	0.977313
pecol000932	Putative Protein	+	175615	175743	42	0.00242496	0.00270498	3	0	1					23.4676	6.06152	18.313	11.1518	40.6602	7.63426	1558.99	2032.73	5.31958	2.20513	0.554683
pecol000933	Putative Protein	+	175765	175821	18	0.000581818	0.000791692	0	0	1					23.3203	18.5144	18.1981	34.0621	40.405	23.3182	1549.21	6208.81	5.28619	6.73538	1.70493
pecol000934	Putative Protein	+	175822	175875	17	0.00226337	0.00273184	0	0	2					27.2829	15.0791	21.2903	27.742	47.2706	18.9916	1812.45	5056.79	6.18442	5.48565	1.18691
pecol000935	Putative Protein	+	175891	175986	31	0.00192381	0.00308263	3	0	1					26.5373	6.37681	20.7084	11.7318	45.9788	8.03136	1762.92	2138.47	6.01542	2.31983	0.516034
pecol000936	Putative Protein	+	175993	176064	23	0	0	3	0	0					33.3828	4.74624	26.0504	8.73198	57.8393	5.97772	2217.67	1591.66	7.56714	1.72664	0.305323
pecol000937	Putative Protein	+	176176	176325	49	0.00403593	0.00373908	3	0	0					44.6848	11.3861	34.8699	20.9477	77.4214	14.3404	2968.49	3818.33	10.1291	4.14216	0.5472
pecol000939	Putative Protein	+	176452	176613	53	0.0207466	0.0287623	3	0	2					179.273	187.087	139.896	344.197	310.61	235.629	11909.4	62739.7	40.6372	68.0607	2.2411
pecol000941	Putative Protein	+	176725	176775	16	0.000555556	0.00111111	0	0	0					284.737	340.274	222.195	626.025	493.338	428.563	18915.6	114111	64.5436	123.789	2.56635
pecol000943	Putative Protein	+	176860	176901	13	0	0	0	0	1					367.577	355.57	286.84	654.166	636.868	447.828	24418.8	119241	83.3217	129.353	2.07734
pecol000944	Putative Protein	+	176959	177036	25	0.00105714	0.0016601	3	0	0					55.7911	26.9558	43.5368	49.5925	96.6643	33.9499	3706.3	9039.65	12.6466	9.80631	1.03757
pecol000945	Putative Protein	+	177043	177075	10	0.00108658	0.00217316	0	0	0					11.6477	0	9.08934	0	20.181	0	773.778	0	2.64028	0	0
pecol000946	Putative Protein	+	177142	177192	16	0.00619286	0.00417962	0	0	0					4.5793	0	3.57347	0	7.93414	0	304.211	0	1.03803	0	0
pecol000947	Putative Protein	+	177466	177564	32	0.00526991	0.00725651	3	0	0					3.33213	0.103926	2.60024	0.191199	5.77329	0.13089	221.359	34.8515	0.755321	0.0378073	0.0669779
pecol000948	Putative Protein	+	177673	177711	12	0.00101299	0.0014236	0	0	0					0	0	0	0	0	0	0	0	0	0	0
pecol000949	Putative Protein	+	177715	177747	10	0.00690748	0.00463046	0	0	0					0	0	0	0	0	0	0	0	0	0	0
pecol000950	Putative Protein	+	177835	177867	10	0.00378355	0.00206581	0	0	1					0.737198	0	0.575275	0	1.27728	0	48.9733	0	0.167106	0	0
pecol000952	Putative Protein	+	178132	178323	63	0.00585498	0.0098948	3	0	1					1.52047	0	1.1865	0	2.63438	0	101.007	0	0.344657	0	0
pecol000953	Putative Protein	+	178411	178446	11	0	0	0	0	0					0.864979	0	0.674989	0	1.49867	0	57.462	0	0.196072	0	0
pecol000955	Putative Protein	+	178570	178824	84	0.0205555	0.0112977	3	0	2					1.22115	0	0.952925	0	2.11577	0	81.1228	0	0.276807	0	0
pecol000957	Putative Protein	+	178933	179055	40	0	0	3	0	2					1.19462	0	0.932225	0	2.06981	0	79.3606	0	0.270794	0	0
pecol000958	Putative Protein	+	179098	179181	27	0	0	3	0	0					0.0231691	0.218721	0.0180801	0.402396	0.040143	0.275471	1.53916	73.3482	0.00525192	0.0795688	20.2728
pecol000959	Putative Protein	+	179575	179637	20	0	0	0	0	1					20.4969	10.067	15.9948	18.5209	35.5132	12.679	1361.64	3375.97	4.6462	3.66229	1.05473
pecol000962	Putative Protein	+	180019	180069	16	0	0	0	0	0					18.6606	27.4075	14.5619	50.4235	32.3316	34.5188	1239.66	9191.13	4.22996	9.97063	3.1541
pecol000965	Putative Protein	+	180649	180723	24	0.00112879	0.00225758	3	0	1					28.5313	3.36095	22.2645	6.18337	49.4337	4.233	1895.38	1127.1	6.46742	1.22269	0.252972
pecol000968	Putative Protein	+	180853	180966	37	0.012688	0.00819701	3	0	3					153.033	520.382	119.42	957.381	265.146	655.402	10166.2	174510	34.6892	189.311	7.30245
pecol000969	Putative Protein	+	182404	182547	47	0.00336825	0.00412562	3	0	0					34.5045	12.427	26.9257	22.8628	59.7829	15.6513	2292.19	4167.4	7.82142	4.52084	0.773431
pecol000970	Putative Protein	+	182551	182664	37	0	0	3	0	1					46.3589	26.5274	36.1763	48.8042	80.3219	33.4103	3079.7	8895.97	10.5085	9.65044	1.22883
pecol000971	Putative Protein	+	182680	182736	18	0.000555556	0.000702728	0	0	1					38.2582	13.6279	29.8549	25.0722	66.2866	17.1639	2541.56	4570.13	8.6723	4.95773	0.764956
pecol000973	Putative Protein	+	182749	182793	14	0.00130556	0.00162826	0	0	0					67.49	13.2936	52.666	24.4571	116.934	16.7428	4483.47	4458	15.2985	4.83609	0.422994
pecol000974	Putative Protein	+	182965	183039	24	0	0	3	0	2					61.9801	17.4123	48.3663	32.0345	107.387	21.9301	4117.44	5839.22	14.0495	6.33444	0.603303
pecol000976	Putative Protein	+	183118	183165	15	0.00151648	0.00238378	0	0	0					25.4223	3.30706	19.8383	6.08422	44.0469	4.16512	1688.84	1109.02	5.76267	1.20308	0.279357
pecol000977	Putative Protein	+	183241	183330	29	0.0005	0.001	3	0	2					27.0414	14.0775	21.1018	25.8992	46.8522	17.73	1796.41	4720.88	6.12969	5.12126	1.11796
pecol000978	Putative Protein	+	183358	183405	15	0.0130887	0.0139925	0	0	1					25.4223	8.91069	19.8383	16.3936	44.0469	11.2227	1688.84	2988.2	5.76267	3.24163	0.752712
pecol000979	Putative Protein	+	183463	183546	27	0.000142857	0.000285714	3	0	0					18.6164	3.3683	14.5273	6.19689	32.2549	4.24225	1236.72	1129.56	4.21992	1.22536	0.388551
pecol000980	Putative Protein	+	183553	183675	40	0.000285714	0.000571429	3	0	1					24.6677	12.4097	19.2495	22.8309	42.7395	15.6296	1638.72	4161.6	5.59163	4.51454	1.08035
pecol000981	Putative Protein	+	183682	183723	13	0	0	0	0	0					2.20106	0	1.71761	0	3.81358	0	146.22	0	0.498932	0	0
pecol000985	Putative Protein	+	184141	184338	65	0.00509704	0.00531834	3	0	2					3.47957	0.0927907	2.7153	0.170713	6.02875	0.116866	231.154	31.1174	0.788743	0.0337565	0.0572677
pecol000986	Putative Protein	+	184339	184377	12	0.00190476	0.00238624	0	0	0					2.02106	0	1.57714	0	3.5017	0	134.262	0	0.458129	0	0
pecol000987	Putative Protein	+	184480	184680	66	0.0101548	0.00892154	3	0	1					3.61161	0.457029	2.81833	0.840826	6.25751	0.575611	239.925	153.265	0.818672	0.166263	0.271753
pecol000988	Putative Protein	+	184711	184806	31	0.00219091	0.00438182	3	0	2					1.82456	0.099518	1.4238	0.18309	3.16126	0.125339	121.209	33.3734	0.413589	0.0362038	0.117132
pecol000989	Putative Protein	+	184843	184896	17	0.000222222	0.000444444	0	0	2					1.42361	1.56507	1.11092	2.87936	2.46656	1.97115	94.5729	524.847	0.322701	0.569359	2.36088
pecol000990	Putative Protein	+	184921	184962	13	0.0261721	0.016934	0	0	2					0.417043	0.122484	0.325441	0.225341	0.722574	0.154264	27.7049	41.075	0.0945345	0.0445586	0.630709
pecol000991	Putative Protein	+	185020	185151	43	0.0109817	0.00940972	3	0	1					4.48954	0.0278372	3.50342	0.051214	7.77861	0.0350599	298.247	9.33522	1.01768	0.0101269	0.0133155
pecol000992	Putative Protein	+	185227	185346	39	0.00588137	0.00587382	3	0	0					0.583861	0	0.455617	0	1.0116	0	38.7868	0	0.132348	0	0
pecol000995	Putative Protein	+	185626	185742	38	0.00246245	0.00233153	3	0	2					0.232879	0	0.181728	0	0.403488	0	15.4705	0	0.0527885	0	0
pecol000996	Putative Protein	+	185821	185871	16	0.000666667	0.00133333	0	0	0					0.725056	0	0.565799	0	1.25624	0	48.1667	0	0.164354	0	0
pecol000997	Putative Protein	+	185947	186000	17	0.00141991	0.000826216	0	0	0					1.22539	0	0.956234	0	2.12312	0	81.4045	0	0.277768	0	0
pecol000999	Putative Protein	+	186295	186345	16	0.000422222	0.000518307	0	0	0					4.40758	0.0144099	3.43947	0.0265108	7.63661	0.0181487	292.803	4.83235	0.9991	0.00524218	0.00702087
pecol001000	Putative Protein	+	186436	186519	27	0.0153829	0.0136164	3	0	0					2.34008	0	1.82609	0	4.05444	0	155.455	0	0.530444	0	0
pecol001002	Putative Protein	+	186655	186930	91	0.0204228	0.014419	3	0	2					4.29434	0.0665672	3.3511	0.122468	7.44041	0.083839	285.28	22.3234	0.973432	0.0242166	0.0332886
pecol001003	Putative Protein	+	187012	187128	38	0.00352981	0.00416659	3	0	1					2.90267	0.15703	2.26511	0.288899	5.02919	0.197774	192.829	52.6602	0.657971	0.0571264	0.116176
pecol001004	Putative Protein	+	187141	187236	31	0.001	0.00133333	3	0	0					2.14893	0	1.67693	0	3.72326	0	142.757	0	0.487115	0	0
pecol001005	Putative Protein	+	187339	187485	48	0.00591212	0.00590126	3	0	1					3.10466	0	2.42273	0	5.37916	0	206.247	0	0.703757	0	0
pecol001006	Putative Protein	+	187549	187674	41	0	0	3	0	0					2.38642	0	1.86225	0	4.13473	0	158.534	0	0.540948	0	0
pecol001008	Putative Protein	+	187921	187995	24	0	0	3	0	2					3.03608	0	2.36921	0	5.26034	0	201.692	0	0.688211	0	0
pecol001009	Putative Protein	+	188344	188409	21	0.000333333	0.000666667	0	0	0					3.052	0.556744	2.38164	1.02428	5.28793	0.701199	202.749	186.704	0.691821	0.202539	0.391744
pecol001010	Putative Protein	+	188581	188685	34	0.00143648	0.00123887	3	0	2					1.54769	0	1.20775	0	2.68155	0	102.816	0	0.350828	0	0
pecol001011	Putative Protein	+	188740	188952	70	0.00830481	0.00748195	3	0	2					0.342641	0	0.267381	0	0.593664	0	22.7622	0	0.0776692	0	0
pecol001012	Putative Protein	+	189076	189315	79	0.00582698	0.00244416	3	0	1					1.11501	0.0612419	0.870103	0.112671	1.93188	0.0771319	74.0721	20.5375	0.252749	0.0222793	0.117951
pecol001014	Putative Protein	+	189376	189531	51	0.0102027	0.00918182	3	0	0					2.15829	0.117773	1.68423	0.216675	3.73947	0.148331	143.379	39.4952	0.489236	0.0428448	0.117184
pecol001015	Putative Protein	+	189610	189651	13	0	0	0	0	0					6.20931	0.139981	4.84546	0.257533	10.7583	0.176301	412.495	46.9428	1.40751	0.0509241	0.0484126
pecol001018	Putative Protein	+	190633	190731	32	0.00394439	0.00357764	3	0	0					4316.37	27.7407	3368.29	51.0364	7478.59	34.9384	286744	9302.86	978.426	10.0918	0.0138016
pecol001019	Putative Protein	+	190786	190884	32	0	0	3	0	2					1525.12	24173.9	1190.14	44474.4	2642.45	30446.2	101317	8.10674e+06	345.712	8794.27	34.0387
pecol001021	Putative Protein	+	190990	191040	16	0.0119777	0.00895086	0	0	0					3006.2	17219.2	2345.89	31679.4	5208.57	21687	199707	5.77447e+06	681.438	6264.21	12.3006
pecol001022	Putative Protein	+	191104	191190	28	0.0297919	0.0257934	3	0	1					2536.22	4256.35	1979.14	7830.69	4394.27	5360.72	168485	1.42737e+06	574.904	1548.43	3.60399
pecol001024	Putative Protein	+	191233	191430	65	0.116674	0.0562981	3	0	4					3323.56	3880.17	2593.55	7138.6	5758.43	4886.93	220790	1.30122e+06	753.377	1411.57	2.50714
pecol001027	Putative Protein	+	191641	191730	29	0.000857143	0.00171429	3	0	1					1699.58	1771.53	1326.27	3259.2	2944.7	2231.18	112906	594084	385.256	644.468	2.23841
pecol001030	Putative Protein	+	191833	191883	16	0.00106667	0.00213333	0	0	0					492.561	397.251	384.371	730.849	853.416	500.323	32721.6	133218	111.653	144.516	1.73195
pecol001031	Putative Protein	+	192193	192273	26	0	0	3	0	1					566.381	160.172	441.977	294.68	981.317	201.731	37625.6	53713.9	128.386	58.2694	0.60731
pecol001034	Putative Protein	+	192655	192753	32	0.00239683	0.00213691	3	0	1					1080.89	14.7352	843.475	27.1093	1872.76	18.5584	71805.3	4941.44	245.014	5.36053	0.0292756
pecol001037	Putative Protein	+	192916	193083	55	0.0113334	0.00810752	3	0	1					1056.35	2383.16	824.329	4384.46	1830.25	3001.5	70175.3	799194	239.452	866.974	4.8448
pecol001038	Putative Protein	+	193465	193524	19	0.00354185	0.00426833	0	0	0					136.072	11.7217	106.184	21.5652	235.76	14.763	9039.49	3930.87	30.8445	4.26425	0.184992
pecol001039	Putative Protein	+	193558	193611	17	0	0	0	0	0					42.3479	27.3547	33.0463	50.3263	73.3724	34.4522	2813.24	9173.41	9.59934	9.95141	1.38718
pecol001040	Putative Protein	+	193612	193650	12	0.0117203	0.007485	0	0	0					41.519	35.9348	32.3995	66.1117	71.9362	45.2586	2758.18	12050.8	9.41144	13.0728	1.85866
pecol001042	Putative Protein	+	193693	193758	21	0.00641855	0.00563538	0	0	0					35.3265	65.1836	27.5672	119.923	61.2071	82.0964	2346.8	21859.4	8.00774	23.7133	3.9625
pecol001043	Putative Protein	+	193759	193812	17	0.00205786	0.00367806	0	0	1					39.2664	48.7485	30.6417	89.6859	68.0334	61.397	2608.53	16347.8	8.90083	17.7343	2.66607
pecol001044	Putative Protein	+	193822	193938	38	0.0004	0.0008	3	0	2					47.316	21.3247	36.9232	39.2325	81.9802	26.8577	3143.28	7151.26	10.7255	7.75776	0.967848
pecol001045	Putative Protein	+	194038	194124	28	0.00246032	0.00432283	3	0	0					39.5169	15.3823	30.8371	28.2998	68.4673	19.3734	2625.17	5158.45	8.9576	5.59594	0.835929
pecol001046	Putative Protein	+	194218	194268	16	0.00296142	0.00385607	0	0	1					49.838	29.2952	38.8913	53.8964	86.3499	36.8963	3310.82	9824.17	11.2972	10.6574	1.26231
pecol001047	Putative Protein	+	194317	194391	24	0	0	3	0	2					82.3763	13.0029	64.2826	23.9223	142.726	16.3766	5472.39	4360.52	18.6729	4.73034	0.338976
pecol001049	Putative Protein	+	194440	194475	11	0.00317094	0.00634188	0	0	0					52.5745	16.7599	41.0267	30.8342	91.0911	21.1084	3492.61	5620.43	11.9175	6.0971	0.684584
pecol001050	Putative Protein	+	194527	194598	23	0.00116667	0.00177561	0	0	2					48.0739	9.27814	37.5146	17.0696	83.2933	11.6855	3193.63	3111.43	10.8973	3.37531	0.414461
pecol001051	Putative Protein	+	194641	194700	19	0.000730159	0.000928809	0	0	2					115.588	34.4179	90.1996	63.321	200.269	43.3481	7678.72	11542.1	26.2013	12.521	0.639444
pecol001055	Putative Protein	+	195346	195381	11	0	0	0	0	0					410.946	148.695	320.683	273.565	712.009	187.276	27299.8	49865	93.1524	54.0941	0.777041
pecol001056	Putative Protein	+	195520	195579	19	0.000666667	0.00133333	0	0	1					215.38	12.2729	168.072	22.5792	373.169	15.4572	14308	4115.71	48.8218	4.46477	0.122369
pecol001057	Putative Protein	+	195664	195816	50	0.0134197	0.00892676	3	0	2					279.776	79.3887	218.324	146.057	484.743	99.9871	18586	26623	63.4191	28.8809	0.609368
pecol001058	Putative Protein	+	195844	195933	29	0.0127631	0.0108329	3	0	1					223.424	16.519	174.35	30.3911	387.107	20.805	14842.4	5539.64	50.6453	6.00946	0.158776
pecol001059	Putative Protein	+	195943	196020	25	0.00405783	0.00474396	3	0	3					238.048	57.3412	185.761	105.494	412.444	72.2192	15813.9	19229.4	53.9602	20.8603	0.51729
pecol001060	Putative Protein	+	196132	196170	12	0.0005	0.001	0	0	0					287.439	49.7096	224.304	91.454	498.02	62.6074	19095.1	16670.1	65.1561	18.0839	0.371386
pecol001061	Putative Protein	+	196288	196401	37	0.00507785	0.00696299	3	0	1					268.209	43.0563	209.298	79.2135	464.701	54.2278	17817.6	14438.9	60.797	15.6635	0.344742
pecol001064	Putative Protein	+	198034	198192	52	0.000285714	0.000571429	3	0	2					528.559	226.618	412.463	416.924	915.787	285.417	35113.1	75996.4	119.813	82.4417	0.92073
pecol001065	Putative Protein	+	198208	198243	11	0	0	0	0	0					448.627	287.163	350.087	528.313	777.295	361.671	29803	96300.3	101.694	104.468	1.3746
pecol001067	Putative Protein	+	198280	198381	33	0.000333333	0.000666667	3	0	1					600.394	331.268	468.519	609.456	1040.25	417.22	39885.2	111091	136.096	120.513	1.18488
pecol001069	Putative Protein	+	198442	198507	21	0.00075	0.0015	0	0	0					385.613	214.58	300.915	394.778	668.118	270.256	25616.9	71959.6	87.4101	78.0625	1.195
pecol001071	Putative Protein	+	198595	198669	24	0.000422222	0.000518307	0	0	0					598.522	287.729	467.059	529.354	1037.01	362.384	39760.8	96490	135.672	104.673	1.03237
pecol001073	Putative Protein	+	198757	198789	10	0.0121872	0.00931962	0	0	0					623.522	476.439	486.567	876.537	1080.32	600.058	41421.6	159774	141.339	173.325	1.64092
pecol001075	Putative Protein	+	198844	198945	33	0.00719762	0.0131808	3	0	2					666.899	104.111	520.416	191.54	1155.48	131.124	44303.2	34913.7	151.171	37.8748	0.33525
pecol001076	Putative Protein	+	198949	199095	48	0.000222222	0.000444444	3	0	3					562.466	179.671	438.922	330.553	974.534	226.289	37365.5	60252.8	127.499	65.3629	0.685984
pecol001077	Putative Protein	+	199111	199182	23	0.00025	0.0005	0	0	2					607.391	453.353	473.979	834.064	1052.37	570.982	40350	152032	137.682	164.926	1.60288
pecol001078	Putative Protein	+	199210	199242	10	0.0378594	0.0286208	0	0	1					553.341	348.811	431.801	641.732	958.724	439.315	36759.3	116974	125.43	126.895	1.35372
pecol001080	Putative Protein	+	199288	199347	19	0.0012	0.00124007	0	0	1					665.131	425.521	519.037	782.859	1152.41	535.928	44185.8	142699	150.77	154.801	1.37387
pecol001082	Putative Protein	+	199384	199467	27	0	0	3	0	2					559.163	391.948	436.344	721.093	968.811	493.644	37146.1	131440	126.75	142.587	1.5053
pecol001083	Putative Protein	+	199504	199713	69	0.0199111	0.00648258	3	0	3					546.234	242.056	426.255	445.326	946.411	304.86	36287.2	81173.5	123.819	88.0579	0.95163
pecol001084	Putative Protein	+	199780	199851	23	0	0	0	0	0					535.408	238.17	417.808	438.177	927.654	299.966	35568.1	79870.3	121.365	86.6441	0.955284
pecol001085	Putative Protein	+	199885	200046	53	0	0	3	0	3					553.767	424.193	432.133	780.416	959.462	534.255	36787.6	142253	125.527	154.318	1.64501
pecol001086	Putative Protein	+	200065	200394	109	0.285415	0.0788564	3	0	3					650.789	177.428	507.846	326.426	1127.56	223.464	43233	59500.5	147.52	64.5467	0.585481
pecol001092	Putative Protein	+	202228	202296	22	0.0035032	0.00662848	0	0	3					307.091	448.844	239.639	825.769	532.069	565.303	20400.6	150520	69.6107	163.286	3.13877
pecol001093	Putative Protein	+	202363	202434	23	0.000844444	0.00103661	0	0	2					519.285	1389.88	405.225	2557.06	899.718	1750.51	34496.9	466098	117.71	505.628	5.74784
pecol001096	Putative Protein	+	202564	202692	42	0.00168254	0.00213337	3	0	1					416.585	382.89	325.084	704.428	721.78	482.236	27674.5	128402	94.4307	139.292	1.97379
pecol001098	Putative Protein	+	202711	202785	24	0.00166667	0.00333333	0	0	2					396.428	101.652	309.354	187.015	686.856	128.027	26335.4	34088.9	89.8616	36.98	0.550657
pecol001099	Putative Protein	+	202789	202884	31	0.00943954	0.0102053	3	0	3					570.744	228.884	445.382	421.093	988.877	288.271	37915.5	76756.3	129.375	83.266	0.861202
pecol001103	Putative Protein	+	203071	203166	31	0	0	3	0	2					324.225	155.623	253.01	286.31	561.756	196.002	21538.8	52188.3	73.4947	56.6144	1.03076
pecol001104	Putative Protein	+	203185	203223	12	0.00110476	0.00135439	0	0	1					313.588	189.793	244.709	349.175	543.326	239.038	20832.2	63647.2	71.0835	69.0452	1.29973
pecol001106	Putative Protein	+	203266	203298	10	0.0035254	0.00586328	0	0	0					285.944	89.4354	223.138	164.54	495.43	112.641	18995.8	29992.2	64.8173	32.5358	0.671675
pecol001108	Putative Protein	+	203728	203811	27	0	0	3	0	2					30.4326	11.9247	23.7482	21.9386	52.7278	15.0187	2021.69	3998.94	6.89839	4.33809	0.841471
pecol001110	Putative Protein	+	204190	204276	28	0.0403816	0.0299396	3	0	0					97.5786	44.1702	76.1457	81.2628	169.066	55.6307	6482.31	14812.5	22.1189	16.0687	0.972089
pecol001116	Putative Protein	+	209647	209682	11	0.00111905	0.00162115	0	0	0					9.51477	23.0269	7.42488	42.3642	16.4854	29.0016	632.082	7722.09	2.15679	8.37701	5.1972
pecol001117	Putative Protein	+	209689	209808	39	0.00227692	0.00455385	3	0	1					8.60384	28.5877	6.71403	52.5947	14.9071	36.0052	571.567	9586.9	1.9503	10.4	7.1354
pecol001118	Putative Protein	+	209848	210396	182	0.416603	0.058208	3	0	2					16.8582	10.2525	13.1554	18.8622	29.2087	12.9126	1119.92	3438.18	3.82139	3.72977	1.30602
pecol001120	Putative Protein	+	210478	210585	35	0.0004	0.0008	3	0	2					13.4522	12.2892	10.4975	22.6093	23.3075	15.4778	893.654	4121.19	3.04932	4.47071	1.96183
pecol001121	Putative Protein	+	210601	210726	41	0	0	3	0	3					14.5347	9.2621	11.3422	17.0401	25.183	11.6653	965.567	3106.05	3.2947	3.36948	1.36847
pecol001123	Putative Protein	+	210829	210861	10	0.0005	0.001	0	0	0					8.72842	5.65652	6.81125	10.4067	15.123	7.12418	579.844	1896.92	1.97854	2.0578	1.3917
pecol001124	Putative Protein	+	210892	210951	19	0.000571429	0.00114286	0	0	0					17.9051	14.8818	13.9723	27.379	31.0225	18.743	1189.46	4990.61	4.05868	5.41386	1.78489
pecol001125	Putative Protein	+	211057	211161	34	0.00608889	0.00898928	3	0	3					11.5475	6.23617	9.0111	11.4731	20.0073	7.85423	767.118	2091.3	2.61756	2.26867	1.15975
pecol001127	Putative Protein	+	211294	211338	14	0	0	0	0	0					12.8449	12.8363	10.0236	23.6158	22.2553	16.1668	853.311	4304.66	2.91166	4.66974	2.14605
pecol001128	Putative Protein	+	211399	211467	22	0.0002	0.0004	0	0	2					10.3092	6.15614	8.04484	11.3259	17.8619	7.75343	684.859	2064.46	2.33688	2.23955	1.28237
pecol001129	Putative Protein	+	211582	211623	13	0.00347214	0.0027241	0	0	1					20.3656	6.98157	15.8924	12.8445	35.2857	8.79304	1352.92	2341.27	4.61644	2.53984	0.736185
pecol001130	Putative Protein	+	211744	211806	20	0	0	0	0	0					15.4924	4.30443	12.0895	7.91914	26.8423	5.42127	1029.19	1443.49	3.51178	1.56591	0.596662
pecol001135	Putative Protein	+	212398	212490	30	0	0	3	0	2					28.921	10.4625	22.5686	19.2485	50.1088	13.1771	1921.27	3508.6	6.55575	3.80616	0.776878
pecol001136	Putative Protein	+	212491	212715	74	0.00418831	0.00594665	3	0	3					31.3771	15.6747	24.4852	28.8377	54.3643	19.7416	2084.43	5256.5	7.1125	5.70231	1.07279
pecol001137	Putative Protein	+	212725	212913	62	0.00234372	0.00169706	3	0	2					28.2096	9.87647	22.0135	18.1704	48.8763	12.439	1874.01	3312.08	6.3945	3.59298	0.751858
pecol001138	Putative Protein	+	212944	213024	26	0.0138048	0.0179473	3	0	0					30.046	16.8755	23.4465	31.0471	52.058	21.2541	1996.01	5659.22	6.81076	6.13918	1.20615
pecol001140	Putative Protein	+	213079	213159	26	0.000333333	0.000666667	4	ssone057981	1					24.4717	9.1636	19.0966	16.8589	42.3999	11.5412	1625.7	3073.02	5.54719	3.33364	0.804143
pecol001141	Putative Protein	+	213193	213462	89	0.0110434	0.0112512	3	0	5					18.7809	7.71648	14.6557	14.1965	32.5399	9.71862	1247.64	2587.72	4.2572	2.80719	0.882338
pecol001142	Putative Protein	+	213502	213540	12	0.00355476	0.00254205	0	0	0					13.3989	9.9306	10.4558	18.27	23.215	12.5072	890.108	3330.23	3.03722	3.61267	1.59162
pecol001146	Putative Protein	+	213793	213867	24	0	0	0	0	0					1.31044	0.244967	1.02261	0.450683	2.27049	0.308528	87.0549	82.1499	0.297048	0.0891171	0.401441
pecol001148	Putative Protein	+	214126	214185	19	0.00462955	0.00486822	0	0	1					0.583861	0	0.455617	0	1.0116	0	38.7868	0	0.132348	0	0
pecol001149	Putative Protein	+	214201	214272	23	0	0	3	0	2					9.90671	0.765523	7.73073	1.40838	17.1645	0.964149	658.119	256.719	2.24563	0.278491	0.165944
pecol001150	yaeQ	+	214291	214836	181	0.962468	0.0108253	6	yaeQ	5					84.4281	107.098	65.8837	197.035	146.281	134.886	5608.7	35915.3	19.138	38.9613	2.72411
pecol001152	Putative Protein	+	214852	215022	56	0.00025	0.0005	3	0	1					64.8336	8.41485	50.5931	15.4814	112.331	10.5982	4307	2821.92	14.6963	3.06125	0.278726
pecol001154	Putative Protein	+	215041	215079	12	0	0	0	0	0					130.845	8.55502	102.105	15.7392	226.703	10.7747	8692.23	2868.93	29.6596	3.11224	0.140409
pecol001155	Putative Protein	+	215167	215217	16	0	0	0	0	0					104.294	10.3175	81.3858	18.9817	180.7	12.9945	6928.39	3459.96	23.641	3.7534	0.212445
pecol001157	Putative Protein	+	215986	216039	17	0.0008	0.000979796	0	0	0					39.789	3.00766	31.0495	5.53339	68.9389	3.78803	2643.25	1008.62	9.01929	1.09416	0.162329
pecol001160	Putative Protein	+	216340	216372	10	0	0	0	0	0					2.71289	0	2.11701	0	4.70038	0	180.222	0	0.614952	0	0
pecol001163	Putative Protein	+	216763	216810	15	0	0	0	0	0					4.7236	0.551177	3.68607	1.01404	8.18415	0.694187	313.796	184.837	1.07073	0.200513	0.250582
pecol001164	Putative Protein	+	216817	216849	10	0.00210476	0.00171333	0	0	0					2.03467	0	1.58776	0	3.52528	0	135.166	0	0.461214	0	0
pecol001165	Putative Protein	+	216880	216930	16	0.0138154	0.0099084	0	0	0					8.10918	0.360246	6.32802	0.662769	14.05	0.453717	538.706	120.809	1.83817	0.131055	0.0954013
pecol001166	Putative Protein	+	216991	217035	14	0.00587857	0.00655035	0	0	2					2.70306	0	2.10934	0	4.68335	0	179.569	0	0.612724	0	0
pecol001167	Putative Protein	+	217186	217767	193	0.593208	0.0850254	3	0	1					1.28911	0.0631359	1.00596	0.116155	2.23352	0.0795174	85.6376	21.1727	0.292212	0.0229683	0.105177
pecol001168	Putative Protein	+	217870	218661	263	0.593939	0.0800853	3	0	10					0.825662	0.0231977	0.644308	0.0426783	1.43055	0.0292166	54.8501	7.77935	0.187159	0.00843912	0.0603356
pecol001169	Putative Protein	+	218707	218802	31	0	0	3	0	1					0.466278	0.17607	0.363861	0.323928	0.807877	0.221754	30.9756	59.0453	0.105695	0.0640529	0.810911
pecol001171	Putative Protein	+	218863	218958	31	0.0578072	0.0125854	3	0	1					0.821054	0	0.640712	0	1.42257	0	54.544	0	0.186115	0	0
pecol001172	Putative Protein	+	219133	219426	97	0.0875673	0.0295576	3	0	1					1.40669	0.0624917	1.09772	0.11497	2.43725	0.078706	93.449	20.9566	0.318866	0.022734	0.0954013
pecol001173	Putative Protein	+	219427	219636	69	0.229678	0.0598593	3	0	1					1.18162	0	0.922083	0	2.04729	0	78.4972	0	0.267848	0	0
pecol001174	Putative Protein	+	219661	219762	33	0	0	3	0	1					0.868159	0	0.67747	0	1.50418	0	57.6732	0	0.196792	0	0
pecol001176	Putative Protein	+	219856	219915	19	0.00833965	0.00379073	0	0	0					0.600079	0	0.468274	0	1.0397	0	39.8643	0	0.136025	0	0
pecol001177	Putative Protein	+	219943	220083	46	0.00919762	0.00642565	3	0	4					1.08352	6.12419	0.845531	11.2671	1.87732	7.71319	71.9803	2053.75	0.245611	2.22793	12.1378
pecol001178	Putative Protein	+	220093	220164	23	0.00582857	0.0110428	0	0	0					0.243275	0	0.189841	0	0.421501	0	16.1612	0	0.0551451	0	0
pecol001179	Putative Protein	+	220216	220317	33	0	0	3	0	2					0.324367	0	0.253121	0	0.562002	0	21.5482	0	0.0735268	0	0
pecol001180	Putative Protein	+	220318	220581	87	0.0057829	0.00345028	3	0	3					0.611874	0	0.477478	0	1.06014	0	40.6478	0	0.138698	0	0
pecol001182	Putative Protein	+	220678	220725	15	0.0006	0.0012	0	0	1					0	0	0	0	0	0	0	0	0	0	0
pecol001183	Putative Protein	+	220729	220857	42	0.00125714	0.0017009	3	0	0					1.69727	0	1.32447	0	2.94071	0	112.752	0	0.384734	0	0
pecol001184	Putative Protein	+	220912	221013	33	0.00211364	0.00155119	3	0	0					0	0	0	0	0	0	0	0	0	0	0
pecol001185	Putative Protein	+	221029	221073	14	0.0239959	0.00818722	0	0	0					0	0	0	0	0	0	0	0	0	0	0
pecol001187	Putative Protein	+	221164	221508	114	0.364482	0.0764082	3	0	6					0.141029	0.266269	0.110053	0.489873	0.244349	0.335356	9.3688	89.2934	0.0319682	0.0968664	4.05455
pecol001188	Putative Protein	+	221644	222183	179	0.648829	0.0891432	3	0	5					1.60742	0.0680465	1.25435	0.12519	2.78503	0.0857021	106.784	22.8194	0.364366	0.0247548	0.0909093
pecol001189	Putative Protein	+	222205	222270	21	0.00327316	0.00372311	0	0	1					3.37637	0	2.63476	0	5.84993	0	224.298	0	0.765348	0	0
pecol001190	Putative Protein	+	222376	222429	17	0.0834347	0.0385293	0	0	0					1.15331	0	0.899985	0	1.99823	0	76.616	0	0.261429	0	0
pecol001191	Putative Protein	+	222550	222648	32	0.043991	0.0242947	3	0	1					3.19452	0	2.49286	0	5.53487	0	212.218	0	0.724128	0	0
pecol001192	Putative Protein	+	222676	222801	41	0.0014881	0.00139748	3	0	2					2.02343	0	1.57899	0	3.50582	0	134.42	0	0.458667	0	0
pecol001194	Putative Protein	+	223051	223128	25	0.000333333	0.000666667	3	0	2					64.4867	140.856	50.3224	259.143	111.73	177.403	4283.96	47236.2	14.6177	51.2423	4.6907
pecol001195	Putative Protein	+	223156	223212	18	0.000545455	0.00109091	0	0	1					47.0332	35.6105	36.7025	65.5151	81.4902	44.8502	3124.5	11942	10.6614	12.9548	1.62594
pecol001198	Putative Protein	+	223435	223503	22	0.0189222	0.00995513	0	0	1					1055.77	1.13963	823.875	2.09666	1829.24	1.43532	70136.7	382.176	239.32	0.414588	0.00231806
pecol001199	Putative Protein	+	223531	223611	26	0.00367937	0.0028411	3	0	0					3266.23	13.1375	2548.81	24.17	5659.11	16.5462	216981	4405.67	740.383	4.77932	0.00863769
pecol001200	Putative Protein	+	223657	223704	15	0.000222222	0.000444444	0	0	0					13193.3	45.1965	10295.4	83.151	22858.8	56.9233	876451	15156.7	2990.62	16.4421	0.00735672
pecol001201	Putative Protein	+	223774	223821	15	0.0544277	0.0182232	0	0	0					105170	60528	82069.8	111357	182219	76232.8	6.98663e+06	2.02981e+07	23839.7	22019.6	1.23594
pecol001204	Putative Protein	+	224008	224076	22	0.00178571	0.00238779	0	0	0					74319.8	10924.7	57995.7	20098.9	128767	13759.2	4.93719e+06	3.6636e+06	16846.7	3974.31	0.315672
pecol001205	Putative Protein	+	224137	224181	14	0.00587599	0.00594682	0	0	0					68248.4	26550.2	53257.8	48846.3	118248	33439.1	4.53385e+06	8.90364e+06	15470.4	9658.76	0.835426
pecol001206	Putative Protein	+	224242	224280	12	0.00025	0.0005	0	0	0					64584.1	2646.52	50398.4	4868.97	111899	3333.19	4.29043e+06	887510	14639.8	962.78	0.0879995
pecol001207	Putative Protein	+	224374	224523	49	0.0257366	0.0111478	5	0	0					37875.6	5412.31	29556.3	9957.38	65623.7	6816.6	2.51614e+06	1.81502e+06	8585.56	1968.95	0.30687
pecol001208	Putative Protein	+	224719	224850	43	0	0	5	0	1					21207.8	13335.1	16549.6	24533.5	36744.8	16795.1	1.40887e+06	4.47193e+06	4807.33	4851.2	1.35031
pecol001209	Putative Protein	+	224974	225102	42	0.00423254	0.00550771	5	0	0					44874.7	61964.4	35018.1	114000	77750.3	78041.9	2.9811e+06	2.07798e+07	10172.1	22542.1	2.96533
pecol001211	Putative Protein	+	225160	225246	28	0.000844444	0.00103661	5	0	0					47962.1	36730.4	37427.4	67575.3	83099.6	46260.5	3.1862e+06	1.23175e+07	10871.9	13362.2	1.64459
pecol001213	Putative Protein	+	225355	225390	11	0.0287388	0.0219516	0	0	0					4184.82	29857.3	3265.64	54930.4	7250.66	37604.1	278005	1.00126e+07	948.607	10861.8	15.3216
pecol001214	Putative Protein	+	225493	225567	24	0.00202071	0.00351232	3	0	0					163931	48126.5	127924	88541.6	284029	60613.6	1.08902e+07	1.61393e+07	37159.6	17508	0.630456
pecol001216	Putative Protein	+	225685	225810	41	0.00156469	0.00255073	3	0	0					94178.5	45118.6	73492.5	83007.7	163175	56825.2	6.25644e+06	1.51305e+07	21348.2	16413.8	1.02881
pecol001218	Putative Protein	+	225877	225918	13	0.00025	0.0005	0	0	0					76405.4	19894.9	59623.2	36602	132381	25056.9	5.07574e+06	6.67177e+06	17319.4	7237.61	0.559178
pecol001219	Putative Protein	+	225931	226053	40	0.00262857	0.00304202	5	0	0					138663	54803.1	108206	100825	240248	69022.5	9.2116e+06	1.83782e+07	31431.8	19936.9	0.848744
pecol001220	Putative Protein	+	226117	226197	26	0.000222222	0.000444444	5	0	0					153824	18727.9	120037	34455	266517	23587.1	1.02188e+07	6.28041e+06	34868.5	6813.06	0.261455
pecol001221	Putative Protein	+	226276	226314	12	0.000181818	0.000363636	0	0	0					138744	135654	108269	249572	240389	170852	9.21697e+06	4.54917e+07	31450.1	49349.9	2.09967
pecol001222	Putative Protein	+	226333	226413	26	0.00200238	0.0020006	5	0	0					131617	33142.6	102708	60974.7	228041	41741.9	8.74353e+06	1.11144e+07	29834.6	12057	0.540763
pecol001225	Putative Protein	+	226663	226779	38	0.00829618	0.0159341	5	0	0					134320	130142	104817	239431	232724	163909	8.92311e+06	4.36432e+07	30447.4	47344.6	2.08069
pecol001226	Putative Protein	+	226780	226854	24	0	0	5	0	0					90597.6	9064.99	70698.1	16677.5	156970	11417	6.01855e+06	3.03995e+06	20536.5	3297.77	0.214873
pecol001227	Putative Protein	+	226933	226971	12	0.000333333	0.000666667	0	0	0					135106	57273.1	105431	105369	234086	72133.3	8.97533e+06	1.92065e+07	30625.6	20835.5	0.910347
pecol001228	Putative Protein	+	226981	227100	39	0.0155947	0.0242937	5	0	1					113649	26846.2	88686.1	49390.7	196909	33811.8	7.54988e+06	9.00288e+06	25761.7	9766.41	0.507282
pecol001229	Putative Protein	+	227197	227280	27	0.00714664	0.00826352	5	0	0					79389.6	209485	61951.9	385404	137551	263839	5.27399e+06	7.02509e+07	17995.9	76208.9	5.66657
pecol001230	Putative Protein	+	227296	227349	17	0.00482344	0.00414155	0	0	0					85690	329802	66868.4	606758	148467	415373	5.69253e+06	1.10599e+08	19424	119979	8.26521
pecol001232	Putative Protein	+	227569	227616	15	0.000222222	0.000444444	0	0	0					77782.3	26249.5	60697.7	48293	134766	33060.3	5.16721e+06	8.80279e+06	17631.5	9549.36	0.724723
pecol001233	Putative Protein	+	227701	227736	11	0	0	0	0	0					44570.1	41817.4	34780.4	76934.3	77222.6	52667.5	2.96087e+06	1.40235e+07	10103.1	15212.8	2.01486
pecol001234	Putative Protein	+	227785	227841	18	0.00199725	0.00257204	0	0	0					51006.4	18280.5	39803	33631.8	88374.2	23023.6	3.38844e+06	6.13036e+06	11562	6650.28	0.769651
pecol001236	Putative Protein	+	227896	227949	17	0.00333831	0.00598795	0	0	0					50534.1	2655.8	39434.5	4886.05	87556	3344.88	3.35707e+06	890624	11455	966.158	0.112861
pecol001238	Putative Protein	+	228049	228081	10	0	0	0	0	0					67200.3	14778.4	52439.9	27188.8	116432	18612.8	4.46422e+06	4.95594e+06	15232.8	5376.26	0.472267
pecol001239	Putative Protein	+	228250	228288	12	0.000222222	0.000444444	0	0	0					21701.8	28635	16935	52681.7	37600.7	36064.7	1.44169e+06	9.60275e+06	4919.31	10417.2	2.83356
pecol001240	Putative Protein	+	228325	228480	51	0.000755556	0.000935975	5	0	0					67727.2	18902.9	52851.1	34777	117345	23807.6	4.49923e+06	6.33911e+06	15352.3	6876.73	0.599374
pecol001241	Putative Protein	+	228526	228558	10	0.000571429	0.00114286	0	0	0					48711.3	53175.1	38012	97829.8	84397.7	66972.1	3.23597e+06	1.78323e+07	11041.8	19344.7	2.34428
pecol001243	Putative Protein	+	228688	228720	10	0.012783	0.00698464	0	0	0					2123.93	328.479	1657.41	604.325	3679.94	413.707	141096	110156	481.447	119.498	0.332124
pecol001244	Putative Protein	+	228907	229191	94	0.104482	0.050617	3	0	1					44855.6	21612.4	35003.2	39761.7	77717.2	27220	2.97983e+06	7.24772e+06	10167.8	7862.4	1.03471
pecol001246	Putative Protein	+	229243	229302	19	0.000333333	0.000666667	0	0	1					32.3232	167.754	25.2235	308.628	56.0035	211.28	2147.28	56256.3	7.32695	61.0274	11.1452
pecol001247	Putative Protein	+	229312	229392	26	0.00101299	0.0014236	3	0	2					22.8739	66.2047	17.8497	121.801	39.6315	83.3824	1519.55	22201.8	5.185	24.0847	6.21556
pecol001249	Putative Protein	+	229474	229533	19	0.0019	0.00247254	0	0	0					15.1804	110.052	11.8461	202.469	26.3017	138.606	1008.46	36905.9	3.44106	40.0359	15.5685
pecol001250	Putative Protein	+	229537	229572	11	0.0005	0.001	0	0	1					14.8668	51.7085	11.6014	95.1317	25.7584	65.125	987.628	17340.5	3.36998	18.8111	7.46923
pecol001251	Putative Protein	+	229585	229704	39	0.00108658	0.00175431	3	0	2					20.9298	60.4029	16.3326	111.127	36.2632	76.0752	1390.4	20256.1	4.74432	21.9741	6.19761
pecol001253	Putative Protein	+	229732	229785	17	0.00025	0.0005	0	0	2					31.788	64.1134	24.8058	117.954	55.0762	80.7485	2111.73	21500.5	7.20563	23.3239	4.33129
pecol001254	Putative Protein	+	229882	229980	32	0.00411905	0.0056901	3	0	0					18.7543	27.9931	14.635	51.5008	32.4939	35.2563	1245.88	9387.5	4.25119	10.1837	3.20539
pecol001255	Putative Protein	+	230080	230286	68	0.00760544	0.0110343	3	0	1					2.21886	0	1.73149	0	3.84442	0	147.402	0	0.502966	0	0
pecol001256	Putative Protein	+	230581	230631	16	0	0	0	0	0					2.30873	0	1.80162	0	4.00013	0	153.373	0	0.523338	0	0
pecol001257	Putative Protein	+	230665	230712	15	0	0	0	0	1					2.23002	0	1.74021	0	3.86376	0	148.144	0	0.505497	0	0
pecol001258	Putative Protein	+	230791	230823	10	0.124632	0.0623743	0	0	0					4.71807	0	3.68176	0	8.17457	0	313.429	0	1.06948	0	0
pecol001259	Putative Protein	+	230884	230967	27	0.00196154	0.00237233	3	0	1					0.544473	2.38843	0.424881	4.39416	0.94336	3.00814	36.1703	800.962	0.12342	0.868892	9.42037
pecol001264	Putative Protein	+	231295	231393	32	0	0	3	0	2					89.7711	26.4045	70.0531	48.5782	155.538	33.2555	5963.64	8854.77	20.3491	9.60574	0.631646
pecol001267	Putative Protein	+	232393	232497	34	0.00225108	0.00186358	3	0	1					36.3755	3.24757	28.3857	5.97477	63.0245	4.09019	2416.48	1089.07	8.24551	1.18144	0.191726
pecol001268	Putative Protein	+	232594	232725	43	0.0139949	0.00830365	3	0	2					3.82606	0	2.98568	0	6.62907	0	254.171	0	0.867283	0	0
pecol001269	Putative Protein	+	232816	232890	24	0.00679048	0.00721227	3	0	0					2.58196	0	2.01484	0	4.47353	0	171.524	0	0.585274	0	0
pecol001270	Putative Protein	+	233014	233295	93	0.019783	0.00417251	3	0	2					0.852326	0	0.665115	0	1.47675	0	56.6215	0	0.193204	0	0
pecol001271	Putative Protein	+	233563	233595	10	0	0	0	0	0					1.00259	0	0.782373	0	1.7371	0	66.6037	0	0.227265	0	0
pecol001272	Putative Protein	+	233632	233670	12	0.00173016	0.00346032	0	0	1					0	0	0	0	0	0	0	0	0	0	0
pecol001274	Putative Protein	+	233854	233937	27	0.00987344	0.0138052	3	0	1					0.289613	0	0.226001	0	0.501787	0	19.2395	0	0.065649	0	0
pecol001275	Putative Protein	+	233956	233994	12	0.000333333	0.000666667	0	0	2					0	0	0	0	0	0	0	0	0	0	0
pecol001276	Putative Protein	+	234010	234186	58	0.036147	0.0152976	3	0	1					0.137444	0	0.107255	0	0.238136	0	9.13061	0	0.0311554	0	0
pecol001277	Putative Protein	+	234229	234291	20	0.00447772	0.00503177	0	0	1					2.147	1.69144	1.67542	3.11186	3.71992	2.13031	142.629	567.226	0.486678	0.615332	1.69183
pecol001280	Putative Protein	+	234514	234612	32	0.00117778	0.00156126	3	0	0					3.61718	0.0519628	2.82268	0.0955994	6.26717	0.0654452	240.296	17.4257	0.819936	0.0189036	0.0308499
pecol001281	Putative Protein	+	234628	234747	39	0	0	3	0	0					5.31151	0.0796144	4.14485	0.146472	9.20278	0.100271	352.853	26.6987	1.204	0.0289631	0.0321888
pecol001282	Putative Protein	+	234748	234801	17	0	0	0	0	1					8.75791	0.108874	6.83426	0.200304	15.174	0.137123	581.803	36.5111	1.98522	0.0396076	0.0266967
pecol001284	Putative Protein	+	234937	234969	10	0.00104396	0.00208791	0	0	0					12.0016	11.3576	9.36547	20.8953	20.7941	14.3045	797.285	3808.77	2.72049	4.13179	2.03226
pecol001285	Putative Protein	+	235015	235167	50	0	0	3	0	0					17.325	5.20196	13.5196	9.57039	30.0175	6.55167	1150.93	1744.48	3.9272	1.89243	0.644799
pecol001286	Putative Protein	+	235168	235284	38	0	0	0	0	0					21.1005	8.93189	16.4658	16.4326	36.5589	11.2494	1401.74	2995.31	4.78302	3.24935	0.909039
pecol001287	Putative Protein	+	235318	235383	21	0.00227692	0.00455385	0	0	2					9.45088	16.6244	7.37502	30.585	16.3747	20.9378	627.838	5574.99	2.1423	6.04781	3.7775
pecol001288	Putative Protein	+	235384	235449	21	0.000333333	0.000666667	0	0	0					9.40665	5.17772	7.3405	9.5258	16.298	6.52115	624.899	1736.35	2.13228	1.88361	1.18205
pecol001289	Putative Protein	+	235501	235641	46	0.00138889	0.00162684	3	0	2					6.90143	3.38264	5.38555	6.22326	11.9575	4.26031	458.473	1134.37	1.5644	1.23057	1.05256
pecol001290	Putative Protein	+	235672	235770	32	0.00710406	0.0102654	3	0	1					1.50388	0.103926	1.17356	0.191199	2.60564	0.13089	99.9055	34.8515	0.340897	0.0378073	0.148402
pecol001292	Putative Protein	+	236128	236184	18	0	0	0	0	0					71.1388	102.5	55.5134	188.575	123.256	129.094	4725.87	34373.3	16.1256	37.2885	3.09419
pecol001293	Putative Protein	+	236212	236313	33	0	0	3	0	1					63.5569	63.3961	49.5968	116.634	110.119	79.8451	4222.19	21259.9	14.4069	23.063	2.14206
pecol001294	Putative Protein	+	236317	236355	12	0.00582056	0.0116411	0	0	1					100.204	63.277	78.1949	116.415	173.615	79.695	6656.75	21220	22.7141	23.0196	1.3561
pecol001295	Putative Protein	+	236458	236529	23	0	0	0	0	1					90.1335	66.2433	70.3359	121.872	156.166	83.431	5987.72	22214.7	20.4313	24.0988	1.57829
pecol001296	Putative Protein	+	236566	236601	11	0.00025	0.0005	0	0	0					51.8176	42.6652	40.4361	78.494	89.7798	53.7352	3442.33	14307.8	11.7459	15.5212	1.76818
pecol001297	Putative Protein	+	236605	236808	67	0.0181892	0.0199783	3	0	2					69.405	133.875	54.1604	246.298	120.252	168.61	4610.69	44894.9	15.7326	48.7025	4.14228
pecol001299	Putative Protein	+	237097	237150	17	0.000857143	0.00114286	0	0	0					11.2447	5.44372	8.77486	10.0152	19.4827	6.85617	747.006	1825.55	2.54893	1.98038	1.03963
pecol001301	Putative Protein	+	237289	237399	36	0.0242747	0.0145862	3	0	1					14.6404	12.9634	11.4246	23.8497	25.366	16.3269	972.583	4347.29	3.31864	4.71598	1.90151
pecol001305	Putative Protein	+	238171	238326	51	0.0746508	0.0698371	3	0	1					0.417935	0	0.326136	0	0.724118	0	27.7641	0	0.0947365	0	0
pecol001306	Putative Protein	+	238378	238536	52	0.0374922	0.0272611	3	0	5					1.68304	0.462203	1.31336	0.850345	2.91605	0.582127	111.807	155	0.381507	0.168145	0.589753
pecol001307	Putative Protein	+	238558	238596	12	0.0165952	0.0132653	0	0	0					0.773491	2.58158	0.603596	4.74951	1.34016	3.25141	51.3843	865.734	0.175333	0.939157	7.16741
pecol001308	Putative Protein	+	238606	238878	90	0.275011	0.0810989	3	0	2					0.356447	2.12126	0.278155	3.90262	0.617584	2.67165	23.6794	711.364	0.0807987	0.771695	12.78
pecol001309	Putative Protein	+	239026	239112	28	0.00411996	0.00311932	3	0	0					0.83888	0.211179	0.654623	0.38852	1.45345	0.265972	55.7282	70.8189	0.190156	0.0768251	0.540607
pecol001313	Putative Protein	+	239356	239760	134	0.510698	0.0573846	3	0	4					2.04231	0	1.59372	0	3.53853	0	135.674	0	0.462947	0	0
pecol001315	Putative Protein	+	239839	239943	34	0.00769499	0.00797304	3	0	1					2.42812	0	1.89479	0	4.20698	0	161.304	0	0.550401	0	0
pecol001317	Putative Protein	+	240106	240297	63	0.0259607	0.0117375	3	0	3					1.25692	0.0956904	0.980843	0.176048	2.17776	0.120519	83.4995	32.0898	0.284917	0.0348114	0.16349
pecol001318	ivy	+	240343	240816	157	0.875501	0.0631767	6	ivy	7					75.4359	205.715	58.8666	378.468	130.701	259.091	5011.33	68986.7	17.0996	74.8375	5.85626
pecol001319	Putative Protein	+	241024	241212	62	0.0494285	0.0218328	3	0	2					0.916466	0	0.715167	0	1.58788	0	60.8823	0	0.207743	0	0
pecol001320	Putative Protein	+	241228	241329	33	0.00075	0.0015	3	0	1					0.429309	0.252172	0.335013	0.463938	0.743826	0.317602	28.5197	84.5661	0.0973149	0.0917382	1.26142
pecol001321	Putative Protein	+	241366	241461	31	0.000571429	0.00114286	3	0	1					1.01365	0	0.791003	0	1.75626	0	67.3383	0	0.229771	0	0
pecol001322	Putative Protein	+	241570	241620	16	0.00655343	0.00567634	0	0	1					0.629654	0	0.491352	0	1.09094	0	41.8289	0	0.142729	0	0
pecol001323	Putative Protein	+	241669	242160	163	0.672891	0.106022	3	0	6					3.23972	0	2.52812	0	5.61316	0	215.22	0	0.734372	0	0
pecol001324	Putative Protein	+	242221	242382	53	0.0073922	0.0036599	3	0	0					0.684775	0	0.534366	0	1.18645	0	45.4907	0	0.155223	0	0
pecol001325	Putative Protein	+	242632	242685	17	0.00200577	0.0020526	0	0	1					1.766	0	1.3781	0	3.05979	0	117.318	0	0.400313	0	0
pecol001326	Putative Protein	+	242740	243237	165	0.553066	0.0687759	3	0	6					0.828504	0	0.646525	0	1.43547	0	55.0389	0	0.187804	0	0
pecol001327	Putative Protein	+	243247	243345	32	0.0022381	0.00205011	3	0	1					0.629076	0	0.490901	0	1.08994	0	41.7905	0	0.142598	0	0
pecol001328	Putative Protein	+	243415	243462	15	0.00761593	0.00733031	0	0	2					2.41248	0	1.88259	0	4.17989	0	160.265	0	0.546856	0	0
pecol001329	Putative Protein	+	243610	243654	14	0.00347546	0.00416629	0	0	2					275.258	745.812	214.798	1372.12	476.915	939.322	18285.8	250108	62.3949	271.32	5.81863
pecol001330	Putative Protein	+	243673	243741	22	0.00240476	0.00244717	0	0	2					303.946	490.744	237.185	902.855	526.62	618.075	20191.6	164571	68.8979	178.529	3.46729
pecol001331	Putative Protein	+	243754	243867	37	0.000545455	0.00109091	3	0	0					148.722	491.792	116.056	904.782	257.678	619.393	9879.87	164922	33.7121	178.91	7.10128
pecol001332	Putative Protein	+	243880	243924	14	0	0	0	0	0					257.05	669.953	200.59	1232.56	445.368	843.782	17076.3	224669	58.2676	243.723	5.59704
pecol001334	Putative Protein	+	244036	244077	13	0.00025	0.0005	0	0	2					135.168	107.033	105.479	196.916	234.194	134.805	8979.46	35893.7	30.6397	38.9378	1.70049
pecol001335	Putative Protein	+	244099	244182	27	0.0187037	0.0101029	3	0	0					193.033	55.6076	150.634	102.305	334.451	70.0358	12823.5	18648	43.7564	20.2296	0.618634
pecol001336	yafJ	+	244312	245094	260	0.750272	0.062325	6	yafJ	10					35.1534	18.4786	27.4321	33.9963	60.9072	23.2731	2335.3	6196.81	7.96851	6.72237	1.12884
pecol001338	Putative Protein	+	245185	245499	104	0.401905	0.0719924	3	0	3					5.59765	0.0583256	4.36814	0.107305	9.69854	0.0734589	371.861	19.5595	1.26886	0.0212184	0.0223761
pecol001339	Putative Protein	+	245608	245757	49	0.0196025	0.0139531	3	0	2					1.13528	0.122484	0.885923	0.225341	1.96701	0.154264	75.4189	41.075	0.257344	0.0445586	0.231689
pecol001340	Putative Protein	+	245818	245982	54	0.00431443	0.00261681	3	0	1					0.14744	0	0.115055	0	0.255455	0	9.79466	0	0.0334213	0	0
pecol001342	Putative Protein	+	246127	246174	15	0.00308651	0.00372895	0	0	0					0.0202729	0	0.0158201	0	0.0351251	0	1.34677	0	0.00459543	0	0
pecol001345	Putative Protein	+	246502	246546	14	0.000959596	0.00119943	0	0	0					0.735232	0	0.573741	0	1.27387	0	48.8427	0	0.166661	0	0
pecol001347	yafL	+	246652	247461	269	0.771056	0.0783157	6	yafL	4					3.33377	0.181457	2.60152	0.333839	5.77613	0.228539	221.468	60.8518	0.755693	0.0660127	0.116888
pecol001348	Putative Protein	+	247504	247644	46	0.00119444	0.00238889	3	0	2					6.67368	2.59561	5.20783	4.77532	11.5629	3.26908	443.344	870.44	1.51278	0.944262	0.83523
pecol001349	Putative Protein	+	247675	247758	27	0.00149444	0.00298889	0	0	1					1.83036	8.14517	1.42832	14.9852	3.1713	10.2585	121.594	2731.49	0.414901	2.96314	9.55643
pecol001350	Putative Protein	+	247897	247965	22	0.014361	0.0114963	3	0	1					3.13085	10.6508	2.44317	19.5949	5.42454	13.4142	207.987	3571.74	0.709694	3.87466	7.3055
pecol001352	Putative Protein	+	248029	248109	26	0	0	3	0	2					3.01541	8.49221	2.35309	15.6237	5.22453	10.6956	200.319	2847.86	0.683527	3.08939	6.04791
pecol001355	Putative Protein	+	248347	248451	34	0.00112381	0.00166315	3	0	0					4.29091	0	3.34843	0	7.43448	0	285.053	0	0.972655	0	0
pecol001356	Putative Protein	+	248554	248616	20	0.0070254	0.00368166	0	0	0					2.9502	0	2.30219	0	5.11154	0	195.986	0	0.668744	0	0
pecol001357	Putative Protein	+	248626	248748	40	0	0	3	0	1					0.632911	0	0.493894	0	1.09659	0	42.0454	0	0.143467	0	0
pecol001358	Putative Protein	+	248761	248859	32	0.00789011	0.00562678	3	0	3					0.491465	0	0.383516	0	0.851518	0	32.6489	0	0.111404	0	0
pecol001359	Putative Protein	+	248860	248940	26	0.0020044	0.0031069	3	0	0					0.90102	0	0.703113	0	1.56112	0	59.8562	0	0.204241	0	0
pecol001360	Putative Protein	+	249064	249120	18	0.0168157	0.0211762	0	0	0					1.2804	0	0.999161	0	2.21843	0	85.0589	0	0.290238	0	0
pecol001362	Putative Protein	+	249235	249351	38	0.00147619	0.0012813	3	0	2					1.40559	0	1.09686	0	2.43534	0	93.3757	0	0.318616	0	0
pecol001363	Putative Protein	+	249385	249591	68	0.0914282	0.0167439	3	0	2					5.15697	0.0887563	4.02425	0.163291	8.93501	0.111785	342.586	29.7645	1.16897	0.0322888	0.0369604
pecol001364	Putative Protein	+	249646	249885	79	0.0437798	0.0239759	3	0	4					3.02878	0.0765523	2.36352	0.140838	5.24769	0.0964149	201.207	25.6719	0.686557	0.0278491	0.0542778
pecol001365	lafU	+	249937	250827	296	0.896924	0.0352602	6	lafU	12					3.88039	0.0824806	3.02808	0.151745	6.72321	0.103881	257.781	27.6599	0.879599	0.0300058	0.0456465
pecol001366	Putative Protein	+	250828	250860	10	0.0168939	0.0211456	0	0	0					6.51683	0	5.08543	0	11.2911	0	432.924	0	1.47722	0	0
pecol001368	Putative Protein	+	251092	251127	11	0.0173399	0.0107537	0	0	0					16.0562	3.24582	12.5295	5.97155	27.8191	4.08799	1066.64	1088.49	3.63958	1.1808	0.434124
pecol001369	Putative Protein	+	251239	251367	42	0.0002	0.0004	3	0	1					19.6808	9.43979	15.358	17.367	34.0991	11.8891	1307.43	3165.64	4.4612	3.43412	1.03003
pecol001373	Putative Protein	+	251950	252024	24	0.0365883	0.0248247	0	0	1					20.9282	36.2944	16.3314	66.7732	36.2603	45.7114	1390.29	12171.3	4.74395	13.2036	3.72426
pecol001374	yafO	+	252301	252699	132	0.862072	0.072288	6	yafO	1					3.4461	15.1751	2.68917	27.9186	5.97074	19.1125	228.93	5088.97	0.781154	5.52057	9.45661
[truncated: 103,462 more rows]
