# Supplementary material for: Unraveling the hidden universe of small proteins in bacterial genomes
Source: Mol Syst Biol. 2019 Feb 22;15(2):e8290. doi: 10.15252/msb.20188290 (PMC6385055; doi:10.15252/msb.20188290)
Supplement: Supplementary file 13 — Dataset EV12 [file MSB-15-e8290-s013.xlsx]

## Sheet: Legend
Dataset EV12. Databases for P. aeruginosa. This dataset include genomic information based on a unique identifier (A), the identifier associated if annotated in NCBI (B), ‘Putative Protein’ otherwise, its strand (C), the start and stop position (D and E, following the same rules as in Table S3) and the length of the putative translated sequence in amino acids (F). The following columns (G to I) in…

## Sheet: DatasetEV12_Paeruginosa
RF_ID	NCBI annotation	strand	start	stop	length	RF_Scores	RF_SD	Classification	Type (0 – no hit; 1- ann & func hit; 2- ann hit; 3 – hit; 4 – fragment; 5 – Repeated ; 6 – ann in reference	description	Predicted HRUTPs by PeptideSieve	#PSM	# Unique Peptides	Areas: F5: Sample	Areas: F6: Sample	Areas: F7: Sample	Areas: F8: Sample
paeru00011	PAM18_RS00010	+	2056	3159	367	0.995981	0.00227341	1	6	PAM18_RS00010	8	4	3		39000000
paeru00049	PAM18_RS00055	+	13588	15111	507	0.699939	0.0504272	1	6	PAM18_RS00055	16	1	1				360000000
paeru00233	PAM18_RS00345	+	77089	79179	696	0.986771	0.00377503	1	6	PAM18_RS00345	24	1	1		32000000
paeru00359	PAM18_RS00600	+	136450	137037	195	0.988717	0.00774693	1	6	PAM18_RS00600	3	3	2		26000000		190000000
paeru00428	ahpC	+	156580	157212	210	0.978068	0.0082016	1	6	ahpC	8	14	8		360000000		140000000
paeru00847	PAM18_RS01455	+	320029	321426	465	0.993925	0.00361822	1	6	PAM18_RS01455	12	1	1
paeru00865	PAM18_RS01490	+	328285	329643	452	0.986844	0.013615	1	6	PAM18_RS01490	6	1	1				48000000
paeru00907	PAM18_RS01580	+	347512	347949	145	0.98013	0.0148922	1	6	PAM18_RS01580	4	1	1		220000000
paeru01046	ftsE	+	412414	413085	223	0.995631	0.00470129	1	6	ftsE	5	1	1				120000000
paeru01110	PAM18_RS02070	+	443617	443982	121	0.989342	0.00332851	1	6	PAM18_RS02070	2	4	3		250000000		73000000
paeru01268	PAM18_RS02320	+	509644	512685	1013	0.968528	0.00842073	1	6	PAM18_RS02320	26	7	4		110000000		130000000
paeru01469	PAM18_RS02630	+	572458	573240	260	0.981642	0.00818662	1	6	PAM18_RS02630	8	2	2				55000000
paeru01703	PAM18_RS03140	+	668914	669261	115	0.987229	0.00654708	1	0	0	3	5	4		20000000		120000000
paeru01789	PAM18_RS03275	+	694354	694704	116	0.90854	0.0229761	1	6	PAM18_RS03275	2	5	3		290000000		12000000
paeru01802	PAM18_RS03290	+	697477	698676	399	0.90271	0.041809	1	6	PAM18_RS03290	14	2	1		11000000
paeru01883	rplK	+	709837	710268	143	0.862841	0.0245894	1	6	rplK	4	69	9		5000000000	340000000	6000000000
paeru01902	rpoC	+	716470	720669	1399	0.976491	0.0119395	1	6	rpoC	34	10	7		84000000		43000000
paeru01922	PAM18_RS03430	+	726337	726939	200	0.908563	0.0248515	1	6	PAM18_RS03430	4	3	3	4100000	47000000		34000000
paeru01938	PAM18_RS03465	+	729826	730020	64	0.4	0.117856	1	6	PAM18_RS03465	0	27	6	3400000	4700000000		540000000
paeru01946	PAM18_RS03490	+	731515	731886	123	0.723704	0.0678266	1	6	PAM18_RS03490	5	7	5		2900000000		400000000
paeru01947	rpsH	+	731899	732468	189	0.515569	0.0216247	1	6	rpsH	6	18	7		7800000000		1500000000
paeru01952	PAM18_RS03505	+	733024	733374	116	0.868401	0.076637	1	6	PAM18_RS03505	4	88	17	2500000	4200000000	44000000	14000000000
paeru01953	PAM18_RS03510	+	733378	733878	166	0.871124	0.0295163	1	6	PAM18_RS03510	5	72	11		410000000	350000000	4400000000
paeru01973	PAM18_RS03530	+	735847	735969	40	0.541422	0.109839	0	6	PAM18_RS03530	0	1	1				720000000
paeru01983	PAM18_RS03550	+	737524	738525	333	0.933614	0.0209714	1	6	PAM18_RS03550	8	10	5		120000000		55000000
paeru01989	PAM18_RS03560	+	739240	740688	482	0.988779	0.00640964	1	6	PAM18_RS03560	10	23	11		900000000	4900000	190000000
paeru02010	PAM18_RS03580	+	745816	746313	165	0.973178	0.0181297	1	6	PAM18_RS03580	3	2	2				110000000
paeru02175	PAM18_RS03725	+	796081	797085	334	0.99324	0.00446879	1	6	PAM18_RS03725	15	2	2		16000000		38000000
paeru02423	PAM18_RS04125	+	891559	892269	236	0.815669	0.0464883	1	6	PAM18_RS04125	8	14	6		410000000	8900000	550000000
paeru02670	PAM18_RS04520	+	974983	975645	220	0.895295	0.0449822	1	6	PAM18_RS04520	4	1	1		20000000
paeru02775	PAM18_RS04760	+	1023355	1023822	155	0.968721	0.0121303	1	6	PAM18_RS04760	4	3	2			47000000	310000000
paeru02790	lipA	+	1031194	1032177	327	0.995073	0.00555305	1	6	lipA	5	1	1				12000000
paeru02909	PAM18_RS05025	+	1075270	1075773	167	0.971189	0.0107392	1	6	PAM18_RS05025	5	5	3				75000000
paeru03018	moaC	+	1120501	1121193	230	0.838846	0.0333643	1	6	moaC	7	2	2				8800000
paeru03173	PAM18_RS05540	+	1193281	1193823	180	0.971129	0.0143158	1	6	PAM18_RS05540	7	2	1			8900000	91000000
paeru03236	secD	+	1222147	1224009	620	0.988158	0.0128202	1	6	secD	19	1	1		40000000
paeru03244	iscR	+	1228438	1228929	163	0.902738	0.0255339	1	6	iscR	4	4	3		130000000		24000000
paeru03264	iscX	+	1233748	1233948	66	0.81052	0.0760353	1	6	iscX	1	1	1		96000000
paeru03266	PAM18_RS05740	+	1234063	1234623	186	0.664484	0.0285806	1	6	PAM18_RS05740	7	45	8		4900000000	91000000	2200000000
paeru03267	rlmN	+	1234630	1235787	385	0.984026	0.00636347	1	6	rlmN	10	1	1
paeru03274	PAM18_RS05765	+	1238734	1240023	429	0.983777	0.00796359	1	6	PAM18_RS05765	17	1	1				16000000
paeru03287	PAM18_RS05795	+	1245742	1246356	204	0.739004	0.0417355	1	6	PAM18_RS05795	1	3	2		60000000		6100000
paeru03291	PAM18_RS05805	+	1247575	1248030	151	0.804673	0.0627657	1	0	0	3	2	2				210000000
paeru03320	PAM18_RS05850	+	1256908	1257384	158	0.990767	0.0134371	1	6	PAM18_RS05850	5	1	1		56000000
paeru03370	PAM18_RS05935	+	1273849	1275432	527	0.978725	0.0145635	1	6	PAM18_RS05935	14	1	1		24000000
paeru03413	PAM18_RS05995	+	1292773	1293165	130	0.708375	0.0302058	1	6	PAM18_RS05995	5	2	1		550000000		43000000
paeru03449	PAM18_RS06080	+	1310914	1311219	101	0.675222	0.0468433	0	6	PAM18_RS06080	4	42	6		28000000000	17000000	25000000000
paeru03558	PAM18_RS06275	+	1357216	1357731	171	0.957264	0.0147687	1	6	PAM18_RS06275	8	6	4			21000000	240000000
paeru03583	PAM18_RS06340	+	1370902	1371957	351	0.699574	0.0432831	1	6	PAM18_RS06340	3	10	3		520000000		93000000
paeru03676	tsf	+	1413856	1414755	299	0.978094	0.00687634	1	6	tsf	10	6	5		120000000		24000000
paeru03684	bamA	+	1420279	1422855	858	0.971746	0.0109718	1	6	bamA	18	1	1		50000000
paeru03726	PAM18_RS06640	+	1439305	1439589	94	0.77	0.026302	1	6	PAM18_RS06640	2	2	2		130000000
paeru03930	recA	+	1498009	1499049	346	0.987392	0.0158311	1	6	recA	13	14	4		37000000	21000000	110000000
paeru04065	mmsB	+	1550284	1551180	298	0.957169	0.0213328	1	6	lcl|NC_017548.1_cds_WP_003104396.1_3632	6	4	3		16000000		49000000
paeru04298	PAM18_RS07650	+	1636603	1637913	436	0.888505	0.0383926	1	6	PAM18_RS07650	4	2	2				120000000
paeru04303	PAM18_RS07660	+	1638376	1639548	390	0.738535	0.0415014	1	6	PAM18_RS07660	12	2	2				29000000
paeru04409	PAM18_RS07870	+	1684201	1684689	162	0.951798	0.0227782	1	6	PAM18_RS07870	5	4	2		370000000		130000000
paeru04635	PAM18_RS08420	+	1797802	1798443	213	0.977647	0.00884241	1	6	PAM18_RS08420	8	4	3		1300000		74000000
paeru04765	PAM18_RS08615	+	1846978	1847448	156	0.969041	0.00840532	1	6	PAM18_RS08615	1	2	1				30000000
paeru04827	PAM18_RS08710	+	1868158	1868745	195	0.976544	0.0103908	1	6	PAM18_RS08710	3	8	4		50000000		140000000
paeru04970	PAM18_RS08905	+	1904386	1904763	125	0.764114	0.0695654	1	6	PAM18_RS08905	1	6	4		66000000		44000000
paeru05148	PAM18_RS09275	+	1977940	1979826	628	0.94923	0.020906	1	6	PAM18_RS09275	10	63	15		450000000		490000000
paeru05259	PAM18_RS09400	+	2005726	2006268	180	0.921718	0.023572	1	6	PAM18_RS09400	4	5	2			7500000	140000000
paeru05330	gspG	+	2039548	2040045	165	0.927608	0.0309063	1	6	lcl|NC_017548.1_cds_WP_003110089.1_2400	3	14	7		1300000000		180000000
paeru05331	gspH	+	2040052	2040570	172	0.967295	0.0114136	1	6	lcl|NC_017548.1_cds_WP_003103530.1_1949	3	2	2				26000000
paeru05340	PAM18_RS09590	+	2043811	2044335	174	0.986894	0.00582205	1	6	PAM18_RS09590	4	2	2				59000000
paeru05364	PAM18_RS09655	+	2056138	2056401	87	0.936527	0.0123113	1	6	PAM18_RS09655	1	4	1		140000000
paeru05440	PAM18_RS09755	+	2090728	2091246	172	0.976903	0.0112996	1	6	PAM18_RS09755	3	3	1		19000000		20000000
paeru05453	PAM18_RS09785	+	2096875	2097351	158	0.985182	0.00636495	1	6	PAM18_RS09785	2	1	1		40000000
paeru05583	PAM18_RS10020	+	2148172	2148690	172	0.862732	0.0240719	1	6	PAM18_RS10020	4	5	2		27000000		11000000
paeru05611	PAM18_RS10075	+	2160652	2161989	445	0.986036	0.00878764	1	6	PAM18_RS10075	14	1	1
paeru05630	lolD	+	2172253	2173038	261	0.942538	0.024496	1	6	lolD	3	2	1				32000000
paeru05637	PAM18_RS10165	+	2178034	2178474	146	0.9848	0.00705841	1	6	PAM18_RS10165	4	7	3			17000000	160000000
paeru05644	PAM18_RS10175	+	2179351	2179695	114	0.595773	0.060992	1	6	PAM18_RS10175	7	3	3		210000000		40000000
paeru05727	PAM18_RS10320	+	2206462	2207391	309	0.982614	0.00758281	1	6	PAM18_RS10320	11	7	5		360000000
paeru05851	PAM18_RS10575	+	2262343	2262702	119	0.987335	0.00849024	1	6	PAM18_RS10575	3	7	4		630000000		100000000
paeru05955	PAM18_RS10805	+	2308672	2309430	252	0.797161	0.0375221	1	6	PAM18_RS10805	10	3	2		110000000	4900000
paeru06028	PAM18_RS10965	+	2338144	2338635	163	0.954996	0.016543	1	6	PAM18_RS10965	2	4	2				56000000
paeru06032	PAM18_RS10980	+	2341765	2342466	233	0.708242	0.0424086	1	6	PAM18_RS10980	8	3	1		230000000	1100000
paeru06248	PAM18_RS11410	+	2406997	2407362	121	0.73291	0.0611969	1	0	0	2	6	2		45000000		310000000
paeru06263	PAM18_RS11460	+	2412703	2414658	651	0.9727	0.0154389	1	6	PAM18_RS11460	19	1	1		5200000
paeru06269	PAM18_RS11470	+	2415271	2415465	64	0.772163	0.0674093	1	6	PAM18_RS11470	0	2	1		48000000		9700000
paeru06915	PAM18_RS12435	+	2641630	2643237	535	0.986644	0.00708645	1	6	PAM18_RS12435	15	3	2				24000000
paeru07135	PAM18_RS12745	+	2698588	2699049	153	0.802175	0.0105253	1	0	0	4	1	1		82000000
paeru07161	PAM18_RS12810	+	2711890	2713611	573	0.812754	0.0515478	1	6	PAM18_RS12810	12	3	2		36000000
paeru07811	PAM18_RS13865	+	3001000	3003093	697	0.816342	0.0379084	1	6	PAM18_RS13865	17	1	1				160000000
paeru08085	PAM18_RS14355	+	3118297	3118758	153	0.993862	0.00453898	1	6	PAM18_RS14355	4	3	2				36000000
paeru08268	PAM18_RS14705	+	3189250	3189558	102	0.909173	0.0305255	1	0	0	4	1	1
paeru08435	PAM18_RS14995	+	3252583	3253113	176	0.942257	0.0152228	1	6	PAM18_RS14995	6	1	1				61000000
paeru08671	cynS	+	3339193	3339663	156	0.977495	0.00886747	1	6	cynS	6	4	3		87000000
paeru08764	PAM18_RS15530	+	3378847	3379251	134	0.950401	0.0150183	1	6	PAM18_RS15530	4	9	5		1200000000	12000000	380000000
paeru08779	maiA	+	3388339	3390159	606	0.689099	0.0394708	1	6	lcl|NC_017548.1_cds_WP_003116471.1_2013	5	5	2				50000000
paeru08804	PAM18_RS15630	+	3403258	3403536	92	0.69	0.0228032	1	6	PAM18_RS15630	1	3	2		84000000		70000000
paeru09062	PAM18_RS16195	+	3527635	3528096	153	0.960848	0.0178851	1	6	PAM18_RS16195	4	6	4		150000000		33000000
paeru09151	PAM18_RS16395	+	3579892	3580254	120	0.987941	0.00675344	1	6	PAM18_RS16395	2	7	3		150000000		600000000
paeru09168	PAM18_RS16440	+	3585868	3586305	145	0.973076	0.0191956	1	6	PAM18_RS16440	1	3	1		81000000
paeru09181	PAM18_RS16470	+	3590890	3591984	364	0.981921	0.00309409	1	6	PAM18_RS16470	10	1	1				16000000
paeru09299	PAM18_RS16695	+	3638179	3639516	445	0.973632	0.0172268	1	0	0	15	1	1				7500000
paeru09304	acnB	+	3642094	3644736	880	0.972489	0.011728	1	6	acnB	28	8	5	530000	120000000		16000000
paeru09412	PAM18_RS16950	+	3693739	3694110	123	0.97741	0.00698774	1	6	PAM18_RS16950	6	1	1				57000000
paeru09629	PAM18_RS17435	+	3788986	3789411	141	0.942357	0.0222652	1	0	0	4	3	2		120000000		24000000
paeru09732	fabA	+	3826459	3826974	171	0.970207	0.0137027	1	6	fabA	4	7	4		100000000	17000000	410000000
paeru09738	PAM18_RS17630	+	3830089	3830529	146	0.959796	0.0214216	1	6	PAM18_RS17630	4	1	1		24000000
paeru09753	PAM18_RS17655	+	3833794	3834312	172	0.892772	0.016536	1	6	PAM18_RS17655	6	2	2		14000000
paeru10000	PAM18_RS18155	+	3946945	3947343	132	0.967178	0.0107732	1	6	PAM18_RS18155	4	5	2		420000000		120000000
paeru10008	PAM18_RS18175	+	3949027	3949983	318	0.765491	0.0566274	1	6	PAM18_RS18175	2	2	2				19000000
paeru10388	PAM18_RS18930	+	4107355	4107597	80	0.378248	0.09748	0	0	0	4	1	1		290000000
paeru10748	napF	+	4282639	4283130	163	0.782174	0.0292183	1	6	napF	3	1	1
paeru10907	PAM18_RS19995	+	4346374	4346748	124	0.99288	0.00509214	1	6	PAM18_RS19995	1	1	1		7300000
paeru10933	PAM18_RS20020	+	4352857	4353048	63	0.56	0.0334834	1	0	0	1	4	2		120000000
paeru11164	PAM18_RS20430	+	4435456	4438242	928	0.764808	0.0566737	1	6	PAM18_RS20430	13	1	1				240000000
paeru11283	PAM18_RS20690	+	4489165	4489728	187	0.724719	0.0383753	1	6	PAM18_RS20690	8	2	2				140000000
paeru11381	arsC	+	4520614	4520967	117	0.937271	0.0297508	1	6	arsC	6	4	4		220000000
paeru11424	PAM18_RS20945	+	4530928	4531866	312	0.980193	0.010541	1	6	PAM18_RS20945	10	6	3		70000000	7300000	150000000
paeru11598	PAM18_RS21285	+	4604674	4605567	297	0.961966	0.0178668	1	6	PAM18_RS21285	8	1	1				54000000
paeru11854	PAM18_RS21760	+	4711381	4711953	190	0.963096	0.0102737	1	0	0	7	2	1				46000000
paeru12327	PAM18_RS22515	+	4882747	4883175	142	0.920105	0.0270061	1	6	PAM18_RS22515	5	42	14		5700000000	30000000	870000000
paeru12484	PAM18_RS22795	+	4937632	4939167	511	0.992417	0.00564882	1	6	PAM18_RS22795	14	2	2		87000000
paeru12487	PAM18_RS22805	+	4940761	4941825	354	0.972858	0.0120684	1	6	PAM18_RS22805	7	1	1		20000000
paeru12551	PAM18_RS22975	+	4977388	4977849	153	0.808795	0.0617609	1	6	PAM18_RS22975	4	6	2			11000000	84000000
paeru12689	raiA	+	5033152	5034381	409	0.688617	0.045325	1	6	raiA	9	1	1		27000000
paeru12805	PAM18_RS23480	+	5084521	5085621	366	0.929348	0.030637	1	6	PAM18_RS23480	9	1	1				120000000
paeru12885	PAM18_RS23640	+	5118256	5118705	149	0.978182	0.00798655	1	6	PAM18_RS23640	4	3	2			2000000	71000000
paeru12924	PAM18_RS23760	+	5145553	5146086	177	0.717161	0.0806943	1	6	PAM18_RS23760	5	6	4		180000000		57000000
paeru13158	PAM18_RS24245	+	5254969	5255586	205	0.833608	0.0434576	1	6	PAM18_RS24245	0	4	1			57000000	210000000
paeru13203	PAM18_RS24365	+	5279413	5280027	204	0.975535	0.0135213	1	6	PAM18_RS24365	9	11	4		150000000		140000000
paeru13308	PAM18_RS24505	+	5305528	5306961	477	0.986562	0.00276341	1	6	PAM18_RS24505	10	1	1			2600000
paeru13309	PAM18_RS24515	+	5307643	5310489	948	0.955006	0.0147763	1	6	PAM18_RS24515	33	1	1				87000000
paeru13383	PAM18_RS24620	+	5333323	5334969	548	0.985748	0.00485953	1	6	PAM18_RS24620	14	6	3		41000000		56000000
paeru13462	PAM18_RS24795	+	5371474	5374740	1088	0.990693	0.0102124	1	6	PAM18_RS24795	25	1	1		67000000
paeru13463	PAM18_RS24805	+	5374822	5375349	175	0.705959	0.0427843	1	6	PAM18_RS24805	4	2	1		110000000		25000000
paeru13517	PAM18_RS24895	+	5391520	5391834	104	0.889252	0.0238383	1	6	PAM18_RS24895	3	3	3		340000000
paeru13568	cueR	+	5419051	5419449	132	0.98892	0.00583406	1	6	cueR	2	8	4		350000000		73000000
paeru13765	aroQ	+	5493232	5493675	147	0.856127	0.0289512	1	6	lcl|NC_017548.1_cds_WP_003095385.1_5164	1	1	1				53000000
paeru13774	PAM18_RS25415	+	5500447	5502054	535	0.979779	0.0154908	1	6	PAM18_RS25415	17	1	1				15000000
paeru13790	PAM18_RS25460	+	5513404	5513943	179	0.951076	0.0217303	1	6	PAM18_RS25460	5	1	1				18000000
paeru13793	PAM18_RS25480	+	5515642	5515947	101	0.937958	0.0233386	1	6	PAM18_RS25480	2	4	3		48000000		39000000
paeru13876	PAM18_RS25760	+	5573395	5574093	232	0.969911	0.00831803	1	6	PAM18_RS25760	1	1	1		88000000
paeru13954	PAM18_RS25945	+	5614732	5616555	607	0.98461	0.00916081	1	0	0	10	1	1				19000000
paeru14216	PAM18_RS26420	+	5743264	5745189	641	0.964681	0.020848	1	6	PAM18_RS26420	17	1	1		71000000
paeru14241	PAM18_RS26480	+	5755900	5756901	333	0.978686	0.00867982	1	6	PAM18_RS26480	14	4	2		80000000		26000000
paeru14248	PAM18_RS26500	+	5759653	5759988	111	0.967876	0.0197827	1	6	PAM18_RS26500	2	4	3		160000000
paeru14449	PAM18_RS26890	+	5844961	5845692	243	0.812311	0.0174149	1	6	PAM18_RS26890	5	4	3		61000000		16000000
paeru14506	arcA	+	5875822	5877078	418	0.988609	0.0125113	1	6	arcA	10	7	6		59000000		22000000
paeru14644	PAM18_RS27290	+	5932351	5933556	401	0.820328	0.0476248	1	0	0	8	1	1				38000000
paeru14830	PAM18_RS27540	+	5989588	5989887	99	0.78	0.0164498	1	6	PAM18_RS27540	2	3	2		72000000
paeru14873	PAM18_RS27685	+	6021583	6022155	190	0.961412	0.0166032	1	6	PAM18_RS27685	4	4	3				110000000
paeru14926	PAM18_RS27785	+	6042958	6043506	182	0.97942	0.00716273	1	6	PAM18_RS27785	7	2	2				16000000
paeru14931	PAM18_RS27800	+	6045553	6046008	151	0.965725	0.00921195	1	6	PAM18_RS27800	2	7	2		200000000	930000	110000000
paeru14948	PAM18_RS27840	+	6055180	6055644	154	0.963463	0.0163852	1	6	PAM18_RS27840	7	3	2			5000000	62000000
paeru14977	PAM18_RS27915	+	6066910	6067842	310	0.993707	0.00340018	1	6	PAM18_RS27915	8	1	1				19000000
paeru15156	PAM18_RS28235	+	6137728	6137934	68	0.828435	0.0534938	1	6	PAM18_RS28235	2	2	1		78000000
paeru15321	PAM18_RS28645	+	6228193	6229542	449	0.992484	0.00397058	1	6	PAM18_RS28645	15	1	1				38000000
paeru15711	PAM18_RS00235	+	59798	60484	228	0.988902	0.00724212	1	6	PAM18_RS00235	6	1	1				23000000
paeru15712	PAM18_RS00240	+	60515	60868	117	0.947864	0.0301335	1	6	PAM18_RS00240	3	2	2				59000000
paeru15811	clpV	+	106670	109378	902	0.969523	0.0171801	1	6	lcl|NC_017548.1_cds_WP_003090432.1_2458	25	2	1				47000000
paeru15875	PAM18_RS00620	+	140339	140776	145	0.915837	0.0270461	1	0	0	3	19	3	590000	400000000	22000000	280000000
paeru16124	PAM18_RS01170	+	258812	259651	279	0.93386	0.0360108	1	6	PAM18_RS01170	11	1	1				18000000
paeru16397	PAM18_RS01565	+	345131	345682	183	0.918545	0.0239841	1	6	PAM18_RS01565	5	12	4			19000000	430000000
paeru16699	PAM18_RS02090	+	447635	455068	2477	0.970743	0.00982243	1	6	PAM18_RS02090	50	2	2		30000000
paeru16701	PAM18_RS02100	+	455936	456595	219	0.937594	0.031134	1	6	PAM18_RS02100	7	15	8			4000000	570000000
paeru16729	PAM18_RS02155	+	466715	469855	1046	0.976335	0.0107262	1	6	PAM18_RS02155	18	1	1				29000000
paeru16895	PAM18_RS02445	+	536645	537238	197	0.854326	0.0292489	1	6	PAM18_RS02445	5	4	2		120000000		24000000
paeru16984	PAM18_RS02645	+	574157	574597	146	0.991441	0.00571275	1	6	PAM18_RS02645	4	5	3		74000000		56000000
paeru17121	folB	+	631997	632413	138	0.768615	0.0440864	1	6	folB	6	1	1
paeru17261	PAM18_RS03105	+	665618	666028	136	0.947088	0.0253057	1	0	0	1	1	1				48000000
paeru17334	PAM18_RS03220	+	684809	685603	264	0.971249	0.017167	1	6	PAM18_RS03220	2	1	1		140000000
paeru17353	PAM18_RS03270	+	693854	694276	140	0.939551	0.0247301	1	6	PAM18_RS03270	5	2	2		37000000		160000000
paeru17451	PAM18_RS03360	+	708809	709177	122	0.614152	0.0360012	1	6	PAM18_RS03360	1	1	1		120000000
paeru17452	PAM18_RS03365	+	709187	709720	177	0.862876	0.0339851	1	6	PAM18_RS03365	3	3	1		19000000		6700000
paeru17459	rpoB	+	712331	716404	1357	0.987258	0.00712305	1	6	rpoB	34	15	8	1300000	82000000	5700000	77000000
paeru17484	PAM18_RS03400	+	720821	721192	123	0.587143	0.0267676	1	6	PAM18_RS03400	2	44	8	22000000	3100000000	840000000	7500000000
paeru17485	PAM18_RS03405	+	721292	721762	156	0.901129	0.0157967	1	6	PAM18_RS03405	5	65	13		6500000000	690000000	10000000000
paeru17486	fusA	+	721793	723913	706	0.960073	0.0152513	1	6	lcl|NC_017548.1_cds_WP_003085555.1_4456	21	21	11	430000	560000000	8500000	25000000
paeru17488	PAM18_RS03420	+	725294	725605	103	0.527485	0.10027	1	6	PAM18_RS03420	3	34	8	360000	6200000000	3000000	9700000000
paeru17496	PAM18_RS03440	+	727247	728068	273	0.739542	0.045692	1	6	PAM18_RS03440	8	26	11	850000	850000000	7400000	150000000
paeru17499	PAM18_RS03460	+	729416	729829	137	0.727983	0.0859523	1	6	PAM18_RS03460	3	92	13		1400000000	380000000	6600000000
paeru17502	PAM18_RS03475	+	730313	730681	122	0.938974	0.0328915	1	6	PAM18_RS03475	6	102	17		1200000000	60000000	8100000000
paeru17503	PAM18_RS03480	+	730694	731008	104	0.760192	0.062976	1	6	PAM18_RS03480	2	63	12		5700000000	9300000	2100000000
paeru17525	PAM18_RS03535	+	736100	736456	118	0.749193	0.0345296	1	6	PAM18_RS03535	5	35	8		9100000000	150000000	9000000000
paeru17526	PAM18_RS03540	+	736475	736864	129	0.80867	0.0595109	1	6	PAM18_RS03540	4	60	9	3500000	3100000000	400000000	6700000000
paeru17541	rplQ	+	738569	738958	129	0.963135	0.0151036	1	6	rplQ	1	39	12		5700000000	220000000	7900000000
paeru17550	bfr	+	740696	741283	195	0.893233	0.0427915	1	6	lcl|NC_017548.1_cds_WP_003092078.1_1530	3	9	4		940000000		87000000
paeru18014	PAM18_RS04200	+	907172	907744	190	0.922152	0.0296121	1	6	PAM18_RS04200	5	3	2				85000000
paeru18170	PAM18_RS04515	+	974693	975169	158	0.954717	0.021768	1	6	PAM18_RS04515	8	48	10		520000000	140000000	7800000000
paeru18259	PAM18_RS04690	+	1011305	1011598	97	0.846707	0.0611243	1	6	PAM18_RS04690	1	2	1		96000000		27000000
paeru18305	PAM18_RS04785	+	1029011	1030192	393	0.99371	0.00447541	1	6	PAM18_RS04785	10	3	2				71000000
paeru18327	PAM18_RS04845	+	1040996	1041475	159	0.743167	0.0447396	1	6	PAM18_RS04845	9	2	1			6400000	36000000
paeru18671	Putative ORF	+	1205219	1205662	147	0.496475	0.0268553	1	0	0	5	4	2				34000000
paeru18725	PAM18_RS05665	+	1221749	1222087	112	0.905486	0.0306877	1	6	PAM18_RS05665	3	92	6		1900000000	22000000	2200000000
paeru18737	secF	+	1223984	1224940	318	0.933452	0.0304201	1	6	secF	3	4	2		56000000		45000000
paeru18739	PAM18_RS05680	+	1225100	1225672	190	0.9638	0.0245837	1	6	PAM18_RS05680	7	1	1				6800000
paeru18757	PAM18_RS05710	+	1230209	1230595	128	0.954773	0.0135664	1	6	PAM18_RS05710	7	9	5		230000000		21000000
paeru18758	iscA	+	1230623	1230946	107	0.896989	0.0338184	1	6	iscA	4	2	2		88000000		22000000
paeru18773	PAM18_RS05755	+	1236560	1237603	347	0.926119	0.02401	1	6	PAM18_RS05755	6	1	1		170000000
paeru18968	PAM18_RS06075	+	1309370	1310758	462	0.982456	0.00773464	1	6	PAM18_RS06075	13	1	1		78000000
paeru19014	PAM18_RS06165	+	1326584	1328650	688	0.969122	0.0126528	1	6	PAM18_RS06165	23	2	2		73000000		180000000
paeru19107	PAM18_RS06315	+	1367255	1367968	237	0.972091	0.0152415	1	6	PAM18_RS06315	4	1	1		630000000
paeru19244	fabZ	+	1424474	1424959	161	0.892989	0.0287554	1	6	fabZ	2	1	1				130000000
paeru19284	PAM18_RS06675	+	1445018	1445491	157	0.991427	0.00625288	1	6	PAM18_RS06675	4	17	5		860000000	3900000	220000000
paeru19593	PAM18_RS07230	+	1538063	1538539	158	0.959119	0.0222118	1	6	PAM18_RS07230	7	3	1			9300000	69000000
paeru19594	glpK	+	1538603	1540087	494	0.986851	0.00274158	1	6	lcl|NC_017548.1_cds_WP_003109491.1_2024	12	1	1		28000000
paeru19643	PAM18_RS07345	+	1561781	1563538	585	0.954546	0.0297404	1	6	PAM18_RS07345	8	1	1				26000000
paeru19743	grxD	+	1599995	1600321	108	0.95683	0.0147321	1	6	grxD	5	10	3		2400000000		340000000
paeru19751	PAM18_RS07500	+	1602788	1603390	200	0.990702	0.00680918	1	6	PAM18_RS07500	8	10	5		260000000	2600000	94000000
paeru19755	PAM18_RS07520	+	1606502	1607719	405	0.99006	0.00509869	1	6	PAM18_RS07520	10	1	1		19000000
paeru19770	PAM18_RS07545	+	1614959	1615153	64	0.908451	0.131692	0	6	PAM18_RS07545	2	1	1
paeru19823	PAM18_RS07655	+	1638038	1638763	241	0.979522	0.0119083	1	6	PAM18_RS07655	8	2	1				370000000
paeru19897	PAM18_RS07750	+	1662212	1663060	282	0.767227	0.0234272	1	6	PAM18_RS07750	8	5	3		19000000		12000000
paeru19995	PAM18_RS08000	+	1708046	1709032	328	0.966102	0.0186956	1	6	PAM18_RS08000	13	1	1
paeru20103	PAM18_RS08225	+	1750898	1752154	418	0.898261	0.0380156	1	6	PAM18_RS08225	10	1	1				15000000
paeru20427	PAM18_RS08780	+	1879832	1880527	231	0.719044	0.0432736	1	6	PAM18_RS08780	4	3	2		160000000		79000000
paeru20584	edd	+	1940633	1942459	608	0.992619	0.00374698	1	6	edd	16	1	1		37000000
paeru20594	PAM18_RS09150	+	1948880	1950616	578	0.843794	0.045787	1	6	PAM18_RS09150	14	2	1				45000000
paeru20611	PAM18_RS09190	+	1957643	1958830	395	0.941347	0.02097	1	6	PAM18_RS09190	8	1	1		15000000
paeru20642	pheA	+	1972004	1973779	591	0.826285	0.0425126	1	6	pheA	12	1	1		3200000
paeru20669	ihfB	+	1979963	1980247	94	0.74	0.0832227	1	6	ihfB	4	13	4		290000000		79000000
paeru20832	PAM18_RS09490	+	2022047	2024845	932	0.937188	0.027547	1	6	PAM18_RS09490	15	4	2		29000000
paeru20833	PAM18_RS09495	+	2024867	2025724	285	0.904662	0.00497437	1	6	PAM18_RS09495	6	1	1				34000000
paeru20838	PAM18_RS09505	+	2026586	2027590	334	0.946152	0.0200162	1	6	PAM18_RS09505	12	3	2			4400000	68000000
paeru21129	gap	+	2157155	2158882	575	0.977311	0.00907396	1	6	lcl|NC_017548.1_cds_WP_023123579.1_2048	21	3	2		65000000
paeru21153	PAM18_RS10115	+	2167919	2169313	464	0.995104	0.00326446	1	6	PAM18_RS10115	13	1	1		45000000
paeru21168	PAM18_RS10160	+	2177369	2178037	222	0.960661	0.00659426	1	6	PAM18_RS10160	5	2	1		120000000		41000000
paeru21177	PAM18_RS10185	+	2180459	2180923	154	0.964977	0.0136513	1	6	PAM18_RS10185	5	9	6			22000000	160000000
paeru21207	PAM18_RS10225	+	2189798	2189980	60	0.72	0.154254	1	6	PAM18_RS10225	1	10	4		1100000000		190000000
paeru21209	fabD	+	2190998	2192038	346	0.847229	0.0260055	1	6	fabD	5	1	1
paeru21213	fabF	+	2193365	2194609	414	0.975242	0.0114611	1	6	fabF	7	1	1				35000000
paeru21222	PAM18_RS10275	+	2198153	2198509	118	0.983211	0.0111451	1	6	PAM18_RS10275	7	3	1		120000000		210000000
paeru21245	PAM18_RS10315	+	2205572	2206462	296	0.969687	0.010807	1	6	PAM18_RS10315	8	17	8		300000000	15000000	99000000
paeru21577	msrB	+	2336999	2337550	183	0.798049	0.0155701	1	6	msrB	7	2	1		45000000		17000000
paeru21578	PAM18_RS10960	+	2337602	2338147	181	0.975776	0.0166447	1	6	PAM18_RS10960	6	3	2		55000000
paeru21589	PAM18_RS10975	+	2340923	2341987	354	0.960916	0.0203095	1	6	PAM18_RS10975	11	6	4		81000000		58000000
paeru21609	PAM18_RS11040	+	2351576	2352565	329	0.972361	0.0146543	1	6	PAM18_RS11040	9	1	1				58000000
paeru21633	PAM18_RS11115	+	2363030	2363512	160	0.961915	0.021397	1	6	PAM18_RS11115	4	1	1				220000000
paeru21704	PAM18_RS11240	+	2386211	2386669	152	0.691809	0.0336927	1	0	0	2	6	1		120000000		430000000
paeru21714	PAM18_RS11275	+	2390036	2390332	98	0.75	0.0694201	1	0	0	4	10	5		82000000		76000000
paeru21741	PAM18_RS11330	+	2397224	2397568	114	0.920521	0.0283033	1	6	PAM18_RS11330	6	1	1		36000000
paeru21775	PAM18_RS11425	+	2408744	2408965	73	0.848273	0.0437342	1	6	PAM18_RS11425	3	1	1				19000000
paeru21813	PAM18_RS11485	+	2416994	2419372	792	0.99052	0.00856686	1	6	PAM18_RS11485	17	2	1		42000000
paeru21814	ihfA	+	2419376	2419678	100	0.64	0.0863	1	6	ihfA	4	10	6		1600000000		360000000
paeru22097	PAM18_RS11895	+	2510501	2510809	102	0.960076	0.0207014	1	6	PAM18_RS11895	4	8	3		280000000		34000000
paeru22391	PAM18_RS12360	+	2625815	2626459	214	0.98596	0.00705239	1	6	PAM18_RS12360	9	1	1				99000000
paeru22398	PAM18_RS12385	+	2632697	2633281	194	0.718311	0.0406068	1	6	PAM18_RS12385	5	1	1		36000000
paeru22899	PAM18_RS13245	+	2812595	2813593	332	0.969699	0.0154482	1	6	PAM18_RS13245	14	2	2				19000000
paeru22989	gcvH	+	2835674	2836057	127	0.980212	0.00510784	1	6	lcl|NC_017548.1_cds_WP_003107397.1_5545	2	5	3		910000000		180000000
paeru23014	PAM18_RS13370	+	2849789	2850223	144	0.899455	0.0159138	1	0	0	5	2	2				61000000
paeru23367	PAM18_RS13935	+	3020102	3020719	205	0.96082	0.0220926	1	6	PAM18_RS13935	6	11	4		630000000	21000000	160000000
paeru23424	PAM18_RS14075	+	3052133	3058546	2137	0.964622	0.0187948	1	6	PAM18_RS14075	57	2	1				74000000
paeru23721	PAM18_RS14650	+	3179762	3180271	169	0.987362	0.00576452	1	6	PAM18_RS14650	5	1	1		14000000
paeru23772	PAM18_RS14775	+	3202904	3204031	375	0.694835	0.0444556	1	6	PAM18_RS14775	5	3	2		75000000		39000000
paeru23873	PAM18_RS15050	+	3263426	3264367	313	0.977955	0.00793311	1	6	PAM18_RS15050	10	1	1				34000000
paeru24016	PAM18_RS15260	+	3316067	3317863	598	0.964418	0.0133806	1	6	PAM18_RS15260	17	2	1				30000000
paeru24430	PAM18_RS16030	+	3494312	3495046	244	0.960221	0.0165058	1	0	0	8	1	1			11000000
paeru24562	PAM18_RS16345	+	3567176	3567511	111	0.629054	0.0946471	1	6	PAM18_RS16345	1	17	4		300000000		200000000
paeru24673	PAM18_RS16530	+	3605138	3605527	129	0.858824	0.0421047	1	6	PAM18_RS16530	5	8	4		120000000		600000000
paeru24731	PAM18_RS16685	+	3636827	3637324	165	0.970315	0.0199693	1	6	PAM18_RS16685	5	4	4		110000000
paeru24882	PAM18_RS16930	+	3691304	3692074	256	0.816829	0.04277	1	0	0	13	21	7		660000000	24000000	860000000
paeru25256	PAM18_RS17800	+	3864641	3865069	142	0.661859	0.0399061	1	6	PAM18_RS17800	2	3	2		430000000		63000000
paeru25319	PAM18_RS17960	+	3898808	3899398	196	0.965217	0.0120822	1	6	PAM18_RS17960	4	1	1				14000000
paeru25463	PAM18_RS18235	+	3961058	3962107	349	0.995537	0.00186396	1	6	PAM18_RS18235	11	1	1		38000000
paeru25465	PAM18_RS18245	+	3963053	3963721	222	0.939081	0.0320843	1	6	PAM18_RS18245	3	4	3			400000	81000000
paeru25810	PAM18_RS18960	+	4115360	4116025	221	0.707748	0.0340083	1	6	PAM18_RS18960	2	1	1		1500000000
paeru25850	PAM18_RS19070	+	4140821	4141546	241	0.991062	0.00530536	1	6	PAM18_RS19070	7	1	1				20000000
paeru25987	PAM18_RS19365	+	4205897	4206451	184	0.793777	0.0299579	1	0	0	5	6	2		470000000		340000000
paeru26179	PAM18_RS19715	+	4282874	4283452	192	0.7735	0.0296528	1	6	PAM18_RS19715	1	2	1		110000000
paeru26347	PAM18_RS19985	+	4344932	4345438	168	0.984428	0.011333	1	6	PAM18_RS19985	6	11	5		430000000		180000000
paeru26511	livG	+	4407671	4408438	255	0.977269	0.016756	1	6	livG	6	4	3				32000000
paeru26543	PAM18_RS20385	+	4426019	4426261	80	0.77	0.0204101	1	6	PAM18_RS20385	2	3	2		69000000		26000000
paeru26693	PAM18_RS20650	+	4480016	4481014	332	0.99311	0.00496332	1	6	PAM18_RS20650	5	1	1				16000000
paeru26776	PAM18_RS20810	+	4510811	4511425	204	0.916982	0.0341866	1	6	PAM18_RS20810	5	9	4		28000000		140000000
paeru26785	PAM18_RS20835	+	4514735	4516450	571	0.990638	0.00543043	1	6	PAM18_RS20835	19	2	1		25000000		33000000
paeru26859	PAM18_RS20995	+	4546193	4546618	141	0.986778	0.0103752	1	6	PAM18_RS20995	4	6	4			10000000	120000000
paeru27024	PAM18_RS21295	+	4606025	4607224	399	0.984017	0.00854147	1	6	PAM18_RS21295	16	1	1		100000000
paeru27053	PAM18_RS21390	+	4626365	4627534	389	0.992276	0.00481326	1	6	PAM18_RS21390	10	2	2		100000000		63000000
paeru27252	PAM18_RS21855	+	4728326	4729216	296	0.984606	0.0134761	1	6	PAM18_RS21855	8	4	3		27000000		13000000
paeru27377	PAM18_RS22090	+	4770230	4771147	305	0.700738	0.0419816	1	6	PAM18_RS22090	5	2	2				27000000
paeru27602	PAM18_RS22465	+	4869866	4870171	101	0.836854	0.0619951	1	0	0	4	1	1		1600000000
paeru27605	PAM18_RS22470	+	4870361	4872259	632	0.975504	0.0202422	1	6	PAM18_RS22470	12	7	1		26000000
paeru27610	PAM18_RS22485	+	4876313	4878268	651	0.977718	0.00594922	1	6	PAM18_RS22485	10	8	2		340000000		19000000
paeru27643	PAM18_RS22580	+	4894931	4895878	315	0.989221	0.00434406	1	6	PAM18_RS22580	8	2	2				30000000
paeru27707	Putative ORF	+	4929068	4929325	85	0.0061482	0.00245222	0	3	0	3	1	1			15000000
paeru27715	PAM18_RS22775	+	4933271	4933912	213	0.964084	0.0195191	1	6	PAM18_RS22775	0	3	2		340000000
paeru27874	PAM18_RS23080	+	5000150	5000728	192	0.985234	0.00802291	1	6	PAM18_RS23080	7	4	3		62000000		39000000
paeru27969	lptB	+	5031551	5032276	241	0.994593	0.0053692	1	6	lptB	6	1	1		24000000
paeru27972	PAM18_RS23260	+	5032502	5033995	497	0.990589	0.00815193	1	6	PAM18_RS23260	7	3	2		8400000		24000000
paeru27978	ptsN	+	5034395	5034859	154	0.943114	0.0222782	1	6	ptsN	5	9	4		1700000000	8400000	79000000
paeru27980	PAM18_RS23280	+	5035751	5036023	90	0.9302	0.0327087	1	6	PAM18_RS23280	3	1	1				13000000
paeru28020	PAM18_RS23360	+	5053292	5053582	96	0.77	0.0164637	1	6	PAM18_RS23360	2	4	2		210000000		37000000
paeru28083	PAM18_RS23425	+	5070146	5070856	236	0.983732	0.00579927	1	6	PAM18_RS23425	4	1	1		36000000
paeru28267	PAM18_RS23730	+	5139353	5139859	168	0.935738	0.016293	1	6	PAM18_RS23730	4	1	1				100000000
paeru28271	PAM18_RS23745	+	5141225	5141812	195	0.968016	0.0234315	1	0	0	8	5	4		38000000		210000000
paeru28455	PAM18_RS24030	+	5207612	5208415	267	0.809409	0.0275719	1	6	PAM18_RS24030	5	5	1		160000000		270000000
paeru28464	Putative ORF	+	5211317	5213002	561	0.68168	0.040522	1	3	0	15	1	1			9200000
paeru28582	upp	+	5252780	5253418	212	0.96834	0.010474	1	6	upp	6	2	2		24000000		14000000
paeru28822	PAM18_RS24625	+	5334980	5335408	142	0.876385	0.0414144	1	0	0	6	11	4		220000000		24000000
paeru28823	PAM18_RS24630	+	5335634	5335906	90	0.61	0.144199	1	6	PAM18_RS24630	4	4	2		560000000		53000000
paeru29010	PAM18_RS25115	+	5434631	5435215	194	0.82918	0.0362759	1	6	PAM18_RS25115	5	2	1		46000000		38000000
paeru29149	accC	+	5494181	5495530	449	0.987243	0.0068733	1	6	lcl|NC_017548.1_cds_WP_003096848.1_5774	15	4	3		72000000
paeru29202	PAM18_RS25520	+	5523299	5523925	208	0.920204	0.0348389	1	6	PAM18_RS25520	7	2	2				31000000
paeru29356	Putative ORF	+	5579660	5582170	836	0.661579	0.0483655	1	3	0	22	1	1		420000000
paeru29472	PAM18_RS25960	+	5620154	5621743	529	0.966624	0.00775692	1	6	PAM18_RS25960	10	1	1		34000000
paeru29622	aceE	+	5689571	5692261	896	0.975103	0.0107254	1	6	aceE	25	3	3		47000000		26000000
paeru29624	aceF	+	5692406	5694049	547	0.98862	0.0084477	1	6	aceF	17	8	6		37000000		130000000
paeru29651	PAM18_RS26300	+	5711048	5711863	271	0.986254	0.00781405	1	6	PAM18_RS26300	6	6	6			3600000	93000000
paeru29752	PAM18_RS26440	+	5747873	5748409	178	0.76434	0.0543867	1	6	PAM18_RS26440	4	4	3		84000000		82000000
paeru29768	tatA	+	5760014	5760262	82	0.71	0.0369171	1	6	tatA	1	3	2		210000000		110000000
paeru29810	PAM18_RS26570	+	5773748	5774407	219	0.916952	0.021086	1	6	PAM18_RS26570	8	2	2				25000000
paeru29954	PAM18_RS26780	+	5825711	5826832	373	0.981016	0.00884621	1	6	PAM18_RS26780	9	1	1				5400000
paeru30049	PAM18_RS27045	+	5877158	5878168	336	0.98311	0.0118387	1	6	PAM18_RS27045	6	12	9		410000000
paeru30050	arcC	+	5878229	5879161	310	0.996643	0.00285952	1	6	arcC	8	1	1		81000000
paeru30334	PAM18_RS27590	+	5998448	5999149	233	0.986485	0.00874277	1	6	PAM18_RS27590	4	1	1				49000000
paeru30364	PAM18_RS27650	+	6009959	6012007	682	0.973004	0.0136495	1	6	PAM18_RS27650	5	2	1		110000000		34000000
paeru30405	PAM18_RS27735	+	6031622	6032488	288	0.869178	0.0411945	1	6	PAM18_RS27735	10	1	1				45000000
paeru30561	PAM18_RS28075	+	6101774	6102178	134	0.948165	0.0247569	1	6	PAM18_RS28075	2	2	1		140000000		97000000
paeru30616	PAM18_RS28240	+	6137966	6138370	134	0.932854	0.0218659	1	6	PAM18_RS28240	4	1	1		9100000
paeru30698	PAM18_RS28445	+	6185939	6188125	728	0.97949	0.0128197	1	6	PAM18_RS28445	23	3	2				29000000
paeru30830	PAM18_RS28700	+	6241448	6241738	96	0.930999	0.0210274	1	6	PAM18_RS28700	2	1	1		81000000
paeru30858	PAM18_RS28725	+	6247133	6247636	167	0.962182	0.0292846	1	6	PAM18_RS28725	2	13	4			8900000	180000000
paeru30866	PAM18_RS28750	+	6251270	6251947	225	0.901288	0.0341544	1	6	PAM18_RS28750	3	1	1				16000000
paeru31167	PAM18_RS00165	+	35403	35915	170	0.791717	0.0353285	1	6	PAM18_RS00165	0	2	1		27000000		11000000
paeru31181	PAM18_RS00195	+	40122	40394	90	0.666439	0.175141	1	6	PAM18_RS00195	1	1	1				34000000
paeru31182	PAM18_RS00200	+	40479	40805	108	0.781291	0.0699266	1	6	PAM18_RS00200	2	3	2		160000000		44000000
paeru31272	PAM18_RS00305	+	71868	72347	159	0.97212	0.0155398	1	6	PAM18_RS00305	5	15	6		1600000000		500000000
paeru31346	PAM18_RS00430	+	100227	101723	498	0.991236	0.00802812	1	6	PAM18_RS00430	9	3	2		130000000		18000000
paeru31347	PAM18_RS00435	+	101799	102287	162	0.988951	0.00925684	1	6	PAM18_RS00435	6	3	2		50000000
paeru31418	PAM18_RS00590	+	134877	135440	187	0.811154	0.0757931	1	6	PAM18_RS00590	7	1	1				60000000
paeru31447	PAM18_RS00645	+	143109	143918	269	0.848776	0.0549179	1	6	PAM18_RS00645	9	3	2		140000000		52000000
paeru31448	PAM18_RS00650	+	143991	144332	113	0.923152	0.0185375	1	6	PAM18_RS00650	3	11	4		490000000		100000000
paeru31579	PAM18_RS00920	+	205464	206228	254	0.975282	0.0176933	1	6	PAM18_RS00920	9	1	1				68000000
paeru31629	mdcC	+	231573	231896	107	0.5257	0.0415643	1	6	mdcC	4	2	2		180000000
paeru31792	PAM18_RS01330	+	293967	295247	426	0.979953	0.0150251	1	6	PAM18_RS01330	12	2	1		68000000
paeru31795	PAM18_RS01345	+	298281	298925	214	0.928408	0.0362348	1	6	PAM18_RS01345	3	5	2		330000000		17000000
paeru31920	PAM18_RS01590	+	349356	350834	492	0.970686	0.0136714	1	6	PAM18_RS01590	14	3	3				41000000
paeru31972	PAM18_RS01695	+	371595	372116	173	0.908638	0.0209474	1	6	PAM18_RS01695	5	3	3				160000000
paeru32003	PAM18_RS01765	+	386850	387356	168	0.977878	0.00707043	1	6	PAM18_RS01765	4	4	2		210000000		23000000
paeru32014	PAM18_RS01810	+	396222	396566	114	0.870575	0.0197167	1	0	0	1	7	2		560000000		2400000000
paeru32129	PAM18_RS02025	+	434637	436715	692	0.772705	0.0691437	1	6	PAM18_RS02025	9	1	1		23000000
paeru32152	PAM18_RS02065	+	443163	443570	135	0.979641	0.0116309	1	6	PAM18_RS02065	5	20	8		1200000000	5000000	400000000
paeru32154	PAM18_RS02075	+	444033	444569	178	0.9417	0.0250975	1	6	PAM18_RS02075	2	5	1				230000000
paeru32156	PAM18_RS02080	+	444654	446702	682	0.984646	0.011996	1	6	PAM18_RS02080	19	2	2		54000000
paeru32273	PAM18_RS02265	+	497016	497636	206	0.78857	0.0598018	1	6	PAM18_RS02265	6	3	2		280000000		380000000
paeru32290	PAM18_RS02300	+	506826	507035	69	0.64	0.0517363	1	6	PAM18_RS02300	4	11	4		460000000		6300000000
paeru32296	PAM18_RS02325	+	508827	513365	1512	0.663948	0.0379423	1	6	PAM18_RS02325	23	20	5		660000000		82000000
paeru32339	PAM18_RS02420	+	530181	531848	555	0.813318	0.0271378	1	6	PAM18_RS02420	11	1	1				25000000
paeru32346	PAM18_RS02450	+	537195	537785	196	0.948774	0.0219313	1	6	PAM18_RS02450	3	4	2		210000000		100000000
paeru32510	PAM18_RS02740	+	591246	591704	152	0.99007	0.00682366	1	6	PAM18_RS02740	3	8	3		150000000	8900000	51000000
paeru32525	tkt	+	598089	600296	735	0.993158	0.00232761	1	6	tkt	17	2	2		46000000
paeru32536	PAM18_RS02800	+	604656	604856	66	0.52	0.114267	1	0	0	0	5	2		94000000		20000000
paeru32537	PAM18_RS02805	+	604965	605357	130	0.953056	0.0145597	1	6	PAM18_RS02805	1	2	1		420000000
paeru32551	PAM18_RS02835	+	609477	610289	270	0.860099	0.0376951	1	6	PAM18_RS02835	8	1	1				31000000
paeru32889	Putative ORF	+	707421	708632	403	0.95975	0.0227609	1	6	lcl|NC_017548.1_cds_WP_003115146.1_689	0	38	14
paeru32899	PAM18_RS03375	+	710268	710963	231	0.979506	0.0138214	1	6	PAM18_RS03375	9	5	2	620000	250000000	13000000	360000000
paeru32901	PAM18_RS03380	+	711162	711662	166	0.838568	0.0288033	1	6	PAM18_RS03380	5	53	17		3400000000	310000000	3500000000
paeru32902	PAM18_RS03385	+	711741	712109	122	0.911261	0.0443899	1	6	PAM18_RS03385	2	15	6		890000000		140000000
paeru32968	PAM18_RS03425	+	725655	726323	222	0.722627	0.0521866	1	6	PAM18_RS03425	3	18	7		210000000	14000000	870000000
paeru32970	PAM18_RS03435	+	726936	727235	99	0.67	0.173124	1	6	PAM18_RS03435	4	48	10		6100000000	7500000	6000000000
paeru32978	PAM18_RS03445	+	728085	728360	91	0.66	0.104663	1	6	PAM18_RS03445	1	42	12		4500000000		1600000000
paeru32979	PAM18_RS03450	+	728373	728705	110	0.849252	0.0855282	1	6	PAM18_RS03450	4	176	12		10000000000	39000000	3500000000
paeru32980	PAM18_RS03455	+	728718	729404	228	0.862596	0.0376934	1	6	PAM18_RS03455	4	25	12		330000000		370000000
paeru32985	PAM18_RS03470	+	730017	730289	90	0.62	0.03312	1	6	PAM18_RS03470	4	38	9		8000000000		1300000000
paeru32993	PAM18_RS03485	+	731028	731567	179	0.93037	0.029523	1	6	PAM18_RS03485	7	10	8		310000000	4700000	700000000
paeru32999	PAM18_RS03500	+	732480	733013	177	0.881417	0.025209	1	6	PAM18_RS03500	6	13	6	6200000	140000000		59000000
paeru33000	PAM18_RS03515	+	733758	734057	99	0.35	0.0834955	1	6	PAM18_RS03515	3	16	3	1100000	2500000000	2000000	5300000000
paeru33001	PAM18_RS03520	+	734061	734495	144	0.888907	0.0142642	1	6	PAM18_RS03520	6	53	12		3900000000	280000000	2500000000
paeru33002	PAM18_RS03525	+	734496	735824	442	0.816258	0.0368769	1	6	PAM18_RS03525	7	3	3		58000000		18000000
paeru33012	PAM18_RS03545	+	736881	737501	206	0.867186	0.0285727	1	6	PAM18_RS03545	10	23	8		97000000	9200000	250000000
paeru33265	PAM18_RS03890	+	835887	836168	93	0.76	0.0339152	1	6	PAM18_RS03890	3	9	3		970000000		280000000
paeru33389	hpaR	+	884250	884738	162	0.972404	0.0156644	1	6	hpaR	2	3	1		120000000
paeru33607	PAM18_RS04475	+	968130	968501	123	0.94647	0.0217357	1	6	PAM18_RS04475	4	3	1		210000000		26000000
paeru33613	nrdR	+	970635	971246	203	0.98401	0.0167146	1	6	nrdR	6	1	1		23000000
paeru33634	PAM18_RS04550	+	979068	979706	212	0.794618	0.0360222	1	6	PAM18_RS04550	5	2	1		130000000		310000000
paeru33762	rsfS	+	1022955	1023347	130	0.98184	0.0172672	1	6	rsfS	5	2	2		470000000
paeru33778	PAM18_RS04790	+	1030131	1030544	137	0.55393	0.0263269	1	6	PAM18_RS04790	4	6	2		380000000
paeru33912	PAM18_RS05060	+	1084650	1085996	448	0.677613	0.0592722	1	6	PAM18_RS05060	7	2	1				56000000
paeru33974	moaD	+	1120929	1121441	170	0.505421	0.0344625	1	6	moaD	3	1	1		90000000
paeru33990	PAM18_RS05225	+	1125783	1126298	171	0.980117	0.008731	1	6	PAM18_RS05225	6	1	1				31000000
paeru34029	PAM18_RS05270	+	1135437	1136126	229	0.829282	0.0329174	1	6	PAM18_RS05270	3	1	1				21000000
paeru34148	PAM18_RS05490	+	1185051	1185533	160	0.962503	0.0182275	1	6	PAM18_RS05490	7	12	7		41000000	14000000	520000000
paeru34297	iscS	+	1228959	1230173	404	0.992636	0.00354409	1	6	iscS	8	1	1		45000000
paeru34301	hscA	+	1231518	1233377	619	0.99098	0.00583598	1	6	hscA	23	1	1				4400000
paeru34312	PAM18_RS05770	+	1240041	1240694	217	0.981523	0.00702473	1	6	PAM18_RS05770	5	2	1		87000000
paeru34323	PAM18_RS05810	+	1248084	1248416	110	0.937364	0.0259082	1	6	PAM18_RS05810	1	1	1		250000000
paeru34340	PAM18_RS05855	+	1256739	1258013	424	0.715285	0.0436209	1	6	PAM18_RS05855	10	2	1		59000000		26000000
paeru34506	PAM18_RS06095	+	1312569	1312919	116	0.964872	0.0246598	1	6	PAM18_RS06095	3	50	15		3800000000	25000000	12000000000
paeru34519	PAM18_RS06125	+	1318224	1319684	486	0.971883	0.0116452	1	6	PAM18_RS06125	18	1	1		29000000
paeru34539	PAM18_RS06150	+	1324521	1325141	206	0.994823	0.00276305	1	6	PAM18_RS06150	1	9	2		690000000		180000000
paeru34570	PAM18_RS06210	+	1341318	1342037	239	0.81534	0.0283351	1	6	PAM18_RS06210	4	1	1		110000000
paeru34630	PAM18_RS06345	+	1371834	1372475	213	0.826555	0.0225201	1	6	PAM18_RS06345	4	1	1				170000000
paeru34726	rpsB	+	1412943	1413755	270	0.981501	0.0110039	1	6	rpsB	8	23	10		140000000		200000000
paeru34747	PAM18_RS06575	+	1422891	1423412	173	0.95384	0.0175919	1	6	PAM18_RS06575	2	4	3		110000000
paeru34781	PAM18_RS06630	+	1437060	1437905	281	0.987436	0.0106417	1	6	PAM18_RS06630	8	1	1				46000000
paeru34782	PAM18_RS06635	+	1437939	1439240	433	0.969353	0.0113675	1	6	PAM18_RS06635	10	4	2		68000000		18000000
paeru35028	PAM18_RS07040	+	1497366	1497875	169	0.930573	0.0285237	1	6	PAM18_RS07040	3	8	3		95000000		98000000
paeru35688	PAM18_RS08280	+	1762827	1763438	203	0.96351	0.0114829	1	6	PAM18_RS08280	5	2	2				22000000
paeru35698	PAM18_RS08305	+	1765986	1767017	343	0.951276	0.027968	1	6	PAM18_RS08305	11	6	4				140000000
paeru35700	PAM18_RS08315	+	1767318	1768538	406	0.692633	0.052168	1	6	PAM18_RS08315	8	17	6		950000000
paeru35718	PAM18_RS08345	+	1775436	1775870	144	0.892859	0.0341198	1	6	PAM18_RS08345	5	11	6		430000000	2500000	80000000
paeru35723	PAM18_RS08360	+	1780458	1780748	96	0.866461	0.0499872	1	6	PAM18_RS08360	2	1	1		27000000
paeru35860	PAM18_RS08585	+	1838508	1839035	175	0.875805	0.033755	1	6	PAM18_RS08585	6	16	4		350000000	250000000	4100000000
paeru35886	PAM18_RS08635	+	1850187	1850426	79	0.659615	0.0863561	1	0	0	3	1	1				72000000
paeru35905	PAM18_RS08680	+	1858278	1858748	156	0.84068	0.0321628	1	0	0	2	2	1				120000000
paeru35943	PAM18_RS08760	+	1877361	1878209	282	0.95676	0.0169665	1	6	PAM18_RS08760	7	4	3		42000000
paeru35947	PAM18_RS08765	+	1878579	1879010	143	0.905692	0.0354796	1	6	PAM18_RS08765	5	1	1				71000000
paeru35958	PAM18_RS08785	+	1880331	1880996	221	0.783193	0.0421648	1	0	0	7	2	2				25000000
paeru35986	PAM18_RS08840	+	1892439	1892996	185	0.870854	0.0517359	1	6	PAM18_RS08840	4	3	2			3700000	65000000
paeru36104	PAM18_RS09125	+	1943592	1944320	242	0.968462	0.0151432	1	6	PAM18_RS09125	8	1	1				8900000
paeru36160	PAM18_RS09245	+	1968684	1971509	941	0.968869	0.0121276	1	6	PAM18_RS09245	21	2	2		32000000		100000000
paeru36287	PAM18_RS09415	+	2007195	2008334	379	0.697636	0.0540014	1	6	PAM18_RS09415	5	6	4			2200000	530000000
paeru36298	PAM18_RS09435	+	2011125	2011574	149	0.995202	0.00420979	1	6	PAM18_RS09435	5	42	10		54000000	48000000	660000000
paeru36310	PAM18_RS09450	+	2014050	2014427	125	0.920883	0.0395895	1	6	PAM18_RS09450	4	5	3		570000000		310000000
paeru36404	pepN	+	2057253	2059910	885	0.977412	0.00912038	1	6	pepN	25	4	2		37000000
paeru36457	PAM18_RS09740	+	2078859	2083721	1620	0.982287	0.00555342	1	6	PAM18_RS09740	46	17	15		86000000		71000000
paeru36489	PAM18_RS09835	+	2108151	2108558	135	0.824112	0.0665145	1	6	PAM18_RS09835	5	2	1		940000000		540000000
paeru36543	moaB	+	2123496	2124683	395	0.812341	0.0222678	1	6	moaB	14	7	4		33000000		25000000
paeru36611	PAM18_RS10010	+	2144847	2145368	173	0.955366	0.0388721	1	6	PAM18_RS10010	6	1	1		380000000
paeru36612	topA	+	2145459	2148065	868	0.98593	0.00595121	1	6	topA	28	1	1		23000000
paeru36728	fabG	+	2191779	2192804	341	0.80441	0.0249836	1	6	fabG	12	5	3		140000000		100000000
paeru36732	PAM18_RS10245	+	2193000	2193236	78	0.67	0.0800587	1	6	PAM18_RS10245	1	13	2		7400000000
paeru37197	PAM18_RS11170	+	2373483	2375078	531	0.990916	0.00696437	1	6	PAM18_RS11170	10	5	3		61000000
paeru37237	PAM18_RS11245	+	2386548	2387261	237	0.704207	0.0202637	1	0	0	4	3	1				250000000
paeru37292	PAM18_RS11345	+	2399736	2400095	119	0.552844	0.0465347	1	0	0	6	3	3				110000000
paeru37296	PAM18_RS11360	+	2401851	2402312	153	0.789153	0.0218426	1	6	PAM18_RS11360	5	4	2		27000000		25000000
paeru37333	PAM18_RS11440	+	2410230	2410517	95	0.79	0.0145422	1	6	PAM18_RS11440	0	4	3		160000000		55000000
paeru37342	PAM18_RS11465	+	2414676	2415209	177	0.879251	0.0307398	1	6	PAM18_RS11465	2	3	2		85000000
paeru37344	PAM18_RS11475	+	2415489	2415845	118	0.728413	0.0676344	1	6	PAM18_RS11475	4	15	9		620000000	51000000	1200000000
paeru37360	PAM18_RS11495	+	2419650	2420015	121	0.995694	0.00243972	1	6	PAM18_RS11495	2	4	2		280000000		130000000
paeru37476	PAM18_RS11650	+	2458509	2458904	131	0.640076	0.0395847	1	6	PAM18_RS11650	2	5	3			11000000	110000000
paeru37543	PAM18_RS11760	+	2483430	2487383	1317	0.984862	0.00934637	1	6	PAM18_RS11760	45	2	1		28000000		8400000
paeru37604	PAM18_RS11865	+	2505315	2506541	408	0.988973	0.00405371	1	6	PAM18_RS11865	7	2	1				27000000
paeru37750	PAM18_RS12090	+	2555523	2555891	122	0.519786	0.0379115	1	6	PAM18_RS12090	5	1	1				55000000
paeru37751	clpA	+	2555919	2558195	758	0.995366	0.00326813	1	6	clpA	16	2	2		20000000		17000000
paeru38175	PAM18_RS12715	+	2693343	2693792	149	0.512891	0.0472402	1	0	0	1	2	1				1600000000
paeru38222	PAM18_RS12780	+	2705145	2705687	180	0.966282	0.0069475	1	6	PAM18_RS12780	2	3	1			5200000	110000000
paeru38293	PAM18_RS12920	+	2738613	2739194	193	0.922738	0.0248497	1	6	PAM18_RS12920	6	13	5		490000000		94000000
paeru38517	gcvP	+	2836068	2838947	959	0.981201	0.0108751	1	6	gcvP	17	1	1		40000000
paeru38874	PAM18_RS13685	+	2960334	2960570	78	0.768152	0.081862	1	0	0	1	1	1		25000000
paeru38940	PAM18_RS13770	+	2978850	2979326	158	0.941711	0.0333116	1	0	0	3	2	1		91000000		59000000
paeru39110	PAM18_RS14080	+	3058509	3059156	215	0.933108	0.0403868	1	6	PAM18_RS14080	8	3	3				90000000
paeru39115	PAM18_RS14085	+	3059376	3060827	483	0.988106	0.00805616	1	6	PAM18_RS14085	6	2	1		67000000
paeru39173	soxR	+	3087264	3087791	175	0.846047	0.0249281	1	6	soxR	7	2	1				34000000
paeru39291	PAM18_RS14360	+	3118800	3119123	107	0.945984	0.032012	1	0	0	4	3	2		8400000
paeru39919	PAM18_RS15500	+	3372114	3372338	74	0.889129	0.0377282	1	0	0	5	1	1		21000000
paeru40544	PAM18_RS16820	+	3667560	3669086	508	0.966958	0.0129103	1	6	PAM18_RS16820	6	1	1				17000000
paeru40858	PAM18_RS17445	+	3790164	3790511	115	0.923882	0.0276854	1	6	PAM18_RS17445	2	6	3				160000000
paeru41063	acnA	+	3876768	3879515	915	0.971309	0.0171402	1	6	acnA	20	4	2		110000000		53000000
paeru41064	PAM18_RS17865	+	3879540	3881453	637	0.964983	0.0126922	1	6	PAM18_RS17865	10	4	3		89000000	3300000	130000000
paeru41074	ccoN	+	3883542	3884984	480	0.966095	0.0248245	1	6	lcl|NC_017548.1_cds_WP_003083723.1_112	1	1	1		160000000
paeru41076	PAM18_RS17890	+	3885414	3885794	126	0.733946	0.037828	1	6	PAM18_RS17890	2	2	1
paeru41082	ccoP	+	3889323	3890279	318	0.987595	0.00498727	1	6	ccoP	9	1	1
paeru41284	PAM18_RS18240	+	3962310	3963056	248	0.954082	0.029277	1	6	PAM18_RS18240	4	1	1				61000000
paeru41297	PAM18_RS18280	+	3972312	3972518	68	0.888264	0.0287152	1	0	0	2	1	1				60000000
paeru41869	PAM18_RS19465	+	4230807	4231433	208	0.978278	0.0121682	1	6	PAM18_RS19465	6	3	2			2000000	13000000
paeru41883	PAM18_RS19500	+	4238580	4239734	384	0.8465	0.0423014	1	6	PAM18_RS19500	8	1	1		45000000
paeru41982	PAM18_RS19740	+	4288461	4289465	334	0.975776	0.011536	1	6	PAM18_RS19740	4	1	1		15000000
paeru42010	PAM18_RS19810	+	4304877	4307825	982	0.976436	0.0063122	1	6	PAM18_RS19810	25	8	6		31000000		37000000
paeru42090	PAM18_RS19965	+	4341675	4342034	119	0.960588	0.0135647	1	6	PAM18_RS19965	2	5	2		610000000		21000000
paeru42276	PAM18_RS20325	+	4415682	4416347	221	0.991868	0.00569125	1	6	PAM18_RS20325	6	2	1		49000000
paeru42326	PAM18_RS20450	+	4440261	4440758	165	0.995837	0.00393099	1	6	PAM18_RS20450	6	10	2			35000000	320000000
paeru42415	PAM18_RS20625	+	4474041	4475087	348	0.733982	0.0345024	1	6	PAM18_RS20625	10	3	2		53000000	4200000
paeru42574	PAM18_RS20805	+	4510125	4510595	156	0.98755	0.00974547	1	6	PAM18_RS20805	8	64	7		21000000000	74000000	3500000000
paeru42589	PAM18_RS20825	+	4512831	4514156	441	0.991875	0.0048749	1	6	PAM18_RS20825	8	2	2		45000000		13000000
paeru42619	PAM18_RS20915	+	4527483	4527716	77	0.624572	0.0506196	1	0	0	4	1	1				37000000
paeru42803	PAM18_RS21290	+	4605606	4606028	140	0.721473	0.0510733	1	6	PAM18_RS21290	6	4	1		3500000000		1400000000
paeru42936	PAM18_RS21565	+	4662270	4663289	339	0.790967	0.0254899	1	6	PAM18_RS21565	5	1	1				18000000
paeru42987	PAM18_RS21660	+	4681563	4682690	375	0.991849	0.00814913	1	6	PAM18_RS21660	11	4	3		45000000
paeru43049	PAM18_RS21750	+	4709895	4710398	167	0.865416	0.0295538	1	6	PAM18_RS21750	3	8	3		410000000		34000000
paeru43539	PAM18_RS22710	+	4921695	4922021	108	0.966202	0.00577989	1	6	PAM18_RS22710	3	5	1		170000000		200000000
paeru43633	PAM18_RS22910	+	4961493	4961999	168	0.550652	0.0289849	1	6	PAM18_RS22910	8	1	1		32000000
paeru43641	PAM18_RS22935	+	4966671	4967582	303	0.979617	0.00647925	1	6	PAM18_RS22935	8	3	1				26000000
paeru43716	PAM18_RS23065	+	4997322	4999157	611	0.969042	0.0160875	1	6	PAM18_RS23065	10	7	4		450000000		79000000
paeru43718	PAM18_RS23075	+	4999455	5000153	232	0.947005	0.0268202	1	6	PAM18_RS23075	6	1	1				7800000
paeru43748	PAM18_RS23155	+	5013807	5014253	148	0.985165	0.00787259	1	6	PAM18_RS23155	5	33	10		1500000000	25000000	530000000
paeru43780	PAM18_RS23240	+	5029917	5030456	179	0.992561	0.00854645	1	6	PAM18_RS23240	10	1	1		38000000
paeru43845	gatB	+	5054943	5056601	552	0.962314	0.0176843	1	6	gatB	13	1	1		12000000
paeru43848	PAM18_RS23380	+	5057070	5057456	128	0.98926	0.00498058	1	6	PAM18_RS23380	3	1	1		70000000
paeru44094	PAM18_RS23795	+	5153811	5154086	91	0.75	0.0739125	1	6	PAM18_RS23795	1	9	5		9400000000		1000000000
paeru44185	PAM18_RS23990	+	5196648	5197274	208	0.95806	0.0306383	1	6	PAM18_RS23990	3	1	1				30000000
paeru44219	PAM18_RS24060	+	5213391	5213804	137	0.938985	0.0248015	1	6	PAM18_RS24060	4	7	4		230000000		130000000
paeru44340	PAM18_RS24255	+	5255871	5256692	273	0.715435	0.0309114	1	6	PAM18_RS24255	1	2	1				98000000
paeru44636	folK	+	5363271	5364113	280	0.81657	0.0453122	1	6	folK	4	9	3			26000000	370000000
paeru44764	PAM18_RS25055	+	5424594	5425061	155	0.988231	0.00539439	1	6	PAM18_RS25055	9	1	1		27000000
paeru44788	PAM18_RS25110	+	5434374	5434751	125	0.973392	0.00918772	1	0	0	5	1	1		81000000
paeru44856	PAM18_RS25295	+	5473218	5473823	201	0.924584	0.0171998	1	6	PAM18_RS25295	6	1	1				55000000
paeru44909	accB	+	5493687	5494163	158	0.883351	0.0306867	1	6	accB	5	4	1	480000	95000000		25000000
paeru44918	PAM18_RS25410	+	5499750	5500367	205	0.652162	0.0470167	1	6	PAM18_RS25410	4	1	1
paeru44943	PAM18_RS25525	+	5524014	5524358	114	0.971289	0.0112477	1	6	PAM18_RS25525	4	13	6		6300000000		1700000000
paeru45490	PAM18_RS26430	+	5745954	5746571	205	0.976557	0.00891954	1	6	PAM18_RS26430	2	1	1
paeru45516	hisI	+	5759256	5759660	134	0.978338	0.0166703	1	6	hisI	3	5	3		160000000		110000000
paeru45728	PAM18_RS26940	+	5853984	5854757	257	0.990213	0.00273561	1	6	PAM18_RS26940	7	2	2				30000000
paeru45820	PAM18_RS27170	+	5903232	5903849	205	0.874922	0.0446315	1	6	PAM18_RS27170	7	1	1				64000000
paeru45883	PAM18_RS27335	+	5940327	5940785	152	0.978643	0.0107721	1	6	PAM18_RS27335	3	1	1		56000000
paeru46033	PAM18_RS27575	+	5996178	5996318	46	0.631492	0.0804752	1	0	0	1	1	1				200000000
paeru46062	PAM18_RS27640	+	6007359	6008363	334	0.65671	0.0488421	1	6	PAM18_RS27640	8	3	2		840000000		200000000
paeru46181	PAM18_RS27880	+	6060762	6061028	88	0.961634	0.00886683	1	6	PAM18_RS27880	2	4	1		470000000		29000000
paeru46188	PAM18_RS27890	+	6063213	6063641	142	0.931117	0.0216795	1	6	PAM18_RS27890	9	10	6		93000000		420000000
paeru46229	PAM18_RS27980	+	6079605	6080141	178	0.954064	0.0226629	1	6	PAM18_RS27980	8	2	1		71000000
paeru46235	phoB	+	6081573	6082331	252	0.984982	0.0109322	1	6	phoB	7	1	1
paeru46568	PAM18_RS28460	+	6190560	6190763	67	0.71	0.027408	1	6	PAM18_RS28460	4	3	3				150000000
paeru46705	PAM18_RS28745	+	6250263	6251270	335	0.983017	0.0119221	1	6	PAM18_RS28745	10	2	2				17000000
paeru46929	PAM18_RS29045	-	6313034	6313894	286	0.970347	0.0214045	1	6	PAM18_RS29045	6	2	2		81000000
paeru46930	atpD	-	6311627	6313003	458	0.978205	0.0118115	1	6	atpD	14	18	8		190000000	9900000	130000000
paeru47047	PAM18_RS28870	-	6275465	6276178	237	0.801091	0.0224227	1	6	PAM18_RS28870	4	2	1		1400000000
paeru47068	PAM18_RS28830	-	6268325	6268921	198	0.836621	0.0283905	1	6	PAM18_RS28830	3	1	1				20000000
paeru47094	PAM18_RS28805	-	6262997	6263497	166	0.849913	0.0376188	1	6	PAM18_RS28805	3	4	2			20000000	180000000
paeru47168	PAM18_RS28670	-	6234893	6235771	292	0.925912	0.0141721	1	6	PAM18_RS28670	5	2	1				50000000
paeru47209	PAM18_RS28605	-	6220262	6220858	198	0.969057	0.0151247	1	6	PAM18_RS28605	6	1	1		40000000
paeru47320	purE	-	6161123	6161662	179	0.906033	0.0280563	1	6	purE	7	15	4		240000000	7600000	160000000
paeru47443	choV	-	6108272	6109450	392	0.9796	0.0146516	1	6	choV	16	1	1				9200000
paeru47755	PAM18_RS27635	-	6007325	6007768	147	0.823756	0.0683958	1	6	PAM18_RS27635	8	55	9		2900000000		290000000
paeru47777	PAM18_RS27570	-	5995589	5995939	116	0.960482	0.0176506	1	6	PAM18_RS27570	5	2	2		110000000
paeru47831	PAM18_RS27485	-	5974427	5975557	376	0.968052	0.00795458	1	6	PAM18_RS27485	8	2	2		36000000
paeru47850	PAM18_RS27450	-	5967446	5969659	737	0.941445	0.0184014	1	6	PAM18_RS27450	30	1	1				4100000
paeru47877	PAM18_RS27405	-	5959454	5960467	337	0.988056	0.00851176	1	6	PAM18_RS27405	10	3	3		77000000
paeru47887	PAM18_RS27390	-	5955209	5956906	565	0.778224	0.0321986	1	6	PAM18_RS27390	9	14	4		1100000000		160000000
paeru47959	gcvH	-	5926070	5926498	142	0.963488	0.00749407	1	6	gcvH	4	3	1		890000000		47000000
paeru48049	PAM18_RS27105	-	5891309	5891524	71	0.53	0.0794953	1	0	0	6	2	2				120000000
paeru48234	PAM18_RS26810	-	5830847	5831437	196	0.971501	0.0100989	1	6	PAM18_RS26810	6	9	2		2300000000		340000000
paeru48256	typA	-	5816117	5818069	650	0.952474	0.0139152	1	6	typA	8	1	1				13000000
paeru48337	PAM18_RS26560	-	5772344	5772781	145	0.970047	0.0123839	1	6	PAM18_RS26560	5	1	1		50000000
paeru48341	mdoG	-	5770310	5771887	525	0.986499	0.00924052	1	6	mdoG	13	2	1		68000000		100000000
paeru48359	PAM18_RS26470	-	5755160	5756110	316	0.672585	0.0479756	1	6	PAM18_RS26470	12	5	4		450000000	2000000	77000000
paeru48400	PAM18_RS26395	-	5736932	5738200	422	0.987818	0.0089932	1	6	PAM18_RS26395	11	2	1		40000000
paeru48424	PAM18_RS26385	-	5733110	5734198	362	0.961782	0.0191414	1	6	PAM18_RS26385	9	1	1
paeru48427	PAM18_RS26370	-	5731373	5731897	174	0.993748	0.00480631	1	6	PAM18_RS26370	4	4	2		300000000		210000000
paeru48540	PAM18_RS26230	-	5685404	5686327	307	0.983764	0.00537729	1	6	PAM18_RS26230	5	2	2		79000000
paeru48731	PAM18_RS25895	-	5604245	5604721	158	0.886087	0.0260228	1	6	PAM18_RS25895	4	16	6			11000000	350000000
paeru48765	rnr	-	5589824	5592538	904	0.982067	0.0100107	1	6	rnr	22	1	1				23000000
paeru48769	PAM18_RS25820	-	5588447	5588866	139	0.970141	0.0194215	1	6	PAM18_RS25820	5	58	12		2000000000	74000000	4700000000
paeru48804	azu	-	5572784	5573341	185	0.876837	0.0355586	1	6	azu	3	22	3		4500000000	19000000	930000000
paeru48818	PAM18_RS25725	-	5567519	5568289	256	0.969777	0.0128363	1	6	PAM18_RS25725	10	1	1
paeru48999	PAM18_RS25355	-	5486051	5487223	390	0.986917	0.00469395	1	6	PAM18_RS25355	13	8	6		75000000		60000000
paeru49231	PAM18_RS24965	-	5405975	5406472	165	0.905764	0.0467903	1	6	PAM18_RS24965	3	3	2		210000000		81000000
paeru49235	PAM18_RS24950	-	5404577	5404981	134	0.988682	0.00828943	1	6	PAM18_RS24950	3	12	4		230000000	18000000	410000000
paeru49256	carB	-	5392766	5395987	1073	0.988015	0.00996613	1	6	carB	29	3	2		40000000
paeru49331	PAM18_RS24825	-	5378552	5378821	89	0.64	0.0703491	1	6	PAM18_RS24825	3	48	11	2200000	4600000000		1100000000
paeru49407	PAM18_RS24705	-	5349908	5350432	174	0.860349	0.0397226	1	6	PAM18_RS24705	4	2	1		130000000		28000000
paeru49701	PAM18_RS24310	-	5269406	5269993	195	0.898286	0.0154857	1	6	PAM18_RS24310	7	102	9		400000000	5400000	7300000000
paeru49755	PAM18_RS24225	-	5251580	5252242	220	0.741033	0.0434106	1	6	PAM18_RS24225	5	4	1		94000000		120000000
paeru49862	PAM18_RS24035	-	5208422	5209969	515	0.963185	0.0188802	1	6	PAM18_RS24035	18	1	1				28000000
paeru49985	rplU	-	5157461	5157772	103	0.741615	0.0486047	1	6	rplU	7	132	17	1100000	530000000	94000000	13000000000
paeru50011	PAM18_RS23780	-	5148098	5150929	943	0.993752	0.00538805	1	6	PAM18_RS23780	15	3	3		38000000
paeru50145	PAM18_RS23565	-	5105231	5107540	769	0.989817	0.0136724	1	6	PAM18_RS23565	14	1	1				21000000
paeru50363	PAM18_RS23210	-	5025479	5025787	102	0.844153	0.0514527	1	6	PAM18_RS23210	2	1	1		110000000
paeru50426	PAM18_RS23110	-	5004743	5005135	130	0.702283	0.0397137	1	6	PAM18_RS23110	4	59	9		2200000000	2000000000	30000000000
paeru50428	petA	-	5003900	5004493	197	0.862825	0.0313411	1	6	petA	4	8	5		230000000	4200000	160000000
paeru50487	PAM18_RS22985	-	4978934	4980118	394	0.997536	0.00424993	1	6	PAM18_RS22985	17	10	5		44000000	920000	120000000
paeru50517	PAM18_RS22925	-	4964951	4965727	258	0.905542	0.0414419	1	6	PAM18_RS22925	10	3	3		110000000		21000000
paeru50540	PAM18_RS22885	-	4957298	4957837	179	0.976412	0.00899924	1	6	PAM18_RS22885	3	3	3				42000000
paeru50542	PAM18_RS22880	-	4956809	4957102	97	0.78	0.0488885	1	6	PAM18_RS22880	3	18	8		2000000000	14000000	130000000
paeru50601	PAM18_RS22735	-	4926911	4927273	120	0.571375	0.0322002	1	6	PAM18_RS22735	4	1	1		110000000
paeru50625	PAM18_RS22700	-	4919984	4920976	330	0.964322	0.00879062	1	6	PAM18_RS22700	9	7	5				110000000
paeru50697	PAM18_RS22570	-	4893596	4894870	424	0.776484	0.055202	1	6	PAM18_RS22570	11	9	4		420000000		420000000
paeru50803	PAM18_RS22405	-	4858346	4858924	192	0.671807	0.0758707	1	0	0	4	1	1				31000000
paeru50810	PAM18_RS22385	-	4851581	4853197	538	0.984799	0.00532545	1	6	PAM18_RS22385	15	1	1
paeru51249	PAM18_RS21825	-	4723181	4723843	220	0.793726	0.0174554	1	6	PAM18_RS21825	4	1	1		45000000
paeru51309	PAM18_RS21730	-	4700711	4704616	1301	0.956875	0.0259015	1	6	PAM18_RS21730	45	4	3		19000000		71000000
paeru51379	PAM18_RS21620	-	4673750	4674190	146	0.962945	0.0146137	1	6	PAM18_RS21620	4	1	1		27000000
paeru51391	PAM18_RS21595	-	4669568	4670041	157	0.918547	0.0447477	1	0	0	3	1	1				110000000
paeru51513	PAM18_RS21365	-	4621892	4622197	101	0.658267	0.0684566	1	6	PAM18_RS21365	0	1	1		210000000
paeru51608	PAM18_RS21170	-	4579043	4580263	406	0.990414	0.00549241	1	6	PAM18_RS21170	15	2	2		65000000
paeru51642	PAM18_RS21080	-	4563527	4564225	232	0.786639	0.0202635	1	6	PAM18_RS21080	4	2	1				150000000
paeru51829	PAM18_RS20820	-	4511684	4512367	227	0.761157	0.0305755	1	6	PAM18_RS20820	4	13	6		2000000000		990000000
paeru51846	PAM18_RS20790	-	4506488	4507012	174	0.70176	0.030379	1	6	PAM18_RS20790	7	2	1				50000000
paeru51856	ybgC	-	4504298	4504744	148	0.786092	0.0368145	1	6	ybgC	3	2	2			6500000	48000000
paeru51863	tolB	-	4500797	4502095	432	0.968829	0.013967	1	6	tolB	13	1	1				48000000
paeru51884	PAM18_RS20710	-	4494254	4494631	125	0.626061	0.0657478	1	6	PAM18_RS20710	7	1	1		140000000
paeru51906	PAM18_RS20685	-	4487096	4488649	517	0.926792	0.0162714	1	6	PAM18_RS20685	18	1	1				35000000
paeru51911	PAM18_RS20670	-	4484156	4485202	348	0.983208	0.00885165	1	6	PAM18_RS20670	8	4	2			9700000	74000000
paeru51939	PAM18_RS20610	-	4471775	4473034	419	0.877996	0.0449384	1	6	PAM18_RS20610	9	4	2		170000000		23000000
paeru52037	PAM18_RS20410	-	4430810	4431691	293	0.957454	0.0147131	1	6	PAM18_RS20410	7	2	2		7500000
paeru52530	PAM18_RS19600	-	4259072	4259689	205	0.965543	0.0126119	1	6	PAM18_RS19600	5	5	2		140000000		87000000
paeru52537	PAM18_RS19580	-	4255931	4256728	265	0.94795	0.0308545	1	6	PAM18_RS19580	4	2	1		51000000
paeru52701	PAM18_RS19340	-	4197440	4198885	481	0.984973	0.00971972	1	6	PAM18_RS19340	13	1	1				25000000
paeru52785	PAM18_RS19185	-	4164293	4165126	277	0.797392	0.0303366	1	6	PAM18_RS19185	7	2	1		98000000		40000000
paeru52811	PAM18_RS19150	-	4157342	4157923	193	0.791573	0.0703712	1	6	PAM18_RS19150	8	3	3		100000000		57000000
paeru52814	PAM18_RS19140	-	4155350	4155961	203	0.958302	0.0217277	1	6	PAM18_RS19140	9	1	1		47000000
paeru52946	PAM18_RS18945	-	4111631	4112062	143	0.944213	0.0210472	1	6	PAM18_RS18945	2	2	2				48000000
paeru52954	PAM18_RS18935	-	4107587	4108306	239	0.866628	0.0332922	1	6	PAM18_RS18935	7	1	1				8400000
paeru53018	PAM18_RS18765	-	4071917	4072396	159	0.956147	0.00937569	1	6	PAM18_RS18765	5	7	5		170000000		120000000
paeru53019	PAM18_RS18760	-	4071479	4071886	135	0.965992	0.0132994	1	6	PAM18_RS18760	5	8	5		67000000		110000000
paeru53039	ccmD	-	4062470	4062862	130	0.705707	0.080859	1	6	ccmD	1	2	1		68000000		13000000
paeru53049	ccmI	-	4057781	4059004	407	0.991709	0.00299718	1	6	ccmI	9	2	2		81000000
paeru53211	PAM18_RS18420	-	4000487	4000960	157	0.956962	0.0193894	1	6	PAM18_RS18420	1	1	1				56000000
paeru53212	PAM18_RS18415	-	3999962	4000423	153	0.740182	0.0473964	1	6	PAM18_RS18415	3	1	1				34000000
paeru53316	PAM18_RS18230	-	3960290	3960862	190	0.955296	0.0199266	1	6	PAM18_RS18230	5	7	6		240000000		560000000
paeru53445	PAM18_RS18045	-	3918473	3919273	266	0.948681	0.0235054	1	6	PAM18_RS18045	2	1	1				15000000
paeru53450	PAM18_RS18035	-	3913925	3914794	289	0.993728	0.00330469	1	6	PAM18_RS18035	4	4	2		470000000		85000000
paeru53452	PAM18_RS18025	-	3911027	3911404	125	0.960886	0.00996513	1	0	0	2	4	3		64000000		42000000
paeru53645	PAM18_RS17750	-	3856580	3858352	590	0.994773	0.00597077	1	6	PAM18_RS17750	15	12	6		120000000		48000000
paeru53652	PAM18_RS17740	-	3852773	3855604	943	0.990352	0.00866234	1	6	PAM18_RS17740	15	14	6		130000000		9800000
paeru53653	PAM18_RS17735	-	3851501	3852730	409	0.96472	0.0135994	1	6	PAM18_RS17735	8	8	7		140000000		29000000
paeru53665	PAM18_RS17725	-	3848501	3849667	388	0.993938	0.00400122	1	6	PAM18_RS17725	17	15	8		400000000	4300000	140000000
paeru53768	PAM18_RS17575	-	3817013	3817564	183	0.836785	0.0168864	1	6	PAM18_RS17575	3	3	3			2900000	62000000
paeru53847	PAM18_RS17430	-	3786845	3788899	684	0.967451	0.0100942	1	6	PAM18_RS17430	22	2	0
paeru54124	PAM18_RS16800	-	3663359	3665734	791	0.990887	0.00305605	1	6	PAM18_RS16800	28	2	2				12000000
paeru54142	PAM18_RS16765	-	3657545	3658597	350	0.945511	0.0235438	1	6	PAM18_RS16765	5	21	6		520000000	26000000	320000000
paeru54229	PAM18_RS16620	-	3625790	3627703	637	0.905763	0.0539344	1	6	PAM18_RS16620	17	3	3		80000000
paeru54350	PAM18_RS16435	-	3585164	3585745	193	0.940122	0.0267367	1	6	PAM18_RS16435	6	2	1		20000000		6100000
paeru54513	PAM18_RS16105	-	3510326	3510853	175	0.847702	0.0438176	1	6	PAM18_RS16105	3	4	3		20000000
paeru54517	Putative ORF	-	3506060	3509785	1241	0.804965	0.0505719	1	6	lcl|NC_017548.1_cds_WP_003118954.1_752	5	1	1
paeru54719	PAM18_RS15765	-	3434441	3434887	148	0.724667	0.0375007	1	6	PAM18_RS15765	3	11	7		730000000		130000000
paeru54868	PAM18_RS15465	-	3365402	3365875	157	0.942302	0.0209961	1	6	PAM18_RS15465	3	2	1		150000000
paeru55175	PAM18_RS14985	-	3250370	3251506	378	0.983912	0.0126477	1	6	PAM18_RS14985	6	2	2				22000000
paeru55251	PAM18_RS14850	-	3223631	3223798	55	0.454567	0.0601247	1	6	PAM18_RS14850	2	1	1		5200000
paeru55317	PAM18_RS14715	-	3189869	3190543	224	0.753578	0.0715931	1	6	PAM18_RS14715	5	3	2		55000000		150000000
paeru55363	PAM18_RS14570	-	3167747	3168223	158	0.768165	0.0473498	1	6	PAM18_RS14570	5	2	2		74000000
paeru55441	PAM18_RS14415	-	3132920	3133723	267	0.980195	0.0157023	1	6	PAM18_RS14415	7	1	1		23000000
paeru55466	PAM18_RS14345	-	3115706	3117127	473	0.844422	0.0306141	1	6	PAM18_RS14345	6	1	1				6300000
paeru55467	PAM18_RS14340	-	3114434	3115705	423	0.988278	0.00739164	1	6	PAM18_RS14340	12	2	2				46000000
paeru55508	PAM18_RS14230	-	3089618	3090133	171	0.982948	0.00491831	1	6	PAM18_RS14230	5	2	1		1300000
paeru55535	PAM18_RS14160	-	3077375	3078490	371	0.785333	0.0432933	1	6	PAM18_RS14160	8	1	1		42000000
paeru55652	PAM18_RS13975	-	3029033	3030892	619	0.98228	0.0113767	1	6	PAM18_RS13975	18	2	1		20000000		16000000
paeru56009	PAM18_RS13385	-	2852912	2853253	113	0.904295	0.0331161	1	0	0	1	12	7		320000000		52000000
paeru56060	PAM18_RS13290	-	2827928	2828149	73	0.67	0.0259542	1	6	PAM18_RS13290	1	6	2		2000000000		130000000
paeru56144	PAM18_RS13135	-	2792672	2793046	124	0.961745	0.0176293	1	6	PAM18_RS13135	6	6	3		11000000	5800000	180000000
paeru56533	PAM18_RS12440	-	2643248	2644636	462	0.988691	0.00243622	1	6	PAM18_RS12440	13	1	1				23000000
paeru56766	PAM18_RS12170	-	2571521	2571979	152	0.942237	0.0246463	1	6	PAM18_RS12170	2	9	4		250000000		73000000
paeru56824	PAM18_RS12075	-	2551112	2553337	741	0.985522	0.0017776	1	6	PAM18_RS12075	15	5	3		82000000
paeru56846	PAM18_RS12010	-	2537303	2537851	182	0.504869	0.0297847	1	6	PAM18_RS12010	4	3	2		200000000		370000000
paeru56849	PAM18_RS11990	-	2532908	2534254	448	0.988549	0.012681	1	6	PAM18_RS11990	12	2	1		18000000
paeru56860	PAM18_RS11975	-	2528507	2529133	208	0.955799	0.0223979	1	6	PAM18_RS11975	7	5	3	13000000	44000000		35000000
paeru57038	cysK	-	2455256	2457322	688	0.876811	0.036347	1	6	cysK	17	2	1		38000000
paeru57063	PAM18_RS11590	-	2445530	2446018	162	0.991153	0.00543209	1	6	PAM18_RS11590	3	1	1		37000000
paeru57175	PAM18_RS11385	-	2404295	2405404	369	0.761029	0.0512121	1	6	PAM18_RS11385	5	3	2		200000000		130000000
paeru57258	PAM18_RS11160	-	2371241	2371726	161	0.710081	0.0795287	1	0	0	4	1	1
paeru57277	tal	-	2363600	2364523	307	0.994383	0.00234959	1	6	tal	13	3	1		56000000
paeru57387	PAM18_RS10840	-	2313677	2314114	145	0.939725	0.0205345	1	6	PAM18_RS10840	5	2	2		81000000		19000000
paeru57422	PAM18_RS10745	-	2296538	2296897	119	0.933152	0.0286663	1	6	PAM18_RS10745	3	4	1		390000000		240000000
paeru57754	PAM18_RS09970	-	2134274	2136202	642	0.994307	0.00526686	1	6	PAM18_RS09970	17	1	1				15000000
paeru58254	PAM18_RS09185	-	1957085	1958254	389	0.831989	0.0273391	1	6	PAM18_RS09185	9	3	1				12000000
paeru58297	gap	-	1939499	1940503	334	0.985429	0.0145576	1	6	gap	16	5	4		110000000		3000000
paeru58304	PAM18_RS09070	-	1933904	1934203	99	0.71	0.0296832	1	6	PAM18_RS09070	1	4	3		390000000		63000000
paeru58346	PAM18_RS08945	-	1913069	1913632	187	0.96998	0.0118046	1	6	PAM18_RS08945	4	4	3		51000000
paeru58439	PAM18_RS08745	-	1875938	1876879	313	0.974814	0.0196501	1	6	PAM18_RS08745	11	1	1				66000000
paeru58595	PAM18_RS08510	-	1817972	1820854	960	0.972185	0.010628	1	6	PAM18_RS08510	19	2	2				21000000
paeru58596	PAM18_RS08505	-	1817234	1817926	230	0.822989	0.0642702	1	6	PAM18_RS08505	12	145	22		5200000000	560000000	7200000000
paeru58650	PAM18_RS08410	-	1789136	1790302	388	0.983438	0.00311925	1	6	PAM18_RS08410	12	1	1				12000000
paeru58652	PAM18_RS08400	-	1786895	1787950	351	0.922402	0.024208	1	6	PAM18_RS08400	11	3	2				51000000
paeru58653	PAM18_RS08390	-	1785224	1786783	519	0.696976	0.04914	1	6	PAM18_RS08390	9	73	7		1500000000	180000000	3600000000
paeru58792	PAM18_RS08125	-	1734893	1735219	108	0.883988	0.0423552	1	6	PAM18_RS08125	4	2	2		32000000
paeru58907	PAM18_RS07850	-	1681634	1682005	123	0.949376	0.0126759	1	6	PAM18_RS07850	2	5	3		220000000		55000000
paeru59199	glpK	-	1535408	1536925	505	0.989554	0.00651342	1	6	glpK	14	4	4				89000000
paeru59640	PAM18_RS06370	-	1376978	1377394	138	0.744251	0.0536607	1	6	PAM18_RS06370	1	5	2		260000000		40000000
paeru60049	PAM18_RS05605	-	1209860	1210228	122	0.973871	0.0169871	1	6	PAM18_RS05605	0	1	1				42000000
paeru60184	PAM18_RS05390	-	1159400	1159795	131	0.948267	0.0210347	1	0	0	2	7	4		90000000		84000000
paeru60185	PAM18_RS05385	-	1158764	1159261	165	0.967551	0.00785634	1	6	PAM18_RS05385	2	2	1		97000000		63000000
paeru60386	PAM18_RS04945	-	1061408	1061800	130	0.984689	0.00721905	1	0	0	5	2	2		100000000
paeru60419	PAM18_RS04885	-	1048397	1049014	205	0.962072	0.0174885	1	6	PAM18_RS04885	6	3	2		97000000		87000000
paeru60566	PAM18_RS04485	-	969467	970666	399	0.799752	0.0557737	1	6	PAM18_RS04485	13	3	2				86000000
paeru60727	ccoG	-	888284	891514	1076	0.852496	0.0351127	1	6	ccoG	21	7	3		53000000	23000000	190000000
paeru60912	PAM18_RS03745	-	802778	803224	148	0.93218	0.0307625	1	6	PAM18_RS03745	3	6	2		140000000		120000000
paeru61274	PAM18_RS03230	-	686405	687388	327	0.772471	0.0625396	1	6	PAM18_RS03230	3	4	2		180000000		98000000
paeru61467	PAM18_RS02870	-	613880	614338	152	0.988497	0.00490514	1	0	0	6	2	1		140000000		22000000
paeru61525	PAM18_RS02745	-	591896	592519	207	0.783267	0.0195262	1	6	PAM18_RS02745	4	5	2		12000000		12000000
paeru61532	PAM18_RS02720	-	588413	589033	206	0.973607	0.00851938	1	6	PAM18_RS02720	9	1	1
paeru61557	PAM18_RS02625	-	570536	572242	568	0.996242	0.00443453	1	6	PAM18_RS02625	16	2	2		30000000
paeru61561	PAM18_RS02590	-	566732	567247	171	0.968342	0.0091079	1	6	PAM18_RS02590	8	7	5			13000000	160000000
paeru61797	PAM18_RS02165	-	471410	473329	639	0.989578	0.00595507	1	6	PAM18_RS02165	19	1	1				34000000
paeru62000	PAM18_RS01655	-	364244	364594	116	0.969948	0.0095167	1	6	PAM18_RS01655	1	15	6		1700000000		550000000
paeru62118	PAM18_RS01385	-	304214	304972	252	0.988032	0.00967873	1	6	PAM18_RS01385	6	1	1
paeru62182	PAM18_RS01235	-	274037	274498	153	0.960672	0.0116826	1	6	PAM18_RS01235	7	1	1				58000000
paeru62357	PAM18_RS00905	-	202499	202864	121	0.983448	0.0088165	1	6	PAM18_RS00905	3	12	6		950000000		170000000
paeru62359	PAM18_RS00890	-	198005	200044	679	0.984738	0.0075243	1	6	PAM18_RS00890	17	7	4		52000000		150000000
paeru62452	ppk2	-	159002	160120	372	0.971844	0.0194143	1	6	ppk2	8	1	1		43000000
paeru62520	Putative ORF	-	128546	129130	194	0.570332	0.0724012	1	3	0	3	1	1				82000000
paeru62555	PAM18_RS00480	-	113060	113494	144	0.973169	0.0136112	1	6	PAM18_RS00480	2	7	2		120000000	20000000
paeru62597	PAM18_RS00410	-	96179	96643	154	0.983637	0.00426542	1	6	PAM18_RS00410	2	4	1
paeru62613	PAM18_RS00360	-	80828	81742	304	0.976472	0.0107445	1	0	0	11	13	7		53000000		48000000
paeru62628	PAM18_RS00275	-	67331	67759	142	0.917612	0.0260799	1	6	PAM18_RS00275	2	1	1		58000000
paeru62742	PAM18_RS00095	-	21056	21562	168	0.983791	0.00736504	1	6	PAM18_RS00095	3	1	1		13000000
paeru62752	PAM18_RS00075	-	16889	17221	110	0.952164	0.0168362	1	6	PAM18_RS00075	6	2	2		34000000
paeru62812	PAM18_RS29110	-	6325177	6326913	578	0.984727	0.00788989	1	6	PAM18_RS29110	4	2	2				62000000
paeru62836	PAM18_RS29070	-	6316891	6317760	289	0.961003	0.0165563	1	6	PAM18_RS29070	4	1	1
paeru62839	PAM18_RS29055	-	6315508	6316044	178	0.840487	0.0419773	1	6	PAM18_RS29055	6	5	3		260000000		91000000
paeru62840	atpA	-	6313945	6315489	514	0.981355	0.011131	1	6	atpA	17	12	9		200000000	5400000	190000000
paeru63047	PAM18_RS28680	-	6236590	6237195	201	0.989658	0.00468346	1	6	PAM18_RS28680	3	5	3		63000000
paeru63099	PAM18_RS28555	-	6209629	6210114	161	0.766029	0.0212585	1	6	PAM18_RS28555	7	1	1				62000000
paeru63199	PAM18_RS28415	-	6176023	6176904	293	0.976738	0.0103981	1	6	PAM18_RS28415	6	1	1				29000000
paeru63479	PAM18_RS27990	-	6081082	6081537	151	0.895659	0.0331396	1	6	PAM18_RS27990	2	1	1		31000000
paeru63510	PAM18_RS27935	-	6072013	6072351	112	0.656027	0.0866015	1	6	PAM18_RS27935	4	21	11		1300000000		410000000
paeru63599	rpmG	-	6040594	6040749	51	0.56	0.064414	1	6	rpmG	1	14	5		520000000		200000000
paeru63656	PAM18_RS27695	-	6024232	6024687	151	0.787264	0.0585763	1	6	PAM18_RS27695	6	14	6		680000000		170000000
paeru63726	PAM18_RS27620	-	6004876	6005199	107	0.943389	0.0291521	1	6	PAM18_RS27620	2	1	1
paeru63748	PAM18_RS27565	-	5994862	5995332	156	0.953689	0.00849045	1	6	PAM18_RS27565	4	6	1		1100000000
paeru63772	PAM18_RS27530	-	5987719	5988273	184	0.975923	0.00944936	1	6	PAM18_RS27530	2	1	1
paeru63800	PAM18_RS27470	-	5971759	5972241	160	0.961906	0.0216974	1	6	PAM18_RS27470	4	1	1		43000000
paeru63803	PAM18_RS27460	-	5969884	5970990	368	0.67412	0.0327527	1	6	PAM18_RS27460	2	26	9		1600000000	4700000	230000000
paeru63851	rho	-	5953705	5954964	419	0.964969	0.013559	1	6	rho	11	2	1		58000000		94000000
paeru63925	PAM18_RS27230	-	5917873	5918595	240	0.930107	0.0265769	1	6	PAM18_RS27230	9	1	1				120000000
paeru63963	PAM18_RS27165	-	5902810	5903277	155	0.823595	0.0532857	1	6	PAM18_RS27165	3	4	4		43000000		25000000
paeru63999	PAM18_RS27075	-	5885152	5885721	189	0.856103	0.0431977	1	6	PAM18_RS27075	8	8	5		610000000		83000000
paeru64142	PAM18_RS26875	-	5843638	5843898	86	0.894415	0.041157	1	6	PAM18_RS26875	2	1	1		61000000
paeru64178	PAM18_RS26800	-	5830063	5830554	163	0.96426	0.0239195	1	6	PAM18_RS26800	1	6	3		440000000	1300000	270000000
paeru64228	PAM18_RS26735	-	5814940	5815533	197	0.981505	0.0107765	1	6	PAM18_RS26735	5	2	2				51000000
paeru64313	PAM18_RS26550	-	5767732	5770317	861	0.96682	0.0151283	1	6	PAM18_RS26550	20	1	1				16000000
paeru64314	PAM18_RS26545	-	5766694	5767578	294	0.959197	0.00591086	1	6	PAM18_RS26545	8	1	1		24000000
paeru64340	PAM18_RS26475	-	5755720	5756088	122	0.837366	0.0787114	1	6	PAM18_RS26475	2	3	3		49000000
paeru64346	PAM18_RS26465	-	5754220	5755179	319	0.760624	0.0321449	1	6	PAM18_RS26465	4	22	13		400000000		72000000
paeru64585	msbA	-	5667190	5669001	603	0.994112	0.00366366	1	6	msbA	11	2	1
paeru64749	PAM18_RS25885	-	5600908	5602812	634	0.98093	0.0112837	1	6	PAM18_RS25885	18	1	1				25000000
paeru64751	PAM18_RS25875	-	5599525	5599869	114	0.869659	0.0650723	1	6	PAM18_RS25875	4	4	3		55000000		110000000
paeru64755	PAM18_RS25860	-	5596045	5596914	289	0.988053	0.00932202	1	6	PAM18_RS25860	10	1	1				87000000
paeru64760	PAM18_RS25845	-	5593201	5594508	435	0.994687	0.00370604	1	6	PAM18_RS25845	11	8	5		21000000		14000000
paeru64942	PAM18_RS25530	-	5524402	5524890	162	0.857137	0.0242006	1	6	PAM18_RS25530	4	2	2		8700000
paeru64945	PAM18_RS25515	-	5522815	5523255	146	0.979058	0.0119039	1	6	PAM18_RS25515	6	1	1			3100000
paeru65200	PAM18_RS24935	-	5400100	5402019	639	0.954978	0.00943609	1	6	PAM18_RS24935	14	6	6		110000000
paeru65251	PAM18_RS24865	-	5385256	5385645	129	0.55931	0.0305574	1	6	PAM18_RS24865	0	8	3		680000000	150000000	180000000
paeru65263	PAM18_RS24830	-	5378917	5380233	438	0.763093	0.0628252	1	6	PAM18_RS24830	9	1	1				32000000
paeru65268	PAM18_RS24815	-	5375656	5376264	202	0.752267	0.0447157	1	6	PAM18_RS24815	8	8	4		690000000		270000000
paeru65523	rimI	-	5300527	5301027	166	0.96946	0.0139722	1	6	rimI	7	4	2				150000000
paeru65634	PAM18_RS24320	-	5270848	5271612	254	0.974233	0.0167087	1	6	PAM18_RS24320	9	1	1				37000000
paeru65654	PAM18_RS24280	-	5262487	5263755	422	0.878926	0.0530464	1	6	PAM18_RS24280	10	1	1				25000000
paeru65689	PAM18_RS24200	-	5246968	5247747	259	0.846174	0.0332807	1	6	PAM18_RS24200	7	5	2	3200000	100000000		43000000
paeru65766	PAM18_RS24045	-	5210389	5210904	171	0.70226	0.0369481	1	6	PAM18_RS24045	6	8	3		390000000		200000000
paeru65774	PAM18_RS24025	-	5207329	5207976	215	0.855654	0.0401904	1	6	PAM18_RS24025	2	3	3		290000000		140000000
paeru65828	PAM18_RS23960	-	5188057	5189796	579	0.984647	0.00958621	1	6	PAM18_RS23960	13	4	3		21000000		40000000
paeru65875	PAM18_RS23855	-	5163709	5164050	113	0.616044	0.0528196	1	6	PAM18_RS23855	0	1	1				11000000
paeru65968	clpB	-	5128549	5131113	854	0.978947	0.00816977	1	6	clpB	24	2	2				28000000
paeru66162	PAM18_RS23415	-	5068015	5068575	186	0.980187	0.0123489	1	6	PAM18_RS23415	3	2	1		22000000		7000000
paeru66283	PAM18_RS23160	-	5014327	5016228	633	0.994264	0.00791858	1	6	PAM18_RS23160	17	1	1				43000000
paeru66301	PAM18_RS23115	-	5005150	5005578	142	0.944104	0.0292728	1	6	PAM18_RS23115	2	13	7	2600000	14000000		780000000
paeru66311	PAM18_RS23095	-	5001907	5002929	340	0.866235	0.0598477	1	6	PAM18_RS23095	8	6	3		170000000		44000000
paeru66313	PAM18_RS23085	-	5000785	5001198	137	0.85511	0.0271259	1	6	PAM18_RS23085	1	4	1		240000000		61000000
paeru66331	PAM18_RS23055	-	4995208	4995699	163	0.843609	0.0535755	1	6	PAM18_RS23055	5	2	1		190000000		31000000
paeru66342	PAM18_RS23030	-	4989406	4990902	498	0.839759	0.0239888	1	6	PAM18_RS23030	18	1	1
paeru66355	ftsA	-	4980169	4981422	417	0.996559	0.00273373	1	6	ftsA	20	5	4				200000000
paeru66436	PAM18_RS22860	-	4953412	4953741	109	0.980787	0.0127333	1	6	PAM18_RS22860	2	2	1		97000000		11000000
paeru66899	PAM18_RS22165	-	4783486	4783965	159	0.987743	0.00837269	1	0	0	3	3	2				200000000
paeru66979	PAM18_RS22055	-	4764505	4765014	169	0.830038	0.0273778	1	6	PAM18_RS22055	0	2	1
paeru67271	PAM18_RS21465	-	4644613	4645149	178	0.964991	0.0131788	1	6	PAM18_RS21465	2	1	1		25000000
paeru67395	PAM18_RS21310	-	4609027	4609446	139	0.941758	0.0216629	1	6	PAM18_RS21310	6	32	8		660000000		300000000
paeru67434	acs	-	4586548	4588575	675	0.972241	0.00869045	1	6	acs	12	5	1				370000000
paeru67445	PAM18_RS21185	-	4581796	4582560	254	0.990648	0.0077424	1	6	PAM18_RS21185	8	2	2				69000000
paeru67467	astB	-	4573942	4575288	448	0.976344	0.0137803	1	6	astB	10	1	1		74000000
paeru67476	PAM18_RS21130	-	4568731	4571397	888	0.975757	0.0153922	1	6	PAM18_RS21130	21	4	4		30000000		11000000
paeru67477	PAM18_RS21125	-	4567345	4568661	438	0.948736	0.0212864	1	6	PAM18_RS21125	16	4	2		100000000		92000000
paeru67615	PAM18_RS20850	-	4517707	4518171	154	0.606679	0.0344077	1	6	PAM18_RS20850	7	6	5		480000000		78000000
paeru67669	tolQ	-	4503601	4504365	254	0.943983	0.0227748	1	6	tolQ	5	8	4	630000	70000000		12000000
paeru67682	pal	-	4500238	4500747	169	0.900019	0.0342631	1	6	pal	3	40	6		7400000000	100000000	4100000000
paeru67688	PAM18_RS20725	-	4496920	4497336	138	0.613557	0.039193	1	6	PAM18_RS20725	2	4	2		120000000		80000000
paeru67823	PAM18_RS20505	-	4450600	4450968	122	0.986113	0.0115719	1	6	PAM18_RS20505	3	4	2		230000000		23000000
paeru67888	PAM18_RS20380	-	4425367	4425831	154	0.957295	0.0204341	1	6	PAM18_RS20380	4	161	7		11000000000	80000000	26000000000
paeru68008	PAM18_RS20135	-	4373986	4375185	399	0.967258	0.0231291	1	6	PAM18_RS20135	13	9	2		430000000	9400000	73000000
paeru68017	PAM18_RS20105	-	4369096	4370568	490	0.980191	0.0121738	1	6	PAM18_RS20105	13	2	2				22000000
paeru68276	PAM18_RS19595	-	4258456	4259049	197	0.84052	0.0107686	1	6	PAM18_RS19595	6	4	2				66000000
paeru68287	PAM18_RS19575	-	4255381	4255878	165	0.844336	0.0300197	1	6	PAM18_RS19575	6	19	3		380000000		54000000
paeru68288	PAM18_RS19570	-	4254796	4255353	185	0.984198	0.00834916	1	6	PAM18_RS19570	2	2	1		83000000
paeru68549	PAM18_RS19090	-	4146487	4146828	113	0.884553	0.0358678	1	0	0	7	1	1		80000000
paeru68676	PAM18_RS18805	-	4080469	4080993	174	0.868378	0.0407894	1	6	PAM18_RS18805	1	4	2		2800000000		52000000
paeru68679	PAM18_RS18795	-	4077199	4079460	753	0.990908	0.00513274	1	6	PAM18_RS18795	13	4	1		85000000		14000000
paeru68725	PAM18_RS18680	-	4059001	4059789	262	0.796675	0.0532475	1	6	PAM18_RS18680	10	8	3		63000000		56000000
paeru68855	PAM18_RS18455	-	4008649	4009170	173	0.843962	0.0343125	1	6	PAM18_RS18455	5	2	2		69000000
paeru68911	PAM18_RS18325	-	3981526	3982044	172	0.971848	0.0134043	1	6	PAM18_RS18325	4	6	3		520000000		260000000
paeru68995	PAM18_RS18160	-	3947359	3948474	371	0.713892	0.0284346	1	6	PAM18_RS18160	5	2	1			9200000
paeru69216	PAM18_RS17850	-	3875074	3875352	92	0.878941	0.0465532	1	6	PAM18_RS17850	1	1	1		86000000
paeru69259	sdhC	-	3858718	3859104	128	0.814272	0.0202655	1	6	sdhC	3	4	2		190000000		160000000
paeru69463	PAM18_RS17370	-	3772657	3774132	491	0.993496	0.00468127	1	6	PAM18_RS17370	13	19	8		92000000	370000	240000000
paeru69470	clpV	-	3766501	3769134	877	0.986069	0.00505429	1	6	clpV	24	1	1				14000000
paeru69476	PAM18_RS17330	-	3763027	3763542	171	0.967504	0.0160211	1	6	PAM18_RS17330	5	3	2			2400000	40000000
paeru69645	PAM18_RS16925	-	3690859	3691416	185	0.948363	0.0181963	1	6	PAM18_RS16925	2	15	4		1000000000		150000000
paeru69650	PAM18_RS16910	-	3689089	3689547	152	0.738236	0.0389214	1	6	PAM18_RS16910	6	4	2		370000000
paeru69735	PAM18_RS16790	-	3661684	3662223	179	0.956565	0.017946	1	6	PAM18_RS16790	6	5	3		110000000	19000000	160000000
paeru69781	PAM18_RS16710	-	3641278	3641745	155	0.948353	0.0225966	1	6	PAM18_RS16710	4	1	1				120000000
paeru69846	PAM18_RS16600	-	3620734	3621006	90	0.58	0.0730097	1	6	PAM18_RS16600	4	185	10	1100000	72000000000	25000000	6700000000
paeru70068	PAM18_RS16175	-	3525403	3526227	274	0.817678	0.0365039	1	6	PAM18_RS16175	9	2	1				34000000
paeru70239	PAM18_RS15920	-	3464887	3465345	152	0.905522	0.0368896	1	6	PAM18_RS15920	1	2	1		51000000		11000000
paeru70384	PAM18_RS15670	-	3411712	3412515	267	0.701043	0.0449124	1	6	PAM18_RS15670	7	1	1		25000000
paeru70403	PAM18_RS15605	-	3397405	3398586	393	0.976081	0.00521318	1	6	PAM18_RS15605	11	4	2		100000000
paeru70513	PAM18_RS15365	-	3343537	3343944	135	0.829529	0.0359539	1	6	PAM18_RS15365	2	1	1				83000000
paeru70594	PAM18_RS15190	-	3293908	3294384	158	0.995234	0.00369059	1	6	PAM18_RS15190	11	2	2				36000000
paeru70863	PAM18_RS14750	-	3194884	3195249	121	0.979938	0.0122279	1	0	0	4	1	1				160000000
paeru70872	PAM18_RS14725	-	3191326	3191796	156	0.973842	0.00799195	1	6	PAM18_RS14725	2	1	1		45000000
paeru70931	PAM18_RS14575	-	3168088	3169182	364	0.970555	0.0155916	1	6	PAM18_RS14575	8	1	1		17000000
paeru71010	PAM18_RS14420	-	3133720	3134631	303	0.990404	0.00661769	1	6	PAM18_RS14420	12	2	2				24000000
paeru71108	PAM18_RS14190	-	3082453	3082923	156	0.969845	0.00924375	1	6	PAM18_RS14190	6	1	1				31000000
paeru71226	PAM18_RS13985	-	3032440	3032973	177	0.981617	0.0116441	1	6	PAM18_RS13985	6	2	2		32000000		7500000
paeru71324	PAM18_RS13760	-	2976589	2978073	494	0.977235	0.0103759	1	6	PAM18_RS13760	17	3	1		28000000		13000000
paeru71983	Putative ORF	-	2701540	2701893	117	0.434159	0.028362	0	0	0	5	1	1				110000000
paeru72493	PAM18_RS12040	-	2544781	2545305	174	0.921747	0.0378273	1	6	PAM18_RS12040	4	2	2		63000000		26000000
paeru72509	PAM18_RS12015	-	2538316	2538870	184	0.977661	0.0111159	1	6	PAM18_RS12015	2	1	1				24000000
paeru72518	PAM18_RS11995	-	2534251	2534751	166	0.981855	0.00445222	1	6	PAM18_RS11995	6	3	2		71000000		46000000
paeru72866	PAM18_RS11365	-	2402365	2402889	174	0.983207	0.0102876	1	6	PAM18_RS11365	4	5	3		91000000		81000000
paeru72988	PAM18_RS11075	-	2357521	2357895	124	0.932294	0.0236448	1	6	PAM18_RS11075	3	2	1		310000000		61000000
paeru73011	PAM18_RS11020	-	2347042	2349204	720	0.675668	0.0448374	1	6	PAM18_RS11020	12	1	1		79000000
paeru73089	PAM18_RS10820	-	2310937	2311188	83	0.39	0.10612	1	6	PAM18_RS10820	5	83	13	6600000	22000000000	28000000	13000000000
paeru73110	PAM18_RS10750	-	2297023	2298519	498	0.98892	0.00843429	1	6	PAM18_RS10750	9	6	3		250000000		89000000
paeru73503	PAM18_RS09915	-	2123128	2123349	73	0.68	0.138753	1	6	PAM18_RS09915	0	15	3		21000000000		9200000000
paeru73527	PAM18_RS09865	-	2114026	2114355	109	0.960963	0.0142063	1	6	PAM18_RS09865	1	30	5		1800000000		160000000
paeru73528	PAM18_RS09860	-	2113642	2114022	126	0.958399	0.00637099	1	6	PAM18_RS09860	0	7	2		1200000000		58000000
paeru73688	PAM18_RS09545	-	2035942	2036649	235	0.918549	0.0256629	1	0	0	6	3	1		190000000
paeru73962	PAM18_RS09065	-	1933366	1933761	131	0.769118	0.0287582	1	0	0	1	4	1		250000000		41000000
paeru74036	PAM18_RS08855	-	1895236	1895490	84	0.67	0.0975378	1	6	PAM18_RS08855	3	16	5		660000000
paeru74043	PAM18_RS08830	-	1890235	1891293	352	0.984303	0.00688537	1	6	PAM18_RS08830	6	1	1				52000000
paeru74076	PAM18_RS08730	-	1874038	1874370	110	0.630061	0.0463397	1	6	PAM18_RS08730	5	9	4		330000000
paeru74197	PAM18_RS08480	-	1810303	1811106	267	0.961848	0.0127141	1	6	PAM18_RS08480	12	1	1				9400000
paeru74234	PAM18_RS08415	-	1790299	1797429	2376	0.950401	0.0208629	1	6	PAM18_RS08415	62	1	1		13000000
paeru74288	flgM	-	1764787	1765110	107	0.885247	0.02351	1	6	flgM	4	4	4		96000000
paeru74290	PAM18_RS08290	-	1764262	1764732	156	0.978708	0.00737525	1	6	PAM18_RS08290	8	3	3		220000000		60000000
paeru74308	PAM18_RS08245	-	1754539	1754886	115	0.851247	0.0376956	1	6	PAM18_RS08245	1	2	1		6900000000		750000000
paeru74771	PAM18_RS07260	-	1544338	1544868	176	0.976483	0.0130061	1	6	PAM18_RS07260	1	1	1		30000000
paeru75045	PAM18_RS06705	-	1450435	1450758	107	0.949708	0.0299026	1	6	PAM18_RS06705	3	5	3		590000000		69000000
paeru75144	PAM18_RS06470	-	1400425	1400976	183	0.824882	0.045628	1	6	PAM18_RS06470	7	1	1		28000000
paeru75493	PAM18_RS05640	-	1216810	1217418	202	0.926425	0.0305901	1	6	PAM18_RS05640	5	1	1				54000000
paeru75512	PAM18_RS05610	-	1210240	1211283	347	0.719203	0.0505962	1	6	PAM18_RS05610	5	2	1		100000000
paeru75789	Putative ORF	-	1091395	1092402	335	0.687971	0.0423014	1	4	pputi001398	9	1	1		64000000
paeru75794	PAM18_RS05080	-	1089214	1089540	108	0.903691	0.0419517	1	6	PAM18_RS05080	3	18	7		5700000000	6500000	610000000
paeru75980	PAM18_RS04705	-	1014235	1014741	168	0.951871	0.019278	1	6	PAM18_RS04705	5	17	4		850000000		50000000
paeru76001	PAM18_RS04650	-	1000813	1001373	186	0.972777	0.0103684	1	6	PAM18_RS04650	5	3	2		72000000		66000000
paeru76018	PAM18_RS04605	-	992620	993630	336	0.952208	0.0221892	1	6	PAM18_RS04605	8	1	1		99000000
paeru76037	PAM18_RS04570	-	983617	984024	135	0.838401	0.0588756	1	6	PAM18_RS04570	5	4	3		100000000
paeru76073	PAM18_RS04490	-	970126	970596	156	0.963838	0.0118892	1	6	PAM18_RS04490	6	6	3		450000000	1800000	250000000
paeru76080	PAM18_RS04450	-	963985	964695	236	0.981059	0.0109328	1	6	PAM18_RS04450	5	54	10		1100000000	650000000	34000000000
paeru76175	PAM18_RS04230	-	916345	916947	200	0.673847	0.0418635	1	0	0	4	1	1				140000000
paeru76183	PAM18_RS04215	-	913633	914031	132	0.95772	0.00786149	1	6	PAM18_RS04215	4	2	1				57000000
paeru76270	PAM18_RS04065	-	876541	876867	108	0.95924	0.0550008	1	0	0	2	1	1		150000000
paeru76327	PAM18_RS03940	-	846673	847239	188	0.889927	0.0480141	1	6	PAM18_RS03940	2	1	1				17000000
paeru76894	PAM18_RS02980	-	637717	639780	687	0.97647	0.0116347	1	6	PAM18_RS02980	19	17	12		200000000		99000000
paeru76895	PAM18_RS02970	-	634795	636615	606	0.977214	0.00726376	1	6	PAM18_RS02970	12	1	1		16000000
paeru76900	PAM18_RS02935	-	629887	630234	115	0.81911	0.0499517	1	6	PAM18_RS02935	1	16	5		5000000000	11000000	1400000000
paeru77209	PAM18_RS02255	-	494770	495951	393	0.993442	0.00667496	1	6	PAM18_RS02255	4	5	2				87000000
paeru77238	PAM18_RS02185	-	476230	477639	469	0.966765	0.0169852	1	6	PAM18_RS02185	11	3	2		45000000
paeru77275	PAM18_RS02145	-	464830	465273	147	0.896501	0.0387534	1	6	PAM18_RS02145	4	1	1				16000000
paeru77358	PAM18_RS01980	-	427456	427626	56	0.681945	0.0654591	1	6	PAM18_RS01980	3	1	1		130000000
paeru77367	PAM18_RS01960	-	422974	423393	139	0.986086	0.0120291	1	6	PAM18_RS01960	3	15	5		1500000000		370000000
paeru77423	PAM18_RS01855	-	405388	406827	479	0.688974	0.0431238	1	6	PAM18_RS01855	11	5	2		23000000		28000000
paeru77460	PAM18_RS01790	-	393034	393717	227	0.944478	0.0237205	1	6	PAM18_RS01790	8	2	2		52000000
paeru77528	PAM18_RS01585	-	348007	349236	409	0.979758	0.0142886	1	6	PAM18_RS01585	11	2	2		25000000
paeru77656	PAM18_RS01300	-	286051	286548	165	0.863464	0.0291225	1	0	0	5	3	1				54000000
paeru77694	PAM18_RS01240	-	274561	275058	165	0.943943	0.0176149	1	6	PAM18_RS01240	7	9	4		200000000		140000000
paeru77850	PAM18_RS00910	-	203062	204357	431	0.968014	0.0076327	1	6	PAM18_RS00910	9	2	1				31000000
paeru77856	PAM18_RS00895	-	200080	200604	174	0.947159	0.0152919	1	6	PAM18_RS00895	4	5	2		160000000	25000000	1600000000
paeru77976	PAM18_RS00635	-	142294	142599	101	0.665338	0.111906	1	0	0	3	1	1		74000000
paeru77998	PAM18_RS00585	-	134383	134931	182	0.972746	0.0155741	1	6	PAM18_RS00585	8	1	1				280000000
paeru78123	PAM18_RS00315	-	72703	73140	145	0.944111	0.0311808	1	6	PAM18_RS00315	3	2	2		93000000
paeru78137	PAM18_RS00285	-	68554	69060	168	0.96228	0.0118643	1	6	PAM18_RS00285	6	20	5		730000000	18000000	250000000
paeru78301	PAM18_RS00040	-	10423	12480	685	0.991448	0.00951745	1	6	PAM18_RS00040	22	3	2		77000000		51000000
paeru78334	PAM18_RS29120	-	6327576	6327710	44	0.921321	0.0301577	0	6	PAM18_RS29120	0	1	1		390000000
paeru78355	PAM18_RS29085	-	6319203	6319991	262	0.994824	0.00586425	1	6	PAM18_RS29085	6	1	1				32000000
paeru78356	PAM18_RS29080	-	6318321	6319193	290	0.986503	0.00762199	1	6	PAM18_RS29080	8	2	2		46000000
paeru78365	PAM18_RS29065	-	6316584	6316841	85	0.781058	0.0531358	1	6	PAM18_RS29065	2	1	1				1700000000
paeru78367	PAM18_RS29060	-	6316056	6316526	156	0.90383	0.0161376	1	6	PAM18_RS29060	5	89	18		5800000000	28000000	1600000000
paeru78386	PAM18_RS29035	-	6311160	6311585	141	0.970385	0.0155613	1	6	PAM18_RS29035	4	15	5		2000000000	2100000	640000000
paeru79090	PAM18_RS27860	-	6057822	6058193	123	0.909142	0.0214147	1	6	PAM18_RS27860	2	2	1		130000000		120000000
paeru79140	PAM18_RS27775	-	6040761	6040997	78	0.42	0.109961	1	6	PAM18_RS27775	3	49	8		2000000000	27000000	8700000000
paeru79157	PAM18_RS27725	-	6029067	6029282	71	0.673881	0.0946325	1	6	PAM18_RS27725	1	1	1		280000000
paeru79158	PAM18_RS27720	-	6028710	6029054	114	0.94431	0.0266735	1	6	PAM18_RS27720	1	1	1		200000000
paeru79164	PAM18_RS27710	-	6026727	6027080	117	0.965014	0.0181228	1	6	PAM18_RS27710	6	7	3		2700000000		250000000
paeru79206	PAM18_RS27625	-	6005271	6005696	141	0.842156	0.0384671	1	6	PAM18_RS27625	0	1	1		92000000
paeru79311	PAM18_RS27500	-	5977386	5978252	288	0.924264	0.0376351	1	6	PAM18_RS27500	6	2	2				18000000
paeru79320	PAM18_RS27480	-	5973192	5974430	412	0.984024	0.00771522	1	6	PAM18_RS27480	18	3	2		88000000
paeru79351	ppk1	-	5957226	5959436	736	0.993389	0.00677275	1	6	ppk1	21	2	2				16000000
paeru79719	PAM18_RS26700	-	5804982	5805284	100	0.73	0.0680071	1	6	PAM18_RS26700	5	6	3		1400000000		620000000
paeru79784	PAM18_RS26580	-	5775354	5775704	116	0.988441	0.00457557	1	6	PAM18_RS26580	2	1	1		29000000
paeru79873	PAM18_RS26410	-	5740566	5740781	71	0.71	0.0474792	1	6	PAM18_RS26410	3	9	3		590000000		330000000
paeru79893	PAM18_RS26355	-	5727489	5728730	413	0.881515	0.0204378	1	6	PAM18_RS26355	8	1	1		76000000
paeru79894	PAM18_RS26350	-	5725833	5727482	549	0.946294	0.0117125	1	6	PAM18_RS26350	7	4	3				56000000
paeru80232	PAM18_RS25890	-	5602809	5604389	526	0.945861	0.0223528	1	6	PAM18_RS25890	17	1	1				2600000
paeru80282	rpsR	-	5588187	5588417	76	0.7	0.0308606	1	6	rpsR	1	34	6		10000000000	95000000	9800000000
paeru80284	PAM18_RS25805	-	5586813	5587259	148	0.985338	0.00508861	1	6	PAM18_RS25805	8	62	12		3900000000	380000000	3900000000
paeru80702	PAM18_RS24940	-	5402103	5402750	215	0.978088	0.0131656	1	6	PAM18_RS24940	5	2	1		22000000
paeru80730	hflB	-	5388684	5390612	642	0.989723	0.00863848	1	6	hflB	13	5	4		12000000		7600000
paeru80745	PAM18_RS24840	-	5380329	5382851	840	0.993562	0.00488126	1	6	PAM18_RS24840	15	19	12		120000000		180000000
paeru80747	PAM18_RS24835	-	5379834	5380226	130	0.960474	0.0104063	1	6	PAM18_RS24835	5	4	2		260000000		130000000
paeru80754	pnp	-	5376273	5378378	701	0.984318	0.00866808	1	6	pnp	15	3	3		63000000		61000000
paeru80762	PAM18_RS24810	-	5375409	5375606	65	0.864332	0.0431574	1	6	PAM18_RS24810	1	1	1		110000000
paeru80904	PAM18_RS24590	-	5326416	5326937	173	0.958688	0.0127374	1	6	PAM18_RS24590	7	10	5		200000000	28000000	140000000
paeru80905	PAM18_RS24585	-	5325357	5326373	338	0.995932	0.00532581	1	6	PAM18_RS24585	9	2	2		190000000
paeru81211	PAM18_RS24230	-	5252055	5252678	207	0.963216	0.0173382	1	6	PAM18_RS24230	8	1	1				30000000
paeru81455	PAM18_RS23865	-	5166753	5167163	136	0.930543	0.0237877	1	6	PAM18_RS23865	3	1	1		140000000
paeru81495	PAM18_RS23815	-	5157180	5157437	85	0.44	0.0716646	1	6	PAM18_RS23815	3	7	4	38000000	1100000000		310000000
paeru81498	PAM18_RS23800	-	5154153	5154935	260	0.713229	0.0436887	1	6	PAM18_RS23800	8	2	1		39000000		110000000
paeru81516	PAM18_RS23770	-	5147163	5147786	207	0.739891	0.08537	1	6	PAM18_RS23770	5	3	1		36000000		190000000
paeru81632	PAM18_RS23625	-	5116605	5117075	156	0.97966	0.00808147	1	6	PAM18_RS23625	6	2	2		330000000		57000000
paeru81798	PAM18_RS23355	-	5052015	5053052	345	0.987719	0.00633596	1	6	PAM18_RS23355	10	2	2				300000000
paeru81842	mlaD	-	5026443	5026916	157	0.933169	0.0174042	1	6	mlaD	7	10	5		84000000		170000000
paeru81847	PAM18_RS23205	-	5025123	5025374	83	0.68	0.0501893	1	6	PAM18_RS23205	2	4	2		11000000		76000000
paeru81951	ftsL	-	4993974	4994267	97	0.75	0.138553	1	6	ftsL	4	2	2		57000000		93000000
paeru81989	PAM18_RS23005	-	4983267	4984730	487	0.978549	0.0120468	1	6	PAM18_RS23005	7	1	1				27000000
paeru82046	groL	-	4955115	4956758	547	0.993312	0.00374233	1	6	groL	13	26	15	6600000	1000000000	5100000	38000000
paeru82113	PAM18_RS22790	-	4937061	4937681	206	0.984269	0.013186	1	6	PAM18_RS22790	7	5	2		430000000		110000000
paeru82638	PAM18_RS21895	-	4736982	4737677	231	0.992543	0.00689341	1	6	PAM18_RS21895	6	1	1
paeru82691	lepB	-	4717497	4718351	284	0.992546	0.0043505	1	6	lepB	9	2	1		37000000		34000000
paeru82693	PAM18_RS21795	-	4716951	4717379	142	0.908475	0.0189426	1	6	PAM18_RS21795	6	5	4		250000000		110000000
paeru82731	putP	-	4698879	4700495	538	0.93637	0.0210335	1	6	putP	10	2	1		19000000
paeru82899	PAM18_RS21460	-	4643925	4644425	166	0.977794	0.0112751	1	6	PAM18_RS21460	3	15	4		220000000	21000000	68000000
paeru82973	PAM18_RS21370	-	4622211	4622759	182	0.97198	0.0176699	1	6	PAM18_RS21370	4	12	4		540000000	3300000	47000000
paeru82980	PAM18_RS21340	-	4614756	4615538	260	0.990359	0.00935824	1	6	PAM18_RS21340	2	1	1				28000000
paeru82982	hppD	-	4611279	4612352	357	0.970476	0.0154009	1	6	hppD	11	6	4		27000000		31000000
paeru83089	PAM18_RS21145	-	4573638	4573928	96	0.887887	0.0180546	1	6	PAM18_RS21145	1	1	1		39000000
paeru83291	tolR	-	4503138	4503578	146	0.816338	0.0410639	1	6	tolR	2	5	2		260000000		93000000
paeru83346	PAM18_RS20680	-	4486251	4487657	468	0.756822	0.0551434	1	0	0	9	1	1				49000000
paeru83382	PAM18_RS20600	-	4470339	4471049	236	0.966237	0.00868976	1	6	PAM18_RS20600	5	1	1				56000000
paeru83395	PAM18_RS20580	-	4467429	4467815	128	0.781532	0.0751657	1	6	PAM18_RS20580	2	3	1		75000000		36000000
paeru83578	PAM18_RS20265	-	4403067	4403429	120	0.988082	0.00784272	1	6	PAM18_RS20265	2	6	3		690000000		130000000
paeru83836	PAM18_RS19795	-	4301265	4301579	104	0.851962	0.0880043	0	6	PAM18_RS19795	5	11	5		4600000000		280000000
paeru83888	PAM18_RS19700	-	4281639	4282277	212	0.962372	0.0123688	1	6	PAM18_RS19700	9	72	18		90000000	5600000	4800000000
paeru84189	PAM18_RS19160	-	4159773	4160333	186	0.968968	0.0242732	1	6	PAM18_RS19160	6	1	1		22000000
paeru84412	PAM18_RS18775	-	4073424	4074212	262	0.994694	0.00662509	1	6	PAM18_RS18775	8	3	2				96000000
paeru84441	PAM18_RS18685	-	4059465	4060007	180	0.971883	0.00575071	1	6	PAM18_RS18685	3	5	3		49000000		22000000
paeru84443	PAM18_RS18670	-	4057338	4058669	443	0.672893	0.0347902	1	6	PAM18_RS18670	5	1	1		46000000
paeru84583	uraH	-	4016664	4017251	195	0.795755	0.016972	1	6	uraH	1	1	1		60000000
paeru84631	PAM18_RS18405	-	3998634	3999233	199	0.967239	0.0121024	1	6	PAM18_RS18405	2	1	1		71000000
paeru84660	PAM18_RS18330	-	3982098	3982460	120	0.977474	0.0129179	1	6	PAM18_RS18330	3	7	3		1200000000		280000000
paeru84995	sdhB	-	3855861	3856577	238	0.962142	0.0108067	1	6	sdhB	8	9	4		410000000	2500000	75000000
paeru85004	lpdA	-	3849996	3851432	478	0.987826	0.00630555	1	6	lpdA	17	8	4		250000000		30000000
paeru85010	PAM18_RS17720	-	3847614	3848501	295	0.987676	0.00899124	1	6	PAM18_RS17720	8	6	4		250000000		26000000
paeru85015	PAM18_RS17695	-	3843696	3845018	440	0.706994	0.0362175	1	6	PAM18_RS17695	10	1	1		16000000
paeru85017	PAM18_RS17685	-	3840405	3842333	642	0.965696	0.0151517	1	6	PAM18_RS17685	21	6	5		63000000		39000000
paeru85075	sixA	-	3819294	3819758	154	0.982726	0.00284245	1	6	sixA	4	3	3		150000000		110000000
paeru85123	PAM18_RS17460	-	3792717	3792995	92	0.78	0.0199413	1	6	PAM18_RS17460	6	9	6		1300000000		69000000
paeru85154	PAM18_RS17390	-	3778089	3779846	585	0.928284	0.0344152	1	6	PAM18_RS17390	10	1	1				2200000
paeru85201	PAM18_RS17320	-	3760827	3761696	289	0.989732	0.00776844	1	6	PAM18_RS17320	5	1	1				6300000
paeru85209	PAM18_RS17295	-	3754455	3754931	158	0.962946	0.013137	1	6	PAM18_RS17295	2	9	4		240000000		210000000
paeru85374	PAM18_RS16945	-	3692772	3693494	240	0.993617	0.00395874	1	6	PAM18_RS16945	5	1	1				120000000
paeru85393	PAM18_RS16890	-	3685653	3686150	165	0.955752	0.0151376	1	6	PAM18_RS16890	1	5	2		28000000		260000000
paeru85442	PAM18_RS16780	-	3660195	3660449	84	0.600674	0.0985419	1	6	PAM18_RS16780	3	1	1		41000000
paeru85659	PAM18_RS16490	-	3594732	3595376	214	0.987361	0.00620582	1	6	PAM18_RS16490	8	2	2				39000000
paeru85687	PAM18_RS16450	-	3587262	3588254	330	0.971937	0.0131028	1	6	PAM18_RS16450	11	1	1		54000000
paeru85805	PAM18_RS16245	-	3545814	3547124	436	0.886663	0.0423869	1	6	PAM18_RS16245	7	3	3				160000000
paeru85884	PAM18_RS16155	-	3520947	3521858	303	0.846975	0.00482376	1	6	PAM18_RS16155	5	10	4		470000000		110000000
paeru85912	PAM18_RS16100	-	3509802	3510296	164	0.950772	0.0181374	1	6	PAM18_RS16100	0	5	2		84000000		10000000
paeru86104	PAM18_RS15785	-	3436473	3436808	111	0.624149	0.0888777	1	0	0	4	4	2		250000000		42000000
paeru86722	PAM18_RS14620	-	3175320	3175799	159	0.830108	0.0627146	1	6	PAM18_RS14620	5	3	2				3800000
paeru86817	PAM18_RS14410	-	3130917	3132905	662	0.97501	0.0134912	1	6	PAM18_RS14410	22	2	2		20000000		21000000
paeru86997	PAM18_RS13995	-	3034539	3035207	222	0.771181	0.0415695	1	6	PAM18_RS13995	8	1	1		35000000
paeru87086	PAM18_RS13755	-	2976018	2976515	165	0.969597	0.0114633	1	6	PAM18_RS13755	2	6	4				160000000
paeru87110	PAM18_RS13680	-	2959797	2960039	80	0.76	0.0692254	1	0	0	4	5	2		150000000
paeru87935	PAM18_RS12415	-	2637888	2638325	145	0.985437	0.00928168	1	6	PAM18_RS12415	8	2	1		330000000		55000000
paeru88112	PAM18_RS12100	-	2558277	2559260	327	0.676692	0.0315103	1	6	PAM18_RS12100	5	6	2		170000000		72000000
paeru88117	cspD	-	2555025	2555339	104	0.354746	0.103538	1	6	cspD	3	2	1		1700000000		390000000
paeru88124	PAM18_RS12060	-	2548767	2549387	206	0.952232	0.0168596	1	6	PAM18_RS12060	8	6	4				76000000
paeru88161	PAM18_RS11985	-	2530059	2532776	905	0.99458	0.00380216	1	6	PAM18_RS11985	23	1	1		18000000
paeru88164	PAM18_RS11970	-	2527995	2528855	286	0.750871	0.0416468	1	6	PAM18_RS11970	4	3	1		120000000		360000000
paeru88212	PAM18_RS11850	-	2502534	2502896	120	0.97901	0.0124419	1	6	PAM18_RS11850	3	17	8		1500000000		100000000
paeru88330	PAM18_RS11570	-	2442798	2443208	136	0.828947	0.0530191	1	6	PAM18_RS11570	4	2	2			9200000	32000000
paeru88456	PAM18_RS11380	-	2403855	2404184	109	0.968687	0.00853667	1	6	PAM18_RS11380	0	8	2		2200000000		330000000
paeru88458	PAM18_RS11370	-	2403183	2403413	76	0.758712	0.0622703	1	6	PAM18_RS11370	4	2	1		100000000
paeru88573	PAM18_RS11105	-	2361303	2361716	137	0.839496	0.045853	1	6	PAM18_RS11105	4	3	1		49000000
paeru88576	PAM18_RS11095	-	2360034	2360438	134	0.959371	0.0113802	1	6	PAM18_RS11095	3	1	1		150000000
paeru88602	fadE	-	2347551	2349998	815	0.998459	0.00149754	1	6	fadE	19	4	2		110000000
paeru88737	PAM18_RS10670	-	2282142	2282324	60	0.64	0.0571917	1	6	PAM18_RS10670	1	8	3		1800000000		290000000
paeru88926	PAM18_RS10195	-	2182098	2185316	1072	0.976835	0.020489	1	6	PAM18_RS10195	18	11	7		18000000	6000000	140000000
paeru89029	PAM18_RS09985	-	2139216	2140376	386	0.804663	0.0390681	1	6	PAM18_RS09985	11	13	7		460000000		270000000
paeru89040	PAM18_RS09965	-	2133831	2135270	479	0.691257	0.0488486	1	6	PAM18_RS09965	14	16	9		190000000		440000000
paeru89083	PAM18_RS09855	-	2113305	2113628	107	0.920094	0.0164296	1	6	PAM18_RS09855	3	4	3		26000000		700000000
paeru89110	PAM18_RS09820	-	2103555	2103767	70	0.1	0.0698055	0	6	PAM18_RS09820	4	7	4		520000000		81000000
paeru89339	PAM18_RS09350	-	1996347	1997579	410	0.983569	0.0113307	1	6	PAM18_RS09350	18	3	3		68000000
paeru89539	PAM18_RS08975	-	1917696	1918031	111	0.960018	0.00669068	1	6	PAM18_RS08975	5	6	2		210000000		320000000
paeru89584	minD	-	1895487	1896302	271	0.984049	0.00565957	1	6	minD	9	7	7		77000000		43000000
paeru89706	PAM18_RS08610	-	1846452	1846865	137	0.98445	0.00522274	1	6	PAM18_RS08610	4	3	2		270000000		110000000
paeru89837	PAM18_RS08370	-	1781847	1783013	388	0.855972	0.031127	1	6	PAM18_RS08370	0	1	1		26000000
paeru90111	PAM18_RS07845	-	1681194	1681547	117	0.906036	0.040173	1	6	PAM18_RS07845	6	3	3		250000000
paeru90112	PAM18_RS07840	-	1680804	1681142	112	0.935341	0.0108388	1	6	PAM18_RS07840	3	8	3		420000000		22000000
paeru90219	metG	-	1631331	1633364	677	0.99219	0.00930522	1	6	metG	21	7	4		79000000		27000000
paeru90239	PAM18_RS07575	-	1621848	1622036	62	0.827978	0.0496447	1	6	PAM18_RS07575	0	1	1		78000000
paeru90274	gloA	-	1607811	1608224	137	0.979545	0.00911505	1	6	gloA	4	2	1		33000000		32000000
paeru90281	bfr	-	1601622	1602098	158	0.947648	0.0167557	1	6	bfr	1	6	3		410000000		17000000
paeru90353	PAM18_RS07310	-	1554261	1554554	97	0.842439	0.0388749	1	6	PAM18_RS07310	3	3	1		980000000
paeru90408	PAM18_RS07210	-	1532631	1534274	547	0.97324	0.00726393	1	6	PAM18_RS07210	11	2	2				39000000
paeru90441	PAM18_RS07120	-	1512738	1514453	571	0.982294	0.00625754	1	6	PAM18_RS07120	17	1	1				55000000
paeru90461	PAM18_RS07075	-	1505043	1505576	177	0.882277	0.0390023	1	6	PAM18_RS07075	4	22	5		1700000000	6300000	820000000
paeru90799	PAM18_RS06490	-	1403844	1404191	115	0.948101	0.00993711	1	6	PAM18_RS06490	2	4	3		340000000
paeru90816	PAM18_RS06440	-	1392591	1392989	132	0.981311	0.0100535	1	6	PAM18_RS06440	2	34	5		160000000		340000000
paeru90865	PAM18_RS06355	-	1373385	1373789	134	0.992269	0.00685772	1	6	PAM18_RS06355	2	17	5		3200000000		1600000000
paeru90866	PAM18_RS06350	-	1372551	1373345	264	0.994221	0.00452193	1	6	PAM18_RS06350	6	25	10	30000000	1900000000	960000	230000000
paeru90954	PAM18_RS06225	-	1343694	1344035	113	0.977702	0.0113942	1	6	PAM18_RS06225	5	4	2		120000000		94000000
paeru91349	PAM18_RS05615	-	1210665	1212200	511	0.965019	0.0102077	1	6	PAM18_RS05615	13	1	1		89000000
paeru91383	PAM18_RS05535	-	1192707	1193177	156	0.921017	0.0261276	1	6	PAM18_RS05535	3	3	1			15000000	130000000
paeru91400	PAM18_RS05475	-	1182183	1182932	249	0.960577	0.0076958	1	6	PAM18_RS05475	1	2	1				20000000
paeru91686	PAM18_RS04955	-	1062312	1062854	180	0.933866	0.039759	1	6	PAM18_RS04955	7	6	4		100000000		39000000
paeru91718	PAM18_RS04835	-	1037562	1038239	225	0.964331	0.00909077	1	6	PAM18_RS04835	8	2	2		40000000
paeru91869	trxA	-	968526	969395	289	0.972633	0.0105251	1	6	trxA	10	3	2		50000000
paeru92137	PAM18_RS03950	-	848769	849095	108	0.972854	0.0108912	1	0	0	2	1	1		61000000
paeru92227	Putative ORF	-	793125	794381	418	0.985972	0.00489761	1	6	lcl|NC_017548.1_cds_WP_003093621.1_754	1	2	2
paeru92557	PAM18_RS03210	-	683151	683963	270	0.900478	0.0403517	1	6	PAM18_RS03210	9	2	2				15000000
paeru92679	PAM18_RS02995	-	641145	641525	126	0.947201	0.0244741	1	6	PAM18_RS02995	3	4	1		72000000		17000000
paeru92689	PAM18_RS02975	-	636345	637616	423	0.993749	0.00776416	1	6	PAM18_RS02975	7	1	1				18000000
paeru92746	PAM18_RS02845	-	611121	611555	144	0.918643	0.0274705	1	6	PAM18_RS02845	2	7	3		210000000		350000000
paeru92764	PAM18_RS02765	-	595845	597038	397	0.982641	0.00740351	1	6	PAM18_RS02765	9	4	3		19000000		13000000
paeru92834	PAM18_RS02620	-	570171	570677	168	0.813184	0.0209348	1	6	PAM18_RS02620	3	7	1		50000000		97000000
paeru92836	Putative ORF	-	568179	568631	150	0.983594	0.00646336	1	6	lcl|NC_017548.1_cds_WP_003084860.1_535	4	7	3		61000000	19000000	140000000
paeru92837	PAM18_RS02595	-	567222	567665	147	0.977593	0.0141461	1	6	PAM18_RS02595	2	6	3		59000000		140000000
paeru92904	PAM18_RS02440	-	534312	536501	729	0.978142	0.0137833	1	6	PAM18_RS02440	17	3	3		52000000
paeru93010	PAM18_RS02170	-	473580	474677	365	0.875315	0.0502387	1	6	PAM18_RS02170	9	2	2				55000000
paeru93066	PAM18_RS02040	-	439239	439859	206	0.850641	0.0246281	1	6	PAM18_RS02040	2	5	3		160000000		71000000
paeru93135	PAM18_RS01830	-	400152	401144	330	0.708114	0.0369134	1	6	PAM18_RS01830	11	16	6		250000000	12000000	840000000
paeru93166	PAM18_RS01770	-	387372	387962	196	0.930131	0.0299647	1	6	PAM18_RS01770	1	1	1				22000000
paeru93281	PAM18_RS01535	-	340590	341321	243	0.927832	0.032179	1	0	0	2	3	2		150000000		110000000
paeru93824	PAM18_RS00470	-	111471	111755	94	0.841864	0.04771	1	6	PAM18_RS00470	6	2	1		190000000
paeru93848	PAM18_RS00395	-	89946	93476	1176	0.96662	0.0124283	1	6	PAM18_RS00395	37	1	1
paeru93851	Putative ORF	-	85872	88523	883	0.825404	0.0433357	1	6	lcl|NC_017548.1_cds_WP_073624900.1_3417	12	1	1				18000000
paeru93885	PAM18_RS00320	-	73197	73613	138	0.981957	0.00758063	1	6	PAM18_RS00320	2	5	3		76000000		24000000
paeru93922	PAM18_RS00250	-	61545	61928	127	0.936399	0.0176969	1	0	0	9	1	1				36000000
paeru94029	glyQ	-	12477	13433	318	0.975939	0.00716818	1	6	glyQ	6	1	1				17000000
paeru38248	Putative ORF	+	2718591	2719679	362	0.80837	0.0477731	1	3	0	6	0	0
paeru38249	Putative ORF	+	2719722	2720048	108	0.507708	0.070178	1	0	0	0	0	0
paeru84296	Putative ORF	-	4120164	4120487	107	0.301526	0.0430526	1	3	0	3	0	0
paeru84297	Putative ORF	-	4120119	4120157	12	0.0248154	0.0180107	0	0	0	0	0	0
paeru84290	Putative ORF	-	4125906	4126046	46	0.000685714	0.000859046	0	0	0	2	0	0
paeru84291	Putative ORF	-	4125867	4125902	11	0.0398513	0.0175827	0	0	0	2	0	0
paeru84292	Putative ORF	-	4125438	4125818	126	0.461961	0.03394	1	3	0	4	0	0
paeru84293	Putative ORF	-	4124448	4125347	299	0.813631	0.0447624	1	3	0	8	0	0
paeru38240	Putative ORF	+	2714157	2714573	138	0.661586	0.044769	1	3	0	2	0	0
paeru38241	Putative ORF	+	2714649	2714750	33	0.000285714	0.000571429	0	0	0	2	0	0
paeru38242	Putative ORF	+	2714844	2714921	25	0	0	0	0	0	0	0	0
paeru38243	Putative ORF	+	2715276	2715326	16	0	0	0	0	0	0	0	0
paeru38244	Putative ORF	+	2715879	2715917	12	0.0203756	0.0122151	0	0	0	1	0	0
paeru38245	PAM18_RS12825	+	2715954	2717219	421	0.97759	0.0147642	1	6	PAM18_RS12825	13	0	0
paeru38246	Putative ORF	+	2717325	2717594	89	0.00629365	0.00386116	0	0	0	4	0	0
paeru38247	Putative ORF	+	2718435	2718491	18	0	0	0	0	0	1	0	0
paeru49558	Putative ORF	-	5312042	5312200	52	0.0188817	0.0244183	0	0	0	2	0	0
paeru84294	Putative ORF	-	4121409	4124246	945	0.719368	0.0389738	1	5	0	20	0	0
paeru84295	Putative ORF	-	4120560	4121273	237	0.664523	0.0707238	1	3	0	2	0	0
paeru49551	Putative ORF	-	5313089	5313160	23	0.0502961	0.0263245	0	0	0	0	0	0
paeru73579	PAM18_RS09720	-	2075056	2075550	164	0.963698	0.00979446	1	6	PAM18_RS09720	5	0	0
paeru73578	Putative ORF	-	2075863	2076165	100	0.0335996	0.0191557	0	0	0	2	0	0
paeru73573	Putative ORF	-	2082724	2082801	25	0	0	0	0	0	0	0	0
paeru73572	Putative ORF	-	2083186	2083275	29	0	0	0	0	0	1	0	0
paeru73571	Putative ORF	-	2083921	2084067	48	0.00206854	0.00232446	0	0	0	1	0	0
paeru73577	PAM18_RS09730	-	2076496	2077599	367	0.984643	0.00765471	1	6	PAM18_RS09730	10	0	0
paeru73576	Putative ORF	-	2077804	2078568	254	0.673798	0.0297936	1	3	0	4	0	0
paeru73575	Putative ORF	-	2078743	2078856	37	0.0008	0.0016	0	0	0	3	0	0
paeru84299	Putative ORF	-	4119831	4119905	24	0	0	0	0	0	1	0	0
paeru10963	Putative ORF	+	4368889	4369038	49	0.00106667	0.00137275	0	0	0	2	0	0
paeru10962	Putative ORF	+	4368640	4368861	73	0.00130413	0.00111668	0	0	0	5	0	0
paeru10961	Putative ORF	+	4368400	4368588	62	0.014604	0.00922474	0	0	0	1	0	0
paeru10960	Putative ORF	+	4368091	4368285	64	0.00745152	0.00565132	0	3	0	2	0	0
paeru10964	Putative ORF	+	4369066	4370628	520	0.755546	0.0421049	1	5	0	4	0	0
paeru10969	Putative ORF	+	4371964	4371996	10	0.000285714	0.000571429	0	0	0	1	0	0
paeru33737	Putative ORF	+	1011381	1012553	390	0.668752	0.043028	1	3	0	12	0	0
paeru33736	Putative ORF	+	1010766	1011353	195	0.665783	0.037699	1	3	0	6	0	0
paeru33731	Putative ORF	+	1007091	1007705	204	0.683531	0.0417683	1	0	0	1	0	0
paeru33730	Putative ORF	+	1006899	1006931	10	0.0130418	0.00741197	0	0	0	0	0	0
paeru33732	Putative ORF	+	1008015	1009238	407	0.685424	0.0322953	1	3	0	6	0	0
paeru33738	Putative ORF	+	1014078	1014122	14	0	0	0	0	0	1	0	0
paeru56938	Putative ORF	-	2498597	2498716	39	0.0141516	0.0114241	0	0	0	1	0	0
paeru56939	Putative ORF	-	2497742	2498155	137	0.622778	0.0391508	1	0	0	1	0	0
paeru56932	Putative ORF	-	2501270	2501383	37	0.000888889	0.00177778	0	0	0	0	0	0
paeru56933	Putative ORF	-	2500808	2501071	87	0.00296777	0.00340023	0	0	0	2	0	0
paeru56931	Putative ORF	-	2502101	2502235	44	0.000333333	0.000666667	0	0	0	4	0	0
paeru56936	Putative ORF	-	2499065	2499223	52	0.00529512	0.00480718	0	0	0	3	0	0
paeru56937	Putative ORF	-	2498729	2498926	65	0.00131667	0.00191224	0	0	0	2	0	0
paeru56934	Putative ORF	-	2500139	2500738	199	0.484457	0.0331054	1	0	0	6	0	0
paeru45343	Putative ORF	+	5677617	5677709	30	0.00372143	0.00744286	0	3	0	0	0	0
paeru45342	Putative ORF	+	5677539	5677610	23	0.001	0.002	0	0	0	2	0	0
paeru45347	Putative ORF	+	5677947	5677988	13	0	0	0	0	0	1	0	0
paeru45349	Putative ORF	+	5678025	5678117	30	0.00123016	0.0010642	0	0	0	1	0	0
paeru76058	Putative ORF	-	977527	977811	94	0.0442167	0.0213123	1	0	0	6	0	0
paeru76050	Putative ORF	-	981052	981207	51	0.0004	0.0008	0	0	0	1	0	0
paeru87158	PAM18_RS13615	-	2942265	2943659	464	0.985369	0.00612253	1	6	PAM18_RS13615	11	0	0
paeru87159	Putative ORF	-	2941152	2942138	328	0.680182	0.0247603	1	3	0	3	0	0
paeru87150	Putative ORF	-	2945565	2945846	93	0.0124433	0.00903018	0	0	0	2	0	0
paeru87156	Putative ORF	-	2943786	2943875	29	0.00168254	0.00213337	0	0	0	2	0	0
paeru09458	Putative ORF	+	3718144	3718704	186	0.729042	0.0479183	1	0	0	7	0	0
paeru09455	Putative ORF	+	3716020	3716451	143	0.675716	0.0326342	1	0	0	2	0	0
paeru09457	Putative ORF	+	3717148	3718005	285	0.703004	0.0394343	1	0	0	5	0	0
paeru09456	Putative ORF	+	3716515	3717141	208	0.670841	0.0399662	1	0	0	5	0	0
paeru09451	Putative ORF	+	3714841	3714969	42	0.000333333	0.000666667	0	0	0	3	0	0
paeru09450	Putative ORF	+	3714652	3714813	53	0.00207045	0.00175469	0	0	0	2	0	0
paeru04118	Putative ORF	+	1576105	1576149	14	0	0	0	0	0	1	0	0
paeru26067	Putative ORF	+	4231682	4231744	20	0.00166667	0.00333333	0	0	0	2	0	0
paeru26066	Putative ORF	+	4230770	4231519	249	0.677832	0.0246653	1	0	0	2	0	0
paeru26065	Putative ORF	+	4230668	4230703	11	0.00133333	0.00266667	0	0	0	0	0	0
paeru26064	Putative ORF	+	4229957	4230286	109	0.484526	0.0697169	1	0	0	1	0	0
paeru26063	Putative ORF	+	4229426	4229731	101	0.1516	0.0814497	1	0	0	3	0	0
paeru26062	Putative ORF	+	4229387	4229425	12	0.000285714	0.000571429	0	0	0	0	0	0
paeru26061	Putative ORF	+	4228691	4229377	228	0.667018	0.0394801	1	0	0	4	0	0
paeru26060	PAM18_RS19445	+	4227677	4228669	330	0.889359	0.00936602	1	6	PAM18_RS19445	8	0	0
paeru26069	Putative ORF	+	4231892	4232104	70	0.0361308	0.0279343	0	0	0	3	0	0
paeru26068	Putative ORF	+	4231766	4231813	15	0.00106667	0.000879394	0	0	0	0	0	0
paeru80278	Putative ORF	-	5591052	5591129	25	0	0	0	0	0	0	0	0
paeru80279	Putative ORF	-	5589837	5590643	268	0.682435	0.0294535	1	3	0	8	0	0
paeru80273	Putative ORF	-	5592783	5592830	15	0.0008	0.0016	0	0	0	0	0	0
paeru80270	Putative ORF	-	5592999	5593484	161	0.462019	0.0342168	0	0	0	3	0	0
paeru80271	Putative ORF	-	5592882	5592986	34	0	0	0	0	0	0	0	0
paeru80276	Putative ORF	-	5592132	5592530	132	0.616617	0.0414175	1	0	0	1	0	0
paeru80277	Putative ORF	-	5591880	5591933	17	0.000666667	0.00133333	0	0	0	1	0	0
paeru80274	Putative ORF	-	5592729	5592770	13	0.000641026	0.00128205	0	0	0	0	0	0
paeru80275	Putative ORF	-	5592636	5592713	25	0	0	0	0	0	0	0	0
paeru68524	Putative ORF	-	4159705	4159971	88	0.00130769	0.00120649	0	0	0	3	0	0
paeru20818	Putative ORF	+	2015072	2015206	44	0.022843	0.0268492	0	0	0	0	0	0
paeru20819	Putative ORF	+	2015240	2015449	69	0.00752922	0.00763163	0	3	0	3	0	0
paeru20810	Putative ORF	+	2013317	2013433	38	0.000333333	0.000666667	0	0	0	1	0	0
paeru20811	Putative ORF	+	2013455	2013514	19	0.00040404	0.000498953	0	0	0	2	0	0
paeru20812	Putative ORF	+	2013569	2013814	81	0.00701534	0.00610699	0	0	0	2	0	0
paeru20813	Putative ORF	+	2013983	2014060	25	0.000166667	0.000333333	0	0	0	1	0	0
paeru20814	Putative ORF	+	2014409	2014459	16	0.00237607	0.00374136	0	0	0	0	0	0
paeru20815	Putative ORF	+	2014532	2014618	28	0	0	0	0	0	2	0	0
paeru20816	Putative ORF	+	2014640	2014744	34	0.000452381	0.000904762	0	0	0	1	0	0
paeru20817	Putative ORF	+	2014745	2015002	85	0.00485248	0.00177333	0	4	xaxon52754	5	0	0
paeru11564	Putative ORF	+	4589833	4590066	77	0.00638413	0.0119524	0	3	0	3	0	0
paeru11565	Putative ORF	+	4590457	4590495	12	0	0	0	0	0	0	0	0
paeru11566	Putative ORF	+	4591663	4592835	390	0.717399	0.0217894	1	3	0	8	0	0
paeru11567	Putative ORF	+	4593076	4593570	164	0.65471	0.0489699	1	3	0	1	0	0
paeru11560	Putative ORF	+	4589281	4589403	40	0.00257857	0.0027819	0	3	0	1	0	0
paeru11561	Putative ORF	+	4589464	4589496	10	0.023115	0.0108243	0	0	0	0	0	0
paeru11562	Putative ORF	+	4589521	4589580	19	0.0004	0.0008	0	0	0	1	0	0
paeru11563	Putative ORF	+	4589593	4589811	72	0.0383344	0.023715	0	3	0	1	0	0
paeru11568	Putative ORF	+	4593910	4594095	61	0.00466645	0.00547853	0	0	0	1	0	0
paeru11569	Putative ORF	+	4594198	4594338	46	0.00582395	0.00675651	0	0	0	0	0	0
paeru23546	Putative ORF	+	3118205	3118261	18	0	0	0	0	0	1	0	0
paeru23544	Putative ORF	+	3117986	3118147	53	0.00105952	0.00178349	0	0	0	2	0	0
paeru23543	Putative ORF	+	3117926	3117979	17	0	0	0	0	0	0	0	0
paeru23542	Putative ORF	+	3117878	3117913	11	0	0	0	0	0	1	0	0
paeru23541	Putative ORF	+	3117701	3117835	44	0.000666667	0.000888889	0	0	0	0	0	0
paeru23540	Putative ORF	+	3117605	3117673	22	0	0	0	0	0	1	0	0
paeru23549	Putative ORF	+	3118607	3118678	23	0	0	0	0	0	2	0	0
paeru73574	Putative ORF	-	2078869	2078949	26	0	0	0	0	0	1	0	0
paeru08193	Putative ORF	+	3145594	3145752	52	0.00431575	0.00440078	0	0	0	0	0	0
paeru08197	Putative ORF	+	3146278	3146388	36	0.0004	0.0008	0	0	0	0	0	0
paeru08196	Putative ORF	+	3146059	3146106	15	0	0	0	0	0	0	0	0
paeru08195	Putative ORF	+	3146008	3146052	14	0	0	0	0	0	0	0	0
paeru10967	Putative ORF	+	4370872	4371672	266	0.659605	0.0541359	1	3	0	9	0	0
paeru08199	Putative ORF	+	3146632	3146721	29	0.00168571	0.00157405	0	3	0	0	0	0
paeru08198	Putative ORF	+	3146548	3146589	13	0.0223334	0.0161747	0	0	0	0	0	0
paeru10966	Putative ORF	+	4370698	4370844	48	0.0203126	0.0111383	0	0	0	3	0	0
paeru10968	Putative ORF	+	4371712	4371831	39	0.00215332	0.00237668	0	0	0	0	0	0
paeru60629	Putative ORF	-	943952	944227	91	0.00762224	0.0081232	0	3	0	5	0	0
paeru60628	Putative ORF	-	944243	944377	44	0	0	0	0	0	2	0	0
paeru60627	Putative ORF	-	944390	944683	97	0.022345	0.0207912	0	0	0	6	0	0
paeru60626	Putative ORF	-	944687	944812	41	0	0	0	0	0	1	0	0
paeru60625	Putative ORF	-	944828	945790	320	0.645464	0.0353276	1	3	0	8	0	0
paeru60624	Putative ORF	-	945794	946108	104	0.0892283	0.106741	0	0	0	6	0	0
paeru60623	Putative ORF	-	946136	946213	25	0	0	0	0	0	2	0	0
paeru60622	Putative ORF	-	946232	946417	61	0.0312164	0.0315254	0	0	0	1	0	0
paeru60621	Putative ORF	-	946418	946600	60	0.00177143	0.00238636	0	0	0	0	0	0
paeru60620	Putative ORF	-	946604	946777	57	0.00149848	0.00185375	0	0	0	1	0	0
paeru69758	Putative ORF	-	3655387	3656316	309	0.713908	0.0377718	1	3	0	8	0	0
paeru69759	Putative ORF	-	3653815	3655326	503	0.711703	0.0473584	1	1	pputi086473||type i methionyl aminopeptidase	10	0	0
paeru69750	Putative ORF	-	3657871	3658101	76	0.00343889	0.00638953	0	0	0	0	0	0
paeru69751	Putative ORF	-	3657667	3657771	34	0.000142857	0.000285714	0	0	0	2	0	0
paeru69753	Putative ORF	-	3657562	3657645	27	0	0	0	0	0	3	0	0
paeru69754	Putative ORF	-	3657142	3657498	118	0.430093	0.0255989	0	0	0	1	0	0
paeru69755	Putative ORF	-	3656938	3657009	23	0	0	0	0	0	0	0	0
paeru69756	Putative ORF	-	3656851	3656928	25	0.000444444	0.000888889	0	0	0	0	0	0
paeru69757	Putative ORF	-	3656485	3656586	33	0.00213016	0.00296577	0	0	0	3	0	0
paeru17108	Putative ORF	+	624542	624601	19	0.00108117	0.00101948	0	0	0	1	0	0
paeru17109	Putative ORF	+	624635	624787	50	0.00075	0.0015	0	3	0	2	0	0
paeru17105	Putative ORF	+	624137	624211	24	0.000222222	0.000444444	0	0	0	2	0	0
paeru17106	Putative ORF	+	624245	624313	22	0	0	0	0	0	1	0	0
paeru17107	Putative ORF	+	624386	624442	18	0	0	0	0	0	2	0	0
paeru17100	Putative ORF	+	622859	623032	57	0.000985714	0.000941558	0	0	0	1	0	0
paeru17101	Putative ORF	+	623105	623461	118	0.451449	0.0321683	1	3	0	3	0	0
paeru17102	Putative ORF	+	623465	623542	25	0	0	0	0	0	0	0	0
paeru17103	Putative ORF	+	623555	624088	177	0.694614	0.0415478	1	3	0	5	0	0
paeru77913	Putative ORF	-	175549	175620	23	0	0	0	0	0	2	0	0
paeru77912	Putative ORF	-	175636	175710	24	0	0	0	0	0	0	0	0
paeru89361	Putative ORF	-	1989711	1989944	77	0.0461503	0.0273439	0	0	0	5	0	0
paeru89360	Putative ORF	-	1990257	1990334	25	0.00271082	0.00165316	0	0	0	1	0	0
paeru89367	Putative ORF	-	1988595	1988666	23	0	0	0	0	0	0	0	0
paeru22085	Putative ORF	+	2506997	2507071	24	0.00433974	0.00787266	0	0	0	3	0	0
paeru22084	Putative ORF	+	2506235	2506867	210	0.686909	0.0253313	1	0	0	5	0	0
paeru22086	Putative ORF	+	2507171	2507206	11	0.0278199	0.0144374	0	0	0	0	0	0
paeru22081	Putative ORF	+	2503373	2505313	646	0.721148	0.0390997	1	5	0	11	0	0
paeru22083	Putative ORF	+	2505659	2506066	135	0.472337	0.0399728	0	0	0	3	0	0
paeru22082	Putative ORF	+	2505338	2505424	28	0.00738175	0.00574053	0	0	0	0	0	0
paeru22089	Putative ORF	+	2507987	2508118	43	0.000777778	0.000968644	0	0	0	1	0	0
paeru22088	Putative ORF	+	2507492	2507785	97	0.00926827	0.00937846	0	0	0	4	0	0
paeru51799	Putative ORF	-	4518026	4518163	45	0	0	0	0	0	3	0	0
paeru51798	Putative ORF	-	4518173	4518217	14	0	0	0	0	0	1	0	0
paeru51797	Putative ORF	-	4518230	4518406	58	0.0036063	0.00372066	0	0	0	2	0	0
paeru51794	Putative ORF	-	4518710	4518790	26	0.0014881	0.00297619	0	0	0	0	0	0
paeru51793	Putative ORF	-	4518956	4519006	16	0.00025	0.0005	0	0	0	2	0	0
paeru51792	Putative ORF	-	4519058	4519147	29	0.000545455	0.00109091	0	0	0	0	0	0
paeru51790	Putative ORF	-	4519430	4519570	46	0.00345051	0.00595163	0	0	0	1	0	0
paeru39016	Putative ORF	+	3016413	3016469	18	0.0136298	0.0193928	0	0	0	1	0	0
paeru39015	Putative ORF	+	3016326	3016391	21	0	0	0	0	0	2	0	0
paeru39012	Putative ORF	+	3013308	3014096	262	0.690864	0.0378146	1	0	0	5	0	0
paeru39010	Putative ORF	+	3012321	3012419	32	0.00330267	0.00200021	0	0	0	2	0	0
paeru39011	Putative ORF	+	3012468	3013262	264	0.614258	0.0521477	1	0	0	11	0	0
paeru39018	PAM18_RS13920	+	3016524	3017435	303	0.983865	0.00835393	1	6	PAM18_RS13920	5	0	0
paeru84654	cyoA	-	3988848	3989843	331	0.99086	0.0077302	1	6	cyoA	3	0	0
paeru45345	Putative ORF	+	5677872	5677928	18	0.000857143	0.00171429	0	0	0	0	0	0
paeru45344	Putative ORF	+	5677716	5677829	37	0.00631963	0.00664456	0	0	0	1	0	0
paeru46312	Putative ORF	+	6102666	6102794	42	0.0129898	0.0092683	0	3	0	1	0	0
paeru46311	Putative ORF	+	6102600	6102665	21	0.00735556	0.00373773	0	0	0	0	0	0
paeru46310	Putative ORF	+	6102282	6102578	98	0.0557094	0.0266125	1	4	bbron29356	3	0	0
paeru46317	Putative ORF	+	6103305	6103370	21	0.00163333	0.00239537	0	0	0	0	0	0
paeru46316	Putative ORF	+	6103206	6103295	29	0.0005	0.001	0	0	0	2	0	0
paeru46315	Putative ORF	+	6103020	6103196	58	0.000733333	0.000904311	0	3	0	3	0	0
paeru84657	PAM18_RS18340	-	3984996	3985886	296	0.958975	0.0206459	1	6	PAM18_RS18340	2	0	0
paeru74162	Putative ORF	-	1836625	1837311	228	0.680259	0.0209573	1	0	0	2	0	0
paeru74164	Putative ORF	-	1835257	1835331	24	0	0	0	0	0	2	0	0
paeru74169	Putative ORF	-	1830424	1830675	83	0.0158738	0.0104399	0	0	0	4	0	0
paeru80703	Putative ORF	-	5401806	5402000	64	0.0121782	0.0143615	0	3	0	1	0	0
paeru80700	Putative ORF	-	5403750	5403950	66	0.00119048	0.00167684	0	0	0	0	0	0
paeru80701	Putative ORF	-	5402754	5402810	18	0.0058246	0.00405106	0	0	0	0	0	0
paeru80706	Putative ORF	-	5400855	5400956	33	0.000916667	0.00130171	0	0	0	0	0	0
paeru80707	Putative ORF	-	5400513	5400578	21	0.000666667	0.00133333	0	0	0	1	0	0
paeru80704	Putative ORF	-	5401401	5401436	11	0	0	0	0	0	0	0	0
paeru80705	Putative ORF	-	5401002	5401037	11	0.00237828	0.00219117	0	0	0	0	0	0
paeru80708	Putative ORF	-	5400366	5400485	39	0.000533333	0.000686375	0	0	0	1	0	0
paeru80709	dnaJ	-	5398851	5399984	377	0.993855	0.00946186	1	6	dnaJ	9	0	0
paeru00729	Putative ORF	+	279226	279330	34	0.001175	0.00148661	0	0	0	1	0	0
paeru05558	Putative ORF	+	2136496	2138466	656	0.678499	0.0337226	1	3	0	13	0	0
paeru05559	PAM18_RS09980	+	2138500	2139186	228	0.995791	0.00419034	1	0	0	6	0	0
paeru05554	Putative ORF	+	2133946	2134329	127	0.452029	0.0269147	1	0	0	6	0	0
paeru05555	Putative ORF	+	2135158	2135277	39	0.000392857	0.000785714	0	0	0	1	0	0
paeru05556	Putative ORF	+	2135323	2135355	10	0	0	0	0	0	0	0	0
paeru05557	Putative ORF	+	2136349	2136399	16	0.00104444	0.00130261	0	0	0	0	0	0
paeru05550	Putative ORF	+	2131516	2131752	78	0.0029145	0.00264734	0	0	0	1	0	0
paeru05551	Putative ORF	+	2131813	2131935	40	0.000904762	0.00117031	0	0	0	4	0	0
paeru05552	Putative ORF	+	2132518	2132553	11	0	0	0	0	0	0	0	0
paeru05553	Putative ORF	+	2132584	2133942	452	0.677068	0.0282375	1	0	0	6	0	0
paeru08609	Putative ORF	+	3327490	3327762	90	0.0103056	0.0107237	0	4	rxyla22902	2	0	0
paeru08608	Putative ORF	+	3327169	3327366	65	0.00288492	0.00181825	0	4	scoel54434	4	0	0
paeru08603	Putative ORF	+	3326332	3326397	21	0.00106667	0.00145144	0	0	0	1	0	0
paeru08602	Putative ORF	+	3326095	3326172	25	0.0004	0.0008	0	0	0	2	0	0
paeru08600	Putative ORF	+	3325105	3325590	161	0.546427	0.0705735	1	0	0	2	0	0
paeru08606	Putative ORF	+	3326764	3326973	69	0.17	0.00875002	0	0	0	2	0	0
paeru08605	Putative ORF	+	3326647	3326715	22	0.000666667	0.00133333	0	0	0	0	0	0
paeru08604	Putative ORF	+	3326524	3326568	14	0.00175	0.00244949	0	0	0	0	0	0
paeru60397	Putative ORF	-	1058072	1058197	41	0.00040404	0.000498953	0	0	0	3	0	0
paeru60391	Putative ORF	-	1058972	1059076	34	0	0	0	0	0	1	0	0
paeru23268	Putative ORF	+	2977649	2977960	103	0.21425	0.143963	1	0	0	3	0	0
paeru71899	Putative ORF	-	2733244	2734002	252	0.72105	0.0335645	1	3	0	3	0	0
paeru71892	Putative ORF	-	2736340	2736411	23	0	0	0	0	0	0	0	0
paeru71893	Putative ORF	-	2736109	2736303	64	0.30282	0.00464788	0	1	xcamp10163||endoribonuclease l-psp	3	0	0
paeru71890	Putative ORF	-	2736718	2736816	32	0.0107061	0.0121409	0	0	0	1	0	0
paeru71891	Putative ORF	-	2736496	2736639	47	0.000235294	0.000470588	0	0	0	2	0	0
paeru71896	Putative ORF	-	2734417	2734725	102	0.065698	0.0305233	0	3	0	2	0	0
paeru71897	Putative ORF	-	2734195	2734401	68	0.0373044	0.0124029	0	0	0	2	0	0
paeru71894	PAM18_RS12905	-	2735032	2736027	331	0.994488	0.00353534	1	6	PAM18_RS12905	7	0	0
paeru76059	Putative ORF	-	976804	977100	98	0.0364598	0.0286984	0	3	0	3	0	0
paeru25219	Putative ORF	+	3839144	3839215	23	0.000571429	0.00114286	0	0	0	0	0	0
paeru25218	Putative ORF	+	3838901	3838972	23	0.0005	0.001	0	0	0	1	0	0
paeru25214	Putative ORF	+	3838472	3838723	83	0.00215476	0.00126795	0	0	0	1	0	0
paeru25216	Putative ORF	+	3838748	3838783	11	0	0	0	0	0	0	0	0
paeru25211	Putative ORF	+	3837239	3837316	25	0.000333333	0.000666667	0	0	0	0	0	0
paeru25210	Putative ORF	+	3836894	3837013	39	0.0004	0.0008	0	0	0	1	0	0
paeru25213	Putative ORF	+	3837683	3838210	175	0.644373	0.0543086	1	0	0	1	0	0
paeru25212	Putative ORF	+	3837485	3837676	63	0.00985274	0.00885308	0	0	0	1	0	0
paeru76053	Putative ORF	-	980347	980454	35	0.00228889	0.00238679	0	0	0	0	0	0
paeru76051	Putative ORF	-	980713	980790	25	0.0006	0.0012	0	0	0	0	0	0
paeru76057	Putative ORF	-	978523	979266	247	0.729177	0.0445782	1	3	0	6	0	0
paeru76056	Putative ORF	-	979894	980127	77	0.00366515	0.00277088	0	0	0	3	0	0
paeru20591	Putative ORF	+	1946840	1946890	16	0.000857143	0.00114286	0	0	0	0	0	0
paeru20593	PAM18_RS09140	+	1947653	1948585	310	0.965417	0.0281081	1	6	PAM18_RS09140	9	0	0
paeru20592	Putative ORF	+	1947002	1947055	17	0	0	0	0	0	2	0	0
paeru20595	Putative ORF	+	1950779	1950889	36	0.00515714	0.00513217	0	3	0	0	0	0
paeru20597	Putative ORF	+	1951277	1951507	76	0.00984008	0.00533431	0	3	0	0	0	0
paeru20596	Putative ORF	+	1951109	1951174	21	0.00337778	0.00399358	0	0	0	0	0	0
paeru20599	Putative ORF	+	1952243	1952332	29	0.00205117	0.00343293	0	0	0	2	0	0
paeru20598	Putative ORF	+	1951586	1952227	213	0.469106	0.0308498	0	3	0	4	0	0
paeru65274	Putative ORF	-	5371405	5374725	1106	0.699826	0.0474958	1	3	0	18	0	0
paeru39065	Putative ORF	+	3035736	3035768	10	0.000571429	0.00114286	0	0	0	0	0	0
paeru16172	Putative ORF	+	277841	277993	50	0.000666667	0.000816497	0	0	0	1	0	0
paeru42696	Putative ORF	+	4563573	4563608	11	0	0	0	0	0	0	0	0
paeru16170	Putative ORF	+	277415	277600	61	0.00312302	0.00352497	0	0	0	1	0	0
paeru16171	Putative ORF	+	277676	277750	24	0	0	0	0	0	2	0	0
paeru16176	Putative ORF	+	279107	279325	72	0.0110517	0.00878286	0	0	0	2	0	0
paeru16177	Putative ORF	+	279428	279499	23	0	0	0	0	0	1	0	0
paeru16174	Putative ORF	+	278147	278320	57	0.000333333	0.000666667	0	0	0	0	0	0
paeru16175	PAM18_RS01265	+	278330	279061	243	0.667848	0.064953	1	0	0	6	0	0
paeru16178	Putative ORF	+	279821	279913	30	0.0004	0.0008	0	0	0	0	0	0
paeru47863	Putative ORF	-	5963576	5963698	40	0.00119048	0.00238095	0	0	0	2	0	0
paeru42695	Putative ORF	+	4563492	4563530	12	0.0386778	0.017563	0	0	0	1	0	0
paeru42692	Putative ORF	+	4562157	4562195	12	0.00106667	0.00213333	0	0	0	0	0	0
paeru42693	Putative ORF	+	4562241	4563143	300	0.665973	0.0374094	1	0	0	11	0	0
paeru42690	Putative ORF	+	4561737	4561994	85	0.00178889	0.00252112	0	3	0	3	0	0
paeru22539	Putative ORF	+	2668178	2668222	14	0.00387244	0.00217662	0	0	0	0	0	0
paeru22538	Putative ORF	+	2667959	2668099	46	0.00349817	0.00378826	0	0	0	2	0	0
paeru22534	Putative ORF	+	2666042	2666359	105	0.181141	0.106846	0	0	0	3	0	0
paeru22537	PAM18_RS12585	+	2667074	2667943	289	0.916382	0.0287892	1	6	PAM18_RS12585	9	0	0
paeru22531	Putative ORF	+	2664542	2664772	76	0.0085105	0.00462943	0	0	0	1	0	0
paeru22530	Putative ORF	+	2664344	2664517	57	0.00323889	0.00403326	0	0	0	1	0	0
paeru22533	PAM18_RS12570	+	2665058	2665951	297	0.663126	0.047987	1	6	PAM18_RS12570	11	0	0
paeru22532	Putative ORF	+	2664833	2665039	68	0.0513388	0.0359508	0	0	0	2	0	0
paeru51807	Putative ORF	-	4513961	4514086	41	0.000641026	0.00128205	0	0	0	2	0	0
paeru51806	Putative ORF	-	4514135	4514272	45	0.00479428	0.00506488	0	0	0	1	0	0
paeru51805	Putative ORF	-	4514396	4514560	54	0.00314646	0.00328902	0	0	0	4	0	0
paeru51804	Putative ORF	-	4514645	4515367	240	0.684962	0.0400472	1	4	rsola64192	10	0	0
paeru51803	Putative ORF	-	4515548	4516321	257	0.766839	0.0767633	1	4	xcamp89980	5	0	0
paeru51802	Putative ORF	-	4517087	4517128	13	0	0	0	0	0	0	0	0
paeru51801	PAM18_RS20845	-	4517432	4517707	91	0.479617	0.0197691	1	6	PAM18_RS20845	5	0	0
paeru51800	Putative ORF	-	4517858	4518022	54	0.00774368	0.00672146	0	0	0	1	0	0
paeru51808	Putative ORF	-	4513910	4513942	10	0.0384848	0.00905157	0	0	0	0	0	0
paeru63868	Putative ORF	-	5947939	5947971	10	0.0212823	0.00618902	0	0	0	0	0	0
paeru63860	Putative ORF	-	5948764	5948817	17	0.0264811	0.0136428	0	0	0	0	0	0
paeru63861	Putative ORF	-	5948641	5948757	38	0.0021746	0.00195073	0	3	0	3	0	0
paeru63862	Putative ORF	-	5948584	5948619	11	0	0	0	0	0	0	0	0
paeru63863	Putative ORF	-	5948491	5948535	14	0.000285714	0.000571429	0	0	0	2	0	0
paeru63864	Putative ORF	-	5948440	5948490	16	0.0110005	0.0057859	0	0	0	1	0	0
paeru63865	Putative ORF	-	5948362	5948421	19	0.00238889	0.0041809	0	0	0	1	0	0
paeru63867	Putative ORF	-	5947975	5948247	90	0.0596175	0.0121795	0	3	0	2	0	0
paeru43307	Putative ORF	+	4816716	4816856	46	0.08	0.00750322	0	0	0	2	0	0
paeru43306	gspI	+	4816173	4816703	176	0.875537	0.0290015	1	6	gspI	7	0	0
paeru43305	Putative ORF	+	4815627	4815677	16	0.0012381	0.00247619	0	0	0	2	0	0
paeru43304	Putative ORF	+	4814736	4815509	257	0.733215	0.0483876	1	0	0	5	0	0
paeru43303	Putative ORF	+	4813386	4814486	366	0.681307	0.0367316	1	0	0	6	0	0
paeru43302	Putative ORF	+	4812921	4813340	139	0.715404	0.0546145	1	0	0	4	0	0
paeru43301	Putative ORF	+	4811979	4812140	53	0.0059811	0.0061987	0	0	0	0	0	0
paeru43300	Putative ORF	+	4811505	4811552	15	0	0	0	0	0	0	0	0
paeru43309	Putative ORF	+	4817127	4817198	23	0	0	0	0	0	0	0	0
paeru43308	Putative ORF	+	4816887	4816970	27	0.00456227	0.00645852	0	0	0	0	0	0
paeru46489	Putative ORF	+	6167889	6167987	32	0	0	0	0	0	1	0	0
paeru46488	Putative ORF	+	6167832	6167870	12	0.00181667	0.00363333	0	0	0	0	0	0
paeru06380	PAM18_RS11695	+	2467609	2468838	409	0.683613	0.0522592	1	6	PAM18_RS11695	5	0	0
paeru06381	Putative ORF	+	2468968	2469096	42	0.00065	0.0013	0	0	0	0	0	0
paeru06382	Putative ORF	+	2469136	2469267	43	0.00728864	0.00744049	0	0	0	1	0	0
paeru06383	Putative ORF	+	2469274	2469918	214	0.676325	0.0339117	1	0	0	5	0	0
paeru06384	PAM18_RS11705	+	2470015	2471118	367	0.985058	0.00507608	1	6	PAM18_RS11705	10	0	0
paeru06385	Putative ORF	+	2471614	2471649	11	0.000333333	0.000666667	0	0	0	0	0	0
paeru06386	Putative ORF	+	2471725	2471823	32	0.112657	0.0250131	0	0	0	0	0	0
paeru06387	Putative ORF	+	2471926	2472039	37	0.000545455	0.00109091	0	0	0	2	0	0
paeru06388	Putative ORF	+	2472073	2472135	20	0	0	0	0	0	1	0	0
paeru06389	Putative ORF	+	2472172	2472378	68	0.000333333	0.000666667	0	0	0	2	0	0
paeru90048	Putative ORF	-	1700997	1701107	36	0.00204545	0.00203198	0	3	0	1	0	0
paeru90049	Putative ORF	-	1700940	1700993	17	0.000222222	0.000444444	0	0	0	0	0	0
paeru90040	Putative ORF	-	1702083	1702157	24	0	0	0	0	0	0	0	0
paeru90042	Putative ORF	-	1701816	1701911	31	0.00345	0.00376667	0	0	0	1	0	0
paeru90043	Putative ORF	-	1701663	1701740	25	0	0	0	0	0	1	0	0
paeru90045	Putative ORF	-	1701522	1701620	32	0.0318624	0.0203586	0	0	0	3	0	0
paeru90046	Putative ORF	-	1701342	1701518	58	0	0	0	3	0	1	0	0
paeru90047	Putative ORF	-	1701126	1701209	27	0.00529401	0.00410685	0	0	0	0	0	0
paeru87153	Putative ORF	-	2945109	2945174	21	0.002	0.00291548	0	0	0	0	0	0
paeru87151	Putative ORF	-	2945214	2945546	110	0.376027	0.0751896	0	0	0	0	0	0
paeru09459	Putative ORF	+	3720676	3721803	375	0.698493	0.0383062	1	0	0	8	0	0
paeru09453	Putative ORF	+	3715315	3715440	41	0	0	0	0	0	0	0	0
paeru09452	Putative ORF	+	3715153	3715206	17	0	0	0	0	0	0	0	0
paeru57427	Putative ORF	-	2294975	2295022	15	0.0014	0.00195959	0	0	0	0	0	0
paeru57426	Putative ORF	-	2295293	2295367	24	0.0005	0.001	0	0	0	0	0	0
paeru57423	Putative ORF	-	2296316	2296399	27	0.000785714	0.00106306	0	0	0	0	0	0
paeru57421	Putative ORF	-	2297216	2297287	23	0.000333333	0.000666667	0	0	0	0	0	0
paeru57420	Putative ORF	-	2297678	2298220	180	0.683091	0.0353045	1	3	0	0	0	0
paeru57428	Putative ORF	-	2294537	2294692	51	0.001	0.00133333	0	0	0	1	0	0
paeru33988	Putative ORF	+	1124607	1124648	13	0	0	0	0	0	1	0	0
paeru33989	Putative ORF	+	1125045	1125617	190	0.552007	0.0755022	1	0	0	8	0	0
paeru33987	Putative ORF	+	1124196	1124516	106	0.208934	0.0958306	0	0	0	3	0	0
paeru33984	Putative ORF	+	1123827	1123931	34	0	0	0	0	0	1	0	0
paeru33985	Putative ORF	+	1123956	1124081	41	0.00168254	0.00336508	0	0	0	0	0	0
paeru33982	Putative ORF	+	1123734	1123769	11	0	0	0	0	0	1	0	0
paeru33983	Putative ORF	+	1123785	1123823	12	0.000444444	0.000888889	0	0	0	0	0	0
paeru33980	Putative ORF	+	1123368	1123541	57	0.00265657	0.00531313	0	0	0	2	0	0
paeru33981	Putative ORF	+	1123623	1123706	27	0.00590794	0.00546354	0	0	0	2	0	0
paeru71914	Putative ORF	-	2730049	2730102	17	0.0304365	0.0317477	0	0	0	1	0	0
paeru05855	Putative ORF	+	2263606	2263641	11	0.000444444	0.000888889	0	0	0	0	0	0
paeru05854	Putative ORF	+	2263141	2263224	27	0.00252857	0.00349791	0	0	0	0	0	0
paeru05857	PAM18_RS10585	+	2263705	2264343	212	0.99814	0.00218457	1	6	PAM18_RS10585	4	0	0
paeru05856	Putative ORF	+	2263657	2263695	12	0.000285714	0.000571429	0	0	0	0	0	0
paeru05850	Putative ORF	+	2261518	2262339	273	0.684623	0.0384995	1	0	0	7	0	0
paeru05859	PAM18_RS10595	+	2264806	2266458	550	0.957434	0.023279	1	6	PAM18_RS10595	12	0	0
paeru05858	Putative ORF	+	2264371	2264661	96	0.0143614	0.0100307	0	0	0	1	0	0
paeru36645	Putative ORF	+	2158545	2158595	16	0	0	0	0	0	0	0	0
paeru67749	Putative ORF	-	4480507	4480587	26	0	0	0	0	0	1	0	0
paeru67748	Putative ORF	-	4480588	4480722	44	0.00069697	0.000854954	0	0	0	3	0	0
paeru67745	Putative ORF	-	4480825	4481289	154	0.681393	0.038957	1	0	0	5	0	0
paeru67744	Putative ORF	-	4481482	4482786	434	0.686251	0.0407842	1	0	0	9	0	0
paeru67741	Putative ORF	-	4483183	4484019	278	0.66163	0.0400933	1	0	0	4	0	0
paeru67740	Putative ORF	-	4484071	4484121	16	0	0	0	0	0	0	0	0
paeru67743	Putative ORF	-	4482838	4482942	34	0	0	0	0	0	3	0	0
paeru67742	Putative ORF	-	4482976	4483125	49	0.00128571	0.00210732	0	0	0	0	0	0
paeru34899	Putative ORF	+	1468446	1468616	56	0.00458315	0.00238992	0	0	0	1	0	0
paeru34898	Putative ORF	+	1468260	1468364	34	0	0	0	0	0	2	0	0
paeru34893	Putative ORF	+	1467135	1467380	81	0.00967492	0.0117401	0	0	0	2	0	0
paeru34892	Putative ORF	+	1466679	1466858	59	0.00202222	0.00314144	0	0	0	2	0	0
paeru34895	Putative ORF	+	1467723	1467920	65	0.00166667	0.00333333	0	0	0	2	0	0
paeru34894	Putative ORF	+	1467459	1467548	29	0	0	0	0	0	1	0	0
paeru34896	Putative ORF	+	1467924	1467986	20	0	0	0	0	0	0	0	0
paeru74136	Putative ORF	-	1846261	1846455	64	0.00431099	0.0030992	0	0	0	2	0	0
paeru59861	Putative ORF	-	1279640	1279810	56	0.00263434	0.00330617	0	3	0	1	0	0
paeru31119	Putative ORF	+	19524	19652	42	0.000285714	0.000571429	0	0	0	1	0	0
paeru31118	Putative ORF	+	17433	19412	659	0.772348	0.0531951	1	3	0	21	0	0
paeru31112	PAM18_RS00065	+	15543	16262	239	0.884067	0.0603017	1	6	PAM18_RS00065	2	0	0
paeru31111	Putative ORF	+	15234	15503	89	0.0185523	0.0268951	0	0	0	3	0	0
paeru31110	Putative ORF	+	15057	15203	48	0.00103571	0.0015253	0	0	0	1	0	0
paeru31117	Putative ORF	+	17133	17318	61	0.0125821	0.0149307	0	0	0	0	0	0
paeru31116	Putative ORF	+	16911	17129	72	0.0103632	0.0144521	0	0	0	0	0	0
paeru31115	Putative ORF	+	16626	16814	62	0.0163426	0.0210413	0	0	0	4	0	0
paeru31114	Putative ORF	+	16551	16619	22	0.000857143	0.00171429	0	0	0	0	0	0
paeru78028	Putative ORF	-	120301	120345	14	0.00237778	0.00475556	0	0	0	0	0	0
paeru78029	Putative ORF	-	120184	120276	30	0	0	0	0	0	2	0	0
paeru78024	Putative ORF	-	122164	122301	45	0.0101338	0.00651532	0	0	0	2	0	0
paeru78025	Putative ORF	-	122059	122142	27	0.00107692	0.00215385	0	0	0	1	0	0
paeru78026	Putative ORF	-	120559	122058	499	0.797692	0.0521306	1	0	0	16	0	0
paeru78027	Putative ORF	-	120418	120477	19	0	0	0	0	0	1	0	0
paeru78020	Putative ORF	-	123967	124668	233	0.731688	0.0602683	1	3	0	5	0	0
paeru78021	Putative ORF	-	123451	123843	130	0.772792	0.0440605	1	3	0	1	0	0
paeru78023	Putative ORF	-	122302	123003	233	0.719055	0.0500406	1	3	0	2	0	0
paeru59866	Putative ORF	-	1278254	1278607	117	0.628223	0.034389	1	0	0	3	0	0
paeru74859	Putative ORF	-	1511560	1512222	220	0.711371	0.0324246	1	2	atume23876||conserved hypothetical protein	2	0	0
paeru64469	Putative ORF	-	5699254	5699415	53	0.00419286	0.00524917	0	3	0	2	0	0
paeru64468	Putative ORF	-	5699431	5699589	52	0.00697845	0.00925182	0	0	0	3	0	0
paeru64464	Putative ORF	-	5699920	5699964	14	0.0673138	0.0266136	0	0	0	0	0	0
paeru64467	Putative ORF	-	5699617	5699823	68	0.00654012	0.00467904	0	5	0	1	0	0
paeru64466	Putative ORF	-	5699830	5699871	13	0.02667	0.0160498	0	0	0	0	0	0
paeru64460	Putative ORF	-	5700349	5700396	15	0	0	0	0	0	2	0	0
paeru64463	Putative ORF	-	5699998	5700105	35	0.000444444	0.000888889	0	0	0	0	0	0
paeru64462	Putative ORF	-	5700124	5700285	53	0.0007	0.0014	0	0	0	1	0	0
paeru89038	Putative ORF	-	2136573	2136617	14	0.00244872	0.00489744	0	0	0	0	0	0
paeru92176	Putative ORF	-	820863	821015	50	0.000333333	0.000666667	0	0	0	2	0	0
paeru92177	Putative ORF	-	820509	820547	12	0	0	0	0	0	0	0	0
paeru92175	Putative ORF	-	821100	821330	76	0.00498095	0.00529104	0	0	0	4	0	0
paeru92172	Putative ORF	-	823194	824138	314	0.684096	0.0276578	1	1	rsola15575||aldehyde dehydrogenase	2	0	0
paeru92173	Putative ORF	-	821706	823007	433	0.968858	0.0148839	1	6	lcl|NC_017548.1_cds_WP_003098285.1_5646	7	0	0
paeru92170	PAM18_RS03840	-	825630	827633	667	0.799745	0.0634288	1	6	PAM18_RS03840	11	0	0
paeru92171	PAM18_RS03835	-	824166	825494	442	0.961659	0.0108113	1	6	PAM18_RS03835	5	0	0
paeru92178	Putative ORF	-	820317	820490	57	0.00280556	0.00507384	0	0	0	2	0	0
paeru92179	Putative ORF	-	818583	820229	548	0.691547	0.0316324	1	1	scoel41727||two-component system response regulator	10	0	0
paeru01758	Putative ORF	+	683926	684063	45	0.0033759	0.00540162	0	0	0	0	0	0
paeru01759	PAM18_RS03215	+	684067	684489	140	0.984278	0.00952808	1	6	PAM18_RS03215	3	0	0
paeru01757	Putative ORF	+	683752	683829	25	0	0	0	0	0	0	0	0
paeru01754	Putative ORF	+	683515	683604	29	0.00371258	0.0040383	0	0	0	1	0	0
paeru01755	Putative ORF	+	683608	683700	30	0.00144935	0.00177936	0	0	0	2	0	0
paeru01752	Putative ORF	+	682525	682776	83	0.00821111	0.0046391	0	3	0	3	0	0
paeru01753	Putative ORF	+	683122	683442	106	0.334758	0.0980754	1	3	0	2	0	0
paeru01750	Putative ORF	+	681853	681927	24	0	0	0	0	0	0	0	0
paeru01751	Putative ORF	+	682102	682359	85	0.00349452	0.00335308	0	0	0	0	0	0
paeru71328	Putative ORF	-	2975119	2975223	34	0.00317766	0.00274359	0	0	0	1	0	0
paeru71329	Putative ORF	-	2974438	2974968	176	0.630057	0.0302233	1	0	0	3	0	0
paeru36053	Putative ORF	+	1928475	1928573	32	0.00075	0.001	0	0	0	2	0	0
paeru81886	Putative ORF	-	5015649	5015705	18	0.000181818	0.000363636	0	0	0	0	0	0
paeru81884	Putative ORF	-	5015826	5015990	54	0.00320796	0.0042325	0	3	0	2	0	0
paeru81885	Putative ORF	-	5015721	5015822	33	0	0	0	0	0	0	0	0
paeru81882	PAM18_RS23165	-	5016240	5017157	305	0.990552	0.00479529	1	6	PAM18_RS23165	4	0	0
paeru81880	Putative ORF	-	5017284	5017610	108	0.326745	0.0543983	0	0	0	1	0	0
paeru81881	Putative ORF	-	5017176	5017277	33	0.00629258	0.0084984	0	0	0	1	0	0
paeru81888	Putative ORF	-	5015103	5015258	51	0.000571429	0.00114286	0	0	0	1	0	0
paeru81889	Putative ORF	-	5014962	5015015	17	0.00203571	0.00229067	0	0	0	0	0	0
paeru34300	hscB	+	1230840	1231475	211	0.786298	0.0435048	1	6	hscB	4	0	0
paeru34303	Putative ORF	+	1233759	1233893	44	0.0048803	0.000996976	0	0	0	1	0	0
paeru34302	fdx	+	1233384	1233722	112	0.926757	0.0176744	1	6	fdx	3	0	0
paeru34305	Putative ORF	+	1234761	1235498	245	0.678717	0.0220821	1	3	0	2	0	0
paeru34304	Putative ORF	+	1234173	1234304	43	0.011995	0.00624866	0	0	0	0	0	0
paeru34307	PAM18_RS05750	+	1235784	1236563	259	0.936504	0.0335327	1	6	PAM18_RS05750	4	0	0
paeru34309	Putative ORF	+	1237008	1237085	25	0.00218651	0.00257247	0	0	0	1	0	0
paeru34308	Putative ORF	+	1236837	1236941	34	0	0	0	0	0	3	0	0
paeru09989	Putative ORF	+	3939109	3939210	33	0	0	0	0	0	1	0	0
paeru09987	Putative ORF	+	3938782	3938901	39	0.00284957	0.00353732	0	0	0	0	0	0
paeru09986	Putative ORF	+	3938407	3938610	67	0.00159048	0.00202604	0	0	0	4	0	0
paeru09985	Putative ORF	+	3937885	3938067	60	0.00666962	0.0118357	0	0	0	0	0	0
paeru09984	PAM18_RS29870	+	3936841	3937812	323	0.662006	0.0435412	1	0	0	9	0	0
paeru09983	Putative ORF	+	3936427	3936504	25	0.000285714	0.000571429	0	0	0	1	0	0
paeru09982	fabF	+	3935128	3936396	422	0.981846	0.0091852	1	6	lcl|NC_017548.1_cds_WP_003097892.1_3598	7	0	0
paeru09981	Putative ORF	+	3935014	3935091	25	0	0	0	0	0	2	0	0
paeru09980	Putative ORF	+	3934603	3934923	106	0.318933	0.117414	1	0	0	2	0	0
paeru40372	Putative ORF	+	3578982	3579149	55	0.00459019	0.00679376	0	0	0	2	0	0
paeru65545	Putative ORF	-	5294050	5294082	10	0.0618978	0.00446619	0	0	0	0	0	0
paeru37021	Putative ORF	+	2305620	2305667	15	0.00143212	0.00286424	0	0	0	0	0	0
paeru37020	Putative ORF	+	2305560	2305601	13	0.00339879	0.00276843	0	0	0	0	0	0
paeru37023	Putative ORF	+	2307138	2307440	100	0.0446267	0.0246062	0	0	0	0	0	0
paeru37022	Putative ORF	+	2306760	2306900	46	0.000507937	0.000630141	0	0	0	2	0	0
paeru37025	Putative ORF	+	2308191	2308913	240	0.759269	0.0401998	1	1	bpara39045||lcl|cp016342.1_cds_bbb43_18270_3601	6	0	0
paeru37027	Putative ORF	+	2309577	2309777	66	0.00577013	0.00555298	0	0	0	0	0	0
paeru37026	Putative ORF	+	2309427	2309459	10	0	0	0	0	0	0	0	0
paeru37029	Putative ORF	+	2310927	2310983	18	0	0	0	0	0	0	0	0
paeru12280	Putative ORF	+	4859620	4860375	251	0.678441	0.0351065	1	0	0	6	0	0
paeru93654	Putative ORF	-	181932	182084	50	0.0345844	0.0393673	0	0	0	2	0	0
paeru66379	Putative ORF	-	4973200	4973340	46	0	0	0	3	0	3	0	0
paeru66378	Putative ORF	-	4973368	4973448	26	0	0	0	0	0	1	0	0
paeru66373	Putative ORF	-	4976878	4976940	20	0	0	0	0	0	1	0	0
paeru66372	Putative ORF	-	4976953	4977018	21	0	0	0	0	0	0	0	0
paeru66371	Putative ORF	-	4977061	4977213	50	0.00328571	0.00457837	0	0	0	2	0	0
paeru66370	Putative ORF	-	4977238	4977279	13	0.00246212	0.00220323	0	0	0	1	0	0
paeru66377	PAM18_RS22965	-	4973500	4976268	922	0.961802	0.0194998	1	6	PAM18_RS22965	16	0	0
paeru66376	Putative ORF	-	4976335	4976373	12	0.0307146	0.0127813	0	0	0	0	0	0
paeru66374	Putative ORF	-	4976446	4976610	54	0.00618506	0.00523956	0	0	0	3	0	0
paeru11787	Putative ORF	+	4679869	4680090	73	0.00539696	0.00346717	0	3	0	3	0	0
paeru11782	Putative ORF	+	4679146	4679196	16	0.00216991	0.00264072	0	0	0	0	0	0
paeru93659	Putative ORF	-	176553	176690	45	0.0058127	0.00491586	0	0	0	1	0	0
paeru27968	lptC	+	5030465	5031037	190	0.88936	0.0123834	1	6	lptC	7	0	0
paeru79238	Putative ORF	-	5997330	5997377	15	0	0	0	0	0	1	0	0
paeru79239	Putative ORF	-	5997090	5997233	47	0.00363203	0.00466748	0	3	0	2	0	0
paeru79230	Putative ORF	-	6000459	6000563	34	0.00128571	0.00257143	0	0	0	0	0	0
paeru15907	Putative ORF	+	149888	150040	50	0.000666667	0.000816497	0	0	0	2	0	0
paeru15904	Putative ORF	+	148976	149062	28	0.000666667	0.00133333	0	0	0	2	0	0
paeru15905	Putative ORF	+	149066	149308	80	0.0074627	0.00727636	0	0	0	4	0	0
paeru15903	Putative ORF	+	148835	148969	44	0.0560678	0.0238573	0	0	0	1	0	0
paeru88225	Putative ORF	-	2498370	2498411	13	0	0	0	0	0	1	0	0
paeru27674	Putative ORF	+	4912952	4913023	23	0.0009	0.0018	0	0	0	0	0	0
paeru27677	Putative ORF	+	4913171	4913263	30	0.000285714	0.000571429	0	0	0	1	0	0
paeru27676	Putative ORF	+	4913069	4913113	14	0.00172821	0.00246994	0	0	0	0	0	0
paeru27671	Putative ORF	+	4910546	4911190	214	0.663785	0.0277499	1	0	0	5	0	0
paeru27670	Putative ORF	+	4910024	4910143	39	0.000777778	0.000968644	0	0	0	1	0	0
paeru27673	Putative ORF	+	4912559	4912633	24	0.0002	0.0004	0	0	0	0	0	0
paeru27672	Putative ORF	+	4911590	4911733	47	0.000843407	0.000694767	0	0	0	1	0	0
paeru27679	Putative ORF	+	4913318	4913800	160	0.652255	0.0363755	1	1	bbron60390||long-chain-fatty-acid-coa ligase	2	0	0
paeru53818	Putative ORF	-	3798005	3798190	61	0.00539231	0.0052131	0	0	0	1	0	0
paeru53819	Putative ORF	-	3797531	3797716	61	0.00897393	0.00787114	0	0	0	2	0	0
paeru53816	Putative ORF	-	3799484	3799765	93	0.0375536	0.0205848	0	0	0	2	0	0
paeru53817	Putative ORF	-	3799298	3799405	35	0.002	0.00266667	0	0	0	0	0	0
paeru53814	kdpB	-	3800060	3802132	690	0.98	0.0067391	1	6	kdpB	15	0	0
paeru53815	Putative ORF	-	3799838	3799888	16	0.00230476	0.00227514	0	0	0	2	0	0
paeru53812	kdpF	-	3803849	3804034	61	0.924926	0.121447	0	0	0	1	0	0
paeru53813	Putative ORF	-	3802166	3803533	455	0.679147	0.0479939	1	1	bpara08546||k+-transporting atpase subunit b	5	0	0
paeru53810	Putative ORF	-	3804437	3804529	30	0	0	0	0	0	3	0	0
paeru53811	Putative ORF	-	3804161	3804424	87	0.0037759	0.00448971	0	3	0	3	0	0
paeru93148	Putative ORF	-	395256	395321	21	0.00136508	0.00140273	0	0	0	1	0	0
paeru93149	Putative ORF	-	395184	395249	21	0.000666667	0.000816497	0	0	0	1	0	0
paeru93145	Putative ORF	-	396099	396554	151	0.4699	0.032814	1	0	0	4	0	0
paeru93146	Putative ORF	-	395505	395546	13	0.000285714	0.000571429	0	0	0	0	0	0
paeru93147	Putative ORF	-	395382	395501	39	0.000857143	0.00171429	0	0	0	2	0	0
paeru93140	Putative ORF	-	397869	399029	386	0.681841	0.0417266	1	3	0	5	0	0
paeru93141	Putative ORF	-	397518	397718	66	0.02593	0.0269699	0	0	0	4	0	0
paeru93142	Putative ORF	-	396804	397367	187	0.717343	0.0487572	1	0	0	2	0	0
paeru93143	Putative ORF	-	396681	396734	17	0.00125325	0.00250649	0	0	0	0	0	0
paeru31335	Putative ORF	+	96342	96446	34	0	0	0	0	0	1	0	0
paeru31331	Putative ORF	+	95760	95795	11	0.000873016	0.00174603	0	0	0	0	0	0
paeru31330	Putative ORF	+	95421	95609	62	0.000333333	0.000666667	0	0	0	0	0	0
paeru13618	Putative ORF	+	5444188	5444265	25	0.000285714	0.000571429	0	0	0	0	0	0
paeru13619	Putative ORF	+	5444407	5444442	11	0.00304762	0.00494104	0	0	0	1	0	0
paeru13610	Putative ORF	+	5439430	5439507	25	0	0	0	0	0	1	0	0
paeru13611	Putative ORF	+	5439511	5439612	33	0.00190476	0.00236303	0	0	0	3	0	0
paeru13612	Putative ORF	+	5439631	5439675	14	0.0015	0.003	0	0	0	0	0	0
paeru13613	Putative ORF	+	5439676	5440062	128	0.454835	0.0340556	0	0	0	4	0	0
paeru13614	Putative ORF	+	5440066	5441226	386	0.739203	0.0403932	1	0	0	4	0	0
paeru13615	Putative ORF	+	5441269	5443224	651	0.703309	0.0364497	1	2	xaxon89642||/inference=coordinates: similar to aa sequence:refseq:wp_003488291.1	13	0	0
paeru13616	Putative ORF	+	5443972	5444121	49	0.00885785	0.00824984	0	0	0	0	0	0
paeru00364	Putative ORF	+	139624	139662	12	0	0	0	0	0	2	0	0
paeru00365	Putative ORF	+	139792	139860	22	0	0	0	0	0	1	0	0
paeru00366	Putative ORF	+	139933	139971	12	0.00143571	0.00188853	0	0	0	1	0	0
paeru00367	Putative ORF	+	140026	140067	13	0	0	0	0	0	0	0	0
paeru00360	Putative ORF	+	137077	137172	31	0.000375	0.00075	0	0	0	2	0	0
paeru00361	Putative ORF	+	137254	138006	250	0.67895	0.0285045	1	3	0	3	0	0
paeru00362	Putative ORF	+	138631	138777	48	0.0016	0.00213333	0	0	0	1	0	0
paeru00369	Putative ORF	+	140347	140640	97	0.0356616	0.0235027	0	0	0	0	0	0
paeru24514	Putative ORF	+	3543119	3543292	57	0.000694444	0.000904379	0	0	0	2	0	0
paeru24517	Putative ORF	+	3543716	3544537	273	0.678217	0.0448183	1	3	0	4	0	0
paeru24516	Putative ORF	+	3543566	3543631	21	0	0	0	0	0	0	0	0
paeru24511	Putative ORF	+	3538058	3540433	791	0.644179	0.0308882	1	4	pputi004067	4	0	0
paeru24510	Putative ORF	+	3537734	3538042	102	0.077775	0.0421378	0	0	0	1	0	0
paeru24513	Putative ORF	+	3543065	3543115	16	0.00164286	0.00216182	0	0	0	0	0	0
paeru24512	Putative ORF	+	3540440	3543010	856	0.628103	0.0318054	1	4	pputi004067	5	0	0
paeru24519	Putative ORF	+	3545702	3545932	76	0.00489697	0.00822917	0	0	0	2	0	0
paeru24518	Putative ORF	+	3544844	3544882	12	0.00266667	0.00309121	0	0	0	0	0	0
paeru53029	Putative ORF	-	4067306	4067338	10	0.000727273	0.00145455	0	0	0	1	0	0
paeru53028	PAM18_RS18735	-	4067513	4068250	245	0.990557	0.00666632	1	6	PAM18_RS18735	10	0	0
paeru53027	Putative ORF	-	4068305	4068340	11	0.0223447	0.00794838	0	0	0	0	0	0
paeru53026	Putative ORF	-	4068350	4068709	119	0.435554	0.0305255	0	0	0	2	0	0
paeru53025	Putative ORF	-	4068710	4068841	43	0.00263333	0.00337705	0	0	0	0	0	0
paeru53024	Putative ORF	-	4068875	4069060	61	0.00938299	0.00656604	0	0	0	2	0	0
paeru53023	PAM18_RS18745	-	4069166	4069582	138	0.802802	0.0500311	1	0	0	7	0	0
paeru53022	PAM18_RS18750	-	4069673	4070644	323	0.968376	0.0117819	1	6	PAM18_RS18750	8	0	0
paeru53021	Putative ORF	-	4070693	4070725	10	0.0164223	0.0109997	0	0	0	0	0	0
paeru53020	Putative ORF	-	4070732	4071349	205	0.706204	0.0366644	1	0	0	4	0	0
paeru41729	Putative ORF	+	4177647	4177703	18	0.000666667	0.00133333	0	0	0	1	0	0
paeru41728	Putative ORF	+	4177122	4177469	115	0.584081	0.0739957	1	0	0	2	0	0
paeru41727	PAM18_RS19235	+	4176093	4177070	325	0.963211	0.0163443	1	6	PAM18_RS19235	12	0	0
paeru41726	Putative ORF	+	4175151	4176050	299	0.681	0.0423676	1	0	0	10	0	0
paeru41725	Putative ORF	+	4174950	4175135	61	0.0455561	0.0320164	0	0	0	0	0	0
paeru41724	Putative ORF	+	4174428	4174799	123	0.623534	0.0683156	1	3	0	4	0	0
paeru41723	Putative ORF	+	4173036	4174376	446	0.759464	0.050914	1	3	0	13	0	0
paeru41722	Putative ORF	+	4170036	4172909	957	0.67856	0.0364804	1	3	0	16	0	0
paeru41721	Putative ORF	+	4169805	4169978	57	0.00168571	0.00213843	0	3	0	1	0	0
paeru41720	Putative ORF	+	4169442	4169768	108	0.4931	0.0867873	1	3	0	4	0	0
paeru81107	Putative ORF	-	5277981	5278079	32	0.00072619	0.000958611	0	0	0	0	0	0
paeru32233	Putative ORF	+	477657	477710	17	0.000285714	0.000571429	0	0	0	0	0	0
paeru32232	Putative ORF	+	477477	477554	25	0	0	0	0	0	1	0	0
paeru32231	Putative ORF	+	475980	476255	91	0.0227657	0.0254914	0	0	0	2	0	0
paeru32230	Putative ORF	+	475653	475955	100	0.267422	0.069991	1	0	0	3	0	0
paeru32237	Putative ORF	+	482061	482222	53	0.00689204	0.00429558	0	0	0	1	0	0
paeru32236	Putative ORF	+	481659	482024	121	0.453541	0.0518672	0	0	0	2	0	0
paeru32235	Putative ORF	+	480711	481571	286	0.693283	0.0416228	1	4	bbron03266	7	0	0
paeru32234	PAM18_RS02195	+	477861	480680	939	0.870471	0.0449512	1	6	PAM18_RS02195	21	0	0
paeru32239	Putative ORF	+	482640	482927	95	0.0256845	0.013059	0	3	0	2	0	0
paeru42409	Putative ORF	+	4472097	4472237	46	0.00536699	0.010035	0	0	0	1	0	0
paeru42408	Putative ORF	+	4471971	4472078	35	0	0	0	0	0	2	0	0
paeru42402	Putative ORF	+	4469784	4469837	17	0.00452277	0.00272505	0	0	0	1	0	0
paeru42400	Putative ORF	+	4467939	4468778	279	0.690805	0.0318613	1	0	0	3	0	0
paeru73030	Putative ORF	-	2337643	2337870	75	0.0160853	0.0101203	0	3	0	1	0	0
paeru30067	Putative ORF	+	5887625	5887792	55	0.0004	0.000489898	0	0	0	3	0	0
paeru30693	Putative ORF	+	6182651	6183076	141	0.482123	0.0430606	0	0	0	4	0	0
paeru30692	Putative ORF	+	6180716	6182449	577	0.794005	0.0399462	1	0	0	18	0	0
paeru30691	Putative ORF	+	6179897	6179938	13	0	0	0	0	0	0	0	0
paeru30690	Putative ORF	+	6179777	6179836	19	0	0	0	0	0	2	0	0
paeru65949	Putative ORF	-	5138098	5138445	115	0.417585	0.0584154	0	3	0	3	0	0
paeru61307	Putative ORF	-	676127	676201	24	0.00117727	0.00189456	0	0	0	1	0	0
paeru25753	Putative ORF	+	4085222	4085440	72	0.137576	0.0764176	1	4	bpert47061	3	0	0
paeru31062	Putative ORF	+	6325706	6325816	36	0.0202549	0.0169471	0	3	0	2	0	0
paeru21956	Putative ORF	+	2461292	2461444	50	0.00025	0.0005	0	0	0	1	0	0
paeru21957	Putative ORF	+	2461460	2461873	137	0.61902	0.0393228	1	0	0	4	0	0
paeru21954	Putative ORF	+	2459786	2460211	141	0.678502	0.0316498	1	3	0	2	0	0
paeru21955	PAM18_RS11660	+	2460248	2461267	339	0.981613	0.00808467	1	6	PAM18_RS11660	7	0	0
paeru21952	Putative ORF	+	2458580	2459338	252	0.685433	0.0318753	1	0	0	7	0	0
paeru21953	Putative ORF	+	2459342	2459545	67	0.0024188	0.00268172	0	0	0	1	0	0
paeru21950	PAM18_RS11645	+	2457488	2458444	318	0.978218	0.00685096	1	6	PAM18_RS11645	12	0	0
paeru21951	Putative ORF	+	2458445	2458549	34	0	0	0	0	0	0	0	0
paeru21958	Putative ORF	+	2462282	2462374	30	0	0	0	0	0	2	0	0
paeru21959	Putative ORF	+	2462444	2463958	504	0.767043	0.0797582	1	3	0	6	0	0
paeru72828	Putative ORF	-	2416981	2417436	151	0.655405	0.026727	1	4	bpert16954	5	0	0
paeru72829	Putative ORF	-	2416453	2416971	172	0.719079	0.0405736	1	4	sther48703	2	0	0
paeru72823	Putative ORF	-	2418037	2418357	106	0.218812	0.0874058	1	4	xaxon42741	5	0	0
paeru72820	Putative ORF	-	2418511	2418675	54	0.0188695	0.00943321	0	3	0	2	0	0
paeru72821	Putative ORF	-	2418424	2418456	10	0.00372343	0.00210998	0	0	0	0	0	0
paeru72826	Putative ORF	-	2417635	2417751	38	0.00833727	0.0093713	0	0	0	2	0	0
paeru72827	Putative ORF	-	2417455	2417535	26	0	0	0	0	0	0	0	0
paeru72824	Putative ORF	-	2417866	2418027	53	0.0029254	0.00388989	0	0	0	3	0	0
paeru72825	Putative ORF	-	2417752	2417829	25	0.00217143	0.00297131	0	0	0	1	0	0
paeru34571	Putative ORF	+	1342221	1342256	11	0.00125461	0.00109638	0	0	0	0	0	0
paeru09058	Putative ORF	+	3525640	3526707	355	0.685975	0.049143	1	3	0	3	0	0
paeru09051	PAM18_RS16145	+	3519364	3520221	285	0.683941	0.0596671	1	0	0	1	0	0
paeru09050	Putative ORF	+	3518002	3518346	114	0.40993	0.0518224	0	0	0	2	0	0
paeru09055	Putative ORF	+	3521800	3521997	65	0.00423669	0.00519236	0	0	0	2	0	0
paeru09054	Putative ORF	+	3521383	3521517	44	0.000666667	0.000888889	0	0	0	2	0	0
paeru09057	Putative ORF	+	3524398	3524457	19	0.000888889	0.00177778	0	0	0	0	0	0
paeru09056	Putative ORF	+	3523915	3524049	44	0.00125	0.0017873	0	0	0	1	0	0
paeru55594	Putative ORF	-	3058847	3059230	127	0.470839	0.0217264	1	3	0	4	0	0
paeru53597	Putative ORF	-	3870467	3870583	38	0.00185743	0.0028232	0	0	0	0	0	0
paeru53596	Putative ORF	-	3870707	3871108	133	0.515004	0.0363162	1	3	0	3	0	0
paeru53593	Putative ORF	-	3871931	3872005	24	0.0006	0.0012	0	0	0	0	0	0
paeru53592	Putative ORF	-	3872012	3872062	16	0.000916667	0.00183333	0	0	0	0	0	0
paeru53591	Putative ORF	-	3872162	3872218	18	0.000333333	0.000666667	0	0	0	0	0	0
paeru53590	Putative ORF	-	3872612	3872905	97	0.00491621	0.00362108	0	0	0	2	0	0
paeru26463	Putative ORF	+	4389482	4389559	25	0	0	0	0	0	0	0	0
paeru26462	Putative ORF	+	4389344	4389466	40	0	0	0	3	0	2	0	0
paeru26461	Putative ORF	+	4389128	4389274	48	0.00230709	0.00424005	0	3	0	4	0	0
paeru26466	Putative ORF	+	4390301	4390528	75	0.000571429	0.00114286	0	0	0	0	0	0
paeru26465	Putative ORF	+	4390046	4390297	83	0.0386253	0.020513	0	0	0	2	0	0
paeru26464	Putative ORF	+	4389680	4389880	66	0.0121961	0.00821227	0	3	0	3	0	0
paeru26469	Putative ORF	+	4391501	4391554	17	0.00291429	0.00262111	0	0	0	1	0	0
paeru41296	Putative ORF	+	3972114	3972218	34	0.00106667	0.00213333	0	0	0	0	0	0
paeru41295	Putative ORF	+	3970944	3971999	351	0.684653	0.0304908	1	0	0	5	0	0
paeru41292	Putative ORF	+	3970044	3970217	57	0.00111667	0.00121974	0	0	0	5	0	0
paeru41290	Putative ORF	+	3969414	3969563	49	0	0	0	0	0	1	0	0
paeru41299	Putative ORF	+	3973110	3973214	34	0	0	0	0	0	3	0	0
paeru41298	Putative ORF	+	3972693	3973100	135	0.501594	0.0328362	1	3	0	5	0	0
paeru90598	Putative ORF	-	1468914	1469024	36	0	0	0	0	0	1	0	0
paeru90599	Putative ORF	-	1468812	1468913	33	0.0004	0.0008	0	0	0	2	0	0
paeru55335	Putative ORF	-	3178814	3179362	182	0.686767	0.0333549	1	0	0	2	0	0
paeru55334	Putative ORF	-	3179627	3180277	216	0.567073	0.0716841	1	3	0	4	0	0
paeru55337	Putative ORF	-	3178262	3178327	21	0.00025	0.0005	0	0	0	1	0	0
paeru55336	Putative ORF	-	3178370	3178627	85	0.0331903	0.0281981	0	0	0	0	0	0
paeru55331	PAM18_RS14665	-	3181217	3182782	521	0.790487	0.0473869	1	6	PAM18_RS14665	11	0	0
paeru55330	Putative ORF	-	3182837	3182971	44	0.00319697	0.00410664	0	0	0	1	0	0
paeru55333	Putative ORF	-	3180356	3180871	171	0.611735	0.0424922	1	0	0	3	0	0
paeru55332	Putative ORF	-	3180896	3180982	28	0.00575844	0.00500518	0	0	0	2	0	0
paeru55339	Putative ORF	-	3177524	3178108	194	0.46931	0.0328573	1	3	0	5	0	0
paeru63741	Putative ORF	-	5998006	5998338	110	0.387633	0.0791562	0	3	0	3	0	0
paeru63740	Putative ORF	-	5998504	5998737	77	0.00406061	0.0069391	0	0	0	3	0	0
paeru63743	Putative ORF	-	5997769	5997816	15	0	0	0	0	0	1	0	0
paeru63742	Putative ORF	-	5997844	5997945	33	0	0	0	0	0	2	0	0
paeru63745	Putative ORF	-	5995996	5996151	51	0.0118137	0.00859358	0	0	0	2	0	0
paeru63744	Putative ORF	-	5996176	5997705	509	0.723689	0.0311375	1	3	0	6	0	0
paeru63747	PAM18_RS30165	-	5995402	5995674	90	0.359005	0.0612595	0	6	PAM18_RS30165	1	0	0
paeru63746	Putative ORF	-	5995774	5995911	45	0.00246667	0.00191601	0	0	0	3	0	0
paeru63749	Putative ORF	-	5994259	5994540	93	0.00277886	0.00395876	0	0	0	3	0	0
paeru42177	Putative ORF	+	4380690	4381235	181	0.713784	0.0400797	1	0	0	7	0	0
paeru42176	Putative ORF	+	4380171	4380677	168	0.483816	0.0342886	1	0	0	5	0	0
paeru42175	Putative ORF	+	4380009	4380143	44	0.00616538	0.0095187	0	0	0	0	0	0
paeru41405	Putative ORF	+	4021926	4021958	10	0.00275238	0.00247223	0	0	0	0	0	0
paeru42173	Putative ORF	+	4379382	4379678	98	0.0201544	0.0158145	0	0	0	0	0	0
paeru42171	Putative ORF	+	4379004	4379231	75	0.0116297	0.00717711	0	0	0	3	0	0
paeru42170	Putative ORF	+	4378914	4378949	11	0.0322127	0.0165896	0	0	0	0	0	0
paeru42179	Putative ORF	+	4381788	4381916	42	0.00617908	0.00498314	0	0	0	0	0	0
paeru42178	Putative ORF	+	4381413	4381757	114	0.442713	0.058317	1	0	0	3	0	0
paeru23143	Putative ORF	+	2898086	2898130	14	0	0	0	0	0	0	0	0
paeru23142	Putative ORF	+	2897999	2898049	16	0.0002	0.0004	0	0	0	0	0	0
paeru23141	Putative ORF	+	2897363	2897740	125	0.440562	0.0302269	0	3	0	5	0	0
paeru23140	Putative ORF	+	2897096	2897185	29	0.00220452	0.00185593	0	0	0	0	0	0
paeru23147	Putative ORF	+	2899904	2899981	25	0.0115531	0.00892421	0	0	0	1	0	0
paeru23145	PAM18_RS13525	+	2898233	2899774	513	0.954069	0.0222746	1	6	PAM18_RS13525	12	0	0
paeru23149	Putative ORF	+	2900621	2901214	197	0.659829	0.0577341	1	0	0	2	0	0
paeru23148	Putative ORF	+	2900342	2900464	40	0.00144444	0.00215452	0	0	0	1	0	0
paeru19955	Putative ORF	+	1689389	1689724	111	0.370097	0.0766343	0	0	0	4	0	0
paeru19951	Putative ORF	+	1688576	1688704	42	0.00397647	0.0029695	0	0	0	3	0	0
paeru84368	PAM18_RS18840	-	4089006	4090142	378	0.97417	0.0107321	1	6	PAM18_RS18840	5	0	0
paeru84369	PAM18_RS18835	-	4087677	4088951	424	0.81479	0.0548059	1	6	PAM18_RS18835	7	0	0
paeru84360	Putative ORF	-	4095477	4095854	125	0.525916	0.0606992	1	0	0	1	0	0
paeru84362	Putative ORF	-	4094478	4094783	101	0.0829776	0.035996	0	0	0	1	0	0
paeru84363	Putative ORF	-	4094391	4094459	22	0	0	0	0	0	0	0	0
paeru84364	PAM18_RS18870	-	4092954	4093925	323	0.976285	0.0115417	1	6	PAM18_RS18870	9	0	0
paeru84365	fliN	-	4092453	4092926	157	0.995961	0.00194018	1	6	fliN	3	0	0
paeru84366	Putative ORF	-	4092006	4092392	128	0.653038	0.0571772	1	0	0	1	0	0
paeru84367	fliP	-	4091235	4092002	255	0.886883	0.017335	1	6	fliP	3	0	0
paeru30907	Putative ORF	+	6273332	6273418	28	0.00097619	0.00195238	0	0	0	0	0	0
paeru30906	Putative ORF	+	6272918	6273151	77	0.000619048	0.000761905	0	3	0	0	0	0
paeru30905	Putative ORF	+	6272681	6272884	67	0.00647143	0.00860249	0	3	0	2	0	0
paeru30904	Putative ORF	+	6272354	6272629	91	0.124146	0.0316891	1	0	0	1	0	0
paeru30903	Putative ORF	+	6271934	6272326	130	0.657245	0.0443089	1	0	0	4	0	0
paeru30902	Putative ORF	+	6271685	6271795	36	0	0	0	0	0	2	0	0
paeru30901	Putative ORF	+	6271421	6271600	59	0.00185238	0.00294309	0	0	0	1	0	0
paeru30900	Putative ORF	+	6270326	6270583	85	0.0082972	0.00801658	0	0	0	4	0	0
paeru30909	Putative ORF	+	6274445	6274723	92	0.00599683	0.00660828	0	0	0	2	0	0
paeru30908	PAM18_RS28855	+	6273479	6274273	264	0.96822	0.012311	1	6	PAM18_RS28855	10	0	0
paeru33429	Putative ORF	+	895458	895607	49	0.00144444	0.00163608	0	4	ssone056371	0	0	0
paeru33428	Putative ORF	+	895128	895436	102	0.0788489	0.0465984	0	3	0	5	0	0
paeru33421	Putative ORF	+	889848	889988	46	0.00397702	0.00543657	0	0	0	2	0	0
paeru33420	Putative ORF	+	889635	889757	40	0.000333333	0.000666667	0	0	0	0	0	0
paeru33423	Putative ORF	+	890451	890576	41	0.000666667	0.00133333	0	0	0	1	0	0
paeru33422	Putative ORF	+	889992	890147	51	0.00133016	0.00164205	0	0	0	3	0	0
paeru33425	Putative ORF	+	892077	892400	107	0.401685	0.0881406	0	0	0	2	0	0
paeru33424	Putative ORF	+	891048	891476	142	0.645226	0.0401214	1	0	0	4	0	0
paeru33427	Putative ORF	+	894210	894779	189	0.749463	0.0349288	1	3	0	1	0	0
paeru33426	Putative ORF	+	892497	892622	41	0.000507937	0.00101587	0	0	0	0	0	0
paeru43613	Putative ORF	+	4957221	4957370	49	0.00367101	0.00421472	0	0	0	4	0	0
paeru16848	Putative ORF	+	516689	517717	342	0.683853	0.0290574	1	0	0	4	0	0
paeru02417	Putative ORF	+	886495	886530	11	0	0	0	0	0	0	0	0
paeru13908	Putative ORF	+	5593213	5595075	620	0.733264	0.0529926	1	3	0	17	0	0
paeru13909	Putative ORF	+	5595235	5595420	61	0.232295	0.0783116	0	3	0	1	0	0
paeru02418	Putative ORF	+	886840	888357	505	0.72562	0.0434082	1	3	0	7	0	0
paeru51981	Putative ORF	-	4455803	4455922	39	0.0012381	0.00176512	0	0	0	3	0	0
paeru02419	Putative ORF	+	888688	888777	29	0.00163212	0.00279124	0	0	0	2	0	0
paeru13900	Putative ORF	+	5588869	5588988	39	0.00238413	0.00423462	0	0	0	2	0	0
paeru73294	Putative ORF	-	2205454	2205597	47	0.00116667	0.00145297	0	0	0	2	0	0
paeru21136	Putative ORF	+	2160503	2160649	48	0.00218701	0.00183954	0	0	0	2	0	0
paeru21427	Putative ORF	+	2287886	2288023	45	0.000733333	0.00146667	0	0	0	2	0	0
paeru20968	Putative ORF	+	2092886	2092960	24	0.000285714	0.000571429	0	0	0	0	0	0
paeru20969	Putative ORF	+	2092997	2093857	286	0.680494	0.0358981	1	0	0	4	0	0
paeru20964	Putative ORF	+	2089949	2090035	28	0	0	0	0	0	1	0	0
paeru20965	Putative ORF	+	2090357	2090467	36	0.000666667	0.00133333	0	0	0	0	0	0
paeru20966	Putative ORF	+	2090630	2090662	10	0.00339127	0.00443667	0	0	0	1	0	0
paeru20967	Putative ORF	+	2090885	2092600	571	0.68241	0.0316534	1	0	0	9	0	0
paeru20960	Putative ORF	+	2088281	2088469	62	0.012732	0.0112087	0	0	0	2	0	0
paeru20961	Putative ORF	+	2088470	2088676	68	0.00593468	0.00250562	0	0	0	2	0	0
paeru20962	Putative ORF	+	2088929	2089468	179	0.471496	0.0348684	0	0	0	3	0	0
paeru20963	Putative ORF	+	2089634	2089927	97	0.0164585	0.0118444	0	0	0	1	0	0
paeru23439	Putative ORF	+	3069989	3070039	16	0.116505	0.0429035	0	0	0	1	0	0
paeru23438	PAM18_RS14130	+	3068561	3069958	465	0.971457	0.0186856	1	6	PAM18_RS14130	1	0	0
paeru23433	PAM18_RS14115	+	3065210	3067018	602	0.764014	0.0721258	1	6	PAM18_RS14115	14	0	0
paeru23432	Putative ORF	+	3064142	3065179	345	0.68053	0.0262905	1	3	0	7	0	0
paeru23431	Putative ORF	+	3063554	3063607	17	0	0	0	0	0	1	0	0
paeru23430	Putative ORF	+	3062567	3063493	308	0.683031	0.0386116	1	0	0	3	0	0
paeru23437	Putative ORF	+	3068477	3068548	23	0.00355743	0.00287792	0	0	0	0	0	0
paeru23436	Putative ORF	+	3068036	3068410	124	0.44904	0.0299273	0	0	0	2	0	0
paeru23435	Putative ORF	+	3067676	3067717	13	0	0	0	0	0	0	0	0
paeru23434	Putative ORF	+	3067151	3067591	146	0.693508	0.0423343	1	0	0	1	0	0
paeru35809	Putative ORF	+	1814280	1814363	27	0.00183333	0.00366667	0	0	0	2	0	0
paeru35808	Putative ORF	+	1813698	1813841	47	0.00189683	0.00379365	0	0	0	0	0	0
paeru35801	Putative ORF	+	1809762	1809800	12	0.000555556	0.000702728	0	0	0	0	0	0
paeru35803	Putative ORF	+	1809825	1810541	238	0.659406	0.0490112	1	3	0	6	0	0
paeru35805	Putative ORF	+	1810827	1811837	336	0.681845	0.0425975	1	3	0	10	0	0
paeru35804	Putative ORF	+	1810716	1810760	14	0	0	0	0	0	0	0	0
paeru35807	Putative ORF	+	1812168	1813097	309	0.681503	0.0257079	1	0	0	6	0	0
paeru35806	Putative ORF	+	1811895	1812065	56	0.00684704	0.0136941	0	0	0	3	0	0
paeru48690	parC	-	5623337	5625601	754	0.987522	0.00607582	1	6	parC	14	0	0
paeru48691	Putative ORF	-	5623211	5623291	26	0	0	0	0	0	2	0	0
paeru48694	Putative ORF	-	5621753	5621815	20	0.00025	0.0005	0	0	0	1	0	0
paeru48695	Putative ORF	-	5620193	5621725	510	0.775912	0.0352123	1	3	0	15	0	0
paeru48696	Putative ORF	-	5619305	5620084	259	0.676429	0.037796	1	0	0	6	0	0
paeru48697	Putative ORF	-	5616488	5618611	707	0.769987	0.0548232	1	4	xaxon89926	14	0	0
paeru48699	Putative ORF	-	5615888	5615986	32	0.000333333	0.000666667	0	0	0	3	0	0
paeru50948	Putative ORF	-	4813475	4814095	206	0.679893	0.0332887	1	0	0	3	0	0
paeru50945	Putative ORF	-	4814687	4814770	27	0.000666667	0.00133333	0	0	0	1	0	0
paeru50944	Putative ORF	-	4814840	4815190	116	0.419035	0.0597898	0	0	0	2	0	0
paeru50947	Putative ORF	-	4814141	4814233	30	0.000666667	0.00133333	0	0	0	0	0	0
paeru50946	Putative ORF	-	4814237	4814659	140	0.471863	0.0445881	0	0	0	3	0	0
paeru50941	Putative ORF	-	4816280	4816681	133	0.625859	0.0525789	1	0	0	3	0	0
paeru50940	PAM18_RS22260	-	4816706	4817173	155	0.675628	0.0825491	1	0	0	3	0	0
paeru50943	Putative ORF	-	4815374	4815415	13	0.000285714	0.000571429	0	0	0	1	0	0
paeru50942	Putative ORF	-	4815635	4816201	188	0.690047	0.0363538	1	0	0	4	0	0
paeru60712	Putative ORF	-	903362	903571	69	0.0133185	0.0229288	0	0	0	4	0	0
paeru60710	Putative ORF	-	904067	904198	43	0.000571429	0.00114286	0	0	0	1	0	0
paeru60717	Putative ORF	-	899852	901531	559	0.715755	0.0325158	1	3	0	13	0	0
paeru60716	Putative ORF	-	901715	901807	30	0.00386407	0.0031312	0	0	0	1	0	0
paeru60715	Putative ORF	-	902828	902878	16	0.00025	0.0005	0	0	0	1	0	0
paeru60714	Putative ORF	-	903176	903211	11	0	0	0	0	0	0	0	0
paeru60719	hpaE	-	896846	898972	708	0.828655	0.0449867	1	6	hpaE	11	0	0
paeru60718	PAM18_RS04165	-	899093	899752	219	0.975703	0.00791985	1	6	PAM18_RS04165	7	0	0
paeru40049	Putative ORF	+	3449697	3450005	102	0.0383697	0.0147365	0	3	0	2	0	0
paeru40048	Putative ORF	+	3449439	3449660	73	0.00236364	0.00388257	0	0	0	2	0	0
paeru40045	PAM18_RS15850	+	3446223	3447050	275	0.937101	0.0227543	1	6	PAM18_RS15850	8	0	0
paeru40047	Putative ORF	+	3449166	3449216	16	0.00104444	0.00130261	0	0	0	0	0	0
paeru40046	Putative ORF	+	3447771	3447833	20	0	0	0	0	0	1	0	0
paeru40041	Putative ORF	+	3445368	3445484	38	0.00490149	0.00568685	0	0	0	0	0	0
paeru40043	Putative ORF	+	3445515	3445667	50	0.00025	0.0005	0	0	0	0	0	0
paeru46508	Putative ORF	+	6171666	6171710	14	0.000888889	0.00177778	0	0	0	0	0	0
paeru46509	Putative ORF	+	6171729	6171872	47	0.0017381	0.00214497	0	3	0	1	0	0
paeru69628	PAM18_RS16970	-	3697561	3699705	714	0.99562	0.0040476	1	6	PAM18_RS16970	13	0	0
paeru69629	Putative ORF	-	3697270	3697377	35	0.000285714	0.000571429	0	0	0	2	0	0
paeru69625	Putative ORF	-	3700630	3700680	16	0	0	0	0	0	0	0	0
paeru69626	Putative ORF	-	3700462	3700578	38	0	0	0	0	0	1	0	0
paeru69627	Putative ORF	-	3700246	3700431	61	0.00341099	0.00483375	0	0	0	1	0	0
paeru69620	Putative ORF	-	3702025	3702081	18	0	0	0	0	0	2	0	0
paeru69621	Putative ORF	-	3701521	3701757	78	0.00878623	0.00773991	0	0	0	1	0	0
paeru69622	Putative ORF	-	3701218	3701484	88	0.0128973	0.00522563	0	0	0	3	0	0
paeru69623	Putative ORF	-	3701035	3701115	26	0.000666667	0.00133333	0	0	0	0	0	0
paeru86118	Putative ORF	-	3433308	3433367	19	0.000785714	0.0010202	0	0	0	2	0	0
paeru46836	Putative ORF	+	6312927	6312983	18	0.00849387	0.0111229	0	0	0	0	0	0
paeru46834	Putative ORF	+	6312504	6312662	52	0.000733333	0.00146667	0	3	0	0	0	0
paeru46835	Putative ORF	+	6312681	6312908	75	0.010588	0.0102952	0	3	0	1	0	0
paeru46833	Putative ORF	+	6312276	6312440	54	0.00685714	0.00620665	0	3	0	1	0	0
paeru46831	Putative ORF	+	6312033	6312206	57	0.00279798	0.00559596	0	3	0	4	0	0
paeru45564	Putative ORF	+	5779023	5779064	13	0.0014	0.00195959	0	0	0	0	0	0
paeru45566	Putative ORF	+	5779611	5780141	176	0.645456	0.0503703	1	3	0	5	0	0
paeru45563	Putative ORF	+	5778840	5778935	31	0.001	0.002	0	0	0	1	0	0
paeru45562	Putative ORF	+	5778573	5778839	88	0.0408463	0.0134277	0	3	0	2	0	0
paeru59709	Putative ORF	-	1345700	1346086	128	0.443464	0.0315992	0	0	0	1	0	0
paeru59700	PAM18_RS06255	-	1350836	1351741	301	0.993232	0.00605806	1	6	PAM18_RS06255	5	0	0
paeru59703	PAM18_RS06245	-	1347920	1349830	636	0.995493	0.0037364	1	6	PAM18_RS06245	18	0	0
paeru02200	Putative ORF	+	810295	810789	164	0.736669	0.0347676	1	5	0	3	0	0
paeru51483	Putative ORF	-	4638953	4639084	43	0.0034039	0.00304145	0	0	0	2	0	0
paeru51482	Putative ORF	-	4639511	4639576	21	0	0	0	0	0	1	0	0
paeru51487	Putative ORF	-	4636541	4636579	12	0.00318939	0.00304131	0	0	0	1	0	0
paeru51486	Putative ORF	-	4636709	4637335	208	0.473091	0.0338483	0	3	0	6	0	0
paeru51485	Putative ORF	-	4637465	4638643	392	0.700503	0.0423098	1	3	0	8	0	0
paeru51484	Putative ORF	-	4638788	4638871	27	0.0004	0.0008	0	0	0	1	0	0
paeru51489	Putative ORF	-	4636340	4636456	38	0.0237413	0.0133655	0	0	0	1	0	0
paeru87776	PAM18_RS12710	-	2692386	2692610	74	0.406359	0.0920819	0	6	PAM18_RS12710	4	0	0
paeru87777	Putative ORF	-	2691765	2692274	169	0.625595	0.046861	1	0	0	8	0	0
paeru87774	Putative ORF	-	2692758	2692880	40	0.00497792	0.00430541	0	0	0	0	0	0
paeru39129	Putative ORF	+	3069513	3069578	21	0.00025	0.0005	0	0	0	0	0	0
paeru87772	Putative ORF	-	2692923	2693132	69	0.0133819	0.0135213	0	3	0	1	0	0
paeru87770	Putative ORF	-	2693418	2693843	141	0.555607	0.0392785	1	0	0	5	0	0
paeru39123	Putative ORF	+	3068289	3068366	25	0.000702381	0.00103947	0	0	0	0	0	0
paeru39121	Putative ORF	+	3066417	3066488	23	0.0191184	0.00458598	0	0	0	0	0	0
paeru39126	Putative ORF	+	3068820	3069035	71	0.00183333	0.00260342	0	4	paeru05072	0	0	0
paeru87778	Putative ORF	-	2691390	2691446	18	0.00025	0.0005	0	0	0	1	0	0
paeru39125	Putative ORF	+	3068526	3068603	25	0.00173333	0.00258543	0	0	0	2	0	0
paeru74095	Putative ORF	-	1861516	1861599	27	0.0113786	0.0107285	0	0	0	1	0	0
paeru74094	Putative ORF	-	1861615	1862211	198	0.691479	0.0553563	1	3	0	5	0	0
paeru74097	Putative ORF	-	1860808	1860879	23	0	0	0	0	0	2	0	0
paeru74096	Putative ORF	-	1860892	1861230	112	0.390583	0.0645207	0	3	0	2	0	0
paeru74091	Putative ORF	-	1862482	1862637	51	0.00602481	0.00711363	0	3	0	3	0	0
paeru74090	Putative ORF	-	1862653	1862943	96	0.00830556	0.00960858	0	0	0	1	0	0
paeru74093	Putative ORF	-	1862245	1862337	30	0	0	0	0	0	1	0	0
paeru74099	Putative ORF	-	1859851	1860327	158	0.543826	0.0620657	1	3	0	5	0	0
paeru74098	Putative ORF	-	1860337	1860804	155	0.516572	0.0472404	1	3	0	6	0	0
paeru32656	Putative ORF	+	651168	651362	64	0.0218804	0.00810525	0	0	0	1	0	0
paeru32659	Putative ORF	+	651963	652292	109	0.343224	0.0787814	0	0	0	3	0	0
paeru75210	Putative ORF	-	1368547	1369977	476	0.710538	0.0407778	1	3	0	7	0	0
paeru80816	Putative ORF	-	5360808	5360906	32	0.00289499	0.00578999	0	3	0	1	0	0
paeru80817	Putative ORF	-	5360169	5360780	203	0.649552	0.0188576	1	5	0	6	0	0
paeru80814	Putative ORF	-	5361174	5361287	37	0	0	0	0	0	1	0	0
paeru80815	Putative ORF	-	5360964	5361152	62	0.000542857	0.000779325	0	3	0	4	0	0
paeru80813	Putative ORF	-	5361339	5361782	147	0.554202	0.0565297	1	0	0	5	0	0
paeru80810	Putative ORF	-	5361924	5362100	58	0.00104444	0.00130261	0	0	0	3	0	0
paeru80811	Putative ORF	-	5361828	5361917	29	0.00683278	0.0070622	0	0	0	0	0	0
paeru80818	Putative ORF	-	5360007	5360111	34	0	0	0	4	pputi117260	1	0	0
paeru75215	Putative ORF	-	1368001	1368243	80	0.00553785	0.00523787	0	0	0	4	0	0
paeru75216	Putative ORF	-	1367878	1367958	26	0.000142857	0.000285714	0	0	0	0	0	0
paeru75218	Putative ORF	-	1367320	1367472	50	0.00844496	0.00643174	0	4	pputi087025	2	0	0
paeru75219	Putative ORF	-	1365316	1367253	645	0.731221	0.0470988	1	1	ccres24159||elongation factor p	9	0	0
paeru39019	PAM18_RS13925	+	3017532	3019148	538	0.97664	0.00477765	1	6	PAM18_RS13925	16	0	0
paeru32123	Putative ORF	+	432915	433046	43	0.00310714	0.00429107	0	0	0	0	0	0
paeru62071	Putative ORF	-	327179	327244	21	0.00719921	0.0055088	0	0	0	0	0	0
paeru32120	Putative ORF	+	431508	432467	319	0.667445	0.030801	1	2	xaxon30292||/inference=coordinates: ab initio prediction:genemarks+	4	0	0
paeru32127	Putative ORF	+	433932	434027	31	0.00184444	0.00368889	0	0	0	1	0	0
paeru32126	Putative ORF	+	433719	433757	12	0.0305439	0.0139314	0	0	0	0	0	0
paeru32125	Putative ORF	+	433146	433406	86	0.00568181	0.00996948	0	0	0	5	0	0
paeru62077	Putative ORF	-	322163	322399	78	0.00402089	0.00365782	0	3	0	4	0	0
paeru70657	Putative ORF	-	3269296	3269460	54	0.011282	0.0125983	0	0	0	3	0	0
paeru70656	Putative ORF	-	3269515	3269631	38	0	0	0	0	0	2	0	0
paeru70654	Putative ORF	-	3269851	3269922	23	0.000181818	0.000363636	0	0	0	0	0	0
paeru70653	Putative ORF	-	3269995	3270069	24	0.0004	0.0008	0	0	0	2	0	0
paeru70650	Putative ORF	-	3270358	3270594	78	0.0153359	0.0101961	0	0	0	3	0	0
paeru70659	Putative ORF	-	3269029	3269181	50	0.000666667	0.00133333	0	0	0	3	0	0
paeru70658	Putative ORF	-	3269209	3269289	26	0.000142857	0.000285714	0	0	0	2	0	0
paeru60083	Putative ORF	-	1189823	1189861	12	0	0	0	0	0	1	0	0
paeru60081	Putative ORF	-	1189946	1190002	18	0.000363636	0.000727273	0	0	0	1	0	0
paeru25501	Putative ORF	+	3981722	3981802	26	0	0	0	0	0	1	0	0
paeru25500	Putative ORF	+	3981656	3981721	21	0.00226496	0.00232818	0	0	0	1	0	0
paeru25503	Putative ORF	+	3981836	3982150	104	0.0998519	0.0982083	0	0	0	3	0	0
paeru25505	Putative ORF	+	3982466	3983341	291	0.66738	0.0434414	1	3	0	5	0	0
paeru25506	Putative ORF	+	3983516	3984781	421	0.681337	0.0387615	1	4	bpara19399	9	0	0
paeru25509	Putative ORF	+	3986144	3986179	11	0.00567308	0.00597308	0	0	0	0	0	0
paeru25508	Putative ORF	+	3985919	3986131	70	0.199221	0.0727272	1	0	0	0	0	0
paeru58079	Putative ORF	-	2011442	2011621	59	0.00418022	0.00559832	0	0	0	3	0	0
paeru58078	Putative ORF	-	2011661	2011846	61	0.012831	0.0201897	0	0	0	0	0	0
paeru20616	Putative ORF	+	1960493	1962037	514	0.767094	0.0576073	1	3	0	9	0	0
paeru46319	Putative ORF	+	6103440	6103493	17	0.124156	0.0325258	0	0	0	0	0	0
paeru02000	Putative ORF	+	743062	743115	17	0	0	0	0	0	0	0	0
paeru16086	PAM18_RS01095	+	242537	243919	460	0.985799	0.0112221	1	6	PAM18_RS01095	12	0	0
paeru16087	Putative ORF	+	244070	245209	379	0.688823	0.0354221	1	3	0	8	0	0
paeru16084	PAM18_RS01085	+	239525	241015	496	0.984277	0.00866004	1	6	PAM18_RS01085	16	0	0
paeru16085	PAM18_RS01090	+	241073	242506	477	0.943691	0.0350455	1	6	PAM18_RS01090	1	0	0
paeru16082	Putative ORF	+	239228	239386	52	0.001	0.00133333	0	0	0	2	0	0
paeru16083	Putative ORF	+	239474	239509	11	0.00171032	0.00342063	0	0	0	0	0	0
paeru16081	Putative ORF	+	238313	238396	27	0.00260531	0.00326535	0	0	0	1	0	0
paeru16088	Putative ORF	+	245330	245389	19	0.0015	0.002	0	0	0	0	0	0
paeru16089	Putative ORF	+	245447	245539	30	0.00341703	0.00324473	0	0	0	2	0	0
paeru06845	Putative ORF	+	2624107	2624214	35	0.000333333	0.000666667	0	0	0	2	0	0
paeru06844	Putative ORF	+	2624020	2624082	20	0.0114565	0.0118397	0	0	0	1	0	0
paeru06843	Putative ORF	+	2623876	2623914	12	0	0	0	0	0	0	0	0
paeru06842	Putative ORF	+	2623012	2623827	271	0.661492	0.0466139	1	0	0	3	0	0
paeru06841	Putative ORF	+	2622769	2622987	72	0.0255516	0.0156073	0	0	0	0	0	0
paeru06840	PAM18_RS12345	+	2621350	2622663	437	0.848992	0.0640782	1	6	PAM18_RS12345	4	0	0
paeru06849	Putative ORF	+	2624590	2624727	45	0	0	0	0	0	2	0	0
paeru06848	Putative ORF	+	2624515	2624568	17	0	0	0	0	0	2	0	0
paeru06003	Putative ORF	+	2329075	2329209	44	0.000485714	0.000610119	0	0	0	2	0	0
paeru06001	Putative ORF	+	2327893	2328894	333	0.825587	0.0194306	1	1	rsola13608||marr family transcriptional regulator	6	0	0
paeru22621	Putative ORF	+	2701103	2701360	85	0.207826	0.0850917	1	4	xcamp43681	2	0	0
paeru22620	Putative ORF	+	2701013	2701099	28	0.0144741	0.0182217	0	0	0	1	0	0
paeru22623	Putative ORF	+	2701652	2701756	34	0.00213333	0.00220706	0	0	0	1	0	0
paeru22624	Putative ORF	+	2701805	2701993	62	0.00605006	0.0079326	0	0	0	2	0	0
paeru22627	Putative ORF	+	2703053	2703598	181	0.699059	0.0358611	1	3	0	6	0	0
paeru22626	Putative ORF	+	2702291	2703034	247	0.661094	0.0443479	1	5	0	9	0	0
paeru22629	Putative ORF	+	2703905	2704114	69	0.00335714	0.00380237	0	0	0	3	0	0
paeru22628	Putative ORF	+	2703686	2703862	58	0.00237546	0.00475092	0	3	0	1	0	0
paeru84153	Putative ORF	-	4185471	4185509	12	0.000444444	0.000888889	0	0	0	0	0	0
paeru84152	Putative ORF	-	4185570	4185650	26	0.00260714	0.00216536	0	0	0	1	0	0
paeru84159	Putative ORF	-	4182162	4182302	46	0.00301905	0.00185546	0	0	0	0	0	0
paeru74161	Putative ORF	-	1837714	1838400	228	0.681271	0.0351393	1	0	0	3	0	0
paeru51979	Putative ORF	-	4456571	4456831	86	0.00938104	0.00385097	0	0	0	1	0	0
paeru51978	Putative ORF	-	4456856	4456966	36	0	0	0	0	0	2	0	0
paeru51972	Putative ORF	-	4458044	4458136	30	0	0	0	0	0	0	0	0
paeru51971	Putative ORF	-	4458149	4458898	249	0.678561	0.0270562	1	0	0	2	0	0
paeru51970	Putative ORF	-	4458953	4459285	110	0.540142	0.082291	1	0	0	3	0	0
paeru51976	Putative ORF	-	4457078	4457356	92	0.001	0.002	0	0	0	4	0	0
paeru51975	Putative ORF	-	4457699	4457785	28	0	0	0	0	0	0	0	0
paeru67348	Putative ORF	-	4625824	4625988	54	0.00191517	0.00167904	0	0	0	3	0	0
paeru67342	Putative ORF	-	4626472	4626717	81	0.00441443	0.00354598	0	0	0	2	0	0
paeru74166	Putative ORF	-	1832716	1832751	11	0	0	0	0	0	0	0	0
paeru74168	Putative ORF	-	1830688	1832274	528	0.724091	0.0615803	1	4	psmel26433	12	0	0
paeru43279	Putative ORF	+	4805052	4805198	48	0.000388889	0.000484322	0	0	0	3	0	0
paeru43276	Putative ORF	+	4798866	4800524	552	0.675391	0.0443676	1	0	0	13	0	0
paeru43274	Putative ORF	+	4795494	4797863	789	0.714884	0.0449008	1	0	0	19	0	0
paeru68838	Putative ORF	-	4014748	4014855	35	0.00139394	0.00278788	0	0	0	0	0	0
paeru68839	PAM18_RS18485	-	4013920	4014699	259	0.981643	0.0061298	1	6	PAM18_RS18485	6	0	0
paeru68832	Putative ORF	-	4018240	4018410	56	0.00316991	0.00633983	0	0	0	0	0	0
paeru68833	Putative ORF	-	4017145	4017435	96	0.0198553	0.0139721	0	0	0	2	0	0
paeru68830	Putative ORF	-	4018636	4018680	14	0.000444444	0.000888889	0	0	0	0	0	0
paeru68831	Putative ORF	-	4018444	4018611	55	0.00171667	0.00303388	0	0	0	4	0	0
paeru68836	Putative ORF	-	4014994	4015119	41	0.00209524	0.00300472	0	0	0	0	0	0
paeru68837	Putative ORF	-	4014907	4014954	15	0	0	0	0	0	0	0	0
paeru68834	Putative ORF	-	4016410	4017138	242	0.669529	0.0406849	1	3	0	6	0	0
paeru46577	Putative ORF	+	6193767	6193826	19	0	0	0	0	0	0	0	0
paeru46576	Putative ORF	+	6193620	6193733	37	0	0	0	0	0	3	0	0
paeru46575	Putative ORF	+	6193437	6193598	53	0.00479683	0.00535355	0	0	0	2	0	0
paeru46573	Putative ORF	+	6193119	6193280	53	0.00271667	0.00261491	0	0	0	0	0	0
paeru46572	Putative ORF	+	6192876	6193079	67	0.00164423	0.00328846	0	0	0	0	0	0
paeru46570	Putative ORF	+	6191421	6191465	14	0	0	0	0	0	0	0	0
paeru03527	Putative ORF	+	1345561	1345674	37	0.000285714	0.000571429	0	0	0	1	0	0
paeru03526	Putative ORF	+	1345387	1345500	37	0.00403348	0.00394397	0	0	0	0	0	0
paeru03525	Putative ORF	+	1345270	1345314	14	0.0232142	0.0073228	0	0	0	0	0	0
paeru03524	Putative ORF	+	1344973	1345200	75	0.000181818	0.000363636	0	0	0	5	0	0
paeru03523	Putative ORF	+	1344844	1344933	29	0.000571429	0.00114286	0	0	0	0	0	0
paeru03522	Putative ORF	+	1344610	1344831	73	0.00669156	0.00409281	0	0	0	3	0	0
paeru03521	Putative ORF	+	1343929	1344390	153	0.484947	0.0301727	1	0	0	2	0	0
paeru03520	Putative ORF	+	1343818	1343913	31	0	0	0	0	0	0	0	0
paeru03529	Putative ORF	+	1346095	1346286	63	0.0039619	0.00638894	0	0	0	1	0	0
paeru03528	Putative ORF	+	1345825	1346073	82	0.00580274	0.00777432	0	0	0	1	0	0
paeru06094	Putative ORF	+	2360932	2360988	18	0	0	0	0	0	0	0	0
paeru06095	Putative ORF	+	2361022	2361096	24	0	0	0	0	0	1	0	0
paeru06097	Putative ORF	+	2361259	2361435	58	0.00234921	0.00469841	0	0	0	1	0	0
paeru49688	Putative ORF	-	5275043	5276920	625	0.740448	0.0326009	1	3	0	15	0	0
paeru06091	Putative ORF	+	2360383	2360445	20	0	0	0	0	0	0	0	0
paeru06092	Putative ORF	+	2360575	2360709	44	0.001	0.002	0	0	0	1	0	0
paeru06093	Putative ORF	+	2360836	2360895	19	0.0249524	0.0149763	0	0	0	0	0	0
paeru49684	Putative ORF	-	5277863	5277901	12	0.0191686	0.0283527	0	0	0	0	0	0
paeru38191	Putative ORF	+	2696454	2696522	22	0	0	0	0	0	0	0	0
paeru49686	Putative ORF	-	5277044	5277223	59	0.00206061	0.00182669	0	3	0	2	0	0
paeru38193	Putative ORF	+	2696604	2696636	10	0.0801415	0.0146669	0	0	0	0	0	0
paeru06098	Putative ORF	+	2361529	2361582	17	0.0118818	0.00781075	0	0	0	2	0	0
paeru49681	Putative ORF	-	5280032	5280268	78	0.00374553	0.00342479	0	3	0	0	0	0
paeru38196	PAM18_RS12735	+	2696865	2697221	118	0.777081	0.0481676	1	6	PAM18_RS12735	4	0	0
paeru38197	PAM18_RS12740	+	2697414	2698601	395	0.896627	0.00884698	1	6	PAM18_RS12740	5	0	0
paeru44559	Putative ORF	+	5330088	5330372	94	0.00542789	0.00380516	0	0	0	3	0	0
paeru44558	Putative ORF	+	5329839	5330060	73	0.0135913	0.00919772	0	0	0	1	0	0
paeru44553	Putative ORF	+	5328498	5328536	12	0	0	0	0	0	1	0	0
paeru44552	Putative ORF	+	5328207	5328455	82	0.0759417	0.036605	0	3	0	2	0	0
paeru44551	Putative ORF	+	5328141	5328197	18	0.0012	0.00110308	0	0	0	0	0	0
paeru44557	PAM18_RS24600	+	5329185	5329637	150	0.878911	0.0377884	1	6	PAM18_RS24600	1	0	0
paeru44556	Putative ORF	+	5329110	5329151	13	0	0	0	0	0	2	0	0
paeru44555	Putative ORF	+	5328894	5328938	14	0.000285714	0.000571429	0	0	0	0	0	0
paeru44554	Putative ORF	+	5328570	5328803	77	0.0128311	0.00845507	0	0	0	5	0	0
paeru77829	Putative ORF	-	215575	216144	189	0.692984	0.0356601	1	0	0	4	0	0
paeru77828	Putative ORF	-	216424	217242	272	0.657767	0.0442629	1	0	0	4	0	0
paeru77825	Putative ORF	-	220333	220404	23	0.00454194	0.00229156	0	0	0	2	0	0
paeru77824	Putative ORF	-	220414	220476	20	0.00139683	0.0018137	0	0	0	2	0	0
paeru77827	Putative ORF	-	217288	217323	11	0.00585466	0.0053001	0	0	0	1	0	0
paeru77826	Putative ORF	-	217342	220299	985	0.670948	0.0477926	1	1	scoel65580||oxidoreductase	18	0	0
paeru77821	Putative ORF	-	220558	220761	67	0.00106349	0.00133144	0	3	0	3	0	0
paeru77820	Putative ORF	-	220792	221010	72	0.00550952	0.00603387	0	0	0	1	0	0
paeru18075	Putative ORF	+	933974	935629	551	0.691961	0.0412192	1	3	0	8	0	0
paeru18074	Putative ORF	+	933239	933475	78	0.00348254	0.00378366	0	0	0	2	0	0
paeru18077	Putative ORF	+	936098	936271	57	0.000785714	0.0010202	0	0	0	3	0	0
paeru18076	Putative ORF	+	935642	936034	130	0.486799	0.0302187	1	0	0	0	0	0
paeru18071	Putative ORF	+	932528	932686	52	0.00157316	0.00150432	0	0	0	0	0	0
paeru18070	Putative ORF	+	931997	932098	33	0.00201515	0.0040303	0	0	0	2	0	0
paeru18073	Putative ORF	+	932936	933082	48	0.00130623	0.00152377	0	0	0	2	0	0
paeru18072	Putative ORF	+	932840	932920	26	0	0	0	0	0	0	0	0
paeru18079	Putative ORF	+	936521	937093	190	0.642326	0.0483261	1	0	0	4	0	0
paeru18078	Putative ORF	+	936299	936499	66	0.00832404	0.0104289	0	3	0	2	0	0
paeru87843	Putative ORF	-	2665704	2666702	332	0.68516	0.0512031	1	0	0	11	0	0
paeru57519	Putative ORF	-	2251463	2251567	34	0.00178388	0.00263068	0	0	0	0	0	0
paeru57518	Putative ORF	-	2251880	2252506	208	0.619047	0.0239442	1	1	pputi083448||tonb-dependent receptor	5	0	0
paeru57513	Putative ORF	-	2253686	2253733	15	0.000507937	0.00101587	0	0	0	0	0	0
paeru57512	Putative ORF	-	2253920	2254219	99	0.047222	0.041476	0	3	0	3	0	0
paeru57511	PAM18_RS10540	-	2254247	2255347	366	0.961371	0.0138449	1	6	PAM18_RS10540	11	0	0
paeru57516	Putative ORF	-	2252702	2253046	114	0.405747	0.0490187	0	3	0	5	0	0
paeru57515	Putative ORF	-	2253104	2253157	17	0.000452381	0.000904762	0	0	0	1	0	0
paeru57514	Putative ORF	-	2253173	2253439	88	0.0310335	0.00747486	0	3	0	2	0	0
paeru35295	Putative ORF	+	1589727	1589759	10	0.00552859	0.00604741	0	0	0	0	0	0
paeru19708	Putative ORF	+	1589762	1589794	10	0.001	0.002	0	0	0	0	0	0
paeru28166	Putative ORF	+	5107679	5107744	21	0.00139683	0.00215172	0	0	0	0	0	0
paeru57399	Putative ORF	-	2309456	2309719	87	0.00830974	0.00780776	0	0	0	0	0	0
paeru57398	Putative ORF	-	2309792	2309905	37	0.00422543	0.00335269	0	0	0	1	0	0
paeru77899	Putative ORF	-	182119	182679	186	0.662608	0.0463117	1	0	0	9	0	0
paeru36128	Putative ORF	+	1957038	1957073	11	0	0	0	0	0	0	0	0
paeru36127	PAM18_RS09180	+	1956108	1956995	295	0.869649	0.0312973	1	6	PAM18_RS09180	9	0	0
paeru36126	zwf	+	1954143	1955612	489	0.993263	0.00190844	1	6	zwf	17	0	0
paeru36125	Putative ORF	+	1954029	1954136	35	0.00177381	0.00139464	0	0	0	0	0	0
paeru36124	Putative ORF	+	1952697	1954016	439	0.688812	0.0512498	1	3	0	9	0	0
paeru36123	Putative ORF	+	1952346	1952684	112	0.388904	0.0797262	0	0	0	6	0	0
paeru57393	Putative ORF	-	2311406	2311510	34	0.00105714	0.0013018	0	0	0	1	0	0
paeru36121	PAM18_RS09155	+	1950660	1952024	454	0.978655	0.0109805	1	6	PAM18_RS09155	1	0	0
paeru36120	Putative ORF	+	1950339	1950485	48	0.0018967	0.00196436	0	0	0	3	0	0
paeru71409	Putative ORF	-	2934865	2934948	27	0.00238889	0.00298969	0	0	0	1	0	0
paeru71408	Putative ORF	-	2935240	2935335	31	0	0	0	0	0	0	0	0
paeru71405	Putative ORF	-	2935729	2935800	23	0	0	0	0	0	1	0	0
paeru71404	Putative ORF	-	2936269	2936310	13	0.0217104	0.0174575	0	0	0	1	0	0
paeru71406	Putative ORF	-	2935576	2935677	33	0	0	0	0	0	1	0	0
paeru71401	Putative ORF	-	2937376	2937444	22	0.00125714	0.0017009	0	0	0	1	0	0
paeru71400	Putative ORF	-	2937481	2937579	32	0.00110714	0.00221429	0	0	0	3	0	0
paeru71403	Putative ORF	-	2936632	2936697	21	0	0	0	0	0	2	0	0
paeru71402	Putative ORF	-	2936965	2937189	74	0.0188487	0.00738541	0	0	0	0	0	0
paeru56214	Putative ORF	-	2764331	2764618	95	0.0319048	0.0160533	0	3	0	4	0	0
paeru29097	PAM18_RS25245	+	5462261	5463622	453	0.973797	0.0133031	1	6	PAM18_RS25245	2	0	0
paeru85892	Putative ORF	-	3514953	3515036	27	0.00255411	0.00234658	0	0	0	0	0	0
[truncated: 74,500 more rows]
