# Supplementary material for: Unraveling the hidden universe of small proteins in bacterial genomes
Source: Mol Syst Biol. 2019 Feb 22;15(2):e8290. doi: 10.15252/msb.20188290 (PMC6385055; doi:10.15252/msb.20188290)
Supplement: Supplementary file 14 — Dataset EV13 [file MSB-15-e8290-s014.xlsx]

## Sheet: Legend
Dataset EV13. Databases for S.aureus. This dataset include genomic information based on a unique identifier (A), the identifier associated if annotated in NCBI (B), ‘Putative Protein’ otherwise, its strand (C), the start and stop position (D and E, following the same rules as in Table S3) and the length of the putative translated sequence in amino acids (F). The following columns (G to I) include…

## Sheet: DatasetEV13_Saureus
RF_ID	NCBI annotation	strand	start	stop	length	RF_Scores	RF_SD	Classification	Type (0 – no hit; 1- ann & func hit; 2- ann hit; 3 – hit; 4 – fragment; 5 – Repeated ; 6 – ann in reference	description	Predicted HRUTPs by PeptideSieve	#PSM	# Unique Peptides	Areas: F1: Sample	Areas: F2: Sample	Areas: F3: Sample	Areas: F4: Sample
saure000011	SA2981_RS00015	+	3670	3915	81	0.937814	0.0420594	1	6	SA2981_RS00015	0	2	1		77000000		92000000
saure003141	SA2981_RS01545	+	345430	345837	135	0.932043	0.0135104	1	6	SA2981_RS01545	0	1	1		34000000
saure004238	SA2981_RS02250	+	480676	481335	219	0.784467	0.072422	1	6	SA2981_RS02250	0	1	1		35000000
saure004256	SA2981_RS02270	+	484144	484548	134	0.96146	0.00678786	1	6	SA2981_RS02270	0	6	3		38000000		31000000
saure004559	SA2981_RS02475	+	524005	524307	100	0.983104	0.0347545	1	6	SA2981_RS02475	4	3	1		880000000		1300000000
saure004704	SA2981_RS02550	+	538489	540582	697	0.949037	0.0255828	1	6	SA2981_RS02550	0	2	1		33000000		34000000
saure004739	SA2981_RS02570	+	543793	544164	123	0.975637	0.0116798	1	6	SA2981_RS02570	6	3	2				17000000
saure005001	SA2981_RS14485	+	572599	572742	47	0.39	0.105127	1	6	SA2981_RS14485	1	4	4				29000000
saure005045	SA2981_RS02780	+	577225	580776	1183	0.918382	0.0254659	1	6	SA2981_RS02780	0	2	2				9400000
saure005069	SA2981_RS02795	+	584989	585438	149	0.901134	0.022517	1	6	SA2981_RS02795	0	11	7		1000000		94000000
saure006303	SA2981_RS03420	+	718045	718482	145	0.957443	0.017925	1	6	SA2981_RS03420	0	5	4		75000000		17000000
saure006306	SA2981_RS03425	+	718672	719388	238	0.971533	0.016909	1	6	SA2981_RS03425	4	1	1		26000000
saure006355	SA2981_RS03475	+	725635	725934	99	0.79	0.0197478	1	6	SA2981_RS03475	3	7	2		87000000		26000000
saure006901	SA2981_RS03815	+	791860	792189	109	0.93309	0.0248995	1	6	SA2981_RS03815	0	1	1		34000000
saure007016	SA2981_RS03895	+	808417	809256	279	0.905197	0.0165071	1	6	SA2981_RS03895	3	1	1		31000000
saure007202	SA2981_RS03990	+	830155	831165	336	0.964469	0.0210093	1	6	SA2981_RS03990	0	2	2	4200000			11000000
saure007212	SA2981_RS04010	+	835027	836331	434	0.966789	0.0164993	1	6	SA2981_RS04010	0	7	5		53000000	670000	34000000
saure007413	SA2981_RS04180	+	862945	863325	126	0.927485	0.0179627	1	6	SA2981_RS04180	0	14	3		38000000	1400000	500000000
saure007439	SA2981_RS04205	+	865558	865854	98	0.987921	0.0742512	1	6	SA2981_RS04205	0	1	1		110000000
saure007965	SA2981_RS04660	+	927859	928251	130	0.928618	0.0263821	1	6	SA2981_RS04660	0	1	1		53000000
saure007980	SA2981_RS04675	+	930214	930648	144	0.980803	0.011151	1	6	SA2981_RS04675	0	1	1
saure008027	SA2981_RS04725	+	937684	938022	112	0.863154	0.0626407	1	6	SA2981_RS04725	0	8	3		20000000		17000000
saure008468	SA2981_RS04940	+	988720	989154	144	0.985096	0.00586693	1	6	SA2981_RS04940	0	1	1		60000000
saure008672	SA2981_RS05055	+	1012525	1012908	127	0.944796	0.0170916	1	6	SA2981_RS05055	0	2	1		140000000		55000000
saure008696	SA2981_RS05075	+	1015258	1016643	461	0.968408	0.0188193	1	6	SA2981_RS05075	7	1	1				5700000
saure009393	SA2981_RS05465	+	1095346	1095648	100	0.78	0.0300065	1	6	SA2981_RS05465	0	14	4		240000000	11000000	95000000
saure009537	SA2981_RS05540	+	1110604	1110894	96	0.8	0.0400737	1	6	SA2981_RS05540	0	4	3				17000000
saure010403	SA2981_RS06130	+	1222336	1222548	70	0.667666	0.0461581	1	6	SA2981_RS06130	0	1	1
saure010770	SA2981_RS06335	+	1265848	1267014	388	0.969822	0.022619	1	6	SA2981_RS06335	0	1	1
saure010865	SA2981_RS06420	+	1282498	1283052	184	0.975576	0.00568882	1	6	SA2981_RS06420	6	7	4			5700000	210000000
saure010952	SA2981_RS06460	+	1294753	1295037	94	0.79	0.00494858	1	6	SA2981_RS06460	0	9	4		97000000		45000000
saure010968	SA2981_RS06490	+	1300390	1300665	91	0.76	0.0457515	1	6	SA2981_RS06490	2	28	5		2000000000	9600000	1100000000
saure011252	SA2981_RS06620	+	1332133	1333725	530	0.978551	0.00865442	1	6	SA2981_RS06620	17	2	1	3100000			16000000
saure011362	SA2981_RS06690	+	1346407	1346616	69	0.74	0.089785	1	6	SA2981_RS06690	0	3	2	8800000			39000000
saure011616	SA2981_RS06820	+	1366684	1368207	507	0.966927	0.00544607	1	6	SA2981_RS06820	0	2	1				20000000
saure011618	SA2981_RS06825	+	1368289	1368447	52	0.47	0.107197	1	6	SA2981_RS06825	0	11	2				1400000000
saure011624	SA2981_RS06830	+	1368901	1369170	89	0.991377	0.0422403	1	6	SA2981_RS06830	0	2	1				11000000
saure011645	SA2981_RS06860	+	1372858	1373097	79	0.77	0.061947	1	6	SA2981_RS06860	0	8	8				75000000
saure011697	Putative ORF	+	1378723	1378815	30	0.0458032	0.0430653	0	3	0	1	1	1
saure013936	SA2981_RS07895	+	1606669	1607055	128	0.583864	0.0446335	1	6	SA2981_RS07895	0	7	4		36000000		27000000
saure015519	SA2981_RS08775	+	1781455	1781886	143	0.988492	0.00752603	1	6	SA2981_RS08775	0	8	4		98000000		35000000
saure015553	SA2981_RS08800	+	1785685	1786185	166	0.979497	0.0116445	1	6	SA2981_RS08800	6	15	6	21000000	280000000	2000000	540000000
saure015608	SA2981_RS08850	+	1795471	1796073	200	0.964667	0.0160872	1	6	SA2981_RS08850	0	1	1				7400000
saure016732	SA2981_RS09530	+	1923301	1923744	147	0.985774	0.0130355	1	6	SA2981_RS09530	4	11	3		240000000	2600000
saure016735	SA2981_RS09535	+	1923886	1924251	121	0.960517	0.0135002	1	6	SA2981_RS09535	0	29	6		780000000	5400000	120000000
saure017197	SA2981_RS09915	+	1977889	1978164	91	0.79	0.0317003	1	6	SA2981_RS09915	0	13	6	2700000	210000000		370000000
saure018832	SA2981_RS11010	+	2171911	2172414	167	0.965793	0.0102175	1	6	SA2981_RS11010	0	2	1		150000000
saure019243	SA2981_RS11255	+	2216686	2217006	106	0.92912	0.0458322	1	6	SA2981_RS11255	0	1	1				25000000
saure019338	SA2981_RS11300	+	2229508	2229951	147	0.967617	0.0157164	1	6	SA2981_RS11300	0	6	5		37000000	960000	120000000
saure020120	SA2981_RS11815	+	2322286	2322681	131	0.647314	0.0541297	1	6	SA2981_RS11815	1	2	1		30000000		46000000
saure021139	SA2981_RS12500	+	2452738	2453160	140	0.974854	0.0150429	1	6	SA2981_RS12500	0	3	3		77000000		19000000
saure022686	SA2981_RS13425	+	2634490	2636595	701	0.976924	0.0128177	1	6	SA2981_RS13425	15	1	1				24000000
saure022776	SA2981_RS13480	+	2648647	2648862	71	0.75	0.095874	1	6	SA2981_RS13480	1	3	2				26000000
saure023145	SA2981_RS13735	+	2694634	2695533	299	0.984781	0.00775526	1	6	SA2981_RS13735	16	4	1			950000	120000000
saure023911	SA2981_RS14045	+	2771077	2771436	119	0.933856	0.021592	1	6	SA2981_RS14045	2	10	4		19000000	2900000	60000000
saure023974	SA2981_RS14095	+	2778616	2779509	297	0.867317	0.0541336	1	6	SA2981_RS14095	4	1	1				20000000
saure025574	Putative ORF	+	152198	152860	220	0.955772	0.0232257	1	6	lcl|NC_017340.1_cds_WP_001083318.1_2220	0	1	1
saure026281	Putative ORF	+	241688	241768	26	0.33	0.0213178	1	3	0	0	2	2				260000000
saure027055	SA2981_RS01445	+	326147	326491	114	0.921256	0.0116247	1	6	SA2981_RS01445	0	25	9		1800000000	2700000	800000000
saure027790	SA2981_RS01880	+	411872	412114	80	0.71	0.0541797	1	6	SA2981_RS01880	0	4	4		77000000		16000000
saure028716	SA2981_RS02340	+	501986	502303	105	0.924908	0.0315549	1	6	SA2981_RS02340	0	1	1				10000000
saure028813	SA2981_RS02390	+	511790	512119	109	0.96022	0.0245663	1	6	SA2981_RS02390	0	3	2		190000000		23000000
saure028913	SA2981_RS02470	+	523553	523933	126	0.975752	0.0189069	1	6	SA2981_RS02470	0	3	2		310000000		21000000
saure029007	SA2981_RS02525	+	535034	535297	87	0.79	0.0361104	1	6	SA2981_RS02525	3	6	5		93000000		62000000
saure029342	SA2981_RS02755	+	573713	574144	143	0.893215	0.0229473	1	6	SA2981_RS02755	3	7	5				38000000
saure029345	SA2981_RS02760	+	574352	575044	230	0.97067	0.0116724	1	6	SA2981_RS02760	6	3	1		27000000
saure029413	SA2981_RS02785	+	580895	584536	1213	0.921494	0.0151921	1	6	SA2981_RS02785	0	1	1				5800000
saure029428	SA2981_RS02810	+	588395	589579	394	0.967845	0.0128465	1	6	SA2981_RS02810	0	28	11	15000000	390000000	3000000	150000000
saure031148	SA2981_RS03870	+	803066	803638	190	0.994204	0.00200152	1	6	SA2981_RS03870	0	3	1		71000000
saure031672	SA2981_RS04100	+	854009	854209	66	0.947809	0.0363598	1	6	SA2981_RS04100	0	2	1				270000000
saure031841	SA2981_RS04235	+	870617	871378	253	0.991203	0.00226204	1	6	SA2981_RS04235	0	1	1		44000000
saure032550	SA2981_RS04900	+	978503	978820	105	0.922543	0.0451343	1	6	SA2981_RS04900	0	1	1		79000000
saure033344	SA2981_RS05365	+	1076318	1076809	163	0.937926	0.018568	1	6	SA2981_RS05365	5	1	1		32000000
saure033352	SA2981_RS05380	+	1078628	1078891	87	0.79	0.0317182	1	6	SA2981_RS05380	0	3	2		1200000000		92000000
saure033423	SA2981_RS05410	+	1084805	1086292	495	0.98428	0.0115202	1	6	SA2981_RS05410	0	1	1				19000000
saure033597	SA2981_RS05520	+	1105565	1106677	370	0.952145	0.0256298	1	6	SA2981_RS05520	0	3	2				4700000
saure033598	SA2981_RS05525	+	1106681	1107658	325	0.92134	0.0341027	1	6	SA2981_RS05525	9	3	3				9800000
saure033600	SA2981_RS05535	+	1109045	1110451	468	0.946653	0.0303829	1	6	SA2981_RS05535	12	3	3				12000000
saure033831	SA2981_RS05700	+	1139054	1139227	57	0.57	0.0508512	1	6	SA2981_RS05700	0	9	3		210000000		3300000000
saure034215	SA2981_RS05955	+	1186100	1186315	71	0.59	0.0978259	1	6	SA2981_RS05955	0	4	3				88000000
saure034290	SA2981_RS06030	+	1200371	1201543	390	0.955298	0.0173789	1	6	SA2981_RS06030	0	4	3				140000000
saure034690	SA2981_RS06265	+	1250507	1250740	77	0.78	0.0218094	1	6	SA2981_RS06265	0	16	6		96000000		6400000000
saure034728	SA2981_RS06295	+	1258697	1258972	91	0.79	0.0345222	1	6	SA2981_RS06295	0	52	5		270000000	7900000	320000000
saure034736	SA2981_RS06310	+	1260503	1260853	116	0.963622	0.0204086	1	6	SA2981_RS06310	0	11	7		250000000		93000000
saure034928	SA2981_RS06400	+	1279790	1280557	255	0.9852	0.0039408	1	6	SA2981_RS06400	0	3	2		2400000		1100000
saure035051	SA2981_RS06475	+	1297817	1298209	130	0.977998	0.00881908	1	6	SA2981_RS06475	0	3	1		380000000		35000000
saure036163	SA2981_RS07195	+	1444256	1444534	92	0.79	0.0678678	1	6	SA2981_RS07195	1	15	2		1100000000	2900000	640000000
saure037870	SA2981_RS08055	+	1634927	1636318	463	0.989562	0.0108675	1	6	SA2981_RS08055	12	1	1				2600000
saure038043	SA2981_RS08160	+	1655552	1655812	86	0.78	0.0360668	1	6	SA2981_RS08160	0	19	7		1600000000		1200000000
saure039675	SA2981_RS09010	+	1830836	1831150	104	0.870416	0.0707014	1	6	SA2981_RS09010	0	5	3		100000000		80000000
saure040079	SA2981_RS09180	+	1870901	1871203	100	0.362832	0.11414	1	6	SA2981_RS09180	0	1	1		56000000
saure041067	SA2981_RS09980	+	1988432	1988932	166	0.992325	0.00484124	1	6	SA2981_RS09980	0	1	1				9800000
saure041152	SA2981_RS10035	+	1998677	2000224	515	0.877172	0.0162159	1	6	SA2981_RS10035	2	2	1		37000000
saure043429	SA2981_RS11420	+	2257256	2257516	86	0.76	0.0489514	1	6	SA2981_RS11420	0	22	11		760000000		390000000
saure044854	SA2981_RS12325	+	2417303	2417722	139	0.992998	0.00402915	1	6	SA2981_RS12325	5	1	1		11000000
saure046384	SA2981_RS13280	+	2608136	2608429	97	0.78	0.0454359	1	6	SA2981_RS13280	1	8	3		300000000		92000000
saure047848	SA2981_RS14090	+	2778335	2778640	101	0.564793	0.0862195	1	6	SA2981_RS14090	0	1	1				4700000
saure050384	SA2981_RS01130	+	257976	260240	754	0.962009	0.00993063	1	6	SA2981_RS01130	22	14	3	29000000		32000000	1100000000
saure050727	SA2981_RS01335	+	306237	306680	147	0.734459	0.0897598	1	6	SA2981_RS01335	0	1	1		26000000
saure050957	SA2981_RS01490	+	337509	337826	105	0.861574	0.0569997	1	6	SA2981_RS01490	5	1	1				16000000
saure051274	Putative ORF	+	377226	377294	22	0.0008	0.0016	0	0	0	3	1	1	18000000
saure051584	SA2981_RS01870	+	411000	411296	98	0.78	0.0198451	1	6	SA2981_RS01870	4	20	9		310000000		160000000
saure052544	SA2981_RS02455	+	521277	521540	87	0.772081	0.117964	1	6	SA2981_RS02455	0	1	1		10000000
saure052591	SA2981_RS02500	+	527274	527939	221	0.965776	0.0152174	1	6	SA2981_RS02500	5	1	1	2400000
saure052908	SA2981_RS02765	+	575316	575816	166	0.932978	0.0373432	1	6	SA2981_RS02765	0	2	2		110000000		6300000
saure052909	SA2981_RS02770	+	575859	576227	122	0.973064	0.00728251	1	6	SA2981_RS02770	3	73	18		3300000000	2800000	420000000
saure052979	SA2981_RS02800	+	585504	585974	156	0.973744	0.0126683	1	6	SA2981_RS02800	3	1	1				22000000
saure053567	SA2981_RS03145	+	661389	661901	170	0.975389	0.0117352	1	6	SA2981_RS03145	0	2	1		180000000		12000000
saure053905	SA2981_RS03335	+	699654	700031	125	0.947871	0.0117809	1	6	SA2981_RS03335	2	6	3		190000000	870000	38000000
saure055004	SA2981_RS04020	+	837153	837428	91	0.839319	0.0407302	1	6	SA2981_RS04020	0	3	1	2600000			120000000
saure055186	SA2981_RS04175	+	862431	862787	118	0.957254	0.00887037	1	6	SA2981_RS04175	2	16	5		2300000000	2800000	230000000
saure055245	SA2981_RS04225	+	869010	869204	64	0.71	0.049049	1	6	SA2981_RS04225	0	91	21	130000000	1500000000	190000000	20000000000
saure055755	SA2981_RS04710	+	935685	935921	78	0.78	0.0599313	1	6	SA2981_RS04710	0	7	2		760000000		290000000
saure055814	SA2981_RS04760	+	945084	945458	124	0.97199	0.00536371	1	6	SA2981_RS04760	2	5	2		62000000		15000000
saure056427	SA2981_RS05020	+	1005540	1005971	143	0.966791	0.012466	1	6	SA2981_RS05020	0	2	1		170000000
saure057120	SA2981_RS05375	+	1077924	1078628	234	0.985213	0.00540821	1	6	SA2981_RS05375	0	1	1				5400000
saure057139	SA2981_RS05405	+	1084233	1084799	188	0.973405	0.00943272	1	6	SA2981_RS05405	0	1	1				12000000
saure057447	SA2981_RS05575	+	1116738	1117157	139	0.9134	0.014074	1	6	SA2981_RS05575	0	3	1		1700000		20000000
saure057647	SA2981_RS05665	+	1135347	1135601	84	0.71	0.0747222	1	6	SA2981_RS05665	0	2	2				14000000
saure057926	SA2981_RS05790	+	1159197	1159520	107	0.796224	0.0390302	1	6	SA2981_RS05790	0	17	10		750000000		1200000000
saure057992	SA2981_RS05840	+	1167804	1168145	113	0.904356	0.0609701	1	6	SA2981_RS05840	0	41	14		1100000000		7900000000
saure058300	SA2981_RS06050	+	1203858	1204148	96	0.64	0.0975536	1	6	SA2981_RS06050	0	2	2		94000000
saure058356	SA2981_RS06105	+	1215348	1216625	425	0.971959	0.0230456	1	6	SA2981_RS06105	6	2	2				5600000
saure058479	SA2981_RS06150	+	1226244	1226462	72	0.75	0.0725901	1	6	SA2981_RS06150	2	12	8				170000000
saure058588	SA2981_RS06225	+	1242351	1242749	132	0.967862	0.00514563	1	6	SA2981_RS06225	0	5	3		490000000		140000000
saure058686	SA2981_RS06255	+	1249332	1250072	246	0.942602	0.0189486	1	6	SA2981_RS06255	0	3	2			3000000	60000000
saure058934	SA2981_RS06410	+	1280739	1281620	293	0.974919	0.0118043	1	6	SA2981_RS06410	0	2	2				12000000
saure059073	SA2981_RS06465	+	1295034	1295351	105	0.943745	0.0230765	1	6	SA2981_RS06465	5	1	1		51000000
saure059200	SA2981_RS06550	+	1315161	1316204	347	0.918411	0.0202295	1	6	SA2981_RS06550	0	1	1				34000000
saure059474	SA2981_RS06730	+	1350366	1350563	65	0.75	0.0446729	1	6	SA2981_RS06730	3	8	4	2900000	210000000	1700000	34000000
saure062577	Putative ORF	+	1686960	1687073	37	0.00574757	0.00597923	0	3	0	0	1	1				41000000
saure065581	SA2981_RS10180	+	2029305	2029889	194	0.975433	0.0188312	1	6	SA2981_RS10180	0	1	1				33000000
saure068081	SA2981_RS11855	+	2330256	2330420	54	0.56	0.085729	1	6	SA2981_RS11855	0	6	4	330000		900000	160000000
saure068453	SA2981_RS12065	+	2365821	2366624	267	0.832906	0.0554654	1	6	SA2981_RS12065	0	7	5	1600000	110000000		180000000
saure069183	SA2981_RS12505	+	2453424	2453780	118	0.973896	0.00842405	1	6	SA2981_RS12505	0	15	7		280000000		530000000
saure069504	SA2981_RS12700	+	2489496	2490851	451	0.990554	0.00532249	1	6	SA2981_RS12700	0	12	7	4800000	100000000		130000000
saure074273	SA2981_RS13215	-	2594686	2595174	162	0.981348	0.00672966	1	6	SA2981_RS13215	3	1	1				55000000
saure076451	SA2981_RS12040	-	2361391	2361777	128	0.883638	0.0442472	1	6	SA2981_RS12040	4	10	7		150000000	1900000	260000000
saure076750	SA2981_RS11795	-	2320012	2320287	91	0.78	0.0785226	1	6	SA2981_RS11795	2	25	9		540000000		260000000
saure076764	SA2981_RS11780	-	2318419	2318772	117	0.949974	0.0300893	1	6	SA2981_RS11780	3	18	7		130000000		120000000
saure076781	SA2981_RS11745	-	2315500	2316039	179	0.934398	0.00598425	1	6	SA2981_RS11745	6	1	1				10000000
saure076815	SA2981_RS11710	-	2312737	2313177	146	0.949184	0.0230962	1	6	SA2981_RS11710	0	5	3		72000000		62000000
saure076836	SA2981_RS11695	-	2310370	2310588	72	0.968238	0.0629787	1	6	SA2981_RS11695	0	1	1				12000000
saure077142	SA2981_RS11480	-	2269714	2270262	182	0.764534	0.0629161	1	6	SA2981_RS11480	2	12	7		63000000		44000000
saure077812	SA2981_RS11060	-	2179942	2180463	173	0.925176	0.0164861	1	6	SA2981_RS11060	2	2	2				19000000
saure077894	SA2981_RS11035	-	2175118	2175522	134	0.984135	0.0108572	1	6	SA2981_RS11035	2	23	4		230000000		21000000
saure078786	SA2981_RS10580	-	2083669	2084685	338	0.975495	0.0117492	1	6	SA2981_RS10580	0	1	1				2400000
saure080832	SA2981_RS09035	-	1835440	1836849	469	0.968717	0.0133826	1	6	SA2981_RS09035	10	1	1
saure080961	SA2981_RS08970	-	1820539	1821897	452	0.975079	0.014771	1	6	SA2981_RS08970	0	1	1				4300000
saure081827	SA2981_RS08460	-	1714609	1714908	99	0.78	0.0143854	1	6	SA2981_RS08460	4	48	7		820000000		570000000
saure081882	SA2981_RS08425	-	1708375	1708635	86	0.79	0.0429521	1	6	SA2981_RS08425	2	6	2		130000000	540000	630000000
saure082139	SA2981_RS08320	-	1680742	1681011	89	0.880901	0.0643217	1	6	SA2981_RS08320	3	1	1		72000000
saure082140	SA2981_RS08315	-	1680310	1680738	142	0.978558	0.0186064	1	6	SA2981_RS08315	0	1	1				22000000
saure082272	SA2981_RS08205	-	1662592	1662882	96	0.78	0.0461197	1	6	SA2981_RS08205	0	6	3		110000000		55000000
saure082282	SA2981_RS08190	-	1661092	1661445	117	0.984997	0.00959788	1	6	SA2981_RS08190	0	6	5		99000000		15000000
saure082447	SA2981_RS08105	-	1643272	1643475	67	0.65	0.0583771	1	6	SA2981_RS08105	1	18	8		2000000000		11000000000
saure082632	SA2981_RS07985	-	1620115	1620264	49	0.55	0.0974246	1	6	SA2981_RS07985	2	11	2				6800000
saure082781	SA2981_RS07840	-	1598359	1598589	76	0.78	0.0447007	1	6	SA2981_RS07840	0	6	4		36000000		560000000
saure082789	SA2981_RS07830	-	1596616	1597077	153	0.915531	0.0263516	1	6	SA2981_RS07830	0	2	2		130000000		1200000
saure083323	SA2981_RS07490	-	1533847	1534209	120	0.952572	0.030339	1	6	SA2981_RS07490	0	1	1		53000000
saure083572	SA2981_RS07335	-	1470253	1470504	83	0.912968	0.0250821	1	6	SA2981_RS07335	0	2	1				65000000
saure083717	SA2981_RS07225	-	1450864	1451199	111	0.886181	0.0469438	1	6	SA2981_RS07225	0	10	4				15000000
saure084145	SA2981_RS06975	-	1402645	1402833	62	0.61	0.0674207	1	6	SA2981_RS06975	3	10	3		240000000		340000000
saure084323	SA2981_RS06895	-	1380721	1381158	145	0.907248	0.0295486	1	6	SA2981_RS06895	0	15	2			7600000	31000000
saure084493	SA2981_RS06805	-	1364500	1364814	104	0.946147	0.0416688	1	6	SA2981_RS06805	0	2	1		380000000
saure084925	SA2981_RS06560	-	1318414	1318629	71	0.74	0.0535558	1	6	SA2981_RS06560	3	3	2		82000000		53000000
saure086723	SA2981_RS05500	-	1103152	1103370	72	0.72	0.0494193	1	6	SA2981_RS05500	3	6	4		100000000		63000000
saure087008	SA2981_RS05345	-	1072414	1073514	366	0.960783	0.0135004	1	6	SA2981_RS05345	0	4	2				3000000
saure087036	SA2981_RS05335	-	1069831	1070436	201	0.795881	0.04862	1	6	SA2981_RS05335	0	1	1				3600000
saure087065	SA2981_RS05305	-	1061065	1064832	1255	0.967458	0.0130575	1	6	SA2981_RS05305	0	3	3		27000000
saure088812	SA2981_RS04170	-	861967	862287	106	0.980365	0.0108957	1	6	SA2981_RS04170	0	18	4		1400000000	2600000	720000000
saure088953	SA2981_RS04055	-	843175	843903	242	0.984099	0.00920423	1	6	SA2981_RS04055	0	2	2				4400000
saure089927	SA2981_RS03555	-	740521	740943	140	0.96533	0.0152699	1	6	SA2981_RS03555	0	2	1		210000000
saure090602	SA2981_RS03160	-	663988	664362	124	0.97022	0.0124209	1	6	SA2981_RS03160	0	33	16		960000000	2600000	320000000
saure090980	SA2981_RS02910	-	619120	619488	122	0.936136	0.0142728	1	6	SA2981_RS02910	0	2	1		240000000		150000000
saure092704	SA2981_RS01935	-	419065	419691	208	0.96609	0.0172549	1	6	SA2981_RS01935	7	3	3				35000000
saure093467	SA2981_RS01440	-	325057	325959	300	0.896836	0.0456924	1	6	SA2981_RS01440	6	3	3				95000000
saure096233	SA2981_RS14315	-	2821101	2821253	50	0.749109	0.0949647	1	6	SA2981_RS14315	0	1	1				16000000
saure097393	SA2981_RS13630	-	2675718	2675993	91	0.78	0.0441365	1	6	SA2981_RS13630	0	3	3				120000000
saure097545	SA2981_RS13535	-	2661474	2662175	233	0.839192	0.0474425	1	6	SA2981_RS13535	3	8	2	2900000	28000000	680000
saure098342	SA2981_RS13110	-	2567946	2568347	133	0.911399	0.0549525	1	6	SA2981_RS13110	0	1	1				13000000
saure098427	SA2981_RS13025	-	2553876	2554388	170	0.894979	0.0482644	1	6	SA2981_RS13025	9	4	3		53000000		11000000
saure099039	SA2981_RS12645	-	2480634	2481035	133	0.955257	0.0218496	1	6	SA2981_RS12645	1	1	1				4700000
saure099255	SA2981_RS12515	-	2455557	2455922	121	0.966632	0.0228548	1	6	SA2981_RS12515	2	2	2				40000000
saure099943	SA2981_RS12120	-	2375142	2375615	157	0.986762	0.00907531	1	6	SA2981_RS12120	0	4	3		61000000		5500000
saure100283	SA2981_RS11895	-	2339019	2339369	116	0.932393	0.0329433	1	6	SA2981_RS11895	0	1	1		33000000
saure100370	Putative ORF	-	2331927	2332034	35	0.105234	0.0606396	0	3	0	0	1	1				16000000
saure100448	SA2981_RS11800	-	2320287	2320910	207	0.96451	0.0241765	1	6	SA2981_RS11800	3	2	2	2600000
saure100471	SA2981_RS11760	-	2316819	2317082	87	0.78	0.0671155	1	6	SA2981_RS11760	0	9	5		66000000		180000000
saure100474	SA2981_RS11750	-	2316066	2316383	105	0.942156	0.0107207	1	6	SA2981_RS11750	0	1	1				74000000
saure100486	rpsN	-	2315292	2315477	61	0.62	0.124454	1	6	rpsN	0	2	2				190000000
saure100488	SA2981_RS11720	-	2313390	2313890	166	0.924968	0.0292651	1	6	SA2981_RS11720	0	6	5			630000	28000000
saure100518	SA2981_RS11690	-	2310225	2310338	37	0.47	0.0983422	1	6	SA2981_RS11690	0	7	4		79000000		810000000
saure100519	SA2981_RS11680	-	2309424	2309813	129	0.960055	0.016702	1	6	SA2981_RS11680	3	6	3	7800000	62000000		58000000
saure100538	SA2981_RS11670	-	2308020	2308388	122	0.958735	0.0258002	1	6	SA2981_RS11670	3	47	7		5200000000	13000000	680000000
saure101330	SA2981_RS11225	-	2210676	2211119	147	0.992564	0.00514792	1	6	SA2981_RS11225	0	7	2		130000000
saure101453	SA2981_RS11150	-	2196030	2196929	299	0.935249	0.0183779	1	6	SA2981_RS11150	5	4	4			4400000	40000000
saure101557	SA2981_RS11065	-	2180661	2180873	70	0.59	0.063287	1	6	SA2981_RS11065	0	2	2				150000000
saure101807	SA2981_RS10865	-	2142843	2143202	119	0.837625	0.0532805	1	6	SA2981_RS10865	2	1	1
saure101856	SA2981_RS10835	-	2139219	2139545	108	0.933982	0.0131269	1	6	SA2981_RS10835	0	5	2		680000000		66000000
saure102877	SA2981_RS10155	-	2025504	2025677	57	0.61	0.14058	1	6	SA2981_RS10155	0	20	6	8300000	420000000		500000000
saure103716	SA2981_RS09570	-	1932819	1933163	114	0.961965	0.0159681	1	6	SA2981_RS09570	0	43	13		3900000000		180000000
saure104492	SA2981_RS09040	-	1837407	1837829	140	0.973589	0.00963707	1	6	SA2981_RS09040	3	14	9		110000000		73000000
saure104871	SA2981_RS08840	-	1792932	1794626	564	0.977689	0.0109575	1	6	SA2981_RS08840	17	1	1				28000000
saure105253	SA2981_RS08640	-	1745670	1745870	66	0.73	0.0698136	1	6	SA2981_RS08640	1	13	6		570000000		610000000
saure105616	SA2981_RS08365	-	1692171	1692593	140	0.990387	0.00588049	1	6	SA2981_RS08365	0	23	3		850000000		100000000
saure105618	SA2981_RS08360	-	1691889	1692071	60	0.67	0.0600896	1	6	SA2981_RS08360	0	32	12	6300000	72000000		1300000000
saure105619	SA2981_RS08355	-	1691703	1691849	48	0.49	0.051219	1	6	SA2981_RS08355	0	19	14		13000000		590000000
saure105841	SA2981_RS08170	-	1656888	1659089	733	0.720912	0.0235369	1	6	SA2981_RS08170	0	1	1				31000000
saure106258	SA2981_RS07850	-	1599936	1600340	134	0.957072	0.00939541	1	6	SA2981_RS07850	0	3	2		23000000		3600000
saure106364	SA2981_RS07800	-	1589283	1589732	149	0.97292	0.0083766	1	6	SA2981_RS07800	1	3	2		48000000
saure106405	SA2981_RS07780	-	1585113	1586519	468	0.979319	0.0120816	1	6	SA2981_RS07780	0	2	2				33000000
saure106707	SA2981_RS07560	-	1545261	1545533	90	0.79	0.0332747	1	6	SA2981_RS07560	2	152	17		5300000000	13000000	2800000000
saure106806	SA2981_RS07495	-	1534500	1535207	235	0.924388	0.0388733	1	6	SA2981_RS07495	0	7	3		230000000		67000000
saure106848	asnC	-	1525965	1527290	441	0.989203	0.0060616	1	6	asnC	13	3	2		41000000		11000000
saure106924	SA2981_RS07420	-	1518780	1519172	130	0.94252	0.0291058	1	6	SA2981_RS07420	2	14	7		170000000		68000000
saure107564	SA2981_RS07325	-	1468638	1469090	150	0.981435	0.00968392	1	6	SA2981_RS07325	3	1	1				130000000
saure107583	SA2981_RS07290	-	1463952	1464173	73	0.70747	0.0654538	1	6	SA2981_RS07290	3	1	1		43000000
saure107740	SA2981_RS07180	-	1443423	1443623	66	0.75	0.0496078	1	6	SA2981_RS07180	0	81	4		360000000	10000000	240000000
saure107929	SA2981_RS07080	-	1422579	1422929	116	0.845589	0.0214652	1	6	SA2981_RS07080	0	2	1		17000000		65000000
saure110570	SA2981_RS05605	-	1122804	1122971	55	0.775629	0.0658314	1	6	SA2981_RS05605	0	1	1
saure110833	SA2981_RS05445	-	1091454	1091588	44	0.5	0.0443925	1	6	SA2981_RS05445	0	10	7		64000000		120000000
saure112231	SA2981_RS04720	-	937356	937679	107	0.834759	0.0289229	1	6	SA2981_RS04720	3	3	3				54000000
saure112965	SA2981_RS04155	-	859908	860330	140	0.970724	0.0147275	1	6	SA2981_RS04155	0	1	1				53000000
saure116295	SA2981_RS02265	-	483735	484004	89	0.76	0.162619	1	6	SA2981_RS02265	1	2	2				61000000
saure116731	SA2981_RS01980	-	427815	428222	135	0.948604	0.0210166	1	6	SA2981_RS01980	0	1	1				15000000
saure116749	SA2981_RS01950	-	421674	422243	189	0.977558	0.0166407	1	6	SA2981_RS01950	0	10	4	3800000	200000000		240000000
saure118677	SA2981_RS00850	-	187698	187901	67	0.81326	0.0498018	1	6	SA2981_RS00850	4	1	1				84000000
saure120918	SA2981_RS13945	-	2736590	2737117	175	0.987609	0.00625505	1	6	SA2981_RS13945	3	11	5	260000			36000000
saure121423	SA2981_RS13620	-	2675051	2675347	98	0.981921	0.0153015	1	6	SA2981_RS13620	6	2	1		36000000		51000000
saure121670	SA2981_RS13460	-	2642834	2644384	516	0.969975	0.0172514	1	6	SA2981_RS13460	0	2	1			750000
saure122002	SA2981_RS13275	-	2607485	2607919	144	0.96379	0.0218785	1	6	SA2981_RS13275	0	1	1		24000000
saure122397	SA2981_RS13105	-	2565083	2567944	953	0.954059	0.023295	1	6	SA2981_RS13105	34	1	1				110000000
saure123015	SA2981_RS12665	-	2484026	2484805	259	0.99219	0.00608521	1	6	SA2981_RS12665	0	1	1				12000000
saure123098	SA2981_RS12585	-	2470904	2471218	104	0.891793	0.0542901	1	6	SA2981_RS12585	0	1	1
saure124206	SA2981_RS12050	-	2362166	2362492	108	0.93146	0.0219016	1	6	SA2981_RS12050	4	1	1				86000000
saure124605	SA2981_RS11810	-	2321627	2321935	102	0.958654	0.0189908	1	6	SA2981_RS11810	0	35	13	1600000	3200000000	5000000	1800000000
saure124606	SA2981_RS11805	-	2320937	2321599	220	0.943085	0.0195399	1	6	SA2981_RS11805	1	1	1				9300000
saure124618	SA2981_RS11790	-	2319146	2319979	277	0.939153	0.00621239	1	6	SA2981_RS11790	0	1	1				14000000
saure124619	SA2981_RS11785	-	2318801	2319127	108	0.815652	0.0281793	1	6	SA2981_RS11785	0	25	12		200000000		780000000
saure124620	SA2981_RS11775	-	2317742	2318395	217	0.953376	0.022499	1	6	SA2981_RS11775	0	1	1				5800000
saure124626	SA2981_RS11765	-	2317106	2317339	77	0.77	0.0385662	1	6	SA2981_RS11765	0	13	8		1500000000		900000000
saure124632	SA2981_RS11755	-	2316419	2316787	122	0.956872	0.0152078	1	6	SA2981_RS11755	0	16	10		420000000	1100000	1100000000
saure124639	SA2981_RS11735	-	2314862	2315260	132	0.945288	0.0108799	1	6	SA2981_RS11735	0	50	12		2200000000	13000000	390000000
saure124641	SA2981_RS11725	-	2313911	2314270	119	0.974166	0.00892546	1	6	SA2981_RS11725	0	50	18	1500000	1700000000	900000	530000000
saure124651	SA2981_RS11715	-	2313194	2313373	59	0.64	0.0630813	1	6	SA2981_RS11715	3	47	12	14000000	1300000000	940000	2800000000
saure124658	SA2981_RS11685	-	2309837	2310202	121	0.958865	0.0173708	1	6	SA2981_RS11685	0	23	12		990000000	2100000	800000000
saure124717	SA2981_RS11640	-	2303123	2303521	132	0.953202	0.0248299	1	6	SA2981_RS11640	0	1	1				33000000
saure124915	Putative ORF	-	2281892	2282320	142	0.957285	0.00999052	1	1	sepid046971||galactose-6-phosphate isomerase subunit laca	0	1	1
saure124995	SA2981_RS11470	-	2268890	2269399	169	0.976532	0.00955793	1	6	SA2981_RS11470	0	8	5		240000000		90000000
saure125647	SA2981_RS11200	-	2206925	2207275	116	0.669054	0.0177461	1	6	SA2981_RS11200	1	1	1		53000000
saure125808	SA2981_RS11140	-	2193881	2194225	114	0.931507	0.0245218	1	6	SA2981_RS11140	0	7	3		51000000
saure125820	SA2981_RS11125	-	2190281	2190535	84	0.78	0.120045	1	6	SA2981_RS11125	0	7	4		660000000		290000000
saure126002	SA2981_RS10950	-	2162495	2162851	118	0.722029	0.0315424	1	6	SA2981_RS10950	2	2	2		36000000		8900000
saure126663	SA2981_RS10605	-	2091404	2091688	94	0.79	0.0168333	1	6	SA2981_RS10605	0	13	8		200000000		170000000
saure126666	SA2981_RS10600	-	2089712	2091328	538	0.950775	0.0142482	1	6	SA2981_RS10600	0	1	1				32000000
saure127031	SA2981_RS10230	-	2036363	2037793	476	0.96914	0.0166313	1	6	SA2981_RS10230	0	2	1	400000	30000000
saure127104	SA2981_RS10185	-	2029955	2030695	246	0.758529	0.0439806	1	6	SA2981_RS10185	0	2	1		17000000
saure127299	SA2981_RS10060	-	2006585	2006887	100	0.932951	0.0156965	1	6	SA2981_RS10060	0	3	1		56000000		30000000
saure127411	SA2981_RS10030	-	1998017	1998319	100	0.79	0.0142227	1	6	SA2981_RS10030	2	14	8		57000000		460000000
saure127555	SA2981_RS09905	-	1977071	1977286	71	0.77	0.0604093	1	6	SA2981_RS09905	0	2	2				17000000
saure127614	SA2981_RS09865	-	1970231	1970557	108	0.874384	0.0662095	1	6	SA2981_RS09865	0	3	3		89000000		31000000
saure128569	SA2981_RS09090	-	1854842	1855342	166	0.952824	0.0235325	1	6	SA2981_RS09090	0	14	2		1000000000	330000
saure128810	SA2981_RS14715	-	1837055	1837201	48	0.779803	0.0679905	0	6	SA2981_RS14715	0	1	1				370000000
saure128875	SA2981_RS09000	-	1829300	1829611	103	0.97874	0.00973002	1	6	SA2981_RS09000	0	6	4		380000000		140000000
saure128907	SA2981_RS08975	-	1821971	1822462	163	0.982948	0.0136818	1	6	SA2981_RS08975	6	18	11		690000000		900000000
saure129244	SA2981_RS08815	-	1788791	1789303	170	0.983636	0.00577548	1	6	SA2981_RS08815	0	1	1
saure129624	SA2981_RS08635	-	1745267	1745623	118	0.970548	0.0112768	1	6	SA2981_RS08635	2	2	2				23000000
saure129817	SA2981_RS08470	-	1715231	1715548	105	0.965403	0.00986987	1	6	SA2981_RS08470	6	10	7		1800000000		840000000
saure130438	SA2981_RS08095	-	1641338	1642327	329	0.90153	0.0159681	1	6	SA2981_RS08095	12	2	2		37000000		19000000
saure130617	SA2981_RS07960	-	1616396	1616725	109	0.961897	0.016565	1	6	SA2981_RS07960	0	2	1				39000000
saure130765	SA2981_RS07855	-	1600385	1600747	120	0.972916	0.00912445	1	6	SA2981_RS07855	2	4	2		64000000		160000000
saure131099	SA2981_RS07615	-	1553345	1554811	488	0.967696	0.00650067	1	6	SA2981_RS07615	8	6	3	3600000	57000000		63000000
saure131138	SA2981_RS07575	-	1548251	1549447	398	0.979111	0.0117983	1	6	SA2981_RS07575	0	3	2		65000000		41000000
saure131422	SA2981_RS07410	-	1516568	1516900	110	0.979645	0.0102065	1	6	SA2981_RS07410	0	1	1				3900000
saure131721	SA2981_RS07235	-	1452485	1453753	422	0.974655	0.0139819	1	6	SA2981_RS07235	0	3	1		71000000		3000000
saure133582	SA2981_RS06220	-	1241744	1241932	62	0.61	0.0519067	1	6	SA2981_RS06220	1	11	8	33000000	710000000		600000000
saure134217	SA2981_RS05890	-	1172921	1173154	77	0.643753	0.0688747	1	6	SA2981_RS05890	2	12	1	920000
saure134894	SA2981_RS05475	-	1097606	1097839	77	0.546771	0.0793004	1	6	SA2981_RS05475	0	2	1				130000000
saure136177	SA2981_RS04790	-	949514	949912	132	0.728346	0.0516884	1	6	SA2981_RS04790	3	1	1				24000000
saure136313	Putative ORF	-	932930	933067	45	0.00303889	0.00212449	0	3	0	0	7	1		54000000000		25000000000
saure137821	SA2981_RS03630	-	755453	755893	146	0.97385	0.00936194	1	6	SA2981_RS03630	0	1	1				4400000
saure138514	SA2981_RS03230	-	678380	679309	309	0.990117	0.00295988	1	6	SA2981_RS03230	0	2	1		76000000		22000000
saure138937	SA2981_RS02965	-	628985	629815	276	0.962636	0.0241103	1	6	SA2981_RS02965	6	1	1				10000000
saure140689	SA2981_RS01910	-	416525	416788	87	0.936395	0.0243016	1	6	SA2981_RS01910	1	1	1		80000000
saure140999	SA2981_RS01690	-	376199	376492	97	0.903857	0.0205332	1	6	SA2981_RS01690	2	3	1		410000000	540000	33000000
saure141535	SA2981_RS01380	-	313019	313423	134	0.980288	0.00467622	1	6	SA2981_RS01380	0	1	1				25000000
saure142669	SA2981_RS00825	-	183167	183499	110	0.837759	0.0546678	1	6	SA2981_RS00825	0	2	2				11000000
saure066930	Putative ORF	+	2198106	2198237	43	0.00563592	0.00377584	0	3	0	2	0	0
saure066933	Putative ORF	+	2198409	2198447	12	0	0	0	0	0	0	0	0
saure066932	Putative ORF	+	2198268	2198369	33	0.00105	0.0009	0	3	0	0	0	0
saure066935	Putative ORF	+	2198529	2198564	11	0.0014127	0.00209404	0	0	0	0	0	0
saure066937	Putative ORF	+	2198670	2198762	30	0.0017381	0.00347619	0	3	0	0	0	0
saure066936	Putative ORF	+	2198601	2198642	13	0.000622222	0.00124444	0	0	0	0	0	0
saure066938	Putative ORF	+	2198772	2198807	11	0.000666667	0.00133333	0	0	0	0	0	0
saure081420	Putative ORF	-	1760680	1760775	31	0.0133239	0.0112638	0	3	0	0	0	0
saure044308	Putative ORF	+	2359397	2359432	11	0.00524829	0.0047034	0	0	0	0	0	0
saure044309	Putative ORF	+	2359457	2359498	13	0	0	0	0	0	1	0	0
saure044302	Putative ORF	+	2355911	2356048	45	0.0328782	0.0170369	0	3	0	3	0	0
saure044303	Putative ORF	+	2356064	2356132	22	0.000666667	0.00133333	0	0	0	0	0	0
saure044300	Putative ORF	+	2355524	2355727	67	0.199022	0.0887095	1	3	0	3	0	0
saure044301	Putative ORF	+	2355755	2355859	34	0.0125064	0.00986047	0	3	0	1	0	0
saure044306	ureE	+	2358605	2359057	150	0.971427	0.0150477	1	6	ureE	0	0	0
saure044307	Putative ORF	+	2359184	2359225	13	0.00285635	0.00352113	0	0	0	1	0	0
saure044304	SA2981_RS12005	+	2356154	2356456	100	0.959285	0.0244581	1	6	SA2981_RS12005	0	0	0
saure044305	SA2981_RS12015	+	2356877	2358592	571	0.963299	0.0167785	1	6	SA2981_RS12015	0	0	0
saure028704	Putative ORF	+	499979	500035	18	0.0008	0.0016	0	0	0	0	0	0
saure028701	Putative ORF	+	499829	499903	24	0.00107143	0.00153197	0	3	0	0	0	0
saure028703	Putative ORF	+	499934	499969	11	0	0	0	0	0	0	0	0
saure114732	Putative ORF	-	660906	660959	17	0.00180952	0.00148767	0	0	0	1	0	0
saure020369	Putative ORF	+	2355409	2355462	17	0.00106667	0.00145144	0	0	0	2	0	0
saure020362	Putative ORF	+	2354539	2354595	18	0	0	0	0	0	0	0	0
saure020363	Putative ORF	+	2354650	2354748	32	0.00211587	0.00174476	0	3	0	0	0	0
saure020361	Putative ORF	+	2354470	2354505	11	0.00148571	0.00297143	0	0	0	0	0	0
saure093856	Putative ORF	-	280018	280053	11	0.00256905	0.00291711	0	0	0	0	0	0
saure093857	Putative ORF	-	279922	279996	24	0.00197527	0.00181068	0	3	0	0	0	0
saure075618	Putative ORF	-	2451595	2451666	23	0	0	0	0	0	0	0	0
saure075610	Putative ORF	-	2452459	2452506	15	0.0251303	0.0172945	0	0	0	0	0	0
saure075612	Putative ORF	-	2452195	2452266	23	0.0059487	0.00423556	0	3	0	0	0	0
saure075613	Putative ORF	-	2452117	2452173	18	0	0	0	0	0	0	0	0
saure075615	Putative ORF	-	2451949	2451981	10	0.00990488	0.0155925	0	0	0	0	0	0
saure075616	Putative ORF	-	2451853	2451897	14	0	0	0	0	0	0	0	0
saure075617	Putative ORF	-	2451673	2451750	25	0.000916667	0.00119024	0	0	0	2	0	0
saure071096	Putative ORF	+	2670534	2670590	18	0.00321602	0.00475415	0	0	0	1	0	0
saure019177	Putative ORF	+	2209105	2209161	18	0.00447143	0.00420701	0	0	0	1	0	0
saure019175	Putative ORF	+	2208988	2209035	15	0.000444444	0.000888889	0	0	0	0	0	0
saure019173	Putative ORF	+	2208847	2208903	18	0	0	0	0	0	0	0	0
saure019172	Putative ORF	+	2208721	2208807	28	0	0	0	3	0	0	0	0
saure085160	Putative ORF	-	1292023	1292088	21	0.00376508	0.0047939	0	0	0	1	0	0
saure085162	Putative ORF	-	1291771	1291827	18	0.00371667	0.00284878	0	0	0	0	0	0
saure085167	Putative ORF	-	1290802	1290906	34	0.0408744	0.0301679	0	3	0	0	0	0
saure085166	Putative ORF	-	1291186	1291224	12	0.00140385	0.00132312	0	0	0	0	0	0
saure072930	Putative ORF	-	2760937	2760999	20	0	0	0	0	0	1	0	0
saure085168	Putative ORF	-	1290676	1290735	19	0.010046	0.0200921	0	0	0	2	0	0
saure072932	Putative ORF	-	2760769	2760822	17	0	0	0	0	0	1	0	0
saure072934	Putative ORF	-	2760643	2760714	23	0	0	0	0	0	0	0	0
saure072936	Putative ORF	-	2760562	2760615	17	0.00328956	0.00620167	0	0	0	0	0	0
saure072937	SA2981_RS14015	-	2758984	2760537	517	0.97046	0.0139167	1	6	SA2981_RS14015	10	0	0
saure120522	Putative ORF	-	2797703	2797735	10	0.000935065	0.00119141	0	0	0	0	0	0
saure130376	Putative ORF	-	1648892	1648969	25	0.0005	0.001	0	0	0	0	0	0
saure120529	Putative ORF	-	2797319	2797357	12	0.00518333	0.00485558	0	0	0	0	0	0
saure056756	Putative ORF	+	1040958	1041008	16	0.00201099	0.00217893	0	0	0	0	0	0
saure056753	SA2981_RS05185	+	1040133	1040735	200	0.739094	0.0515145	1	6	SA2981_RS05185	0	0	0
saure056750	Putative ORF	+	1039623	1039718	31	0.0006	0.0012	0	3	0	0	0	0
saure056751	Putative ORF	+	1039797	1039877	26	0.00363278	0.00285726	0	3	0	1	0	0
saure013702	Putative ORF	+	1584094	1584150	18	0.0771126	0.0295755	0	0	0	0	0	0
saure013703	Putative ORF	+	1584205	1584312	35	0.0610246	0.0334548	0	3	0	0	0	0
saure013700	Putative ORF	+	1583797	1583871	24	0.00373434	0.00215766	0	0	0	1	0	0
saure013705	Putative ORF	+	1584490	1584627	45	0.10089	0.0311473	1	3	0	1	0	0
saure109860	Putative ORF	-	1203039	1203107	22	0	0	0	0	0	0	0	0
saure137248	Putative ORF	-	823415	823465	16	0.00261349	0.00522698	0	0	0	0	0	0
saure053638	Putative ORF	+	667323	667391	22	0.000555556	0.00111111	0	0	0	0	0	0
saure053637	Putative ORF	+	667203	667253	16	0.00119048	0.00167684	0	0	0	0	0	0
saure053634	Putative ORF	+	667065	667103	12	0.00517619	0.00645342	0	0	0	0	0	0
saure053632	Putative ORF	+	666813	666845	10	0.000222222	0.000444444	0	0	0	0	0	0
saure053633	Putative ORF	+	666861	666920	19	0	0	0	0	0	0	0	0
saure053630	Putative ORF	+	666495	666674	59	0.0282846	0.0234737	0	3	0	2	0	0
saure049675	Putative ORF	+	187716	187754	12	0.0004	0.0008	0	0	0	0	0	0
saure049674	Putative ORF	+	187563	187715	50	0.741411	0.0211437	0	1	psaun113597||lcl|nc_002745.2_cds_wp_001557324.1_1536	0	0	0
saure049677	Putative ORF	+	187830	187874	14	0	0	0	0	0	0	0	0
saure049671	SA2981_RS00840	+	186339	187403	354	0.953237	0.0219742	1	6	SA2981_RS00840	4	0	0
saure049670	Putative ORF	+	186303	186335	10	0.0140277	0.0112913	0	0	0	0	0	0
saure049672	Putative ORF	+	187443	187478	11	0.0017	0.00163435	0	0	0	0	0	0
saure049678	Putative ORF	+	187962	188000	12	0	0	0	0	0	0	0	0
saure085990	Putative ORF	-	1193386	1193469	27	0.00326496	0.00432529	0	3	0	2	0	0
saure085993	Putative ORF	-	1193029	1193064	11	0.00205729	0.00236567	0	0	0	0	0	0
saure085997	Putative ORF	-	1192240	1192377	45	0.00614949	0.00363665	0	3	0	0	0	0
saure014862	Putative ORF	+	1710385	1710456	23	0	0	0	0	0	0	0	0
saure014863	Putative ORF	+	1710610	1710645	11	0.00114921	0.00229841	0	0	0	1	0	0
saure014867	Putative ORF	+	1711123	1711305	60	0.0104759	0.00788217	0	3	0	0	0	0
saure014865	Putative ORF	+	1710802	1710882	26	0.000571429	0.00114286	0	3	0	0	0	0
saure014868	Putative ORF	+	1711387	1711542	51	0.00489221	0.00606013	0	3	0	0	0	0
saure014869	Putative ORF	+	1711624	1711686	20	0.0202378	0.0118046	0	0	0	1	0	0
saure115178	Putative ORF	-	615096	615137	13	0.000545455	0.00109091	0	0	0	0	0	0
saure115171	Putative ORF	-	615546	615638	30	0.000333333	0.000666667	0	3	0	0	0	0
saure115172	Putative ORF	-	615495	615542	15	0	0	0	0	0	1	0	0
saure115175	Putative ORF	-	615261	615293	10	0	0	0	0	0	0	0	0
saure115176	Putative ORF	-	615204	615248	14	0	0	0	0	0	0	0	0
saure115177	Putative ORF	-	615144	615203	19	0.00128112	0.00219791	0	0	0	0	0	0
saure041854	Putative ORF	+	2086406	2086516	36	0.0083847	0.00579512	0	3	0	0	0	0
saure041859	Putative ORF	+	2086685	2086747	20	0.0005	0.001	0	0	0	0	0	0
saure110490	Putative ORF	-	1130871	1130957	28	0.000963636	0.00147889	0	3	0	3	0	0
saure110491	Putative ORF	-	1130823	1130861	12	0.00238586	0.00248638	0	0	0	0	0	0
saure110493	SA2981_RS05630	-	1129557	1130627	356	0.794454	0.0443473	1	6	SA2981_RS05630	2	0	0
saure110494	Putative ORF	-	1129338	1129409	23	0	0	0	0	0	1	0	0
saure110495	Putative ORF	-	1129293	1129325	10	0.00205714	0.00166332	0	0	0	0	0	0
saure093958	Putative ORF	-	268894	269028	44	0.0952471	0.0450453	0	3	0	0	0	0
saure093952	Putative ORF	-	269203	269238	11	0.0005	0.001	0	0	0	0	0	0
saure093951	Putative ORF	-	269239	269301	20	0.000285714	0.000571429	0	0	0	0	0	0
saure093955	Putative ORF	-	269125	269166	13	0.000947497	0.00189499	0	0	0	0	0	0
saure007022	Putative ORF	+	809506	809541	11	0	0	0	0	0	0	0	0
saure071112	Putative ORF	+	2671524	2671601	25	0.00600034	0.00514841	0	3	0	1	0	0
saure007021	Putative ORF	+	809425	809481	18	0.00829232	0.00626131	0	0	0	0	0	0
saure007024	Putative ORF	+	809569	809625	18	0.00828155	0.00675531	0	0	0	0	0	0
saure007025	Putative ORF	+	809629	809661	10	0	0	0	0	0	0	0	0
saure007028	Putative ORF	+	809740	809814	24	0.0198542	0.0129845	0	3	0	0	0	0
saure007029	Putative ORF	+	809833	809922	29	0.00986929	0.0108015	0	3	0	1	0	0
saure060581	Putative ORF	+	1480230	1480283	17	0	0	0	0	0	0	0	0
saure045771	Putative ORF	+	2534672	2534773	33	0.00135238	0.00206594	0	3	0	0	0	0
saure045773	Putative ORF	+	2534939	2535010	23	0	0	0	0	0	0	0	0
saure045774	Putative ORF	+	2535056	2535190	44	0.0028359	0.00248762	0	3	0	0	0	0
saure045775	Putative ORF	+	2535224	2535268	14	0.00189394	0.0024214	0	0	0	1	0	0
saure045779	Putative ORF	+	2535437	2535499	20	0.0005	0.001	0	0	0	0	0	0
saure136193	Putative ORF	-	947132	947182	16	0.00408095	0.00561454	0	0	0	0	0	0
saure136331	Putative ORF	-	930761	930874	37	0.0859582	0.0447943	0	3	0	0	0	0
saure061063	Putative ORF	+	1514967	1515038	23	0.00153333	0.00306667	0	3	0	1	0	0
saure034011	Putative ORF	+	1166987	1167040	17	0.000571429	0.00114286	0	0	0	0	0	0
saure034010	Putative ORF	+	1166942	1166977	11	0	0	0	0	0	0	0	0
saure034012	Putative ORF	+	1167056	1167097	13	0.00345128	0.00423105	0	0	0	0	0	0
saure034015	Putative ORF	+	1167386	1167424	12	0.00544408	0.00433081	0	0	0	0	0	0
saure034014	Putative ORF	+	1167128	1167331	67	0.0683401	0.0317747	0	3	0	0	0	0
saure098815	Putative ORF	-	2508486	2508539	17	0.00138889	0.00119153	0	0	0	1	0	0
saure034016	SA2981_RS05835	+	1167455	1167622	55	0.96022	0.119266	1	6	SA2981_RS05835	0	0	0
saure017665	Putative ORF	+	2032579	2032629	16	0.00321429	0.00342394	0	0	0	0	0	0
saure017667	Putative ORF	+	2032936	2032986	16	0	0	0	0	0	0	0	0
saure021712	Putative ORF	+	2514922	2514993	23	0.00101587	0.00095555	0	0	0	0	0	0
saure132281	Putative ORF	-	1393865	1393966	33	0.000694444	0.000904379	0	3	0	2	0	0
saure132283	Putative ORF	-	1393661	1393708	15	0.00151111	0.00131393	0	0	0	1	0	0
saure132282	Putative ORF	-	1393760	1393795	11	0	0	0	0	0	0	0	0
saure132285	Putative ORF	-	1393586	1393618	10	0.00084127	0.000709153	0	0	0	0	0	0
saure106975	Putative ORF	-	1513977	1514033	18	0	0	0	0	0	2	0	0
saure119841	Putative ORF	-	53922	53975	17	0.0335323	0.0424409	0	0	0	0	0	0
saure119842	Putative ORF	-	53790	53879	29	0.00369683	0.00356182	0	3	0	0	0	0
saure119843	Putative ORF	-	53727	53777	16	0.00100794	0.00123453	0	0	0	0	0	0
saure119844	Putative ORF	-	53664	53708	14	0.000142857	0.000285714	0	0	0	0	0	0
saure040871	Putative ORF	+	1966562	1966600	12	0.00161429	0.00204421	0	0	0	0	0	0
saure018145	Putative ORF	+	2088406	2088444	12	0.00208889	0.00192116	0	0	0	0	0	0
saure018144	Putative ORF	+	2088361	2088393	10	0	0	0	0	0	0	0	0
saure018147	Putative ORF	+	2088619	2088654	11	0.0119484	0.0220145	0	0	0	0	0	0
saure143540	Putative ORF	-	85406	85552	48	0.00226905	0.00215175	0	3	0	2	0	0
saure143541	Putative ORF	-	85283	85357	24	0.00108333	0.000971825	0	0	0	0	0	0
saure143546	Putative ORF	-	84824	84901	25	0.00133333	0.00163299	0	0	0	0	0	0
saure143544	Putative ORF	-	85010	85141	43	0.0415997	0.0167256	0	3	0	0	0	0
saure034967	Putative ORF	+	1283522	1283596	24	0.00238333	0.000822598	0	3	0	0	0	0
saure060717	Putative ORF	+	1489482	1489628	48	0.00651264	0.00585679	0	3	0	0	0	0
saure098120	Putative ORF	-	2600646	2600792	48	0.00277803	0.00337386	0	3	0	1	0	0
saure082573	Putative ORF	-	1624309	1624353	14	0.0020303	0.00191024	0	0	0	0	0	0
saure128195	Putative ORF	-	1900205	1900333	42	0.00138333	0.00276667	0	3	0	1	0	0
saure051304	Putative ORF	+	379338	379373	11	0	0	0	0	0	0	0	0
saure051306	Putative ORF	+	379422	379481	19	0.000222222	0.000444444	0	0	0	0	0	0
saure051300	Putative ORF	+	379179	379211	10	0.0004	0.0008	0	0	0	0	0	0
saure051302	Putative ORF	+	379251	379304	17	0	0	0	0	0	0	0	0
saure051308	SA2981_RS01710	+	379626	380981	451	0.898332	0.0201449	1	6	SA2981_RS01710	0	0	0
saure038280	Putative ORF	+	1681241	1681285	14	0.00221299	0.00351245	0	0	0	0	0	0
saure038282	Putative ORF	+	1681322	1681366	14	0	0	0	0	0	0	0	0
saure038284	Putative ORF	+	1681466	1681552	28	0.00229048	0.00242607	0	3	0	1	0	0
saure038285	Putative ORF	+	1681601	1681654	17	0	0	0	0	0	0	0	0
saure038286	Putative ORF	+	1681706	1681786	26	0.00941508	0.0113276	0	3	0	0	0	0
saure038287	Putative ORF	+	1681883	1681948	21	0	0	0	0	0	0	0	0
saure038288	Putative ORF	+	1681991	1682056	21	0.0015746	0.00165936	0	0	0	0	0	0
saure070748	Putative ORF	+	2632815	2632901	28	0.00235	0.00243949	0	3	0	1	0	0
saure070746	Putative ORF	+	2632689	2632742	17	0.016976	0.0118936	0	0	0	0	0	0
saure034734	SA2981_RS06305	+	1259663	1260400	245	0.990034	0.00506559	1	6	SA2981_RS06305	0	0	0
saure052023	Putative ORF	+	455238	455294	18	0.0120563	0.0169127	0	0	0	0	0	0
saure029028	Putative ORF	+	538928	538990	20	0.0005	0.001	0	0	0	0	0	0
saure029022	Putative ORF	+	538571	538645	24	0.000153846	0.000307692	0	0	0	1	0	0
saure029020	Putative ORF	+	538439	538516	25	0.00926206	0.00972741	0	3	0	0	0	0
saure009333	Putative ORF	+	1084618	1084734	38	0.0436877	0.0100405	0	3	0	0	0	0
saure009334	Putative ORF	+	1084759	1084794	11	0.000684149	0.00100487	0	0	0	1	0	0
saure029024	Putative ORF	+	538679	538783	34	0.0342749	0.0146358	0	3	0	0	0	0
saure009337	Putative ORF	+	1086508	1086543	11	0.0004	0.0008	0	0	0	0	0	0
saure094709	Putative ORF	-	180748	180798	16	0	0	0	0	0	0	0	0
saure094703	Putative ORF	-	181135	181245	36	0.00122051	0.00150542	0	3	0	0	0	0
saure094707	Putative ORF	-	180847	180891	14	0.0002	0.0004	0	0	0	0	0	0
saure004077	SA2981_RS02130	+	456367	457155	262	0.969844	0.0112513	1	6	SA2981_RS02130	4	0	0
saure062537	Putative ORF	+	1684032	1684118	28	0.0374912	0.0270729	0	3	0	0	0	0
saure123007	Putative ORF	-	2486912	2486998	28	0.00292517	0.0042812	0	3	0	0	0	0
saure103682	Putative ORF	-	1936560	1936601	13	0.00396162	0.00527166	0	0	0	0	0	0
saure084441	Putative ORF	-	1369651	1369692	13	0	0	0	0	0	0	0	0
saure004250	Putative ORF	+	483670	483738	22	0.000666667	0.00133333	0	3	0	0	0	0
saure004251	Putative ORF	+	483754	483849	31	0.065469	0.0241239	0	3	0	0	0	0
saure004252	Putative ORF	+	483871	483918	15	0.00466522	0.00138183	0	0	0	0	0	0
saure004254	Putative ORF	+	483946	484065	39	0.0222245	0.00996174	0	3	0	0	0	0
saure004257	Putative ORF	+	484714	484764	16	0.00139683	0.0017694	0	0	0	0	0	0
saure106354	Putative ORF	-	1592334	1592390	18	0.000661783	0.000985081	0	0	0	0	0	0
saure106355	Putative ORF	-	1591941	1592018	25	0.00224524	0.00449048	0	3	0	0	0	0
saure106356	Putative ORF	-	1591647	1591718	23	0.00763968	0.00819199	0	3	0	0	0	0
saure106357	Putative ORF	-	1591416	1591502	28	0.00340238	0.00336	0	3	0	0	0	0
saure106350	Putative ORF	-	1592700	1592789	29	0.008	0.00602167	0	3	0	1	0	0
saure106353	Putative ORF	-	1592454	1592579	41	0.0153269	0.014503	0	3	0	0	0	0
saure137694	Putative ORF	-	770018	770140	40	0.0666202	0.0279908	0	3	0	0	0	0
saure137696	Putative ORF	-	769898	769942	14	0	0	0	0	0	0	0	0
saure137691	Putative ORF	-	770576	770644	22	0	0	0	0	0	0	0	0
saure137693	Putative ORF	-	770189	770266	25	0	0	0	3	0	0	0	0
saure137692	Putative ORF	-	770510	770557	15	0.0023	0.00201494	0	0	0	0	0	0
saure137699	Putative ORF	-	769553	769606	17	0.000142857	0.000285714	0	0	0	0	0	0
saure137698	Putative ORF	-	769679	769729	16	0.00266905	0.0053381	0	0	0	1	0	0
saure135011	Putative ORF	-	1086011	1086052	13	0.00405604	0.00290954	0	0	0	0	0	0
saure135015	Putative ORF	-	1085537	1085656	39	0.0756385	0.0311754	0	3	0	0	0	0
saure134588	Putative ORF	-	1130447	1130500	17	0.0017619	0.00258901	0	0	0	0	0	0
saure143039	Putative ORF	-	144806	144901	31	0.0585129	0.0267372	0	3	0	0	0	0
saure143030	Putative ORF	-	145619	145651	10	0.00616921	0.00354176	0	0	0	1	0	0
saure143036	Putative ORF	-	145181	145288	35	0.0185037	0.0100078	0	3	0	3	0	0
saure143037	Putative ORF	-	145007	145135	42	0.133143	0.0803459	0	3	0	1	0	0
saure143034	Putative ORF	-	145451	145495	14	0.000366667	0.000733333	0	0	0	0	0	0
saure143035	Putative ORF	-	145298	145330	10	0.00211667	0.00153804	0	0	0	0	0	0
saure035066	Putative ORF	+	1299899	1300033	44	0.0412338	0.0160115	0	3	0	0	0	0
saure131039	Putative ORF	-	1567370	1567414	14	0.000428571	0.000857143	0	0	0	0	0	0
saure131033	Putative ORF	-	1567781	1567822	13	0.00774365	0.00866511	0	0	0	0	0	0
saure131036	Putative ORF	-	1567520	1567600	26	0.00158571	0.0021516	0	3	0	0	0	0
saure131035	Putative ORF	-	1567610	1567669	19	0.000487179	0.000660723	0	0	0	2	0	0
saure131034	Putative ORF	-	1567691	1567768	25	0.000133333	0.000266667	0	3	0	0	0	0
saure047844	Putative ORF	+	2777825	2777857	10	0.00101905	0.000851622	0	0	0	0	0	0
saure016072	Putative ORF	+	1851295	1851357	20	0	0	0	0	0	0	0	0
saure016071	Putative ORF	+	1851025	1851132	35	0.00555354	0.00669527	0	3	0	2	0	0
saure022347	Putative ORF	+	2592745	2592777	10	0.00324856	0.00570045	0	0	0	0	0	0
saure016079	Putative ORF	+	1851688	1851792	34	0.0271913	0.0070421	0	3	0	1	0	0
saure052555	Putative ORF	+	523761	523793	10	0.00285348	0.00456092	0	0	0	0	0	0
saure052557	Putative ORF	+	523812	523865	17	0.0008	0.0016	0	0	0	2	0	0
saure081568	Putative ORF	-	1739512	1739601	29	0.000485714	0.000610119	0	3	0	0	0	0
saure138933	Putative ORF	-	630065	630121	18	0	0	0	0	0	0	0	0
saure138932	Putative ORF	-	630164	630202	12	0.000787179	0.00157436	0	0	0	0	0	0
saure138934	Putative ORF	-	629972	630058	28	0.00025	0.0005	0	3	0	0	0	0
saure081562	Putative ORF	-	1739914	1739967	17	0.0145201	0.0177025	0	0	0	0	0	0
saure081567	Putative ORF	-	1739605	1739670	21	0	0	0	0	0	0	0	0
saure005837	Putative ORF	+	665191	665232	13	0	0	0	0	0	1	0	0
saure005839	Putative ORF	+	665332	665412	26	0.0319441	0.0319968	0	3	0	0	0	0
saure083545	Putative ORF	-	1504744	1504782	12	0.0025873	0.00373795	0	0	0	0	0	0
saure083547	Putative ORF	-	1504615	1504653	12	0.00556082	0.0045259	0	0	0	0	0	0
saure083540	Putative ORF	-	1504921	1504956	11	0	0	0	0	0	0	0	0
saure083542	Putative ORF	-	1504864	1504896	10	0.0013	0.00166132	0	0	0	0	0	0
saure083549	Putative ORF	-	1504462	1504518	18	0.000971429	0.00194286	0	0	0	0	0	0
saure062083	Putative ORF	+	1633707	1633847	46	0.0153526	0.00984789	0	3	0	0	0	0
saure062089	Putative ORF	+	1634271	1634306	11	0.00590233	0.00919173	0	0	0	0	0	0
saure062088	Putative ORF	+	1634202	1634261	19	0.00025	0.0005	0	0	0	0	0	0
saure125025	Putative ORF	-	2267201	2267239	12	0.0072925	0.00631346	0	0	0	0	0	0
saure125026	Putative ORF	-	2267129	2267182	17	0.0026735	0.00274939	0	0	0	0	0	0
saure125023	Putative ORF	-	2267258	2267296	12	0.00891273	0.00753988	0	0	0	0	0	0
saure125022	Putative ORF	-	2267384	2267419	11	0	0	0	0	0	0	0	0
saure125029	Putative ORF	-	2266979	2267026	15	0	0	0	0	0	1	0	0
saure078447	Putative ORF	-	2118556	2118618	20	0.000333333	0.000666667	0	0	0	0	0	0
saure078442	Putative ORF	-	2118922	2119014	30	0.000833333	0.00129099	0	3	0	0	0	0
saure078443	Putative ORF	-	2118871	2118903	10	0	0	0	0	0	0	0	0
saure068817	Putative ORF	+	2409948	2409983	11	0	0	0	0	0	0	0	0
saure068811	Putative ORF	+	2409525	2409566	13	0.000507937	0.00101587	0	0	0	0	0	0
saure099511	Putative ORF	-	2429268	2429303	11	0	0	0	0	0	0	0	0
saure099510	Putative ORF	-	2429313	2429345	10	0	0	0	0	0	0	0	0
saure099518	Putative ORF	-	2428932	2429015	27	0.00302381	0.0037462	0	3	0	0	0	0
saure091727	Putative ORF	-	533626	533658	10	0	0	0	0	0	0	0	0
saure091724	Putative ORF	-	533857	533946	29	0.000571429	0.00114286	0	3	0	0	0	0
saure091725	Putative ORF	-	533809	533850	13	0	0	0	0	0	0	0	0
saure091723	Putative ORF	-	533965	534024	19	0.0150742	0.0131838	0	0	0	0	0	0
saure091729	Putative ORF	-	533539	533589	16	0.0017	0.00166132	0	0	0	0	0	0
saure134038	Putative ORF	-	1191662	1191733	23	0.00075	0.0015	0	0	0	0	0	0
saure134039	Putative ORF	-	1191605	1191640	11	0.00118182	0.00236364	0	0	0	1	0	0
saure134034	Putative ORF	-	1192427	1192522	31	0	0	0	3	0	0	0	0
saure134035	Putative ORF	-	1192256	1192330	24	0.00399329	0.00433921	0	3	0	1	0	0
saure134036	Putative ORF	-	1191929	1192198	89	0.249718	0.0644325	1	3	0	0	0	0
saure134037	Putative ORF	-	1191770	1191865	31	0.00585346	0.0064887	0	4	sepid033139	0	0	0
saure134030	Putative ORF	-	1192868	1192948	26	0	0	0	3	0	1	0	0
saure134032	Putative ORF	-	1192742	1192777	11	0	0	0	0	0	0	0	0
saure134033	Putative ORF	-	1192589	1192654	21	0.00116667	0.00145297	0	0	0	0	0	0
saure067956	Putative ORF	+	2312991	2313401	136	0.448904	0.0538642	1	3	0	3	0	0
saure067953	Putative ORF	+	2312676	2312732	18	0	0	0	0	0	0	0	0
saure067958	Putative ORF	+	2313642	2313680	12	0	0	0	0	0	0	0	0
saure067959	Putative ORF	+	2313729	2313785	18	0	0	0	0	0	0	0	0
saure128933	Putative ORF	-	1816853	1816939	28	0.000444444	0.000888889	0	3	0	0	0	0
saure128934	Putative ORF	-	1816718	1816807	29	0.049413	0.0200134	0	3	0	0	0	0
saure128936	Putative ORF	-	1816463	1816498	11	0	0	0	0	0	0	0	0
saure059268	Putative ORF	+	1323825	1323902	25	0	0	0	3	0	0	0	0
saure084628	Putative ORF	-	1348630	1348662	10	0.00279206	0.00464911	0	0	0	0	0	0
saure059264	Putative ORF	+	1323633	1323674	13	0.000222222	0.000444444	0	0	0	0	0	0
saure059263	Putative ORF	+	1323459	1323632	57	0.0567767	0.0228648	0	3	0	0	0	0
saure059262	Putative ORF	+	1323393	1323431	12	0.00227143	0.00325957	0	0	0	0	0	0
saure059260	Putative ORF	+	1323315	1323350	11	0	0	0	0	0	0	0	0
saure022638	Putative ORF	+	2627680	2627715	11	0	0	0	0	0	0	0	0
saure022639	Putative ORF	+	2627893	2627934	13	0	0	0	0	0	0	0	0
saure022632	Putative ORF	+	2626843	2626884	13	0.000333333	0.000666667	0	0	0	0	0	0
saure022631	Putative ORF	+	2626789	2626836	15	0.000333333	0.000666667	0	0	0	0	0	0
saure022636	Putative ORF	+	2627299	2627526	75	0.111917	0.0294603	1	3	0	0	0	0
saure022637	Putative ORF	+	2627557	2627637	26	0.00841816	0.00740373	0	3	0	0	0	0
saure022634	Putative ORF	+	2626981	2627025	14	0.00639127	0.0127825	0	0	0	0	0	0
saure105702	Putative ORF	-	1678569	1678601	10	0.000428571	0.000857143	0	0	0	0	0	0
saure105703	Putative ORF	-	1678380	1678499	39	0.0314847	0.0315317	0	3	0	1	0	0
saure105706	Putative ORF	-	1678290	1678328	12	0	0	0	0	0	0	0	0
saure105707	Putative ORF	-	1678215	1678256	13	0.00274603	0.00549206	0	0	0	0	0	0
saure105708	Putative ORF	-	1678104	1678214	36	0.0129867	0.0115276	0	3	0	1	0	0
saure020098	Putative ORF	+	2319499	2319543	14	0.00400714	0.00358769	0	0	0	0	0	0
saure046298	Putative ORF	+	2597702	2597875	57	0.00815623	0.00459629	0	3	0	0	0	0
saure046293	Putative ORF	+	2597258	2597323	21	0.000515152	0.000674881	0	0	0	2	0	0
saure020092	Putative ORF	+	2319103	2319135	10	0.00726118	0.00547734	0	0	0	0	0	0
saure020093	Putative ORF	+	2319184	2319222	12	0	0	0	0	0	0	0	0
saure046297	Putative ORF	+	2597645	2597698	17	0	0	0	0	0	0	0	0
saure020096	Putative ORF	+	2319325	2319372	15	0.000222222	0.000444444	0	0	0	1	0	0
saure102860	Putative ORF	-	2026659	2026700	13	0	0	0	0	0	1	0	0
saure102866	Putative ORF	-	2026338	2026370	10	0	0	0	0	0	0	0	0
saure102867	Putative ORF	-	2026221	2026316	31	0.00108182	0.00139787	0	3	0	0	0	0
saure102864	Putative ORF	-	2026407	2026472	21	0.00111905	0.000980536	0	0	0	1	0	0
saure102868	Putative ORF	-	2026179	2026211	10	0	0	0	0	0	0	0	0
saure073331	Putative ORF	-	2711911	2711955	14	0.00105253	0.000942948	0	0	0	1	0	0
saure073333	Putative ORF	-	2711539	2711613	24	0.0105904	0.0110758	0	3	0	0	0	0
saure073332	Putative ORF	-	2711842	2711874	10	0.000733333	0.000904311	0	0	0	0	0	0
saure073335	Putative ORF	-	2710906	2710962	18	0.00435836	0.00830633	0	0	0	0	0	0
saure073334	Putative ORF	-	2711302	2711427	41	0.0631998	0.0189022	0	3	0	1	0	0
saure073337	Putative ORF	-	2710612	2710686	24	0.00755794	0.00871568	0	3	0	0	0	0
saure073336	Putative ORF	-	2710828	2710902	24	0.00169444	0.00213076	0	3	0	0	0	0
saure073339	Putative ORF	-	2710051	2710140	29	0.00389149	0.00327022	0	3	0	0	0	0
saure073338	Putative ORF	-	2710153	2710200	15	0.00342778	0.00685556	0	0	0	2	0	0
saure081225	Putative ORF	-	1784878	1784925	15	0	0	0	0	0	0	0	0
saure068388	Putative ORF	+	2358996	2359040	14	0	0	0	0	0	0	0	0
saure068389	SA2981_RS12025	+	2359050	2359739	229	0.98363	0.00791922	1	6	SA2981_RS12025	0	0	0
saure068384	Putative ORF	+	2358768	2358815	15	0.000535714	0.00107143	0	0	0	0	0	0
saure068382	Putative ORF	+	2358525	2358569	14	0.00147143	0.0019502	0	0	0	0	0	0
saure068383	Putative ORF	+	2358609	2358746	45	0.017708	0.0153004	0	3	0	0	0	0
saure092961	Putative ORF	-	383884	383943	19	0.023764	0.0404897	0	0	0	0	0	0
saure019179	Putative ORF	+	2209309	2209404	31	0	0	0	3	0	1	0	0
saure138770	Putative ORF	-	648617	648661	14	0.000444444	0.000888889	0	0	0	0	0	0
saure039107	Putative ORF	+	1769339	1769383	14	0.000333333	0.000666667	0	0	0	1	0	0
saure039100	Putative ORF	+	1768532	1768573	13	0.00156667	0.00134825	0	0	0	0	0	0
saure039101	Putative ORF	+	1768634	1768732	32	0.0128345	0.00527044	0	3	0	0	0	0
saure039102	Putative ORF	+	1768775	1768813	12	0.000641026	0.000786139	0	0	0	1	0	0
saure039108	Putative ORF	+	1769384	1769419	11	0	0	0	0	0	0	0	0
saure039109	Putative ORF	+	1769471	1769503	10	0.0004	0.0008	0	0	0	0	0	0
saure075995	Putative ORF	-	2409082	2409117	11	0.00156667	0.00195391	0	0	0	0	0	0
saure075993	Putative ORF	-	2409499	2409531	10	0.00251919	0.00322419	0	0	0	0	0	0
saure019171	SA2981_RS11210	+	2208574	2208702	42	0.384805	0.0167728	0	6	SA2981_RS11210	0	0	0
saure075991	Putative ORF	-	2410303	2410341	12	0.0054127	0.0108254	0	0	0	0	0	0
saure075990	SA2981_RS12290	-	2410345	2411244	299	0.984201	0.0108387	1	6	SA2981_RS12290	9	0	0
saure019170	Putative ORF	+	2208358	2208456	32	0.0110269	0.0090696	0	3	0	2	0	0
saure031157	Putative ORF	+	804266	804307	13	0	0	0	0	0	0	0	0
saure118798	Putative ORF	-	174495	174533	12	0.0050381	0.00614017	0	0	0	0	0	0
saure118793	Putative ORF	-	174858	174890	10	0	0	0	0	0	0	0	0
saure003688	Putative ORF	+	402853	402894	13	0.00075	0.0015	0	0	0	0	0	0
saure092969	SA2981_RS01720	-	381607	382965	452	0.920466	0.0314513	1	6	SA2981_RS01720	0	0	0
saure092975	Putative ORF	-	380869	381084	71	0.0373615	0.00859638	0	3	0	0	0	0
saure092970	Putative ORF	-	381532	381606	24	0.00125	0.00193649	0	0	0	0	0	0
saure063658	Putative ORF	+	1809744	1809851	35	0.00142857	0.00221313	0	3	0	1	0	0
saure031566	Putative ORF	+	840998	841039	13	0.00027619	0.000338598	0	0	0	0	0	0
saure031158	Putative ORF	+	804332	804370	12	0.000428571	0.000857143	0	0	0	0	0	0
saure088878	Putative ORF	-	853978	854160	60	0.0183949	0.0195384	0	3	0	0	0	0
saure124231	Putative ORF	-	2358983	2359051	22	0	0	0	0	0	0	0	0
saure088879	Putative ORF	-	853774	853830	18	0.00117778	0.00156126	0	0	0	0	0	0
saure124238	Putative ORF	-	2358692	2358733	13	0	0	0	0	0	0	0	0
saure042083	Putative ORF	+	2111852	2111896	14	0.00065	0.000830662	0	0	0	0	0	0
saure042085	Putative ORF	+	2112023	2112055	10	0.00142172	0.00174201	0	0	0	0	0	0
saure042084	Putative ORF	+	2111936	2111980	14	0.00280952	0.00415788	0	0	0	1	0	0
saure088876	Putative ORF	-	854434	854475	13	0.00339921	0.00280285	0	0	0	1	0	0
saure088877	Putative ORF	-	854377	854424	15	0.0165139	0.00470432	0	0	0	0	0	0
saure097457	Putative ORF	-	2669787	2669819	10	0.0101801	0.00567143	0	0	0	0	0	0
saure097454	Putative ORF	-	2670078	2670128	16	0.0135217	0.00854953	0	0	0	0	0	0
saure097453	Putative ORF	-	2670249	2670290	13	0.0719335	0.0411492	0	0	0	0	0	0
saure097450	Putative ORF	-	2670450	2670524	24	0.00376515	0.00502905	0	3	0	0	0	0
saure097459	Putative ORF	-	2669580	2669702	40	0.116705	0.017379	0	3	0	0	0	0
saure109412	Putative ORF	-	1252968	1253048	26	0.00108333	0.00148137	0	3	0	0	0	0
saure109411	Putative ORF	-	1253121	1253219	32	0.00532577	0.00576435	0	3	0	2	0	0
saure109414	Putative ORF	-	1252812	1252856	14	0.000905983	0.00110993	0	0	0	0	0	0
saure109415	Putative ORF	-	1252614	1252745	43	0.000461538	0.000923077	0	3	0	0	0	0
saure139486	Putative ORF	-	560714	560749	11	0	0	0	0	0	0	0	0
saure133013	Putative ORF	-	1303961	1304062	33	0.00365714	0.00415833	0	3	0	2	0	0
saure133012	Putative ORF	-	1304108	1304161	17	0.000285714	0.000571429	0	0	0	0	0	0
saure133011	Putative ORF	-	1304327	1304365	12	0	0	0	0	0	0	0	0
saure133015	Putative ORF	-	1303784	1303837	17	0	0	0	0	0	0	0	0
saure133014	Putative ORF	-	1303865	1303900	11	0.00308089	0.00410176	0	0	0	0	0	0
saure026773	Putative ORF	+	296354	296392	12	0.0122334	0.00782317	0	0	0	0	0	0
saure026772	Putative ORF	+	296297	296329	10	0.00109444	0.00218889	0	0	0	0	0	0
saure026770	Putative ORF	+	296120	296173	17	0	0	0	0	0	0	0	0
saure030965	Putative ORF	+	785534	785566	10	0.00959088	0.00940674	0	0	0	0	0	0
saure030967	Putative ORF	+	785585	785623	12	0	0	0	0	0	0	0	0
saure002558	Putative ORF	+	290764	290859	31	0.00662607	0.00513569	0	3	0	0	0	0
saure111408	Putative ORF	-	1027494	1027565	23	0.00174512	0.00149996	0	3	0	0	0	0
saure111409	Putative ORF	-	1027452	1027484	10	0.00536866	0.00574576	0	0	0	0	0	0
saure111403	Putative ORF	-	1028145	1028183	12	0.000285714	0.000571429	0	0	0	0	0	0
saure111405	Putative ORF	-	1027749	1027874	41	0.00759151	0.0080169	0	3	0	1	0	0
saure111406	Putative ORF	-	1027656	1027691	11	0.0038793	0.00226986	0	0	0	0	0	0
saure094238	Putative ORF	-	239125	239205	26	0.00548564	0.00620907	0	3	0	0	0	0
saure141264	Putative ORF	-	347513	347554	13	0.00331284	0.00341656	0	0	0	2	0	0
saure094235	Putative ORF	-	239260	239301	13	0.00393723	0.00718152	0	0	0	0	0	0
saure141260	Putative ORF	-	348068	348118	16	0	0	0	0	0	1	0	0
saure002111	Putative ORF	+	246985	247080	31	0.00679605	0.00362351	0	3	0	1	0	0
saure002110	Putative ORF	+	246820	246975	51	0.100724	0.032976	0	3	0	0	0	0
saure002113	SA2981_RS01085	+	247150	248067	305	0.801412	0.0526234	1	6	SA2981_RS01085	5	0	0
saure002112	Putative ORF	+	247105	247146	13	0.000694444	0.000904379	0	0	0	0	0	0
saure002115	Putative ORF	+	248167	248217	16	0.00296667	0.00313254	0	0	0	0	0	0
saure095181	Putative ORF	-	126919	126972	17	0.00227778	0.00316423	0	0	0	0	0	0
saure114282	Putative ORF	-	711015	711077	20	0.0012	0.00146969	0	0	0	0	0	0
saure063600	Putative ORF	+	1801941	1802003	20	0.00324921	0.00589333	0	0	0	0	0	0
saure114743	Putative ORF	-	660270	660314	14	0.00503492	0.00793416	0	0	0	0	0	0
saure122483	Putative ORF	-	2552630	2552710	26	0.0194652	0.00966066	0	3	0	0	0	0
saure121425	Putative ORF	-	2674778	2674819	13	0.000652381	0.00130476	0	0	0	0	0	0
saure121424	Putative ORF	-	2674925	2675032	35	0.00282713	0.00269652	0	3	0	0	0	0
saure121427	Putative ORF	-	2674670	2674726	18	0.000428571	0.000857143	0	0	0	0	0	0
saure121421	Putative ORF	-	2675747	2675800	17	0.000709402	0.00107624	0	0	0	0	0	0
saure121422	Putative ORF	-	2675708	2675743	11	0.001	0.00133333	0	0	0	0	0	0
saure129808	Putative ORF	-	1716047	1716103	18	0.0004	0.0008	0	0	0	0	0	0
saure072308	Putative ORF	+	2817021	2817182	53	0.00310794	0.00272088	0	3	0	0	0	0
saure116698	Putative ORF	-	431742	431819	25	0.0009	0.00127083	0	3	0	0	0	0
saure127483	Putative ORF	-	1986044	1986076	10	0.0175805	0.0109826	0	0	0	0	0	0
saure069762	Putative ORF	+	2524704	2524748	14	0	0	0	0	0	0	0	0
saure069765	Putative ORF	+	2524851	2524922	23	0.00153571	0.0012713	0	0	0	0	0	0
saure127484	Putative ORF	-	1985966	1986004	12	0.000571429	0.00114286	0	0	0	0	0	0
saure127487	Putative ORF	-	1985036	1985167	43	0.560717	0.0335456	0	1	psauc082601||lcl|cp000253.1_cds_abd30021.1_618	1	0	0
saure069766	Putative ORF	+	2525001	2525039	12	0.000222222	0.000444444	0	0	0	0	0	0
saure055632	SA2981_RS04625	+	921240	922280	346	0.91878	0.00601832	1	6	SA2981_RS04625	3	0	0
saure055634	Putative ORF	+	922563	922637	24	0.00144444	0.00196733	0	0	0	0	0	0
saure055637	Putative ORF	+	923262	923339	25	0.0026627	0.00346564	0	3	0	1	0	0
saure055638	Putative ORF	+	923412	923474	20	0.00374127	0.00534562	0	0	0	0	0	0
saure055639	Putative ORF	+	923529	923570	13	0.00393355	0.00237088	0	0	0	0	0	0
saure086605	Putative ORF	-	1117465	1117533	22	0.00277778	0.00555556	0	3	0	0	0	0
saure086604	Putative ORF	-	1117723	1117773	16	0	0	0	0	0	0	0	0
saure086607	Putative ORF	-	1117180	1117311	43	0.0879113	0.034825	0	3	0	2	0	0
saure086601	Putative ORF	-	1118644	1118733	29	0.00259365	0.00161611	0	3	0	0	0	0
saure086603	Putative ORF	-	1118209	1118253	14	0.00138095	0.00118952	0	0	0	0	0	0
saure108240	Putative ORF	-	1387785	1387829	14	0.00108571	0.00140437	0	0	0	2	0	0
saure108241	Putative ORF	-	1387716	1387778	20	0.000333333	0.000666667	0	0	0	0	0	0
saure108244	SA2981_RS14655	-	1387227	1387406	59	0.749301	0.0584472	0	6	SA2981_RS14655	0	0	0
saure108245	Putative ORF	-	1387026	1387175	49	0.000888889	0.00114396	0	3	0	0	0	0
saure108246	Putative ORF	-	1386885	1386917	10	0	0	0	0	0	0	0	0
saure108247	Putative ORF	-	1386720	1386833	37	0.00706032	0.0110762	0	3	0	1	0	0
saure108248	Putative ORF	-	1386537	1386599	20	0	0	0	0	0	1	0	0
saure083389	Putative ORF	-	1523737	1523889	50	0.00802933	0.00459601	0	3	0	0	0	0
saure083387	SA2981_RS07450	-	1523956	1524297	113	0.947819	0.017985	1	6	SA2981_RS07450	1	0	0
saure096204	Putative ORF	-	2182	2361	59	0.0607437	0.0424479	0	3	0	0	0	0
saure096206	Putative ORF	-	2026	2082	18	0	0	0	0	0	1	0	0
saure096201	Putative ORF	-	2971	3144	57	0.242984	0.0937055	1	3	0	0	0	0
saure096203	Putative ORF	-	2563	2820	85	0.0878856	0.0551078	1	3	0	0	0	0
saure100074	Putative ORF	-	2359917	2359964	15	0	0	0	0	0	0	0	0
saure085569	Putative ORF	-	1240918	1240983	21	0.000333333	0.000666667	0	0	0	1	0	0
saure085568	Putative ORF	-	1240999	1241073	24	0.000833333	0.00105409	0	0	0	1	0	0
saure085565	Putative ORF	-	1241341	1241373	10	0.0005	0.001	0	0	0	0	0	0
saure085567	Putative ORF	-	1241134	1241184	16	0	0	0	0	0	0	0	0
saure085563	Putative ORF	-	1241470	1241568	32	0.00152381	0.00252895	0	3	0	0	0	0
saure038275	Putative ORF	+	1680278	1680313	11	0.000733333	0.000904311	0	0	0	0	0	0
saure077556	Putative ORF	-	2210572	2210634	20	0.0012	0.00104563	0	0	0	1	0	0
saure077552	SA2981_RS11230	-	2211319	2211732	137	0.932093	0.0313763	1	6	SA2981_RS11230	0	0	0
saure077559	Putative ORF	-	2210350	2210442	30	0.000222222	0.000444444	0	3	0	0	0	0
saure012493	Putative ORF	+	1474603	1474656	17	0.00667857	0.00398465	0	0	0	0	0	0
saure052180	Putative ORF	+	475629	475670	13	0.00630642	0.00491763	0	0	0	0	0	0
saure066804	Putative ORF	+	2183493	2183609	38	0.103314	0.0306607	0	3	0	0	0	0
saure066807	Putative ORF	+	2184090	2184191	33	0.0794459	0.0370216	0	3	0	2	0	0
saure066803	Putative ORF	+	2183382	2183429	15	0.191316	0.0414595	0	0	0	0	0	0
saure066802	Putative ORF	+	2183193	2183255	20	0.000666667	0.00133333	0	0	0	0	0	0
saure066809	Putative ORF	+	2184396	2184470	24	0.0344287	0.0215456	0	3	0	3	0	0
saure066808	Putative ORF	+	2184201	2184302	33	0.0115841	0.011182	0	3	0	0	0	0
saure084866	Putative ORF	-	1324285	1324317	10	0.00231919	0.00371992	0	0	0	0	0	0
saure084865	Putative ORF	-	1324426	1324506	26	0.00133333	0.00266667	0	3	0	0	0	0
saure084863	Putative ORF	-	1324651	1324686	11	0.00183333	0.001542	0	0	0	0	0	0
saure122447	Putative ORF	-	2555699	2555746	15	0	0	0	0	0	0	0	0
saure122444	SA2981_RS13045	-	2555873	2556421	182	0.873035	0.0342648	1	6	SA2981_RS13045	3	0	0
saure122440	SA2981_RS13050	-	2556545	2557240	231	0.939105	0.0186917	1	6	SA2981_RS13050	0	0	0
saure028638	Putative ORF	+	495692	495739	15	0	0	0	0	0	0	0	0
saure136815	Putative ORF	-	873110	873178	22	0.0234704	0.0119963	0	0	0	0	0	0
saure136812	Putative ORF	-	873578	873670	30	0.00762727	0.00558365	0	3	0	0	0	0
saure136813	Putative ORF	-	873275	873463	62	0.0296034	0.00882309	0	3	0	0	0	0
saure064454	Putative ORF	+	1901298	1901330	10	0.00188889	0.00301437	0	0	0	0	0	0
saure136818	Putative ORF	-	872873	872935	20	0.001	0.002	0	0	0	0	0	0
saure069557	Putative ORF	+	2498163	2498405	80	0.0690313	0.0272162	0	3	0	2	0	0
saure069554	Putative ORF	+	2497836	2497880	14	0.00274603	0.00382984	0	0	0	0	0	0
saure117160	Putative ORF	-	369774	369908	44	0.0380063	0.0332829	0	3	0	0	0	0
saure069555	Putative ORF	+	2497929	2497976	15	0.00426667	0.00853333	0	0	0	0	0	0
saure133368	Putative ORF	-	1266290	1266328	12	0.0005	0.001	0	0	0	0	0	0
saure018037	Putative ORF	+	2073112	2073357	81	0.0665031	0.0223366	0	3	0	0	0	0
saure035159	Putative ORF	+	1314140	1314175	11	0.00257619	0.00265612	0	0	0	0	0	0
saure010441	Putative ORF	+	1230808	1230867	19	0.00265325	0.00341081	0	0	0	0	0	0
saure010443	Putative ORF	+	1231231	1231311	26	0.0725069	0.0153474	0	3	0	0	0	0
saure010446	Putative ORF	+	1231876	1231917	13	0.00259921	0.00519841	0	0	0	0	0	0
saure010447	Putative ORF	+	1231969	1232094	41	0.00747244	0.00756376	0	3	0	0	0	0
saure085998	Putative ORF	-	1192174	1192209	11	0	0	0	0	0	0	0	0
saure139954	Putative ORF	-	501254	501313	19	0.0493228	0.0427784	0	0	0	0	0	0
saure139955	Putative ORF	-	500864	500920	18	0.0042196	0.00331906	0	0	0	0	0	0
saure139956	Putative ORF	-	500564	500698	44	0.0132621	0.00594381	0	4	rxyla25869	1	0	0
saure139957	Putative ORF	-	500426	500527	33	0.0140832	0.0143051	0	3	0	0	0	0
saure139950	Putative ORF	-	501839	501901	20	0	0	0	0	0	2	0	0
saure139951	Putative ORF	-	501611	501658	15	0	0	0	0	0	0	0	0
saure139953	Putative ORF	-	501395	501502	35	0.0183348	0.0155458	0	3	0	0	0	0
saure139958	Putative ORF	-	500318	500401	27	0.00110476	0.00220952	0	3	0	0	0	0
saure139959	Putative ORF	-	500207	500287	26	0.00141667	0.00133333	0	3	0	3	0	0
saure118908	Putative ORF	-	159462	159611	49	0.00227619	0.0034414	0	3	0	0	0	0
saure118909	Putative ORF	-	159246	159326	26	0.000222222	0.000444444	0	3	0	0	0	0
saure118907	Putative ORF	-	159705	159812	35	0.0210182	0.0196943	0	3	0	0	0	0
saure118904	Putative ORF	-	160005	160043	12	0.00617835	0.00396025	0	0	0	0	0	0
saure118902	Putative ORF	-	160275	160373	32	0.000835859	0.00103801	0	3	0	0	0	0
saure019003	Putative ORF	+	2188870	2188917	15	0	0	0	0	0	0	0	0
saure019002	Putative ORF	+	2188783	2188845	20	0.0299475	0.0269291	0	0	0	0	0	0
saure019007	Putative ORF	+	2189374	2189421	15	0.0189471	0.0138049	0	0	0	0	0	0
saure082499	Putative ORF	-	1633093	1633143	16	0	0	0	0	0	0	0	0
saure120632	Putative ORF	-	2781962	2782006	14	0	0	0	0	0	0	0	0
saure120636	Putative ORF	-	2781674	2781712	12	0	0	0	0	0	0	0	0
saure120635	Putative ORF	-	2781713	2781811	32	0.0117711	0.0106334	0	3	0	0	0	0
saure120634	Putative ORF	-	2781815	2781880	21	0.000571429	0.00114286	0	0	0	1	0	0
saure117848	Putative ORF	-	289191	289223	10	0.00117619	0.0014509	0	0	0	0	0	0
saure117849	Putative ORF	-	289032	289106	24	0.0401212	0.0234515	0	0	0	0	0	0
saure117846	Putative ORF	-	289317	289391	24	0.000571429	0.00114286	0	3	0	0	0	0
saure117844	Putative ORF	-	289554	289640	28	0	0	0	3	0	1	0	0
saure117843	Putative ORF	-	289686	289721	11	0	0	0	0	0	0	0	0
saure087451	Putative ORF	-	1014397	1014513	38	0.145173	0.0385828	0	3	0	2	0	0
saure087450	Putative ORF	-	1014592	1014657	21	0.0011	0.00151144	0	0	0	2	0	0
saure087457	Putative ORF	-	1014019	1014114	31	0.00510808	0.00403444	0	3	0	0	0	0
saure087455	Putative ORF	-	1014154	1014210	18	0.00134127	0.00268254	0	0	0	0	0	0
saure087454	Putative ORF	-	1014271	1014318	15	0.0036381	0.00727619	0	0	0	0	0	0
saure053123	Putative ORF	+	602820	605681	953	0.971715	0.0127905	1	6	lcl|NC_017340.1_cds_WP_000934467.1_567	17	0	0
saure053126	Putative ORF	+	605994	606029	11	0.00542381	0.00268402	0	0	0	0	0	0
saure053127	Putative ORF	+	606048	610205	1385	0.974133	0.0154483	1	6	lcl|NC_017340.1_cds_WP_000934467.1_567	20	0	0
saure053124	Putative ORF	+	605706	605744	12	0	0	0	0	0	1	0	0
saure129339	Putative ORF	-	1778102	1778134	10	0	0	0	0	0	0	0	0
saure053128	Putative ORF	+	610254	610307	17	0.00106349	0.000905736	0	0	0	0	0	0
saure053129	Putative ORF	+	610503	610553	16	0.000181818	0.000363636	0	0	0	0	0	0
saure007247	Putative ORF	+	842296	842391	31	0.00406667	0.00400222	0	3	0	0	0	0
saure078848	SA2981_RS10510	-	2075758	2075955	65	0.469298	0.145836	1	6	SA2981_RS10510	0	0	0
saure136386	Putative ORF	-	925460	925519	19	0	0	0	0	0	0	0	0
saure136387	Putative ORF	-	925388	925459	23	0	0	0	0	0	0	0	0
saure136381	Putative ORF	-	925844	925900	18	0.000467532	0.000595706	0	0	0	0	0	0
saure082172	Putative ORF	-	1676983	1677015	10	0	0	0	0	0	0	0	0
saure082171	Putative ORF	-	1677022	1677084	20	0.00169841	0.00287367	0	0	0	0	0	0
saure082170	Putative ORF	-	1677091	1677207	38	0.0401811	0.018937	0	3	0	0	0	0
saure082177	Putative ORF	-	1675285	1675362	25	0.0623108	0.0596146	0	3	0	0	0	0
saure082176	Putative ORF	-	1675396	1675524	42	0.0332825	0.0102113	0	3	0	0	0	0
saure082175	Putative ORF	-	1675582	1675701	39	0.122599	0.0463845	1	3	0	0	0	0
saure082174	Putative ORF	-	1676794	1676865	23	0.00215036	0.00204584	0	3	0	0	0	0
saure064931	Putative ORF	+	1956576	1956638	20	0.00562143	0.00987647	0	0	0	0	0	0
saure064930	Putative ORF	+	1956429	1956464	11	0.00197863	0.0015485	0	0	0	0	0	0
saure064938	Putative ORF	+	1957704	1957802	32	0.0433816	0.0240655	0	3	0	0	0	0
saure060602	Putative ORF	+	1481865	1481999	44	0.00194603	0.0034141	0	3	0	0	0	0
saure071027	Putative ORF	+	2662371	2662448	25	0.00564048	0.00947094	0	3	0	2	0	0
saure071026	Putative ORF	+	2662260	2662361	33	0.0006	0.0012	0	3	0	2	0	0
saure071023	Putative ORF	+	2662062	2662136	24	0.00110556	0.00171057	0	0	0	0	0	0
saure071021	Putative ORF	+	2661966	2662028	20	0.00025	0.0005	0	0	0	0	0	0
saure071029	Putative ORF	+	2662866	2662931	21	0.00195369	0.00225034	0	0	0	1	0	0
saure071028	Putative ORF	+	2662656	2662688	10	0.00104762	0.00175997	0	0	0	0	0	0
saure079614	Putative ORF	-	1987333	1987365	10	0.00445166	0.00890332	0	0	0	0	0	0
saure079615	Putative ORF	-	1987210	1987299	29	0.170762	0.084465	0	3	0	0	0	0
saure079612	Putative ORF	-	1987396	1987551	51	0.0463773	0.0234792	0	3	0	0	0	0
saure079618	Putative ORF	-	1987027	1987119	30	0.00355714	0.00367351	0	3	0	0	0	0
saure067653	Putative ORF	+	2282367	2282420	17	0.00160714	0.00156492	0	0	0	1	0	0
saure067652	Putative ORF	+	2282247	2282363	38	0.0100185	0.0115781	0	3	0	4	0	0
saure067651	Putative ORF	+	2281986	2282162	58	0.0208257	0.015222	0	3	0	2	0	0
saure067650	Putative ORF	+	2281788	2281895	35	0.0176031	0.023033	0	3	0	0	0	0
saure067657	Putative ORF	+	2282934	2283023	29	0.012289	0.00654992	0	3	0	0	0	0
saure067654	Putative ORF	+	2282466	2282609	47	0.0277327	0.0170838	0	3	0	0	0	0
saure067659	Putative ORF	+	2283105	2283218	37	0.0127109	0.00698246	0	3	0	2	0	0
saure130777	Putative ORF	-	1598219	1598266	15	0	0	0	0	0	0	0	0
saure130776	Putative ORF	-	1598318	1598350	10	0.0004	0.0008	0	0	0	0	0	0
saure130774	SA2981_RS07845	-	1598582	1599919	445	0.989193	0.00585954	1	6	SA2981_RS07845	0	0	0
saure042587	Putative ORF	+	2171117	2171290	57	0.0433805	0.0364404	0	3	0	0	0	0
saure042585	Putative ORF	+	2170919	2170957	12	0.001	0.00133333	0	0	0	0	0	0
saure042582	Putative ORF	+	2170787	2170855	22	0.00075	0.0015	0	0	0	1	0	0
saure042581	Putative ORF	+	2170712	2170780	22	0	0	0	0	0	0	0	0
saure042588	Putative ORF	+	2171366	2171473	35	0.0109522	0.0085813	0	3	0	1	0	0
saure034168	Putative ORF	+	1182785	1182850	21	0.00223333	0.00232283	0	0	0	0	0	0
saure034164	Putative ORF	+	1182515	1182583	22	0.0222875	0.0110805	0	0	0	0	0	0
saure034167	Putative ORF	+	1182659	1182703	14	0	0	0	0	0	0	0	0
saure113123	Putative ORF	-	845244	845300	18	0.000222222	0.000444444	0	0	0	1	0	0
saure113129	Putative ORF	-	844434	844469	11	0.00417641	0.0029678	0	0	0	0	0	0
saure113128	Putative ORF	-	844479	844514	11	0.00075	0.0015	0	0	0	0	0	0
saure021000	Putative ORF	+	2438278	2438319	13	0	0	0	0	0	0	0	0
saure021001	Putative ORF	+	2438323	2438451	42	0.0756633	0.0212119	0	3	0	1	0	0
saure021004	Putative ORF	+	2438557	2438631	24	0.000222222	0.000444444	0	3	0	2	0	0
saure021005	Putative ORF	+	2438776	2438838	20	0.00180952	0.00361905	0	0	0	0	0	0
saure021007	Putative ORF	+	2439265	2439462	65	0.0329695	0.0130405	0	3	0	0	0	0
saure132198	Putative ORF	-	1402787	1402837	16	0.00379206	0.00352827	0	0	0	0	0	0
saure132195	Putative ORF	-	1403108	1403143	11	0.000857143	0.00114286	0	0	0	0	0	0
saure132194	Putative ORF	-	1403165	1403197	10	0.0012381	0.00152381	0	0	0	0	0	0
saure132196	Putative ORF	-	1402886	1403086	66	0.0107652	0.00630304	0	3	0	0	0	0
saure132190	Putative ORF	-	1403468	1403548	26	0.000857143	0.00171429	0	3	0	0	0	0
saure026869	Putative ORF	+	308207	308263	18	0.00443231	0.00289751	0	0	0	0	0	0
saure031698	SA2981_RS04130	+	856910	857131	73	0.626436	0.16518	1	6	SA2981_RS04130	0	0	0
saure031699	Putative ORF	+	857225	857341	38	0.0255889	0.0279692	0	3	0	0	0	0
saure092462	Putative ORF	-	451042	451095	17	0	0	0	0	0	1	0	0
saure092463	Putative ORF	-	450952	451026	24	0.000571429	0.00114286	0	3	0	0	0	0
saure092464	Putative ORF	-	450853	450888	11	0	0	0	0	0	0	0	0
saure092467	Putative ORF	-	450658	450708	16	0.00126863	0.00129343	0	0	0	0	0	0
saure092468	Putative ORF	-	450448	450600	50	0.00351984	0.00454997	0	3	0	0	0	0
saure031691	Putative ORF	+	856037	856102	21	0.014405	0.0117299	0	0	0	0	0	0
saure031693	Putative ORF	+	856262	856330	22	0.00101099	0.00202198	0	0	0	0	0	0
saure031695	Putative ORF	+	856430	856603	57	0.104029	0.0607551	0	3	0	0	0	0
saure099330	Putative ORF	-	2446551	2446616	21	0	0	0	0	0	0	0	0
saure049051	Putative ORF	+	113478	113531	17	0	0	0	0	0	0	0	0
saure049053	Putative ORF	+	113628	113663	11	0.0313961	0.0180175	0	0	0	0	0	0
saure049052	Putative ORF	+	113577	113618	13	0.00155556	0.00311111	0	0	0	2	0	0
saure049055	Putative ORF	+	113793	113846	17	0.00327229	0.00613642	0	0	0	0	0	0
saure049056	Putative ORF	+	113850	113897	15	0	0	0	0	0	0	0	0
saure034403	Putative ORF	+	1213361	1213393	10	0.000571429	0.00114286	0	0	0	0	0	0
saure004594	Putative ORF	+	529039	529080	13	0	0	0	0	0	2	0	0
saure070645	Putative ORF	+	2624019	2624099	26	0	0	0	3	0	2	0	0
saure082401	Putative ORF	-	1645852	1645884	10	0.00705411	0.00968688	0	0	0	0	0	0
saure082409	Putative ORF	-	1645525	1645575	16	0	0	0	0	0	0	0	0
saure070643	Putative ORF	+	2623914	2623964	16	0.000285714	0.000571429	0	0	0	2	0	0
saure078090	Putative ORF	-	2157514	2157561	15	0.010976	0.00810334	0	0	0	0	0	0
saure051238	Putative ORF	+	371964	372002	12	0.0004	0.0008	0	0	0	0	0	0
saure051231	Putative ORF	+	371292	371333	13	0.000333333	0.000666667	0	0	0	0	0	0
saure051233	Putative ORF	+	371499	371558	19	0.00549554	0.00381322	0	0	0	0	0	0
saure051234	Putative ORF	+	371562	371609	15	0	0	0	0	0	0	0	0
saure051235	Putative ORF	+	371643	371741	32	0.0299428	0.0261341	0	3	0	0	0	0
saure051236	Putative ORF	+	371826	371864	12	0.000761905	0.00152381	0	0	0	0	0	0
saure051237	Putative ORF	+	371868	371951	27	0.0020881	0.00176273	0	3	0	0	0	0
saure052150	Putative ORF	+	472053	472103	16	0	0	0	0	0	1	0	0
saure052157	Putative ORF	+	472725	472760	11	0.00986688	0.0108137	0	0	0	0	0	0
saure109992	Putative ORF	-	1191621	1191668	15	0.00417778	0.00835556	0	0	0	0	0	0
saure029118	Putative ORF	+	546266	546349	27	0.00245743	0.00301512	0	3	0	0	0	0
saure029115	Putative ORF	+	546164	546211	15	0.000555556	0.00111111	0	0	0	0	0	0
saure029110	Putative ORF	+	545894	545983	29	0.0017726	0.00250531	0	3	0	0	0	0
saure029111	Putative ORF	+	545984	546031	15	0.0005	0.001	0	0	0	0	0	0
saure065988	Putative ORF	+	2076297	2076335	12	0	0	0	0	0	0	0	0
saure065981	SA2981_RS10505	+	2075382	2075771	129	0.8852	0.0185544	1	6	SA2981_RS10505	0	0	0
saure065980	Putative ORF	+	2075328	2075360	10	0	0	0	0	0	1	0	0
saure065982	Putative ORF	+	2075955	2076005	16	0.00025	0.0005	0	0	0	2	0	0
saure065987	Putative ORF	+	2076234	2076266	10	0	0	0	0	0	0	0	0
saure113632	Putative ORF	-	782322	782354	10	0	0	0	0	0	0	0	0
saure036248	Putative ORF	+	1453265	1453591	108	0.328929	0.0484648	0	3	0	1	0	0
saure140829	Putative ORF	-	398171	398242	23	0.00115385	0.00144138	0	0	0	0	0	0
saure062404	Putative ORF	+	1669209	1669265	18	0	0	0	0	0	0	0	0
saure062402	Putative ORF	+	1669155	1669190	11	0.000333333	0.000666667	0	0	0	0	0	0
saure030473	Putative ORF	+	724238	724270	10	0.00299237	0.00457505	0	0	0	1	0	0
saure030472	Putative ORF	+	724169	724225	18	0.00125	0.0017873	0	0	0	0	0	0
saure057689	Putative ORF	+	1139262	1139318	18	0.003163	0.00200189	0	0	0	0	0	0
saure030470	Putative ORF	+	723908	723946	12	0.000959402	0.00117526	0	0	0	1	0	0
saure030477	Putative ORF	+	724448	724504	18	0.00105861	0.00211722	0	0	0	0	0	0
saure030476	Putative ORF	+	724340	724414	24	0.00609267	0.00960236	0	0	0	0	0	0
saure030479	SA2981_RS03470	+	725102	725497	131	0.975731	0.00689875	1	6	SA2981_RS03470	0	0	0
saure030478	SA2981_RS03465	+	724580	725035	151	0.827483	0.0460027	1	6	SA2981_RS03465	5	0	0
saure057687	Putative ORF	+	1138995	1139036	13	0.00131667	0.00135031	0	0	0	0	0	0
saure057685	Putative ORF	+	1138611	1138673	20	0	0	0	0	0	0	0	0
saure057684	Putative ORF	+	1138392	1138457	21	0.0225227	0.0174005	0	0	0	0	0	0
saure078042	Putative ORF	-	2161096	2161146	16	0	0	0	0	0	0	0	0
saure131990	Putative ORF	-	1424330	1424407	25	0.0582596	0.0264153	0	3	0	0	0	0
saure131993	Putative ORF	-	1423799	1423882	27	0.00280159	0.00277604	0	3	0	0	0	0
saure131994	Putative ORF	-	1423727	1423771	14	0.000285714	0.000571429	0	0	0	0	0	0
saure131996	Putative ORF	-	1423037	1423069	10	0.00230556	0.00222846	0	0	0	0	0	0
saure134781	Putative ORF	-	1112348	1112440	30	0.00211178	0.00191732	0	3	0	2	0	0
saure071115	Putative ORF	+	2671743	2671781	12	0.0004	0.0008	0	0	0	0	0	0
saure071114	Putative ORF	+	2671692	2671724	10	0	0	0	0	0	0	0	0
saure071119	Putative ORF	+	2671983	2672078	31	0.00286667	0.00479629	0	3	0	0	0	0
saure137761	Putative ORF	-	762710	762775	21	0	0	0	0	0	0	0	0
saure137767	Putative ORF	-	762284	762409	41	0.0205786	0.0165269	0	3	0	0	0	0
saure137766	Putative ORF	-	762434	762514	26	0.00317857	0.00452938	0	3	0	0	0	0
saure077797	Putative ORF	-	2181853	2181903	16	0.00592554	0.00808239	0	0	0	0	0	0
saure077795	Putative ORF	-	2182015	2182047	10	0	0	0	0	0	0	0	0
saure077793	Putative ORF	-	2182075	2182107	10	0.0122555	0.00971535	0	0	0	0	0	0
saure077792	Putative ORF	-	2182114	2182149	11	0.00127879	0.00159411	0	0	0	0	0	0
saure077790	Putative ORF	-	2183317	2183349	10	0.00354444	0.00298647	0	0	0	0	0	0
saure130565	Putative ORF	-	1625711	1625770	19	0.000785714	0.0010202	0	0	0	0	0	0
saure043574	Putative ORF	+	2275160	2275273	37	0.00423968	0.00594874	0	3	0	0	0	0
saure043575	Putative ORF	+	2275418	2275453	11	0.00126299	0.00133047	0	0	0	0	0	0
saure043570	Putative ORF	+	2274791	2274850	19	0	0	0	0	0	0	0	0
saure043573	Putative ORF	+	2274989	2275120	43	0.00389621	0.00353821	0	3	0	0	0	0
saure016187	Putative ORF	+	1866289	1866321	10	0.00266905	0.00288334	0	0	0	0	0	0
saure016186	Putative ORF	+	1866205	1866249	14	0	0	0	0	0	0	0	0
saure016185	Putative ORF	+	1866097	1866198	33	0.00239286	0.00254926	0	3	0	0	0	0
saure016180	Putative ORF	+	1865809	1865916	35	0.00188889	0.00377778	0	3	0	0	0	0
saure125763	Putative ORF	-	2196578	2196634	18	0.001	0.00133333	0	0	0	0	0	0
saure125765	Putative ORF	-	2196488	2196523	11	0.00244206	0.00488413	0	0	0	0	0	0
saure011860	Putative ORF	+	1396120	1396155	11	0	0	0	0	0	0	0	0
saure011863	SA2981_RS06950	+	1396354	1396521	55	0.728661	0.068643	1	6	SA2981_RS06950	0	0	0
saure011866	Putative ORF	+	1397548	1397646	32	0.0576933	0.013368	0	3	0	0	0	0
saure056485	Putative ORF	+	1013226	1013357	43	0.120855	0.0427344	0	3	0	1	0	0
saure056481	Putative ORF	+	1013043	1013081	12	0	0	0	0	0	1	0	0
saure138806	Putative ORF	-	644210	644347	45	0.00463586	0.0047005	0	3	0	3	0	0
saure138801	Putative ORF	-	644957	645262	101	0.286118	0.074798	1	3	0	2	0	0
saure138800	Putative ORF	-	645560	645682	40	0.0160387	0.0128374	0	3	0	0	0	0
saure138803	Putative ORF	-	644654	644689	11	0.0011094	0.00135874	0	0	0	0	0	0
saure037195	Putative ORF	+	1560182	1560229	15	0	0	0	0	0	0	0	0
saure138809	Putative ORF	-	644126	644161	11	0.00357778	0.00715556	0	0	0	1	0	0
saure037194	Putative ORF	+	1559999	1560100	33	0.0023374	0.00163564	0	3	0	2	0	0
saure037196	Putative ORF	+	1560350	1560421	23	0.000181818	0.000363636	0	0	0	0	0	0
saure012748	Putative ORF	+	1491880	1491915	11	0	0	0	0	0	0	0	0
saure065613	Putative ORF	+	2033202	2033351	49	0.00268831	0.00261855	0	3	0	0	0	0
saure065615	Putative ORF	+	2033388	2033480	30	0.0005	0.001	0	3	0	3	0	0
saure065616	Putative ORF	+	2033496	2033615	39	0.00982522	0.00339319	0	3	0	0	0	0
saure062397	Putative ORF	+	1668855	1668923	22	0	0	0	0	0	0	0	0
saure062393	Putative ORF	+	1668249	1668287	12	0.00103571	0.00207143	0	0	0	0	0	0
saure062392	Putative ORF	+	1668018	1668224	68	0.0811457	0.0269628	0	3	0	0	0	0
saure004874	Putative ORF	+	557644	557691	15	0	0	0	0	0	0	0	0
saure078538	Putative ORF	-	2108098	2108142	14	0	0	0	0	0	0	0	0
saure078532	Putative ORF	-	2108401	2108451	16	0	0	0	0	0	0	0	0
saure078537	Putative ORF	-	2108146	2108202	18	0.00575586	0.00622164	0	0	0	0	0	0
saure078534	Putative ORF	-	2108314	2108352	12	0.0126694	0.0122362	0	0	0	1	0	0
saure116918	Putative ORF	-	399774	399899	41	0.0109602	0.00802694	0	3	0	0	0	0
saure116913	Putative ORF	-	400020	400073	17	0	0	0	0	0	1	0	0
saure116912	Putative ORF	-	400080	400184	34	0.00381154	0.00514885	0	3	0	0	0	0
saure116910	Putative ORF	-	400272	400328	18	0	0	0	0	0	1	0	0
saure032864	Putative ORF	+	1016873	1016959	28	0.0203128	0.02841	0	3	0	0	0	0
saure099464	Putative ORF	-	2432364	2432405	13	0	0	0	0	0	0	0	0
saure099460	Putative ORF	-	2432577	2432621	14	0.00576667	0.00513431	0	0	0	0	0	0
saure091616	Putative ORF	-	545743	545832	29	0.00136905	0.0027381	0	3	0	0	0	0
saure099468	Putative ORF	-	2432154	2432201	15	0.00131667	0.00126535	0	0	0	0	0	0
saure027691	Putative ORF	+	403085	403144	19	0	0	0	0	0	0	0	0
saure027690	Putative ORF	+	402986	403021	11	0.00517058	0.00461189	0	0	0	0	0	0
saure027694	Putative ORF	+	403283	403324	13	0	0	0	0	0	0	0	0
saure027699	Putative ORF	+	403466	403504	12	0.0283901	0.0383339	0	0	0	0	0	0
saure134320	Putative ORF	-	1161602	1161775	57	0.0943228	0.0473924	0	3	0	2	0	0
saure134321	Putative ORF	-	1161323	1161445	40	0.00327821	0.00283216	0	3	0	0	0	0
saure134322	Putative ORF	-	1161260	1161310	16	0	0	0	0	0	0	0	0
saure134325	Putative ORF	-	1160930	1161022	30	0.00342254	0.00465453	0	3	0	0	0	0
saure134327	Putative ORF	-	1160756	1160833	25	0.00218175	0.00345153	0	3	0	0	0	0
saure134329	Putative ORF	-	1160687	1160731	14	0.0005	0.001	0	0	0	0	0	0
saure063259	Putative ORF	+	1766085	1766180	31	0.00109444	0.00218889	0	3	0	0	0	0
saure063253	Putative ORF	+	1765470	1765511	13	0	0	0	0	0	0	0	0
saure063252	Putative ORF	+	1765338	1765463	41	0.00648309	0.00515409	0	3	0	0	0	0
saure063256	Putative ORF	+	1765626	1765691	21	0	0	0	0	0	1	0	0
saure022928	Putative ORF	+	2666029	2666109	26	0.00522937	0.00604593	0	3	0	0	0	0
saure022926	SA2981_RS13565	+	2665735	2665965	76	0.741036	0.0373844	1	6	SA2981_RS13565	4	0	0
saure022924	Putative ORF	+	2665531	2665584	17	0.0002	0.0004	0	0	0	0	0	0
saure022925	Putative ORF	+	2665663	2665713	16	0.0005	0.001	0	0	0	0	0	0
saure022923	SA2981_RS14935	+	2665015	2665515	166	0.508729	0.025768	1	6	SA2981_RS14935	1	0	0
saure022920	Putative ORF	+	2664844	2664888	14	0.00177951	0.00267368	0	0	0	0	0	0
saure066187	Putative ORF	+	2105448	2105492	14	0.000733333	0.00146667	0	0	0	0	0	0
saure016135	Putative ORF	+	1859371	1859403	10	0	0	0	0	0	0	0	0
saure088017	Putative ORF	-	949672	949704	10	0.00449905	0.00819023	0	0	0	0	0	0
saure088014	Putative ORF	-	949780	949836	18	0	0	0	0	0	1	0	0
saure088012	Putative ORF	-	950347	950409	20	0	0	0	0	0	0	0	0
saure088013	SA2981_RS04795	-	949855	950283	142	0.880612	0.0251214	1	6	SA2981_RS04795	0	0	0
saure088010	Putative ORF	-	950506	950547	13	0.0118722	0.00935634	0	0	0	0	0	0
saure088011	Putative ORF	-	950440	950505	21	0.000733333	0.00146667	0	0	0	0	0	0
saure088018	Putative ORF	-	949633	949665	10	0.000666667	0.00133333	0	0	0	0	0	0
saure005258	Putative ORF	+	606988	607059	23	0	0	0	0	0	0	0	0
saure005257	Putative ORF	+	606895	606966	23	0.00240556	0.00421401	0	0	0	0	0	0
saure005256	Putative ORF	+	606826	606879	17	0	0	0	0	0	1	0	0
saure005254	Putative ORF	+	606613	606732	39	0.0192434	0.0128509	0	3	0	3	0	0
saure005252	Putative ORF	+	606550	606585	11	0	0	0	0	0	0	0	0
saure005251	Putative ORF	+	606391	606480	29	0.00520765	0.00475707	0	3	0	3	0	0
saure005250	Putative ORF	+	606313	606381	22	0.00546667	0.0069687	0	0	0	0	0	0
saure048355	Putative ORF	+	23661	23717	18	0	0	0	0	0	0	0	0
saure048357	Putative ORF	+	23805	23840	11	0.00266496	0.00286008	0	0	0	0	0	0
saure048350	Putative ORF	+	23409	23450	13	0.001	0.00133333	0	0	0	0	0	0
saure048352	Putative ORF	+	23556	23588	10	0.000333333	0.000666667	0	0	0	0	0	0
saure040162	Putative ORF	+	1880504	1880635	43	0.00155476	0.00198509	0	3	0	3	0	0
saure040160	Putative ORF	+	1880393	1880458	21	0.00193297	0.00169042	0	0	0	0	0	0
saure048359	Putative ORF	+	24111	24155	14	0	0	0	0	0	0	0	0
saure040167	SA2981_RS09245	+	1881059	1881331	90	0.903972	0.147413	1	6	SA2981_RS09245	0	0	0
saure040164	Putative ORF	+	1880741	1880782	13	0.00266905	0.00274771	0	0	0	0	0	0
saure119867	Putative ORF	-	51282	51314	10	0.0005	0.001	0	0	0	0	0	0
saure138497	Putative ORF	-	681101	681169	22	0	0	0	0	0	0	0	0
saure045666	Putative ORF	+	2521763	2521819	18	0	0	0	0	0	1	0	0
saure045667	Putative ORF	+	2521886	2521924	12	0.000824675	0.0012456	0	0	0	0	0	0
saure045662	Putative ORF	+	2521058	2521162	34	0.00352785	0.0039242	0	3	0	0	0	0
saure045660	Putative ORF	+	2520842	2520874	10	0.00287063	0.00574126	0	0	0	0	0	0
saure045661	Putative ORF	+	2520911	2520982	23	0	0	0	0	0	0	0	0
saure126774	Putative ORF	-	2077406	2077441	11	0.00025	0.0005	0	0	0	0	0	0
saure126775	Putative ORF	-	2077349	2077402	17	0.00227143	0.00200858	0	0	0	0	0	0
saure126776	Putative ORF	-	2077193	2077240	15	0	0	0	0	0	0	0	0
saure073206	Putative ORF	-	2728102	2728152	16	0	0	0	0	0	1	0	0
saure126773	Putative ORF	-	2077583	2077642	19	0.000955556	0.00142222	0	0	0	0	0	0
saure000379	Putative ORF	+	52213	52245	10	0	0	0	0	0	0	0	0
saure000377	Putative ORF	+	52090	52146	18	0	0	0	0	0	0	0	0
saure000376	Putative ORF	+	51961	52056	31	0.00557641	0.00213264	0	3	0	0	0	0
saure000375	Putative ORF	+	51658	51876	72	0.229144	0.0584019	1	3	0	0	0	0
saure000372	Putative ORF	+	51319	51369	16	0.00468431	0.00531659	0	0	0	0	0	0
saure120464	Putative ORF	-	2802929	2803012	27	0.0176804	0.00998463	0	3	0	0	0	0
saure120462	Putative ORF	-	2803103	2803303	66	0.120868	0.0576817	0	3	0	0	0	0
saure123614	Putative ORF	-	2415692	2415736	14	0.000333333	0.000666667	0	0	0	0	0	0
saure123615	Putative ORF	-	2415611	2415658	15	0	0	0	0	0	0	0	0
saure039032	Putative ORF	+	1759859	1759894	11	0.00159286	0.00140928	0	0	0	0	0	0
saure123618	Putative ORF	-	2415500	2415538	12	0.00617526	0.00400872	0	0	0	0	0	0
saure039037	Putative ORF	+	1760303	1760422	39	0.0491544	0.0135436	0	3	0	0	0	0
saure139652	Putative ORF	-	537203	537319	38	0.00456288	0.00532561	0	3	0	1	0	0
saure139651	Putative ORF	-	537335	537382	15	0	0	0	0	0	0	0	0
saure139655	Putative ORF	-	537035	537073	12	0.00153535	0.00227342	0	0	0	0	0	0
saure040939	Putative ORF	+	1975346	1975381	11	0.00853969	0.00794083	0	0	0	0	0	0
saure040938	Putative ORF	+	1975247	1975294	15	0.0163871	0.00933262	0	0	0	0	0	0
saure023523	Putative ORF	+	2735425	2735466	13	0.0004	0.0008	0	0	0	0	0	0
saure023524	Putative ORF	+	2735500	2735550	16	0	0	0	0	0	0	0	0
saure023527	Putative ORF	+	2735881	2735925	14	0.008887	0.0116809	0	0	0	0	0	0
saure023526	Putative ORF	+	2735749	2735829	26	0	0	0	3	0	0	0	0
saure006906	SA2981_RS03820	+	792601	793737	378	0.98376	0.0102035	1	6	SA2981_RS03820	5	0	0
saure006904	Putative ORF	+	792373	792429	18	0.0251504	0.0167462	0	0	0	0	0	0
saure015317	Putative ORF	+	1760170	1760247	25	0.00649621	0.00595254	0	3	0	2	0	0
saure015315	Putative ORF	+	1759957	1760043	28	0.0147985	0.00694861	0	3	0	2	0	0
saure006909	Putative ORF	+	793918	794055	45	0.00327778	0.00388948	0	3	0	0	0	0
saure015311	Putative ORF	+	1759486	1759560	24	0.00781502	0.00836381	0	0	0	0	0	0
saure026001	Putative ORF	+	209636	209683	15	0.00316667	0.0031798	0	0	0	0	0	0
saure021716	Putative ORF	+	2515378	2515473	31	0.000222222	0.000444444	0	3	0	0	0	0
saure017661	Putative ORF	+	2032192	2032248	18	0	0	0	0	0	0	0	0
saure021718	Putative ORF	+	2515534	2515584	16	0	0	0	0	0	0	0	0
saure017668	Putative ORF	+	2033014	2033064	16	0.00792096	0.0046753	0	0	0	0	0	0
saure109709	Putative ORF	-	1221225	1221260	11	0.00108571	0.00155865	0	0	0	0	0	0
saure109706	Putative ORF	-	1221516	1221668	50	0.0526002	0.0357893	0	3	0	2	0	0
saure109702	Putative ORF	-	1221894	1221926	10	0	0	0	0	0	0	0	0
saure109701	Putative ORF	-	1221936	1221983	15	0.00183263	0.00239505	0	0	0	0	0	0
saure094732	Putative ORF	-	177994	178083	29	0.00718434	0.00704924	0	3	0	0	0	0
saure098672	Putative ORF	-	2522286	2522318	10	0.00263553	0.00198143	0	0	0	0	0	0
saure098670	Putative ORF	-	2522715	2522765	16	0.00134829	0.00111141	0	0	0	0	0	0
saure098677	Putative ORF	-	2521143	2521175	10	0	0	0	0	0	0	0	0
saure098674	Putative ORF	-	2522100	2522210	36	0.00346392	0.00346277	0	3	0	0	0	0
saure090442	Putative ORF	-	682498	682545	15	0.0119734	0.00703143	0	0	0	0	0	0
saure090443	Putative ORF	-	682363	682416	17	0	0	0	0	0	0	0	0
saure090445	Putative ORF	-	682264	682320	18	0.000507937	0.00101587	0	0	0	1	0	0
saure055313	Putative ORF	+	879153	879188	11	0.00116667	0.00145297	0	0	0	0	0	0
saure135796	Putative ORF	-	991328	991369	13	0	0	0	0	0	0	0	0
saure142848	Putative ORF	-	165986	166117	43	0.00110623	0.00159707	0	3	0	1	0	0
saure142849	Putative ORF	-	165902	165982	26	0	0	0	0	0	0	0	0
saure142844	Putative ORF	-	166226	166270	14	0	0	0	0	0	0	0	0
saure132426	Putative ORF	-	1374524	1374562	12	0	0	0	0	0	0	0	0
saure142842	Putative ORF	-	166505	166558	17	0.00103333	0.00206667	0	0	0	0	0	0
saure095968	Putative ORF	-	25981	26016	11	0	0	0	0	0	0	0	0
saure095969	Putative ORF	-	25885	25944	19	0	0	0	0	0	0	0	0
saure095960	Putative ORF	-	26581	26619	12	0.000166667	0.000333333	0	0	0	0	0	0
saure095962	Putative ORF	-	26371	26403	10	0.00143896	0.00120622	0	0	0	1	0	0
saure095963	Putative ORF	-	26239	26328	29	0.140527	0.0544039	0	3	0	0	0	0
saure041518	Putative ORF	+	2044415	2044450	11	0.00351667	0.00586383	0	0	0	0	0	0
saure041519	Putative ORF	+	2044487	2044588	33	0.00623813	0.00575013	0	3	0	0	0	0
saure041516	Putative ORF	+	2043920	2043973	17	0.000363636	0.000727273	0	0	0	0	0	0
saure041517	Putative ORF	+	2044250	2044327	25	0.000444444	0.000544331	0	3	0	3	0	0
saure041512	Putative ORF	+	2043284	2043433	49	0.00274144	0.00325297	0	3	0	0	0	0
saure041513	Putative ORF	+	2043470	2043523	17	0	0	0	0	0	1	0	0
saure144031	Putative ORF	-	23783	23875	30	0.00909588	0.0070192	0	3	0	0	0	0
saure144038	Putative ORF	-	23066	23116	16	0	0	0	0	0	0	0	0
saure040019	Putative ORF	+	1862840	1862917	25	0.00209066	0.00160824	0	3	0	0	0	0
saure141783	Putative ORF	-	286067	286123	18	0	0	0	0	0	1	0	0
saure141780	Putative ORF	-	286463	286501	12	0.0425374	0.0217505	0	0	0	0	0	0
saure141781	Putative ORF	-	286226	286462	78	0.170441	0.0677405	1	3	0	0	0	0
saure141786	Putative ORF	-	285641	285784	47	0.00136602	0.00128144	0	3	0	2	0	0
saure141787	Putative ORF	-	285470	285526	18	0	0	0	0	0	0	0	0
saure141784	Putative ORF	-	285980	286042	20	0.014176	0.011267	0	0	0	2	0	0
saure141785	Putative ORF	-	285797	285829	10	0.00137222	0.00223079	0	0	0	1	0	0
saure141789	Putative ORF	-	285338	285382	14	0.00180909	0.00196698	0	0	0	0	0	0
saure040017	Putative ORF	+	1862681	1862749	22	0.004372	0.00455453	0	0	0	0	0	0
saure047175	Putative ORF	+	2695985	2696053	22	0.00025	0.0005	0	0	0	1	0	0
saure047177	Putative ORF	+	2696096	2696140	14	0	0	0	0	0	0	0	0
saure047171	Putative ORF	+	2695628	2695675	15	0.000857143	0.00171429	0	0	0	2	0	0
saure047179	Putative ORF	+	2696315	2696407	30	0.00858131	0.0063595	0	3	0	0	0	0
saure002064	Putative ORF	+	241006	241056	16	0	0	0	0	0	0	0	0
saure002066	Putative ORF	+	241096	241176	26	0.00222857	0.00284799	0	3	0	0	0	0
saure002060	Putative ORF	+	240664	240708	14	0.0002	0.0004	0	0	0	1	0	0
saure002063	Putative ORF	+	240880	241002	40	0.0970845	0.0395982	0	3	0	0	0	0
saure002062	Putative ORF	+	240748	240783	11	0.00384341	0.00264531	0	0	0	0	0	0
saure002069	Putative ORF	+	241255	241443	62	0.00681499	0.00540508	0	3	0	0	0	0
saure072053	Putative ORF	+	2788359	2788439	26	0.00137662	0.0021127	0	3	0	0	0	0
saure121363	Putative ORF	-	2681213	2681248	11	0.00075	0.0015	0	0	0	0	0	0
saure121360	Putative ORF	-	2681318	2681380	20	0.00937017	0.00678398	0	0	0	0	0	0
saure072057	Putative ORF	+	2788878	2788949	23	0.0154822	0.0107418	0	0	0	0	0	0
saure121367	Putative ORF	-	2681018	2681062	14	0.0295083	0.0388929	0	0	0	0	0	0
saure072055	Putative ORF	+	2788578	2788622	14	0.00420586	0.00298211	0	0	0	0	0	0
saure121365	Putative ORF	-	2681114	2681176	20	0	0	0	0	0	2	0	0
saure121369	Putative ORF	-	2680847	2680891	14	0.00768535	0.00604777	0	0	0	0	0	0
saure124859	Putative ORF	-	2288768	2288803	11	0.00127778	0.00183922	0	0	0	1	0	0
saure124858	Putative ORF	-	2288807	2288926	39	0.00188268	0.00173303	0	3	0	0	0	0
saure124857	Putative ORF	-	2288969	2289094	41	0.00336291	0.0032298	0	3	0	0	0	0
saure124855	Putative ORF	-	2289305	2289379	24	0.0004	0.0008	0	3	0	0	0	0
saure124854	Putative ORF	-	2289425	2289457	10	0.000533333	0.00106667	0	0	0	0	0	0
saure124853	Putative ORF	-	2289710	2289754	14	0.000333333	0.000666667	0	0	0	0	0	0
saure001744	Putative ORF	+	201463	201498	11	0.000678571	0.000877729	0	0	0	0	0	0
saure001746	Putative ORF	+	201616	201657	13	0.00128571	0.00257143	0	0	0	0	0	0
saure001742	Putative ORF	+	201250	201291	13	0.001	0.002	0	0	0	0	0	0
saure109277	Putative ORF	-	1270266	1270379	37	0.0537736	0.0166693	0	3	0	0	0	0
saure109275	Putative ORF	-	1270506	1270541	11	0.0005	0.001	0	0	0	0	0	0
saure109272	Putative ORF	-	1270893	1270928	11	0	0	0	0	0	0	0	0
saure109273	Putative ORF	-	1270758	1270796	12	0.000571429	0.00114286	0	0	0	1	0	0
saure109270	Putative ORF	-	1271058	1271099	13	0.000619048	0.000761905	0	0	0	0	0	0
saure109279	Putative ORF	-	1270047	1270136	29	0.0134499	0.0084624	0	3	0	0	0	0
saure069029	Putative ORF	+	2434434	2434472	12	0.000857143	0.00171429	0	0	0	0	0	0
saure069024	Putative ORF	+	2433930	2433974	14	0	0	0	0	0	0	0	0
saure069020	Putative ORF	+	2433588	2433656	22	0.000333333	0.000666667	0	3	0	1	0	0
saure013481	Putative ORF	+	1562011	1562049	12	0.00438254	0.00400478	0	0	0	0	0	0
saure013480	Putative ORF	+	1561918	1561971	17	0	0	0	0	0	1	0	0
saure013489	Putative ORF	+	1562734	1562895	53	0.00634903	0.00489232	0	3	0	0	0	0
saure122040	Putative ORF	-	2605403	2605438	11	0.00254286	0.00345277	0	0	0	0	0	0
saure122044	Putative ORF	-	2605154	2605195	13	0.00738413	0.00974702	0	0	0	0	0	0
saure054265	Putative ORF	+	742368	742466	32	0.011278	0.00338524	0	3	0	0	0	0
saure016348	Putative ORF	+	1883242	1883310	22	0.00218254	0.00271308	0	3	0	0	0	0
saure016341	Putative ORF	+	1882156	1882254	32	0.00125	0.0025	0	3	0	1	0	0
saure016343	Putative ORF	+	1882309	1882485	58	0.0198922	0.00745124	0	3	0	0	0	0
saure016345	Putative ORF	+	1882723	1882761	12	0	0	0	0	0	0	0	0
saure016346	Putative ORF	+	1882822	1882953	43	0.00634023	0.00725025	0	3	0	0	0	0
saure024138	Putative ORF	+	2796667	2796765	32	0	0	0	3	0	0	0	0
saure024137	Putative ORF	+	2796388	2796462	24	0.000622222	0.000812252	0	3	0	0	0	0
saure024135	Putative ORF	+	2796235	2796273	12	0.000666667	0.00133333	0	0	0	0	0	0
saure024134	Putative ORF	+	2795968	2796057	29	0.102862	0.0604302	0	3	0	1	0	0
saure024130	Putative ORF	+	2795401	2795514	37	0.00460894	0.00361512	0	3	0	0	0	0
saure057386	Putative ORF	+	1108776	1108853	25	0.0118278	0.00781175	0	0	0	0	0	0
saure057387	Putative ORF	+	1108866	1108928	20	0.000928571	0.00185714	0	0	0	0	0	0
saure057382	Putative ORF	+	1108587	1108664	25	0.00365476	0.00443132	0	0	0	0	0	0
saure057380	Putative ORF	+	1108437	1108514	25	0.000944444	0.00188889	0	3	0	0	0	0
saure057388	Putative ORF	+	1108944	1108988	14	0.000847619	0.00138616	0	0	0	1	0	0
saure057389	Putative ORF	+	1109052	1109084	10	0	0	0	0	0	0	0	0
saure018149	Putative ORF	+	2088739	2088780	13	0.00128571	0.00257143	0	0	0	0	0	0
saure007978	Putative ORF	+	930088	930123	11	0.00218182	0.00170765	0	0	0	0	0	0
saure007970	Putative ORF	+	928717	928749	10	0	0	0	0	0	0	0	0
saure007971	Putative ORF	+	928771	928821	16	0.000571429	0.00114286	0	0	0	0	0	0
saure007977	Putative ORF	+	929857	929919	20	0.0149493	0.010755	0	0	0	0	0	0
saure127799	Putative ORF	-	1952111	1952188	25	0.00262222	0.00238233	0	5	0	0	0	0
saure127795	Putative ORF	-	1952612	1952644	10	0.0118561	0.0146347	0	0	0	0	0	0
saure127797	Putative ORF	-	1952426	1952470	14	0.0082409	0.0143381	0	0	0	0	0	0
saure127791	Putative ORF	-	1953056	1953103	15	0.00172821	0.00345641	0	0	0	0	0	0
saure127790	Putative ORF	-	1953152	1953247	31	0.00477229	0.00397773	0	5	0	0	0	0
saure083493	Putative ORF	-	1509619	1509678	19	0.120612	0.0667571	0	0	0	0	0	0
saure050255	Putative ORF	+	243117	243215	32	0.0047127	0.00385453	0	3	0	0	0	0
saure083491	Putative ORF	-	1509730	1509804	24	0.00138889	0.00180876	0	0	0	0	0	0
saure083499	Putative ORF	-	1509388	1509429	13	0	0	0	0	0	0	0	0
saure055525	Putative ORF	+	901584	901727	47	0.0386453	0.0258929	0	3	0	0	0	0
saure055526	Putative ORF	+	901743	901787	14	0.0015873	0.0015968	0	0	0	0	0	0
saure055527	SA2981_RS04530	+	901824	905291	1155	0.910963	0.0189573	1	6	SA2981_RS04530	0	0	0
saure100186	Putative ORF	-	2352774	2352884	36	0.0116509	0.0086869	0	3	0	2	0	0
saure100183	Putative ORF	-	2353038	2353082	14	0.0005	0.001	0	0	0	0	0	0
saure100189	Putative ORF	-	2352546	2352596	16	0.0002	0.0004	0	0	0	0	0	0
saure100188	Putative ORF	-	2352618	2352671	17	0.00359127	0.00530251	0	0	0	0	0	0
saure058655	Putative ORF	+	1246362	1246400	12	0.000285714	0.000571429	0	0	0	0	0	0
saure096330	Putative ORF	-	2807742	2807789	15	0	0	0	0	0	0	0	0
saure096331	Putative ORF	-	2807658	2807741	27	0.00211071	0.00192143	0	3	0	0	0	0
saure096332	Putative ORF	-	2807505	2807603	32	0.0232966	0.0412213	0	3	0	0	0	0
saure096333	Putative ORF	-	2807448	2807504	18	0.00491972	0.00887331	0	0	0	1	0	0
saure096335	Putative ORF	-	2807163	2807213	16	0.000222222	0.000444444	0	0	0	0	0	0
saure096336	Putative ORF	-	2806923	2807114	63	0.0906871	0.036244	0	3	0	1	0	0
saure096338	Putative ORF	-	2806734	2806805	23	0.00133117	0.00167402	0	0	0	0	0	0
saure096339	Putative ORF	-	2806581	2806634	17	0.000583333	0.000726483	0	0	0	0	0	0
saure107861	Putative ORF	-	1429548	1429592	14	0.0960179	0.0307087	0	0	0	0	0	0
saure107864	Putative ORF	-	1429293	1429490	65	0.257876	0.0965919	1	3	0	1	0	0
saure107869	Putative ORF	-	1429110	1429166	18	0.00255556	0.00387458	0	0	0	0	0	0
saure107868	Putative ORF	-	1429167	1429199	10	0.000863248	0.000728454	0	0	0	0	0	0
saure133427	Putative ORF	-	1256813	1256851	12	0	0	0	0	0	0	0	0
saure133424	Putative ORF	-	1257389	1257487	32	0.0257756	0.0205608	0	3	0	0	0	0
saure133425	Putative ORF	-	1257131	1257286	51	0.0707229	0.0590068	0	3	0	0	0	0
saure133420	Putative ORF	-	1258259	1258306	15	0.00401111	0.00183532	0	0	0	0	0	0
saure133421	Putative ORF	-	1258016	1258219	67	0.0539917	0.0411468	1	3	0	0	0	0
saure133428	Putative ORF	-	1256759	1256812	17	0	0	0	0	0	0	0	0
saure133429	Putative ORF	-	1256657	1256695	12	0	0	0	0	0	0	0	0
saure046142	Putative ORF	+	2579777	2579839	20	0	0	0	0	0	0	0	0
saure046143	Putative ORF	+	2579885	2580001	38	0.00074697	0.000994701	0	3	0	0	0	0
saure046140	Putative ORF	+	2579636	2579710	24	0	0	0	3	0	0	0	0
saure046145	Putative ORF	+	2580299	2580331	10	0.00300809	0.00222894	0	0	0	0	0	0
saure074427	Putative ORF	-	2570638	2570709	23	0.000571429	0.00114286	0	3	0	1	0	0
saure104742	SA2981_RS08915	-	1808088	1808180	30	0.968785	0.0188285	0	6	SA2981_RS08915	0	0	0
saure104745	Putative ORF	-	1807956	1808000	14	0.00075	0.0015	0	0	0	0	0	0
saure104746	Putative ORF	-	1807878	1807916	12	0	0	0	0	0	0	0	0
saure104749	Putative ORF	-	1807593	1807631	12	0.00119048	0.00167684	0	0	0	0	0	0
saure104748	Putative ORF	-	1807635	1807676	13	0.00107937	0.00154678	0	0	0	0	0	0
saure019414	Putative ORF	+	2241025	2241069	14	0.0112286	0.00314533	0	0	0	0	0	0
saure068703	Putative ORF	+	2397102	2397146	14	0.00171429	0.00342857	0	0	0	0	0	0
saure019411	Putative ORF	+	2240407	2240499	30	0.0008	0.0016	0	3	0	0	0	0
saure019412	Putative ORF	+	2240527	2240781	84	0.12985	0.0327051	1	3	0	0	0	0
saure033890	Putative ORF	+	1146416	1146547	43	0.195554	0.069626	0	3	0	0	0	0
saure033891	Putative ORF	+	1146674	1146724	16	0.0022	0.0026965	0	0	0	0	0	0
saure033893	Putative ORF	+	1147379	1147420	13	0.00275348	0.00457304	0	0	0	0	0	0
saure033894	Putative ORF	+	1147562	1147603	13	0.0100088	0.0116726	0	0	0	0	0	0
saure033896	Putative ORF	+	1147721	1147819	32	0.0690948	0.031571	0	3	0	0	0	0
saure033897	SA2981_RS05750	+	1147916	1148656	246	0.963923	0.0185316	1	6	SA2981_RS05750	0	0	0
saure122538	Putative ORF	-	2545016	2545060	14	0	0	0	0	0	0	0	0
saure122533	Putative ORF	-	2545535	2545579	14	0.000985859	0.00127477	0	0	0	0	0	0
saure122530	Putative ORF	-	2545697	2545729	10	0.000133333	0.000266667	0	0	0	0	0	0
saure122531	Putative ORF	-	2545610	2545681	23	0.00397143	0.00285588	0	0	0	0	0	0
saure122536	Putative ORF	-	2545253	2545309	18	0.00106667	0.0010198	0	0	0	0	0	0
saure122537	Putative ORF	-	2545067	2545207	46	0.167868	0.048051	0	3	0	0	0	0
saure122535	Putative ORF	-	2545316	2545471	51	0.0540677	0.0235742	0	3	0	0	0	0
saure074389	Putative ORF	-	2577424	2577477	17	0.00167778	0.000882197	0	0	0	0	0	0
saure074380	Putative ORF	-	2578657	2578707	16	0	0	0	0	0	0	0	0
saure074383	Putative ORF	-	2578408	2578455	15	0.000333333	0.000666667	0	0	0	0	0	0
saure074384	Putative ORF	-	2578285	2578344	19	0.00025	0.0005	0	0	0	0	0	0
saure011571	Putative ORF	+	1363816	1363872	18	0	0	0	0	0	0	0	0
saure011577	Putative ORF	+	1364068	1364100	10	0	0	0	0	0	0	0	0
saure011576	Putative ORF	+	1363981	1364067	28	0.00290476	0.00244741	0	3	0	0	0	0
saure011578	Putative ORF	+	1364104	1364214	36	0.0190736	0.0124677	0	3	0	1	0	0
saure019740	Putative ORF	+	2279719	2279817	32	0	0	0	3	0	0	0	0
saure019741	Putative ORF	+	2279821	2279853	10	0	0	0	0	0	0	0	0
saure019742	Putative ORF	+	2279872	2280000	42	0.0166323	0.0133894	0	3	0	1	0	0
saure019743	Putative ORF	+	2280049	2280114	21	0	0	0	0	0	0	0	0
saure019744	Putative ORF	+	2280172	2280303	43	0.0141357	0.0196836	0	3	0	1	0	0
saure019747	Putative ORF	+	2280406	2280444	12	0.00604512	0.00940069	0	0	0	1	0	0
saure019748	Putative ORF	+	2280484	2280519	11	0.00127778	0.00255556	0	0	0	1	0	0
saure003272	Putative ORF	+	361075	361149	24	0.00409811	0.0033072	0	3	0	0	0	0
saure003270	Putative ORF	+	360898	360939	13	0.00324227	0.00222472	0	0	0	0	0	0
saure003276	Putative ORF	+	361573	361626	17	0	0	0	0	0	0	0	0
saure003275	Putative ORF	+	361348	361422	24	0.00929683	0.00431147	0	0	0	0	0	0
saure003279	Putative ORF	+	361915	361953	12	0	0	0	0	0	0	0	0
saure003278	Putative ORF	+	361846	361884	12	0.00142104	0.00127128	0	0	0	2	0	0
saure087721	Putative ORF	-	984391	984423	10	0	0	0	0	0	0	0	0
saure087723	Putative ORF	-	984307	984354	15	0.000581818	0.000791692	0	0	0	0	0	0
saure087725	Putative ORF	-	984037	984195	52	0.0684865	0.0255791	0	3	0	2	0	0
saure087724	Putative ORF	-	984247	984300	17	0.00108182	0.00139787	0	0	0	0	0	0
saure108469	Putative ORF	-	1357818	1357898	26	0.00125	0.00193649	0	3	0	0	0	0
saure108464	Putative ORF	-	1358121	1358258	45	0.00435952	0.00376894	0	3	0	0	0	0
saure108460	Putative ORF	-	1358520	1358555	11	0	0	0	0	0	0	0	0
saure108461	Putative ORF	-	1358394	1358471	25	0	0	0	3	0	0	0	0
saure118872	Putative ORF	-	164991	165035	14	0.00177778	0.00220549	0	0	0	0	0	0
saure118870	Putative ORF	-	165348	165440	30	0.0336736	0.023662	0	3	0	0	0	0
saure118871	Putative ORF	-	165132	165335	67	0.0737653	0.0525429	1	3	0	0	0	0
saure118876	Putative ORF	-	164274	164378	34	0.0706739	0.0232054	0	3	0	0	0	0
saure118877	Putative ORF	-	164166	164237	23	0.0116753	0.0103034	0	0	0	0	0	0
saure118874	Putative ORF	-	164682	164933	83	0.150228	0.0800713	1	3	0	0	0	0
saure118875	Putative ORF	-	164424	164582	52	0.03796	0.0339626	0	3	0	0	0	0
saure118878	Putative ORF	-	163749	164021	90	0.18905	0.043916	1	3	0	1	0	0
saure118879	Putative ORF	-	163470	163661	63	0.0255814	0.0114211	0	3	0	3	0	0
saure048199	Putative ORF	+	2818952	2818999	15	0	0	0	0	0	0	0	0
saure048196	Putative ORF	+	2818748	2818867	39	0.000583333	0.000726483	0	3	0	0	0	0
saure048193	Putative ORF	+	2818490	2818543	17	0.000971429	0.00122024	0	0	0	0	0	0
saure054876	Putative ORF	+	819660	819749	29	0.00112222	0.00146582	0	3	0	0	0	0
saure122131	Putative ORF	-	2598395	2598493	32	0.00274769	0.0028498	0	3	0	0	0	0
saure016946	Putative ORF	+	1945774	1945806	10	0	0	0	0	0	0	0	0
saure023270	Putative ORF	+	2707483	2707542	19	0.000777778	0.000666667	0	0	0	1	0	0
saure023277	Putative ORF	+	2708170	2708226	18	0.00389683	0.00390815	0	0	0	1	0	0
saure055882	Putative ORF	+	950736	950927	63	0.26378	0.0507521	1	3	0	0	0	0
saure055881	Putative ORF	+	950520	950588	22	0.0955733	0.0248539	0	0	0	0	0	0
saure055887	Putative ORF	+	951645	951707	20	0.017244	0.0126678	0	0	0	0	0	0
saure055886	Putative ORF	+	951480	951596	38	0.0933352	0.0759882	0	3	0	0	0	0
saure055885	Putative ORF	+	951201	951398	65	0.12785	0.0331154	1	3	0	0	0	0
saure055884	Putative ORF	+	951000	951047	15	0.00075	0.0015	0	0	0	1	0	0
saure055889	Putative ORF	+	952035	952076	13	0.00706032	0.00651671	0	0	0	0	0	0
saure055888	Putative ORF	+	951720	951944	74	0.119137	0.0313484	1	3	0	0	0	0
saure040843	Putative ORF	+	1963541	1963600	19	0.0018	0.0036	0	0	0	0	0	0
saure117932	Putative ORF	-	278379	278519	46	0.00539553	0.00409985	0	3	0	0	0	0
saure117933	Putative ORF	-	278319	278369	16	0	0	0	0	0	0	0	0
saure117936	Putative ORF	-	278052	278102	16	0	0	0	0	0	1	0	0
saure117934	Putative ORF	-	278127	278252	41	0.00830228	0.00150972	0	3	0	0	0	0
saure054592	Putative ORF	+	782082	782144	20	0.07666	0.0202449	0	0	0	0	0	0
saure054593	Putative ORF	+	782151	782189	12	0.00075	0.0015	0	0	0	0	0	0
saure054594	Putative ORF	+	782202	782249	15	0.000285714	0.000571429	0	0	0	0	0	0
saure054595	Putative ORF	+	782298	782357	19	0.00184444	0.00271766	0	0	0	0	0	0
saure054599	Putative ORF	+	782454	782510	18	0.000633333	0.00126667	0	0	0	0	0	0
saure056652	Putative ORF	+	1029222	1029257	11	0	0	0	0	0	0	0	0
saure129205	Putative ORF	-	1792283	1792318	11	0.000666667	0.00133333	0	0	0	0	0	0
saure129204	Putative ORF	-	1792325	1792375	16	0.0004	0.0008	0	0	0	0	0	0
saure129200	Putative ORF	-	1792604	1792654	16	0	0	0	0	0	0	0	0
saure129202	Putative ORF	-	1792508	1792543	11	0.000428571	0.000857143	0	0	0	0	0	0
saure049457	Putative ORF	+	159789	159866	25	0.000555556	0.00111111	0	3	0	0	0	0
saure049456	Putative ORF	+	159717	159758	13	0.000555556	0.00111111	0	0	0	0	0	0
saure049451	SA2981_RS00720	+	157962	159506	514	0.948809	0.0182032	1	6	SA2981_RS00720	0	0	0
saure049450	Putative ORF	+	157863	157946	27	0.00152381	0.00189042	0	3	0	0	0	0
saure049453	Putative ORF	+	159594	159659	21	0.00193651	0.00387302	0	0	0	1	0	0
saure015413	Putative ORF	+	1769257	1769307	16	0	0	0	0	0	0	0	0
saure061141	Putative ORF	+	1526325	1526402	25	0	0	0	3	0	3	0	0
saure061140	Putative ORF	+	1526265	1526318	17	0.0024127	0.0015949	0	0	0	0	0	0
saure061143	Putative ORF	+	1526565	1526630	21	0	0	0	0	0	0	0	0
saure061149	Putative ORF	+	1526934	1526972	12	0	0	0	0	0	0	0	0
saure028054	Putative ORF	+	438005	438085	26	0.000888889	0.00177778	0	3	0	0	0	0
saure028055	Putative ORF	+	438086	438202	38	0.0031721	0.00342791	0	3	0	0	0	0
saure028053	Putative ORF	+	437888	437971	27	0	0	0	3	0	0	0	0
saure028058	Putative ORF	+	438338	438400	20	0.00462251	0.00651442	0	0	0	0	0	0
saure028059	Putative ORF	+	438419	438493	24	0.000685714	0.00137143	0	0	0	1	0	0
saure071339	Putative ORF	+	2699436	2699609	57	0.00914609	0.0094055	0	3	0	0	0	0
saure071333	Putative ORF	+	2698248	2698280	10	0	0	0	0	0	0	0	0
saure071332	Putative ORF	+	2697915	2698151	78	0.0836658	0.0448131	0	3	0	0	0	0
saure071330	Putative ORF	+	2697168	2697314	48	0.012166	0.00787073	0	3	0	2	0	0
saure071337	Putative ORF	+	2699136	2699378	80	0.220824	0.0892334	1	3	0	0	0	0
saure071336	Putative ORF	+	2698956	2699078	40	0.040068	0.0220159	0	3	0	0	0	0
saure071335	Putative ORF	+	2698371	2698658	95	0.301684	0.0966443	1	3	0	3	0	0
saure079109	Putative ORF	-	2040589	2040624	11	0	0	0	0	0	0	0	0
saure103319	Putative ORF	-	1972074	1972184	36	0.0133897	0.00786422	0	3	0	2	0	0
saure103317	Putative ORF	-	1972278	1972322	14	0.00122222	0.00244444	0	0	0	0	0	0
saure079101	Putative ORF	-	2041468	2041512	14	0.00190253	0.00298034	0	0	0	0	0	0
saure079102	Putative ORF	-	2041135	2041341	68	0.552372	0.0885253	1	1	psauc131816||lcl|cp000253.1_cds_abd30323.1_847	5	0	0
saure103311	Putative ORF	-	1972725	1972787	20	0.000222222	0.000444444	0	0	0	1	0	0
saure079107	Putative ORF	-	2040694	2040759	21	0	0	0	0	0	0	0	0
saure117399	Putative ORF	-	335895	335948	17	0.0005	0.001	0	0	0	0	0	0
saure006831	Putative ORF	+	779164	779220	18	0	0	0	0	0	1	0	0
saure037884	Putative ORF	+	1637966	1638007	13	0.000153846	0.000307692	0	0	0	0	0	0
saure052026	Putative ORF	+	455424	455474	16	0.00712161	0.00772909	0	0	0	0	0	0
saure122662	Putative ORF	-	2528132	2528167	11	0.0087746	0.00837832	0	0	0	0	0	0
saure045598	Putative ORF	+	2510855	2510947	30	0	0	0	3	0	0	0	0
saure045591	Putative ORF	+	2510411	2510473	20	0.0012381	0.00247619	0	0	0	0	0	0
saure045593	Putative ORF	+	2510546	2510695	49	0.0964771	0.0451386	0	3	0	1	0	0
saure045596	Putative ORF	+	2510801	2510836	11	0	0	0	0	0	0	0	0
saure130603	Putative ORF	-	1618715	1618753	12	0.000972222	0.00145403	0	0	0	0	0	0
saure130605	Putative ORF	-	1618277	1618327	16	0.0002	0.0004	0	0	0	0	0	0
saure130604	Putative ORF	-	1618577	1618642	21	0	0	0	0	0	2	0	0
saure130609	Putative ORF	-	1617686	1617721	11	0	0	0	0	0	0	0	0
saure051769	Putative ORF	+	428391	428429	12	0	0	0	0	0	1	0	0
saure017045	Putative ORF	+	1959433	1959504	23	0.0126449	0.00742074	0	0	0	0	0	0
saure017044	Putative ORF	+	1959163	1959297	44	0.00469769	0.00463755	0	3	0	0	0	0
saure017040	Putative ORF	+	1958854	1958886	10	0	0	0	0	0	0	0	0
saure089084	Putative ORF	-	831379	831420	13	0.000363636	0.000727273	0	0	0	0	0	0
saure089080	Putative ORF	-	831826	831876	16	0	0	0	0	0	1	0	0
saure089081	Putative ORF	-	831727	831804	25	0.00103333	0.000968389	0	3	0	1	0	0
saure113636	Putative ORF	-	781989	782021	10	0	0	0	0	0	0	0	0
saure141543	Putative ORF	-	311627	311683	18	0.00261364	0.00350267	0	0	0	0	0	0
saure094338	Putative ORF	-	228448	228552	34	0.0133012	0.0102185	0	3	0	0	0	0
saure084337	Putative ORF	-	1379056	1379103	15	0.00307879	0.0026493	0	0	0	0	0	0
saure084335	Putative ORF	-	1379350	1379415	21	0.00166299	0.00118312	0	0	0	0	0	0
saure084333	Putative ORF	-	1379590	1379652	20	0.00775256	0.00600682	0	0	0	0	0	0
saure084332	Putative ORF	-	1379917	1380009	30	0.0017381	0.00162464	0	3	0	0	0	0
saure062302	Putative ORF	+	1657227	1657301	24	0.00264444	0.00330686	0	0	0	2	0	0
saure092594	Putative ORF	-	437368	437436	22	0.001	0.002	0	0	0	0	0	0
saure092596	Putative ORF	-	437257	437307	16	0.0012381	0.00176512	0	0	0	0	0	0
saure092597	Putative ORF	-	436954	437109	51	0.0126285	0.0105855	0	3	0	0	0	0
saure092590	Putative ORF	-	437623	437742	39	0.00903041	0.0052014	0	3	0	0	0	0
saure092591	Putative ORF	-	437557	437616	19	0.000666667	0.00133333	0	0	0	0	0	0
saure092592	Putative ORF	-	437470	437550	26	0.00175714	0.00217199	0	3	0	0	0	0
saure092598	Putative ORF	-	436861	436953	30	0.00155476	0.00310952	0	3	0	0	0	0
saure092599	Putative ORF	-	436816	436848	10	0	0	0	0	0	0	0	0
saure049129	Putative ORF	+	123057	123131	24	0.00105	0.00155242	0	3	0	0	0	0
saure053778	Putative ORF	+	684516	684551	11	0.00190623	0.00183894	0	0	0	0	0	0
saure064359	Putative ORF	+	1890207	1890272	21	0.00271587	0.00351356	0	0	0	0	0	0
saure064358	Putative ORF	+	1890021	1890203	60	0.0684705	0.0632848	0	3	0	0	0	0
saure064357	Putative ORF	+	1889901	1889981	26	0	0	0	3	0	0	0	0
saure064356	SA2981_RS09305	+	1889784	1889885	33	0.956087	0.128256	0	6	SA2981_RS09305	1	0	0
saure064353	Putative ORF	+	1889445	1889543	32	0.000857143	0.00114286	0	3	0	1	0	0
saure064351	Putative ORF	+	1889310	1889381	23	0.00230476	0.00460952	0	3	0	1	0	0
saure053770	Putative ORF	+	683514	683642	42	0.00487944	0.00375596	0	3	0	0	0	0
saure053775	Putative ORF	+	684036	684143	35	0.0193982	0.0121696	0	3	0	0	0	0
saure053774	Putative ORF	+	683916	684002	28	0.0401348	0.0179339	0	3	0	0	0	0
saure131407	Putative ORF	-	1518563	1518721	52	0.0150532	0.0121982	0	3	0	0	0	0
saure131402	Putative ORF	-	1518980	1519018	12	0.00105	0.00155242	0	0	0	0	0	0
saure131400	Putative ORF	-	1519031	1519084	17	0.0063381	0.00512054	0	0	0	0	0	0
saure131409	Putative ORF	-	1518425	1518472	15	0.0007	0.000979796	0	0	0	0	0	0
saure067075	Putative ORF	+	2215269	2215322	17	0	0	0	0	0	0	0	0
saure067073	Putative ORF	+	2215113	2215172	19	0	0	0	0	0	0	0	0
saure067072	Putative ORF	+	2214927	2215046	39	0.00647895	0.00520513	0	3	0	4	0	0
saure128052	Putative ORF	-	1920152	1920274	40	0.00477912	0.00149158	0	3	0	3	0	0
saure128051	SA2981_RS09510	-	1920332	1920442	36	0.512996	0.0755478	1	6	SA2981_RS09510	0	0	0
saure128050	Putative ORF	-	1920557	1920604	15	0.00065	0.000830662	0	0	0	0	0	0
saure128054	Putative ORF	-	1919678	1919722	14	0	0	0	0	0	0	0	0
saure009336	Putative ORF	+	1085950	1086000	16	0.00382332	0.00699905	0	0	0	0	0	0
saure140948	Putative ORF	-	383600	383653	17	0	0	0	0	0	0	0	0
saure140945	Putative ORF	-	384134	384295	53	0.00703001	0.00781861	0	3	0	0	0	0
saure140943	Putative ORF	-	384413	384463	16	0.0042881	0.0047073	0	0	0	0	0	0
saure140941	Putative ORF	-	384497	384592	31	0.00119048	0.00238095	0	3	0	0	0	0
saure140940	Putative ORF	-	384725	384802	25	0.00178889	0.00235398	0	3	0	0	0	0
saure036322	Putative ORF	+	1460813	1460845	10	0.00885465	0.00808009	0	0	0	0	0	0
saure036327	Putative ORF	+	1461482	1461550	22	0.000904762	0.00117031	0	0	0	0	0	0
saure036326	Putative ORF	+	1461308	1461352	14	0.000333333	0.000666667	0	0	0	2	0	0
saure036329	Putative ORF	+	1461641	1461691	16	0.000333333	0.000666667	0	0	0	0	0	0
saure036328	Putative ORF	+	1461551	1461604	17	0.0158497	0.00684045	0	0	0	0	0	0
saure024784	Putative ORF	+	52136	52213	25	0.000733333	0.00146667	0	3	0	0	0	0
saure137028	Putative ORF	-	847346	847435	29	0.0005	0.001	0	3	0	1	0	0
saure137029	Putative ORF	-	847283	847336	17	0.0017381	0.00144357	0	0	0	0	0	0
saure137027	Putative ORF	-	847550	847594	14	0.0011746	0.00164759	0	0	0	2	0	0
saure137024	Putative ORF	-	848957	849040	27	0.0134604	0.0063604	0	3	0	1	0	0
saure137022	Putative ORF	-	849800	849895	31	0.00362338	0.00724675	0	3	0	0	0	0
saure137023	Putative ORF	-	849275	849406	43	0.00624447	0.00433762	0	3	0	0	0	0
saure029203	Putative ORF	+	555089	555145	18	0.00192657	0.00133749	0	0	0	0	0	0
saure029200	Putative ORF	+	554864	554926	20	0.0266186	0.0253765	0	0	0	0	0	0
saure029206	Putative ORF	+	556682	556729	15	0	0	0	0	0	0	0	0
saure029207	Putative ORF	+	556847	556891	14	0	0	0	0	0	0	0	0
saure029204	SA2981_RS02660	+	555203	556090	295	0.955385	0.0148785	1	6	SA2981_RS02660	0	0	0
saure029205	SA2981_RS02665	+	556094	556654	186	0.983689	0.0117954	1	6	SA2981_RS02665	0	0	0
saure030585	Putative ORF	+	739763	739810	15	0.0008	0.0016	0	0	0	0	0	0
saure030584	Putative ORF	+	739715	739750	11	0.00245238	0.00348596	0	0	0	0	0	0
saure030582	Putative ORF	+	739385	739417	10	0.00303203	0.00279878	0	0	0	0	0	0
saure100340	Putative ORF	-	2333469	2333555	28	0.000619048	0.000761905	0	3	0	0	0	0
saure100342	Putative ORF	-	2333361	2333423	20	0.00146349	0.00241016	0	0	0	0	0	0
saure100344	Putative ORF	-	2333199	2333321	40	0.0169764	0.0144751	0	3	0	2	0	0
saure117674	Putative ORF	-	306153	306185	10	0	0	0	0	0	0	0	0
saure117670	Putative ORF	-	306567	306698	43	0.00484274	0.00590116	0	3	0	0	0	0
saure093047	Putative ORF	-	369868	369933	21	0	0	0	0	0	0	0	0
saure062530	Putative ORF	+	1683273	1683362	29	0.00153571	0.0018836	0	3	0	0	0	0
saure003826	Putative ORF	+	418633	418665	10	0	0	0	0	0	0	0	0
saure003827	Putative ORF	+	418684	418773	29	0.0305787	0.0221303	0	3	0	1	0	0
saure062535	Putative ORF	+	1683867	1683917	16	0	0	0	0	0	1	0	0
saure003828	Putative ORF	+	418831	418869	12	0.00116667	0.00163299	0	0	0	0	0	0
saure062536	Putative ORF	+	1683936	1684019	27	0	0	0	3	0	0	0	0
saure018831	Putative ORF	+	2171788	2171823	11	0	0	0	0	0	0	0	0
saure018839	Putative ORF	+	2173042	2173110	22	0	0	0	0	0	1	0	0
saure018838	Putative ORF	+	2172904	2172945	13	0	0	0	0	0	0	0	0
saure050315	Putative ORF	+	250545	250589	14	0.000919048	0.000949949	0	0	0	0	0	0
saure050317	Putative ORF	+	250656	250778	40	0.00108059	0.000927977	0	3	0	3	0	0
saure050310	Putative ORF	+	250347	250394	15	0.0005	0.001	0	0	0	0	0	0
saure050312	Putative ORF	+	250425	250472	15	0	0	0	0	0	0	0	0
saure016699	Putative ORF	+	1919671	1919709	12	0	0	0	0	0	0	0	0
saure016692	Putative ORF	+	1919311	1919349	12	0.00103333	0.00206667	0	0	0	0	0	0
saure016690	Putative ORF	+	1919128	1919226	32	0.00695253	0.00686078	0	3	0	0	0	0
saure016696	Putative ORF	+	1919518	1919553	11	0	0	0	0	0	0	0	0
saure091098	Putative ORF	-	606997	607050	17	0	0	0	0	0	0	0	0
saure091093	Putative ORF	-	607219	607257	12	0.00025	0.0005	0	0	0	0	0	0
saure119744	Putative ORF	-	67491	67544	17	0	0	0	0	0	0	0	0
saure119743	Putative ORF	-	67548	67613	21	0.0046246	0.00269516	0	0	0	0	0	0
saure091096	Putative ORF	-	607114	607146	10	0.000553846	0.00110769	0	0	0	0	0	0
saure119741	Putative ORF	-	67737	67802	21	0.0161311	0.0262651	0	0	0	0	0	0
saure119740	Putative ORF	-	67926	67964	12	0.0135659	0.00757993	0	0	0	0	0	0
saure065764	Putative ORF	+	2052363	2052548	61	0.00895794	0.00706966	0	3	0	0	0	0
saure065766	Putative ORF	+	2052600	2052665	21	0.000133333	0.000266667	0	0	0	0	0	0
saure065761	Putative ORF	+	2052267	2052299	10	0.00407381	0.00401411	0	0	0	0	0	0
saure065769	Putative ORF	+	2052870	2052947	25	0.00125556	0.0015546	0	3	0	0	0	0
saure116984	Putative ORF	-	390402	390464	20	0	0	0	0	0	1	0	0
saure005658	Putative ORF	+	644977	645021	14	0.00437383	0.004755	0	0	0	1	0	0
saure005655	Putative ORF	+	644701	644745	14	0	0	0	0	0	0	0	0
saure062269	Putative ORF	+	1653162	1653272	36	0.617834	0.00194365	0	1	psaun066047||lcl|nc_002745.2_cds_1071	0	0	0
saure062263	Putative ORF	+	1652643	1652696	17	0.0217781	0.0275037	0	0	0	0	0	0
saure062265	Putative ORF	+	1652772	1652831	19	0.000333333	0.000666667	0	0	0	0	0	0
saure062264	Putative ORF	+	1652712	1652750	12	0	0	0	0	0	0	0	0
saure062266	Putative ORF	+	1652874	1652981	35	0.00757951	0.0125562	0	3	0	0	0	0
saure107571	SA2981_RS07310	-	1465725	1466564	279	0.95249	0.0104548	1	6	SA2981_RS07310	0	0	0
saure107577	Putative ORF	-	1464891	1464938	15	0.0050504	0.00513424	0	0	0	0	0	0
saure107576	Putative ORF	-	1464993	1465031	12	0.001	0.002	0	0	0	0	0	0
saure107575	Putative ORF	-	1465032	1465070	12	0.0004	0.0008	0	0	0	0	0	0
saure107574	Putative ORF	-	1465086	1465127	13	0	0	0	0	0	0	0	0
saure116823	Putative ORF	-	411141	411230	29	0.0164814	0.0126648	0	3	0	1	0	0
saure116822	Putative ORF	-	411300	411401	33	0.000952381	0.000782461	0	3	0	0	0	0
saure116821	Putative ORF	-	411630	411869	79	0.0602017	0.0185621	0	3	0	0	0	0
saure116827	Putative ORF	-	410469	410531	20	0.00424841	0.00849683	0	0	0	0	0	0
saure116826	SA2981_RS01865	-	410565	410756	63	0.943696	0.149393	1	6	SA2981_RS01865	0	0	0
saure116825	Putative ORF	-	410760	410852	30	0.00855694	0.00404702	0	3	0	0	0	0
saure060644	Putative ORF	+	1484889	1484960	23	0	0	0	0	0	1	0	0
saure060647	Putative ORF	+	1485036	1485095	19	0.000285714	0.000571429	0	0	0	0	0	0
saure060649	Putative ORF	+	1485267	1485338	23	0.00122222	0.00244444	0	0	0	0	0	0
saure060648	Putative ORF	+	1485117	1485248	43	0.0028	0.00416653	0	3	0	0	0	0
saure091508	Putative ORF	-	559234	559302	22	0.0243789	0.0146455	0	0	0	0	0	0
saure091509	Putative ORF	-	559060	559128	22	0.00285699	0.00296129	0	0	0	0	0	0
saure091506	Putative ORF	-	559387	559437	16	0.000733333	0.00146667	0	0	0	0	0	0
saure091505	Putative ORF	-	559459	559515	18	0.000222222	0.000444444	0	0	0	0	0	0
saure091503	Putative ORF	-	559579	559620	13	0.000285714	0.000571429	0	0	0	0	0	0
saure091501	Putative ORF	-	559684	559719	11	0	0	0	0	0	0	0	0
saure143986	Putative ORF	-	29186	29311	41	0.00187436	0.00374872	0	3	0	3	0	0
saure071968	Putative ORF	+	2779650	2779688	12	0.00470788	0.00334441	0	0	0	0	0	0
saure071965	Putative ORF	+	2779512	2779586	24	0.00110714	0.00106186	0	0	0	0	0	0
saure071963	Putative ORF	+	2779161	2779196	11	0.000333333	0.000666667	0	0	0	0	0	0
saure071960	Putative ORF	+	2778549	2778608	19	0.010081	0.0096775	0	0	0	0	0	0
saure022810	Putative ORF	+	2653468	2653590	40	0.0008	0.00129271	0	3	0	0	0	0
saure080763	Putative ORF	-	1853797	1853877	26	0	0	0	3	0	0	0	0
saure080764	Putative ORF	-	1853752	1853784	10	0.000583333	0.00116667	0	0	0	0	0	0
saure080768	Putative ORF	-	1853413	1853511	32	0.00128571	0.00193781	0	3	0	0	0	0
saure080769	Putative ORF	-	1853266	1853352	28	0.000416667	0.000527046	0	3	0	0	0	0
saure059007	Putative ORF	+	1290450	1290566	38	0.0309958	0.0214183	0	3	0	0	0	0
saure059004	Putative ORF	+	1290312	1290356	14	0.0004	0.0008	0	0	0	0	0	0
saure059003	Putative ORF	+	1290267	1290311	14	0.00419697	0.00839394	0	0	0	0	0	0
saure059001	Putative ORF	+	1290159	1290200	13	0.00158333	0.00242097	0	0	0	0	0	0
saure059009	Putative ORF	+	1290627	1290716	29	0.0058676	0.00362033	0	3	0	0	0	0
saure059008	Putative ORF	+	1290567	1290623	18	0.000333333	0.000666667	0	0	0	1	0	0
saure076431	Putative ORF	-	2362864	2362971	35	0.00296986	0.00405669	0	3	0	0	0	0
saure076430	Putative ORF	-	2363071	2363103	10	0.00447496	0.00798757	0	0	0	0	0	0
saure076435	Putative ORF	-	2362552	2362593	13	0.000642857	0.00128571	0	0	0	0	0	0
saure033718	Putative ORF	+	1125470	1125505	11	0.000333333	0.000666667	0	0	0	0	0	0
saure033713	Putative ORF	+	1125257	1125298	13	0.000555556	0.00111111	0	0	0	0	0	0
saure033711	Putative ORF	+	1125119	1125220	33	0.00661587	0.00634387	0	3	0	1	0	0
saure088308	Putative ORF	-	919561	919632	23	0.000222222	0.000444444	0	0	0	0	0	0
saure088300	Putative ORF	-	920116	920154	12	0	0	0	0	0	0	0	0
saure088301	Putative ORF	-	920032	920103	23	0.00119444	0.001371	0	0	0	0	0	0
saure088304	Putative ORF	-	919819	919956	45	0.023402	0.015358	0	0	0	0	0	0
saure035465	SA2981_RS06755	+	1354976	1355578	200	0.986649	0.00810071	1	6	SA2981_RS06755	0	0	0
saure073119	Putative ORF	-	2735866	2735901	11	0.00137302	0.00168538	0	0	0	1	0	0
saure073112	Putative ORF	-	2736367	2736429	20	0.0017381	0.00175667	0	0	0	0	0	0
saure073115	Putative ORF	-	2736037	2736084	15	0.000666667	0.00133333	0	0	0	0	0	0
saure125995	Putative ORF	-	2163389	2163448	19	0.002	0.00169558	0	0	0	0	0	0
saure125997	Putative ORF	-	2163260	2163304	14	0.0012381	0.00152381	0	0	0	0	0	0
saure125991	Putative ORF	-	2163731	2163763	10	0.0013	0.00166132	0	0	0	0	0	0
saure125990	Putative ORF	-	2163764	2163799	11	0	0	0	0	0	0	0	0
saure125992	Putative ORF	-	2163623	2163682	19	0.0008	0.0016	0	0	0	0	0	0
saure017736	Putative ORF	+	2040913	2040945	10	0.00225714	0.00359864	0	0	0	0	0	0
saure041249	Putative ORF	+	2008805	2008855	16	0.000666667	0.000816497	0	0	0	1	0	0
saure041245	Putative ORF	+	2008241	2008417	58	0.0278731	0.00900056	0	3	0	1	0	0
saure124484	Putative ORF	-	2335277	2335339	20	0	0	0	0	0	0	0	0
saure124486	Putative ORF	-	2335190	2335228	12	0	0	0	0	0	1	0	0
saure124480	Putative ORF	-	2335637	2335744	35	0.00743814	0.00331334	0	3	0	0	0	0
saure124481	Putative ORF	-	2335457	2335576	39	0.0162269	0.0101411	0	3	0	0	0	0
saure124483	Putative ORF	-	2335346	2335441	31	0.0125031	0.0133316	0	3	0	0	0	0
saure124489	Putative ORF	-	2335025	2335093	22	0.0005	0.001	0	0	0	0	0	0
saure123103	Putative ORF	-	2470694	2470741	15	0.00229444	0.00405623	0	0	0	0	0	0
saure123104	Putative ORF	-	2470649	2470693	14	0.000285714	0.000571429	0	0	0	1	0	0
saure123105	Putative ORF	-	2470589	2470639	16	0.00207857	0.00177619	0	0	0	1	0	0
saure123107	Putative ORF	-	2470508	2470540	10	0.00525916	0.00686502	0	0	0	1	0	0
saure079991	Putative ORF	-	1935004	1935075	23	0.000571429	0.00114286	0	0	0	1	0	0
saure023235	Putative ORF	+	2704393	2704434	13	0	0	0	0	0	0	0	0
saure023234	Putative ORF	+	2704285	2704344	19	0.015809	0.009475	0	0	0	0	0	0
saure091075	Putative ORF	-	608725	608787	20	0	0	0	0	0	1	0	0
saure091070	Putative ORF	-	609172	609210	12	0	0	0	0	0	0	0	0
saure091071	Putative ORF	-	609034	609144	36	0.00196825	0.00393651	0	3	0	1	0	0
saure066372	Putative ORF	+	2126232	2126393	53	0.00477713	0.00368323	0	5	0	1	0	0
saure066371	Putative ORF	+	2125983	2126129	48	0.00176667	0.00116237	0	5	0	0	0	0
saure066370	Putative ORF	+	2125833	2125979	48	0.0702033	0.0290536	0	3	0	0	0	0
saure066377	Putative ORF	+	2126718	2126786	22	0.000971429	0.00122024	0	0	0	0	0	0
saure066375	Putative ORF	+	2126586	2126636	16	0.001	0.002	0	0	0	0	0	0
saure066374	Putative ORF	+	2126544	2126576	10	0.00266991	0.00220088	0	0	0	0	0	0
saure066379	Putative ORF	+	2127090	2127197	35	0.0190194	0.0199416	0	5	0	0	0	0
saure066378	Putative ORF	+	2126967	2127035	22	0.0245769	0.0196033	0	0	0	0	0	0
saure063475	Putative ORF	+	1789761	1789802	13	0.00293333	0.00383267	0	0	0	0	0	0
saure063473	Putative ORF	+	1789473	1789505	10	0	0	0	0	0	0	0	0
saure015223	Putative ORF	+	1748449	1748490	13	0.00089697	0.000863418	0	0	0	0	0	0
saure015222	Putative ORF	+	1748317	1748421	34	0.00075	0.000612372	0	3	0	0	0	0
saure015227	Putative ORF	+	1749598	1749633	11	0.0563326	0.0579204	0	0	0	0	0	0
saure015226	Putative ORF	+	1749298	1749333	11	0.00165	0.0033	0	0	0	0	0	0
saure015225	Putative ORF	+	1749196	1749243	15	0	0	0	0	0	0	0	0
saure015229	Putative ORF	+	1749751	1749786	11	0.00413095	0.00316264	0	0	0	0	0	0
saure092756	Putative ORF	-	413368	413412	14	0.0363708	0.0105985	0	0	0	0	0	0
saure092752	Putative ORF	-	413662	413790	42	0.001	0.00133333	0	3	0	0	0	0
saure065897	Putative ORF	+	2067261	2067341	26	0	0	0	3	0	0	0	0
saure065896	Putative ORF	+	2067180	2067260	26	0	0	0	3	0	0	0	0
saure026315	Putative ORF	+	245258	245356	32	0.0674702	0.0363246	0	3	0	0	0	0
saure026316	Putative ORF	+	245372	245452	26	0.00712186	0.00459958	0	3	0	1	0	0
saure134585	Putative ORF	-	1130759	1130791	10	0.00608355	0.00635631	0	0	0	0	0	0
saure134587	Putative ORF	-	1130537	1130689	50	0.00850794	0.00525765	0	3	0	0	0	0
saure134582	Putative ORF	-	1130975	1131067	30	0.00883651	0.00548131	0	3	0	0	0	0
saure144109	Putative ORF	-	16484	16525	13	0	0	0	0	0	1	0	0
saure101049	Putative ORF	-	2247642	2247707	21	0.0358676	0.0270089	0	0	0	0	0	0
saure101045	Putative ORF	-	2247978	2248097	39	0.0200328	0.0149675	0	5	0	0	0	0
saure101044	Putative ORF	-	2248104	2248178	24	0.0125389	0.00811998	0	0	0	0	0	0
saure101047	Putative ORF	-	2247765	2247893	42	0.00653792	0.00739321	0	3	0	0	0	0
saure101041	Putative ORF	-	2248350	2248463	37	0.111637	0.0521908	0	5	0	0	0	0
saure101042	Putative ORF	-	2248308	2248340	10	0.00577027	0.00735042	0	0	0	0	0	0
saure109672	Putative ORF	-	1226700	1226753	17	0	0	0	0	0	0	0	0
saure109673	Putative ORF	-	1226574	1226627	17	0.00701531	0.00780663	0	0	0	0	0	0
saure109670	Putative ORF	-	1226859	1226918	19	0	0	0	0	0	0	0	0
saure109671	Putative ORF	-	1226775	1226828	17	0.00337143	0.00436461	0	0	0	1	0	0
saure109676	Putative ORF	-	1226295	1226342	15	0.000333333	0.000666667	0	0	0	0	0	0
saure109674	Putative ORF	-	1226508	1226564	18	0.00883615	0.00200293	0	0	0	0	0	0
saure109679	Putative ORF	-	1226010	1226051	13	0	0	0	0	0	0	0	0
saure097638	Putative ORF	-	2649339	2649458	39	0.0754136	0.0150558	0	3	0	0	0	0
saure097639	Putative ORF	-	2649231	2649332	33	0.0024	0.00274591	0	3	0	1	0	0
saure097636	Putative ORF	-	2649510	2649605	31	0.0103095	0.0109229	0	3	0	0	0	0
saure097634	Putative ORF	-	2649690	2649722	10	0.000971429	0.00122024	0	0	0	0	0	0
saure097635	Putative ORF	-	2649618	2649671	17	0	0	0	0	0	1	0	0
saure097632	Putative ORF	-	2649756	2649842	28	0.00237302	0.00218397	0	3	0	0	0	0
saure097631	Putative ORF	-	2649867	2649929	20	0.000428571	0.000857143	0	0	0	0	0	0
saure063177	Putative ORF	+	1757940	1757972	10	0.0032096	0.00280721	0	0	0	0	0	0
saure098786	Putative ORF	-	2510874	2510906	10	0	0	0	0	0	0	0	0
saure098785	Putative ORF	-	2510910	2510942	10	0.000622222	0.000812252	0	0	0	0	0	0
saure098789	Putative ORF	-	2510445	2510516	23	0	0	0	0	0	0	0	0
saure020929	Putative ORF	+	2428414	2428464	16	0	0	0	0	0	0	0	0
saure020920	Putative ORF	+	2427544	2427594	16	0.000904762	0.00180952	0	0	0	1	0	0
saure020921	Putative ORF	+	2427598	2427690	30	0.00685238	0.00663327	0	3	0	0	0	0
saure020922	Putative ORF	+	2427709	2427741	10	0	0	0	0	0	0	0	0
saure020925	Putative ORF	+	2427898	2427960	20	0.000903846	0.00145393	0	0	0	0	0	0
saure020926	Putative ORF	+	2428078	2428131	17	0.000952381	0.00190476	0	0	0	0	0	0
saure020927	Putative ORF	+	2428144	2428230	28	0.0144692	0.0110371	0	3	0	0	0	0
saure076181	Putative ORF	-	2390848	2390997	49	0.00862453	0.00677516	0	3	0	0	0	0
saure076183	Putative ORF	-	2390668	2390709	13	0	0	0	0	0	0	0	0
saure076184	Putative ORF	-	2390338	2390427	29	0.00193333	0.00158325	0	3	0	0	0	0
saure076189	Putative ORF	-	2389633	2389773	46	0.0607065	0.0303763	0	3	0	0	0	0
saure030179	Putative ORF	+	694919	694984	21	0.0256578	0.0167376	0	0	0	0	0	0
saure003658	Putative ORF	+	400771	400806	11	0.000555556	0.00111111	0	0	0	1	0	0
saure135485	Putative ORF	-	1027847	1027882	11	0.00110196	0.00121849	0	0	0	0	0	0
saure107611	Putative ORF	-	1462194	1462250	18	0.0051119	0.00507782	0	0	0	0	0	0
saure058217	Putative ORF	+	1194261	1194308	15	0.000444444	0.000888889	0	0	0	0	0	0
saure070915	Putative ORF	+	2650797	2650895	32	0.00640396	0.00265269	0	3	0	0	0	0
saure041204	Putative ORF	+	2004629	2004718	29	0.00138889	0.00180876	0	3	0	0	0	0
saure070911	Putative ORF	+	2650545	2650634	29	0.0188402	0.0161761	0	3	0	1	0	0
saure070912	Putative ORF	+	2650635	2650691	18	0.00599683	0.00664282	0	0	0	0	0	0
saure070913	Putative ORF	+	2650722	2650754	10	0.0445111	0.0428542	0	0	0	0	0	0
saure143647	Putative ORF	-	71321	71458	45	0.0181244	0.0162585	0	3	0	0	0	0
saure075433	Putative ORF	-	2475187	2475225	12	0.0277356	0.0101608	0	0	0	0	0	0
saure143648	Putative ORF	-	70841	70936	31	0	0	0	3	0	0	0	0
saure073460	Putative ORF	-	2696539	2696640	33	0.0121875	0.00937098	0	3	0	3	0	0
saure144149	Putative ORF	-	11921	12010	29	0.00393102	0.00330291	0	3	0	0	0	0
saure073462	Putative ORF	-	2696404	2696508	34	0.0119589	0.00661403	0	3	0	0	0	0
saure073464	Putative ORF	-	2696239	2696298	19	0.00300952	0.00320818	0	0	0	0	0	0
saure065857	Putative ORF	+	2062155	2062202	15	0.000366667	0.000733333	0	0	0	0	0	0
saure065853	Putative ORF	+	2061708	2061794	28	0.00483175	0.00966349	0	3	0	0	0	0
saure065859	Putative ORF	+	2062257	2062364	35	0.00157468	0.00159197	0	3	0	1	0	0
saure058259	Putative ORF	+	1200342	1200377	11	0	0	0	0	0	0	0	0
saure058258	SA2981_RS06025	+	1198926	1200338	470	0.973622	0.00821863	1	6	SA2981_RS06025	0	0	0
saure058254	SA2981_RS06015	+	1196121	1197485	454	0.970184	0.00835938	1	6	SA2981_RS06015	0	0	0
saure058257	Putative ORF	+	1198827	1198874	15	0.000333333	0.000666667	0	0	0	0	0	0
saure058256	SA2981_RS06020	+	1197498	1198820	440	0.986341	0.00764484	1	6	SA2981_RS06020	9	0	0
saure058251	Putative ORF	+	1195950	1195994	14	0	0	0	0	0	0	0	0
saure058250	Putative ORF	+	1195875	1195925	16	0.000666667	0.00133333	0	0	0	0	0	0
saure030741	Putative ORF	+	758471	758650	59	0.00907399	0.00692205	0	3	0	1	0	0
saure030743	Putative ORF	+	758819	758851	10	0.00529769	0.00389273	0	0	0	0	0	0
saure030747	Putative ORF	+	759155	759202	15	0	0	0	0	0	0	0	0
saure039654	Putative ORF	+	1828868	1828954	28	0.000825163	0.00117631	0	3	0	0	0	0
saure039655	Putative ORF	+	1828982	1829152	56	0.016845	0.0133057	0	3	0	0	0	0
saure039651	Putative ORF	+	1828520	1828570	16	0	0	0	0	0	0	0	0
saure039652	Putative ORF	+	1828577	1828633	18	0	0	0	0	0	0	0	0
saure139078	Putative ORF	-	611885	611917	10	0	0	0	0	0	0	0	0
saure139077	Putative ORF	-	611939	611974	11	0.0151898	0.0103324	0	0	0	0	0	0
saure139076	Putative ORF	-	612008	612043	11	0.0268396	0.0281047	0	0	0	0	0	0
saure139074	Putative ORF	-	612323	612409	28	0.0138532	0.00685626	0	3	0	0	0	0
saure139073	Putative ORF	-	612587	612721	44	0.07394	0.0258735	0	3	0	0	0	0
saure139072	Putative ORF	-	612758	612817	19	0.0735143	0.0408576	0	0	0	0	0	0
saure139071	Putative ORF	-	612950	613021	23	0.0399322	0.0352327	0	0	0	0	0	0
saure139070	Putative ORF	-	613088	613255	55	0.0160598	0.0101406	0	3	0	0	0	0
saure089770	Putative ORF	-	758326	758418	30	0.000727273	0.00145455	0	3	0	1	0	0
saure089771	Putative ORF	-	758239	758316	25	0	0	0	0	0	0	0	0
saure089774	Putative ORF	-	758026	758079	17	0.00309928	0.0044566	0	0	0	0	0	0
saure089775	SA2981_RS03645	-	757573	758016	147	0.954172	0.0161564	1	6	SA2981_RS03645	0	0	0
saure089776	SA2981_RS03640	-	756856	757569	237	0.963764	0.0102519	1	6	SA2981_RS03640	7	0	0
saure089777	Putative ORF	-	756781	756819	12	0.00700593	0.00496332	0	0	0	0	0	0
saure016805	Putative ORF	+	1931842	1931877	11	0.00593571	0.00479906	0	0	0	0	0	0
saure016800	Putative ORF	+	1930582	1930632	16	0	0	0	0	0	0	0	0
saure102390	Putative ORF	-	2082936	2082968	10	0.0405672	0.0118383	0	0	0	0	0	0
saure114425	Putative ORF	-	695331	695399	22	0	0	0	0	0	0	0	0
saure042939	Putative ORF	+	2207693	2207887	64	0.00832633	0.00537685	0	3	0	0	0	0
saure042932	Putative ORF	+	2207201	2207254	17	0	0	0	0	0	0	0	0
saure042935	Putative ORF	+	2207411	2207539	42	0	0	0	3	0	0	0	0
saure069113	Putative ORF	+	2444268	2444330	20	0.00335476	0.00234611	0	0	0	0	0	0
saure117307	Putative ORF	-	347844	347909	21	0.00241299	0.00161499	0	0	0	0	0	0
saure117309	Putative ORF	-	347694	347741	15	0.00607894	0.00499323	0	0	0	0	0	0
saure069119	Putative ORF	+	2444688	2444738	16	0	0	0	0	0	0	0	0
saure024040	Putative ORF	+	2787031	2787108	25	0.00121905	0.00181043	0	3	0	0	0	0
saure024047	Putative ORF	+	2787586	2787639	17	0.00227619	0.00193509	0	0	0	0	0	0
saure024046	Putative ORF	+	2787436	2787549	37	0.00253571	0.00507143	0	3	0	0	0	0
saure024045	Putative ORF	+	2787301	2787366	21	0.0008	0.0016	0	0	0	0	0	0
saure024044	Putative ORF	+	2787214	2787273	19	0.00075	0.0015	0	0	0	0	0	0
saure090264	Putative ORF	-	702382	702483	33	0.00762316	0.00939537	0	3	0	0	0	0
saure090265	Putative ORF	-	702244	702300	18	0.0112338	0.0174987	0	0	0	2	0	0
saure090266	Putative ORF	-	702097	702174	25	0.000681818	0.000628377	0	3	0	1	0	0
saure090267	Putative ORF	-	701953	701997	14	0.00265	0.00416413	0	0	0	1	0	0
saure090260	Putative ORF	-	702763	702816	17	0.00240238	0.00339327	0	0	0	2	0	0
saure090262	Putative ORF	-	702631	702693	20	0.000785714	0.00157143	0	0	0	0	0	0
saure090263	Putative ORF	-	702520	702585	21	0.00272424	0.00339771	0	0	0	0	0	0
saure042718	Putative ORF	+	2182280	2182366	28	0.00875079	0.0164131	0	3	0	0	0	0
saure095306	Putative ORF	-	108583	108621	12	0.0375652	0.0112167	0	0	0	0	0	0
saure095300	Putative ORF	-	108964	109008	14	0.00143571	0.00139978	0	0	0	0	0	0
saure095301	Putative ORF	-	108913	108957	14	0.00373333	0.00338928	0	0	0	0	0	0
saure095302	Putative ORF	-	108865	108906	13	0.000868132	0.00104852	0	0	0	0	0	0
saure042713	Putative ORF	+	2181824	2181856	10	0.0105246	0.0140782	0	0	0	0	0	0
saure095308	Putative ORF	-	108427	108468	13	0.0127294	0.010306	0	0	0	0	0	0
saure042712	Putative ORF	+	2181749	2181796	15	0.00385079	0.00416781	0	0	0	0	0	0
saure112428	Putative ORF	-	918138	918203	21	0.00025	0.0005	0	0	0	0	0	0
saure112422	Putative ORF	-	919311	919349	12	0.00541662	0.00413367	0	0	0	0	0	0
saure112427	SA2981_RS04595	-	918279	918836	185	0.917536	0.0528034	1	6	SA2981_RS04595	0	0	0
saure112426	Putative ORF	-	918891	918944	17	0.0225568	0.0140781	0	0	0	0	0	0
saure112425	Putative ORF	-	918987	919019	10	0	0	0	0	0	0	0	0
saure112424	Putative ORF	-	919119	919163	14	0.000888889	0.00114396	0	0	0	0	0	0
saure027762	Putative ORF	+	408308	408346	12	0.0119122	0.016792	0	0	0	0	0	0
saure027767	Putative ORF	+	408596	408667	23	0.000722222	0.000987577	0	0	0	0	0	0
saure027766	Putative ORF	+	408536	408580	14	0.00231905	0.00214791	0	0	0	0	0	0
saure027764	Putative ORF	+	408401	408466	21	0.00389646	0.0047191	0	0	0	0	0	0
saure055458	Putative ORF	+	894690	894725	11	0.00122517	0.00157472	0	0	0	0	0	0
saure055459	Putative ORF	+	894732	894788	18	0.00025	0.0005	0	0	0	0	0	0
saure055450	Putative ORF	+	894360	894395	11	0.000333333	0.000666667	0	0	0	0	0	0
saure055451	Putative ORF	+	894405	894446	13	0.0002	0.0004	0	0	0	0	0	0
saure055453	Putative ORF	+	894489	894536	15	0.114467	0.0199209	0	0	0	0	0	0
saure100691	Putative ORF	-	2289648	2289698	16	0	0	0	0	0	2	0	0
saure100690	Putative ORF	-	2289702	2289749	15	0.00102222	0.00154983	0	0	0	0	0	0
saure100697	Putative ORF	-	2289345	2289404	19	0.0251553	0.0142709	0	0	0	0	0	0
saure100696	Putative ORF	-	2289444	2289476	10	0.000666667	0.00133333	0	0	0	0	0	0
saure100695	Putative ORF	-	2289480	2289569	29	0.0004	0.0008	0	3	0	1	0	0
saure108068	Putative ORF	-	1405824	1405904	26	0.0167073	0.0144961	0	3	0	0	0	0
saure108069	Putative ORF	-	1405743	1405793	16	0.000538012	0.000675331	0	0	0	0	0	0
saure108060	Putative ORF	-	1406925	1406963	12	0.0005	0.000666667	0	0	0	0	0	0
saure108062	Putative ORF	-	1406580	1406855	91	0.253646	0.0475627	1	3	0	1	0	0
saure108063	Putative ORF	-	1406499	1406570	23	0.059629	0.0470988	0	0	0	0	0	0
saure108064	Putative ORF	-	1406421	1406489	22	0.0004	0.0008	0	0	0	0	0	0
saure108066	Putative ORF	-	1406289	1406324	11	0.0493154	0.043052	0	0	0	0	0	0
saure108067	Putative ORF	-	1406031	1406144	37	0.0184207	0.0162696	0	3	0	0	0	0
saure058726	Putative ORF	+	1253514	1253561	15	0.00166667	0.00267685	0	0	0	0	0	0
saure058720	Putative ORF	+	1253301	1253342	13	0	0	0	0	0	0	0	0
saure096024	Putative ORF	-	20005	20043	12	0.000222222	0.000444444	0	0	0	0	0	0
saure096025	Putative ORF	-	19954	20001	15	0	0	0	0	0	0	0	0
saure096022	Putative ORF	-	20191	20247	18	0	0	0	0	0	0	0	0
saure096023	Putative ORF	-	20158	20190	10	0.00075	0.0015	0	0	0	0	0	0
saure096029	Putative ORF	-	19618	19656	12	0.0034127	0.00396185	0	0	0	0	0	0
saure075819	Putative ORF	-	2432101	2432145	14	0	0	0	0	0	0	0	0
saure060089	Putative ORF	+	1432554	1432631	25	0.000613636	0.000772727	0	3	0	1	0	0
saure060088	Putative ORF	+	1432476	1432553	25	0	0	0	0	0	0	0	0
saure060087	Putative ORF	+	1432368	1432409	13	0.00116667	0.00194365	0	0	0	0	0	0
saure060083	Putative ORF	+	1432185	1432253	22	0.000583333	0.000726483	0	0	0	0	0	0
saure060082	Putative ORF	+	1432050	1432097	15	0.000792208	0.00097567	0	0	0	0	0	0
saure060081	Putative ORF	+	1431996	1432049	17	0.000761905	0.00152381	0	0	0	2	0	0
saure011364	Putative ORF	+	1346686	1346718	10	0.0201003	0.0094207	0	0	0	0	0	0
saure075559	Putative ORF	-	2457277	2457372	31	0.0110997	0.00936741	0	3	0	2	0	0
saure075558	Putative ORF	-	2457433	2457468	11	0	0	0	0	0	1	0	0
saure075557	Putative ORF	-	2457502	2457582	26	0.00670009	0.00656409	0	3	0	0	0	0
saure075555	Putative ORF	-	2458003	2458056	17	0.0222308	0.00510087	0	0	0	0	0	0
saure075553	Putative ORF	-	2458321	2458467	48	0.0160053	0.00799974	0	3	0	1	0	0
saure075552	Putative ORF	-	2458582	2458617	11	0.000725275	0.00145055	0	0	0	0	0	0
saure075551	Putative ORF	-	2458882	2458920	12	0.000571429	0.00114286	0	0	0	0	0	0
saure095132	Putative ORF	-	131509	131559	16	0.00025	0.0005	0	0	0	0	0	0
saure133636	Putative ORF	-	1235762	1235809	15	0.000793651	0.0015873	0	0	0	0	0	0
saure133510	Putative ORF	-	1248350	1248502	50	0.00650108	0.00544433	0	3	0	0	0	0
saure133517	Putative ORF	-	1247786	1247857	23	0.0058873	0.0117746	0	0	0	0	0	0
saure133515	Putative ORF	-	1247978	1248067	29	0.00146905	0.00220152	0	3	0	0	0	0
saure120204	Putative ORF	-	6438	6473	11	0.00315476	0.00206927	0	0	0	0	0	0
saure133634	Putative ORF	-	1235897	1235983	28	0	0	0	3	0	0	0	0
saure120202	Putative ORF	-	6624	6803	59	0.00554286	0.0044382	0	3	0	0	0	0
saure120203	Putative ORF	-	6516	6578	20	0.00135714	0.00214464	0	0	0	0	0	0
saure120200	Putative ORF	-	6843	6881	12	0	0	0	0	0	0	0	0
saure120208	Putative ORF	-	5958	6071	37	0.00292857	0.00387562	0	3	0	0	0	0
saure120209	Putative ORF	-	5865	5909	14	0.000285714	0.000571429	0	0	0	0	0	0
saure072678	Putative ORF	-	2784766	2784804	12	0.00161905	0.0032381	0	0	0	0	0	0
saure072675	Putative ORF	-	2784865	2784909	14	0.0004	0.0008	0	0	0	0	0	0
saure072673	Putative ORF	-	2784955	2785020	21	0.029627	0.0270859	0	0	0	0	0	0
saure072672	Putative ORF	-	2785024	2785056	10	0.00314542	0.00333328	0	0	0	0	0	0
saure046791	Putative ORF	+	2656076	2656108	10	0.00361355	0.00243727	0	0	0	0	0	0
saure001926	Putative ORF	+	218677	218772	31	0.00385238	0.00595397	0	3	0	2	0	0
saure001928	Putative ORF	+	218788	218907	39	0.0737427	0.0163727	0	3	0	2	0	0
saure037317	Putative ORF	+	1573316	1573378	20	0.00145556	0.00239454	0	0	0	0	0	0
saure037314	Putative ORF	+	1573196	1573231	11	0.0184807	0.0369614	0	0	0	0	0	0
saure037311	Putative ORF	+	1573019	1573081	20	0	0	0	0	0	0	0	0
saure037310	Putative ORF	+	1572929	1573000	23	0	0	0	0	0	0	0	0
saure037318	Putative ORF	+	1573388	1573462	24	0.000666667	0.00133333	0	0	0	1	0	0
saure074098	Putative ORF	-	2615578	2615703	41	0.0233435	0.0242429	0	3	0	0	0	0
saure074094	Putative ORF	-	2615791	2615832	13	0	0	0	0	0	0	0	0
saure074091	Putative ORF	-	2616004	2616048	14	0.00904524	0.0071214	0	0	0	0	0	0
saure074093	Putative ORF	-	2615863	2615925	20	0	0	0	0	0	0	0	0
saure013221	Putative ORF	+	1536820	1536855	11	0	0	0	0	0	0	0	0
saure013225	Putative ORF	+	1537012	1537065	17	0.00722569	0.00712736	0	0	0	1	0	0
saure038802	Putative ORF	+	1736501	1736542	13	0	0	0	0	0	0	0	0
saure038803	Putative ORF	+	1736681	1736719	12	0	0	0	0	0	0	0	0
saure038805	Putative ORF	+	1736774	1737013	79	0.0554954	0.0273576	0	3	0	0	0	0
saure038809	Putative ORF	+	1737230	1737268	12	0	0	0	0	0	1	0	0
saure003386	Putative ORF	+	374299	374331	10	0	0	0	0	0	0	0	0
saure003385	Putative ORF	+	374257	374298	13	0.000333333	0.000666667	0	0	0	0	0	0
saure003383	Putative ORF	+	374095	374205	36	0.0573647	0.0433527	0	3	0	0	0	0
saure068162	Putative ORF	+	2339352	2339408	18	0.00108333	0.00216667	0	0	0	0	0	0
saure068163	Putative ORF	+	2339481	2339612	43	0.00428626	0.00283203	0	3	0	0	0	0
saure068166	SA2981_RS14860	+	2339694	2339759	21	0.712512	0.0096131	0	0	0	0	0	0
saure068167	Putative ORF	+	2339781	2339885	34	0.0359742	0.029334	0	3	0	1	0	0
saure068168	Putative ORF	+	2339982	2340020	12	0	0	0	0	0	0	0	0
saure052551	Putative ORF	+	523620	523655	11	0.00153889	0.00307778	0	0	0	0	0	0
saure014501	Putative ORF	+	1672240	1672317	25	0.0220727	0.00568364	0	3	0	0	0	0
saure014500	Putative ORF	+	1672159	1672224	21	0.000822222	0.00164444	0	0	0	1	0	0
saure014503	Putative ORF	+	1672471	1672572	33	0.00065	0.000830662	0	3	0	0	0	0
saure014502	Putative ORF	+	1672363	1672431	22	0.000142857	0.000285714	0	0	0	0	0	0
saure014505	Putative ORF	+	1672669	1672740	23	0	0	0	0	0	0	0	0
saure014507	Putative ORF	+	1672942	1672986	14	0	0	0	0	0	0	0	0
saure014506	Putative ORF	+	1672807	1672893	28	0.000944444	0.00188889	0	3	0	0	0	0
saure014509	Putative ORF	+	1673110	1673160	16	0.000363636	0.000727273	0	0	0	1	0	0
saure115631	Putative ORF	-	565290	565331	13	0	0	0	0	0	0	0	0
saure087037	Putative ORF	-	1069678	1069716	12	0	0	0	0	0	0	0	0
saure087031	Putative ORF	-	1070722	1070769	15	0.000619048	0.000761905	0	0	0	0	0	0
saure087030	Putative ORF	-	1070809	1070892	27	0	0	0	3	0	1	0	0
saure087039	Putative ORF	-	1069426	1069593	55	0.00504134	0.00492183	0	3	0	2	0	0
saure087038	Putative ORF	-	1069609	1069650	13	0	0	0	0	0	0	0	0
saure108510	Putative ORF	-	1352775	1352819	14	0.000955556	0.00191111	0	0	0	0	0	0
saure108512	Putative ORF	-	1352622	1352735	37	0.0136639	0.0140698	0	3	0	0	0	0
saure108513	Putative ORF	-	1352550	1352588	12	0.0149069	0.00905967	0	0	0	0	0	0
saure108514	Putative ORF	-	1352316	1352408	30	0.0005	0.000666667	0	3	0	1	0	0
saure108517	Putative ORF	-	1352103	1352195	30	0.016362	0.0231323	0	3	0	0	0	0
saure108518	Putative ORF	-	1352061	1352093	10	0.00370476	0.00220015	0	0	0	0	0	0
saure108519	Putative ORF	-	1352001	1352033	10	0.0344061	0.0151018	0	0	0	0	0	0
saure081860	SA2981_RS08445	-	1711879	1712490	203	0.978499	0.009945	1	6	SA2981_RS08445	0	0	0
saure081861	Putative ORF	-	1710799	1710834	11	0.00166667	0.00168655	0	0	0	0	0	0
saure007542	Putative ORF	+	877156	877212	18	0	0	0	0	0	1	0	0
saure007547	Putative ORF	+	877591	877680	29	0.00194048	0.00388095	0	0	0	0	0	0
saure096558	Putative ORF	-	2779992	2780039	15	0	0	0	0	0	0	0	0
saure096557	Putative ORF	-	2780052	2780093	13	0	0	0	0	0	0	0	0
saure096551	Putative ORF	-	2780364	2780435	23	0.00180556	0.00361111	0	0	0	0	0	0
saure121217	Putative ORF	-	2695328	2695381	17	0	0	0	0	0	0	0	0
saure093450	Putative ORF	-	327547	327636	29	0.00624769	0.00786318	0	3	0	0	0	0
saure093451	Putative ORF	-	327433	327477	14	0.00515605	0.00353013	0	0	0	0	0	0
saure025294	Putative ORF	+	116720	116752	10	0.0044149	0.00491668	0	0	0	0	0	0
saure093454	Putative ORF	-	327196	327228	10	0.00243431	0.00254263	0	0	0	0	0	0
saure093455	Putative ORF	-	327118	327174	18	0.0017577	0.00293067	0	0	0	0	0	0
saure100930	Putative ORF	-	2262765	2262812	15	0	0	0	0	0	0	0	0
saure012042	Putative ORF	+	1420459	1420536	25	0.0014	0.00171788	0	0	0	0	0	0
saure129119	Putative ORF	-	1797953	1798006	17	0.0070399	0.00596079	0	0	0	0	0	0
saure012041	Putative ORF	+	1420390	1420455	21	0.00816032	0.0113536	0	0	0	0	0	0
saure129115	Putative ORF	-	1798262	1798309	15	0.000685714	0.00137143	0	0	0	0	0	0
saure129114	Putative ORF	-	1798331	1798375	14	0	0	0	0	0	2	0	0
saure129116	Putative ORF	-	1798214	1798261	15	0.00025	0.0005	0	0	0	0	0	0
saure012048	Putative ORF	+	1420795	1420833	12	0.000622222	0.00124444	0	0	0	0	0	0
saure064759	Putative ORF	+	1938552	1938638	28	0.00338268	0.00288398	0	3	0	0	0	0
saure064758	Putative ORF	+	1938447	1938485	12	0.00146667	0.00293333	0	0	0	0	0	0
saure064750	Putative ORF	+	1937247	1937285	12	0.013245	0.00997315	0	0	0	0	0	0
saure045806	Putative ORF	+	2538701	2538823	40	0.00241905	0.001941	0	3	0	0	0	0
saure045809	Putative ORF	+	2539028	2539180	50	0.0575058	0.0375825	0	3	0	1	0	0
saure034548	Putative ORF	+	1229570	1229611	13	0.000333333	0.000666667	0	0	0	0	0	0
saure034547	Putative ORF	+	1229486	1229551	21	0.00150253	0.00189097	0	0	0	1	0	0
saure034546	Putative ORF	+	1229372	1229446	24	0	0	0	3	0	0	0	0
saure034544	Putative ORF	+	1229276	1229329	17	0.0006	0.0012	0	0	0	0	0	0
saure034541	Putative ORF	+	1229147	1229224	25	0.0124512	0.00846684	0	3	0	0	0	0
saure034540	Putative ORF	+	1229036	1229143	35	0.0109368	0.00668054	0	3	0	0	0	0
saure138372	Putative ORF	-	695621	695653	10	0	0	0	0	0	0	0	0
saure138371	Putative ORF	-	695924	696088	54	0.0228205	0.00903601	0	3	0	1	0	0
saure138377	Putative ORF	-	695033	695101	22	0.00238329	0.00285664	0	0	0	0	0	0
saure138376	Putative ORF	-	695198	695239	13	0.00689192	0.00681543	0	0	0	0	0	0
saure138375	Putative ORF	-	695312	695410	32	0.00338639	0.00254207	0	3	0	0	0	0
saure138379	Putative ORF	-	694781	694831	16	0.00150794	0.0013783	0	0	0	0	0	0
saure130142	SA2981_RS08280	-	1674671	1675429	252	0.952589	0.0152534	1	6	SA2981_RS08280	0	0	0
saure130146	Putative ORF	-	1673579	1673623	14	0.015487	0.0181694	0	0	0	1	0	0
saure130147	Putative ORF	-	1673516	1673575	19	0.00157143	0.0024908	0	0	0	0	0	0
saure130149	Putative ORF	-	1673429	1673485	18	0.00119444	0.0015406	0	0	0	0	0	0
saure116265	Putative ORF	-	487248	487298	16	0.00144444	0.00215452	0	0	0	1	0	0
saure116267	Putative ORF	-	486951	487016	21	0.00179659	0.00359318	0	0	0	0	0	0
saure135644	Putative ORF	-	1010897	1010929	10	0	0	0	0	0	0	0	0
saure135645	Putative ORF	-	1010759	1010845	28	0.00299957	0.00240874	0	3	0	2	0	0
saure135640	Putative ORF	-	1011107	1011145	12	0.000653846	0.00130769	0	0	0	0	0	0
saure135643	Putative ORF	-	1010933	1010974	13	0.000785714	0.0010202	0	0	0	0	0	0
saure135649	Putative ORF	-	1010480	1010551	23	0.00565556	0.00472116	0	0	0	2	0	0
saure103222	SA2981_RS09935	-	1981431	1982132	233	0.782442	0.0447935	1	6	SA2981_RS09935	0	0	0
saure103225	Putative ORF	-	1981140	1981250	36	0.023436	0.0178323	0	3	0	0	0	0
saure067473	Putative ORF	+	2260620	2260715	31	0.00620029	0.00734919	0	3	0	1	0	0
saure067472	Putative ORF	+	2260449	2260481	10	0.00958123	0.00792742	0	0	0	0	0	0
saure067477	Putative ORF	+	2260836	2260886	16	0	0	0	0	0	0	0	0
saure103093	Putative ORF	-	1997517	1997642	41	0.0123634	0.011653	0	3	0	1	0	0
saure113102	Putative ORF	-	846792	846824	10	0.000444444	0.000888889	0	0	0	0	0	0
saure118258	Putative ORF	-	238179	238244	21	0.00213611	0.00221081	0	0	0	0	0	0
saure118254	Putative ORF	-	238572	238805	77	0.140311	0.0449457	0	3	0	1	0	0
saure118253	Putative ORF	-	238818	238856	12	0.00136508	0.00176069	0	0	0	0	0	0
saure118250	Putative ORF	-	238959	239018	19	0.00476126	0.00521355	0	0	0	1	0	0
saure130917	Putative ORF	-	1579616	1579714	32	0.100548	0.0471192	0	3	0	0	0	0
saure130915	Putative ORF	-	1579754	1579795	13	0.000793651	0.00103358	0	0	0	2	0	0
saure130919	Putative ORF	-	1579478	1579543	21	0.000333333	0.000666667	0	0	0	0	0	0
saure042366	Putative ORF	+	2149028	2149078	16	0.00536531	0.0100316	0	0	0	0	0	0
saure042364	Putative ORF	+	2148890	2148946	18	0.00190794	0.00217442	0	0	0	0	0	0
saure042365	Putative ORF	+	2148953	2148988	11	0.00385635	0.00281569	0	0	0	0	0	0
saure042363	Putative ORF	+	2148815	2148886	23	0.000153846	0.000307692	0	0	0	0	0	0
saure042361	Putative ORF	+	2148662	2148763	33	0.0330591	0.0312661	0	3	0	0	0	0
saure062082	Putative ORF	+	1633617	1633664	15	0	0	0	0	0	0	0	0
saure113709	Putative ORF	-	773571	773603	10	0.000944444	0.00188889	0	0	0	0	0	0
saure113708	Putative ORF	-	773658	773726	22	0.000619048	0.0012381	0	0	0	0	0	0
saure094428	Putative ORF	-	216982	217041	19	0.001	0.00145774	0	0	0	0	0	0
saure094420	Putative ORF	-	217852	217965	37	0.00531777	0.0061309	0	3	0	0	0	0
saure094424	Putative ORF	-	217471	217518	15	0.00170879	0.00237401	0	0	0	0	0	0
saure122172	Putative ORF	-	2592581	2592697	38	0.0836353	0.0144404	0	3	0	2	0	0
saure084245	Putative ORF	-	1388065	1388103	12	0.00585365	0.00370418	0	0	0	0	0	0
saure122171	Putative ORF	-	2592737	2592784	15	0.00194057	0.00173723	0	0	0	0	0	0
saure122177	Putative ORF	-	2590283	2590345	20	0.00874481	0.00660884	0	0	0	1	0	0
saure092288	Putative ORF	-	471385	471426	13	0.00213571	0.00427143	0	0	0	0	0	0
saure092280	Putative ORF	-	471982	472032	16	0	0	0	0	0	0	0	0
saure092282	Putative ORF	-	471934	471969	11	0.00244444	0.0041066	0	0	0	0	0	0
saure092283	Putative ORF	-	471835	471876	13	0.00245385	0.0032686	0	0	0	0	0	0
saure092287	Putative ORF	-	471433	471513	26	0.000222222	0.000444444	0	3	0	1	0	0
saure129460	Putative ORF	-	1762310	1762348	12	0	0	0	0	0	0	0	0
saure129466	Putative ORF	-	1762121	1762168	15	0	0	0	0	0	0	0	0
saure129469	Putative ORF	-	1761860	1761925	21	0.00533571	0.00407018	0	0	0	0	0	0
saure004118	Putative ORF	+	462259	462294	11	0.0100966	0.0114204	0	0	0	0	0	0
saure004115	Putative ORF	+	461308	461403	31	0.0148042	0.0232772	0	3	0	0	0	0
saure045993	Putative ORF	+	2559893	2559928	11	0.0005	0.001	0	0	0	0	0	0
saure115791	Putative ORF	-	549072	549152	26	0.00583852	0.011677	0	5	0	0	0	0
saure024287	Putative ORF	+	2815243	2815335	30	0.0132923	0.0115368	0	3	0	0	0	0
saure024281	Putative ORF	+	2814238	2814621	127	0.436873	0.0745835	0	3	0	0	0	0
saure024283	Putative ORF	+	2814748	2814861	37	0.00132051	0.00169483	0	3	0	0	0	0
saure024282	Putative ORF	+	2814673	2814705	10	0.0008	0.0016	0	0	0	0	0	0
saure024288	Putative ORF	+	2815456	2815494	12	0.00161667	0.00138002	0	0	0	0	0	0
saure038565	Putative ORF	+	1708265	1708327	20	0.000366667	0.000733333	0	0	0	1	0	0
saure038564	Putative ORF	+	1708031	1708132	33	0.0107988	0.00883137	0	3	0	0	0	0
saure038567	Putative ORF	+	1708709	1708786	25	0.000333333	0.000666667	0	0	0	0	0	0
saure038566	Putative ORF	+	1708523	1708657	44	0.0002	0.0004	0	3	0	0	0	0
saure131578	Putative ORF	-	1469747	1469779	10	0.003881	0.00625325	0	0	0	0	0	0
saure100808	Putative ORF	-	2271984	2272028	14	0.000966667	0.00193333	0	0	0	0	0	0
saure100809	Putative ORF	-	2271894	2271929	11	0	0	0	0	0	0	0	0
saure131572	Putative ORF	-	1470221	1470295	24	0.000952381	0.00131277	0	0	0	0	0	0
saure131573	Putative ORF	-	1470113	1470166	17	0	0	0	0	0	0	0	0
saure131576	Putative ORF	-	1469888	1469938	16	0.0005	0.001	0	0	0	0	0	0
saure100801	Putative ORF	-	2273283	2273378	31	0.000666667	0.00133333	0	3	0	0	0	0
saure024000	Putative ORF	+	2782261	2782299	12	0.00116667	0.00124722	0	0	0	0	0	0
saure067100	Putative ORF	+	2217474	2217509	11	0	0	0	0	0	0	0	0
saure067106	Putative ORF	+	2217723	2217764	13	0.00390635	0.00627302	0	0	0	0	0	0
saure036435	Putative ORF	+	1471958	1472074	38	0.904786	0.0104645	0	6	lcl|NC_017340.1_cds_WP_001617169.1_2844	0	0	0
saure036437	SA2981_RS07360	+	1472258	1472659	133	0.990344	0.00619511	1	6	SA2981_RS07360	0	0	0
saure036436	Putative ORF	+	1472174	1472239	21	0.00025	0.0005	0	0	0	0	0	0
saure036431	Putative ORF	+	1471529	1471564	11	0.00268975	0.00367868	0	0	0	0	0	0
saure036433	Putative ORF	+	1471706	1471825	39	0.806324	0.0202374	0	6	lcl|NC_017340.1_cds_WP_016266044.1_739	0	0	0
saure036432	Putative ORF	+	1471586	1471645	19	0.0005	0.001	0	0	0	0	0	0
saure036439	Putative ORF	+	1472690	1472737	15	0	0	0	0	0	0	0	0
saure073973	Putative ORF	-	2636071	2636103	10	0.00877381	0.016157	0	0	0	0	0	0
saure073972	Putative ORF	-	2636119	2636157	12	0	0	0	0	0	0	0	0
saure073971	Putative ORF	-	2636200	2636253	17	0.00125	0.00153659	0	0	0	0	0	0
saure073974	Putative ORF	-	2635849	2635896	15	0.00045	0.000556776	0	0	0	0	0	0
saure073978	Putative ORF	-	2635603	2635647	14	0	0	0	0	0	0	0	0
saure137112	Putative ORF	-	836756	836788	10	0.0127361	0.00972058	0	0	0	0	0	0
saure137113	Putative ORF	-	836534	836602	22	0.000785714	0.00157143	0	0	0	1	0	0
saure137115	Putative ORF	-	836303	836428	41	0.0144949	0.00838367	0	3	0	0	0	0
saure137119	Putative ORF	-	835940	836044	34	0.00190476	0.00180073	0	3	0	0	0	0
saure030293	Putative ORF	+	706004	706084	26	0.0315406	0.0149244	0	3	0	0	0	0
saure030290	Putative ORF	+	705791	705838	15	0.00237698	0.00142992	0	0	0	0	0	0
saure030297	Putative ORF	+	706283	706357	24	0	0	0	0	0	1	0	0
saure030296	Putative ORF	+	706208	706273	21	0.00186905	0.00297562	0	0	0	0	0	0
saure030295	Putative ORF	+	706160	706207	15	0.0015873	0.00214374	0	0	0	1	0	0
saure068818	Putative ORF	+	2409990	2410028	12	0.000583333	0.000726483	0	0	0	0	0	0
saure068819	Putative ORF	+	2410038	2410250	70	0.0404293	0.0264324	0	3	0	0	0	0
saure008528	Putative ORF	+	996856	996930	24	0.00282778	0.00471955	0	3	0	1	0	0
saure003913	SA2981_RS01990	+	429313	430581	422	0.821125	0.0497433	1	6	SA2981_RS01990	0	0	0
saure003910	Putative ORF	+	428560	428601	13	0.00025	0.0005	0	0	0	0	0	0
saure003911	Putative ORF	+	428602	428661	19	0.0285564	0.0136226	0	0	0	0	0	0
saure003915	Putative ORF	+	431536	431592	18	0.00135556	0.00170461	0	0	0	1	0	0
saure119006	Putative ORF	-	148953	149006	17	0.00353333	0.00330387	0	0	0	0	0	0
saure119000	Putative ORF	-	149979	150011	10	0.00338097	0.00218492	0	0	0	0	0	0
saure119001	Putative ORF	-	149820	149915	31	0.00646045	0.00353043	0	3	0	0	0	0
saure119003	Putative ORF	-	149337	149369	10	0.000602941	0.00120588	0	0	0	1	0	0
saure119009	Putative ORF	-	148383	148523	46	0.0313456	0.0196255	0	3	0	0	0	0
saure018908	Putative ORF	+	2178835	2178882	15	0.0011746	0.001726	0	0	0	0	0	0
saure018901	Putative ORF	+	2178271	2178312	13	0	0	0	0	0	0	0	0
saure018900	Putative ORF	+	2178193	2178267	24	0.00803571	0.00746643	0	0	0	0	0	0
saure018903	Putative ORF	+	2178385	2178429	14	0	0	0	0	0	0	0	0
saure018905	Putative ORF	+	2178445	2178591	48	0.0106771	0.0128623	0	3	0	0	0	0
saure018907	Putative ORF	+	2178760	2178792	10	0	0	0	0	0	0	0	0
saure018906	Putative ORF	+	2178649	2178720	23	0.000761905	0.00152381	0	0	0	0	0	0
saure115965	Putative ORF	-	528159	528251	30	0.00408889	0.00355919	0	3	0	0	0	0
saure039958	Putative ORF	+	1857065	1857112	15	0.000435294	0.000536037	0	0	0	0	0	0
saure043714	Putative ORF	+	2291675	2291710	11	0	0	0	0	0	1	0	0
saure050401	Putative ORF	+	263133	263177	14	0.00065	0.000830662	0	0	0	0	0	0
saure050402	Putative ORF	+	263205	263270	21	0.0555181	0.0430274	0	0	0	1	0	0
saure050406	Putative ORF	+	263523	263639	38	0.0126129	0.00991012	0	3	0	2	0	0
saure043713	Putative ORF	+	2291609	2291668	19	0.00178571	0.00250296	0	0	0	1	0	0
saure050408	Putative ORF	+	263838	263882	14	0.00100794	0.0015224	0	0	0	0	0	0
saure050409	Putative ORF	+	263916	263969	17	0.00318571	0.00484275	0	0	0	0	0	0
saure074255	Putative ORF	-	2599210	2599290	26	0.00336667	0.00200666	0	3	0	0	0	0
saure074254	Putative ORF	-	2599294	2599332	12	0.000444444	0.000888889	0	0	0	0	0	0
saure074259	Putative ORF	-	2598907	2598951	14	0.0150745	0.00482004	0	0	0	0	0	0
saure006244	Putative ORF	+	713674	713763	29	0.034076	0.0179413	0	3	0	0	0	0
saure006247	Putative ORF	+	713884	713931	15	0.0113377	0.0104196	0	0	0	0	0	0
saure006246	Putative ORF	+	713821	713856	11	0.0047409	0.00327733	0	0	0	0	0	0
saure006241	Putative ORF	+	713482	713529	15	0.0114256	0.0140644	0	0	0	0	0	0
saure006249	Putative ORF	+	714247	714285	12	0.0186764	0.0172754	0	0	0	0	0	0
saure006248	Putative ORF	+	713947	714003	18	0	0	0	0	0	0	0	0
saure027956	Putative ORF	+	426218	426295	25	0	0	0	0	0	0	0	0
saure003145	Putative ORF	+	346099	346215	38	0.0125238	0.00976225	0	3	0	1	0	0
saure003146	Putative ORF	+	346216	346257	13	0.000285714	0.000571429	0	0	0	0	0	0
saure025808	Putative ORF	+	180050	180094	14	0.000733333	0.00146667	0	0	0	0	0	0
saure025806	Putative ORF	+	179774	179827	17	0.00149697	0.00220056	0	0	0	0	0	0
saure025807	Putative ORF	+	179978	180034	18	0.00235159	0.00378332	0	0	0	0	0	0
saure025802	Putative ORF	+	178862	179086	74	0.0772945	0.0332122	0	3	0	0	0	0
saure025803	SA2981_RS00805	+	179120	179677	185	0.964366	0.0228812	1	6	SA2981_RS00805	0	0	0
saure125543	Putative ORF	-	2215613	2215741	42	0.00832863	0.00450812	0	3	0	2	0	0
saure125540	Putative ORF	-	2215895	2215969	24	0	0	0	0	0	0	0	0
saure125541	Putative ORF	-	2215826	2215888	20	0.00261245	0.00227366	0	0	0	0	0	0
saure125546	Putative ORF	-	2215406	2215489	27	0.0276009	0.0188997	0	3	0	0	0	0
saure125544	Putative ORF	-	2215544	2215606	20	0.0037978	0.00458753	0	0	0	0	0	0
saure125548	Putative ORF	-	2215262	2215351	29	0.00491126	0.00326481	0	3	0	1	0	0
saure125549	Putative ORF	-	2215196	2215240	14	0	0	0	0	0	0	0	0
saure011641	Putative ORF	+	1372573	1372614	13	0	0	0	0	0	1	0	0
saure011643	Putative ORF	+	1372726	1372812	28	0.00643095	0.00343426	0	3	0	0	0	0
saure011647	SA2981_RS06865	+	1373218	1375206	662	0.972017	0.0164671	1	6	SA2981_RS06865	14	0	0
saure128679	Putative ORF	-	1846061	1846102	13	0.0105496	0.0125603	0	0	0	0	0	0
saure128678	Putative ORF	-	1846124	1846162	12	0	0	0	0	0	0	0	0
saure128677	Putative ORF	-	1846172	1846231	19	0	0	0	0	0	2	0	0
saure128676	Putative ORF	-	1846247	1846375	42	0.0136957	0.0133017	0	3	0	0	0	0
saure128675	Putative ORF	-	1846376	1846447	23	0	0	0	0	0	2	0	0
saure128674	Putative ORF	-	1846448	1846501	17	0.00124127	0.00153411	0	0	0	0	0	0
saure128672	Putative ORF	-	1846526	1846579	17	0.00212332	0.00424664	0	0	0	0	0	0
saure063776	Putative ORF	+	1821528	1821620	30	0.00244444	0.00488889	0	3	0	0	0	0
saure110191	Putative ORF	-	1162464	1162580	38	0.0931033	0.0491262	0	3	0	0	0	0
saure110190	Putative ORF	-	1162596	1162775	59	0.0369487	0.0257384	0	3	0	2	0	0
saure110194	Putative ORF	-	1162047	1162145	32	0.0365419	0.0168428	0	3	0	1	0	0
saure110197	Putative ORF	-	1161759	1161794	11	0.00479802	0.00616152	0	0	0	0	0	0
saure110196	Putative ORF	-	1161828	1161875	15	0.00340794	0.00286763	0	0	0	0	0	0
saure110199	Putative ORF	-	1161627	1161659	10	0.00298658	0.00376172	0	0	0	0	0	0
saure012528	Putative ORF	+	1477078	1477209	43	0.000583333	0.00116667	0	3	0	0	0	0
saure012521	Putative ORF	+	1476796	1476855	19	0.000333333	0.000666667	0	0	0	0	0	0
saure027187	Putative ORF	+	350963	350998	11	0.0047102	0.00942039	0	0	0	1	0	0
saure105223	Putative ORF	-	1747533	1747580	15	0.00105	0.00155242	0	0	0	0	0	0
saure105225	Putative ORF	-	1747368	1747463	31	0.00193571	0.00297407	0	3	0	0	0	0
saure027186	Putative ORF	+	350870	350947	25	0.0005	0.001	0	0	0	0	0	0
saure105229	Putative ORF	-	1747236	1747268	10	0.0340719	0.0393448	0	0	0	0	0	0
saure027185	Putative ORF	+	350831	350863	10	0.0004	0.0008	0	0	0	0	0	0
saure049280	Putative ORF	+	139014	139055	13	0	0	0	0	0	0	0	0
saure061265	Putative ORF	+	1537257	1537319	20	0.0015859	0.00198628	0	0	0	0	0	0
saure064082	Putative ORF	+	1858806	1858850	14	0.000153846	0.000307692	0	0	0	0	0	0
saure064081	Putative ORF	+	1858758	1858790	10	0.000619048	0.000761905	0	0	0	0	0	0
saure064086	Putative ORF	+	1859418	1859687	89	0.151072	0.0474954	1	3	0	5	0	0
saure140455	Putative ORF	-	441683	441865	60	0.0141928	0.0125912	0	3	0	0	0	0
saure093298	Putative ORF	-	343597	343629	10	0	0	0	0	0	0	0	0
[truncated: 68,649 more rows]
