# Supplementary material for: Unraveling the hidden universe of small proteins in bacterial genomes
Source: Mol Syst Biol. 2019 Feb 22;15(2):e8290. doi: 10.15252/msb.20188290 (PMC6385055; doi:10.15252/msb.20188290)
Supplement: Supplementary file 15 — Dataset EV14 [file MSB-15-e8290-s015.xlsx]

## Sheet: Legend
Dataset EV14. Databases for L. lactis. This dataset include genomic information based on a unique identifier (A), the identifier associated if annotated in NCBI (B), ‘Putative Protein’ otherwise, its strand (C), the start and stop position (D and E, following the same rules as in Table S3) and the length of the putative translated sequence in amino acids (F). The following columns (G to I) includ…

## Sheet: DatasetEV14_Llactis
RF_ID	NCBI annotation	strand	start	stop	length	RF_Scores	RF_SD	Classification	Type (0 – no hit; 1- ann & func hit; 2- ann hit; 3 – hit; 4 – fragment; 5 – Repeated ; 6 – ann in reference	description	Predicted HRUTPs by PeptideSieve	#PSM	# Unique Peptides	Ratios: (115, Sample) / (114, Control)	Ratios: (116, Sample) / (114, Control)	Ratios: (117, Sample) / (114, Control)
llact000506	LG36_RS00330	+	69877	70362	161	0.924518	0.0201479	1	6	LG36_RS00330	5	32	6	0.65	0.62
llact000509	LG36_RS00345	+	71389	72558	389	0.995768	0.00391663	1	6	LG36_RS00345	9	8	2		0.98
llact000564	LG36_RS00405	+	81559	82512	317	0.990117	0.00509509	1	6	LG36_RS00405	8	3	1	1.41	1.31
llact000566	LG36_RS00410	+	82597	83364	255	0.980053	0.0166746	1	6	LG36_RS00410	3	3	2
llact000571	LG36_RS00420	+	84550	86772	740	0.978123	0.0176567	1	6	LG36_RS00420	22	24	9
llact000668	LG36_RS00475	+	97687	97983	98	0.8	0.00897434	1	6	LG36_RS00475	1	138	2	1.05	0.97	0.76
llact000809	LG36_RS00565	+	112591	113505	304	0.986544	0.00653452	1	6	LG36_RS00565	7	44	14	1.08	1.35	1.32
llact001171	gatA	+	159193	160659	488	0.957076	0.0125854	1	6	gatA	17	47	14	0.88	0.9	0.76
llact001215	LG36_RS00825	+	165631	166164	177	0.963729	0.0161254	1	6	LG36_RS00825	1	1	1
llact001333	LG36_RS00895	+	179083	180093	336	0.99822	0.00157849	1	6	LG36_RS00895	4	1	1
llact001334	LG36_RS00900	+	180316	181221	301	0.877929	0.0238723	1	6	LG36_RS00900	6	1	1
llact001418	LG36_RS00960	+	191140	191760	206	0.987238	0.00453897	1	6	LG36_RS00960	6	13	5		1.75
llact001433	LG36_RS00985	+	194290	195189	299	0.983657	0.00580363	1	6	LG36_RS00985	5	23	5		1.07
llact001651	LG36_RS01125	+	226162	227406	414	0.925253	0.0398699	1	6	LG36_RS01125	10	1	1
llact001652	LG36_RS01130	+	227410	227766	118	0.904067	0.0228909	1	6	LG36_RS01130	3	9	4			1.46
llact001710	LG36_RS01170	+	232696	233412	238	0.91277	0.0114601	1	6	LG36_RS01170	3	21	5	0.97
llact001859	LG36_RS01290	+	254725	256647	640	0.947578	0.0103924	1	6	LG36_RS01290	10	1	1
llact001879	LG36_RS01305	+	258295	259122	275	0.977122	0.00863525	1	6	LG36_RS01305	6	1	1
llact001919	LG36_RS01325	+	263656	264309	217	0.970095	0.00869309	1	6	LG36_RS01325	5	18	3
llact001977	LG36_RS01370	+	271087	273348	753	0.985804	0.00925771	1	6	LG36_RS01370	25	16	9
llact002014	LG36_RS01395	+	276424	277257	277	0.949511	0.0317529	1	6	LG36_RS01395	7	20	4	1.79	1.96	0.8
llact002032	LG36_RS01420	+	280300	281070	256	0.97232	0.0054373	1	6	LG36_RS01420	6	16	7
llact002338	LG36_RS01625	+	314470	315552	360	0.890118	0.0286032	1	6	LG36_RS01625	5	16	8
llact002384	LG36_RS01655	+	320596	323136	846	0.98569	0.0110116	1	6	LG36_RS01655	23	121	29	1.05	1.1	0.68
llact002425	LG36_RS01685	+	327367	329106	579	0.983448	0.00795878	1	6	LG36_RS01685	21	17	4
llact002426	LG36_RS01690	+	329110	331104	664	0.952896	0.0260858	1	6	LG36_RS01690	10	4	2
llact002615	LG36_RS01830	+	355582	355974	130	0.876828	0.00496341	1	6	LG36_RS01830	4	1	1
llact002648	LG36_RS01860	+	362368	363417	349	0.994515	0.00469028	1	6	LG36_RS01860	11	30	6	1.19	1.38
llact002671	LG36_RS01875	+	366907	368583	558	0.949666	0.0206744	1	6	LG36_RS01875	15	15	7
llact002707	LG36_RS01895	+	371668	372609	313	0.993262	0.0024592	1	6	LG36_RS01895	4	30	8
llact002710	LG36_RS01900	+	372838	374409	523	0.994797	0.00275459	1	6	LG36_RS01900	10	2	2	0.93	1.51	2.04
llact002745	LG36_RS01915	+	377716	379320	534	0.973345	0.0126538	1	6	LG36_RS01915	13	16	7	0.88		1.29
llact002973	LG36_RS02040	+	405226	405831	201	0.985702	0.0051653	1	6	LG36_RS02040	5	13	6
llact003030	LG36_RS02080	+	414484	414801	105	0.967798	0.0194513	1	6	LG36_RS02080	1	6	2
llact003151	LG36_RS02200	+	437965	438291	108	0.982051	0.0065438	1	6	LG36_RS02200	4	48	6	0.76	0.71
llact003155	LG36_RS02205	+	438376	438726	116	0.967873	0.00886538	1	6	LG36_RS02205	3	31	6	4.17	1.3	0.45
llact003177	ligA	+	443596	445587	663	0.945578	0.0322591	1	6	ligA	19	14	5
llact003180	LG36_RS02240	+	445741	446769	342	0.929192	0.0190966	1	6	LG36_RS02240	7	4	3
llact003182	LG36_RS02245	+	446986	448122	378	0.985923	0.0109801	1	6	LG36_RS02245	8	213	26	1.03	0.9	0.5
llact003205	LG36_RS02275	+	456439	456924	161	0.983469	0.00950899	1	6	LG36_RS02275	6	8	4		1.24	1.06
llact003283	LG36_RS02330	+	466390	467169	259	0.961857	0.0185131	1	6	LG36_RS02330	10	1	1
llact003303	LG36_RS02345	+	468511	469053	180	0.988714	0.00494825	1	6	LG36_RS02345	5	7	4
llact003304	LG36_RS02350	+	469054	470190	378	0.981594	0.00721127	1	6	LG36_RS02350	7	4	2
llact003428	LG36_RS02420	+	484501	484794	97	0.79	0.0125702	1	6	LG36_RS02420	5	679	10	1.12	1.38	1.29
llact003535	LG36_RS02505	+	499672	500073	133	0.810188	0.0450767	1	6	LG36_RS02505	2	3	1
llact003547	LG36_RS02530	+	502912	504195	427	0.985956	0.00303544	1	6	LG36_RS02530	10	176	24	1.13	1.56	2
llact003609	LG36_RS02625	+	511054	512982	642	0.927344	0.0120464	1	6	LG36_RS02625	22	4	2
llact003707	LG36_RS02675	+	522976	525054	692	0.98846	0.00585483	1	6	LG36_RS02675	18	14	4
llact003708	LG36_RS02680	+	525196	526059	287	0.968768	0.0197049	1	6	LG36_RS02680	10	74	15	1.1	1	1.12
llact004215	LG36_RS03055	+	594463	595221	252	0.969793	0.0141762	1	6	LG36_RS03055	2	1	1
llact004231	glyA	+	597784	599031	415	0.980546	0.0102151	1	6	glyA	11	60	14	1.02	1.48	2.14
llact004239	LG36_RS03090	+	601015	602211	398	0.995834	0.00262996	1	6	LG36_RS03090	17	27	8	1.43	1.35	1.26
llact004240	LG36_RS03095	+	602236	602886	216	0.992879	0.00435634	1	6	LG36_RS03095	6	9	3
llact004246	LG36_RS03105	+	603553	604311	252	0.953416	0.027645	1	6	LG36_RS03105	7	2	1
llact004276	LG36_RS03130	+	608023	608877	284	0.928081	0.0406112	1	6	LG36_RS03130	6	12	5
llact004320	LG36_RS03180	+	614980	616398	472	0.953867	0.0122608	1	6	LG36_RS03180	12	66	13	1.02	1.01
llact004410	LG36_RS03240	+	627511	629769	752	0.917624	0.0254648	1	6	LG36_RS03240	17	1	1		0.75	0.28
llact004424	LG36_RS03255	+	631321	632973	550	0.92021	0.0226174	1	6	LG36_RS03255	13	8	5	1.16
llact004426	LG36_RS03260	+	633037	633507	156	0.979107	0.00958657	1	6	LG36_RS03260	6	43	12	0.97	1.09	1.68
llact004435	LG36_RS03270	+	634123	636579	818	0.948992	0.0186325	1	6	LG36_RS03270	13	16	10
llact004447	LG36_RS03280	+	637456	638757	433	0.983549	0.00886912	1	6	LG36_RS03280	14	645	30	1.14	1.46	1.47
llact005141	LG36_RS03630	+	726529	727302	257	0.984675	0.0159792	1	6	LG36_RS03630	7	2	2
llact005177	LG36_RS03660	+	731410	731862	150	0.906076	0.0359936	1	6	LG36_RS03660	1	14	4
llact005204	LG36_RS03685	+	737494	738945	483	0.982034	0.00948041	1	6	LG36_RS03685	13	2	2
llact005245	LG36_RS03700	+	743536	745029	497	0.936344	0.0168098	1	6	LG36_RS03700	3	3	1
llact005271	LG36_RS03725	+	750754	752475	573	0.980862	0.00448049	1	6	LG36_RS03725	12	1	1
llact005538	LG36_RS03895	+	787507	787959	150	0.986748	0.00688679	1	6	LG36_RS03895	6	33	10
llact005555	LG36_RS03905	+	789514	789783	89	0.78	0.0330839	1	6	LG36_RS03905	1	11	3
llact005578	LG36_RS03920	+	791518	792012	164	0.953802	0.0239519	1	6	LG36_RS03920	2	10	3
llact005714	LG36_RS04015	+	813013	813525	170	0.961585	0.024161	1	6	LG36_RS04015	4	3	2
llact005718	LG36_RS04030	+	815332	815637	101	0.938884	0.0264001	1	6	LG36_RS04030	1	2	1
llact005772	LG36_RS04055	+	821212	822189	325	0.941664	0.0325563	1	6	LG36_RS04055	6	10	3
llact005835	LG36_RS04100	+	829624	830418	264	0.97508	0.0100403	1	6	LG36_RS04100	9	35	8	0.87	1.1	2.35
llact005854	Putative ORF	+	832963	833256	97	0.76	0.0243861	1	2	lplan104476||hypothetical protein	2	35	8	5.86
llact005863	LG36_RS04140	+	836047	836448	133	0.889151	0.0264298	1	6	LG36_RS04140	4	13	5	1.05	1.32	0.71
llact005907	LG36_RS04165	+	841561	841827	88	0.879798	0.0324063	1	6	LG36_RS04165	4	11	1
llact005940	LG36_RS04190	+	845401	846591	396	0.978333	0.00850286	1	6	LG36_RS04190	12	23	8	1.19	1.69	3.32
llact005941	argD	+	846604	847737	377	0.993497	0.00240852	1	6	argD	13	46	8	0.97
llact006018	LG36_RS04245	+	860635	861444	269	0.984286	0.0115515	1	6	LG36_RS04245	5	15	4
llact006042	LG36_RS04270	+	865411	867900	829	0.963434	0.0221451	1	6	LG36_RS04270	14	14	7			2.36
llact006068	LG36_RS04290	+	872638	873447	269	0.993952	0.00345287	1	6	LG36_RS04290	5	1	1
llact006238	LG36_RS04405	+	900154	901656	500	0.944856	0.0110811	1	6	LG36_RS04405	9	1	1			0.73
llact006324	LG36_RS04465	+	910825	911547	240	0.954956	0.00481699	1	6	LG36_RS04465	6	51	10	0.98	0.76
llact006326	LG36_RS04475	+	911866	912537	223	0.976105	0.00985543	1	6	LG36_RS04475	2	13	6
llact006331	LG36_RS04480	+	912757	914976	739	0.945153	0.0182353	1	6	LG36_RS04480	20	104	25	1.13	1.61	1.12
llact006400	Putative ORF	+	920038	920205	55	0.0193477	0.0150445	0	0	0	0	2	1
llact006420	LG36_RS04505	+	921550	922572	340	0.947319	0.0123682	1	6	LG36_RS04505	5	6	1
llact006464	LG36_RS04535	+	927484	929067	527	0.930382	0.0140749	1	6	LG36_RS04535	21	106	19	1.94	2.33	2.13
llact006518	LG36_RS04560	+	933718	934203	161	0.941718	0.0211514	1	6	LG36_RS04560	3	14	3
llact006826	LG36_RS04710	+	976078	976959	293	0.998595	0.000754428	1	6	LG36_RS04710	8	3	1
llact006827	LG36_RS04715	+	977062	977937	291	0.975934	0.00996137	1	6	LG36_RS04715	6	4	3
llact007178	LG36_RS04915	+	1024438	1025664	408	0.936662	0.0334085	1	6	LG36_RS04915	7	67	12	1.13	1.78
llact007252	LG36_RS04965	+	1033759	1034361	200	0.98993	0.00462619	1	6	LG36_RS04965	6	2	1
llact007254	deoA	+	1034392	1035684	430	0.90332	0.0324953	1	6	deoA	11	15	4
llact007475	LG36_RS05215	+	1066858	1067406	182	0.921503	0.0425327	1	6	LG36_RS05215	6	2	1
llact007722	LG36_RS05400	+	1099654	1100082	142	0.926182	0.0197148	1	6	LG36_RS05400	3	7	2		0.73	0.32
llact007975	LG36_RS05580	+	1136566	1137792	408	0.90413	0.0293871	1	6	LG36_RS05580	5	23	7
llact008082	LG36_RS05630	+	1148542	1148985	147	0.926768	0.0279184	1	0	0	5	4	1
llact008213	LG36_RS05690	+	1165048	1166934	628	0.888945	0.0226224	1	6	LG36_RS05690	15	1	1		1.1	6.53
llact008302	LG36_RS05780	+	1182205	1183377	390	0.870095	0.0367506	1	6	LG36_RS05780	12	2	1
llact008418	LG36_RS05870	+	1206568	1207431	287	0.976959	0.0136746	1	6	LG36_RS05870	7	5	3
llact008507	LG36_RS05915	+	1220095	1221534	479	0.950889	0.00495383	1	6	LG36_RS05915	16	22	7
llact008526	LG36_RS05925	+	1222981	1223301	106	0.77864	0.0563075	1	6	LG36_RS05925	0	23	4	0.62		0.4
llact008538	LG36_RS05945	+	1225459	1225920	153	0.957645	0.013292	1	6	LG36_RS05945	4	1	1
llact008590	LG36_RS05980	+	1231624	1233450	608	0.957866	0.0220469	1	6	LG36_RS05980	13	1	1
llact008682	LG36_RS06055	+	1248148	1250895	915	0.938057	0.0217694	1	6	LG36_RS06055	20	1	1
llact008685	LG36_RS06060	+	1250989	1251642	217	0.94944	0.0309753	1	6	LG36_RS06060	4	7	2
llact008821	LG36_RS06120	+	1269073	1269810	245	0.742137	0.0452091	1	6	LG36_RS06120	2	2	1
llact009395	LG36_RS06390	+	1331008	1331703	231	0.993982	0.00470397	1	6	LG36_RS06390	6	33	3	0.82	0.67
llact009596	Putative ORF	+	1357762	1357905	47	0.0203858	0.0105873	0	0	0	2	1	1	1.06
llact009841	Putative ORF	+	1391650	1391868	72	0.0374738	0.0120008	0	3	0	3	1	0
llact009892	LG36_RS06695	+	1398580	1400013	477	0.957423	0.00369658	1	6	LG36_RS06695	12	2	2
llact009893	LG36_RS06700	+	1400014	1400799	261	0.977782	0.00860775	1	6	LG36_RS06700	4	1	1
llact010445	LG36_RS07090	+	1475353	1476330	325	0.980913	0.00734972	1	6	LG36_RS07090	5	3	3	0.57
llact012695	LG36_RS08395	+	1762555	1763340	261	0.992163	0.00381208	1	6	LG36_RS08395	7	1	1
llact013185	LG36_RS08670	+	1821901	1822890	329	0.865347	0.0267836	1	6	LG36_RS08670	8	302	23	1.01	1.39	0.7
llact013187	LG36_RS08675	+	1822969	1823781	270	0.829564	0.0238694	1	6	LG36_RS08675	2	4	1
llact013188	LG36_RS08680	+	1823800	1824723	307	0.949244	0.0254362	1	6	LG36_RS08680	6	32	8
llact013191	LG36_RS08685	+	1824865	1825248	127	0.942544	0.0255045	1	6	LG36_RS08685	5	3	2	1.01		1.04
llact013203	LG36_RS08700	+	1826881	1828149	422	0.91172	0.0329484	1	6	LG36_RS08700	9	42	9	1.63		1.66
llact013362	LG36_RS08800	+	1849633	1850469	278	0.871475	0.0343977	1	6	LG36_RS08800	7	10	4
llact013365	LG36_RS08805	+	1850650	1851420	256	0.957998	0.0176059	1	6	LG36_RS08805	4	2	1
llact013366	LG36_RS08810	+	1851430	1852902	490	0.943285	0.0238668	1	6	LG36_RS08810	11	9	5	0.55		0.2
llact013998	LG36_RS09175	+	1929745	1931628	627	0.966167	0.00520384	1	6	LG36_RS09175	17	56	17
llact014020	LG36_RS09190	+	1933942	1935393	483	0.92721	0.0149319	1	6	LG36_RS09190	14	8	3		0.88	0.83
llact014739	LG36_RS09685	+	2034619	2035371	250	0.995432	0.00325001	1	6	LG36_RS09685	7	2	1	1.35		1.32
llact015001	LG36_RS09925	+	2077780	2078724	314	0.900983	0.0439039	1	6	LG36_RS09925	7	15	5
llact015009	LG36_RS09940	+	2080528	2080758	76	0.76	0.0716561	1	0	0	2	13	4		1.14
llact015121	LG36_RS10010	+	2094682	2095758	358	0.992879	0.00749589	1	6	LG36_RS10010	10	2	1
llact015349	LG36_RS10195	+	2126791	2127096	101	0.689065	0.0523702	1	6	LG36_RS10195	3	1	1
llact015357	LG36_RS10205	+	2128549	2129175	208	0.9501	0.0199882	1	6	LG36_RS10205	7	9	4
llact015489	Putative ORF	+	2144689	2144763	24	0.00203571	0.00340243	0	0	0	1	17	1
llact016244	LG36_RS10865	+	2245753	2246778	341	0.96515	0.00704882	1	6	LG36_RS10865	8	5	2
llact016682	LG36_RS11125	+	2308093	2308401	102	0.61347	0.0785629	1	6	LG36_RS11125	0	2	1
llact016741	LG36_RS11195	+	2318704	2318904	66	0.787406	0.0437065	1	6	LG36_RS11195	1	3	1
llact017294	LG36_RS00005	+	587	1954	455	0.95188	0.0461031	1	6	LG36_RS00005	15	7	4
llact017295	LG36_RS00010	+	2111	3253	380	0.981128	0.0142939	1	6	LG36_RS00010	10	64	10
llact017297	LG36_RS00015	+	3359	6658	1099	0.932874	0.0191755	1	6	LG36_RS00015	29	1	1
llact017315	LG36_RS00035	+	11348	12463	371	0.984663	0.00972878	1	6	LG36_RS00035	14	31	12
llact017444	LG36_RS00105	+	25265	25816	183	0.955043	0.00894256	1	6	LG36_RS00105	5	48	7			1.08
llact017514	Putative ORF	+	35741	35818	25	0.000666667	0.00133333	0	0	0	1	2	1
llact017551	LG36_RS00210	+	43175	43930	251	0.887161	0.0607079	1	6	LG36_RS00210	5	1	1			0.95
llact017836	LG36_RS00390	+	79070	80623	517	0.995353	0.00176638	1	6	LG36_RS00390	13	4	2
llact017858	LG36_RS00415	+	83393	84349	318	0.947131	0.0170484	1	6	LG36_RS00415	5	4	2
llact018080	LG36_RS00605	+	117734	118165	143	0.879696	0.0450123	1	6	LG36_RS00605	4	1	1
llact018374	LG36_RS00780	+	154445	156073	542	0.842346	0.0382753	1	6	LG36_RS00780	6	3	2
llact018385	LG36_RS00790	+	157514	158302	262	0.925621	0.0246359	1	6	LG36_RS00790	6	117	15	0.81	0.86	1.29
llact018389	LG36_RS00795	+	158873	159193	106	0.966657	0.0156002	1	6	LG36_RS00795	3	7	2
llact018462	LG36_RS00835	+	166880	167377	165	0.890884	0.0143042	1	6	LG36_RS00835	5	16	4
llact018467	LG36_RS00840	+	167768	168820	350	0.993037	0.00539407	1	6	LG36_RS00840	7	17	6		0.95	0.54
llact018486	LG36_RS00855	+	171962	172168	68	0.578457	0.0562919	1	0	0	2	1	1
llact018500	LG36_RS00880	+	176054	176812	252	0.994264	0.00256369	1	6	LG36_RS00880	3	1	1
llact018620	LG36_RS00950	+	189869	190768	299	0.928657	0.0309846	1	6	LG36_RS00950	8	66	9		2.31	0.7
llact018641	LG36_RS00975	+	192761	193813	350	0.996881	0.00205084	1	6	LG36_RS00975	7	16	7	1.02	0.88	0.76
llact018654	LG36_RS00990	+	195305	196531	408	0.982274	0.0128723	1	6	LG36_RS00990	10	12	3
llact018664	LG36_RS01005	+	198284	199465	393	0.987219	0.0142976	1	6	LG36_RS01005	12	8	1
llact018862	LG36_RS01110	+	222674	224155	493	0.911966	0.0288756	1	6	LG36_RS01110	17	282	37	1.27	1.41	1.02
llact018893	LG36_RS01135	+	227801	228412	203	0.983766	0.0101218	1	6	LG36_RS01135	2	17	3			0.59
llact018931	LG36_RS01180	+	234116	234775	219	0.976102	0.00580385	1	6	LG36_RS01180	8	5	1
llact019027	LG36_RS01255	+	248099	248677	192	0.98848	0.00673155	1	6	LG36_RS01255	6	10	4
llact019173	LG36_RS01345	+	266933	267778	281	0.994149	0.00245616	1	6	LG36_RS01345	8	16	4
llact019176	LG36_RS01350	+	267920	268456	178	0.984417	0.0137019	1	6	LG36_RS01350	4	3	2	0.85	0.75	0.75
llact019464	LG36_RS01595	+	308183	308383	66	0.786109	0.0101604	1	6	LG36_RS01595	1	4	1
llact019523	LG36_RS01630	+	315650	316411	253	0.941487	0.0169865	1	6	LG36_RS01630	5	3	1
llact019665	Putative ORF	+	333062	333145	27	0.0181196	0.0120644	0	0	0	0	1	1
llact019705	LG36_RS01740	+	339077	339979	300	0.927977	0.0354205	1	6	LG36_RS01740	8	11	3
llact019761	LG36_RS01785	+	348056	348418	120	0.845277	0.0144622	1	6	LG36_RS01785	3	10	3
llact019780	LG36_RS01805	+	351089	352030	313	0.940165	0.0367324	1	6	LG36_RS01805	11	6	5
llact019782	LG36_RS01810	+	352091	352996	301	0.958154	0.0217489	1	6	LG36_RS01810	6	1	1
llact019829	LG36_RS01845	+	357638	359185	515	0.985421	0.00714491	1	6	LG36_RS01845	18	14	5
llact019898	LG36_RS01890	+	370622	371671	349	0.991303	0.00633097	1	6	LG36_RS01890	8	18	6		1.69
llact020041	LG36_RS01965	+	387920	388588	222	0.97508	0.0169485	1	6	LG36_RS01965	4	12	4
llact020044	LG36_RS01975	+	389387	390268	293	0.964496	0.0172765	1	6	LG36_RS01975	5	3	2
llact020214	LG36_RS02065	+	410528	412933	801	0.940434	0.0291237	1	6	LG36_RS02065	11	1	1
llact020234	LG36_RS02085	+	414887	415513	208	0.965662	0.00977034	1	6	LG36_RS02085	6	18	4
llact020237	LG36_RS02090	+	415676	417016	446	0.975544	0.0164745	1	6	LG36_RS02090	6	15	4		1.43
llact020250	LG36_RS02105	+	417986	419614	542	0.986537	0.00732652	1	6	LG36_RS02105	14	240	32	1.32	1.2	0.96
llact020285	LG36_RS02145	+	425705	426613	302	0.882192	0.0406714	1	6	LG36_RS02145	3	1	1
llact020332	LG36_RS02175	+	431366	431986	206	0.987237	0.00860831	1	6	LG36_RS02175	2	71	6	1.06
llact020375	LG36_RS02185	+	434891	436231	446	0.994158	0.00433413	1	6	LG36_RS02185	17	12	7
llact020521	Putative ORF	+	448421	452101	1226	0.923446	0.0341383	1	1	plmon049241||db_xref=goa:q8y8r6,interpro:ipr001450,interpro:ipr002869,interpro:ipr002880,interpro:ipr009014,interpro:ipr011766,interpro:ipr011895,interpro:ipr017896,interpro:ipr017900,interpro:ipr019456,interpro:ipr019752,interpro:ipr029061,uniprotkb/trembl:q8y8r6	24	1	1
llact020536	LG36_RS02265	+	454181	455539	452	0.986351	0.00562204	1	6	LG36_RS02265	14	10	4
llact020659	LG36_RS02355	+	470426	472033	535	0.973737	0.0220594	1	6	LG36_RS02355	14	57	15	0.88	0.94	0.79
llact020709	LG36_RS02400	+	480800	481687	295	0.926804	0.0233154	1	6	LG36_RS02400	6	22	5			0.8
llact020830	LG36_RS02520	+	501281	502564	427	0.98978	0.00363733	1	6	LG36_RS02520	10	27	4	1.01	0.95
llact020973	LG36_RS02660	+	520565	521578	337	0.965961	0.00847212	1	6	LG36_RS02660	7	9	4		0.77	0.44
llact021035	LG36_RS02695	+	527993	528745	250	0.958081	0.0163426	1	6	LG36_RS02695	9	41	12	0.96	1.28	0.89
llact021273	LG36_RS02840	+	553982	554395	137	0.954567	0.027916	1	6	LG36_RS02840	1	2	2
llact021513	LG36_RS03030	+	590351	591610	419	0.777139	0.0218247	1	6	LG36_RS03030	12	1	1
llact021665	LG36_RS03135	+	608897	609802	301	0.922149	0.0274132	1	6	LG36_RS03135	7	1	1
llact021692	LG36_RS03175	+	614285	614848	187	0.950215	0.0182472	1	6	LG36_RS03175	5	44	6		0.45	0.91
llact021749	LG36_RS03205	+	623033	623701	222	0.992913	0.00659417	1	6	LG36_RS03205	5	12	4
llact022569	LG36_RS03645	+	728582	729466	294	0.991522	0.00439691	1	6	LG36_RS03645	8	4	4	1.51
llact022573	LG36_RS03655	+	730757	731314	185	0.952676	0.0135742	1	6	LG36_RS03655	1	4	1	0.8
llact022580	LG36_RS03665	+	731825	732826	333	0.907121	0.00701565	1	6	LG36_RS03665	6	15	5	1.02	1.15	0.49
llact022612	glgC	+	735146	736288	380	0.975407	0.010566	1	6	glgC	7	3	1	1	1.17
llact022684	LG36_RS03710	+	746042	747517	491	0.974901	0.00543992	1	6	LG36_RS03710	3	1	1
llact022810	LG36_RS03785	+	763877	764629	250	0.99534	0.00334894	1	6	LG36_RS03785	7	4	2
llact022932	LG36_RS03855	+	777335	778258	307	0.998139	0.00158504	1	6	LG36_RS03855	8	12	4
llact022969	LG36_RS03875	+	781574	783085	503	0.951143	0.0248622	1	6	LG36_RS03875	16	49	18	0.84	0.78	0.54
llact022986	LG36_RS03885	+	784784	785452	222	0.972	0.0139978	1	6	LG36_RS03885	4	1	1
llact022987	LG36_RS03890	+	785546	787510	654	0.938575	0.0230498	1	6	LG36_RS03890	16	34	9		1.37
llact023023	LG36_RS03930	+	792206	793381	391	0.967783	0.0172408	1	6	LG36_RS03930	12	2	2
llact023025	Putative ORF	+	793472	794263	263	0.944459	0.0202651	1	1	sagal73268||primosomal protein dnai	7	1	1
llact023124	LG36_RS04020	+	813689	814837	382	0.987515	0.00325773	1	6	LG36_RS04020	14	31	13		1.26
llact023148	LG36_RS04050	+	820772	821212	146	0.91202	0.031732	1	6	LG36_RS04050	3	2	2
llact023171	LG36_RS04070	+	823868	824599	243	0.970182	0.0140164	1	6	LG36_RS04070	7	40	7	1.37	1.59	1.03
llact023180	Putative ORF	+	826511	826903	130	0.839573	0.0310076	1	6	lcl|NZ_CP009472.1_cds_WP_003130498.1_503	6	1	1
llact023183	LG36_RS04090	+	827270	828679	469	0.813267	0.0192547	1	6	LG36_RS04090	15	28	10		0.82
llact023200	LG36_RS04105	+	830525	831691	388	0.970319	0.0185311	1	6	LG36_RS04105	5	33	7	1.14
llact023297	LG36_RS04185	+	844367	845389	340	0.968645	0.0198013	1	6	LG36_RS04185	9	14	5
llact023419	LG36_RS04255	+	862067	863446	459	0.927793	0.0174267	1	6	LG36_RS04255	7	23	10		0.9	0.93
llact023503	LG36_RS04305	+	875498	877501	667	0.946425	0.0113964	1	6	LG36_RS04305	18	39	11	1.17	1.4	1.99
llact023600	LG36_RS04350	+	887597	888847	416	0.896532	0.0223269	1	6	LG36_RS04350	7	208	28	1.79	1.5	1.02
llact023694	LG36_RS04440	+	908474	909241	255	0.984835	0.00660065	1	6	LG36_RS04440	6	2	1
llact023717	LG36_RS04470	+	911603	911866	87	0.79	0.0221632	1	6	LG36_RS04470	3	15	6
llact024063	LG36_RS04660	+	960944	962239	431	0.913903	0.0250561	1	6	LG36_RS04660	5	4	3
llact024089	LG36_RS04680	+	966980	968431	483	0.966086	0.0188166	1	6	LG36_RS04680	11	47	11	0.7		0.67
llact024184	LG36_RS04735	+	983330	983749	139	0.909057	0.0206734	1	6	LG36_RS04735	6	1	1
llact024340	LG36_RS04870	+	1007759	1009195	478	0.987458	0.00874214	1	6	LG36_RS04870	10	9	1
llact024493	LG36_RS04925	+	1027574	1027744	56	0.55	0.0701758	1	0	0	1	8	2
llact024592	LG36_RS04980	+	1035887	1036549	220	0.988259	0.00385526	1	6	LG36_RS04980	10	20	6		0.9	0.56
llact024607	LG36_RS04995	+	1038431	1039138	235	0.95617	0.0162013	1	6	LG36_RS04995	6	4	2
llact025158	LG36_RS05435	+	1104689	1107325	878	0.925523	0.0181353	1	6	LG36_RS05435	23	28	13	1.06	0.78	0.75
llact025174	LG36_RS05450	+	1108916	1112158	1080	0.868509	0.0200518	1	6	LG36_RS05450	30	204	37	1.37	0.97	1
llact025299	LG36_RS05520	+	1126526	1127314	262	0.993129	0.00825697	1	6	LG36_RS05520	10	3	2
llact025307	LG36_RS05530	+	1128458	1129171	237	0.980578	0.0069736	1	6	LG36_RS05530	6	11	5
llact025715	LG36_RS05775	+	1179629	1182208	859	0.817659	0.018144	1	6	LG36_RS05775	24	1	1
llact025942	LG36_RS05890	+	1211363	1212778	471	0.986115	0.0053742	1	6	LG36_RS05890	13	1	1
llact025947	Putative ORF	+	1213292	1213405	37	0.0057878	0.00440832	0	0	0	1	2	1
llact025961	LG36_RS05910	+	1215635	1220095	1486	0.943017	0.0207468	1	6	LG36_RS05910	31	10	9
llact025994	LG36_RS05930	+	1223456	1224271	271	0.907028	0.0500129	1	6	LG36_RS05930	8	4	2	0.95	0.96
llact025995	LG36_RS05935	+	1224272	1224877	201	0.986578	0.00927594	1	6	LG36_RS05935	4	4	3
llact026059	LG36_RS05985	+	1233569	1234327	252	0.965766	0.0214437	1	6	LG36_RS05985	9	1	1
llact026062	LG36_RS05995	+	1234754	1235269	171	0.982562	0.00769584	1	6	LG36_RS05995	6	93	16	1.11	0.83	1.21
llact026063	LG36_RS06000	+	1235339	1235704	121	0.965549	0.01414	1	6	LG36_RS06000	4	159	11	1.21	1.29
llact026074	LG36_RS06010	+	1237001	1238104	367	0.99256	0.00262743	1	6	LG36_RS06010	5	26	8	0.57	0.66
llact026112	LG36_RS06035	+	1243403	1244902	499	0.990939	0.007311	1	6	LG36_RS06035	12	5	2
llact026206	LG36_RS06075	+	1255274	1256296	340	0.989969	0.0116687	1	6	LG36_RS06075	2	7	4
llact027627	LG36_RS06850	+	1427987	1428829	280	0.99245	0.00425877	1	6	LG36_RS06850	9	42	9		0.77	0.49
llact027972	LG36_RS07075	+	1472057	1472275	72	0.58	0.0756251	1	6	LG36_RS07075	2	4	2
llact028165	LG36_RS07145	+	1492985	1493557	190	0.881665	0.0238574	1	6	LG36_RS07145	6	2	1
llact028718	Putative ORF	+	1562609	1562686	25	0.00270067	0.00368094	0	0	0	2	1	1
llact028999	LG36_RS07620	+	1597034	1597567	177	0.890816	0.0180505	1	6	LG36_RS07620	8	1	1
llact029508	LG36_RS07970	+	1665479	1666516	345	0.98525	0.00633323	1	6	LG36_RS07970	11	31	6	1.08	1.26
llact030143	LG36_RS08355	+	1752932	1754020	362	0.908677	0.0225858	1	6	LG36_RS08355	11	37	10	1.1		1.28
llact030231	LG36_RS08415	+	1766027	1767010	327	0.97693	0.0102515	1	6	LG36_RS08415	10	30	11
llact030711	LG36_RS08705	+	1828337	1829311	324	0.944749	0.0164307	1	6	LG36_RS08705	3	1	1
llact030712	LG36_RS08710	+	1829315	1829902	195	0.984526	0.0116845	1	6	LG36_RS08710	4	3	1
llact030932	LG36_RS08835	+	1856375	1856635	86	0.76	0.0175575	1	6	LG36_RS08835	1	16	4	1.08
llact031097	LG36_RS08940	+	1876943	1879087	714	0.969745	0.011986	1	6	LG36_RS08940	8	35	12
llact031098	LG36_RS08945	+	1879103	1879846	247	0.97587	0.0189295	1	6	LG36_RS08945	6	56	9	1.29		1.28
llact031804	LG36_RS09325	+	1963913	1964365	150	0.946387	0.0187577	1	6	LG36_RS09325	7	132	13	1.18	0.83	0.9
llact032014	LG36_RS09445	+	1988810	1989775	321	0.888092	0.0295474	1	6	LG36_RS09445	7	91	15	1.07	0.98	0.86
llact032020	LG36_RS09460	+	1991720	1992064	114	0.923899	0.0233653	1	6	LG36_RS09460	5	8	4
llact032654	Putative ORF	+	2071865	2072404	179	0.949931	0.0229418	1	1	lplan092488||padr family transcriptional regulator	5	19	7
llact032836	LG36_RS10005	+	2094320	2094682	120	0.978361	0.0140844	1	6	LG36_RS10005	3	4	1
llact033320	LG36_RS10360	+	2154281	2154667	128	0.893861	0.0330714	1	6	LG36_RS10360	5	13	3
llact033424	LG36_RS10425	+	2168993	2169451	152	0.912053	0.0126299	1	6	LG36_RS10425	5	9	2
llact034033	LG36_RS10860	+	2244428	2245654	408	0.934532	0.0260511	1	6	LG36_RS10860	3	17	5
llact034053	LG36_RS10875	+	2248352	2248576	74	0.819321	0.033309	1	6	LG36_RS10875	2	5	1
llact034170	LG36_RS10945	+	2265842	2266867	341	0.972561	0.0133574	1	6	LG36_RS10945	6	20	4	0.77	0.67	0.64
llact034172	LG36_RS10950	+	2267099	2269810	903	0.901935	0.0189528	1	6	LG36_RS10950	23	577	67	1.34	2.09	1.86
llact034715	LG36_RS11320	+	2338535	2338726	63	0.631699	0.102999	1	0	0	2	1	1
llact035275	LG36_RS00020	+	6651	10262	1203	0.953547	0.0053785	1	6	LG36_RS00020	38	3	2
llact035277	Putative ORF	+	10299	10568	89	0.623348	0.025615	1	1	lplan072380||duf951 domain-containing protein	4	3	1
llact035331	LG36_RS00080	+	21534	21803	89	0.78	0.0520627	1	6	LG36_RS00080	2	5	2
llact035360	LG36_RS00110	+	26022	28109	695	0.97474	0.0115479	1	6	LG36_RS00110	16	60	17		1.06	0.77
llact035427	LG36_RS00185	+	37875	38396	173	0.992683	0.00258808	1	6	LG36_RS00185	6	5	1
llact035432	LG36_RS00195	+	38841	40037	398	0.95199	0.0226349	1	6	LG36_RS00195	8	2	2
llact035796	LG36_RS00385	+	78573	79040	155	0.965227	0.0070916	1	6	LG36_RS00385	2	1	1
llact035883	LG36_RS00450	+	91677	92318	213	0.973373	0.00940002	1	6	LG36_RS00450	9	9	1	1.52	1.65
llact035896	LG36_RS00465	+	93702	96299	865	0.987001	0.00911721	1	6	LG36_RS00465	15	53	17
llact035898	LG36_RS00470	+	96429	97466	345	0.992291	0.00221783	1	6	LG36_RS00470	4	8	2
llact035901	LG36_RS00480	+	97986	99713	575	0.966052	0.0147345	1	6	LG36_RS00480	13	166	31			0.73
llact035967	LG36_RS00560	+	111693	112502	269	0.915465	0.0148721	1	6	LG36_RS00560	3	4	1
llact036014	LG36_RS00600	+	117468	117734	88	0.76	0.0788968	1	6	LG36_RS00600	3	61	6	0.8
llact036302	LG36_RS00785	+	156147	157361	404	0.973951	0.0129613	1	6	LG36_RS00785	10	41	15	1.19
llact036326	LG36_RS00805	+	160659	162092	477	0.982538	0.00686471	1	6	LG36_RS00805	19	29	12	1.28	1.75
llact036399	LG36_RS00850	+	170352	171836	494	0.776978	0.0409912	1	6	LG36_RS00850	6	5	2
llact036426	LG36_RS00870	+	173991	174443	150	0.988276	0.00536441	1	6	LG36_RS00870	3	5	4
llact036429	LG36_RS00875	+	174696	176039	447	0.952285	0.0255714	1	6	LG36_RS00875	6	8	2
llact036443	LG36_RS00890	+	178350	178961	203	0.985312	0.00884116	1	6	LG36_RS00890	3	18	3		0.72	0.46
llact036520	LG36_RS00945	+	189048	189707	219	0.989371	0.00553029	1	6	LG36_RS00945	2	11	3
llact036588	LG36_RS00995	+	196521	197459	312	0.928636	0.0141586	1	6	LG36_RS00995	11	1	1
llact036800	LG36_RS01115	+	224259	225506	415	0.988236	0.0107279	1	6	LG36_RS01115	15	9	5
llact036821	LG36_RS01140	+	228405	228995	196	0.968739	0.0192238	1	6	LG36_RS01140	9	4	2		0.97
llact036825	LG36_RS01150	+	229632	229991	119	0.92054	0.0279577	1	6	LG36_RS01150	2	29	6
llact036833	LG36_RS01160	+	230877	232046	389	0.994956	0.00342277	1	6	LG36_RS01160	13	1	1
llact036888	LG36_RS01205	+	238623	238799	58	0.55	0.0863163	1	6	LG36_RS01205	0	13	2	1.31	1.58
llact036908	LG36_RS01235	+	244194	245390	398	0.958036	0.016593	1	6	LG36_RS01235	16	215	29	1.15	1.19	0.77
llact037135	LG36_RS01375	+	273351	273950	199	0.971339	0.0113523	1	6	LG36_RS01375	4	1	1
llact037147	LG36_RS01385	+	274815	276125	436	0.908458	0.0274639	1	6	LG36_RS01385	10	19	2
llact037206	Putative ORF	+	284307	284429	40	0.23	0.0445018	0	0	0	1	4	2
llact037211	LG36_RS01445	+	284748	285359	203	0.930899	0.0244145	1	6	LG36_RS01445	13	113	17	1.01	1.18	0.89
llact037286	LG36_RS01545	+	298113	300251	712	0.912308	0.0211344	1	6	LG36_RS01545	27	19	6
llact037489	LG36_RS01650	+	319941	320429	162	0.989215	0.00823488	1	6	LG36_RS01650	2	16	5
llact037548	LG36_RS01700	+	332592	332810	72	0.862221	0.0336787	1	6	LG36_RS01700	2	4	1
llact037737	LG36_RS01835	+	356151	356852	233	0.982407	0.00851166	1	6	LG36_RS01835	2	69	11	0.93	1.13
llact037741	LG36_RS01840	+	357027	357590	187	0.995823	0.00246555	1	6	LG36_RS01840	6	62	9	0.99	1.44	1
llact037813	Putative ORF	+	363444	364814	456	0.896838	0.0379218	1	6	lcl|NZ_CP009472.1_cds_WP_038601518.1_1578	13	16	6
llact037831	LG36_RS01880	+	368661	369572	303	0.910977	0.0294657	1	6	LG36_RS01880	2	1	1
llact037832	LG36_RS01885	+	369588	370619	343	0.893994	0.0186651	1	6	LG36_RS01885	8	2	1
llact037850	LG36_RS01905	+	374673	376316	547	0.971022	0.0129793	1	6	LG36_RS01905	11	1	1
llact037857	LG36_RS01910	+	376719	377630	303	0.96449	0.0123605	1	6	LG36_RS01910	9	11	4		0.7	0.92
llact037873	LG36_RS01925	+	380484	381647	387	0.929373	0.0347152	1	6	LG36_RS01925	12	84	18	1.35		0.9
llact038139	LG36_RS02100	+	417600	417899	99	0.8	0.00564439	1	6	LG36_RS02100	3	18	3		1.28
llact038230	LG36_RS02140	+	425412	425738	108	0.980833	0.00521803	1	6	LG36_RS02140	0	6	1
llact038261	LG36_RS02160	+	428181	429137	318	0.976478	0.0157237	1	6	LG36_RS02160	9	2	1
llact038513	LG36_RS02285	+	458694	461003	769	0.975849	0.0142919	1	6	LG36_RS02285	16	1	1
llact038528	LG36_RS02310	+	463638	464102	154	0.944635	0.0141782	1	6	LG36_RS02310	4	2	1
llact038546	LG36_RS02335	+	467202	467990	262	0.97108	0.0251614	1	6	LG36_RS02335	5	5	1
llact038607	LG36_RS02390	+	476784	479966	1060	0.920935	0.0195057	1	6	LG36_RS02390	27	3	2
llact038626	Putative ORF	+	481446	481556	36	0	0	0	0	0	4	1	1
llact038881	LG36_RS02630	+	513045	514388	447	0.895499	0.0335583	1	6	LG36_RS02630	12	90	15		0.93	1.97
llact038909	LG36_RS02650	+	517452	519698	748	0.929229	0.0126966	1	6	LG36_RS02650	18	67	25	1.22
llact038937	LG36_RS02670	+	522510	522965	151	0.983775	0.0119137	1	6	LG36_RS02670	4	2	2
llact038944	LG36_RS02685	+	526074	527192	372	0.985586	0.00467415	1	6	LG36_RS02685	7	17	5
llact039452	LG36_RS03045	+	592803	593876	357	0.963623	0.0290596	1	6	LG36_RS03045	9	7	3			1.91
llact039596	LG36_RS03160	+	611889	612818	309	0.951984	0.0146595	1	6	LG36_RS03160	8	21	4
llact039605	LG36_RS03170	+	613836	614255	139	0.907077	0.0191861	1	6	LG36_RS03170	3	19	4		0.35	0.17
llact039630	LG36_RS03190	+	618816	620831	671	0.842628	0.0435096	1	6	LG36_RS03190	12	7	3
llact039676	LG36_RS03210	+	623871	624767	298	0.968935	0.0118541	1	6	LG36_RS03210	11	34	13	0.86	0.79	0.53
llact039704	LG36_RS03245	+	629847	630404	185	0.962997	0.0129582	1	6	LG36_RS03245	4	2	1
llact039707	LG36_RS03250	+	630621	631184	187	0.928325	0.0326172	1	6	LG36_RS03250	4	10	3
llact039711	LG36_RS03265	+	633660	634139	159	0.912589	0.0366816	1	6	LG36_RS03265	4	5	1
llact039713	LG36_RS03275	+	636714	637271	185	0.980716	0.0116238	1	6	LG36_RS03275	5	61	10	0.96	1.14	0.86
llact039757	LG36_RS03310	+	644280	646643	787	0.971569	0.0191727	1	6	LG36_RS03310	17	106	20	0.92		0.98
llact039772	LG36_RS03335	+	650505	653918	1137	0.938845	0.00688049	1	6	LG36_RS03335	25	67	21	0.97	1.23	1.73
llact040345	LG36_RS03640	+	727851	728471	206	0.956963	0.0234001	1	6	LG36_RS03640	6	1	1
llact040358	LG36_RS03650	+	729567	730625	352	0.994763	0.00203531	1	6	LG36_RS03650	7	1	1
llact040537	LG36_RS03730	+	752769	753644	291	0.993074	0.0104995	1	6	LG36_RS03730	5	4	1
llact040586	LG36_RS03780	+	762642	763751	369	0.98464	0.00902904	1	6	LG36_RS03780	6	19	6
llact040679	Putative ORF	+	774753	775100	115	0.356696	0.0428826	1	0	0	6	2	0
llact040784	LG36_RS03910	+	789852	790625	257	0.917344	0.0456066	1	6	LG36_RS03910	6	5	3
llact040829	LG36_RS03950	+	795708	797018	436	0.974756	0.0173495	1	6	LG36_RS03950	9	22	10
llact040926	LG36_RS04035	+	815658	818492	944	0.925069	0.0224128	1	6	LG36_RS04035	16	51	15
llact040934	LG36_RS04040	+	818874	819233	119	0.981241	0.00957508	1	6	LG36_RS04040	4	10	3
llact040937	LG36_RS04045	+	819399	820358	319	0.957111	0.00351291	1	6	LG36_RS04045	10	40	11		0.9
llact040954	LG36_RS04060	+	822357	822578	73	0.7	0.0402524	1	6	LG36_RS04060	2	28	4	1.18	1.41
llact040958	LG36_RS04065	+	822858	823784	308	0.978045	0.0187657	1	6	LG36_RS04065	11	39	12			1.86
llact040972	LG36_RS04075	+	824640	825869	409	0.970249	0.0101088	1	6	LG36_RS04075	5	41	8	1.23	1.2
llact040973	LG36_RS04080	+	825876	826343	155	0.95796	0.0105608	1	6	LG36_RS04080	4	8	2
llact041007	LG36_RS04095	+	828765	829631	288	0.936086	0.0114961	1	6	LG36_RS04095	10	6	4
llact041090	LG36_RS04160	+	839085	841073	662	0.989867	0.00579646	1	6	LG36_RS04160	18	81	23
llact041112	LG36_RS04180	+	843594	844226	210	0.988557	0.0115877	1	6	LG36_RS04180	8	16	5
llact041138	LG36_RS04200	+	847734	848585	283	0.996329	0.0035941	1	6	LG36_RS04200	11	10	3
llact041139	LG36_RS04205	+	848613	849614	333	0.935914	0.0227601	1	6	LG36_RS04205	5	1	1
llact041268	LG36_RS04260	+	863622	864596	324	0.926976	0.0280006	1	6	LG36_RS04260	7	54	10	0.1		0.04
llact041269	LG36_RS04265	+	864669	865340	223	0.968467	0.00912233	1	6	LG36_RS04265	3	6	2
llact041442	LG36_RS04345	+	886149	887411	420	0.920347	0.0378086	1	6	LG36_RS04345	13	1	1
llact041516	LG36_RS04375	+	894051	895469	472	0.983241	0.0121397	1	6	LG36_RS04375	14	65	14	0.61
llact041540	LG36_RS04395	+	897807	899114	435	0.99598	0.00295601	1	6	LG36_RS04395	14	28	9
llact041639	Putative ORF	+	914961	916280	439	0.817262	0.0412114	1	6	lcl|NZ_CP009472.1_cds_WP_038601280.1_1361	8	16	4
llact041658	LG36_RS04500	+	918762	921365	867	0.974555	0.0129819	1	6	LG36_RS04500	19	44	13	0.96	1.19	2.17
llact041703	LG36_RS04530	+	926781	927335	184	0.997024	0.00189294	1	6	LG36_RS04530	2	18	4
llact041712	LG36_RS04540	+	929244	929936	230	0.992913	0.00677118	1	6	LG36_RS04540	7	2	2
llact041740	LG36_RS04555	+	932445	933686	413	0.963318	0.00951622	1	6	LG36_RS04555	14	24	10
llact041743	LG36_RS04565	+	934254	935360	368	0.93238	0.0305932	1	6	LG36_RS04565	10	47	8
llact041967	LG36_RS04665	+	962274	964973	899	0.967087	0.0166149	1	6	LG36_RS04665	11	16	6
llact042117	LG36_RS04720	+	978081	979688	535	0.919978	0.0356349	1	6	LG36_RS04720	14	86	18		1.13
llact042382	LG36_RS04920	+	1025661	1027382	573	0.973599	0.0138333	1	6	LG36_RS04920	7	26	6	1.66	1.76	1.06
llact042439	LG36_RS04985	+	1036536	1036928	130	0.942192	0.0276381	1	6	LG36_RS04985	0	4	1
llact042442	LG36_RS04990	+	1037187	1038239	350	0.91394	0.0246586	1	6	LG36_RS04990	10	97	18	1.45	1.46	1.7
llact042795	LG36_RS05330	+	1088175	1089101	308	0.990908	0.00448446	1	6	LG36_RS05330	1	7	2
llact042971	LG36_RS05445	+	1108179	1108652	157	0.983528	0.00470994	1	6	LG36_RS05445	6	1	1
llact043143	LG36_RS05525	+	1127355	1128320	321	0.950894	0.0287121	1	6	LG36_RS05525	6	1	1
llact043204	LG36_RS05570	+	1134489	1135148	219	0.889937	0.0187587	1	6	LG36_RS05570	3	7	4
llact043206	LG36_RS05575	+	1135293	1136471	392	0.984768	0.00772978	1	6	LG36_RS05575	14	35	10	1.09	0.98
llact043219	LG36_RS05590	+	1138182	1139204	340	0.921043	0.0296394	1	6	LG36_RS05590	9	94	14	0.92		0.93
llact043220	LG36_RS05595	+	1139292	1140800	502	0.982982	0.00603938	1	6	LG36_RS05595	12	353	28	1.21	1.05	0.89
llact043222	LG36_RS05600	+	1140918	1141895	325	0.981576	0.00576916	1	6	LG36_RS05600	5	128	18	0.97	1.09	0.74
llact043803	LG36_RS05900	+	1213695	1214822	375	0.920681	0.0313192	1	6	LG36_RS05900	6	44	6
llact043924	LG36_RS05965	+	1227864	1228637	257	0.922667	0.0245534	1	6	LG36_RS05965	5	2	1
llact043940	LG36_RS05975	+	1229823	1231640	605	0.971959	0.0174348	1	6	LG36_RS05975	13	1	1	0.47	0.73	0.32
llact044208	LG36_RS06115	+	1267191	1269020	609	0.960357	0.0242024	1	6	LG36_RS06115	16	2	2
llact044232	LG36_RS06145	+	1272675	1273226	183	0.993288	0.0062447	1	6	LG36_RS06145	6	29	5	0.49		0.1
llact045069	Putative ORF	+	1378293	1378376	27	0	0	0	0	0	1	1	1		0.75	0.4
llact045441	LG36_RS06855	+	1428927	1429316	129	0.923548	0.0379568	1	0	0	4	18	6	1.7	1.6	0.98
llact045535	LG36_RS06935	+	1442304	1442954	216	0.972841	0.0205559	1	6	LG36_RS06935	7	49	13
llact045777	LG36_RS07085	+	1472835	1475003	722	0.987344	0.0101539	1	6	LG36_RS07085	15	5	2			1.04
llact047231	LG36_RS07955	+	1662147	1663301	384	0.978362	0.0154349	1	6	LG36_RS07955	7	14	5
llact047558	LG36_RS08120	+	1697556	1697855	99	0.959498	0.0255752	1	6	LG36_RS08120	5	3	1	1.08		1.02
llact047590	LG36_RS08160	+	1707792	1708367	191	0.986443	0.0044008	1	6	LG36_RS08160	7	4	3
llact047901	Putative ORF	+	1743537	1743653	38	0.00746587	0.0083784	0	0	0	0	1	1
llact048326	LG36_RS08525	+	1794393	1795619	408	0.959875	0.00868788	1	6	LG36_RS08525	14	2	1	0.43	0.63	0.6
llact048766	LG36_RS08815	+	1852905	1853588	227	0.995479	0.00215752	1	6	LG36_RS08815	3	6	3	0.45	0.54
llact049846	LG36_RS09455	+	1990722	1991696	324	0.870839	0.0307221	1	6	LG36_RS09455	4	5	2
llact050045	LG36_RS09580	+	2015451	2016278	275	0.966118	0.0242876	1	6	LG36_RS09580	9	11	5
llact050471	Putative ORF	+	2072289	2072378	29	0.0170475	0.0126935	0	0	0	1	1	1
llact050977	LG36_RS10225	+	2133096	2133497	133	0.966625	0.0076559	1	6	LG36_RS10225	5	22	5	0.98		0.81
llact050978	LG36_RS10230	+	2133510	2133731	73	0.72	0.0248796	1	0	0	3	12	3	1.87	3.32	1.59
llact051139	LG36_RS10355	+	2153226	2154278	350	0.878389	0.0219373	1	6	LG36_RS10355	10	31	6
llact051379	LG36_RS10470	+	2181351	2183642	763	0.946722	0.0238091	1	6	LG36_RS10470	16	90	22		1.55	2.02
llact051384	LG36_RS10480	+	2184504	2185346	280	0.994321	0.00241814	1	6	LG36_RS10480	8	16	4	1.99		2.02
llact051410	LG36_RS10500	+	2188875	2189369	164	0.986383	0.00796328	1	6	LG36_RS10500	4	9	4
llact051881	LG36_RS10870	+	2246904	2248244	446	0.985033	0.0111217	1	6	LG36_RS10870	9	7	4		1.33
llact051886	LG36_RS10880	+	2248701	2249717	338	0.982141	0.0120901	1	0	0	11	3	2
llact052332	LG36_RS11120	+	2307207	2308055	282	0.784714	0.036962	1	6	LG36_RS11120	9	1	1
llact052406	Putative ORF	+	2317677	2317814	45	0.189214	0.0438429	1	0	0	1	2	1
llact052571	LG36_RS11325	+	2338773	2340308	511	0.988187	0.00732039	1	6	LG36_RS11325	18	63	19	1.17	1.63	0.56
llact052721	LG36_RS11410	+	2359218	2359856	212	0.929063	0.012524	1	6	LG36_RS11410	7	9	3	0.7	0.76	1.48
llact052735	LG36_RS11425	+	2361612	2362979	455	0.983639	0.0134137	1	6	LG36_RS11425	11	9	4
llact053050	LG36_RS11570	-	2388063	2388539	158	0.851748	0.0364913	1	6	LG36_RS11570	2	48	5
llact053051	LG36_RS11565	-	2387577	2388044	155	0.941121	0.0188085	1	6	LG36_RS11565	3	74	12	0.54	1.38
llact053056	LG36_RS11560	-	2385183	2387312	709	0.925445	0.0254948	1	6	LG36_RS11560	21	425	40	1.29	1.38	1.44
llact053111	LG36_RS11530	-	2379747	2380193	148	0.986344	0.00491972	1	6	LG36_RS11530	3	69	9		1.61	1.53
llact053243	LG36_RS11415	-	2359941	2360762	273	0.977349	0.0103013	1	6	LG36_RS11415	7	3	2
llact053254	LG36_RS11405	-	2354523	2358833	1436	0.905335	0.0222518	1	6	LG36_RS11405	27	3	1
llact053262	LG36_RS11380	-	2350806	2351480	224	0.992871	0.00327611	1	6	LG36_RS11380	5	5	5
llact053290	LG36_RS11360	-	2347137	2348447	436	0.922982	0.0122398	1	6	LG36_RS11360	8	87	17	0.77	1.31	2.39
llact053427	LG36_RS11260	-	2330040	2332562	840	0.976352	0.0128004	1	6	LG36_RS11260	20	4	2		1.83
llact053429	LG36_RS11255	-	2329230	2329925	231	0.987657	0.00785806	1	0	0	1	1	1
llact053461	LG36_RS11240	-	2325297	2326298	333	0.980184	0.0130686	1	6	LG36_RS11240	7	2	1
llact053498	LG36_RS11200	-	2318964	2320304	446	0.954442	0.0142785	1	6	LG36_RS11200	8	135	17	1.72	1.72	1.55
llact053506	LG36_RS11190	-	2318040	2318486	148	0.993267	0.00439984	1	0	0	6	5	2
llact053516	LG36_RS11175	-	2316432	2317073	213	0.996052	0.00311223	1	6	LG36_RS11175	3	29	5	0.77		0.62
llact053548	LG36_RS11140	-	2309868	2310368	166	0.949029	0.0141691	1	6	LG36_RS11140	4	41	8		0.91	0.58
llact053680	LG36_RS11070	-	2291892	2293433	513	0.984415	0.0142781	1	6	LG36_RS11070	12	1	1
llact053763	pgi	-	2281569	2282930	453	0.986211	0.00284677	1	6	pgi	5	113	18
llact053920	LG36_RS10935	-	2263566	2264594	342	0.941178	0.0193076	1	6	LG36_RS10935	9	146	24	1.2	1.06	1.06
llact053923	LG36_RS10930	-	2261631	2263361	576	0.961753	0.0200054	1	6	LG36_RS10930	17	89	19	0.88	0.84
llact054140	LG36_RS10830	-	2239215	2240501	428	0.906118	0.033012	1	6	LG36_RS10830	14	2	1
llact054141	LG36_RS10825	-	2237295	2239145	616	0.964078	0.0192248	1	6	LG36_RS10825	21	97	24	0.96	1.16	0.81
llact054150	LG36_RS10810	-	2230317	2235233	1638	0.943503	0.0181532	1	6	LG36_RS10810	32	7	5
llact054173	LG36_RS10770	-	2225757	2226194	145	0.775403	0.0480997	1	6	LG36_RS10770	5	6	2
llact054216	LG36_RS10745	-	2221716	2222093	125	0.987224	0.00929607	1	6	LG36_RS10745	3	3	1
llact054239	LG36_RS10725	-	2216064	2217881	605	0.853598	0.0364862	1	6	LG36_RS10725	7	2	1
llact054248	LG36_RS10705	-	2213223	2214713	496	0.971795	0.0154002	1	6	LG36_RS10705	19	12	6
llact054277	LG36_RS10690	-	2210907	2211215	102	0.84923	0.0666522	1	6	LG36_RS10690	5	59	9	1.15	1.41	0.92
llact054278	LG36_RS10685	-	2210265	2210888	207	0.959778	0.0160572	1	6	LG36_RS10685	1	80	10	0.92	1.02	0.72
llact054280	LG36_RS10675	-	2209320	2209613	97	0.73	0.0532632	1	6	LG36_RS10675	4	56	10	1.02	1.25	3.16
llact054281	LG36_RS10670	-	2208474	2209304	276	0.885608	0.0153735	1	6	LG36_RS10670	7	56	12	0.99	1.22
llact054282	LG36_RS10665	-	2208036	2208347	103	0.869817	0.0512032	1	6	LG36_RS10665	1	90	12	0.96	1.11	0.96
llact054283	LG36_RS10660	-	2207673	2208020	115	0.963965	0.0111529	1	6	LG36_RS10660	5	104	10	1.37	1.11
llact054284	LG36_RS10655	-	2207007	2207660	217	0.968396	0.00609295	1	6	LG36_RS10655	6	109	10	0.86	1.32	1.55
llact054285	LG36_RS10650	-	2206590	2207003	137	0.954744	0.0251747	1	6	LG36_RS10650	2	34	5
llact054294	LG36_RS10630	-	2205270	2205575	101	0.973636	0.0171562	1	6	LG36_RS10630	1	34	3
llact054310	LG36_RS10605	-	2202354	2202890	178	0.94506	0.0152459	1	6	LG36_RS10605	6	84	10	0.5	0.54	1
llact054325	LG36_RS10590	-	2201076	2201318	80	0.59	0.217291	1	6	LG36_RS10590	2	37	4	1.05	1.15	1.18
llact054329	LG36_RS10585	-	2200359	2200802	147	0.971349	0.0116654	1	6	LG36_RS10585	2	26	11
llact054348	LG36_RS10575	-	2198175	2198822	215	0.993867	0.00325595	1	6	LG36_RS10575	10	31	8			0.71
llact054354	LG36_RS10560	-	2197104	2197469	121	0.950313	0.0157481	1	6	LG36_RS10560	2	39	10	1.31		0.96
llact054367	LG36_RS10535	-	2193327	2194688	453	0.934148	0.0191832	1	6	LG36_RS10535	10	1	1
llact054426	LG36_RS10485	-	2185470	2186921	483	0.977527	0.0070642	1	6	LG36_RS10485	11	77	14	1.09		4.41
llact054464	LG36_RS10465	-	2180310	2181179	289	0.8859	0.0280163	1	6	LG36_RS10465	1	6	2
llact054684	LG36_RS10365	-	2154750	2155196	148	0.982556	0.00497744	1	6	LG36_RS10365	6	145	13	0.7	0.71	0.58
llact054819	LG36_RS10290	-	2141337	2141945	202	0.763673	0.0456091	1	6	LG36_RS10290	7	2	1
llact054820	LG36_RS10285	-	2140536	2141252	238	0.972041	0.00742319	1	6	LG36_RS10285	7	34	10		1.51	1.19
llact054845	LG36_RS10240	-	2134167	2134856	229	0.981563	0.00730752	1	6	LG36_RS10240	6	112	14	1.23	1.76	1.42
llact054896	LG36_RS10210	-	2129211	2130230	339	0.882245	0.0223834	1	6	LG36_RS10210	7	5	2
llact055016	LG36_RS10100	-	2114730	2115653	307	0.98261	0.0112414	1	6	LG36_RS10100	12	8	4
llact055031	LG36_RS10085	-	2112312	2113604	430	0.986449	0.00551351	1	6	LG36_RS10085	11	1	1	1.46	2.05
llact055093	LG36_RS10030	-	2097681	2098673	330	0.98005	0.00954707	1	6	LG36_RS10030	10	15	6	1.17	1.12	0.69
llact055105	Putative ORF	-	2095494	2095613	39	0.000235294	0.000470588	0	0	0	4	1	1
llact055122	LG36_RS10000	-	2092836	2094122	428	0.985146	0.0118015	1	6	LG36_RS10000	15	5	2
llact055264	LG36_RS09905	-	2074776	2076068	430	0.979551	0.010423	1	6	LG36_RS09905	14	165	29
llact055318	LG36_RS09865	-	2064843	2065766	307	0.961687	0.0195201	1	6	LG36_RS09865	5	4	1		1.46	1.61
llact055324	LG36_RS09840	-	2061816	2063120	434	0.92511	0.0331283	1	6	LG36_RS09840	14	6	4	1.24	3.42	3.55
llact055326	LG36_RS09835	-	2060625	2061632	335	0.940881	0.0260378	1	6	LG36_RS09835	13	6	2
llact055360	LG36_RS09795	-	2052168	2052803	211	0.995037	0.00338061	1	6	LG36_RS09795	5	114	13	0.71		0.63
llact055363	LG36_RS09790	-	2051418	2052026	202	0.95471	0.0151657	1	6	LG36_RS09790	8	16	5			1.33
llact055449	LG36_RS09710	-	2039478	2040374	298	0.957985	0.00749453	1	6	LG36_RS09710	6	244	18	1.13	1.03	1.43
llact055506	LG36_RS09660	-	2028876	2030471	531	0.985784	0.00647293	1	6	LG36_RS09660	8	31	12	1.15
llact055546	LG36_RS09630	-	2023704	2024234	176	0.914631	0.0527381	1	6	LG36_RS09630	6	8	3
llact055565	LG36_RS09615	-	2021742	2022302	186	0.904904	0.0258747	1	6	LG36_RS09615	3	3	1
llact055567	LG36_RS09605	-	2021016	2021522	168	0.993091	0.00318042	1	6	LG36_RS09605	4	104	15	0.64	0.86	0.28
llact055593	LG36_RS09590	-	2016807	2018690	627	0.956117	0.013343	1	6	LG36_RS09590	8	9	3
llact055610	LG36_RS09575	-	2013885	2015261	458	0.97871	0.00634703	1	6	LG36_RS09575	13	84	16	0.79	0.59	0.59
llact055621	LG36_RS09560	-	2012214	2012894	226	0.99184	0.00285052	1	6	LG36_RS09560	7	3	1
llact055797	LG36_RS09465	-	1992159	1993346	395	0.95458	0.0176987	1	6	LG36_RS09465	8	1014	33	0.84	1.19	1.58
llact055819	LG36_RS09450	-	1989897	1990328	143	0.971176	0.0147772	1	6	LG36_RS09450	3	18	5		1.39
llact055849	LG36_RS09435	-	1984698	1987016	772	0.925373	0.0260338	1	6	LG36_RS09435	24	70	18	0.76	1.08	1.07
llact055852	LG36_RS09430	-	1983720	1984490	256	0.985845	0.00547448	1	6	LG36_RS09430	6	3	3
llact055897	LG36_RS09395	-	1977210	1979087	625	0.985365	0.00925362	1	6	LG36_RS09395	14	3	2
llact055930	LG36_RS09370	-	1973820	1974179	119	0.928579	0.0204564	1	6	LG36_RS09370	1	109	9			0.76
llact056013	LG36_RS09300	-	1957869	1959212	447	0.984913	0.012228	1	6	LG36_RS09300	12	77	15
llact056048	LG36_RS09255	-	1948938	1951760	940	0.986243	0.013082	1	6	LG36_RS09255	24	9	4			1.14
llact056055	LG36_RS09240	-	1946277	1947392	371	0.839731	0.0418158	1	6	LG36_RS09240	4	1	1
llact056060	LG36_RS09230	-	1943808	1944611	267	0.969889	0.0235238	1	6	LG36_RS09230	6	11	3	0.72
llact056063	LG36_RS09225	-	1942659	1943603	314	0.991223	0.00687938	1	6	LG36_RS09225	5	57	10	0.92		1.14
llact056074	LG36_RS09215	-	1940592	1941833	413	0.979664	0.00664046	1	6	LG36_RS09215	10	70	19	1.05	1.34	0.85
llact056206	LG36_RS09155	-	1924719	1925348	209	0.824348	0.0329226	1	6	LG36_RS09155	1	4	4
llact056231	glnQ	-	1914510	1915244	244	0.994841	0.0076777	1	6	glnQ	6	23	7
llact056233	LG36_RS09125	-	1913679	1914380	233	0.998651	0.00116426	1	6	LG36_RS09125	7	1	1
llact056257	LG36_RS09115	-	1911399	1912193	264	0.968933	0.0109184	1	6	LG36_RS09115	2	45	10
llact056288	LG36_RS09095	-	1907730	1908188	152	0.931063	0.0233529	1	6	LG36_RS09095	2	1	1
llact056289	LG36_RS09090	-	1906155	1907567	470	0.994943	0.00382264	1	6	LG36_RS09090	15	10	6
llact056459	LG36_RS08985	-	1887879	1888385	168	0.917619	0.0260725	1	6	LG36_RS08985	3	12	6			0.98
llact056465	LG36_RS08965	-	1883235	1884674	479	0.904451	0.0253625	1	6	LG36_RS08965	15	111	18
llact056521	LG36_RS08935	-	1875918	1876589	223	0.952749	0.0171344	1	6	LG36_RS08935	2	2	2
llact056527	LG36_RS08925	-	1873854	1874924	356	0.985957	0.00836475	1	6	LG36_RS08925	8	1	1
llact056548	LG36_RS08910	-	1871508	1872104	198	0.97953	0.0090974	1	6	LG36_RS08910	5	1	1
llact056553	LG36_RS08900	-	1869879	1871045	388	0.985446	0.00495388	1	6	LG36_RS08900	7	19	8
llact056609	LG36_RS08855	-	1860666	1861154	162	0.969214	0.0191912	1	6	LG36_RS08855	6	1	1
llact056664	LG36_RS08825	-	1854492	1855403	303	0.987327	0.00561692	1	6	LG36_RS08825	4	7	3
llact056771	LG36_RS08775	-	1842699	1844513	604	0.947952	0.0262248	1	6	LG36_RS08775	12	15	7
llact056787	LG36_RS08765	-	1840932	1841858	308	0.985899	0.00506044	1	6	LG36_RS08765	1	12	3
llact056822	LG36_RS08755	-	1837386	1837961	191	0.944246	0.0282367	1	6	LG36_RS08755	8	1	1
llact056843	LG36_RS08740	-	1834515	1835366	283	0.972992	0.0220841	1	6	LG36_RS08740	4	11	5
llact056874	LG36_RS08715	-	1829997	1830650	217	0.957607	0.0254899	1	6	LG36_RS08715	9	27	10	1.17	1.97	2.27
llact057180	LG36_RS08490	-	1783086	1784060	324	0.996279	0.00180961	1	6	LG36_RS08490	14	5	2	1.01
llact057225	LG36_RS08465	-	1776951	1778420	489	0.98759	0.00561087	1	6	LG36_RS08465	14	80	18	0.84	0.72	0.13
llact057315	LG36_RS08405	-	1763913	1764893	326	0.94082	0.0388231	1	6	LG36_RS08405	11	88	20		0.64	0.5
llact057338	LG36_RS08380	-	1758513	1759517	334	0.985504	0.00708817	1	6	LG36_RS08380	13	2	2
llact057428	LG36_RS08335	-	1747521	1749851	776	0.968273	0.0224301	1	6	LG36_RS08335	18	6	3
llact057429	LG36_RS08330	-	1747110	1747424	104	0.985748	0.00609544	1	6	LG36_RS08330	2	23	5
llact057438	LG36_RS08310	-	1744227	1745522	431	0.898996	0.036479	1	6	LG36_RS08310	9	89	19	0.9
llact057481	Putative ORF	-	1740591	1740680	29	0	0	0	0	0	0	1	1
llact057634	LG36_RS08215	-	1721136	1723112	658	0.974887	0.0082986	1	6	LG36_RS08215	17	52	13
llact057654	LG36_RS08200	-	1718379	1719455	358	0.961744	0.0160047	1	6	LG36_RS08200	7	23	8
llact057662	LG36_RS08190	-	1716675	1717568	297	0.976181	0.0128184	1	6	LG36_RS08190	11	1	1
llact057878	LG36_RS08065	-	1688139	1688669	176	0.97005	0.0189664	1	6	LG36_RS08065	3	5	3
llact058125	LG36_RS07960	-	1663362	1664069	235	0.975575	0.00668771	1	6	LG36_RS07960	3	10	3
llact058139	LG36_RS07950	-	1660698	1661858	386	0.915809	0.0141179	1	6	LG36_RS07950	6	9	3	1.32
llact058157	LG36_RS07940	-	1659024	1659296	90	0.79	0.0186154	1	6	LG36_RS07940	3	58	5
llact058163	LG36_RS07930	-	1657482	1658426	314	0.993338	0.00370985	1	6	LG36_RS07930	7	4	2
llact058205	LG36_RS07905	-	1652790	1653305	171	0.985401	0.00586108	1	6	LG36_RS07905	5	4	2
llact058261	LG36_RS07870	-	1646238	1647662	474	0.987776	0.00706706	1	6	LG36_RS07870	13	45	17	0.82	0.7	0.6
llact058274	LG36_RS07860	-	1644408	1645526	372	0.922533	0.0262078	1	6	LG36_RS07860	9	2	1
llact058414	LG36_RS07765	-	1623687	1624571	294	0.929376	0.0122809	1	6	LG36_RS07765	7	10	4
llact058420	LG36_RS07755	-	1622028	1622267	79	0.77	0.0310955	1	6	LG36_RS07755	2	11	4
llact058425	LG36_RS07745	-	1619784	1620665	293	0.956372	0.0156958	1	6	LG36_RS07745	5	4	1
llact058430	LG36_RS07730	-	1617957	1618403	148	0.988819	0.00658566	1	6	LG36_RS07730	3	22	4	0.53	0.5
llact058468	LG36_RS07690	-	1609257	1611548	763	0.96816	0.0118006	1	6	LG36_RS07690	17	2	1
llact058515	LG36_RS07655	-	1602876	1603253	125	0.813264	0.0490238	1	6	LG36_RS07655	4	112	7	1.07	0.94	0.88
llact058745	Putative ORF	-	1572672	1573481	269	0.985106	0.00744278	1	6	lcl|NZ_CP009472.1_cds_WP_038600691.1_1120	7	5	2
llact058746	Putative ORF	-	1571979	1572569	196	0.965728	0.0156732	1	1	pspyo71704||lcl|cp000017.2_cds_aaz51089.1_377	6	28	6
llact058798	LG36_RS07470	-	1563294	1564916	540	0.910035	0.00608936	1	6	LG36_RS07470	8	2	1
llact058843	LG36_RS07445	-	1556778	1558733	651	0.983494	0.0127871	1	6	LG36_RS07445	19	19	10
llact059092	LG36_RS07310	-	1526682	1527386	234	0.977755	0.00250971	1	6	LG36_RS07310	8	38	8	1.18	1.14
llact059101	LG36_RS07295	-	1523865	1525532	555	0.985046	0.00389441	1	6	LG36_RS07295	15	26	10
llact059198	LG36_RS07230	-	1511241	1512578	445	0.97815	0.00779422	1	6	LG36_RS07230	11	24	8	1.42	1.26
llact059199	LG36_RS07225	-	1510662	1511201	179	0.960427	0.0226926	1	6	LG36_RS07225	6	3	2
llact059203	LG36_RS07215	-	1509156	1509902	248	0.984586	0.0100444	1	6	LG36_RS07215	3	7	2
llact059207	LG36_RS07200	-	1506903	1507475	190	0.984552	0.0201711	1	6	LG36_RS07200	3	36	8	1.9	2.41
llact059230	LG36_RS07190	-	1503033	1504796	587	0.977292	0.0156321	1	6	LG36_RS07190	12	3	1
llact059234	LG36_RS07180	-	1501005	1501712	235	0.935507	0.0403193	1	6	LG36_RS07180	3	2	1
llact059237	LG36_RS07170	-	1498101	1500008	635	0.947643	0.0157671	1	6	LG36_RS07170	11	2	1
llact059265	LG36_RS07160	-	1495602	1496489	295	0.988089	0.00469283	1	6	LG36_RS07160	12	19	8	1.25	1.86
llact059468	LG36_RS07065	-	1469034	1470968	644	0.994971	0.00396954	1	6	LG36_RS07065	9	8	3
llact059473	LG36_RS07050	-	1467018	1467467	149	0.981436	0.00525529	1	6	LG36_RS07050	2	18	3	1.19		1.03
llact059584	LG36_RS06980	-	1451910	1452353	147	0.960908	0.0161816	1	6	LG36_RS06980	3	6	0
llact059599	LG36_RS06970	-	1449189	1450151	320	0.994147	0.00398761	1	6	LG36_RS06970	10	1	1
llact059617	LG36_RS06945	-	1443852	1445669	605	0.948003	0.0117564	1	6	LG36_RS06945	20	22	11	0.98	1.37	1.09
llact059636	LG36_RS06925	-	1439601	1441508	635	0.968117	0.0246665	1	6	LG36_RS06925	17	2	1
llact059695	LG36_RS06880	-	1432560	1433885	441	0.939707	0.00845475	1	6	LG36_RS06880	9	45	12	1.27	1.36	1
llact059855	LG36_RS06750	-	1410159	1412180	673	0.985385	0.00838978	1	6	LG36_RS06750	14	25	11
llact059886	LG36_RS06725	-	1405761	1407254	497	0.964771	0.0149793	1	6	LG36_RS06725	13	9	5
llact060019	LG36_RS06670	-	1390701	1393211	836	0.943445	0.0225031	1	6	LG36_RS06670	23	34	17		0.77	0.66
llact060081	LG36_RS06635	-	1380540	1382816	758	0.98636	0.00971915	1	6	LG36_RS06635	26	18	5
llact060101	LG36_RS06615	-	1377225	1378733	502	0.990084	0.00671695	1	6	LG36_RS06615	19	122	23	1.62	1.78	1.2
llact060104	LG36_RS06610	-	1376370	1377062	230	0.870099	0.0467506	1	0	0	3	3	1
llact060207	Putative ORF	-	1359264	1359344	26	0.000285714	0.000571429	0	0	0	1	4	1
llact060226	LG36_RS06515	-	1357113	1358102	329	0.97785	0.0136784	1	6	LG36_RS06515	8	3	2
llact060242	LG36_RS06490	-	1352919	1353440	173	0.992531	0.00411632	1	6	LG36_RS06490	3	2	1
llact060246	engB	-	1350855	1351442	195	0.965034	0.014771	1	6	engB	6	13	7
llact060253	LG36_RS06465	-	1349322	1350371	349	0.956025	0.0164831	1	6	LG36_RS06465	10	2	1
llact060277	LG36_RS06440	-	1344219	1345508	429	0.995657	0.00200795	1	6	LG36_RS06440	7	3	2
llact060317	LG36_RS06420	-	1339590	1340876	428	0.99363	0.00508057	1	6	LG36_RS06420	8	26	10	0.98	1.51	1.12
llact060438	LG36_RS06355	-	1322475	1324139	554	0.980805	0.00685922	1	6	LG36_RS06355	13	101	21			1.68
llact060511	LG36_RS06310	-	1308603	1310600	665	0.953442	0.0239161	1	6	LG36_RS06310	24	2	1
llact060651	LG36_RS06195	-	1284912	1285622	236	0.997764	0.00336421	1	6	LG36_RS06195	4	1	1
llact061848	LG36_RS05610	-	1142970	1144064	364	0.89587	0.00875064	1	6	LG36_RS05610	5	1	1
llact061957	LG36_RS05540	-	1129653	1130369	238	0.912347	0.0226642	1	6	LG36_RS05540	7	8	5
llact062629	LG36_RS05060	-	1048809	1049285	158	0.941183	0.0124414	1	6	LG36_RS05060	4	1	1
llact062669	LG36_RS05005	-	1039686	1041248	520	0.955901	0.0228091	1	6	LG36_RS05005	7	3	1
llact062708	LG36_RS04960	-	1032651	1033604	317	0.818084	0.0304747	1	6	LG36_RS04960	5	22	4
llact063025	LG36_RS04770	-	989742	990521	259	0.939862	0.0280846	1	6	LG36_RS04770	6	1	1
llact063520	LG36_RS04550	-	931476	932102	208	0.821404	0.0458444	1	6	LG36_RS04550	5	1	1
llact065162	Putative ORF	-	726102	726188	28	0.0045184	0.00479778	0	0	0	2	1	1
llact066109	LG36_RS03115	-	604800	605243	147	0.991016	0.00462609	1	6	LG36_RS03115	0	3	1
llact066123	LG36_RS03100	-	602991	603392	133	0.762754	0.0337364	1	6	LG36_RS03100	5	9	1	0.48	0.29	0.19
llact066661	LG36_RS02730	-	533748	534284	178	0.972183	0.0148246	1	6	LG36_RS02730	7	23	8
llact066745	LG36_RS02665	-	521721	522356	211	0.983218	0.0137315	1	6	LG36_RS02665	7	17	6		1.34
llact067780	LG36_RS01955	-	386124	386717	197	0.93181	0.0236461	1	6	LG36_RS01955	4	6	2
llact068307	LG36_RS01620	-	313416	314204	262	0.98794	0.0123815	1	0	0	6	1	1
llact068391	LG36_RS01565	-	303030	304712	560	0.977259	0.00776214	1	6	LG36_RS01565	20	21	10
llact068611	LG36_RS01365	-	269442	270761	439	0.909218	0.0177295	1	6	LG36_RS01365	13	4	4
llact069277	LG36_RS00940	-	188718	188912	64	0.68	0.0847216	1	6	LG36_RS00940	1	19	6
llact069297	LG36_RS00915	-	182859	184988	709	0.934971	0.0219987	1	6	LG36_RS00915	12	1	1
llact070052	LG36_RS00460	-	92883	93596	237	0.943819	0.0267977	1	6	LG36_RS00460	2	1	1
llact070177	LG36_RS00375	-	76629	77900	423	0.97286	0.011579	1	6	LG36_RS00375	9	7	1
llact070178	LG36_RS00370	-	75789	76583	264	0.975567	0.013939	1	6	LG36_RS00370	10	3	1
llact070203	LG36_RS00355	-	73239	73388	49	0.33	0.112899	1	6	LG36_RS00355	1	8	2
llact070264	LG36_RS00295	-	62400	64073	557	0.931908	0.0264249	1	6	LG36_RS00295	12	57	17	0.86
llact070330	LG36_RS00250	-	53493	54560	355	0.912964	0.0376561	1	6	LG36_RS00250	7	60	9	0.86
llact070337	LG36_RS00240	-	51297	52277	326	0.95343	0.0205539	1	6	LG36_RS00240	11	121	17	0.52
llact070928	LG36_RS11525	-	2379335	2379727	130	0.829686	0.0672417	1	6	LG36_RS11525	4	40	7
llact071051	LG36_RS11450	-	2367590	2368111	173	0.960555	0.0266383	1	6	LG36_RS11450	5	18	4
llact071182	LG36_RS11385	-	2351564	2352250	228	0.921855	0.0316103	1	6	LG36_RS11385	6	1	1
llact071293	LG36_RS11295	-	2335709	2336590	293	0.982391	0.00789249	1	6	LG36_RS11295	10	3	1
llact071538	LG36_RS11145	-	2310398	2310775	125	0.918489	0.024369	1	6	LG36_RS11145	4	29	6		1.66	4.08
llact071547	LG36_RS11130	-	2308475	2309248	257	0.983656	0.00825243	1	6	LG36_RS11130	7	3	1
llact071688	LG36_RS11065	-	2290850	2291560	236	0.990289	0.0122615	1	6	LG36_RS11065	5	9	3	0.75		0.46
llact072047	LG36_RS10840	-	2241323	2242057	244	0.988186	0.00312403	1	6	LG36_RS10840	5	11	2
llact072247	LG36_RS10730	-	2217983	2220214	743	0.973931	0.00998881	1	6	LG36_RS10730	14	1	1	0.96	0.97	0.78
llact072275	LG36_RS10720	-	2215874	2216023	49	0.538024	0.102308	0	6	LG36_RS10720	2	1	1
llact072279	LG36_RS10710	-	2214815	2215372	185	0.986692	0.0104644	1	6	LG36_RS10710	4	22	6	1.04		2.45
llact072319	LG36_RS10680	-	2209613	2210239	208	0.97486	0.00952337	1	6	LG36_RS10680	3	108	12	0.95	0.96	0.95
llact072352	LG36_RS10640	-	2206100	2206360	86	0.75	0.128338	1	6	LG36_RS10640	0	76	8	0.79	1.39	1.05
llact072359	LG36_RS10625	-	2204708	2205250	180	0.990499	0.00639955	1	6	LG36_RS10625	5	65	13	1.01		1.55
llact072360	rpsN	-	2204504	2204689	61	0.5	0.110196	1	6	rpsN	1	6	2
llact072398	LG36_RS10565	-	2197487	2197636	49	0.32	0.0642172	1	6	LG36_RS10565	1	5	2
llact072405	LG36_RS10550	-	2195714	2196652	312	0.985958	0.00761374	1	6	LG36_RS10550	8	75	18		1.19	2.61
llact072406	LG36_RS10545	-	2195315	2195695	126	0.924581	0.018904	1	6	LG36_RS10545	1	53	10
llact072584	LG36_RS10455	-	2178356	2179147	263	0.973336	0.00794772	1	6	LG36_RS10455	3	2	1
llact072621	LG36_RS10415	-	2165696	2166928	410	0.96625	0.0179448	1	6	LG36_RS10415	11	5	3
llact072733	LG36_RS10315	-	2145992	2147833	613	0.978504	0.00550833	1	6	LG36_RS10315	18	77	15		1.09	1.21
llact072770	LG36_RS10270	-	2138363	2139220	285	0.9961	0.00156596	1	6	LG36_RS10270	6	1	1
llact072796	LG36_RS10245	-	2135153	2135578	141	0.90105	0.0242315	1	6	LG36_RS10245	1	51	8	1.07
llact073364	LG36_RS09880	-	2069603	2070643	346	0.994708	0.00430506	1	6	LG36_RS09880	5	14	6
llact073366	LG36_RS09875	-	2067173	2069566	797	0.970443	0.0166062	1	6	LG36_RS09875	17	32	13	1.73		2.47
llact073392	LG36_RS09850	-	2063636	2064298	220	0.993813	0.00455898	1	6	LG36_RS09850	3	12	2	1.04	1	0.93
llact073431	LG36_RS09830	-	2059490	2060359	289	0.991435	0.00507211	1	6	LG36_RS09830	8	16	8
llact073507	LG36_RS09780	-	2049674	2049994	106	0.983438	0.0133359	1	0	0	5	16	8			0.72
llact073615	LG36_RS09700	-	2036234	2037349	371	0.987772	0.00453301	1	6	LG36_RS09700	15	49	12		0.85
llact073647	LG36_RS09665	-	2030702	2031415	237	0.991331	0.00445949	1	6	LG36_RS09665	4	28	10
llact073680	LG36_RS09645	-	2025101	2027440	779	0.965777	0.0232189	1	6	LG36_RS09645	21	2	2
llact073727	LG36_RS09595	-	2018687	2019463	258	0.930663	0.0250118	1	6	LG36_RS09595	8	28	9	0.8	0.69	1.22
llact073751	LG36_RS09585	-	2016356	2016679	107	0.794957	0.0404968	1	6	LG36_RS09585	3	86	8	1.35
llact073849	LG36_RS09515	-	2003288	2004220	310	0.868956	0.0367155	1	6	LG36_RS09515	5	4	2
llact073855	LG36_RS09505	-	2000474	2001727	417	0.9703	0.0143295	1	6	LG36_RS09505	7	113	21	0.73	0.92	0.77
llact073857	LG36_RS09495	-	1999169	1999759	196	0.96671	0.0145194	1	6	LG36_RS09495	3	6	3
llact073866	LG36_RS09480	-	1997117	1998052	311	0.980336	0.00723533	1	6	LG36_RS09480	9	25	6
llact074061	LG36_RS09375	-	1974341	1974541	66	0.826954	0.0990176	1	6	LG36_RS09375	0	1	1
llact074192	LG36_RS09320	-	1961324	1963708	794	0.975936	0.0205119	1	6	LG36_RS09320	28	1	1
llact074220	LG36_RS09290	-	1956899	1957246	115	0.91399	0.0236283	1	6	LG36_RS09290	3	1	1
llact074233	LG36_RS09280	-	1955318	1956235	305	0.960668	0.00932366	1	6	LG36_RS09280	8	2	1
llact074536	LG36_RS09150	-	1920863	1924453	1196	0.898076	0.0217831	1	6	LG36_RS09150	26	171	41	1.18	0.95	0.72
llact074538	LG36_RS09145	-	1917131	1920766	1211	0.8903	0.0272539	1	6	LG36_RS09145	30	264	51	0.99	1.31	1.29
llact074541	LG36_RS09135	-	1915244	1915930	228	0.888665	0.0222642	1	6	LG36_RS09135	5	3	2
llact074588	LG36_RS09105	-	1908788	1910005	405	0.938212	0.0261672	1	6	LG36_RS09105	6	5	3
llact074702	LG36_RS09015	-	1893515	1894876	453	0.909877	0.0360988	1	6	LG36_RS09015	5	1	1
llact074726	LG36_RS08980	-	1887350	1887877	175	0.981407	0.00776435	1	6	LG36_RS08980	4	4	2		0.91	0.76
llact074729	LG36_RS08975	-	1885661	1887163	500	0.928073	0.0297124	1	6	LG36_RS08975	10	45	13		1.08	1.25
llact074730	LG36_RS08970	-	1884776	1885645	289	0.981233	0.00661034	1	6	LG36_RS08970	11	7	4
llact074795	LG36_RS08930	-	1874921	1875781	286	0.977322	0.0095778	1	6	LG36_RS08930	7	5	2			0.89
llact074898	LG36_RS08875	-	1864520	1865197	225	0.975818	0.0172425	1	6	LG36_RS08875	4	13	2		1.01	0.19
llact074905	LG36_RS08860	-	1861178	1862470	430	0.988663	0.00431911	1	6	LG36_RS08860	12	7	4	0.74	0.8
llact075223	LG36_RS08650	-	1818638	1820041	467	0.961461	0.020438	1	6	LG36_RS08650	10	2	2
llact075453	LG36_RS08520	-	1792271	1794025	584	0.986229	0.00925417	1	6	LG36_RS08520	7	1	1
llact075544	LG36_RS08475	-	1778888	1780630	580	0.973489	0.0192116	1	6	LG36_RS08475	6	8	2
llact075619	LG36_RS08455	-	1773149	1774066	305	0.853446	0.00776362	1	6	LG36_RS08455	9	3	2
llact075694	LG36_RS08390	-	1760096	1762393	765	0.978469	0.0159776	1	6	LG36_RS08390	18	1	1
llact075749	LG36_RS08345	-	1750616	1751581	321	0.994526	0.00453686	1	6	LG36_RS08345	5	3	2
llact075801	LG36_RS08315	-	1745720	1746400	226	0.993837	0.00461899	1	6	LG36_RS08315	2	11	3
llact076017	LG36_RS08180	-	1713902	1715614	570	0.986422	0.0117941	1	6	LG36_RS08180	14	38	8
llact076050	LG36_RS08170	-	1709018	1710574	518	0.982577	0.0100761	1	6	LG36_RS08170	13	46	16
llact076121	LG36_RS08130	-	1698842	1700104	420	0.989083	0.00705311	1	6	LG36_RS08130	9	6	3
llact076141	LG36_RS08110	-	1695980	1696516	178	0.940998	0.0136093	1	6	LG36_RS08110	5	61	11	0.68	0.94	0.84
llact076196	LG36_RS08055	-	1685807	1687282	491	0.953736	0.0168414	1	6	LG36_RS08055	9	5	2
llact076344	LG36_RS07935	-	1658687	1658926	79	0.90107	0.0296671	1	6	LG36_RS07935	1	2	1
llact076395	LG36_RS07890	-	1650662	1651507	281	0.989082	0.00548089	1	6	LG36_RS07890	4	1	1
llact076450	LG36_RS07850	-	1641338	1643209	623	0.954533	0.0191396	1	6	LG36_RS07850	15	6	2
llact076451	LG36_RS07845	-	1641149	1641331	60	0.45	0.121803	1	0	0	4	5	2
llact076461	LG36_RS07830	-	1638569	1639504	311	0.984986	0.0150713	1	6	LG36_RS07830	4	2	1
llact076473	LG36_RS07815	-	1636256	1637335	359	0.96011	0.0187655	1	6	LG36_RS07815	10	1	1
llact076559	LG36_RS07760	-	1622267	1623520	417	0.977552	0.00971501	1	6	LG36_RS07760	15	4	1
llact076592	LG36_RS07735	-	1618400	1619206	268	0.989863	0.00742365	1	6	LG36_RS07735	8	3	1
llact076600	LG36_RS07725	-	1616141	1617826	561	0.959476	0.0116158	1	6	LG36_RS07725	14	24	10
llact076668	LG36_RS07685	-	1608203	1609192	329	0.890547	0.0288121	1	6	LG36_RS07685	3	2	2
llact077086	LG36_RS07420	-	1552442	1553986	514	0.860764	0.0199518	1	6	LG36_RS07420	4	1	1
llact077215	Putative ORF	-	1533353	1533502	49	0.0473554	0.0247305	0	0	0	3	1	1
llact077300	LG36_RS07285	-	1522178	1523023	281	0.978572	0.00410327	1	6	LG36_RS07285	13	37	10	1.34
llact077305	LG36_RS07275	-	1520264	1521016	250	0.993703	0.00243282	1	6	LG36_RS07275	5	18	8
llact077310	LG36_RS07265	-	1518914	1519840	308	0.986453	0.0150575	1	6	LG36_RS07265	8	28	9	0.98
llact077341	LG36_RS07235	-	1512692	1512955	87	0.76	0.0246918	1	6	LG36_RS07235	2	2	2		1.19
llact077369	LG36_RS07220	-	1509902	1510624	240	0.924671	0.0221714	1	6	LG36_RS07220	4	6	2	1	1.03	0.54
llact077382	LG36_RS07205	-	1507472	1508638	388	0.925666	0.0252262	1	6	LG36_RS07205	14	1	1
llact077547	LG36_RS07105	-	1485020	1485712	230	0.964475	0.0200371	1	6	LG36_RS07105	7	52	11	1.11	1.25	1.72
llact077753	LG36_RS07055	-	1467464	1468297	277	0.972595	0.0114143	1	6	LG36_RS07055	9	2	1
llact078006	LG36_RS06900	-	1435601	1436362	253	0.771908	0.0571878	1	0	0	5	1	1
llact078049	LG36_RS06860	-	1429355	1430128	257	0.959404	0.0156	1	6	LG36_RS06860	9	1	1
llact078087	LG36_RS06830	-	1424378	1424692	104	0.932376	0.023616	1	6	LG36_RS06830	4	32	6	0.83	1.24	1.03
llact078091	LG36_RS06820	-	1423754	1424095	113	0.905767	0.0228159	1	6	LG36_RS06820	3	20	3		0.72	0.73
llact078105	LG36_RS06810	-	1420874	1421842	322	0.989754	0.0145022	1	6	LG36_RS06810	9	11	4	0.86
llact078185	LG36_RS06755	-	1412180	1413172	330	0.880318	0.0399893	1	6	LG36_RS06755	5	28	5
llact078277	LG36_RS06690	-	1397888	1398553	221	0.962438	0.0365838	1	6	LG36_RS06690	1	1	1
llact078532	LG36_RS06570	-	1367342	1368100	252	0.941189	0.00712977	1	6	LG36_RS06570	2	91	10		0.94	0.57
llact078590	LG36_RS06535	-	1360730	1361173	147	0.925122	0.0135282	1	6	LG36_RS06535	1	2	1
llact078592	LG36_RS06530	-	1359905	1360633	242	0.97113	0.0152173	1	6	LG36_RS06530	7	3	1
llact078613	LG36_RS06510	-	1356248	1356841	197	0.985576	0.0118819	1	6	LG36_RS06510	6	6	3
llact078636	Putative ORF	-	1351439	1352605	388	0.947418	0.0200453	1	1	sagal75151||atp-dependent protease atp-binding subunit clpx	13	28	12
llact078666	LG36_RS06450	-	1346450	1347733	427	0.987365	0.00772996	1	6	LG36_RS06450	11	1	1
llact078688	LG36_RS06435	-	1343324	1344214	296	0.96391	0.0156457	1	6	LG36_RS06435	9	4	2
llact078809	LG36_RS06380	-	1329083	1330465	460	0.963853	0.0224295	1	6	LG36_RS06380	15	8	2
llact079108	LG36_RS06175	-	1279688	1281031	447	0.965759	0.0184368	1	6	LG36_RS06175	11	14	7	1.19		1.53
llact080149	LG36_RS05625	-	1146611	1148233	540	0.940107	0.0232836	1	6	LG36_RS05625	12	2	2
llact080235	LG36_RS05545	-	1130366	1131325	319	0.991124	0.00560426	1	6	LG36_RS05545	9	1	1
llact081392	LG36_RS04785	-	992081	992476	131	0.857898	0.0578114	1	6	LG36_RS04785	3	15	1	0.66	0.66	0.18
llact081607	LG36_RS04650	-	957518	959671	717	0.960202	0.0224266	1	6	LG36_RS04650	9	2	2
llact082525	LG36_RS04155	-	838046	839050	334	0.904465	0.0215882	1	6	LG36_RS04155	13	20	8
llact082977	LG36_RS03880	-	783122	784474	450	0.92794	0.0276517	1	6	LG36_RS03880	15	11	3
llact083058	LG36_RS03825	-	770105	770947	280	0.954546	0.00642882	1	6	LG36_RS03825	8	48	6
llact083120	LG36_RS03760	-	758267	760261	664	0.963278	0.0101029	1	6	LG36_RS03760	11	11	4
llact084060	LG36_RS03300	-	641387	642925	512	0.905633	0.0252837	1	6	LG36_RS03300	9	57	15		1.37	1.4
llact084218	LG36_RS11755	-	620897	621067	56	0.848398	0.0783709	1	0	0	1	3	1
llact084918	LG36_RS02740	-	535118	535303	61	0.541397	0.0442486	1	6	LG36_RS02740	1	1	1	1.05	1.58
llact084934	LG36_RS02720	-	532289	533047	252	0.988407	0.00776895	1	6	LG36_RS02720	2	36	8
llact084967	LG36_RS02690	-	527261	527716	151	0.985852	0.00689326	1	6	LG36_RS02690	3	1	1	1.13	1.25
llact085193	LG36_RS02475	-	493295	494227	310	0.969456	0.00840912	1	6	LG36_RS02475	8	28	9			0.72
llact085251	LG36_RS02425	-	484886	485383	165	0.934765	0.022198	1	6	LG36_RS02425	5	1	1
llact085416	LG36_RS02295	-	461873	462679	268	0.836024	0.065929	1	6	LG36_RS02295	2	4	1
llact085461	LG36_RS02270	-	455597	456328	243	0.920673	0.0545582	1	6	LG36_RS02270	3	7	2
llact085727	LG36_RS02155	-	426944	427885	313	0.98374	0.00812097	1	6	LG36_RS02155	11	2	1
llact085848	LG36_RS02070	-	412988	414103	371	0.896242	0.0344056	1	6	LG36_RS02070	11	14	4
llact085871	LG36_RS02060	-	409124	410383	419	0.992862	0.00581394	1	6	LG36_RS02060	10	44	11	1.85	3.44
llact085873	LG36_RS02055	-	408530	409009	159	0.971449	0.0132988	1	0	0	2	3	1
llact085966	LG36_RS02000	-	394886	396370	494	0.932002	0.0366654	1	6	LG36_RS02000	10	65	19	1.03	1.28
llact087089	LG36_RS01270	-	249809	251254	481	0.933726	0.0122555	1	6	LG36_RS01270	14	1	1
llact087556	LG36_RS00930	-	186443	188107	554	0.937431	0.0239462	1	6	LG36_RS00930	15	32	13	0.68	0.61	0.55
llact087563	LG36_RS00920	-	185090	185566	158	0.877017	0.0398889	1	6	LG36_RS00920	4	1	1
llact087722	LG36_RS00815	-	163796	165151	451	0.793688	0.0734056	1	6	LG36_RS00815	5	1	1
llact087805	LG36_RS00760	-	152303	152776	157	0.917009	0.0254876	1	6	LG36_RS00760	2	5	3
llact088428	LG36_RS00360	-	73418	73759	113	0.288337	0.121439	1	6	LG36_RS00360	5	8	1
llact088549	LG36_RS00265	-	56387	57412	341	0.991898	0.00551202	1	6	LG36_RS00265	6	15	5
llact088577	LG36_RS00245	-	52280	53404	374	0.988878	0.00392562	1	6	LG36_RS00245	6	107	16	1.23	0.46	0.35
llact088582	LG36_RS00235	-	49694	51310	538	0.92115	0.0144896	1	6	LG36_RS00235	12	64	14		0.5	0.31
llact089079	LG36_RS11555	-	2384023	2384838	271	0.995252	0.00380888	1	6	LG36_RS11555	5	49	6		0.71	0.6
llact089245	LG36_RS11445	-	2366302	2367312	336	0.971889	0.014507	1	6	LG36_RS11445	7	312	19	0.58	0.65	0.79
llact089372	LG36_RS11370	-	2349169	2350044	291	0.892941	0.0172378	1	6	LG36_RS11370	2	9	3	0.95	1.21
llact089381	LG36_RS11355	-	2345137	2347014	625	0.939416	0.0251908	1	6	LG36_RS11355	16	28	8		3.73	4.07
llact089400	LG36_RS11345	-	2343145	2343867	240	0.938855	0.0200449	1	6	LG36_RS11345	6	10	4
llact089409	LG36_RS11335	-	2341159	2342313	384	0.983316	0.0130551	1	6	LG36_RS11335	11	20	9	0.98	1.12
llact089411	LG36_RS11330	-	2340499	2341026	175	0.968016	0.00949656	1	6	LG36_RS11330	3	5	3
llact089480	LG36_RS11250	-	2327131	2329101	656	0.929766	0.0221294	1	6	LG36_RS11250	18	6	4
llact089528	LG36_RS11205	-	2320366	2320734	122	0.730947	0.0526335	1	6	LG36_RS11205	3	2	1
llact089545	LG36_RS11180	-	2317105	2317608	167	0.963191	0.01344	1	6	LG36_RS11180	5	7	2
llact089602	LG36_RS11135	-	2309449	2309694	81	0.69	0.0428502	1	6	LG36_RS11135	1	44	10	1.13		0.58
llact089762	LG36_RS11040	-	2285638	2288322	894	0.865276	0.0223951	1	6	LG36_RS11040	25	32	13	1.05	2.46	1.2
llact089768	LG36_RS11025	-	2283799	2284644	281	0.98021	0.00499558	1	6	LG36_RS11025	13	11	5
llact089889	LG36_RS10940	-	2264716	2265540	274	0.889849	0.0326473	1	6	LG36_RS10940	7	137	17	1.11	1.31	1.07
llact089970	LG36_RS10890	-	2250859	2253513	884	0.976557	0.00815489	1	6	LG36_RS10890	25	29	7
llact090047	LG36_RS10845	-	2242429	2242761	110	0.634581	0.0388737	1	6	LG36_RS10845	1	15	3
llact090079	LG36_RS10815	-	2235406	2235942	178	0.925572	0.0318063	1	0	0	6	4	1
llact090141	LG36_RS10765	-	2224918	2225760	280	0.989591	0.0055694	1	6	LG36_RS10765	6	3	2
llact090217	LG36_RS10715	-	2215570	2215764	64	0.793835	0.0912789	1	6	LG36_RS10715	2	4	1
llact090249	LG36_RS10645	-	2206381	2206590	69	0.74	0.0419885	1	6	LG36_RS10645	2	30	5
llact090253	LG36_RS10635	-	2205709	2206077	122	0.970246	0.0096738	1	6	LG36_RS10635	4	89	9	1.03	1.22	0.67
llact090274	LG36_RS10610	-	2203108	2203545	145	0.89473	0.0240707	1	6	LG36_RS10610	4	33	8	0.97	1.3	0.55
llact090278	LG36_RS10600	-	2201791	2202138	115	0.915716	0.0343875	1	6	LG36_RS10600	5	82	10		1.47
llact090279	LG36_RS10595	-	2201266	2201772	168	0.970054	0.0100028	1	6	LG36_RS10595	5	137	18	1.06	1.15	0.52
llact090282	LG36_RS10580	-	2198962	2200281	439	0.884228	0.0277012	1	6	LG36_RS10580	3	10	5	0.76	0.67
llact090289	LG36_RS10570	-	2197657	2197875	72	0.57	0.113304	1	6	LG36_RS10570	3	10	3
llact090292	LG36_RS10555	-	2196700	2197083	127	0.95689	0.0101067	1	6	LG36_RS10555	1	29	4
llact090327	LG36_RS10525	-	2191282	2192367	361	0.93533	0.0163395	1	6	LG36_RS10525	5	13	6	0.94	0.74
llact090341	LG36_RS10505	-	2189461	2189784	107	0.970841	0.0180148	1	6	LG36_RS10505	1	1	1
llact090447	LG36_RS10435	-	2171176	2171769	197	0.916956	0.0307722	1	0	0	4	7	3	0.86	0.96	1.08
llact090449	LG36_RS10430	-	2169640	2171013	457	0.9095	0.0227549	1	6	LG36_RS10430	6	45	13	0.83
llact090454	LG36_RS10420	-	2167231	2168925	564	0.986736	0.0130809	1	6	LG36_RS10420	18	153	32	0.82	1.32	0.71
llact090470	LG36_RS10410	-	2164450	2165514	354	0.997442	0.0027908	1	6	LG36_RS10410	7	25	8	0.47	0.37	0.42
llact090496	LG36_RS10390	-	2159407	2160537	376	0.97162	0.0167516	1	6	LG36_RS10390	12	9	3
llact090626	LG36_RS10305	-	2144614	2145552	312	0.986153	0.0074371	1	6	LG36_RS10305	3	6	1
llact090629	LG36_RS10300	-	2143231	2144418	395	0.963896	0.0284853	1	6	LG36_RS10300	14	28	6			0.77
llact090631	LG36_RS10295	-	2141887	2143074	395	0.952701	0.00798518	1	6	LG36_RS10295	11	34	11
llact090640	LG36_RS10280	-	2139817	2140374	185	0.993001	0.0042402	1	6	LG36_RS10280	4	28	9	0.85		0.61
llact090702	LG36_RS10215	-	2130223	2130993	256	0.999214	0.000980536	1	6	LG36_RS10215	6	3	3
llact090825	LG36_RS10080	-	2111137	2112114	325	0.949085	0.0196621	1	6	LG36_RS10080	5	4	2
llact090862	LG36_RS10050	-	2104033	2105232	399	0.996556	0.0024364	1	6	LG36_RS10050	13	8	4	1.22		0.6
llact090925	Putative ORF	-	2095606	2095845	79	0.0561985	0.0277372	0	0	0	3	3	1
llact090986	LG36_RS09970	-	2085943	2087283	446	0.94171	0.00858763	1	6	LG36_RS09970	16	23	11	1.16		0.99
llact090990	LG36_RS09960	-	2083717	2085489	590	0.959409	0.0211873	1	6	LG36_RS09960	16	45	12	1.17	1.24	1.18
llact090996	LG36_RS09945	-	2080798	2081694	298	0.959648	0.0142125	1	6	LG36_RS09945	5	2	1
llact091285	LG36_RS09775	-	2047174	2049114	646	0.987569	0.00721778	1	6	LG36_RS09775	15	50	13			1.3
llact091403	LG36_RS09680	-	2033173	2034366	397	0.93797	0.0329846	1	6	LG36_RS09680	7	5	4
llact091408	LG36_RS09675	-	2031691	2032890	399	0.970486	0.0116884	1	6	LG36_RS09675	8	13	5	1.1		1.62
llact091426	LG36_RS09655	-	2028112	2028729	205	0.927463	0.0225781	1	6	LG36_RS09655	5	16	4
llact091430	LG36_RS09650	-	2027578	2027931	117	0.971274	0.0129195	1	6	LG36_RS09650	2	18	6	1.63	2.56
llact091443	Putative ORF	-	2026405	2026506	33	0.000285714	0.000571429	0	0	0	2	3	1
llact091469	LG36_RS09625	-	2022748	2023707	319	0.976567	0.0115014	1	6	LG36_RS09625	7	27	5
llact091480	LG36_RS09600	-	2019544	2020818	424	0.965127	0.0160011	1	6	LG36_RS09600	8	2	1
llact091514	LG36_RS09570	-	2013196	2013837	213	0.951271	0.0084895	1	6	LG36_RS09570	5	1	1
llact091521	LG36_RS09550	-	2010124	2011494	456	0.987151	0.0110715	1	6	LG36_RS09550	12	93	17
llact091538	LG36_RS09520	-	2004271	2004999	242	0.974628	0.0179761	1	6	LG36_RS09520	11	3	2
llact091553	LG36_RS09510	-	2001757	2003127	456	0.914822	0.0113054	1	6	LG36_RS09510	17	67	19	0.85		0.77
llact091600	LG36_RS09475	-	1994005	1996803	932	0.976304	0.011518	1	6	LG36_RS09475	19	49	19	0.87	0.68	0.56
llact091635	LG36_RS09440	-	1987300	1988484	394	0.901443	0.0368626	1	0	0	13	40	9
llact091655	LG36_RS09415	-	1981048	1982394	448	0.994591	0.00393176	1	6	LG36_RS09415	10	8	2
llact091684	LG36_RS09380	-	1974670	1975164	164	0.921736	0.0202048	1	6	LG36_RS09380	3	36	6	1.1	1.01	0.86
llact091757	LG36_RS09310	-	1959568	1960749	393	0.991876	0.00400246	1	6	LG36_RS09310	10	19	5	0.79	1.21
llact092088	LG36_RS09110	-	1910005	1911276	423	0.9888	0.00616529	1	6	LG36_RS09110	7	24	6
llact092420	LG36_RS08870	-	1863658	1864539	293	0.893608	0.0567611	1	6	LG36_RS08870	10	1	1
llact092521	LG36_RS08795	-	1847905	1849326	473	0.84078	0.020393	1	6	LG36_RS08795	3	1	1
llact092550	LG36_RS08770	-	1842013	1842696	227	0.918849	0.0188869	1	6	LG36_RS08770	5	8	2
llact092558	LG36_RS08760	-	1838047	1840665	872	0.955397	0.0198652	1	6	LG36_RS08760	32	20	7		1.52	0.77
llact092578	LG36_RS08725	-	1831735	1832544	269	0.982841	0.00627764	1	6	LG36_RS08725	12	9	4
llact092581	LG36_RS08720	-	1830808	1831569	253	0.990623	0.0053276	1	6	LG36_RS08720	9	2	2
llact092646	LG36_RS08655	-	1820119	1820781	220	0.980976	0.0159057	1	6	LG36_RS08655	14	28	5		1.07	0.74
llact092942	LG36_RS08485	-	1782241	1782918	225	0.977323	0.0134519	1	6	LG36_RS08485	4	5	2
llact093058	LG36_RS08410	-	1765111	1765800	229	0.937475	0.0271378	1	6	LG36_RS08410	6	1	1
llact093111	LG36_RS08375	-	1758073	1758459	128	0.940699	0.0148585	1	6	LG36_RS08375	3	24	5	0.93	1.03	0.7
llact093123	LG36_RS08365	-	1756285	1757439	384	0.994989	0.0037847	1	6	LG36_RS08365	9	4	2
llact093124	LG36_RS08360	-	1754134	1756203	689	0.82325	0.0231199	1	6	LG36_RS08360	13	30	10	0.81
llact093131	LG36_RS08350	-	1751719	1752717	332	0.976172	0.013088	1	6	LG36_RS08350	8	134	19	0.71	0.79	0.87
llact093510	LG36_RS08135	-	1700101	1700913	270	0.965829	0.0248005	1	6	LG36_RS08135	8	8	1
llact093553	LG36_RS08100	-	1693477	1694409	310	0.983821	0.00591377	1	6	LG36_RS08100	5	187	14	0.7	0.74	0.41
llact093554	LG36_RS08095	-	1692340	1693446	368	0.924156	0.0252277	1	6	LG36_RS08095	5	43	7
llact093576	LG36_RS08070	-	1688800	1689117	105	0.807605	0.0665807	1	6	LG36_RS08070	3	34	6	1.35	1.37
llact093580	LG36_RS08060	-	1687291	1687983	230	0.984186	0.0152671	1	6	LG36_RS08060	4	36	10	0.97	1.23
llact093617	LG36_RS08040	-	1682227	1683579	450	0.990901	0.00466947	1	6	LG36_RS08040	13	9	3
llact093620	LG36_RS08035	-	1680943	1682070	375	0.931366	0.0208476	1	6	LG36_RS08035	12	2	1
llact093625	obgE	-	1678300	1679613	437	0.966386	0.0167777	1	6	obgE	16	29	10
llact093789	LG36_RS07895	-	1651525	1651917	130	0.959302	0.0168195	1	6	LG36_RS07895	0	1	1
llact093799	LG36_RS07885	-	1649779	1650561	260	0.961546	0.00971443	1	6	LG36_RS07885	5	11	4
llact093868	LG36_RS07840	-	1640149	1641159	336	0.893101	0.0208869	1	6	LG36_RS07840	9	14	5
llact093893	LG36_RS07820	-	1637416	1637685	89	0.915119	0.0161149	1	6	LG36_RS07820	1	1	1
llact094078	LG36_RS07700	-	1612090	1613043	317	0.868098	0.0277782	1	6	LG36_RS07700	4	11	4		0.99	1.17
llact094172	LG36_RS07640	-	1599988	1600524	178	0.937337	0.018221	1	0	0	0	1	1
llact094194	LG36_RS07630	-	1598104	1598529	141	0.97649	0.0170584	1	6	LG36_RS07630	3	12	5
llact094209	LG36_RS07610	-	1593952	1594284	110	0.975213	0.01049	1	6	LG36_RS07610	2	5	2		1.62
llact094335	LG36_RS07520	-	1574209	1575207	332	0.954626	0.0185105	1	6	LG36_RS07520	11	1	1
llact094336	LG36_RS07515	-	1573552	1574181	209	0.995876	0.00188319	1	6	LG36_RS07515	6	6	3
llact094353	LG36_RS07485	-	1568182	1569294	370	0.878881	0.0305886	1	6	LG36_RS07485	8	1	1
llact094354	LG36_RS07480	-	1567396	1568157	253	0.97062	0.00667031	1	6	LG36_RS07480	8	1	1
llact094394	LG36_RS07440	-	1556317	1556505	62	0.769084	0.0366314	1	0	0	3	1	1
llact094550	LG36_RS07320	-	1527787	1529022	411	0.997573	0.00175894	1	6	LG36_RS07320	10	32	12	0.54		0.6
llact094558	LG36_RS07300	-	1525687	1526037	116	0.956931	0.0070477	1	6	LG36_RS07300	4	32	4
llact094610	LG36_RS07255	-	1515820	1518273	817	0.99254	0.00829411	1	6	LG36_RS07255	17	1	1
llact094672	LG36_RS07195	-	1505008	1506831	607	0.966077	0.0163182	1	6	LG36_RS07195	17	297	41	0.94	1.15	0.83
llact094715	LG36_RS07155	-	1494622	1495605	327	0.958586	0.0192214	1	6	LG36_RS07155	12	12	4
llact094826	LG36_RS07100	-	1484092	1485090	332	0.82559	0.0304945	1	6	LG36_RS07100	7	28	8	0.85	0.8	0.7
llact094948	LG36_RS07045	-	1464268	1466742	824	0.948976	0.0245203	1	6	LG36_RS07045	12	2	2
llact095172	LG36_RS06885	-	1433986	1434615	209	0.985656	0.00317089	1	6	LG36_RS06885	9	81	10	1.1	1.2	1.07
llact095244	LG36_RS06840	-	1426030	1426437	135	0.964609	0.0315601	1	6	LG36_RS06840	4	1	1
llact095359	LG36_RS06745	-	1409806	1410048	80	0.74	0.00393025	1	6	LG36_RS06745	2	12	5
llact095379	LG36_RS06720	-	1405276	1405764	162	0.984477	0.017481	1	6	LG36_RS06720	5	4	3
llact095381	LG36_RS06715	-	1404391	1405215	274	0.991086	0.00470904	1	6	LG36_RS06715	10	30	7
llact095415	LG36_RS06685	-	1395778	1397601	607	0.979543	0.00984664	1	6	LG36_RS06685	19	11	4
llact095416	LG36_RS06680	-	1395076	1395711	211	0.997572	0.00216507	1	6	LG36_RS06680	8	2	1
llact095643	LG36_RS06525	-	1359082	1359855	257	0.989279	0.00433546	1	6	LG36_RS06525	6	11	5
llact095720	Putative ORF	-	1351558	1351668	36	0.00154286	0.00243512	0	0	0	1	1	0
llact095727	LG36_RS06470	-	1350451	1350801	116	0.988508	0.0109338	1	6	LG36_RS06470	3	3	2
llact095732	LG36_RS06460	-	1348252	1349325	357	0.989765	0.00576957	1	6	LG36_RS06460	9	2	2
llact095790	LG36_RS06430	-	1342471	1343070	199	0.850926	0.0329337	1	6	LG36_RS06430	1	1	1
llact095791	LG36_RS06425	-	1341529	1342428	299	0.986993	0.00633421	1	6	LG36_RS06425	6	30	7
llact095800	LG36_RS06405	-	1336888	1337955	355	0.923461	0.0294466	1	6	LG36_RS06405	8	2	1
llact095892	LG36_RS06360	-	1324294	1325550	418	0.991791	0.00629044	1	6	LG36_RS06360	4	1	1
llact096195	LG36_RS06180	-	1281103	1283235	710	0.994737	0.00513428	1	6	LG36_RS06180	14	12	6
llact096288	LG36_RS06125	-	1270285	1271127	280	0.950428	0.0218981	1	6	LG36_RS06125	8	5	5
llact096743	LG36_RS05895	-	1212892	1213638	248	0.967413	0.0234953	1	6	LG36_RS05895	4	1	1
llact097295	LG36_RS05615	-	1144057	1145577	506	0.944426	0.012578	1	6	LG36_RS05615	16	50	13
llact097369	LG36_RS05565	-	1133305	1134330	341	0.955653	0.016906	1	6	LG36_RS05565	10	34	14		1.06	0.69
llact097370	LG36_RS05560	-	1132321	1133262	313	0.973376	0.0171931	1	6	LG36_RS05560	6	121	16		1.22	1.1
llact097483	LG36_RS05470	-	1115242	1116477	411	0.96279	0.0163356	1	6	LG36_RS05470	11	43	7
llact097487	LG36_RS05465	-	1113943	1115082	379	0.902943	0.0275728	1	6	LG36_RS05465	4	1	1
llact098131	LG36_RS05010	-	1041229	1041939	236	0.991032	0.00294492	1	6	LG36_RS05010	5	6	3
llact098789	LG36_RS04655	-	959668	960807	379	0.893776	0.0300038	1	6	LG36_RS04655	7	1	1
llact099379	Putative ORF	-	882364	882558	64	0.317955	0.034186	1	0	0	1	2	1
llact100298	LG36_RS03775	-	761488	762474	328	0.963359	0.00844771	1	6	LG36_RS03775	10	4	1
llact101106	LG36_RS03355	-	659236	659835	199	0.968257	0.0212516	1	6	LG36_RS03355	4	29	9
llact101981	LG36_RS02810	-	549256	549954	232	0.9793	0.00762676	1	6	LG36_RS02810	7	2	1
llact102391	LG36_RS02490	-	496201	498294	697	0.86026	0.0307499	1	6	LG36_RS02490	13	13	3
llact102557	LG36_RS02365	-	473119	473988	289	0.986392	0.00855676	1	6	LG36_RS02365	5	3	3
llact102945	LG36_RS02120	-	422077	422778	233	0.984757	0.0079005	1	6	LG36_RS02120	4	57	14	1.94	2.01	1.18
llact103189	Putative ORF	-	390310	390924	204	0.849559	0.0286953	1	1	sagal37500||peptidylprolyl isomerase	4	13	4	0.96	0.95
llact103851	LG36_RS01570	-	304885	305133	82	0.69	0.0707933	1	6	LG36_RS01570	2	3	3
llact104148	LG36_RS01335	-	265714	266190	158	0.95303	0.0145999	1	6	LG36_RS01335	4	21	6
llact104151	LG36_RS01330	-	264355	265428	357	0.963378	0.0266331	1	6	LG36_RS01330	7	22	8	9.78	45.97	0.72
llact104212	LG36_RS01300	-	256879	258153	424	0.957077	0.018688	1	6	LG36_RS01300	14	2	1		1.05	0.82
llact104918	LG36_RS00820	-	165316	165513	65	0.67	0.0369941	1	6	LG36_RS00820	2	28	5
llact105050	LG36_RS00745	-	148849	149997	382	0.940088	0.022863	1	6	LG36_RS00745	10	3	1
llact105256	LG36_RS00640	-	121897	123843	648	0.9622	0.0192733	1	6	LG36_RS00640	10	18	6
llact105409	LG36_RS00490	-	100213	100512	99	0.78	0.0340976	1	6	LG36_RS00490	3	10	2		1.23
llact105646	LG36_RS00325	-	68662	69495	277	0.97847	0.00867679	1	6	LG36_RS00325	5	3	2
llact105681	LG36_RS00290	-	61390	62202	270	0.98677	0.00975005	1	6	LG36_RS00290	9	1	1
llact105684	LG36_RS00285	-	60292	61287	331	0.982979	0.00179805	1	6	LG36_RS00285	10	3	3
llact105764	LG36_RS00230	-	48082	49500	472	0.954918	0.0184136	1	6	LG36_RS00230	12	123	17	0.77		0.8
llact092457	Putative ORF	-	1861078	1861167	29	0.00167626	0.00335253	0	0	0	0	0	0
llact092454	Putative ORF	-	1861321	1861365	14	0	0	0	0	0	1	0	0
llact092453	Putative ORF	-	1861375	1861440	21	0.00025	0.0005	0	0	0	2	0	0
llact003949	Putative ORF	+	561916	562008	30	0.000444444	0.000888889	0	0	0	0	0	0
llact003943	LG36_RS02870	+	560587	561426	279	0.817426	0.0353625	1	6	LG36_RS02870	3	0	0
llact003942	Putative ORF	+	560506	560580	24	0.00519221	0.00454969	0	0	0	0	0	0
llact003945	Putative ORF	+	561547	561618	23	0	0	0	0	0	2	0	0
llact082638	Putative ORF	-	823625	823708	27	0.00204029	0.00258608	0	0	0	0	0	0
llact082636	Putative ORF	-	824285	824317	10	0.00292063	0.00196171	0	0	0	0	0	0
llact082637	Putative ORF	-	823904	823939	11	0	0	0	0	0	0	0	0
llact082635	Putative ORF	-	824429	824566	45	0.000952381	0.00190476	0	0	0	0	0	0
llact082632	Putative ORF	-	824666	824752	28	0.0025	0.00316228	0	0	0	1	0	0
llact082633	Putative ORF	-	824624	824662	12	0.02515	0.00820904	0	0	0	0	0	0
llact082630	Putative ORF	-	824873	825001	42	0.000285714	0.000571429	0	0	0	0	0	0
llact082631	Putative ORF	-	824753	824848	31	0.0315608	0.0257414	0	0	0	0	0	0
llact076109	Putative ORF	-	1702049	1702225	58	0.0227451	0.0121902	0	0	0	0	0	0
llact076108	Putative ORF	-	1702238	1702279	13	0.0134022	0.0119096	0	0	0	0	0	0
llact076107	Putative ORF	-	1702301	1702507	68	0.212853	0.0497314	1	0	0	2	0	0
llact076100	Putative ORF	-	1702706	1702750	14	0.00409618	0.00234902	0	0	0	0	0	0
llact053929	Putative ORF	-	2260665	2260697	10	0	0	0	0	0	0	0	0
llact053921	Putative ORF	-	2263443	2263481	12	0.00100794	0.00201587	0	0	0	0	0	0
llact053926	Putative ORF	-	2261388	2261489	33	0.00502695	0.00643814	0	0	0	0	0	0
llact053927	LG36_RS10925	-	2260881	2261372	163	0.821568	0.0394798	1	6	LG36_RS10925	0	0	0
llact036407	Putative ORF	+	172521	172700	59	0.0104611	0.00757901	0	0	0	2	0	0
llact036404	Putative ORF	+	172158	172331	57	0.00778571	0.00614241	0	0	0	3	0	0
llact036400	Putative ORF	+	171870	171965	31	0.0660098	0.0444429	0	0	0	3	0	0
llact036401	Putative ORF	+	172020	172052	10	0.00255556	0.00429398	0	0	0	0	0	0
llact036408	Putative ORF	+	172737	172793	18	0	0	0	0	0	2	0	0
llact016857	LG36_RS11285	+	2335234	2335443	69	0.880288	0.0618655	1	0	0	1	0	0
llact016855	Putative ORF	+	2335087	2335122	11	0	0	0	0	0	0	0	0
llact016854	Putative ORF	+	2335033	2335083	16	0.00178571	0.00357143	0	0	0	0	0	0
llact016858	Putative ORF	+	2335477	2335569	30	0.0004	0.0008	0	0	0	1	0	0
llact068845	Putative ORF	-	241851	241898	15	0	0	0	0	0	2	0	0
llact068844	Putative ORF	-	241920	241979	19	0.00584524	0.00491169	0	0	0	0	0	0
llact068846	Putative ORF	-	241710	241757	15	0.001	0.002	0	0	0	0	0	0
llact068842	Putative ORF	-	242208	242249	13	0.000615385	0.00123077	0	0	0	1	0	0
llact068848	Putative ORF	-	241398	241541	47	0	0	0	0	0	2	0	0
llact079052	Putative ORF	-	1291517	1291561	14	0	0	0	0	0	2	0	0
llact065949	Putative ORF	-	622323	622355	10	0.0063823	0.00336134	0	0	0	0	0	0
llact065948	Putative ORF	-	622392	622490	32	0.0122007	0.00936673	0	0	0	1	0	0
llact065947	Putative ORF	-	622701	622742	13	0.00222222	0.00274964	0	0	0	1	0	0
llact065942	Putative ORF	-	623079	623213	44	0	0	0	0	0	2	0	0
llact065941	Putative ORF	-	623331	623387	18	0.0004	0.0008	0	0	0	1	0	0
llact065940	Putative ORF	-	623394	623546	50	0.000666667	0.00133333	0	0	0	2	0	0
llact024880	Putative ORF	+	1076198	1076236	12	0.000333333	0.000666667	0	0	0	0	0	0
llact048080	Putative ORF	+	1763925	1764077	50	0.00180476	0.00231217	0	0	0	2	0	0
llact074976	Putative ORF	-	1850897	1850950	17	0.00726007	0.00833784	0	0	0	2	0	0
llact043851	Putative ORF	+	1219278	1219388	36	0.00398081	0.00468432	0	0	0	1	0	0
llact020228	Putative ORF	+	414569	414616	15	0	0	0	0	0	2	0	0
llact043853	Putative ORF	+	1219476	1219526	16	0	0	0	0	0	0	0	0
llact043852	Putative ORF	+	1219392	1219475	27	0	0	0	0	0	2	0	0
llact043855	Putative ORF	+	1219545	1219715	56	0.00558768	0.00306184	0	0	0	2	0	0
llact043859	Putative ORF	+	1219971	1220063	30	0	0	0	0	0	2	0	0
llact020220	Putative ORF	+	413588	413752	54	0.00225714	0.00451429	0	0	0	2	0	0
llact020223	Putative ORF	+	413945	413977	10	0	0	0	0	0	0	0	0
llact020222	Putative ORF	+	413861	413902	13	0	0	0	0	0	0	0	0
llact020225	LG36_RS02075	+	414158	414442	94	0.941286	0.0270606	1	0	0	1	0	0
llact046537	Putative ORF	+	1573152	1573190	12	0	0	0	0	0	0	0	0
llact046538	Putative ORF	+	1573230	1573283	17	0	0	0	0	0	0	0	0
llact104637	Putative ORF	-	198730	198774	14	0.00337976	0.00304213	0	0	0	1	0	0
llact104636	Putative ORF	-	198835	198870	11	0.0014	0.00127192	0	0	0	0	0	0
llact104635	Putative ORF	-	199030	199158	42	0	0	0	0	0	4	0	0
llact104632	Putative ORF	-	199552	199602	16	0.000571429	0.00114286	0	0	0	1	0	0
llact104630	Putative ORF	-	200107	200190	27	0	0	0	0	0	1	0	0
llact104638	Putative ORF	-	198310	198627	105	0.304968	0.0944545	0	3	0	0	0	0
llact090934	Putative ORF	-	2094892	2094939	15	0	0	0	0	0	0	0	0
llact090938	Putative ORF	-	2094442	2094630	62	0.00480588	0.00312454	0	0	0	2	0	0
llact090939	Putative ORF	-	2094307	2094354	15	0	0	0	0	0	0	0	0
llact080305	Putative ORF	-	1123631	1123741	36	0	0	0	0	0	1	0	0
llact080306	Putative ORF	-	1123481	1123630	49	0.0126057	0.0201916	0	0	0	0	0	0
llact080300	Putative ORF	-	1124240	1124290	16	0	0	0	0	0	0	0	0
llact080303	Putative ORF	-	1123979	1124020	13	0	0	0	0	0	1	0	0
llact080308	Putative ORF	-	1123340	1123375	11	0.0004	0.0008	0	0	0	0	0	0
llact085872	Putative ORF	-	409034	409066	10	0	0	0	0	0	0	0	0
llact085875	Putative ORF	-	408329	408385	18	0	0	0	0	0	1	0	0
llact085874	Putative ORF	-	408395	408499	34	0.000222222	0.000444444	0	0	0	2	0	0
llact085876	Putative ORF	-	408266	408310	14	0	0	0	0	0	0	0	0
llact085879	Putative ORF	-	408053	408091	12	0	0	0	0	0	0	0	0
llact085878	Putative ORF	-	408134	408166	10	0.000666667	0.00133333	0	0	0	0	0	0
llact089155	Putative ORF	-	2376130	2376165	11	0	0	0	0	0	0	0	0
llact026623	Putative ORF	+	1312514	1312555	13	0.00338016	0.00569712	0	0	0	1	0	0
llact083025	Putative ORF	-	776597	776632	11	0	0	0	0	0	0	0	0
llact083026	Putative ORF	-	776093	776152	19	0.00154103	0.00238834	0	0	0	0	0	0
llact083021	Putative ORF	-	776993	777043	16	0	0	0	0	0	1	0	0
llact083022	Putative ORF	-	776912	776950	12	0.00175623	0.00254778	0	0	0	0	0	0
llact083023	Putative ORF	-	776780	776818	12	0	0	0	0	0	0	0	0
llact021869	Putative ORF	+	636005	636058	17	0	0	0	0	0	1	0	0
llact021863	Putative ORF	+	635660	635863	67	0.122753	0.0217166	0	0	0	1	0	0
llact092394	Putative ORF	-	1869646	1869696	16	0	0	0	0	0	1	0	0
llact092395	Putative ORF	-	1869436	1869468	10	0	0	0	0	0	0	0	0
llact092396	Putative ORF	-	1869259	1869303	14	0	0	0	0	0	0	0	0
llact092397	LG36_RS08890	-	1868434	1869213	259	0.96266	0.0199071	1	6	LG36_RS08890	5	0	0
llact092392	LG36_RS08905	-	1871047	1871508	153	0.951592	0.0308765	1	6	LG36_RS08905	5	0	0
llact092393	Putative ORF	-	1870765	1870797	10	0.00075	0.0015	0	0	0	1	0	0
llact028551	Putative ORF	+	1542371	1542460	29	0.0009	0.00111355	0	0	0	2	0	0
llact028550	Putative ORF	+	1542230	1542304	24	0.000222222	0.000444444	0	0	0	1	0	0
llact013088	Putative ORF	+	1810813	1810884	23	0.000333333	0.000666667	0	0	0	0	0	0
llact013086	Putative ORF	+	1810597	1810677	26	0.000181818	0.000363636	0	0	0	1	0	0
llact013085	Putative ORF	+	1810546	1810593	15	0.00113016	0.00143576	0	0	0	0	0	0
llact013083	Putative ORF	+	1810108	1810344	78	0.364784	0.0605604	1	3	0	1	0	0
llact013080	Putative ORF	+	1809700	1809933	77	0.0173189	0.0115295	0	0	0	1	0	0
llact103699	Putative ORF	-	327421	327462	13	0	0	0	0	0	2	0	0
llact103694	Putative ORF	-	328084	328119	11	0.00186349	0.00372698	0	0	0	0	0	0
llact103695	Putative ORF	-	327994	328059	21	0	0	0	0	0	0	0	0
llact103696	Putative ORF	-	327892	327966	24	0	0	0	0	0	1	0	0
llact103697	Putative ORF	-	327601	327771	56	0.0185517	0.0179726	0	0	0	1	0	0
llact103690	Putative ORF	-	328555	328626	23	0	0	0	0	0	1	0	0
llact103691	Putative ORF	-	328396	328515	39	0	0	0	0	0	2	0	0
llact016328	Putative ORF	+	2257726	2257941	71	0.00748851	0.00246278	0	5	0	0	0	0
llact096556	Putative ORF	-	1237078	1237146	22	0	0	0	0	0	1	0	0
llact000438	Putative ORF	+	62515	62622	35	0.00205952	0.00261677	0	0	0	2	0	0
llact096552	Putative ORF	-	1237723	1237788	21	0	0	0	0	0	1	0	0
llact096553	Putative ORF	-	1237624	1237713	29	0.00254762	0.00262294	0	0	0	1	0	0
llact096558	Putative ORF	-	1236673	1236798	41	0.00291667	0.00193649	0	0	0	1	0	0
llact096559	LG36_RS06005	-	1235815	1236513	232	0.667281	0.0239711	1	0	0	2	0	0
llact100454	Putative ORF	-	743974	744078	34	0.000952381	0.00190476	0	0	0	1	0	0
llact100451	Putative ORF	-	744397	744456	19	0.000222222	0.000444444	0	0	0	0	0	0
llact006220	Putative ORF	+	898345	898485	46	0.000733333	0.000904311	0	0	0	1	0	0
llact006225	Putative ORF	+	898615	898647	10	0.00128571	0.00193781	0	0	0	0	0	0
llact006226	Putative ORF	+	898681	898722	13	0	0	0	0	0	2	0	0
llact006229	Putative ORF	+	898774	898884	36	0.00075	0.001	0	0	0	1	0	0
llact101872	Putative ORF	-	564238	564315	25	0.0553054	0.031196	0	0	0	2	0	0
llact101873	Putative ORF	-	564142	564174	10	0.000285714	0.000571429	0	0	0	0	0	0
llact101871	Putative ORF	-	564376	564411	11	0	0	0	0	0	0	0	0
llact101877	Putative ORF	-	563164	563199	11	0	0	0	0	0	0	0	0
llact101875	Putative ORF	-	563695	563733	12	0.00025	0.0005	0	0	0	1	0	0
llact029097	Putative ORF	+	1610330	1610413	27	0.00142857	0.00251526	0	0	0	0	0	0
llact029096	Putative ORF	+	1610201	1610251	16	0	0	0	0	0	0	0	0
llact029091	Putative ORF	+	1609928	1610008	26	0	0	0	0	0	0	0	0
llact029092	Putative ORF	+	1610048	1610080	10	0	0	0	0	0	0	0	0
llact075193	Putative ORF	-	1823696	1823755	19	0	0	0	0	0	0	0	0
llact075195	Putative ORF	-	1823510	1823566	18	0	0	0	0	0	0	0	0
llact075194	Putative ORF	-	1823585	1823659	24	0.0013	0.00107703	0	0	0	2	0	0
llact104349	Putative ORF	-	238990	239034	14	0	0	0	0	0	2	0	0
llact104348	Putative ORF	-	239131	239172	13	0.00135714	0.00175546	0	0	0	0	0	0
llact104342	Putative ORF	-	240172	240225	17	0	0	0	0	0	1	0	0
llact104341	Putative ORF	-	240268	240378	36	0.011304	0.00952453	0	0	0	2	0	0
llact036402	Putative ORF	+	172062	172115	17	0	0	0	0	0	0	0	0
llact061274	Putative ORF	-	1210344	1210400	18	0	0	0	0	0	1	0	0
llact061277	Putative ORF	-	1209975	1210067	30	0.00206094	0.00303071	0	0	0	0	0	0
llact061276	Putative ORF	-	1210071	1210118	15	0	0	0	0	0	0	0	0
llact004484	LG36_RS03305	+	643102	644019	305	0.98556	0.0100276	1	6	LG36_RS03305	2	0	0
llact004481	Putative ORF	+	642835	642870	11	0	0	0	0	0	0	0	0
llact004480	Putative ORF	+	642745	642834	29	0	0	0	0	0	2	0	0
llact001507	LG36_RS01015	+	201529	202881	450	0.643248	0.0473923	1	6	LG36_RS01015	4	0	0
llact001509	Putative ORF	+	204142	204189	15	0.00111111	0.00222222	0	0	0	1	0	0
llact001508	LG36_RS01020	+	202885	204123	412	0.969394	0.0201623	1	6	LG36_RS01020	7	0	0
llact040879	Putative ORF	+	810285	810362	25	0.000733333	0.000904311	0	0	0	0	0	0
llact040877	Putative ORF	+	810162	810203	13	0.000487179	0.000660723	0	0	0	1	0	0
llact040874	Putative ORF	+	809940	810071	43	0.00451984	0.00504703	0	0	0	2	0	0
llact040872	Putative ORF	+	809814	809885	23	0	0	0	0	0	0	0	0
llact040870	Putative ORF	+	809652	809753	33	0	0	0	0	0	2	0	0
llact083554	Putative ORF	-	706901	706963	20	0	0	0	0	0	0	0	0
llact083555	Putative ORF	-	706721	706756	11	0.0261369	0.0249235	0	0	0	0	0	0
llact083556	Putative ORF	-	706391	706453	20	0.00322778	0.00377796	0	0	0	0	0	0
llact083557	Putative ORF	-	706124	706192	22	0.000839869	0.00116054	0	0	0	0	0	0
llact083550	Putative ORF	-	707183	707254	23	0.00276667	0.00553333	0	0	0	0	0	0
llact083551	Putative ORF	-	707069	707146	25	0.000333333	0.000666667	0	0	0	0	0	0
llact083552	Putative ORF	-	707033	707065	10	0	0	0	0	0	0	0	0
llact096551	Putative ORF	-	1237864	1238013	49	0.00201905	0.0019732	0	3	0	1	0	0
llact068841	Putative ORF	-	242544	242615	23	0	0	0	0	0	0	0	0
llact068849	Putative ORF	-	241137	241361	74	0.356952	0.0518153	1	0	0	0	0	0
llact090272	Putative ORF	-	2203636	2203737	33	0.00142857	0.00285714	0	0	0	2	0	0
llact017751	Putative ORF	+	67358	67519	53	0.0220633	0.00970818	0	0	0	3	0	0
llact017750	Putative ORF	+	67283	67315	10	0	0	0	0	0	0	0	0
llact017756	Putative ORF	+	68087	68176	29	0	0	0	0	0	0	0	0
llact017755	Putative ORF	+	67823	68071	82	0.0406031	0.0156586	0	0	0	2	0	0
llact017754	Putative ORF	+	67718	67822	34	0	0	0	0	0	3	0	0
llact024677	Putative ORF	+	1047107	1047151	14	0.000666667	0.000816497	0	0	0	0	0	0
llact024675	Putative ORF	+	1046948	1046986	12	0	0	0	0	0	0	0	0
llact024679	Putative ORF	+	1047170	1047211	13	0	0	0	0	0	0	0	0
llact014479	Putative ORF	+	2001454	2001552	32	0.0015	0.003	0	0	0	1	0	0
llact014478	Putative ORF	+	2001382	2001423	13	0.00025	0.0005	0	0	0	0	0	0
llact014472	Putative ORF	+	2000899	2000934	11	0.00075	0.0015	0	0	0	0	0	0
llact014471	Putative ORF	+	2000788	2000820	10	0.00115	0.00151327	0	0	0	1	0	0
llact014470	Putative ORF	+	2000734	2000778	14	0.000388889	0.000484322	0	0	0	2	0	0
llact014476	Putative ORF	+	2001244	2001330	28	0.00133333	0.00266667	0	0	0	0	0	0
llact014474	Putative ORF	+	2000980	2001015	11	0	0	0	0	0	0	0	0
llact061566	Putative ORF	-	1174635	1174799	54	0.0004	0.0008	0	0	0	1	0	0
llact095109	Putative ORF	-	1442269	1442322	17	0.000285714	0.000571429	0	0	0	1	0	0
llact095105	Putative ORF	-	1442422	1442607	61	0.0426659	0.0138313	0	0	0	1	0	0
llact095106	Putative ORF	-	1442377	1442418	13	0	0	0	0	0	1	0	0
llact012479	Putative ORF	+	1733365	1733412	15	0	0	0	0	0	1	0	0
llact012478	Putative ORF	+	1733284	1733337	17	0	0	0	0	0	1	0	0
llact033781	Putative ORF	+	2215898	2216005	35	0.00146667	0.00208273	0	0	0	3	0	0
llact090680	Putative ORF	-	2136214	2136258	14	0	0	0	0	0	0	0	0
llact090681	Putative ORF	-	2135851	2136003	50	0.00653123	0.00756451	0	0	0	1	0	0
llact090683	Putative ORF	-	2135422	2135508	28	0.00128889	0.00257778	0	0	0	2	0	0
llact090684	Putative ORF	-	2135341	2135412	23	0	0	0	0	0	1	0	0
llact090685	Putative ORF	-	2135197	2135310	37	0.00205397	0.00174423	0	0	0	0	0	0
llact090686	Putative ORF	-	2135128	2135196	22	0	0	0	0	0	1	0	0
llact090688	Putative ORF	-	2134951	2135028	25	0	0	0	0	0	1	0	0
llact090689	Putative ORF	-	2134849	2134932	27	0	0	0	0	0	2	0	0
llact013652	Putative ORF	+	1887529	1887573	14	0.000285714	0.000571429	0	0	0	0	0	0
llact078198	Putative ORF	-	1411145	1411246	33	0.0200884	0.00845576	0	0	0	1	0	0
llact072789	Putative ORF	-	2135843	2135890	15	0.000857143	0.00114286	0	0	0	0	0	0
llact072781	Putative ORF	-	2136194	2136265	23	0	0	0	0	0	0	0	0
llact072780	Putative ORF	-	2136299	2136355	18	0.00100325	0.00146386	0	0	0	1	0	0
llact079404	Putative ORF	-	1248467	1248499	10	0	0	0	0	0	0	0	0
llact079409	Putative ORF	-	1248203	1248253	16	0	0	0	0	0	0	0	0
llact081428	LG36_RS04740	-	983801	985168	455	0.988165	0.0086878	1	6	LG36_RS04740	11	0	0
llact081423	Putative ORF	-	986375	986407	10	0	0	0	0	0	0	0	0
llact081426	Putative ORF	-	986015	986137	40	0	0	0	0	0	0	0	0
llact081425	Putative ORF	-	986141	986269	42	0.000444444	0.000888889	0	0	0	0	0	0
llact099518	Putative ORF	-	863842	863880	12	0	0	0	0	0	0	0	0
llact064428	Putative ORF	-	819435	819470	11	0.00215476	0.00230363	0	0	0	0	0	0
llact095939	Putative ORF	-	1319686	1319727	13	0.0113182	0.00408137	0	0	0	0	0	0
llact063579	Putative ORF	-	925197	925376	59	0.00485887	0.00405017	0	0	0	3	0	0
llact030282	Putative ORF	+	1774991	1775080	29	0.00289524	0.00306998	0	0	0	0	0	0
llact064422	Putative ORF	-	819822	819857	11	0	0	0	0	0	0	0	0
llact030280	Putative ORF	+	1774844	1774900	18	0	0	0	0	0	0	0	0
llact063577	Putative ORF	-	925521	925556	11	0	0	0	0	0	0	0	0
llact102666	Putative ORF	-	458203	458451	82	0.563849	0.0860846	1	3	0	2	0	0
llact102667	Putative ORF	-	458089	458193	34	0.00275	0.00260342	0	0	0	0	0	0
llact087288	Putative ORF	-	222572	222652	26	0	0	0	0	0	0	0	0
llact087280	Putative ORF	-	223859	224053	64	0.0334542	0.0280535	0	3	0	2	0	0
llact087281	Putative ORF	-	223772	223822	16	0	0	0	0	0	0	0	0
llact087282	Putative ORF	-	223460	223639	59	0.0131589	0.012293	0	4	mecol050440	3	0	0
llact087283	Putative ORF	-	223235	223447	70	0.00863113	0.00424657	0	0	0	3	0	0
llact087284	Putative ORF	-	223190	223222	10	0	0	0	0	0	0	0	0
llact087285	Putative ORF	-	222950	223135	61	0.00949917	0.00622828	0	0	0	3	0	0
llact087286	Putative ORF	-	222863	222937	24	0	0	0	0	0	1	0	0
llact087287	Putative ORF	-	222677	222751	24	0	0	0	0	0	2	0	0
llact102661	Putative ORF	-	459172	459246	24	0.000166667	0.000333333	0	0	0	0	0	0
llact037453	Putative ORF	+	315687	315725	12	0.0207127	0.0130494	0	0	0	2	0	0
llact014103	Putative ORF	+	1949899	1950204	101	0.256401	0.129824	0	3	0	1	0	0
llact014101	Putative ORF	+	1949617	1949658	13	0	0	0	0	0	0	0	0
llact014100	Putative ORF	+	1949518	1949592	24	0.00681688	0.00923869	0	0	0	0	0	0
llact014107	Putative ORF	+	1950772	1950813	13	0.000622222	0.00124444	0	0	0	2	0	0
llact014106	Putative ORF	+	1950631	1950684	17	0.00025	0.0005	0	0	0	1	0	0
llact014104	Putative ORF	+	1950214	1950336	40	0.00432583	0.00642077	0	3	0	1	0	0
llact014109	Putative ORF	+	1951144	1951206	20	0.0024381	0.00149569	0	0	0	0	0	0
llact014108	Putative ORF	+	1950865	1951014	49	0.00873095	0.00763362	0	3	0	1	0	0
llact058273	Putative ORF	-	1645527	1645595	22	0.000666667	0.00133333	0	0	0	2	0	0
llact058276	Putative ORF	-	1644321	1644362	13	0.0121177	0.00353652	0	0	0	0	0	0
llact060464	Putative ORF	-	1318548	1318655	35	0.000916667	0.00130171	0	0	0	0	0	0
llact060462	Putative ORF	-	1318692	1318745	17	0	0	0	0	0	0	0	0
llact023835	Putative ORF	+	928781	928837	18	0	0	0	0	0	1	0	0
llact023834	Putative ORF	+	928730	928777	15	0.0002	0.0004	0	0	0	0	0	0
llact023837	Putative ORF	+	928886	929002	38	0.00598968	0.00393716	0	0	0	1	0	0
llact023831	Putative ORF	+	928487	928537	16	0	0	0	0	0	0	0	0
llact023830	Putative ORF	+	928346	928438	30	0	0	0	0	0	0	0	0
llact023832	Putative ORF	+	928568	928612	14	0.000285714	0.000571429	0	0	0	0	0	0
llact071335	Putative ORF	-	2330972	2331034	20	0	0	0	0	0	2	0	0
llact071334	Putative ORF	-	2331038	2331082	14	0	0	0	0	0	0	0	0
llact071337	Putative ORF	-	2330612	2330695	27	0	0	0	0	0	1	0	0
llact071336	Putative ORF	-	2330714	2330962	82	0.0407318	0.0237337	0	0	0	3	0	0
llact071331	Putative ORF	-	2331161	2331214	17	0.000888889	0.00177778	0	0	0	1	0	0
llact071330	Putative ORF	-	2331218	2331289	23	0.0322305	0.0090732	0	0	0	2	0	0
llact065498	Putative ORF	-	680928	680963	11	0	0	0	0	0	0	0	0
llact097258	Putative ORF	-	1148677	1148718	13	0	0	0	0	0	0	0	0
llact065491	Putative ORF	-	682599	682649	16	0.0062881	0.00351244	0	0	0	0	0	0
llact065490	Putative ORF	-	682686	682769	27	0.000916667	0.00130171	0	0	0	1	0	0
llact065492	Putative ORF	-	681729	681776	15	0	0	0	0	0	1	0	0
llact065495	Putative ORF	-	681291	681359	22	0.0004	0.0008	0	0	0	2	0	0
llact065494	Putative ORF	-	681483	681518	11	0	0	0	0	0	1	0	0
llact065496	Putative ORF	-	681141	681191	16	0	0	0	0	0	0	0	0
llact092159	Putative ORF	-	1901869	1901907	12	0	0	0	0	0	1	0	0
llact092155	Putative ORF	-	1902058	1902123	21	0.0352685	0.0479547	0	0	0	0	0	0
llact092153	Putative ORF	-	1902148	1902189	13	0	0	0	0	0	0	0	0
llact092150	Putative ORF	-	1902349	1902402	17	0.000333333	0.000666667	0	0	0	1	0	0
llact070513	Putative ORF	-	30735	30872	45	0.000922222	0.000920011	0	0	0	0	0	0
llact084684	Putative ORF	-	563000	563044	14	0.000869048	0.00121382	0	0	0	0	0	0
llact072015	Putative ORF	-	2246195	2246248	17	0.00154545	0.00309091	0	0	0	0	0	0
llact072014	Putative ORF	-	2246450	2246545	31	0.000916667	0.00130171	0	0	0	1	0	0
llact072011	Putative ORF	-	2246930	2247118	62	0.0289986	0.0144961	0	0	0	2	0	0
llact072010	Putative ORF	-	2247134	2247169	11	0	0	0	0	0	0	0	0
llact072013	Putative ORF	-	2246549	2246626	25	0.000998485	0.00161292	0	0	0	0	0	0
llact072012	Putative ORF	-	2246645	2246722	25	0	0	0	0	0	0	0	0
llact025068	LG36_RS05390	+	1095554	1095961	135	0.698704	0.0427497	1	0	0	5	0	0
llact025065	Putative ORF	+	1095395	1095427	10	0.000166667	0.000333333	0	0	0	0	0	0
llact103392	Putative ORF	-	366253	366294	13	0	0	0	0	0	1	0	0
llact100744	Putative ORF	-	705190	705231	13	0	0	0	0	0	0	0	0
llact100743	Putative ORF	-	705352	705399	15	0.000444444	0.000888889	0	0	0	0	0	0
llact100740	Putative ORF	-	705805	705849	14	0.000333333	0.000666667	0	0	0	0	0	0
llact103131	Putative ORF	-	397618	397653	11	0	0	0	0	0	0	0	0
llact074975	Putative ORF	-	1850978	1851046	22	0.00423193	0.00397173	0	0	0	0	0	0
llact077579	Putative ORF	-	1482479	1482511	10	0.000666667	0.00133333	0	0	0	0	0	0
llact074973	Putative ORF	-	1851218	1851406	62	0.00494589	0.00676027	0	0	0	3	0	0
llact077571	Putative ORF	-	1482674	1482748	24	0	0	0	0	0	0	0	0
llact088737	Putative ORF	-	28400	28489	29	0.00283655	0.00307321	0	3	0	1	0	0
llact088736	Putative ORF	-	28541	28612	23	0	0	0	0	0	2	0	0
llact088731	Putative ORF	-	29150	29248	32	0	0	0	0	0	1	0	0
llact029257	Putative ORF	+	1634132	1634407	91	0.103987	0.0325992	0	3	0	0	0	0
llact029256	Putative ORF	+	1634081	1634113	10	0.00123333	0.00155492	0	0	0	1	0	0
llact029255	Putative ORF	+	1634021	1634065	14	0	0	0	0	0	0	0	0
llact029254	Putative ORF	+	1633982	1634020	12	0.00278413	0.00264726	0	0	0	0	0	0
llact029253	Putative ORF	+	1633709	1633951	80	0.0292678	0.0193227	0	0	0	0	0	0
llact029251	Putative ORF	+	1633448	1633498	16	0	0	0	0	0	1	0	0
llact029250	Putative ORF	+	1632935	1633180	81	0.0868915	0.0450781	0	3	0	1	0	0
llact029259	Putative ORF	+	1634525	1634584	19	0.0004	0.0008	0	0	0	0	0	0
llact029258	Putative ORF	+	1634438	1634488	16	0	0	0	0	0	0	0	0
llact078655	Putative ORF	-	1349831	1349866	11	0	0	0	0	0	0	0	0
llact078656	Putative ORF	-	1349783	1349830	15	0	0	0	0	0	0	0	0
llact078653	Putative ORF	-	1349945	1349977	10	0.0055883	0.00651145	0	0	0	1	0	0
llact034252	Putative ORF	+	2280866	2281060	64	0.0346873	0.0120142	0	0	0	2	0	0
llact086199	Putative ORF	-	367028	367075	15	0	0	0	0	0	0	0	0
llact004648	Putative ORF	+	657637	657681	14	0.000285714	0.000571429	0	0	0	0	0	0
llact059542	Putative ORF	-	1457622	1457654	10	0.0106595	0.00715454	0	0	0	0	0	0
llact019183	Putative ORF	+	269507	269563	18	0	0	0	0	0	2	0	0
llact019186	Putative ORF	+	269630	269728	32	0.000285714	0.000571429	0	0	0	2	0	0
llact043856	Putative ORF	+	1219719	1219826	35	0	0	0	0	0	1	0	0
llact020224	Putative ORF	+	414014	414049	11	0	0	0	0	0	0	0	0
llact007521	Putative ORF	+	1071196	1071264	22	0.000652381	0.000566967	0	0	0	0	0	0
llact007520	Putative ORF	+	1071109	1071159	16	0.000285714	0.000571429	0	0	0	1	0	0
llact007523	Putative ORF	+	1071373	1071417	14	0.000333333	0.000666667	0	0	0	0	0	0
llact007524	Putative ORF	+	1071433	1071474	13	0	0	0	0	0	1	0	0
llact007527	Putative ORF	+	1071529	1071576	15	0	0	0	0	0	0	0	0
llact049517	Putative ORF	+	1952472	1952516	14	0.00075	0.001	0	0	0	1	0	0
llact084636	Putative ORF	-	566666	566803	45	0.0395759	0.0293737	0	0	0	1	0	0
llact084637	Putative ORF	-	566612	566644	10	0.000953846	0.00119328	0	0	0	0	0	0
llact094067	Putative ORF	-	1614385	1614429	14	0.00289028	0.00190208	0	0	0	0	0	0
llact094068	Putative ORF	-	1614337	1614375	12	0	0	0	0	0	1	0	0
llact094069	Putative ORF	-	1614187	1614321	44	0.00354466	0.00351659	0	0	0	1	0	0
llact032050	Putative ORF	+	1996946	1996981	11	0	0	0	0	0	1	0	0
llact070743	Putative ORF	-	939	1046	35	0.00235714	0.00471429	0	0	0	0	0	0
llact070741	Putative ORF	-	1305	1397	30	0	0	0	0	0	0	0	0
llact070740	Putative ORF	-	1467	1673	68	0.0266678	0.0140445	0	0	0	2	0	0
llact070746	Putative ORF	-	420	455	11	0	0	0	0	0	0	0	0
llact070744	Putative ORF	-	777	833	18	0	0	0	0	0	0	0	0
llact070749	Putative ORF	-	2397980	2398054	24	0.00467753	0.00371124	0	5	0	0	0	0
llact055590	Putative ORF	-	2019423	2019479	18	0	0	0	0	0	1	0	0
llact075663	Putative ORF	-	1765814	1765852	12	0.00667619	0.00402156	0	0	0	0	0	0
llact075662	Putative ORF	-	1765895	1765966	23	0.00125	0.0017873	0	0	0	2	0	0
llact075661	Putative ORF	-	1766072	1766179	35	0.0521575	0.0428749	0	0	0	0	0	0
llact075660	Putative ORF	-	1766213	1766263	16	0.000333333	0.000666667	0	0	0	0	0	0
llact075666	Putative ORF	-	1764983	1765015	10	0.00294444	0.00260342	0	0	0	1	0	0
llact075665	Putative ORF	-	1765025	1765072	15	0.000666667	0.00133333	0	0	0	1	0	0
llact075669	Putative ORF	-	1764806	1764841	11	0.00261905	0.00410395	0	0	0	0	0	0
llact104633	Putative ORF	-	199414	199503	29	0	0	0	0	0	0	0	0
llact035716	Putative ORF	+	73410	73451	13	0	0	0	0	0	1	0	0
llact089342	Putative ORF	-	2353768	2353806	12	0	0	0	0	0	0	0	0
llact089341	Putative ORF	-	2353810	2353887	25	0.000285714	0.000571429	0	0	0	0	0	0
llact089340	Putative ORF	-	2353903	2353935	10	0	0	0	0	0	0	0	0
llact089347	Putative ORF	-	2353603	2353683	26	0	0	0	0	0	0	0	0
llact036882	Putative ORF	+	238284	238349	21	0.000333333	0.000666667	0	0	0	0	0	0
llact066622	Putative ORF	-	538266	538394	42	0.00160173	0.00174325	0	0	0	1	0	0
llact066621	Putative ORF	-	538551	538586	11	0.00308468	0.00198592	0	0	0	1	0	0
llact036881	Putative ORF	+	238146	238253	35	0.0151145	0.0115092	0	0	0	0	0	0
llact066627	Putative ORF	-	537354	537824	156	0.611347	0.0512285	1	0	0	8	0	0
llact036887	Putative ORF	+	238539	238616	25	0	0	0	0	0	2	0	0
llact032644	Putative ORF	+	2070983	2071018	11	0	0	0	0	0	0	0	0
llact032646	Putative ORF	+	2071124	2071264	46	0.000545455	0.00109091	0	0	0	1	0	0
llact032640	Putative ORF	+	2070395	2070493	32	0	0	0	0	0	1	0	0
llact032643	Putative ORF	+	2070905	2070979	24	0	0	0	0	0	0	0	0
llact007635	Putative ORF	+	1090675	1090713	12	0	0	0	0	0	0	0	0
llact083888	Putative ORF	-	667730	667990	86	0.0501756	0.0443599	0	0	0	2	0	0
llact083889	Putative ORF	-	667565	667678	37	0	0	0	0	0	3	0	0
llact083884	Putative ORF	-	668999	669061	20	0	0	0	0	0	0	0	0
llact083885	Putative ORF	-	668753	668959	68	0.37	0.0266688	0	0	0	2	0	0
llact083882	Putative ORF	-	669224	669265	13	0	0	0	0	0	0	0	0
llact046533	Putative ORF	+	1572882	1572926	14	0	0	0	0	0	0	0	0
llact013823	Putative ORF	+	1910632	1910685	17	0	0	0	0	0	0	0	0
llact037913	Putative ORF	+	386610	386684	24	0	0	0	0	0	2	0	0
llact037910	Putative ORF	+	386232	386282	16	0	0	0	0	0	2	0	0
llact046536	Putative ORF	+	1573017	1573061	14	0	0	0	0	0	1	0	0
llact005417	Putative ORF	+	766780	766914	44	0.000666667	0.00133333	0	0	0	1	0	0
llact005416	Putative ORF	+	766729	766776	15	0	0	0	0	0	1	0	0
llact005415	Putative ORF	+	766330	766362	10	0	0	0	0	0	0	0	0
llact005413	Putative ORF	+	766099	766254	51	0.205951	0.0827171	0	0	0	1	0	0
llact005411	LG36_RS03795	+	765556	766023	155	0.890221	0.0438474	1	6	LG36_RS03795	5	0	0
llact005410	LG36_RS03790	+	764617	765555	312	0.915793	0.0292795	1	0	0	8	0	0
llact005418	Putative ORF	+	766966	767019	17	0	0	0	0	0	0	0	0
llact038695	Putative ORF	+	488910	488957	15	0	0	0	0	0	1	0	0
llact038694	Putative ORF	+	488868	488906	12	0	0	0	0	0	0	0	0
llact038696	Putative ORF	+	488994	489164	56	0.00925776	0.00725081	0	0	0	1	0	0
llact038690	LG36_RS02450	+	488274	488759	161	0.927894	0.029303	1	6	LG36_RS02450	7	0	0
llact038693	Putative ORF	+	488805	488858	17	0	0	0	0	0	1	0	0
llact050509	Putative ORF	+	2077959	2078021	20	0.00168889	0.00337778	0	0	0	2	0	0
llact050507	Putative ORF	+	2077674	2077805	43	0.0116322	0.0118279	0	0	0	0	0	0
llact050505	Putative ORF	+	2077485	2077526	13	0	0	0	0	0	0	0	0
llact050504	Putative ORF	+	2077377	2077472	31	0.000777778	0.000968644	0	0	0	3	0	0
llact105331	Putative ORF	-	111115	111156	13	0	0	0	0	0	1	0	0
llact050502	Putative ORF	+	2077227	2077295	22	0	0	0	0	0	0	0	0
llact050501	Putative ORF	+	2076861	2076917	18	0	0	0	0	0	0	0	0
llact048560	Putative ORF	+	1828503	1828649	48	0	0	0	0	0	1	0	0
llact048561	Putative ORF	+	1828671	1828763	30	0.0004	0.0008	0	0	0	2	0	0
llact048562	Putative ORF	+	1828767	1828835	22	0	0	0	0	0	0	0	0
llact048563	Putative ORF	+	1828836	1828961	41	0.00175794	0.0028557	0	0	0	3	0	0
llact048565	Putative ORF	+	1828989	1829027	12	0	0	0	0	0	0	0	0
llact048566	Putative ORF	+	1829031	1829072	13	0	0	0	0	0	0	0	0
llact040775	Putative ORF	+	786975	787040	21	0.0014	0.00171788	0	0	0	0	0	0
llact040774	Putative ORF	+	786867	786953	28	0	0	0	0	0	0	0	0
llact040777	Putative ORF	+	787152	787220	22	0	0	0	0	0	0	0	0
llact040776	Putative ORF	+	787080	787127	15	0.00131905	0.00127523	0	0	0	0	0	0
llact040771	Putative ORF	+	786714	786752	12	0	0	0	0	0	1	0	0
llact040770	Putative ORF	+	786627	786713	28	0.000166667	0.000333333	0	0	0	0	0	0
llact040778	Putative ORF	+	787224	787286	20	0.000444444	0.000888889	0	0	0	2	0	0
llact010704	Putative ORF	+	1519327	1519395	22	0.00175	0.0035	0	0	0	1	0	0
llact010707	Putative ORF	+	1519669	1519812	47	0.000535714	0.00107143	0	0	0	0	0	0
llact018139	Putative ORF	+	125186	125263	25	0	0	0	0	0	0	0	0
llact018136	Putative ORF	+	125021	125086	21	0.000909091	0.00181818	0	0	0	2	0	0
llact018130	Putative ORF	+	124631	124681	16	0.0058167	0.00800746	0	0	0	0	0	0
llact000136	Putative ORF	+	25933	26025	30	0	0	0	0	0	3	0	0
llact000134	LG36_RS00100	+	24013	25284	423	0.965886	0.0188562	1	6	LG36_RS00100	9	0	0
llact000133	Putative ORF	+	23713	23757	14	0	0	0	0	0	0	0	0
llact000130	Putative ORF	+	22864	22917	17	0	0	0	0	0	1	0	0
llact000139	Putative ORF	+	26179	26229	16	0	0	0	0	0	0	0	0
llact000138	Putative ORF	+	26092	26169	25	0.000888889	0.00177778	0	0	0	1	0	0
llact015286	LG36_RS11700	+	2120452	2121102	216	0.622787	0.0973391	1	6	LG36_RS11700	4	0	0
llact015285	Putative ORF	+	2120362	2120439	25	0	0	0	0	0	1	0	0
llact081645	Putative ORF	-	952685	952717	10	0	0	0	0	0	0	0	0
llact015283	Putative ORF	+	2120179	2120241	20	0	0	0	0	0	1	0	0
llact015282	Putative ORF	+	2120053	2120088	11	0	0	0	0	0	0	0	0
llact015281	Putative ORF	+	2119945	2120013	22	0	0	0	0	0	2	0	0
llact015280	Putative ORF	+	2119780	2119839	19	0	0	0	0	0	0	0	0
llact081642	Putative ORF	-	952973	953008	11	0	0	0	0	0	0	0	0
llact055029	Putative ORF	-	2113752	2113796	14	0.00841788	0.0121177	0	0	0	0	0	0
llact055028	Putative ORF	-	2113845	2113931	28	0.001	0.002	0	0	0	1	0	0
llact055026	Putative ORF	-	2113962	2114000	12	0	0	0	0	0	0	0	0
llact055024	Putative ORF	-	2114076	2114132	18	0	0	0	0	0	1	0	0
llact055022	Putative ORF	-	2114355	2114402	15	0	0	0	0	0	1	0	0
llact055021	Putative ORF	-	2114433	2114498	21	0.00566429	0.00514056	0	0	0	0	0	0
llact082122	Putative ORF	-	888461	888544	27	0.000444444	0.000888889	0	0	0	2	0	0
llact082123	Putative ORF	-	888401	888436	11	0.000333333	0.000666667	0	0	0	0	0	0
llact082120	Putative ORF	-	888557	888604	15	0	0	0	0	0	0	0	0
llact082126	Putative ORF	-	888113	888199	28	0.000333333	0.000666667	0	0	0	0	0	0
llact082127	Putative ORF	-	887888	887926	12	0	0	0	0	0	1	0	0
llact082128	Putative ORF	-	887696	887845	49	0.00101538	0.00128937	0	3	0	0	0	0
llact093652	Putative ORF	-	1674211	1674246	11	0.00216162	0.00242811	0	0	0	0	0	0
llact093650	Putative ORF	-	1674340	1674393	17	0	0	0	0	0	1	0	0
llact093651	Putative ORF	-	1674250	1674312	20	0	0	0	0	0	1	0	0
llact093656	LG36_RS07990	-	1673266	1674021	251	0.889327	0.0175717	1	6	LG36_RS07990	3	0	0
llact093657	LG36_RS07985	-	1668280	1673229	1649	0.828264	0.0233483	1	6	LG36_RS07985	11	0	0
llact093654	Putative ORF	-	1674100	1674150	16	0	0	0	0	0	2	0	0
llact001683	Putative ORF	+	229897	229935	12	0.00118681	0.0014552	0	0	0	0	0	0
llact093658	Putative ORF	-	1668217	1668279	20	0.0005	0.001	0	0	0	1	0	0
llact001681	Putative ORF	+	229777	229872	31	0.000694444	0.000904379	0	0	0	1	0	0
llact076613	Putative ORF	-	1614977	1615024	15	0	0	0	0	0	0	0	0
llact076611	Putative ORF	-	1615094	1615165	23	0.00178413	0.0029071	0	0	0	0	0	0
llact076610	Putative ORF	-	1615181	1615255	24	0	0	0	0	0	2	0	0
llact076617	LG36_RS07710	-	1614227	1614748	173	0.957812	0.0161001	1	0	0	2	0	0
llact076616	Putative ORF	-	1614827	1614865	12	0.0419173	0.033002	0	0	0	1	0	0
llact076614	Putative ORF	-	1614944	1614976	10	0.0164201	0.0161907	0	0	0	0	0	0
llact076619	Putative ORF	-	1613957	1614025	22	0	0	0	0	0	0	0	0
llact073391	Putative ORF	-	2064347	2064430	27	0	0	0	0	0	0	0	0
llact073393	Putative ORF	-	2063432	2063623	63	0.0274424	0.0113867	0	0	0	2	0	0
llact036578	Putative ORF	+	195876	195911	11	0.000444444	0.000888889	0	0	0	0	0	0
llact097498	Putative ORF	-	1113157	1113192	11	0.000285714	0.000571429	0	0	0	0	0	0
llact097499	Putative ORF	-	1113016	1113087	23	0.000333333	0.000666667	0	0	0	0	0	0
llact097494	Putative ORF	-	1113436	1113525	29	0	0	0	0	0	1	0	0
llact097495	Putative ORF	-	1113331	1113399	22	0	0	0	0	0	0	0	0
llact097496	Putative ORF	-	1113280	1113321	13	0.00202143	0.00203585	0	0	0	0	0	0
llact097490	Putative ORF	-	1113703	1113807	34	0.000222222	0.000444444	0	0	0	1	0	0
llact033058	Putative ORF	+	2118449	2118523	24	0.000555556	0.00111111	0	0	0	2	0	0
llact033053	LG36_RS10115	+	2117417	2117944	175	0.72202	0.0415941	1	6	LG36_RS10115	3	0	0
llact033050	Putative ORF	+	2117255	2117302	15	0	0	0	0	0	1	0	0
llact033056	Putative ORF	+	2118326	2118394	22	0	0	0	0	0	0	0	0
llact033057	Putative ORF	+	2118395	2118433	12	0	0	0	0	0	0	0	0
llact033054	Putative ORF	+	2118182	2118244	20	0	0	0	0	0	0	0	0
llact033055	Putative ORF	+	2118260	2118310	16	0.000844444	0.00168889	0	0	0	0	0	0
llact028151	Putative ORF	+	1491089	1491163	24	0.000166667	0.000333333	0	0	0	1	0	0
llact028157	Putative ORF	+	1491947	1491985	12	0	0	0	0	0	0	0	0
llact090936	Putative ORF	-	2094766	2094813	15	0	0	0	0	0	0	0	0
llact070839	Putative ORF	-	2389985	2390080	31	0	0	0	0	0	2	0	0
llact070836	Putative ORF	-	2390225	2390323	32	0.000619048	0.000761905	0	0	0	0	0	0
llact090933	Putative ORF	-	2094940	2094975	11	0.00111538	0.00223077	0	0	0	0	0	0
llact080304	Putative ORF	-	1123772	1123897	41	0	0	0	0	0	4	0	0
llact043927	Putative ORF	+	1228851	1228937	28	0.0516009	0.0139173	0	0	0	1	0	0
llact043921	Putative ORF	+	1227720	1227821	33	0	0	0	0	0	0	0	0
llact020538	Putative ORF	+	455600	455752	50	0.0004	0.0008	0	0	0	3	0	0
llact000448	Putative ORF	+	63754	63813	19	0	0	0	0	0	0	0	0
llact000445	Putative ORF	+	63487	63654	55	0.00620275	0.00514485	0	0	0	2	0	0
llact003367	Putative ORF	+	477847	477915	22	0.00025	0.0005	0	0	0	0	0	0
llact003366	Putative ORF	+	477796	477837	13	0	0	0	0	0	0	0	0
llact003364	Putative ORF	+	477688	477768	26	0	0	0	0	0	0	0	0
llact003361	Putative ORF	+	477457	477546	29	0	0	0	0	0	0	0	0
llact003360	Putative ORF	+	477364	477408	14	0	0	0	0	0	1	0	0
llact003369	Putative ORF	+	478048	478116	22	0.000666667	0.00133333	0	0	0	1	0	0
llact003368	Putative ORF	+	477925	478014	29	0	0	0	0	0	2	0	0
llact057155	Putative ORF	-	1790226	1790294	22	0.000285714	0.000571429	0	0	0	0	0	0
llact057154	Putative ORF	-	1790322	1790390	22	0	0	0	0	0	1	0	0
llact085114	Putative ORF	-	506309	506368	19	0.003775	0.00483359	0	0	0	0	0	0
llact057156	Putative ORF	-	1790112	1790204	30	0.00583254	0.00966581	0	0	0	0	0	0
llact057151	Putative ORF	-	1792401	1792442	13	0.00530952	0.00174538	0	0	0	0	0	0
llact057150	Putative ORF	-	1792509	1792544	11	0.00111905	0.0018498	0	0	0	0	0	0
llact057159	Putative ORF	-	1789986	1790036	16	0.00367647	0.00686388	0	0	0	0	0	0
llact046405	Putative ORF	+	1559415	1559468	17	0.00922713	0.00753131	0	0	0	0	0	0
llact046404	Putative ORF	+	1559217	1559381	54	0.00953226	0.00509673	0	0	0	1	0	0
llact046406	Putative ORF	+	1559484	1559519	11	0	0	0	0	0	0	0	0
llact046400	Putative ORF	+	1558845	1558883	12	0	0	0	0	0	0	0	0
llact046403	Putative ORF	+	1559082	1559213	43	0.0507308	0.0220883	0	0	0	3	0	0
llact046402	Putative ORF	+	1558929	1559006	25	0	0	0	0	0	1	0	0
llact046409	Putative ORF	+	1559655	1559705	16	0	0	0	0	0	1	0	0
llact046408	Putative ORF	+	1559568	1559609	13	0.0275774	0.0181578	0	0	0	1	0	0
llact104743	Putative ORF	-	186778	186819	13	0	0	0	0	0	0	0	0
llact104742	Putative ORF	-	186823	186864	13	0	0	0	0	0	1	0	0
llact104747	Putative ORF	-	186607	186639	10	0.000166667	0.000333333	0	0	0	0	0	0
llact057490	Putative ORF	-	1739349	1739411	20	0.000545455	0.00109091	0	0	0	1	0	0
llact001189	Putative ORF	+	161851	161964	37	0	0	0	0	0	0	0	0
llact001188	Putative ORF	+	161797	161844	15	0.000981818	0.00154962	0	0	0	0	0	0
llact001187	Putative ORF	+	161725	161757	10	0	0	0	0	0	0	0	0
llact001186	Putative ORF	+	161644	161721	25	0	0	0	0	0	1	0	0
llact001181	Putative ORF	+	161236	161286	16	0	0	0	0	0	0	0	0
llact001183	Putative ORF	+	161440	161547	35	0.000285714	0.000571429	0	0	0	1	0	0
llact001182	Putative ORF	+	161320	161436	38	0.000285714	0.000571429	0	0	0	1	0	0
llact057499	Putative ORF	-	1737765	1737815	16	0	0	0	0	0	1	0	0
llact080238	Putative ORF	-	1130171	1130203	10	0.000388889	0.000484322	0	0	0	0	0	0
llact080239	Putative ORF	-	1130105	1130140	11	0	0	0	0	0	0	0	0
llact080230	Putative ORF	-	1131896	1132042	48	0.00644237	0.00656206	0	0	0	1	0	0
llact080233	Putative ORF	-	1131500	1131688	62	0.0131743	0.00664466	0	0	0	1	0	0
llact080234	Putative ORF	-	1131362	1131436	24	0.0012381	0.00152381	0	0	0	0	0	0
llact080237	Putative ORF	-	1130246	1130332	28	0.00116667	0.00233333	0	0	0	1	0	0
llact083158	Putative ORF	-	754379	754429	16	0.0004	0.0008	0	0	0	2	0	0
llact083150	Putative ORF	-	755291	755443	50	0.0313205	0.0172631	0	0	0	2	0	0
llact083151	Putative ORF	-	755120	755164	14	0.00103571	0.00146559	0	0	0	1	0	0
llact083154	Putative ORF	-	754913	755020	35	0.00338095	0.0067619	0	0	0	2	0	0
llact083155	Putative ORF	-	754844	754894	16	0	0	0	0	0	0	0	0
llact083157	Putative ORF	-	754721	754765	14	0	0	0	0	0	0	0	0
llact053592	Putative ORF	-	2301774	2301881	35	0.00617674	0.00821208	0	5	0	0	0	0
llact053599	Putative ORF	-	2300877	2300972	31	0.44677	0.002372	0	1	bcere082269||lcl|ap007209.1_cds_bal15869.1_76	0	0	0
llact053598	Putative ORF	-	2300973	2301083	36	0.0004	0.0008	0	5	0	0	0	0
llact092484	Putative ORF	-	1854394	1854495	33	0.00832143	0.0107871	0	0	0	0	0	0
llact092485	LG36_RS08820	-	1853662	1854375	237	0.865493	0.0354484	1	6	LG36_RS08820	3	0	0
llact092487	Putative ORF	-	1853431	1853478	15	0	0	0	0	0	0	0	0
llact087652	Putative ORF	-	174257	174310	17	0	0	0	0	0	0	0	0
llact087656	Putative ORF	-	173789	173833	14	0	0	0	0	0	0	0	0
llact087655	Putative ORF	-	173852	173896	14	0	0	0	0	0	1	0	0
llact013793	Putative ORF	+	1907041	1907097	18	0.0083645	0.00519565	0	0	0	2	0	0
llact013790	Putative ORF	+	1906663	1906749	28	0.00164286	0.00328571	0	0	0	0	0	0
llact013797	Putative ORF	+	1907536	1907598	20	0.0215862	0.00947378	0	0	0	0	0	0
llact013796	Putative ORF	+	1907365	1907508	47	0.0118869	0.00338518	0	3	0	1	0	0
llact013794	Putative ORF	+	1907116	1907169	17	0	0	0	0	0	0	0	0
llact013799	Putative ORF	+	1907773	1907853	26	0.00192308	0.0016009	0	0	0	2	0	0
llact013798	Putative ORF	+	1907635	1907742	35	0	0	0	0	0	0	0	0
llact031160	Putative ORF	+	1887290	1887349	19	0	0	0	0	0	0	0	0
llact067103	Putative ORF	-	477780	477812	10	0.00372222	0.00744444	0	0	0	0	0	0
llact031163	Putative ORF	+	1887773	1887838	21	0.000666667	0.00133333	0	0	0	2	0	0
llact067104	Putative ORF	-	477648	477722	24	0	0	0	0	0	2	0	0
llact031166	Putative ORF	+	1888061	1888132	23	0	0	0	0	0	0	0	0
llact031169	Putative ORF	+	1888271	1888312	13	0	0	0	0	0	0	0	0
llact070585	Putative ORF	-	20574	20687	37	0	0	0	0	0	2	0	0
llact070581	Putative ORF	-	21204	21275	23	0.00122479	0.00244958	0	0	0	2	0	0
llact070582	Putative ORF	-	21099	21158	19	0	0	0	0	0	0	0	0
llact103183	Putative ORF	-	391774	391815	13	0.000571429	0.00114286	0	0	0	0	0	0
llact103186	Putative ORF	-	391270	391308	12	0.000666667	0.00133333	0	0	0	0	0	0
llact020885	Putative ORF	+	507248	507340	30	0	0	0	5	0	0	0	0
llact020887	Putative ORF	+	507368	507403	11	0	0	0	0	0	0	0	0
llact020888	Putative ORF	+	507506	507598	30	0	0	0	5	0	0	0	0
llact006535	Putative ORF	+	935308	935406	32	0.00240952	0.00295754	0	0	0	0	0	0
llact006534	Putative ORF	+	935197	935304	35	0.0004	0.0008	0	0	0	1	0	0
llact006537	Putative ORF	+	935848	935898	16	0.00025	0.0005	0	0	0	0	0	0
llact006536	Putative ORF	+	935551	935673	40	0.00198016	0.00127241	0	0	0	0	0	0
llact006530	Putative ORF	+	934939	934977	12	0	0	0	0	0	0	0	0
llact006533	Putative ORF	+	935065	935130	21	0	0	0	0	0	1	0	0
llact006538	Putative ORF	+	935908	935970	20	0.00117647	0.00235294	0	0	0	2	0	0
llact098869	LG36_RS04610	-	945976	947061	361	0.949234	0.0228958	1	6	LG36_RS04610	5	0	0
llact098860	Putative ORF	-	950641	950706	21	0	0	0	0	0	0	0	0
llact098861	Putative ORF	-	950257	950349	30	0	0	0	0	0	0	0	0
llact098863	Putative ORF	-	949912	949974	20	0	0	0	0	0	1	0	0
llact098864	Putative ORF	-	949726	949788	20	0.000888889	0.00177778	0	0	0	0	0	0
llact098866	LG36_RS04620	-	948496	949467	323	0.885726	0.0258365	1	6	LG36_RS04620	6	0	0
llact098867	LG36_RS04615	-	947209	948474	421	0.791438	0.0576013	1	6	LG36_RS04615	6	0	0
llact049251	Putative ORF	+	1913805	1913879	24	0	0	0	0	0	2	0	0
llact049250	Putative ORF	+	1913643	1913702	19	0.0066373	0.00554236	0	0	0	0	0	0
llact017658	Putative ORF	+	54023	54142	39	0.00136111	0.00215237	0	0	0	2	0	0
llact083029	Putative ORF	-	775622	775792	56	0.00888291	0.00450829	0	0	0	1	0	0
llact041061	Putative ORF	+	835311	835346	11	0	0	0	0	0	1	0	0
llact001615	Putative ORF	+	221950	222003	17	0.00379206	0.0064077	0	0	0	1	0	0
llact001614	Putative ORF	+	221734	221844	36	0.0101564	0.00741137	0	0	0	2	0	0
llact001619	Putative ORF	+	222322	222402	26	0.0006	0.0012	0	0	0	0	0	0
llact001618	Putative ORF	+	222199	222318	39	0.000863636	0.00107949	0	0	0	2	0	0
llact021865	Putative ORF	+	635879	635914	11	0	0	0	0	0	1	0	0
llact034892	Putative ORF	+	2360444	2360536	30	0.00075	0.0015	0	0	0	0	0	0
llact034891	Putative ORF	+	2360318	2360431	37	0	0	0	0	0	1	0	0
llact034890	Putative ORF	+	2360186	2360233	15	0	0	0	0	0	0	0	0
llact034897	Putative ORF	+	2361077	2361112	11	0	0	0	0	0	0	0	0
llact034894	Putative ORF	+	2360834	2360935	33	0.000333333	0.000666667	0	0	0	0	0	0
llact004399	Putative ORF	+	626698	626760	20	0	0	0	0	0	2	0	0
llact004391	Putative ORF	+	625288	625329	13	0.000333333	0.000666667	0	0	0	1	0	0
llact004390	Putative ORF	+	625174	625233	19	0.000666667	0.00133333	0	0	0	0	0	0
llact092391	Putative ORF	-	1871779	1871841	20	0	0	0	0	0	0	0	0
llact047253	Putative ORF	+	1665348	1665380	10	0.000472222	0.000580017	0	0	0	0	0	0
llact047251	Putative ORF	+	1665234	1665311	25	0.0004	0.0008	0	0	0	2	0	0
llact047250	Putative ORF	+	1665108	1665185	25	0	0	0	0	0	0	0	0
llact047257	Putative ORF	+	1665522	1665566	14	0	0	0	0	0	0	0	0
llact047256	Putative ORF	+	1665489	1665521	10	0.0028094	0.00314403	0	0	0	1	0	0
llact047259	Putative ORF	+	1665687	1665785	32	0.000666667	0.00133333	0	0	0	2	0	0
llact047258	Putative ORF	+	1665570	1665653	27	0	0	0	0	0	0	0	0
llact001115	Putative ORF	+	150853	150924	23	0.0088543	0.00873167	0	0	0	0	0	0
llact038457	Putative ORF	+	454497	454541	14	0.00025	0.0005	0	0	0	0	0	0
llact038453	Putative ORF	+	454314	454364	16	0	0	0	0	0	1	0	0
llact038452	Putative ORF	+	454257	454298	13	0	0	0	0	0	0	0	0
llact038451	Putative ORF	+	454128	454235	35	0.018019	0.0111044	0	0	0	1	0	0
llact038459	Putative ORF	+	454575	454622	15	0.0005	0.001	0	0	0	0	0	0
llact004446	Putative ORF	+	637360	637398	12	0.0128184	0.00673533	0	0	0	0	0	0
llact028555	Putative ORF	+	1543271	1543312	13	0.000444444	0.000888889	0	0	0	0	0	0
llact015048	Putative ORF	+	2086279	2086317	12	0.000222222	0.000444444	0	0	0	1	0	0
llact028554	Putative ORF	+	1543214	1543261	15	0	0	0	0	0	0	0	0
llact015041	Putative ORF	+	2085055	2085096	13	0	0	0	0	0	0	0	0
llact015040	Putative ORF	+	2084905	2084979	24	0.000944444	0.00188889	0	0	0	0	0	0
llact015045	Putative ORF	+	2085634	2085723	29	0.000333333	0.000666667	0	0	0	0	0	0
llact015047	Putative ORF	+	2085994	2086149	51	0.000583333	0.00116667	0	0	0	1	0	0
llact015046	Putative ORF	+	2085799	2085990	63	0.0165915	0.0207894	0	0	0	1	0	0
llact069037	Putative ORF	-	217716	217805	29	0	0	0	0	0	0	0	0
llact069036	Putative ORF	-	217824	217862	12	0	0	0	0	0	0	0	0
llact069033	Putative ORF	-	218076	218117	13	0.00116364	0.00158338	0	0	0	1	0	0
llact069031	Putative ORF	-	218199	218234	11	0	0	0	0	0	0	0	0
llact069030	Putative ORF	-	218268	218321	17	0	0	0	0	0	0	0	0
llact062777	Putative ORF	-	1022400	1022441	13	0.00490952	0.00557644	0	0	0	1	0	0
llact062776	Putative ORF	-	1022451	1022534	27	0.00446825	0.00416153	0	0	0	1	0	0
llact062778	Putative ORF	-	1022289	1022357	22	0.00112727	0.00147441	0	0	0	0	0	0
llact052565	Putative ORF	+	2338362	2338406	14	0	0	0	0	0	1	0	0
llact052564	Putative ORF	+	2337972	2338046	24	0	0	0	0	0	0	0	0
llact052563	Putative ORF	+	2337885	2337929	14	0	0	0	0	0	1	0	0
llact052562	Putative ORF	+	2337489	2337560	23	0	0	0	0	0	1	0	0
llact052561	Putative ORF	+	2337195	2337311	38	0	0	0	0	0	0	0	0
llact061450	Putative ORF	-	1188750	1188812	20	0	0	0	0	0	2	0	0
llact061452	Putative ORF	-	1188432	1188467	11	0	0	0	0	0	0	0	0
llact061454	Putative ORF	-	1188018	1188116	32	0.000333333	0.000666667	0	0	0	2	0	0
llact057807	Putative ORF	-	1695150	1695191	13	0	0	0	0	0	1	0	0
llact057806	Putative ORF	-	1695216	1695254	12	0.0185241	0.0214939	0	0	0	0	0	0
llact057804	Putative ORF	-	1695282	1695392	36	0	0	0	0	0	1	0	0
llact057803	Putative ORF	-	1695420	1695548	42	0.003	0.004	0	0	0	1	0	0
llact012320	Putative ORF	+	1714459	1714560	33	0.00257778	0.00222489	0	0	0	2	0	0
llact012323	Putative ORF	+	1714786	1714818	10	0.0126023	0.00947617	0	0	0	0	0	0
llact012322	Putative ORF	+	1714708	1714740	10	0.0004	0.0008	0	0	0	0	0	0
llact012325	Putative ORF	+	1715017	1715169	50	0.00123333	0.00155492	0	0	0	0	0	0
llact012327	Putative ORF	+	1715317	1715460	47	0.057783	0.0412148	0	0	0	2	0	0
llact102139	Putative ORF	-	531883	532044	53	0.00150714	0.00177976	0	0	0	1	0	0
llact102136	Putative ORF	-	532258	532308	16	0	0	0	0	0	1	0	0
llact102134	Putative ORF	-	532408	532446	12	0.000644444	0.000878832	0	0	0	0	0	0
llact102135	Putative ORF	-	532318	532392	24	0.000666667	0.00133333	0	0	0	1	0	0
llact102132	Putative ORF	-	532588	532653	21	0	0	0	0	0	0	0	0
llact102133	Putative ORF	-	532468	532578	36	0.000222222	0.000444444	0	0	0	0	0	0
llact102130	Putative ORF	-	532774	532845	23	0.000333333	0.000666667	0	0	0	2	0	0
llact102131	Putative ORF	-	532654	532770	38	0.00100794	0.000942943	0	0	0	3	0	0
llact095030	Putative ORF	-	1454068	1454112	14	0.000666667	0.00133333	0	0	0	1	0	0
llact095033	Putative ORF	-	1453789	1453899	36	0.000619048	0.000761905	0	0	0	2	0	0
llact095034	Putative ORF	-	1453720	1453776	18	0.00154167	0.00191667	0	0	0	0	0	0
llact095035	Putative ORF	-	1453645	1453704	19	0.00576984	0.00299472	0	0	0	2	0	0
llact095036	Putative ORF	-	1453486	1453635	49	0.00475714	0.00388731	0	0	0	3	0	0
llact095037	Putative ORF	-	1453429	1453464	11	0.0219548	0.0208406	0	0	0	0	0	0
llact095038	LG36_RS06985	-	1452499	1453404	301	0.932882	0.0384068	1	6	LG36_RS06985	8	0	0
llact095039	Putative ORF	-	1452409	1452444	11	0.00202381	0.00404762	0	0	0	1	0	0
llact056520	Putative ORF	-	1876644	1876697	17	0.00216667	0.00276887	0	0	0	0	0	0
llact098544	Putative ORF	-	990871	990951	26	0	0	0	0	0	0	0	0
llact098543	LG36_RS04780	-	991024	991911	295	0.823979	0.0177741	1	6	LG36_RS04780	2	0	0
llact098542	Putative ORF	-	991990	992025	11	0	0	0	0	0	0	0	0
llact098541	Putative ORF	-	992056	992106	16	0.0004	0.0008	0	0	0	0	0	0
llact098549	Putative ORF	-	989836	989874	12	0	0	0	0	0	0	0	0
llact088526	Putative ORF	-	62447	62545	32	0	0	0	0	0	0	0	0
llact100394	Putative ORF	-	752119	752184	21	0.00155385	0.00173318	0	0	0	2	0	0
llact068992	Putative ORF	-	225000	225104	34	0.00778369	0.00682184	0	0	0	2	0	0
llact068990	Putative ORF	-	225345	225437	30	0	0	0	0	0	2	0	0
llact068997	Putative ORF	-	224295	224465	56	0.00338683	0.00411856	0	0	0	2	0	0
llact068996	Putative ORF	-	224523	224555	10	0.0146106	0.0102307	0	0	0	0	0	0
llact068995	Putative ORF	-	224604	224693	29	0.00163636	0.00327273	0	0	0	0	0	0
llact002062	Putative ORF	+	284128	284202	24	0.000307692	0.000615385	0	0	0	0	0	0
llact002064	Putative ORF	+	284344	284382	12	0.000515152	0.000674881	0	0	0	0	0	0
llact079313	Putative ORF	-	1255835	1255879	14	0	0	0	0	0	0	0	0
llact079312	Putative ORF	-	1255925	1255975	16	0	0	0	0	0	1	0	0
llact079311	Putative ORF	-	1256033	1256116	27	0	0	0	0	0	2	0	0
llact079310	Putative ORF	-	1256120	1256152	10	0	0	0	0	0	0	0	0
llact079315	Putative ORF	-	1255481	1255645	54	0.00755253	0.0052234	0	0	0	4	0	0
llact081516	Putative ORF	-	971954	971992	12	0.00306061	0.00327811	0	0	0	0	0	0
llact081515	Putative ORF	-	971996	972088	30	0.0005	0.001	0	0	0	2	0	0
llact081511	Putative ORF	-	972347	972382	11	0	0	0	0	0	0	0	0
llact028405	Putative ORF	+	1523807	1523899	30	0.000166667	0.000333333	0	0	0	0	0	0
llact026037	Putative ORF	+	1232030	1232077	15	0.00207143	0.00255062	0	0	0	1	0	0
llact026035	Putative ORF	+	1231880	1231975	31	0	0	0	0	0	2	0	0
llact026033	Putative ORF	+	1231772	1231804	10	0.00891623	0.00610806	0	0	0	0	0	0
llact026031	Putative ORF	+	1231514	1231549	11	0.000971429	0.00122024	0	0	0	0	0	0
llact026038	Putative ORF	+	1232099	1232146	15	0	0	0	0	0	2	0	0
llact017177	Putative ORF	+	2379325	2379375	16	0.002	0.00275681	0	0	0	1	0	0
llact017176	Putative ORF	+	2379229	2379321	30	0.00025	0.0005	0	0	0	2	0	0
llact017175	Putative ORF	+	2378947	2379183	78	0.00336248	0.00332525	0	5	0	1	0	0
llact017173	Putative ORF	+	2378701	2378760	19	0	0	0	0	0	0	0	0
llact017172	Putative ORF	+	2378608	2378700	30	0.0017381	0.00213172	0	5	0	0	0	0
llact017171	Putative ORF	+	2378443	2378580	45	0.00587046	0.0025063	0	5	0	0	0	0
llact017170	Putative ORF	+	2378203	2378328	41	0.0002	0.0004	0	5	0	0	0	0
llact057397	Putative ORF	-	1753986	1754024	12	0.00177012	0.00218457	0	0	0	0	0	0
llact057396	Putative ORF	-	1754025	1754111	28	0.00274286	0.00185472	0	0	0	2	0	0
llact057394	Putative ORF	-	1754148	1754201	17	0	0	0	0	0	0	0	0
llact057391	Putative ORF	-	1754358	1754435	25	0.00332778	0.00325038	0	0	0	1	0	0
llact057390	Putative ORF	-	1754472	1754657	61	0.033088	0.0381355	0	0	0	0	0	0
llact025717	Putative ORF	+	1182257	1182331	24	0.00360181	0.00720362	0	0	0	1	0	0
llact025710	Putative ORF	+	1179308	1179379	23	0.00208571	0.00350114	0	0	0	2	0	0
llact025718	Putative ORF	+	1182332	1182376	14	0	0	0	0	0	0	0	0
llact025719	Putative ORF	+	1182377	1182454	25	0	0	0	0	0	1	0	0
llact063309	Putative ORF	-	955992	956291	99	0.421644	0.0861809	1	0	0	4	0	0
llact063306	Putative ORF	-	957033	957137	34	0.00345714	0.00432024	0	0	0	4	0	0
llact063304	Putative ORF	-	957222	957263	13	0.00448571	0.00438368	0	0	0	2	0	0
llact063300	Putative ORF	-	957783	957833	16	0	0	0	0	0	1	0	0
llact059367	Putative ORF	-	1482075	1482176	33	0	0	0	0	0	1	0	0
llact059369	Putative ORF	-	1482009	1482041	10	0.0272205	0.0114527	0	0	0	0	0	0
llact051170	Putative ORF	+	2157969	2158031	20	0.0168707	0.0119698	0	0	0	0	0	0
llact023900	Putative ORF	+	938444	938479	11	0	0	0	0	0	0	0	0
llact023902	Putative ORF	+	939257	939292	11	0	0	0	0	0	1	0	0
llact023905	LG36_RS04590	+	940523	942007	494	0.94603	0.0216838	1	6	LG36_RS04590	6	0	0
llact023904	LG36_RS04585	+	939464	940468	334	0.973296	0.0167919	1	6	LG36_RS04585	8	0	0
llact023906	LG36_RS04595	+	942032	943711	559	0.940177	0.0127481	1	6	LG36_RS04595	18	0	0
llact071209	Putative ORF	-	2347904	2348032	42	0.0130122	0.00844652	0	0	0	2	0	0
llact071200	Putative ORF	-	2350283	2350519	78	0.0247484	0.0138411	0	0	0	2	0	0
llact071203	Putative ORF	-	2348867	2348974	35	0.00025	0.0005	0	0	0	1	0	0
llact071202	Putative ORF	-	2349107	2349139	10	0.0186609	0.00916405	0	0	0	0	0	0
llact071205	Putative ORF	-	2348444	2348497	17	0.00864609	0.00608329	0	0	0	1	0	0
llact071207	Putative ORF	-	2348060	2348170	36	0	0	0	0	0	0	0	0
llact071206	Putative ORF	-	2348171	2348377	68	0.0257167	0.0113609	0	0	0	2	0	0
llact046598	Putative ORF	+	1580040	1580093	17	0	0	0	0	0	1	0	0
llact045211	Putative ORF	+	1397850	1397894	14	0	0	0	0	0	2	0	0
llact045213	Putative ORF	+	1398105	1398152	15	0	0	0	0	0	0	0	0
llact045212	Putative ORF	+	1397985	1398041	18	0	0	0	0	0	2	0	0
llact045215	Putative ORF	+	1398249	1398317	22	0.0113862	0.014545	0	0	0	0	0	0
llact045214	Putative ORF	+	1398159	1398203	14	0.00302937	0.00305767	0	0	0	0	0	0
llact045217	Putative ORF	+	1398528	1398608	26	0	0	0	0	0	0	0	0
llact045216	Putative ORF	+	1398405	1398500	31	0.00045	0.000556776	0	0	0	0	0	0
llact045218	Putative ORF	+	1399281	1399331	16	0.00105556	0.00161398	0	0	0	0	0	0
llact097606	Putative ORF	-	1099597	1099704	35	0.000452381	0.000585153	0	0	0	0	0	0
llact097603	Putative ORF	-	1100011	1100076	21	0	0	0	0	0	1	0	0
llact097918	Putative ORF	-	1064428	1064460	10	0	0	0	0	0	1	0	0
llact097914	Putative ORF	-	1065103	1065186	27	0.00025	0.0005	0	0	0	0	0	0
llact097917	Putative ORF	-	1064578	1064616	12	0	0	0	0	0	0	0	0
llact097916	Putative ORF	-	1064665	1064868	67	0.35225	0.0282958	1	0	0	0	0	0
llact097911	Putative ORF	-	1065487	1065567	26	0	0	0	0	0	1	0	0
llact097910	Putative ORF	-	1065697	1065777	26	0	0	0	0	0	1	0	0
llact000990	Putative ORF	+	140944	140979	11	0	0	0	0	0	0	0	0
llact000993	Putative ORF	+	141073	141114	13	0	0	0	0	0	0	0	0
llact069929	Putative ORF	-	108336	108398	20	0	0	0	0	0	0	0	0
llact069920	Putative ORF	-	109269	109370	33	0	0	0	0	0	0	0	0
llact069925	Putative ORF	-	108906	108986	26	0	0	0	0	0	1	0	0
llact069924	Putative ORF	-	109008	109040	10	0	0	0	0	0	0	0	0
llact072809	Putative ORF	-	2133455	2133613	52	0	0	0	0	0	1	0	0
llact027228	Putative ORF	+	1381496	1381576	26	0.00065	0.000830662	0	0	0	0	0	0
llact027224	Putative ORF	+	1381034	1381171	45	0.0018526	0.00311801	0	0	0	0	0	0
llact027226	Putative ORF	+	1381307	1381348	13	0.000444444	0.000888889	0	0	0	2	0	0
llact027227	Putative ORF	+	1381391	1381486	31	0	0	0	0	0	0	0	0
llact011246	Putative ORF	+	1587142	1587210	22	0	0	0	0	0	2	0	0
llact011245	Putative ORF	+	1586998	1587042	14	0.00126667	0.00155492	0	0	0	0	0	0
llact011244	Putative ORF	+	1586953	1586991	12	0.0004	0.0008	0	0	0	2	0	0
llact011243	Putative ORF	+	1586863	1586895	10	0.0005	0.001	0	0	0	0	0	0
llact011242	Putative ORF	+	1586797	1586859	20	0.00241667	0.00405175	0	0	0	1	0	0
llact011249	Putative ORF	+	1587427	1587477	16	0.00148333	0.00140278	0	0	0	1	0	0
llact011248	Putative ORF	+	1587376	1587408	10	0.000444444	0.000888889	0	0	0	1	0	0
llact007234	Putative ORF	+	1032277	1032369	30	0	0	0	0	0	2	0	0
llact007230	LG36_RS04950	+	1031155	1032099	314	0.983481	0.0100624	1	6	LG36_RS04950	5	0	0
llact007233	Putative ORF	+	1032187	1032231	14	0.00125	0.00158114	0	0	0	0	0	0
llact016148	Putative ORF	+	2228659	2228691	10	0	0	0	0	0	0	0	0
llact016145	Putative ORF	+	2228452	2228484	10	0	0	0	0	0	0	0	0
llact016144	Putative ORF	+	2228272	2228307	11	0.00287879	0.0028459	0	0	0	0	0	0
llact016140	Putative ORF	+	2227789	2227866	25	0	0	0	0	0	0	0	0
llact016143	Putative ORF	+	2228131	2228190	19	0.00175	0.00291548	0	0	0	0	0	0
llact029099	Putative ORF	+	1610507	1610557	16	0	0	0	0	0	1	0	0
llact053268	Putative ORF	-	2349828	2349911	27	0	0	0	0	0	1	0	0
llact029090	Putative ORF	+	1609829	1609861	10	0.00407302	0.00559096	0	0	0	0	0	0
llact086386	Putative ORF	-	342218	342259	13	0	0	0	0	0	1	0	0
llact086380	Putative ORF	-	343022	343087	21	0	0	0	0	0	1	0	0
llact086381	Putative ORF	-	342902	342952	16	0.00186667	0.00216477	0	0	0	0	0	0
llact086388	Putative ORF	-	341876	342142	88	0.10034	0.0480048	0	0	0	1	0	0
llact033427	Putative ORF	+	2170040	2170141	33	0.000555556	0.00111111	0	0	0	2	0	0
llact104345	Putative ORF	-	239659	239754	31	0	0	0	3	0	0	0	0
llact033426	Putative ORF	+	2169761	2169829	22	0.010977	0.00622283	0	0	0	2	0	0
llact104344	Putative ORF	-	239887	240057	56	0.0211234	0.0153216	0	3	0	1	0	0
llact104343	Putative ORF	-	240073	240105	10	0	0	0	0	0	0	0	0
llact050989	Putative ORF	+	2135166	2135324	52	0.139523	0.0571145	0	3	0	1	0	0
llact050988	Putative ORF	+	2135016	2135111	31	0.00169444	0.00227099	0	0	0	1	0	0
llact084524	Putative ORF	-	583058	583144	28	0.0137405	0.0120091	0	0	0	0	0	0
llact084525	Putative ORF	-	582980	583042	20	0.000722222	0.00144444	0	0	0	2	0	0
llact084526	Putative ORF	-	582899	582943	14	0	0	0	0	0	1	0	0
llact084520	Putative ORF	-	583400	583462	20	0.0457642	0.0310143	0	0	0	1	0	0
llact084521	Putative ORF	-	583346	583396	16	0.000333333	0.000666667	0	0	0	0	0	0
llact084523	Putative ORF	-	583178	583231	17	0.00137607	0.00186325	0	0	0	0	0	0
llact084528	Putative ORF	-	582746	582838	30	0	0	0	0	0	0	0	0
llact084529	Putative ORF	-	582671	582715	14	0.000166667	0.000333333	0	0	0	0	0	0
llact089651	Putative ORF	-	2305822	2305911	29	0.00374603	0.00694984	0	0	0	0	0	0
llact089653	Putative ORF	-	2305699	2305737	12	0.0004	0.0008	0	0	0	0	0	0
llact089657	Putative ORF	-	2305246	2305326	26	0.000515152	0.000674881	0	0	0	0	0	0
llact089659	Putative ORF	-	2305132	2305164	10	0	0	0	0	0	0	0	0
llact089658	Putative ORF	-	2305186	2305245	19	0.0005	0.001	0	0	0	1	0	0
llact094118	Putative ORF	-	1605748	1605819	23	0	0	0	0	0	1	0	0
llact094114	Putative ORF	-	1607707	1607925	72	0.02004	0.00822495	0	0	0	3	0	0
llact089866	Putative ORF	-	2267707	2267772	21	0.00398622	0.00736337	0	0	0	2	0	0
llact077359	Putative ORF	-	1511333	1511443	36	0.000666667	0.00133333	0	0	0	0	0	0
llact077358	Putative ORF	-	1511444	1511488	14	0	0	0	0	0	0	0	0
llact077351	Putative ORF	-	1511876	1511917	13	0	0	0	0	0	0	0	0
llact077350	Putative ORF	-	1511924	1512094	56	0.00513161	0.00369199	0	0	0	0	0	0
llact077353	Putative ORF	-	1511672	1511779	35	0.0122925	0.00788725	0	0	0	0	0	0
llact077352	Putative ORF	-	1511780	1511827	15	0	0	0	0	0	0	0	0
llact077354	Putative ORF	-	1511570	1511623	17	0.000666667	0.00133333	0	0	0	1	0	0
llact089868	Putative ORF	-	2267620	2267661	13	0.013762	0.0115366	0	0	0	0	0	0
llact036133	Putative ORF	+	135021	135098	25	0	0	0	0	0	2	0	0
llact036135	Putative ORF	+	135159	135221	20	0.0112339	0.00900692	0	0	0	0	0	0
llact061271	Putative ORF	-	1210566	1210610	14	0	0	0	0	0	0	0	0
llact104557	Putative ORF	-	207574	207618	14	0	0	0	0	0	0	0	0
llact104559	Putative ORF	-	207352	207423	23	0	0	0	0	0	0	0	0
llact022505	Putative ORF	+	715937	715990	17	0.0009	0.0018	0	0	0	1	0	0
llact099880	Putative ORF	-	815854	815961	35	0	0	0	0	0	0	0	0
llact064399	Putative ORF	-	822336	822380	14	0	0	0	0	0	0	0	0
llact096969	Putative ORF	-	1184059	1184091	10	0.0005	0.000612372	0	0	0	0	0	0
llact096961	Putative ORF	-	1185094	1185153	19	0.00124444	0.00167833	0	0	0	0	0	0
llact096960	Putative ORF	-	1185160	1185234	24	0	0	0	0	0	0	0	0
llact096966	Putative ORF	-	1184488	1184538	16	0	0	0	0	0	0	0	0
llact096964	Putative ORF	-	1184698	1184775	25	0	0	0	0	0	0	0	0
llact066537	Putative ORF	-	550218	550352	44	0.0181491	0.0311652	0	0	0	0	0	0
llact066535	Putative ORF	-	550398	550454	18	0	0	0	0	0	1	0	0
llact066534	Putative ORF	-	551505	551561	18	0.00025	0.0005	0	0	0	2	0	0
llact066533	Putative ORF	-	551595	551636	13	0	0	0	0	0	1	0	0
llact066538	Putative ORF	-	550167	550208	13	0.00075	0.0015	0	0	0	1	0	0
llact074826	Putative ORF	-	1872044	1872079	11	0.000666667	0.00133333	0	0	0	1	0	0
llact004486	Putative ORF	+	644068	644103	11	0.022569	0.0198122	0	0	0	0	0	0
llact097821	Putative ORF	-	1073794	1073943	49	0.000833333	0.000912871	0	0	0	0	0	0
llact097823	Putative ORF	-	1073545	1073643	32	0	0	0	0	0	0	0	0
llact050213	Putative ORF	+	2038602	2038634	10	0	0	0	0	0	1	0	0
llact050212	Putative ORF	+	2038518	2038562	14	0	0	0	0	0	1	0	0
llact050211	Putative ORF	+	2038350	2038388	12	0.00166667	0.00229734	0	0	0	2	0	0
llact037828	Putative ORF	+	368169	368222	17	0	0	0	0	0	0	0	0
llact050217	Putative ORF	+	2039178	2039210	10	0.000666667	0.00133333	0	0	0	0	0	0
llact050216	Putative ORF	+	2039106	2039144	12	0	0	0	0	0	0	0	0
llact084054	Putative ORF	-	643472	643537	21	0.000363636	0.000727273	0	0	0	1	0	0
llact037822	Putative ORF	+	367059	367136	25	0.00186111	0.00215452	0	0	0	1	0	0
llact037821	Putative ORF	+	366954	367022	22	0	0	0	0	0	1	0	0
llact037820	Putative ORF	+	366783	366818	11	0.00323431	0.00598118	0	0	0	0	0	0
llact037827	Putative ORF	+	368064	368099	11	0.0004	0.0008	0	0	0	0	0	0
llact084051	Putative ORF	-	643856	643915	19	0.00575714	0.0088692	0	0	0	0	0	0
llact037825	Putative ORF	+	367605	367646	13	0.00236667	0.00163435	0	0	0	0	0	0
llact084053	Putative ORF	-	643562	643615	17	0.00671032	0.00532197	0	0	0	1	0	0
llact005529	Putative ORF	+	784438	784500	20	0	0	0	0	0	0	0	0
llact005523	Putative ORF	+	783688	783777	29	0.000166667	0.000333333	0	0	0	0	0	0
llact005522	Putative ORF	+	783616	783651	11	0	0	0	0	0	0	0	0
llact005521	Putative ORF	+	783562	783594	10	0.000444444	0.000888889	0	0	0	0	0	0
llact005520	Putative ORF	+	783445	783537	30	0.000285714	0.000571429	0	0	0	1	0	0
llact005527	Putative ORF	+	784042	784080	12	0	0	0	0	0	0	0	0
llact105603	Putative ORF	-	78517	78573	18	0	0	0	0	0	1	0	0
llact060588	Putative ORF	-	1296183	1296227	14	0.000666667	0.00133333	0	0	0	1	0	0
llact037428	Putative ORF	+	312972	313007	11	0.0046563	0.00613311	0	0	0	0	0	0
llact048495	Putative ORF	+	1818063	1818095	10	0.00250495	0.00230969	0	0	0	0	0	0
llact048497	Putative ORF	+	1818264	1818320	18	0	0	0	0	0	2	0	0
llact048490	Putative ORF	+	1817544	1817591	15	0.00106667	0.00137275	0	0	0	0	0	0
llact048491	Putative ORF	+	1817604	1817810	68	0.0523651	0.0106827	0	0	0	4	0	0
llact048493	Putative ORF	+	1817874	1817948	24	0.000885714	0.00119318	0	0	0	2	0	0
llact048498	Putative ORF	+	1818669	1818719	16	0	0	0	0	0	0	0	0
llact048499	Putative ORF	+	1818735	1818929	64	0.150031	0.0185099	0	0	0	0	0	0
llact010418	Putative ORF	+	1472806	1472844	12	0.000285714	0.000571429	0	0	0	0	0	0
llact010415	Putative ORF	+	1472464	1472505	13	0	0	0	0	0	0	0	0
llact010414	Putative ORF	+	1472410	1472445	11	0	0	0	0	0	0	0	0
llact010416	Putative ORF	+	1472512	1472718	68	0.0326723	0.0205341	0	0	0	0	0	0
llact010410	Putative ORF	+	1472083	1472127	14	0.0119531	0.00886964	0	0	0	2	0	0
llact010412	Putative ORF	+	1472320	1472373	17	0	0	0	0	0	1	0	0
llact018623	Putative ORF	+	190916	190948	10	0.000285714	0.000571429	0	0	0	0	0	0
llact018627	Putative ORF	+	191183	191233	16	0	0	0	0	0	0	0	0
llact018624	Putative ORF	+	190955	191050	31	0	0	0	0	0	0	0	0
llact000041	Putative ORF	+	7747	7800	17	0.000666667	0.00133333	0	0	0	2	0	0
llact000040	Putative ORF	+	7654	7734	26	0.0062754	0.00430512	0	0	0	1	0	0
llact000044	Putative ORF	+	7855	7971	38	0	0	0	0	0	1	0	0
llact015590	Putative ORF	+	2157718	2157819	33	0.000285714	0.000571429	0	0	0	1	0	0
llact015597	Putative ORF	+	2158369	2158428	19	0.00069697	0.000854954	0	0	0	1	0	0
llact015595	Putative ORF	+	2158165	2158338	57	0.0225455	0.0103437	0	0	0	0	0	0
llact055333	Putative ORF	-	2059587	2059619	10	0	0	0	0	0	0	0	0
llact055332	Putative ORF	-	2059632	2059679	15	0.0006	0.0012	0	0	0	0	0	0
llact055331	Putative ORF	-	2060175	2060264	29	0.000785714	0.0010202	0	0	0	0	0	0
llact055330	Putative ORF	-	2060370	2060438	22	0.0395859	0.017593	0	0	0	2	0	0
llact055336	Putative ORF	-	2059251	2059283	10	0	0	0	0	0	0	0	0
llact055339	Putative ORF	-	2058960	2059109	49	0.0659746	0.0245062	0	0	0	0	0	0
llact055338	Putative ORF	-	2059161	2059205	14	0	0	0	0	0	0	0	0
llact084880	Putative ORF	-	539054	539086	10	0.000333333	0.000666667	0	0	0	0	0	0
llact084887	Putative ORF	-	538094	538147	17	0	0	0	0	0	0	0	0
llact084885	Putative ORF	-	538283	538315	10	0	0	0	0	0	0	0	0
llact084889	Putative ORF	-	537722	537784	20	0.00146154	0.00130643	0	0	0	1	0	0
llact075809	Putative ORF	-	1745168	1745233	21	0	0	0	0	0	1	0	0
llact075808	Putative ORF	-	1745243	1745275	10	0	0	0	0	0	0	0	0
llact075806	Putative ORF	-	1745306	1745368	20	0	0	0	0	0	1	0	0
llact075805	Putative ORF	-	1745384	1745449	21	0.000777778	0.000968644	0	0	0	0	0	0
llact075804	Putative ORF	-	1745576	1745608	10	0.00316392	0.00572335	0	0	0	0	0	0
llact075802	Putative ORF	-	1745678	1745716	12	0.00113016	0.00226032	0	0	0	0	0	0
llact078981	Putative ORF	-	1299182	1299232	16	0.0687467	0.0258622	0	0	0	0	0	0
llact078985	Putative ORF	-	1298651	1298734	27	0	0	0	0	0	3	0	0
llact078984	Putative ORF	-	1298792	1299031	79	0.0262385	0.0253915	0	3	0	0	0	0
llact085592	Putative ORF	-	441257	441304	15	0	0	0	0	0	2	0	0
llact085593	Putative ORF	-	441068	441103	11	0.00232857	0.00258036	0	0	0	0	0	0
llact085590	Putative ORF	-	441506	441541	11	0	0	0	0	0	1	0	0
llact085591	Putative ORF	-	441440	441478	12	0.00176667	0.00277609	0	0	0	1	0	0
llact076722	Putative ORF	-	1597007	1597072	21	0.000955556	0.00191111	0	0	0	2	0	0
llact076729	Putative ORF	-	1596584	1596616	10	0	0	0	0	0	0	0	0
llact077903	Putative ORF	-	1446533	1446592	19	0	0	0	0	0	0	0	0
llact066046	Putative ORF	-	611763	611795	10	0.00167647	0.00231514	0	0	0	0	0	0
llact066040	Putative ORF	-	612279	612344	21	0	0	0	0	0	1	0	0
llact097380	Putative ORF	-	1130830	1130880	16	0	0	0	0	0	1	0	0
llact065766	Putative ORF	-	648096	648131	11	0	0	0	0	0	0	0	0
llact097382	Putative ORF	-	1130671	1130706	11	0.0746599	0.0531297	0	0	0	0	0	0
llact065764	Putative ORF	-	648330	648362	10	0	0	0	0	0	0	0	0
llact065763	Putative ORF	-	648432	648482	16	0	0	0	0	0	0	0	0
llact097385	Putative ORF	-	1130407	1130442	11	0	0	0	0	0	1	0	0
llact065761	Putative ORF	-	648702	648746	14	0	0	0	0	0	0	0	0
llact067587	Putative ORF	-	417177	417215	12	0	0	0	0	0	0	0	0
llact067583	Putative ORF	-	417690	417764	24	0	0	0	0	0	1	0	0
llact060606	LG36_RS06235	-	1293540	1294922	460	0.994408	0.00258567	1	6	LG36_RS06235	12	0	0
llact040157	Putative ORF	+	699576	699617	13	0.0102169	0.00690341	0	0	0	0	0	0
llact040156	Putative ORF	+	699483	699557	24	0	0	0	0	0	0	0	0
llact060608	Putative ORF	-	1293195	1293260	21	0	0	0	0	0	1	0	0
llact043631	Putative ORF	+	1194939	1194995	18	0.000285714	0.000571429	0	0	0	1	0	0
llact043630	Putative ORF	+	1194846	1194911	21	0.0002	0.0004	0	0	0	1	0	0
llact019070	LG36_RS01280	+	251360	253267	635	0.922229	0.0358489	1	6	LG36_RS01280	17	0	0
llact019072	Putative ORF	+	253541	253573	10	0.00242403	0.00237349	0	0	0	1	0	0
llact019074	Putative ORF	+	254558	254650	30	0	0	0	0	0	3	0	0
llact019075	Putative ORF	+	254690	254752	20	0.000333333	0.000666667	0	0	0	1	0	0
llact019076	Putative ORF	+	254804	254845	13	0	0	0	0	0	1	0	0
llact019077	Putative ORF	+	254846	254887	13	0	0	0	0	0	0	0	0
llact019078	Putative ORF	+	254891	254974	27	0	0	0	0	0	0	0	0
llact085208	Putative ORF	-	489686	489889	67	0.0413722	0.026987	0	0	0	1	0	0
llact085202	Putative ORF	-	491000	491038	12	0.00136905	0.0013791	0	0	0	0	0	0
llact085201	Putative ORF	-	491228	491284	18	0	0	0	0	0	1	0	0
llact085206	Putative ORF	-	490151	490285	44	0.000333333	0.000666667	0	0	0	2	0	0
llact041497	Putative ORF	+	891918	891959	13	0.000666667	0.00133333	0	0	0	0	0	0
llact041495	Putative ORF	+	891795	891872	25	0.00171212	0.00231556	0	0	0	3	0	0
llact041494	Putative ORF	+	891666	891782	38	0.0004	0.0008	0	0	0	1	0	0
llact041492	Putative ORF	+	891522	891554	10	0	0	0	0	0	0	0	0
llact041498	Putative ORF	+	891963	892115	50	0.000866667	0.00129271	0	0	0	0	0	0
llact046711	Putative ORF	+	1595040	1595111	23	0	0	0	0	0	2	0	0
llact046710	Putative ORF	+	1594809	1594865	18	0.000133333	0.000266667	0	0	0	0	0	0
llact046717	Putative ORF	+	1595358	1595420	20	0.0011746	0.00234921	0	0	0	2	0	0
llact000565	Putative ORF	+	82546	82593	15	0	0	0	0	0	0	0	0
llact054789	Putative ORF	-	2144325	2144363	12	0	0	0	0	0	0	0	0
llact088954	Putative ORF	-	1670	1720	16	0.00706111	0.00975038	0	0	0	1	0	0
llact088957	Putative ORF	-	1241	1333	30	0.00454103	0.00511123	0	0	0	1	0	0
llact088951	Putative ORF	-	2123	2170	15	0	0	0	0	0	2	0	0
llact088953	Putative ORF	-	1808	1921	37	0	0	0	0	0	3	0	0
llact088952	Putative ORF	-	1994	2056	20	0	0	0	0	0	1	0	0
llact054780	Putative ORF	-	2144910	2145014	34	0.00025	0.0005	0	0	0	1	0	0
llact054785	Putative ORF	-	2144673	2144705	10	0	0	0	0	0	0	0	0
llact088958	Putative ORF	-	1085	1198	37	0	0	0	0	0	2	0	0
llact054787	Putative ORF	-	2144508	2144564	18	0.0172243	0.00939219	0	0	0	1	0	0
llact068134	Putative ORF	-	337068	337157	29	0	0	0	0	0	2	0	0
llact068137	Putative ORF	-	336924	336995	23	0.000285714	0.000571429	0	0	0	1	0	0
llact068136	Putative ORF	-	337002	337040	12	0	0	0	0	0	0	0	0
llact068131	LG36_RS01735	-	337842	338417	191	0.694969	0.0482302	1	6	LG36_RS01735	2	0	0
llact068133	Putative ORF	-	337191	337250	19	0.00025	0.0005	0	0	0	0	0	0
llact068132	LG36_RS01730	-	337302	337778	158	0.958962	0.0113719	1	6	LG36_RS01730	3	0	0
llact068139	Putative ORF	-	336843	336890	15	0	0	0	0	0	0	0	0
llact021604	Putative ORF	+	602189	602260	23	0.0270825	0.0119407	0	0	0	0	0	0
llact021607	Putative ORF	+	602321	602392	23	0	0	0	0	0	2	0	0
llact021602	Putative ORF	+	601997	602143	48	0.000333333	0.000666667	0	0	0	2	0	0
llact021603	Putative ORF	+	602153	602188	11	0	0	0	0	0	0	0	0
llact099456	Putative ORF	-	872062	872100	12	0.00125	0.00153659	0	0	0	0	0	0
llact028777	Putative ORF	+	1570220	1570339	39	0.00843611	0.00639583	0	0	0	2	0	0
llact028775	Putative ORF	+	1569845	1569958	37	0.0101664	0.0103634	0	0	0	1	0	0
llact028773	Putative ORF	+	1569632	1569736	34	0.000901961	0.00129827	0	3	0	1	0	0
llact028772	Putative ORF	+	1569596	1569628	10	0	0	0	0	0	0	0	0
llact028779	Putative ORF	+	1570712	1570786	24	0	0	0	0	0	0	0	0
llact067215	Putative ORF	-	464880	465074	64	0.0103401	0.00435411	0	0	0	3	0	0
llact067214	Putative ORF	-	465183	465281	32	0.00025	0.0005	0	0	0	1	0	0
llact031096	Putative ORF	+	1876685	1876813	42	0.000571429	0.00114286	0	0	0	3	0	0
llact067211	Putative ORF	-	465669	465725	18	0	0	0	0	0	0	0	0
llact067213	Putative ORF	-	465426	465485	19	0.000583333	0.000726483	0	0	0	1	0	0
llact031099	Putative ORF	+	1879898	1879930	10	0.000285714	0.000571429	0	0	0	0	0	0
llact062378	Putative ORF	-	1078974	1079015	13	0.00114286	0.00228571	0	0	0	0	0	0
llact096739	Putative ORF	-	1214269	1214442	57	0.00150687	0.00185791	0	0	0	0	0	0
llact062375	Putative ORF	-	1079160	1079411	83	0.0299625	0.0220931	0	3	0	3	0	0
llact096737	Putative ORF	-	1214506	1214538	10	0	0	0	0	0	0	0	0
llact062377	Putative ORF	-	1079019	1079069	16	0.000972222	0.00194444	0	0	0	0	0	0
llact096735	Putative ORF	-	1214662	1214736	24	0	0	0	0	0	2	0	0
llact096732	Putative ORF	-	1214947	1215009	20	0.00293175	0.00507141	0	0	0	1	0	0
llact096730	Putative ORF	-	1215100	1215171	23	0.00126667	0.00155492	0	0	0	0	0	0
llact096731	Putative ORF	-	1215013	1215090	25	0.000833333	0.00105409	0	0	0	2	0	0
llact043383	Putative ORF	+	1163682	1163720	12	0.00827376	0.00317925	0	0	0	0	0	0
llact043385	Putative ORF	+	1163802	1163885	27	0.00075	0.0015	0	0	0	0	0	0
llact043384	Putative ORF	+	1163730	1163798	22	0.00239481	0.00220038	0	0	0	0	0	0
llact043386	Putative ORF	+	1163892	1163945	17	0.00555004	0.00580223	0	0	0	2	0	0
llact003583	Putative ORF	+	507766	507828	20	0.000307692	0.000615385	0	0	0	0	0	0
llact003582	Putative ORF	+	507709	507765	18	0.00281484	0.00354226	0	0	0	0	0	0
llact003585	Putative ORF	+	507958	508071	37	0	0	0	5	0	0	0	0
llact003584	Putative ORF	+	507895	507939	14	0	0	0	0	0	0	0	0
llact003588	Putative ORF	+	508438	508473	11	0.00243889	0.00299322	0	0	0	0	0	0
llact006409	Putative ORF	+	920881	920913	10	0.00095	0.0019	0	0	0	0	0	0
llact006408	Putative ORF	+	920797	920868	23	0	0	0	0	0	1	0	0
llact081568	Putative ORF	-	965615	965734	39	0.00302576	0.00178281	0	0	0	0	0	0
llact006401	Putative ORF	+	920209	920253	14	0.000285714	0.000571429	0	0	0	1	0	0
llact006402	Putative ORF	+	920275	920349	24	0	0	0	0	0	0	0	0
llact006405	Putative ORF	+	920638	920673	11	0	0	0	0	0	0	0	0
llact006404	Putative ORF	+	920425	920598	57	0.0124109	0.00776703	0	0	0	0	0	0
llact006406	Putative ORF	+	920674	920709	11	0	0	0	0	0	0	0	0
llact081566	Putative ORF	-	965852	965893	13	0	0	0	0	0	1	0	0
llact035656	Putative ORF	+	67512	67553	13	0.0004	0.0008	0	0	0	0	0	0
llact035655	Putative ORF	+	67305	67439	44	0.0039498	0.00249654	0	0	0	3	0	0
llact035652	Putative ORF	+	66954	67019	21	0	0	0	0	0	2	0	0
llact035653	Putative ORF	+	67230	67286	18	0	0	0	0	0	0	0	0
llact035651	Putative ORF	+	66891	66947	18	0.0120502	0.00704085	0	0	0	0	0	0
llact081564	Putative ORF	-	966167	966199	10	0.00219048	0.00438095	0	0	0	0	0	0
llact046261	Putative ORF	+	1541640	1541825	61	0.0512801	0.027717	0	0	0	1	0	0
llact046263	Putative ORF	+	1541940	1541978	12	0	0	0	0	0	0	0	0
llact046264	Putative ORF	+	1542003	1542035	10	0	0	0	0	0	0	0	0
llact046267	Putative ORF	+	1542261	1542308	15	0	0	0	0	0	0	0	0
llact075779	Putative ORF	-	1748204	1748266	20	0.0141596	0.00811417	0	0	0	0	0	0
llact075778	Putative ORF	-	1748267	1748299	10	0	0	0	0	0	0	0	0
llact075770	Putative ORF	-	1748831	1748932	33	0	0	0	0	0	1	0	0
llact075774	Putative ORF	-	1748540	1748647	35	0.00722479	0.00588432	0	0	0	1	0	0
llact075776	Putative ORF	-	1748372	1748473	33	0	0	0	0	0	1	0	0
llact061059	Putative ORF	-	1235232	1235282	16	0	0	0	0	0	0	0	0
llact061058	Putative ORF	-	1235334	1235417	27	0.000388889	0.000777778	0	0	0	1	0	0
llact041129	Putative ORF	+	845304	845363	19	0	0	0	0	0	1	0	0
llact061055	Putative ORF	-	1235658	1235690	10	0	0	0	0	0	0	0	0
llact041125	Putative ORF	+	845139	845213	24	0	0	0	0	0	0	0	0
llact041124	Putative ORF	+	845085	845135	16	0.000857143	0.00171429	0	0	0	1	0	0
llact061051	Putative ORF	-	1236063	1236122	19	0	0	0	0	0	1	0	0
llact041122	Putative ORF	+	844878	844943	21	0	0	0	0	0	1	0	0
llact061053	Putative ORF	-	1235739	1235840	33	0.0011746	0.00234921	0	0	0	0	0	0
llact041120	Putative ORF	+	844743	844844	33	0.000285714	0.000571429	0	0	0	1	0	0
llact080456	Putative ORF	-	1103720	1103779	19	0	0	0	0	0	2	0	0
llact080452	Putative ORF	-	1103927	1104007	26	0.0004	0.0008	0	0	0	2	0	0
llact080458	Putative ORF	-	1103510	1103566	18	0.0006	0.0008	0	0	0	0	0	0
llact080459	Putative ORF	-	1103231	1103506	91	0.200004	0.0551337	1	0	0	3	0	0
llact054811	Putative ORF	-	2142693	2142842	49	0.011814	0.00611044	0	0	0	1	0	0
llact054813	Putative ORF	-	2142372	2142449	25	0	0	0	0	0	1	0	0
llact054812	Putative ORF	-	2142495	2142689	64	0.0411633	0.0218623	0	0	0	1	0	0
llact054814	Putative ORF	-	2142318	2142359	13	0.000974359	0.00194872	0	0	0	0	0	0
llact054817	Putative ORF	-	2142045	2142113	22	0.00850812	0.0108925	0	0	0	2	0	0
llact054818	Putative ORF	-	2141952	2142041	29	0	0	0	0	0	2	0	0
llact086472	Putative ORF	-	330821	330880	19	0.000685714	0.000859046	0	0	0	0	0	0
llact086476	Putative ORF	-	330452	330505	17	0	0	0	0	0	1	0	0
llact024254	Putative ORF	+	992459	992530	23	0	0	0	0	0	0	0	0
llact024256	Putative ORF	+	992630	992755	41	0.0182883	0.0132139	0	0	0	1	0	0
llact024250	Putative ORF	+	992216	992281	21	0	0	0	0	0	0	0	0
llact042801	Putative ORF	+	1089615	1089680	21	0	0	0	0	0	2	0	0
llact092839	Putative ORF	-	1794511	1794558	15	0	0	0	0	0	0	0	0
llact094491	Putative ORF	-	1538755	1538808	17	0	0	0	0	0	1	0	0
llact094490	Putative ORF	-	1538815	1538877	20	0.000857143	0.00171429	0	0	0	3	0	0
llact094493	Putative ORF	-	1538545	1538709	54	0.0020732	0.0023889	0	0	0	0	0	0
llact094496	Putative ORF	-	1538329	1538370	13	0	0	0	0	0	0	0	0
llact069143	Putative ORF	-	205911	205970	19	0	0	0	0	0	2	0	0
llact069141	Putative ORF	-	206040	206078	12	0.000181818	0.000363636	0	0	0	0	0	0
llact069147	Putative ORF	-	205209	205292	27	0	0	0	0	0	2	0	0
llact069146	Putative ORF	-	205332	205451	39	0.00750295	0.00785181	0	0	0	0	0	0
llact069145	Putative ORF	-	205500	205583	27	0.000333333	0.000666667	0	0	0	2	0	0
llact069144	Putative ORF	-	205689	205766	25	0	0	0	0	0	1	0	0
llact069149	Putative ORF	-	205053	205085	10	0	0	0	0	0	0	0	0
llact032829	Putative ORF	+	2093222	2093269	15	0.00210238	0.00420476	0	0	0	0	0	0
llact032824	Putative ORF	+	2092574	2092642	22	0	0	0	0	0	0	0	0
llact032825	Putative ORF	+	2092646	2092714	22	0	0	0	0	0	2	0	0
llact032827	Putative ORF	+	2092943	2093002	19	0	0	0	0	0	0	0	0
llact032822	Putative ORF	+	2092259	2092345	28	0.00285253	0.00297296	0	0	0	3	0	0
llact032823	Putative ORF	+	2092406	2092495	29	0.000222222	0.000444444	0	0	0	0	0	0
llact022846	Putative ORF	+	768695	768742	15	0	0	0	0	0	1	0	0
llact022844	Putative ORF	+	768533	768571	12	0	0	0	0	0	1	0	0
llact022843	Putative ORF	+	768380	768475	31	0.00025	0.0005	0	0	0	0	0	0
llact022842	Putative ORF	+	768311	768355	14	0	0	0	0	0	1	0	0
llact022841	Putative ORF	+	768230	768271	13	0.000307692	0.000615385	0	0	0	1	0	0
llact012439	Putative ORF	+	1729378	1729413	11	0.00115556	0.00231111	0	0	0	2	0	0
llact098204	Putative ORF	-	1029991	1030077	28	0	0	0	0	0	0	0	0
llact098207	Putative ORF	-	1029850	1029891	13	0	0	0	0	0	0	0	0
llact098200	Putative ORF	-	1030624	1030722	32	0.00025	0.0005	0	0	0	0	0	0
llact098201	Putative ORF	-	1030555	1030587	10	0.0172735	0.0193103	0	0	0	0	0	0
llact098202	Putative ORF	-	1030339	1030407	22	0	0	0	0	0	0	0	0
llact098208	Putative ORF	-	1029688	1029753	21	0.000333333	0.000666667	0	0	0	1	0	0
llact064461	Putative ORF	-	814578	814670	30	0	0	0	0	0	0	0	0
llact064464	Putative ORF	-	814392	814436	14	0	0	0	0	0	0	0	0
llact061524	Putative ORF	-	1178811	1178849	12	0.00126667	0.00253333	0	0	0	2	0	0
llact061521	Putative ORF	-	1178994	1179026	10	0	0	0	0	0	0	0	0
llact061520	Putative ORF	-	1179237	1179287	16	0	0	0	0	0	1	0	0
llact061523	Putative ORF	-	1178886	1178921	11	0.00120238	0.00122359	0	0	0	1	0	0
llact061528	Putative ORF	-	1178658	1178717	19	0	0	0	0	0	1	0	0
llact073067	Putative ORF	-	2103065	2103109	14	0	0	0	0	0	0	0	0
llact073066	Putative ORF	-	2103131	2103193	20	0	0	0	0	0	1	0	0
llact073065	Putative ORF	-	2103194	2103226	10	0	0	0	0	0	1	0	0
llact073068	Putative ORF	-	2102957	2103061	34	0	0	0	0	0	3	0	0
llact102622	Putative ORF	-	465055	465087	10	0	0	0	0	0	0	0	0
llact102623	Putative ORF	-	464974	465009	11	0	0	0	0	0	0	0	0
llact102620	Putative ORF	-	465301	465366	21	0	0	0	0	0	2	0	0
llact102621	Putative ORF	-	465232	465288	18	0	0	0	0	0	0	0	0
llact102626	Putative ORF	-	464398	464463	21	0.00117143	0.00171999	0	0	0	1	0	0
llact102627	Putative ORF	-	464089	464199	36	0.0015	0.003	0	0	0	1	0	0
llact102624	Putative ORF	-	464800	464874	24	0.00123077	0.00246154	0	0	0	1	0	0
llact102625	Putative ORF	-	464512	464547	11	0	0	0	0	0	0	0	0
llact095324	Putative ORF	-	1416223	1416333	36	0.00179683	0.00283479	0	0	0	3	0	0
llact095321	Putative ORF	-	1416673	1416840	55	0.00254579	0.00441212	0	0	0	2	0	0
llact095322	Putative ORF	-	1416616	1416669	17	0	0	0	0	0	2	0	0
llact044759	Putative ORF	+	1338798	1338836	12	0	0	0	0	0	0	0	0
llact044757	Putative ORF	+	1338345	1338407	20	0	0	0	0	0	0	0	0
llact044754	Putative ORF	+	1337727	1337801	24	0	0	0	0	0	1	0	0
llact044753	Putative ORF	+	1337448	1337588	46	0.000738095	0.000941606	0	0	0	1	0	0
llact074306	Putative ORF	-	1948103	1948168	21	0	0	0	0	0	1	0	0
llact074303	Putative ORF	-	1948274	1948327	17	0.000866667	0.00129271	0	0	0	1	0	0
llact074302	Putative ORF	-	1948358	1948495	45	0.00125238	0.00131204	0	0	0	1	0	0
llact074301	Putative ORF	-	1948538	1948591	17	0.00682875	0.0131632	0	0	0	0	0	0
llact074309	Putative ORF	-	1947914	1947976	20	0.00565706	0.0055742	0	0	0	1	0	0
llact034408	Putative ORF	+	2298983	2299090	35	0.0005	0.001	0	5	0	0	0	0
llact034409	Putative ORF	+	2299112	2299195	27	0.00025	0.0005	0	5	0	0	0	0
llact034405	Putative ORF	+	2298623	2298679	18	0	0	0	0	0	0	0	0
llact034406	Putative ORF	+	2298686	2298736	16	0	0	0	0	0	0	0	0
llact034407	Putative ORF	+	2298764	2298829	21	0	0	0	0	0	0	0	0
llact034400	Putative ORF	+	2297846	2297878	10	0	0	0	0	0	0	0	0
llact057517	Putative ORF	-	1736745	1736777	10	0.0555729	0.0251818	0	0	0	0	0	0
llact034402	Putative ORF	+	2298212	2298280	22	0	0	0	0	0	0	0	0
llact034403	Putative ORF	+	2298335	2298442	35	0.0007	0.000979796	0	5	0	0	0	0
llact047479	Putative ORF	+	1689024	1689125	33	0.00180952	0.00234061	0	0	0	0	0	0
llact047476	Putative ORF	+	1688751	1688954	67	0.13471	0.0411602	0	0	0	2	0	0
llact047473	Putative ORF	+	1688385	1688462	25	0.0378705	0.0259319	0	0	0	2	0	0
llact047472	Putative ORF	+	1688199	1688306	35	0.000333333	0.000666667	0	0	0	1	0	0
llact047471	Putative ORF	+	1688055	1688150	31	0	0	0	0	0	3	0	0
llact047470	Putative ORF	+	1687974	1688045	23	0	0	0	0	0	0	0	0
llact011815	Putative ORF	+	1654579	1654665	28	0	0	0	0	0	1	0	0
llact011813	Putative ORF	+	1654423	1654467	14	0.0005	0.001	0	0	0	0	0	0
llact011811	Putative ORF	+	1654366	1654401	11	0.00620946	0.00488846	0	0	0	0	0	0
llact011818	Putative ORF	+	1654816	1654869	17	0.00133333	0.00266667	0	0	0	0	0	0
llact081600	Putative ORF	-	961241	961378	45	0.0374195	0.0366485	0	0	0	2	0	0
llact081604	Putative ORF	-	960929	961042	37	0	0	0	0	0	1	0	0
llact081605	Putative ORF	-	960755	960844	29	0.0158218	0.0113176	0	0	0	1	0	0
llact081608	Putative ORF	-	957389	957466	25	0.00025	0.0005	0	0	0	2	0	0
llact025993	Putative ORF	+	1223228	1223344	38	0	0	0	0	0	2	0	0
llact041747	Putative ORF	+	935775	935819	14	0.0126922	0.0118575	0	0	0	0	0	0
llact012829	Putative ORF	+	1779211	1779294	27	0	0	0	0	0	1	0	0
llact026722	Putative ORF	+	1324691	1324801	36	0	0	0	0	0	1	0	0
llact026723	Putative ORF	+	1324871	1324903	10	0.0169151	0.00638277	0	0	0	0	0	0
llact026721	Putative ORF	+	1324463	1324675	70	0.0485645	0.00351779	0	0	0	3	0	0
llact026725	Putative ORF	+	1325063	1325107	14	0.0405712	0.0273703	0	0	0	0	0	0
llact012989	Putative ORF	+	1799593	1799763	56	0.0198875	0.0109774	0	0	0	0	0	0
llact012988	Putative ORF	+	1799350	1799496	48	0.00131667	0.00126535	0	0	0	0	0	0
llact017009	Putative ORF	+	2354770	2354841	23	0	0	0	0	0	2	0	0
llact080906	Putative ORF	-	1049117	1049170	17	0	0	0	0	0	0	0	0
llact017003	Putative ORF	+	2354344	2354406	20	0.0004	0.0008	0	0	0	1	0	0
llact017002	Putative ORF	+	2354191	2354223	10	0	0	0	0	0	0	0	0
llact017000	Putative ORF	+	2353999	2354058	19	0	0	0	0	0	0	0	0
llact017006	Putative ORF	+	2354587	2354640	17	0	0	0	0	0	1	0	0
llact017005	Putative ORF	+	2354455	2354493	12	0	0	0	0	0	2	0	0
llact025408	Putative ORF	+	1144286	1144354	22	0.000545455	0.00109091	0	0	0	1	0	0
llact025401	Putative ORF	+	1143659	1143694	11	0	0	0	0	0	0	0	0
llact025407	Putative ORF	+	1143995	1144135	46	0.000452381	0.000585153	0	0	0	0	0	0
llact025405	Putative ORF	+	1143851	1143943	30	0	0	0	0	0	1	0	0
llact063413	Putative ORF	-	943008	943049	13	0.00247937	0.00353615	0	0	0	0	0	0
llact063411	Putative ORF	-	943092	943157	21	0.0014	0.00127192	0	0	0	0	0	0
llact063417	Putative ORF	-	942687	942734	15	0	0	0	0	0	0	0	0
llact063415	Putative ORF	-	942798	942866	22	0	0	0	0	0	1	0	0
llact063414	Putative ORF	-	942909	942992	27	0.000333333	0.000666667	0	0	0	0	0	0
llact095654	Putative ORF	-	1356841	1356882	13	0.0012	0.00116619	0	0	0	0	0	0
llact095656	Putative ORF	-	1356676	1356717	13	0.000933333	0.00186667	0	0	0	1	0	0
llact095657	Putative ORF	-	1356613	1356672	19	0.000952381	0.00131277	0	0	0	0	0	0
llact095651	Putative ORF	-	1357501	1357533	10	0	0	0	0	0	0	0	0
llact008018	Putative ORF	+	1141636	1141719	27	0	0	0	0	0	0	0	0
llact008014	Putative ORF	+	1141006	1141155	49	0.0222328	0.00960874	0	0	0	0	0	0
llact008015	Putative ORF	+	1141162	1141302	46	0.000333333	0.000666667	0	0	0	0	0	0
llact008017	Putative ORF	+	1141366	1141632	88	0.039275	0.0168028	0	3	0	0	0	0
llact008010	Putative ORF	+	1140712	1140861	49	0.00172845	0.00107095	0	0	0	0	0	0
llact101990	Putative ORF	-	547999	548073	24	0.000805556	0.00161111	0	0	0	1	0	0
[truncated: 56,169 more rows]
