# Supplementary material for: Unraveling the hidden universe of small proteins in bacterial genomes
Source: Mol Syst Biol. 2019 Feb 22;15(2):e8290. doi: 10.15252/msb.20188290 (PMC6385055; doi:10.15252/msb.20188290)
Supplement: Supplementary file 16 — Dataset EV15 [file MSB-15-e8290-s016.xlsx]

## Sheet: Legend
Dataset EV15. Databases for Synechocystis. This dataset include genomic information based on a unique identifier (A), the identifier associated if annotated in NCBI (B), ‘Putative Protein’ otherwise, its strand (C), the start and stop position (D and E, following the same rules as in Table S3) and the length of the putative translated sequence in amino acids (F). The following columns (G to I) in…

## Sheet: DatasetEV15_Synechocystis
RF_ID	NCBI annotation	strand	start	stop	length	RF_Scores	RF_SD	Classification	Type (0 – no hit; 1- ann & func hit; 2- ann hit; 3 – hit; 4 – fragment; 5 – Repeated ; 6 – ann in reference	description	Predicted HRUTPs by PeptideSieve	#PSM	# Unique Peptides	Areas: F1: Sample	Areas: F2: Sample	Areas: F3: Sample	Areas: F4: Sample	Areas: F5: Sample	Areas: F6: Sample	Areas: F7: Sample	Areas: F8: Sample	Areas: F9: Sample	Areas: F10: Sample	Areas: F11: Sample	Areas: F12: Sample	Areas: F13: Sample	Areas: F14: Sample	Areas: F15: Sample	Areas: F16: Sample	Areas: F17: Sample	Areas: F18: Sample	Areas: F19: Sample	Areas: F20: Sample	Areas: F21: Sample	Areas: F22: Sample	Areas: F23: Sample	Areas: F24: Sample
psyne000003	slr0612	+	802	1494	230	0.915655	0.0106191	1	6	slr0612	5	2	2				8800000									4200000
psyne000059	fecD	+	14581	15675	364	0.897674	0.0150207	1	6	fecD	2	1	1						7800000
psyne000061	fecE	+	15937	16743	268	0.981279	0.00934213	1	6	fecE	6	3	1						54000000												15000000
psyne000222	slr1485	+	35566	36615	349	0.971867	0.0205869	1	6	slr1485	10	30	14														55000000	480000000			100000000	31000000	96000000	48000000	210000000
psyne000348	slr1501	+	59695	60423	242	0.83837	0.0352282	1	0	0	4	12	2								12000000							19000000	32000000			100000000	250000000	15000000
psyne000357	slr1114	+	61834	63591	585	0.948718	0.0235599	1	6	slr1114	7	4	3		310000000			11000000	160000000			15000000
psyne000364	slr1116	+	64393	64914	173	0.760714	0.0863939	1	6	slr1116	3	22	5			14000000	25000000					13000000					190000000	380000000					94000000	83000000	120000000
psyne000365	slr1117	+	64987	65748	253	0.637109	0.0962558	1	6	slr1117	6	29	11	170000000	870000000	4400000	14000000	9400000	25000000	2500000			5600000			160000000	28000000	57000000	46000000	18000000				16000000	44000000
psyne000472	slr1122	+	80938	81690	250	0.801429	0.0226689	1	6	slr1122	6	16	8		26000000	59000000	200000000										230000000	59000000	86000000	87000000				68000000	320000000
psyne000557	rhnB	+	95161	95808	215	0.906901	0.0375525	1	6	rhnB	6	1	1																					34000000
psyne000660	slr0723	+	109207	110313	368	0.986094	0.00709316	1	6	slr0723	9	19	7	43000000	33000000	26000000		11000000	38000000	48000000		33000000	110000000			120000000	81000000			90000000				17000000
psyne000662	sohA	+	110392	110724	110	0.580906	0.0319758	1	0	0	5	4	2																20000000	23000000
psyne000700	slr0730	+	114874	115272	132	0.567379	0.0881446	1	6	slr0730	3	10	3				460000000	1400000000	32000000		160000000	66000000				16000000
psyne000757	slr0734	+	122287	123405	372	0.990035	0.00678845	1	6	slr0734	4	5	3																	50000000				370000000	23000000
psyne000783	trpE	+	127150	128712	520	0.977322	0.00972971	1	6	lcl|BA000022.2_cds_BAA16689.1_54	16	75	21		3300000		25000000									460000000	200000000	840000000	760000000	83000000	660000000	64000000	310000000	330000000	400000000
psyne000799	Putative ORF	+	130879	130992	37	0.059477	0.0167275	0	0	0	0	1	0																			14000000
psyne000802	phoU	+	131116	131790	224	0.9758	0.0142563	1	6	phoU	8	15	7					5400000		7100000	14000000					6600000		20000000	7200000	4700000	20000000	13000000			250000000
psyne000827	infB	+	134437	137442	1001	0.898875	0.0166179	1	6	infB	17	456	67	380000000	1900000000	2600000000	200000000	260000000	460000000	160000000	580000000	430000000	760000000			190000000	1100000000	1100000000	180000000	830000000	560000000	550000000	560000000	950000000	1000000000		4100000
psyne000834	Putative ORF	+	138283	140535	750	0.921153	0.0244227	1	6	lcl|BA000022.2_cds_BAA16698.1_62	13	81	18	67000000	15000000	29000000	21000000					21000000	56000000			200000000	56000000	390000000	120000000	26000000	66000000	280000000	310000000	120000000	250000000
psyne000855	bcp	+	144061	144543	160	0.926606	0.0443227	1	6	bcp	1	15	6				5500000	600000000	1400000000									250000000	48000000		200000000				52000000
psyne000876	slr0245	+	146980	147894	304	0.963695	0.0104801	1	6	slr0245	3	6	5				43000000			26000000						10000000	13000000	41000000		27000000
psyne000922	slr0252	+	155473	156258	261	0.977927	0.00827869	1	6	slr0252	7	1	1															3500000
psyne000953	slr0254	+	160171	161058	295	0.963779	0.0153437	1	6	slr0254	4	1	1									18000000
psyne001005	slr1411	+	170482	171840	452	0.928001	0.0244476	1	6	slr1411	10	5	4													21000000				30000000	64000000
psyne001044	slr1413	+	178237	179682	481	0.916299	0.0122336	1	6	slr1413	5	20	3		97000000	110000000											53000000		57000000					16000000
psyne001045	slr1414	+	179716	181047	443	0.931535	0.0227636	1	6	slr1414	12	3	3							11000000							16000000								11000000
psyne001061	slr1417	+	183469	183849	126	0.937398	0.0197553	1	6	slr1417	3	2	1								3700000									23000000
psyne001104	slr1094	+	189895	190818	307	0.856408	0.0287895	1	6	slr1094	7	3	3													64000000			44000000						13000000
psyne001118	slr1095	+	192121	192783	220	0.91471	0.0337887	1	6	slr1095	3	8	7	13000000		21000000										11000000	15000000	36000000		30000000	30000000
psyne001151	ubiX	+	195685	196305	206	0.899668	0.0242037	1	6	ubiX	8	19	6							14000000						21000000	190000000	49000000	210000000		430000000	190000000	300000000	14000000	360000000
psyne001201	Putative ORF	+	204595	206397	600	0.965965	0.0114211	1	6	lcl|BA000022.2_cds_BAA18871.1_1655	11	171	29	1300000000	100000000	110000000	130000000	800000000	350000000	240000000	370000000	3900000000	1500000000			28000000	190000000	43000000	26000000	330000000	210000000	280000000	960000000	390000000	100000000
psyne001234	phb	+	210706	211629	307	0.910457	0.0363885	1	6	phb	9	123	17	200000000	250000000	180000000	31000000	12000000	160000000	1100000000	250000000	57000000	150000000					13000000			19000000		37000000		60000000
psyne001311	slr1110	+	223018	223596	192	0.882545	0.021335	1	6	slr1110	5	15	4														11000000			300000000	330000000	9400000		43000000
psyne001567	slr1794	+	262177	263265	362	0.94895	0.0168236	1	6	slr1794	8	77	16	480000000	170000000	14000000	20000000	1600000000	88000000				24000000			130000000	190000000	370000000	440000000	120000000	83000000	620000000	120000000	39000000	2500000000
psyne001624	pleD	+	271600	273357	585	0.812142	0.0550144	1	6	lcl|BA000022.2_cds_BAA10511.1_1328	10	1	1				13000000
psyne001657	slr1800	+	278422	279561	379	0.976155	0.0073	1	6	slr1800	11	38	13	7000000	9900000	97000000		5400000	1400000	11000000	1900000					12000000	250000000	120000000	88000000	220000000	52000000	110000000	92000000	79000000	120000000
psyne001674	icd	+	283060	284487	475	0.991702	0.00510821	1	6	icd	11	84	27								13000000					240000000	20000000	580000000	230000000	160000000	1600000000	730000000	1000000000	400000000	130000000
psyne001841	slr1303	+	306844	308076	410	0.815909	0.0570181	1	6	slr1303	9	13	7	12000000	60000000	26000000		54000000				68000000	16000000			18000000				32000000				8800000
psyne001848	slr1305	+	309649	312171	840	0.947725	0.0102934	1	6	slr1305	21	21	13	100000000	40000000		53000000		5500000	1100000			82000000			13000000	5200000						26000000	14000000	21000000
psyne001894	rpl28	+	318661	318897	78	0.72	0.0197966	1	6	rpl28	3	33	10													450000000	230000000	94000000	570000000	2600000000	29000000	9500000	32000000	6600000	94000000
psyne001897	slr0962	+	319096	320529	477	0.889378	0.0390342	1	6	slr0962	3	133	18	35000000	410000000	1600000000	430000000	640000000	2200000000	1100000000	170000000	560000000	86000000	2700000			180000000	58000000	42000000	7900000	80000000
psyne001956	slr0967	+	327100	327552	150	0.986878	0.00399294	1	6	slr0967	2	6	3								71000000					7200000		34000000					27000000
psyne001979	cbiH	+	331144	333027	627	0.918164	0.00482072	1	6	cbiH	16	11	8			5500000											16000000	49000000	49000000	22000000			29000000	96000000	60000000
psyne001980	slr0971	+	333130	334485	451	0.924186	0.00972248	1	6	slr0971	8	27	10	12000000	26000000	12000000	76000000	9000000		67000000	41000000	37000000	17000000					8400000	26000000		57000000	36000000			69000000
psyne002045	slr0977	+	349456	350298	280	0.870672	0.0342762	1	6	slr0977	3	2	2						5700000			5400000
psyne002055	slr0981	+	351538	352101	187	0.652865	0.0888082	1	6	slr0981	4	3	2		6900000												27000000
psyne002095	slr1610	+	355909	357210	433	0.894087	0.0115675	1	6	slr1610	6	22	4			18000000	44000000						24000000				9100000	220000000	130000000	16000000	4700000		23000000	590000000	71000000
psyne002099	slr1612	+	357685	358608	307	0.85566	0.00850053	1	6	slr1612	8	103	23	410000000	480000000	280000000	460000000	30000000	86000000	78000000	64000000	28000000	280000000			96000000	88000000	120000000	47000000	35000000	230000000	5200000		9000000	590000000
psyne002124	slr1617	+	362185	363420	411	0.640876	0.0989232	1	0	0	14	56	17		95000000	4300000			51000000	31000000	90000000	76000000	94000000			25000000	34000000	18000000	80000000	370000000	140000000	98000000	7800000	330000000	99000000
psyne002125	slr1618	+	363433	364218	261	0.657155	0.101413	1	0	0	4	41	10	23000000	3500000		270000000	110000000		62000000	270000000	340000000	190000000					120000000	250000000	81000000	47000000	140000000	340000000		5400000
psyne002130	Putative ORF	+	365077	365283	68	0.81	0.0337386	1	0	0	2	12	2	14000000		120000000	44000000											45000000
psyne002135	slr1063	+	365716	367785	689	0.658903	0.0835784	1	6	slr1063	12	17	7	11000000	150000000	32000000	430000000	4400000		78000000	11000000	40000000									31000000			25000000
psyne002136	rfbU	+	367807	368910	367	0.687261	0.100219	1	6	rfbU	10	29	10					210000000		36000000			230000000			55000000			240000000	190000000	60000000		290000000	170000000	36000000
psyne002147	slr1066	+	370285	371490	401	0.693389	0.0810785	1	6	slr1066	13	22	5	320000000	110000000		100000000	120000000	570000000	84000000	340000000	3600000	310000000							3200000				6200000
psyne002167	slr1070	+	373654	374511	285	0.695782	0.0621331	1	0	0	7	20	5	7600000	170000000	340000000	60000000	24000000				40000000	23000000			44000000	52000000	9300000
psyne002249	slr1081	+	384343	384975	210	0.848813	0.0285916	1	6	slr1081	5	1	1										60000000
psyne002352	slr0670	+	403552	404427	291	0.956856	0.0148643	1	6	slr0670	5	17	7			39000000	4200000										130000000			41000000	340000000	58000000	21000000	390000000	140000000
psyne002395	cysC	+	414871	415404	177	0.966827	0.0129944	1	6	cysC	6	58	16	580000000	240000000		330000000	230000000	12000000	730000000	1000000000	58000000	460000000			130000000	33000000	270000000	540000000		1200000000	890000000	240000000	66000000	22000000
psyne002401	slr0678	+	416356	417165	269	0.915285	0.00950176	1	6	slr0678	3	20	4		380000000	490000000	82000000	50000000	98000000	87000000						6600000	110000000			110000000	110000000	27000000
psyne002409	Putative ORF	+	417886	418011	41	0.000857143	0.00114286	0	0	0	1	2	1																					29000000
psyne002424	slr0681	+	418963	420264	433	0.915783	0.0372206	1	6	slr0681	2	2	2				26000000			14000000
psyne002426	hisD	+	420493	421731	412	0.921955	0.0157948	1	6	hisD	8	10	5									56000000	11000000				24000000						59000000	210000000
psyne002484	Putative ORF	+	431350	432795	481	0.976756	0.020301	1	6	lcl|BA000022.2_cds_BAA10511.1_1328	7	4	1					74000000	23000000											47000000	150000000
psyne002501	slr0688	+	436234	437265	343	0.96503	0.010398	1	6	slr0688	10	5	4	17000000	28000000				8300000
psyne002560	slr0695	+	446230	446751	173	0.956912	0.0251908	1	6	slr0695	4	40	13	110000000	40000000	6700000	25000000				2600000000	3100000000	540000000			24000000	13000000	23000000				150000000	47000000	210000000
psyne002604	slr1595	+	453148	454446	432	0.843877	0.032197	1	6	slr1595	6	1	1					25000000
psyne002701	slr1600	+	466588	467037	149	0.975479	0.02329	1	6	slr1600	3	47	6	45000000	18000000		180000000	15000000		260000000	79000000	21000000	33000000					29000000	19000000		33000000	650000000	72000000	28000000	56000000
psyne002846	mcpA	+	492094	494739	881	0.950804	0.0103606	1	6	mcpA	17	121	28	640000000	41000000	370000000	260000000	520000000	70000000	410000000	740000000	2300000000	580000000			15000000	220000000	73000000	140000000	86000000	46000000	79000000	120000000	120000000	350000000
psyne002853	pleD	+	496432	497844	470	0.919584	0.017384	1	6	pleD	11	5	4																53000000			27000000	31000000
psyne002856	slr1048	+	498070	501096	1008	0.937235	0.0140427	1	6	slr1048	24	44	24	8900000				150000000	95000000	49000000	47000000	24000000				25000000		50000000	48000000	32000000	51000000	19000000	19000000	26000000	29000000
psyne002863	rps32	+	502042	502215	57	0.606235	0.108271	1	6	rps32	0	2	1																			1300000000
psyne002981	Putative ORF	+	517576	517641	21	0.00110794	0.00171518	0	0	0	1	1	1										3200000
psyne003068	Putative ORF	+	529021	529092	23	0	0	0	0	0	2	9	1							280000000		310000000
psyne003079	gpsA	+	529696	530688	330	0.913891	0.0265063	1	6	gpsA	9	45	13				9300000			3800000						150000000	16000000	160000000	61000000	260000000	620000000	490000000	64000000	52000000	1300000000
psyne003092	slr1759	+	533086	537474	1462	0.967932	0.0128773	1	6	slr1759	28	3	3				53000000						19000000
psyne003123	capA	+	542803	543342	179	0.685226	0.0865114	1	0	0	2	10	6														100000000	72000000	29000000		12000000	30000000	46000000	86000000
psyne003141	ssr2962	+	545029	545253	74	0.86433	0.196121	1	6	ssr2962	0	1	1
psyne003161	slr1768	+	548236	549132	298	0.954472	0.0436496	1	0	0	8	19	8	60000000	300000000	160000000		6400000		29000000	26000000		65000000			22000000	7100000							16000000	21000000
psyne003210	slr1847	+	555262	555606	114	0.960882	0.0214306	1	6	slr1847	6	16	4	40000000		46000000	49000000			29000000			6700000				300000000	370000000	370000000		460000000	40000000		200000000	26000000
psyne003295	ycf23	+	566059	566805	248	0.919578	0.0216111	1	6	ycf23	7	36	8						660000000	130000000	18000000	5000000							510000000	180000000	140000000	96000000	41000000		150000000
psyne003327	psbE	+	570658	570903	81	0.779009	0.183968	1	6	psbE	1	44	1			3900000000	12000000000	2000000	960000000	190000000	100000000	16000000						210000000	13000000
psyne003329	psbF	+	570940	571074	44	0.7	0.119646	1	6	psbF	1	7	1					52000000	36000000												350000000
psyne003330	psbL	+	571084	571203	39	0.7	0.0874476	1	0	0	0	4	2		46000000							61000000	13000000
psyne003400	divK	+	579646	580194	182	0.935661	0.018222	1	6	divK	8	3	1								27000000										71000000	160000000
psyne003401	slr2042	+	580228	581055	275	0.932886	0.0353838	1	6	slr2042	3	2	1			380000000
psyne003439	slr2044	+	584656	585543	295	0.968424	0.0122929	1	6	slr2044	1	2	1						19000000	9500000
psyne003464	phoH	+	593257	594243	328	0.942151	0.0102988	1	6	phoH	8	5	3			28000000					3700000							41000000	31000000			22000000
psyne003466	slr2048	+	594421	595650	409	0.974445	0.0124891	1	6	slr2048	9	8	5				14000000											160000000		17000000	36000000			65000000	86000000
psyne003489	slr2053	+	599062	599913	283	0.966758	0.0193461	1	6	slr2053	3	6	4			2900000										31000000		28000000				29000000			87000000
psyne003577	slr1909	+	613102	613743	213	0.979121	0.011727	1	6	slr1909	3	21	6					17000000		120000000	76000000						45000000	650000000			390000000	220000000	46000000	50000000	79000000
psyne003606	slr1916	+	619618	620469	283	0.967957	0.00793744	1	6	slr1916	5	7	3	8900000					5600000							24000000	33000000								68000000
psyne003609	slr1917	+	620560	621468	302	0.880637	0.0191988	1	6	slr1917	5	1	1									4100000
psyne003652	slr1920	+	629398	630504	368	0.927934	0.018905	1	0	0	6	3	1										16000000											8200000
psyne003747	Putative ORF	+	643933	644160	75	0.00469841	0.00522302	0	3	0	3	2	1					72000000	35000000
psyne003760	slr1028	+	646111	658047	3978	0.66675	0.0643478	1	6	slr1028	27	27	17	17000000		76000000	18000000		29000000							22000000	33000000	75000000	32000000		22000000	47000000	38000000	70000000	360000000
psyne003781	slr1032	+	660772	661125	117	0.794789	0.0971073	1	0	0	5	8	3					11000000	28000000								3700000	37000000			9400000	5400000
psyne003835	slr1037	+	667447	667842	131	0.951037	0.0215388	1	6	slr1037	2	2	1															47000000
psyne003910	slr1383	+	679690	680178	162	0.661507	0.0998823	1	6	slr1383	2	4	1									3300000	4500000									90000000		6900000
psyne004103	slr1398	+	709045	709797	250	0.563843	0.0857384	1	0	0	9	6	6						4000000								15000000	22000000					15000000	2800000
psyne004168	ssr2843	+	721402	721692	96	0.757554	0.0546648	1	6	ssr2843	3	1	1													4400000
psyne004235	aspA	+	732418	733284	288	0.963726	0.0229523	1	6	aspA	7	1	1		10000000
psyne004245	ssr2857	+	734665	734859	64	0.53	0.10587	1	6	ssr2857	2	8	2									7600000											110000000	27000000	36000000
psyne004259	Putative ORF	+	736183	736344	53	0.0131661	0.0104953	0	0	0	1	2	1		15000000																				4400000
psyne004321	slr2005	+	745339	746124	261	0.951833	0.0107339	1	6	slr2005	10	69	13						40000000	3500000	12000000	5700000				630000000	930000000	430000000	330000000	880000000	2300000000	270000000	110000000	1100000000	1200000000		31000000
psyne004363	slr2011	+	751936	752535	199	0.805318	0.0432099	1	6	slr2011	1	4	2	40000000									57000000												24000000
psyne004376	slr2013	+	753427	754734	435	0.954104	0.0206586	1	6	slr2013	16	10	6	62000000		9500000	32000000						26000000				4500000								14000000
psyne004446	slr2019	+	761482	763263	593	0.934098	0.017344	1	6	slr2019	15	28	11	170000000	220000000	320000000	63000000	66000000	34000000	23000000	150000000	27000000	640000000											19000000
psyne004470	slr2024	+	767890	768432	180	0.969712	0.0157589	1	6	slr2024	5	20	8	3500000						44000000	56000000	91000000	21000000			73000000	62000000	64000000	26000000		100000000	75000000
psyne004472	slr2025	+	768499	768960	153	0.937138	0.0171399	1	6	slr2025	2	142	5	4600000000	1200000000	410000000	38000000	19000000	5900000		20000000	11000000	2200000000			490000000	560000000	21000000	18000000	18000000	16000000	650000000	56000000	490000000	3200000000		28000000
psyne004595	argH	+	783379	784764	461	0.967457	0.0150355	1	6	argH	8	51	15		14000000											340000000	330000000	5500000	150000000	91000000	730000000	100000000	440000000	150000000	1600000000
psyne004643	ctaD	+	791806	793461	551	0.941191	0.0292105	1	6	ctaD	3	11	2						3500000000	2900000000	260000000	65000000									220000000
psyne004652	trxA	+	794350	794691	113	0.834376	0.0449118	1	6	trxA	3	13	4													11000000	530000000	300000000		49000000	35000000		230000000	49000000	220000000
psyne004653	slr1140	+	794764	795900	378	0.975821	0.0101304	1	0	0	11	85	19	46000000	73000000		36000000	120000000	57000000							800000000	88000000	360000000	640000000	550000000	430000000	290000000	2200000000	1100000000	580000000
psyne004686	slr1142	+	801643	802152	169	0.69265	0.0915081	1	6	slr1142	6	7	4			8700000					11000000	9600000					13000000			8000000		14000000
psyne004687	slr1143	+	802207	803238	343	0.955441	0.0188068	1	6	slr1143	11	13	7	42000000		15000000							4600000			100000000	54000000		230000000						350000000
psyne004745	slr1148	+	813004	813594	196	0.585504	0.096412	1	0	0	7	1	1			12000000
psyne004747	slr1149	+	813799	815604	601	0.964284	0.019131	1	6	slr1149	13	13	5	120000000	120000000	24000000	150000000	16000000												11000000
psyne004921	slr1895	+	844180	845394	404	0.715403	0.0824002	1	0	0	6	3	3										46000000										6700000		8400000
psyne004924	slr1896	+	845449	845874	141	0.767872	0.0450587	1	6	slr1896	2	1	1																		8100000
psyne004934	argB	+	848074	848967	297	0.976894	0.0109044	1	6	argB	9	98	19	610000000	360000000	64000000	15000000	1400000000	420000000	46000000	7700000	13000000	350000000			120000000	440000000	75000000	60000000	85000000	260000000	11000000		190000000	48000000
psyne004947	slr1900	+	849802	850545	247	0.98163	0.0114721	1	6	slr1900	7	76	15	8800000	35000000	9400000		150000000	44000000		14000000					540000000	2700000000	930000000	74000000	3400000000	260000000	280000000	130000000	140000000	1400000000		12000000
psyne005083	slr1194	+	874693	875361	222	0.988558	0.00384798	1	6	slr1194	9	19	6					160000000	57000000									64000000	240000000	300000000	57000000	19000000
psyne005086	slr1195	+	875515	875979	154	0.976184	0.00917638	1	6	slr1195	1	13	3		39000000			57000000	7800000									29000000	610000000	230000000	30000000
psyne005110	mutL	+	880078	881838	586	0.929271	0.0295095	1	6	mutL	12	6	3								20000000	34000000					4400000					11000000
psyne005138	slr1205	+	887590	888084	164	0.830007	0.0361993	1	6	slr1205	4	156	5	120000000	590000000	480000000	170000000	160000000	81000000		68000000	160000000	84000000			150000000	390000000	120000000	480000000	81000000	25000000		130000000	81000000	420000000
psyne005142	slr1206	+	888271	888993	240	0.918459	0.0284637	1	6	slr1206	5	15	3			48000000	180000000	140000000	51000000							920000	81000000		22000000	12000000					40000000
psyne005290	slr2071	+	907990	908313	107	0.875672	0.0962423	1	0	0	3	4	2			3900000											34000000	89000000	16000000
psyne005345	groES	+	915304	915624	106	0.806138	0.0698264	1	6	groES	4	147	9	49000000		800000000	240000000	240000000	57000000	330000000	69000000	1200000000	180000000			300000000	14000000000	5000000000	4900000000	3400000000	1200000000	1000000000	9200000000	5200000000	10000000000
psyne005346	groEL	+	915721	917346	541	0.976493	0.0107767	1	6	groEL	16	988	67	430000000	650000000	510000000	360000000	510000000	640000000	1200000000	1200000000	1200000000	530000000			1800000000	8400000000	6300000000	11000000000	8900000000	16000000000	20000000000	3600000000	8500000000	7600000000		5800000
psyne005459	Putative ORF	+	931639	931959	106	0.57263	0.15535	1	6	lcl|BA000022.2_cds_BAA18550.1_1031	1	28	3					290000000	150000000	9500000	4100000	89000000	61000000					850000000	560000000	4400000000	160000000		8400000	9900000
psyne005461	slr1829	+	932065	933063	332	0.98048	0.0187259	1	0	0	7	1	1			4700000
psyne005462	phbC	+	933157	934293	378	0.970708	0.018643	1	6	phbC	6	13	3			1000000000	230000000	8700000									11000000				68000000
psyne005520	psaA	+	941686	943941	751	0.734271	0.0710166	1	6	psaA	8	430	30	8700000000	14000000000	3700000000	10000000000	62000000000	27000000000	5800000000	5300000000	9000000000	1500000000	2600000		800000000	420000000	63000000	170000000	1400000000	200000000	250000000	240000000	200000000	890000000
psyne005601	slr1837	+	953752	954456	234	0.993446	0.00764137	1	6	slr1837	5	7	4			21000000										24000000					55000000	79000000			110000000
psyne005616	Putative ORF	+	956275	956613	112	0.925268	0.0148731	1	6	lcl|BA000022.2_cds_BAA17446.1_454	3	54	7	300000000	76000000				200000000		4900000	160000000	140000000			390000000	130000000	150000000	120000000	1100000000	1800000000	53000000	1800000000	910000000	160000000
psyne005669	zwf	+	961201	962730	509	0.952171	0.0138073	1	6	zwf	15	122	32	89000000		33000000	20000000			71000000	230000000	60000000	27000000			230000000	190000000	630000000	180000000	140000000	420000000	770000000	300000000	1400000000	1800000000		3100000
psyne005749	slr1540	+	977932	978867	311	0.975879	0.00676203	1	6	slr1540	8	94	25		35000000	54000000			35000000	37000000	59000000	47000000	15000000			180000000	160000000	740000000	360000000	26000000	740000000	850000000	1600000000	820000000	45000000
psyne005854	lysS	+	995275	996807	510	0.982602	0.00958263	1	6	lysS	9	33	15				54000000	36000000								28000000	250000000	370000000	480000000	77000000	7800000	28000000	23000000	66000000	300000000
psyne005990	slr1752	+	1016830	1017495	221	0.973196	0.00651783	1	6	slr1752	3	5	3		36000000		48000000										160000000		56000000		120000000
psyne006005	ureE	+	1019155	1019583	142	0.916495	0.0179775	1	6	ureE	2	8	5	36000000									130000000									27000000	110000000	21000000	31000000
psyne006059	malK	+	1026493	1027737	414	0.956244	0.0245887	1	6	malK	7	19	10		11000000	15000000				140000000		73000000	23000000			15000000						48000000	14000000	19000000	77000000
psyne006072	purC	+	1030195	1030989	264	0.946563	0.0242068	1	6	purC	11	51	11			13000000	26000000	2600000000	2500000000	400000000	91000000	24000000	45000000			26000000	52000000	200000000	440000000	450000000		37000000	180000000	140000000	8300000
psyne006136	ssr2047	+	1040092	1040355	87	0.699295	0.160218	1	6	ssr2047	4	1	1
psyne006148	slr1234	+	1042609	1042953	114	0.912222	0.0298486	1	6	slr1234	2	1	1																		160000000
psyne006152	slr1236	+	1043917	1044450	177	0.916373	0.0270415	1	6	slr1236	5	1	1																				20000000
psyne006201	gshB	+	1051159	1052121	320	0.974071	0.011098	1	6	gshB	10	37	9					27000000		15000000						110000000	430000000	87000000	450000000	300000000	150000000	97000000	2600000
psyne006214	pntA	+	1053955	1055547	530	0.938631	0.0109325	1	6	pntA	14	94	20	56000000	180000000	1500000000	220000000	180000000	460000000	480000000	120000000	32000000	140000000				33000000	24000000	60000000		36000000		23000000		15000000
psyne006228	pntB	+	1056985	1058427	480	0.953178	0.0328861	1	6	pntB	5	26	7	180000000	47000000	53000000			2900000	5500000	12000000	460000000	910000000			17000000							8300000	51000000
psyne006239	slr1438	+	1061242	1062111	289	0.930783	0.0565716	1	6	slr1438	5	37	8		39000000	130000000										300000000	1000000000	100000000	27000000	1300000000	97000000				1600000000
psyne006350	pknA	+	1078657	1080501	614	0.932215	0.0336926	1	6	lcl|BA000022.2_cds_BAA17509.1_487	7	8	2				230000000	16000000			14000000
psyne006415	cscK	+	1089400	1090323	307	0.989534	0.00913515	1	6	cscK	8	10	4	5100000								7300000				23000000							4900000		170000000
psyne006425	slr1450	+	1091317	1091631	104	0.640415	0.124912	1	0	0	1	2	1					54000000	15000000
psyne006465	rps1	+	1097077	1098063	328	0.993909	0.00294043	1	6	rps1	10	307	30	770000000	110000000	1500000000	320000000	220000000	22000000	360000000	160000000	360000000	230000000			1100000000	4100000000	2300000000	2200000000	1500000000	1700000000	700000000	2800000000	900000000	4700000000		1900000
psyne006511	slr1363	+	1105666	1107168	500	0.952175	0.0167808	1	6	slr1363	17	42	14	23000000	450000000	120000000	18000000		69000000	10000000	70000000	28000000				26000000		38000000	14000000	47000000	53000000	17000000	45000000		28000000
psyne006599	cbiT	+	1119817	1120509	230	0.967607	0.0176125	1	6	cbiT	5	10	5								20000000					170000000	7700000		11000000			130000000		76000000
psyne006748	gcvH	+	1138210	1138608	132	0.975049	0.0102169	1	6	gcvH	3	47	5				49000000				73000000	11000000	15000000				350000000	210000000		19000000		580000000	150000000	63000000
psyne006750	slr0880	+	1138702	1140474	590	0.977184	0.013805	1	6	slr0880	8	14	6								270000000	41000000							60000000	22000000	16000000		52000000	19000000	30000000
psyne006798	slr0885	+	1148722	1149297	191	0.95005	0.0154154	1	6	slr0885	2	3	3																		8200000	80000000		9700000
psyne006856	slr0889	+	1154857	1156083	408	0.981512	0.014483	1	6	slr0889	12	1	1															24000000
psyne006960	slr1403	+	1170571	1179621	3016	0.761421	0.0573777	1	6	slr1403	19	50	20	120000000	56000000	18000000		7300000	12000000	43000000	16000000	60000000	17000000			51000000	8700000	40000000	57000000	16000000	75000000	61000000	32000000	31000000	23000000
psyne006972	Putative ORF	+	1180981	1181067	28	0.0208302	0.00746079	0	0	0	0	3	1																				18000000	37000000	2600000
psyne006981	slr1407	+	1181716	1182585	289	0.84725	0.0481674	1	0	0	6	22	8													96000000	9900000		24000000	330000000	630000000		54000000	260000000	97000000
psyne006989	slr1410	+	1183660	1184664	334	0.969715	0.0173833	1	6	slr1410	9	40	10													280000000	26000000	98000000	690000000	1600000000	2100000000	260000000	23000000	14000000	14000000
psyne007038	slr1853	+	1191445	1191786	113	0.963854	0.0250364	1	0	0	5	19	4	250000000	180000000			170000000				96000000	350000000			390000000	32000000	13000000	24000000				260000000	1200000000	2000000000
psyne007039	slr1854	+	1191856	1192452	198	0.971285	0.0113166	1	0	0	3	150	9			6300000		16000000	11000000							510000000	110000000	400000000	89000000	2700000000	1900000000	640000000	99000000	10000000	560000000
psyne007075	slr1859	+	1196836	1197162	108	0.921353	0.0387648	1	0	0	3	42	7															680000000	1600000000	540000000	26000000	8700000	5200000
psyne007076	ICFG	+	1197262	1199166	634	0.909292	0.0511273	1	6	ICFG	11	5	5				42000000		2800000		7800000
psyne007117	slr1865	+	1204147	1205538	463	0.924906	0.016205	1	6	slr1865	9	3	3																			5400000			9400000
psyne007175	slr1870	+	1214188	1214937	249	0.968759	0.00739614	1	6	slr1870	4	2	2															30000000
psyne007264	hpcE	+	1228183	1229067	294	0.957593	0.0109934	1	6	hpcE	2	40	9			37000000	21000000					23000000					130000000	1300000000	380000000	69000000	220000000	1000000000	360000000
psyne007321	slr1880	+	1236316	1237449	377	0.963387	0.0126465	1	6	slr1880	10	29	8		110000000	43000000		120000000	11000000	21000000			150000000			65000000	75000000	23000000	110000000		69000000	26000000		22000000
psyne007342	livF	+	1239490	1240212	240	0.990429	0.00453186	1	6	livF	8	17	5	16000000	41000000	60000000		11000000		6100000						27000000	43000000
psyne007550	slr2144	+	1273408	1274313	301	0.937613	0.0253363	1	6	slr2144	6	40	9							4900000						26000000	48000000	1500000000	260000000	60000000	540000000	13000000		180000000	5900000000
psyne007682	slr1811	+	1290478	1290957	159	0.774315	0.0840304	1	6	slr1811	5	2	2																	21000000		5700000
psyne007698	slr1814	+	1292215	1292679	154	0.859926	0.0288249	1	6	slr1814	0	1	1																		60000000
psyne007773	slr1820	+	1304971	1306443	490	0.769913	0.067917	1	6	slr1820	5	3	3					97000000		35000000
psyne007798	nth	+	1310542	1311234	230	0.953894	0.0164742	1	6	nth	5	4	3							11000000											19000000				8200000
psyne007845	opcA	+	1316188	1317654	488	0.930965	0.0211038	1	6	opcA	13	92	14		820000000	22000000	890000000	740000000	1300000000	75000000	440000000	96000000	11000000			140000000	140000000	69000000	1100000000	1700000000	70000000	140000000	1100000000	390000000	180000000
psyne007846	slr1735	+	1317712	1318470	252	0.956063	0.0185713	1	6	slr1735	8	21	8		48000000	13000000	41000000	85000000		13000000		9700000				32000000	20000000		140000000	19000000	45000000				44000000
psyne007904	slr1739	+	1326880	1327248	122	0.915996	0.0233368	1	6	slr1739	4	8	3			790000000					67000000	13000000								12000000		27000000
psyne007927	Putative ORF	+	1330888	1332144	418	0.974344	0.00532955	1	6	lcl|BA000022.2_cds_BAA17783.1_625	10	41	9	500000000	880000000	28000000	180000000	13000000			350000000	69000000				220000000		82000000	170000000	160000000	37000000	300000000	25000000	170000000	210000000
psyne007951	slr1747	+	1335571	1336980	469	0.965035	0.016719	1	6	slr1747	9	2	1							22000000
psyne007956	ndh	+	1337299	1338636	445	0.947642	0.0242259	1	6	ndh	7	10	6			20000000	40000000	240000000	89000000	7400000		37000000
psyne007957	slr0852	+	1338727	1339155	142	0.941668	0.0301107	1	0	0	1	6	4		7900000					15000000									540000000	72000000	130000000
psyne007995	Putative ORF	+	1346197	1346556	119	0.508675	0.0535781	1	6	lcl|BA000022.2_cds_BAA18286.1_885	0	2	1
psyne008094	slr0865	+	1362247	1363272	341	0.979202	0.0168771	1	6	slr0865	7	12	6		68000000						16000000	18000000	42000000			21000000		20000000				21000000	50000000	15000000
psyne008109	slr0867	+	1365571	1366215	214	0.733542	0.0687229	1	0	0	3	2	1																14000000	6900000
psyne008143	Putative ORF	+	1371277	1371354	25	0	0	0	0	0	1	2	1																27000000	230000000
psyne008174	slr1243	+	1375351	1378545	1064	0.658867	0.0581657	1	0	0	37	18	12	24000000		21000000	7300000		120000000	29000000			12000000				2700000		17000000				8400000	27000000	6300000
psyne008297	ssr2087	+	1395817	1396176	119	0.823638	0.0887732	1	6	ssr2087	1	1	1			1600000
psyne008346	slr1259	+	1404085	1404783	232	0.939429	0.00744556	1	6	slr1259	3	34	10						50000000	25000000						29000000	84000000	490000000	95000000	190000000	61000000	180000000	110000000	590000000	83000000
psyne008354	slr1263	+	1407013	1408455	480	0.880093	0.0297449	1	6	slr1263	7	51	14	100000000	13000000		30000000	15000000	5500000		15000000	19000000	20000000			57000000		10000000	120000000	350000000	160000000	260000000	130000000	100000000	190000000
psyne008394	topA	+	1414126	1416822	898	0.952328	0.0106488	1	6	topA	26	329	63	370000000	50000000	510000000	75000000	14000000	110000000	32000000	96000000	80000000	120000000			660000000	1200000000	1400000000	190000000	1000000000	1600000000	830000000	1200000000	1500000000	890000000
psyne008485	apcA	+	1430419	1430904	161	0.947714	0.0214202	1	6	apcA	7	612	20	1000000000	320000000	9200000000	910000000	110000000	29000000	15000000	13000000	110000000	6200000000			10000000000	28000000000	25000000000	2400000000	420000000	370000000	5200000000	15000000000	36000000000	25000000000		640000000
psyne008506	cyaA	+	1435645	1436658	337	0.970444	0.00999849	1	6	cyaA	8	16	6				46000000	13000000		19000000	78000000		31000000			96000000		43000000	79000000		23000000	22000000	52000000		27000000
psyne008509	thl	+	1437190	1438602	470	0.96295	0.0165933	1	6	thl	13	102	17				50000000	120000000	49000000	66000000	170000000	7600000				45000000	15000000	520000000	300000000	110000000	880000000	580000000	560000000	130000000	49000000
psyne008557	slr1999	+	1445425	1445835	136	0.660218	0.0731767	1	6	slr1999	1	5	1						35000000											42000000	30000000
psyne008613	slr1712	+	1454896	1455708	270	0.863149	0.0377101	1	6	slr1712	2	7	2															39000000		69000000
psyne008696	slr1717	+	1468153	1468959	268	0.953274	0.0253933	1	6	slr1717	7	20	11	130000000				8200000	81000000				13000000			100000000	120000000	180000000		58000000	230000000	32000000	42000000
psyne008710	slr1718	+	1470610	1471335	241	0.965718	0.0114174	1	6	slr1718	6	31	9							26000000						73000000	52000000	69000000	15000000			310000000	670000000	350000000	91000000
psyne008712	drgA	+	1471414	1472019	201	0.911208	0.0393197	1	6	drgA	3	24	8			11000000	15000000					34000000	10000000				150000000	56000000	25000000	81000000	22000000		2500000000	480000000
psyne008713	aspS	+	1472134	1473948	604	0.982034	0.0102963	1	6	aspS	14	188	39	190000000	95000000	48000000	190000000	100000000	340000000	290000000	24000000	7300000	380000000			630000000	170000000	630000000	1100000000	1700000000	2700000000	550000000	860000000	2000000000	3400000000		3700000
psyne009016	slr0264	+	1512016	1513125	369	0.940082	0.0227509	1	6	slr0264	4	6	2			28000000	6800000			32000000	67000000											4500000
psyne009024	Putative ORF	+	1514569	1514784	71	0.0235778	0.0117327	0	3	0	3	1	1																7700000
psyne009059	slr0267	+	1519114	1519953	279	0.972608	0.00808399	1	6	slr0267	6	4	3																18000000				4100000		25000000
psyne009096	slr0273	+	1526224	1527174	316	0.836984	0.0509802	1	0	0	7	1	1						15000000
psyne009205	slr2079	+	1537828	1538811	327	0.882716	0.0316266	1	6	slr2079	6	19	3					11000000				200000000	700000000				29000000	99000000	16000000	46000000			140000000	290000000
psyne009210	slr2080	+	1539145	1539597	150	0.568941	0.0825543	1	6	slr2080	9	10	3		4400000			7700000								27000000			17000000	16000000
psyne009234	slr2084	+	1543036	1543701	221	0.884686	0.0480396	1	6	slr2084	4	11	3								8100000	120000000	38000000										140000000	45000000
psyne009246	ycf44	+	1547098	1548558	486	0.911905	0.024932	1	6	ycf44	12	9	7		80000000		55000000		57000000	6400000	220000000	94000000										120000000
psyne009367	slr2098	+	1563115	1566900	1261	0.958275	0.0143876	1	6	slr2098	22	8	4		24000000	33000000	9400000		32000000			25000000
psyne009385	slr2100	+	1568311	1569423	370	0.973765	0.00424137	1	6	slr2100	9	18	8	29000000	9300000	2900000	160000000	26000000								53000000			36000000	17000000				86000000	37000000
psyne009409	slr2103	+	1571731	1572615	294	0.933776	0.0323114	1	6	slr2103	2	3	1									17000000	63000000											5800000
psyne009443	Putative ORF	+	1576090	1576272	60	0.173648	0.0655082	0	0	0	3	1	1							1200000
psyne009448	slr2105	+	1576765	1578552	595	0.95445	0.00836997	1	6	slr2105	7	13	4					47000000	210000000									130000000	28000000	2500000
psyne009522	slr1506	+	1590496	1592364	622	0.971527	0.0161629	1	6	slr1506	8	22	12	120000000	24000000						74000000		540000000			110000000	33000000	55000000	5200000				120000000	70000000	55000000
psyne009568	fabH	+	1597936	1598928	330	0.936626	0.0423451	1	6	fabH	7	31	13	9100000	57000000	80000000		17000000	19000000		62000000	30000000				170000000	360000000	210000000	69000000	300000000	140000000		26000000	290000000	160000000
psyne009589	slr1513	+	1601869	1602201	110	0.633551	0.085224	1	6	slr1513	5	64	9	710000000	46000000	440000000	60000000	92000000	25000000	78000000	46000000	4100000	87000000					86000000	970000000	280000000	700000000	99000000			74000000
psyne009617	sodB	+	1607353	1607952	199	0.946838	0.0370586	1	6	sodB	1	80	5													590000000	1900000000	250000000	54000000	20000000	170000000	23000000	11000000	17000000			19000000
psyne009619	leuB	+	1608232	1609320	362	0.96093	0.0301212	1	6	leuB	8	47	14								110000000	24000000				220000000	110000000	160000000	250000000	400000000	160000000	620000000	500000000	62000000	38000000
psyne009641	slr1520	+	1611514	1612629	371	0.896778	0.0317983	1	6	slr1520	7	2	2																						20000000
psyne009709	kpsM	+	1620973	1621881	302	0.703714	0.100996	1	6	kpsM	7	1	1						17000000
psyne009795	slr2119	+	1632538	1633374	278	0.71319	0.0629647	1	0	0	8	5	3	48000000	55000000				8900000							25000000				14000000
psyne009813	slr2124	+	1636705	1637454	249	0.893795	0.0163735	1	6	slr2124	5	29	7							130000000	480000000					11000000	14000000	220000000	21000000	87000000	410000000	92000000	6200000	3000000
psyne009814	slr2125	+	1637476	1638270	264	0.61393	0.118174	1	6	slr2125	8	18	6	8900000	120000000					2000000	22000000	14000000										35000000	17000000	8000000
psyne009906	slr1322	+	1650889	1652358	489	0.98827	0.00646117	1	6	slr1322	10	106	23	11000000	100000000	420000000		14000000	150000000	130000000	22000000	180000000	36000000			910000000	170000000	3100000000	720000000	260000000	2900000000	96000000	1400000000	660000000	1300000000
psyne009932	spoT	+	1656043	1658325	760	0.93182	0.0162553	1	6	spoT	19	18	13					14000000	12000000				28000000			27000000	15000000		32000000		17000000		32000000	65000000
psyne009947	ssr2201	+	1660069	1660287	72	0.571634	0.16161	1	0	0	3	1	1																			16000000
psyne010022	fabF	+	1670617	1671864	415	0.897732	0.0145039	1	6	fabF	7	2	2													17000000						26000000
psyne010109	slr0806	+	1685899	1687218	439	0.965851	0.0156686	1	6	slr0806	11	44	16									15000000	3200000			160000000	87000000	82000000		450000000	54000000	170000000	940000000	380000000	81000000
psyne010121	slr0808	+	1689313	1689870	185	0.942814	0.0272131	1	6	slr0808	3	7	4				15000000					970000					7900000	130000000		49000000			54000000
psyne010182	slr0813	+	1698811	1699980	389	0.929191	0.0277218	1	0	0	7	2	2								23000000		31000000
psyne010242	ssr1391	+	1708873	1709154	93	0.79291	0.113567	1	6	ssr1391	3	1	1																	36000000
psyne010269	slr0821	+	1712080	1712409	109	0.583157	0.0507685	1	6	slr0821	4	38	7	510000000	5500000								49000000			65000000	24000000	1800000					1700000	94000000	2000000000
psyne010275	slr0822	+	1713409	1716270	953	0.959985	0.0134914	1	6	slr0822	19	8	7	16000000	1900000	22000000		12000000			63000000						7500000
psyne010276	ycf3	+	1716379	1716900	173	0.969047	0.00920438	1	6	ycf3	5	15	6						23000000	120000000									120000000	140000000	95000000	25000000	95000000	78000000	33000000
psyne010339	slr1340	+	1727770	1728306	178	0.764224	0.0549495	1	6	slr1340	3	8	5			28000000	23000000			4300000			46000000					77000000		29000000		82000000
psyne010459	Putative ORF	+	1742434	1743369	311	0.956047	0.0226792	1	6	lcl|BA000022.2_cds_BAA18166.1_829	6	20	5	91000000	170000000			40000000	270000000							31000000	57000000			47000000					160000000
psyne010465	pgi	+	1744498	1746093	531	0.975847	0.0123956	1	6	pgi	15	88	28	66000000								1700000	8300000			2600000000	940000000	330000000	560000000	1400000000	270000000	100000000	1300000000	790000000	3400000000
psyne010521	slr1958	+	1755982	1756584	200	0.988205	0.00432963	1	0	0	6	14	6				37000000	460000000									22000000		210000000	270000000			560000000	300000000
psyne010652	slr1968	+	1773346	1776150	934	0.968988	0.0161801	1	6	slr1968	27	19	10					240000000			2700000	2900000	10000000				40000000	20000000	59000000			13000000		26000000	27000000
psyne010663	slr1969	+	1777687	1779981	764	0.918986	0.0299964	1	6	slr1969	8	6	2				83000000	560000000		2400000									61000000						130000000
psyne010673	slr1971	+	1781209	1782060	283	0.951563	0.0150243	1	6	slr1971	5	19	6				150000000	20000000	14000000	300000000	110000000	30000000							42000000	45000000		57000000	41000000	17000000
psyne010686	slr1972	+	1783765	1784934	389	0.956036	0.014315	1	6	slr1972	2	12	5				20000000	71000000	110000000	3500000	170000000	170000000										26000000
psyne010713	slr1974	+	1788550	1789908	452	0.989603	0.00536761	1	6	slr1974	10	116	23	5600000	31000000	69000000	44000000	830000000	220000000	270000000	84000000	84000000	25000000			88000000	180000000	43000000	200000000	77000000	550000000	610000000	470000000	75000000	190000000
psyne010768	slr1977	+	1798804	1799538	244	0.915082	0.0397548	1	6	slr1977	2	11	5				23000000	99000000											17000000				22000000	14000000
psyne010869	slr1983	+	1811746	1813557	603	0.920403	0.0215437	1	6	slr1983	8	15	10				79000000			33000000		6500000					83000000	170000000		44000000		93000000	14000000		27000000
psyne010877	Putative ORF	+	1815454	1816371	305	0.985145	0.00499756	1	6	lcl|BA000022.2_cds_BAA18228.1_857	11	110	22	49000000	190000000		38000000	660000000	210000000	84000000	36000000	96000000	46000000			650000000	250000000	110000000	290000000	87000000	360000000	460000000	800000000	120000000	260000000
psyne010955	slr1467	+	1825558	1826226	222	0.96091	0.0125965	1	6	slr1467	3	2	1														30000000
psyne010960	rpl34	+	1826764	1826901	45	0.73	0.104426	1	6	rpl34	0	2	2													2900000				4500000
psyne010961	rnpA	+	1826911	1827285	124	0.736974	0.0865629	1	6	rnpA	2	2	2															20000000					15000000
psyne011169	mrdB	+	1858609	1859790	393	0.89861	0.0264363	1	6	mrdB	6	1	1		11000000
psyne011181	rffM	+	1863247	1863987	246	0.967865	0.0173833	1	6	rffM	6	22	7	140000000	59000000	210000000	47000000	40000000								84000000	42000000	46000000					47000000	62000000
psyne011413	slr1530	+	1897570	1898412	280	0.983978	0.0107398	1	6	slr1530	3	1	1							9100000
psyne011429	ffh	+	1899700	1901148	482	0.977571	0.0189638	1	6	ffh	13	103	28	640000000	62000000	76000000	20000000	25000000	110000000	89000000	57000000	21000000	87000000			390000000	190000000	110000000		37000000	560000000	21000000		100000000	300000000
psyne011597	slr1162	+	1924999	1925943	314	0.748015	0.0712509	1	0	0	3	2	1							50000000	7600000
psyne011626	nrdA	+	1928323	1930626	767	0.953595	0.0260232	1	6	nrdA	10	32	15		230000000	110000000	8100000	25000000	40000000	5200000		15000000	67000000				70000000	46000000		62000000	30000000		18000000
psyne011693	slr1171	+	1938985	1939494	169	0.987752	0.0063187	1	6	slr1171	3	7	3				63000000										180000000	310000000	110000000						2500000000
psyne011784	glpK	+	1952323	1953810	495	0.983999	0.0130734	1	6	glpK	13	2	2																	12000000				11000000
psyne011792	hypA	+	1955155	1955562	135	0.891437	0.0227133	1	0	0	6	2	2			56000000							4600000
psyne011891	slr1681	+	1969468	1970430	320	0.618454	0.0902906	1	0	0	5	20	9			11000000	61000000	37000000	77000000				37000000					330000000	82000000	580000000	190000000	330000000	140000000	17000000	65000000
psyne011969	mutM	+	1982308	1983171	287	0.90941	0.0308294	1	6	mutM	9	22	9	88000000		89000000	39000000					8400000	440000000				74000000	160000000	29000000	35000000	13000000	50000000	47000000	430000000	170000000
psyne011979	nadE	+	1983982	1985658	558	0.993813	0.00410417	1	6	nadE	10	17	11	9400000						17000000	1400000		42000000			8800000			10000000			35000000	130000000	67000000	150000000
psyne012043	nadC	+	1998460	1999347	295	0.919311	0.0266424	1	6	nadC	8	7	5													16000000		82000000				170000000	210000000	230000000	180000000
psyne012046	slr0937	+	1999477	2000730	417	0.977746	0.00754195	1	0	0	4	33	8		19000000	19000000			20000000							130000000	130000000	150000000	43000000	31000000	170000000	19000000	11000000	26000000	54000000
psyne012049	slr0938	+	2000815	2002194	459	0.983633	0.0102024	1	6	slr0938	13	23	8	68000000		6100000	7000000	540000000	130000000	6600000	11000000	8300000					20000000	100000000	210000000	75000000	24000000		8000000
psyne012077	slr0942	+	2006824	2007807	327	0.857268	0.0295174	1	6	slr0942	5	27	8			130000000	130000000	34000000	170000000				26000000			110000000		42000000	11000000	390000000	150000000		27000000	630000000	88000000
psyne012078	fda	+	2007850	2008752	300	0.861829	0.0459901	1	6	fda	7	29	8					23000000								110000000	53000000	160000000	160000000	130000000	260000000	48000000	6200000		68000000
psyne012113	slr0948	+	2013538	2014185	215	0.980131	0.010802	1	6	slr0948	6	4	2							19000000	9800000	15000000
psyne012189	fbp	+	2022028	2023071	347	0.984691	0.00432871	1	6	fbp	9	40	14	7100000	67000000	110000000		15000000			44000000					420000000	270000000	14000000	180000000	170000000	230000000	200000000	320000000	720000000	13000000
psyne012207	cysS	+	2026660	2028126	488	0.982806	0.0135587	1	6	cysS	13	40	16	21000000	99000000	59000000	6600000			3200000			21000000			170000000	190000000	200000000	18000000	54000000	85000000	13000000			150000000
psyne012213	slr0959	+	2028832	2030421	529	0.915263	0.0418666	1	6	slr0959	3	8	3	570000000	170000000				600000000	220000000	60000000
psyne012252	slr1624	+	2035444	2036850	468	0.916084	0.0133683	1	6	slr1624	6	52	10	170000000	22000000	120000000	150000000	150000000	310000000	21000000		7500000000	3500000000			120000000	69000000	95000000	280000000	210000000	54000000		430000000	260000000	270000000
psyne012304	slr1628	+	2041594	2041998	134	0.928405	0.0689145	1	6	slr1628	7	8	3		9100000	3000000						20000000	43000000			69000000								210000000	6700000
psyne012305	slr1629	+	2041999	2042982	327	0.980454	0.010837	1	6	slr1629	8	20	9		27000000	73000000	220000000	110000000	10000000	54000000	3600000	41000000				59000000			16000000					14000000	85000000
psyne012322	slr1634	+	2046913	2047335	140	0.811445	0.107922	1	6	slr1634	2	1	1						14000000
psyne012339	smpB	+	2050948	2051412	154	0.81719	0.0496583	1	6	smpB	3	3	2				8600000	8300000														13000000
psyne012555	slr0442	+	2080885	2082720	611	0.588365	0.0870914	1	6	slr0442	14	155	27	130000000	650000000	590000000	990000000	160000000	520000000	110000000	500000000	170000000	180000000			340000000	1000000000	690000000	860000000	1000000000	58000000	760000000	140000000	510000000	1300000000
psyne012584	slr0443	+	2087353	2087733	126	0.828187	0.0444022	1	6	slr0443	2	1	1														38000000
psyne012660	dnaX	+	2097613	2098602	329	0.943526	0.0173783	1	6	dnaX and dnaZ	7	4	2					30000000	12000000			9800000
psyne012662	amiC	+	2098921	2100261	446	0.991489	0.00488759	1	6	amiC	9	354	28	2200000000	20000000000	3800000000	220000000	12000000000	7000000000	900000000	5800000000	2600000000	370000000			2700000000	710000000	4500000000	1400000000	150000000	180000000	1100000000	1200000000	540000000	1500000000		14000000
psyne012665	sms	+	2100454	2101980	508	0.964479	0.0154176	1	6	sms	9	8	4							20000000										8800000	27000000	58000000		41000000
psyne012782	slr0287	+	2128168	2128524	118	0.579891	0.0803978	1	6	slr0287	2	10	4				23000000	34000000		5800000	47000000	180000000							3000000			6100000
psyne012804	slr0291	+	2131105	2131539	144	0.850474	0.0877403	1	6	slr0291	3	3	2														7800000	9900000	38000000
psyne012859	pgk	+	2139193	2140395	400	0.945499	0.0308239	1	6	pgk	9	147	17		51000000	60000000		32000000	9300000		65000000					780000000	1200000000	290000000	1300000000	520000000	260000000	770000000	1100000000	160000000	1200000000
psyne012900	slr0397	+	2146801	2147376	191	0.934093	0.0281448	1	0	0	5	2	2														8200000								10000000
psyne012902	slr0398	+	2147548	2148033	161	0.95524	0.0210015	1	0	0	2	21	5		1400000000	26000000	17000000						77000000			1200000000	230000000	130000000	6500000				12000000
psyne012905	ycf39	+	2148172	2149233	353	0.957323	0.00861198	1	6	ycf39	12	27	8	140000000	72000000	450000000			30000000	65000000	28000000	1900000000	350000000			24000000						5700000
psyne012906	slr0400	+	2149333	2150250	305	0.926794	0.0317117	1	6	slr0400	2	11	4		4100000							110000000				160000000	39000000		2400000				60000000	370000000	69000000
psyne012944	ssr0657	+	2154205	2154498	97	0.819101	0.0587169	1	6	ssr0657	3	1	1																13000000
psyne012966	pyrC	+	2157442	2158470	342	0.914628	0.0404808	1	6	pyrC	6	23	6													46000000	29000000			220000000	180000000				300000000
psyne012967	slr0407	+	2158543	2159355	270	0.921662	0.0281196	1	0	0	3	10	4	17000000		5100000		190000000	14000000				24000000						50000000		9700000				63000000
psyne012969	slr0408	+	2159620	2172219	4199	0.840341	0.0416599	1	6	slr0408	21	16	10													46000000			110000000	40000000	130000000	41000000	86000000		35000000
psyne013017	slr0146	+	2178325	2178837	170	0.991518	0.00674934	1	6	slr0146	2	3	3																9200000		18000000
psyne013025	slr0148	+	2179459	2180019	186	0.935969	0.0287125	1	6	slr0148	6	55	9	14000000		11000000			48000000			160000000	290000000			25000000		860000000	81000000	160000000			44000000	760000000	220000000
psyne013034	slr0151	+	2181013	2181975	320	0.982077	0.0068831	1	6	slr0151	4	94	21	240000000	220000000	2700000	75000000	42000000	130000000	2800000000	440000000	110000000	710000000			33000000	6900000	230000000	38000000	180000000	920000000	99000000	170000000	850000000	110000000
psyne013117	Putative ORF	+	2194405	2197101	898	0.961602	0.0154307	1	6	lcl|BA000022.2_cds_BAA18456.1_978	23	179	37	180000000	200000000	410000000	420000000	680000000	120000000	170000000	50000000	48000000	37000000			52000000	150000000	63000000	110000000	26000000	38000000	100000000	100000000	94000000	43000000
psyne013153	pilC	+	2204476	2205372	298	0.880647	0.0261345	1	6	pilC	5	9	5				30000000		15000000	11000000									23000000	7000000		14000000			38000000
psyne013202	slr1923	+	2211262	2212479	405	0.977909	0.0153304	1	6	slr1923	14	42	13		8400000	170000000	22000000			26000000	51000000	25000000	33000000			750000000	180000000	130000000	10000000		420000000	88000000	38000000		54000000
psyne013243	slr1926	+	2219122	2219793	223	0.737974	0.0851103	1	6	slr1926	3	28	7		1400000000	850000000	9200000	72000000		27000000	7000000						97000000		68000000		93000000	610000000	85000000	17000000
psyne013258	slr1929	+	2221648	2222199	183	0.594812	0.0887664	1	6	slr1929	6	8	4	13000000		21000000		17000000		150000000		21000000				43000000						37000000
psyne013378	slr1938	+	2237134	2238189	351	0.985179	0.00709965	1	6	slr1938	8	46	15	150000000		18000000	160000000	65000000	40000000				160000000			27000000		200000000	310000000	1000000000	190000000	310000000	190000000	200000000	560000000
psyne013405	slr1940	+	2241340	2242788	482	0.936479	0.0133783	1	6	slr1940	12	46	15	31000000	11000000				22000000				29000000			220000000	1500000000	640000000	95000000	940000000	500000000	40000000	1700000000	130000000	950000000
psyne013414	slr1942	+	2243851	2245368	505	0.978211	0.0153701	1	6	slr1942	19	115	35	19000000	130000000	65000000	340000000	14000000	78000000		13000000	7500000	460000000			830000000	710000000	580000000	360000000	130000000	800000000	120000000	240000000	910000000	180000000
psyne013418	dpm1	+	2245597	2246631	344	0.938164	0.0270405	1	6	dpm1	9	2	2				12000000
psyne013456	slr1949	+	2253169	2253807	212	0.965866	0.0183295	1	6	slr1949	6	40	13	14000000	270000000	15000000	12000000	99000000	230000000	24000000	41000000	24000000	170000000				31000000			52000000					66000000
psyne013470	slr1951	+	2256574	2257170	198	0.899808	0.0168367	1	6	slr1951	4	22	6	62000000	28000000		80000000						40000000				37000000	65000000		76000000	100000000		43000000	88000000	210000000
psyne013476	slr0990	+	2258074	2259243	389	0.93737	0.0205011	1	6	slr0990	2	40	11		5200000	26000000	46000000			56000000	160000000		8500000			110000000	260000000	650000000		7400000	51000000	210000000	450000000	190000000	29000000
psyne013485	nlpD	+	2260372	2262576	734	0.878228	0.0306886	1	6	nlpD	8	37	14		15000000	130000000		110000000	36000000	13000000	23000000	100000000	21000000				59000000	110000000	29000000	29000000	8200000		120000000	23000000	13000000
psyne013567	ams1	+	2274868	2277996	1042	0.857568	0.0215418	1	6	ams1	17	22	14	4900000			45000000				43000000		18000000			42000000	12000000	100000000	43000000				95000000	14000000	60000000
psyne013572	slr0325	+	2278921	2279406	161	0.920953	0.0279082	1	6	slr0325	4	7	2			260000000										29000000	500000000	240000000	4200000						540000000
psyne013608	slr0328	+	2283226	2283705	159	0.962472	0.023862	1	6	slr0328	4	18	7				39000000				2400000	2000000	19000000			67000000	220000000	21000000			97000000	590000000	240000000	37000000	130000000
psyne013633	Putative ORF	+	2287948	2289525	525	0.93833	0.0330049	1	6	lcl|BA000022.2_cds_BAA10037.1_1087	2	10	3	190000000	51000000	52000000	54000000						120000000
psyne013709	slr0168	+	2300515	2302446	643	0.973968	0.0150105	1	6	slr0168	10	38	8	37000000	51000000		19000000	120000000	6400000	82000000	42000000	27000000	290000000				480000000		390000000		140000000	430000000	170000000	280000000	98000000
psyne013713	guaB	+	2304094	2304561	155	0.976129	0.00982055	1	6	lcl|BA000022.2_cds_BAA10050.1_1097	3	32	8		27000000		60000000				14000000	30000000						230000000	40000000		2100000000	120000000	220000000	99000000	130000000
psyne013861	Putative ORF	+	2324107	2324526	139	0.430573	0.0796198	1	0	0	3	1	1																		46000000
psyne013977	leuA	+	2338636	2340237	533	0.981428	0.00940428	1	6	leuA	12	78	20	14000000	72000000	25000000	31000000	97000000	240000000	130000000			430000000			110000000		380000000	260000000	370000000	610000000	830000000	120000000	900000000	110000000
psyne013978	slr0359	+	2340322	2344056	1244	0.896596	0.0270202	1	6	slr0359	22	9	6	14000000	15000000				6000000		70000000		5200000
psyne013996	slr0361	+	2345797	2346546	249	0.980361	0.0123882	1	6	slr0361	11	24	11	21000000		5700000		110000000	270000000				41000000			35000000		26000000	85000000	57000000		65000000	11000000	99000000	200000000
psyne014029	Putative ORF	+	2350153	2350233	26	0.0004	0.0008	0	0	0	0	1	1					9900000
psyne014035	slr0364	+	2351323	2360412	3029	0.66359	0.0761852	1	6	slr0364	8	3	2															30000000							37000000
psyne014109	slr0369	+	2365930	2369181	1083	0.935319	0.0351175	1	6	slr0369	12	40	13	660000000	450000000	26000000	1100000000	22000000	1800000000	190000000	50000000					26000000	12000000	15000000		75000000	120000000	44000000
psyne014141	slr0373	+	2375068	2375448	126	0.821092	0.0710693	1	6	slr0373	4	2	1			8700000	13000000
psyne014142	slr0374	+	2375527	2377044	505	0.952694	0.0123629	1	6	slr0374	17	81	30	170000000	49000000	76000000	73000000		310000000	34000000	5700000	440000000	310000000			52000000	86000000	210000000	120000000	160000000	220000000	68000000	100000000	46000000	190000000
psyne014144	slr0376	+	2377177	2377527	116	0.617213	0.139042	1	6	slr0376	6	6	5																		200000000	62000000	61000000	91000000
psyne014160	slr0379	+	2381041	2381751	236	0.87171	0.0278758	1	0	0	9	16	8						25000000							130000000	33000000	7400000	130000000					130000000	44000000
psyne014239	Putative ORF	+	2391547	2392707	386	0.973557	0.0211705	1	6	lcl|BA000022.2_cds_BAA10109.1_1124	14	14	8													100000000	7000000	48000000	22000000	36000000		1300000	40000000	49000000	11000000
psyne014240	slr0388	+	2392729	2393403	224	0.940411	0.0260031	1	6	slr0388	4	1	1				5100000
psyne014247	slr0770	+	2394232	2394552	106	0.476816	0.0645683	1	0	0	2	3	2	6700000																	30000000
psyne014258	slr0773	+	2396761	2397441	226	0.921116	0.0494787	1	6	slr0773	8	21	5	5800000				38000000				51000000				4400000	37000000	14000000	18000000	470000000	59000000	42000000	570000000	22000000
psyne014359	slr0780	+	2414833	2415318	161	0.935885	0.0258335	1	6	slr0780	4	12	7							1400000	6000000					15000000	31000000	95000000			67000000	65000000	77000000	180000000	110000000
psyne014423	slr0341	+	2425381	2426343	320	0.943359	0.0305858	1	0	0	11	1	1								9800000
psyne014589	hisS	+	2456935	2458278	447	0.982999	0.00993559	1	6	lcl|BA000022.2_cds_BAA10173.1_1155	15	15	6		9400000				3700000	59000000	50000000						54000000	12000000			160000000	160000000	30000000
psyne014741	slr0013	+	2481361	2481888	175	0.95419	0.0304453	1	6	slr0013	6	72	8	190000000	51000000	84000000	5000000000	10000000000	530000000	72000000	51000000	65000000	110000000			76000000		85000000	270000000	13000000	51000000	150000000	61000000	12000000	100000000
psyne014854	recG	+	2497726	2500221	831	0.930094	0.00612425	1	6	recG	19	22	11	36000000	2900000	22000000		5600000		1900000	2400000		6800000			24000000	19000000	9600000	22000000	14000000	19000000	28000000		38000000
psyne014930	slr0217	+	2509162	2509584	140	0.730496	0.0734957	1	6	slr0217	4	4	3			4900000	70000000									52000000	9400000
psyne014958	glyS	+	2513770	2515974	734	0.943029	0.0212677	1	6	glyS	19	111	28	4000000	260000000		170000000	2500000	12000000		74000000	160000000	66000000			370000000	15000000	110000000	1300000000	360000000	310000000	1100000000	340000000	800000000	960000000
psyne014973	slr0222	+	2518306	2521857	1183	0.933745	0.0107825	1	6	slr0222	25	15	11	170000000			45000000			31000000	46000000	8400000	33000000			6100000		13000000	14000000		23000000		19000000
psyne015072	mmsB	+	2532799	2533695	298	0.842144	0.0367657	1	6	mmsB	7	7	4																		220000000	120000000	150000000	78000000	290000000
psyne015243	slr0438	+	2555557	2555916	119	0.823216	0.0690738	1	0	0	1	1	1
psyne015257	slr0439	+	2556781	2558319	512	0.808704	0.0488547	1	0	0	15	18	10	31000000	8300000	20000000	29000000		520000000	140000000	37000000														9300000
psyne015441	slr0064	+	2591953	2593107	384	0.954588	0.0223472	1	6	slr0064	7	15	6				4900000				7700000					9800000	95000000	7100000	230000000	27000000		150000000	78000000		24000000
psyne015486	slr0069	+	2599309	2599974	221	0.859931	0.0324393	1	0	0	3	3	2				27000000	8700000
psyne015495	natA	+	2601733	2602536	267	0.939634	0.022932	1	6	natA	4	15	5				690000000	490000000		58000000	100000000							26000000				14000000		23000000
psyne015505	rps4	+	2603947	2604555	202	0.921272	0.0101477	1	6	rps4	4	114	12				73000000	44000000		34000000	36000000	21000000	22000000			670000000	52000000	970000000	380000000	440000000	480000000	390000000	450000000	190000000	840000000
psyne015527	slr0474	+	2610073	2610516	147	0.987978	0.00637191	1	6	slr0474	4	2	2													11000000		3800000
psyne015616	slr0487	+	2620171	2620662	163	0.99063	0.0058735	1	0	0	2	2	1		3100000		21000000
psyne015618	slr0488	+	2620798	2622399	533	0.906215	0.0328211	1	6	slr0488	6	1	1								21000000
psyne015625	menE	+	2623384	2624907	507	0.881107	0.0115283	1	6	menE	10	6	3		37000000		22000000	6700000											31000000					8400000	10000000
psyne015733	slr0719	+	2643403	2644569	388	0.913364	0.0452329	1	0	0	5	35	10		140000000	26000000		5400000	140000000	160000000	27000000					170000000	550000000	120000000	4700000		250000000	110000000			96000000
psyne015736	rps14	+	2644795	2645097	100	0.76	0.197788	1	6	rps14	1	23	7	52000000									66000000			100000000	4700000000	550000000	210000000	10000000			56000000	170000000	1600000000
psyne015796	thiG	+	2653153	2655123	656	0.923619	0.0230613	1	6	thiG	11	18	6								8600000						420000000	130000000	250000000				48000000	4500000	25000000
psyne015883	slr0644	+	2669089	2670156	355	0.954832	0.01882	1	6	slr0644	9	3	2																			15000000			33000000
psyne015934	metS	+	2678140	2679738	532	0.984754	0.00791405	1	6	metS	13	37	13	18000000	12000000					7300000			42000000			150000000	83000000	39000000	96000000	81000000	270000000	160000000	15000000	130000000	30000000
psyne015958	napA	+	2684959	2687055	698	0.931717	0.0248552	1	6	napA	10	14	6	50000000	10000000		37000000	17000000	9900000	5800000	3900000		130000000											12000000	34000000
psyne016240	slr0195	+	2726089	2726640	183	0.973857	0.0232252	1	6	slr0195	7	1	1								11000000
psyne016264	slr0199	+	2730649	2731563	304	0.841299	0.055457	1	6	slr0199	6	1	1																	59000000
psyne016364	ftrV	+	2745934	2746161	75	0.73	0.0465472	1	6	ftrV	1	9	2	13000000												31000000	15000000							1200000000	810000000
psyne016365	slr0209	+	2746216	2747334	372	0.897376	0.0222334	1	6	slr0209	11	8	4		24000000						39000000					37000000	160000000				130000000			12000000
psyne016383	ssr0332	+	2748946	2749158	70	0.56	0.0392421	1	6	ssr0332	1	13	7	9700000	190000000			130000000	190000000	18000000			19000000
psyne016492	slr0897	+	2765554	2768766	1070	0.910313	0.0272366	1	6	slr0897	18	3	2		17000000					6300000	18000000
psyne016579	psbB	+	2779510	2781033	507	0.829098	0.0589967	1	6	psbB	5	497	29	6400000000	1800000000	16000000000	9600000000	1800000000	17000000000	7000000000	7300000000	5600000000	3600000000			210000000	1000000000	670000000	37000000	220000000	330000000	700000000	310000000	24000000	260000000
psyne016582	slr0907	+	2781391	2784447	1018	0.97931	0.00934016	1	0	0	14	119	32	840000000	1600000000	660000000	51000000	12000000		11000000	62000000	33000000	46000000			100000000	410000000	89000000	59000000	100000000	100000000	38000000	97000000	28000000	670000000
psyne016608	slr0914	+	2788450	2790246	598	0.656709	0.105038	1	0	0	4	9	5	91000000	15000000	130000000			6500000		47000000
psyne016782	cyp	+	2817862	2819196	444	0.912336	0.0276305	1	6	lcl|BA000022.2_cds_BAA10496.1_1317	10	3	2			27000000											16000000
psyne016784	slr0575	+	2819323	2819877	184	0.982948	0.00738016	1	6	slr0575	1	63	3		300000000	1400000000	180000000	10000000	650000000	520000000	26000000						39000000
psyne016789	slr0579	+	2822101	2822454	117	0.831067	0.078546	1	0	0	4	2	2	8600000															7700000
psyne016795	slr0580	+	2823646	2824893	415	0.969758	0.0033223	1	6	slr0580	7	25	11													120000000	93000000	51000000	66000000	110000000	330000000	83000000	38000000	160000000
psyne016797	slr0581	+	2825008	2825355	115	0.728832	0.106731	1	6	slr0581	4	6	3			15000000												36000000	16000000
psyne016821	slr0583	+	2828140	2829072	310	0.986576	0.0117365	1	0	0	6	13	5							64000000	17000000					12000000					880000000	71000000	6800000	210000000	120000000
psyne016838	alr	+	2831881	2833083	400	0.965269	0.00724305	1	6	alr	6	2	1																21000000	4500000
psyne016842	slr0829	+	2833318	2835867	849	0.888853	0.0172704	1	6	slr0829	24	17	8		84000000	13000000	17000000	18000000	37000000	26000000	4200000	13000000
psyne016863	dnaB	+	2839954	2842575	873	0.791028	0.0701324	1	6	dnaB	19	3	1																					16000000	15000000
psyne016964	ycf34	+	2857495	2857755	86	0.76	0.111206	1	6	ycf34	0	4	2		130000000	19000000										120000000
psyne017033	slr0848	+	2867917	2868750	277	0.910372	0.0203261	1	0	0	12	164	17	900000000	200000000	2700000000	1300000000	130000000	340000000	160000000	1600000000	2200000000	800000000			38000000	19000000	410000000	61000000	12000000	370000000	140000000	34000000	59000000	210000000
psyne017114	slr0078	+	2880766	2881155	129	0.911543	0.0360159	1	6	slr0078	2	4	2																			270000000	84000000	40000000
psyne017117	gspE	+	2881378	2883819	813	0.928222	0.0271271	1	6	gspE	14	62	20	61000000	64000000	260000000	120000000	79000000	260000000	45000000	100000000	26000000				140000000	76000000	120000000	22000000	79000000	220000000	110000000	69000000	33000000	100000000
psyne017122	rnhA	+	2884342	2884839	165	0.950588	0.0180448	1	6	rnhA	3	6	3		11000000			15000000									140000000		210000000	73000000	110000000
psyne017209	erg6	+	2896657	2897610	317	0.980223	0.00707685	1	6	erg6	7	1	1																100000000
psyne017216	Putative ORF	+	2898079	2898270	63	0.00566655	0.00848226	0	0	0	4	1	1														92000000
psyne017231	dnaJ	+	2900980	2901978	332	0.989427	0.01022	1	6	dnaJ	6	30	15	20000000	60000000			140000000	13000000		11000000					120000000	47000000	16000000	21000000		28000000			58000000	38000000
psyne017234	slr0096	+	2902831	2904501	556	0.958641	0.0310458	1	6	slr0096	7	3	2						55000000				15000000
psyne017242	Putative ORF	+	2905099	2905488	129	0.519598	0.088988	1	0	0	1	2	1								14000000											3800000
psyne017249	hisB	+	2906767	2907429	220	0.959779	0.0184317	1	6	hisB	1	5	2					100000000	7000000				10000000											140000000	44000000
psyne017281	cobW	+	2911990	2913048	352	0.962719	0.0151264	1	6	cobW	10	30	11	170000000		28000000		19000000	12000000	170000000	21000000	27000000					320000000	46000000	13000000	160000000	93000000	10000000	37000000	100000000
psyne017294	pcr	+	2914828	2915796	322	0.985869	0.00748288	1	6	pcr	9	90	15	20000000	32000000	17000000	5800000000	4600000000	1000000000	1100000000	1500000000	120000000	98000000			450000000	150000000	230000000	520000000	720000000	390000000	95000000	7800000	200000000	59000000		4500000
psyne017303	Putative ORF	+	2916496	2916597	33	0.000809524	0.00129187	0	0	0	2	3	1	100000000	64000000								11000000
psyne017331	slr0510	+	2919706	2921223	505	0.828327	0.0608878	1	6	slr0510	7	2	1					69000000	10000000
psyne017360	slr0513	+	2924779	2925819	346	0.969603	0.00806131	1	6	slr0513	8	139	17	47000000	110000000		61000000									2400000000	700000000	1200000000	1500000000	1600000000	1300000000	1600000000	2500000000	2500000000	3900000000		22000000
psyne017363	slr0516	+	2926783	2927283	166	0.989365	0.00514803	1	6	slr0516	4	8	7		9200000	10000000			14000000	9500000	2500000	34000000	52000000
psyne017399	purL	+	2932510	2933184	224	0.968012	0.0224445	1	6	purL	6	57	10	240000000	69000000	360000000	320000000	59000000	530000000	45000000	48000000	27000000				1000000000	3400000000	640000000	320000000	300000000	50000000	69000000	3100000000	290000000	880000000
psyne017493	slr0616	+	2948563	2949819	418	0.94958	0.0205124	1	0	0	1	6	1	80000000	8200000
psyne017531	cbiP	+	2954506	2956089	527	0.956559	0.0134348	1	6	cbiP	7	18	6	200000000		12000000	23000000					7000000	40000000				1500000	28000000			67000000	72000000		39000000	16000000
psyne017542	ssr1041	+	2957125	2957364	79	0.49	0.0486536	1	6	ssr1041	2	6	2								140000000	36000000	6400000									63000000			35000000
psyne017646	slr0103	+	2972215	2973222	335	0.670614	0.109047	1	0	0	7	1	1			4100000
psyne017647	slr0104	+	2973268	2975703	811	0.95901	0.0130938	1	6	slr0104	23	23	14	90000000	81000000	31000000	16000000		34000000	62000000	76000000	26000000	56000000											4200000
psyne017798	slr0116	+	2996695	2997441	248	0.983224	0.0115041	1	6	slr0116	3	38	8	16000000	75000000	95000000	86000000	32000000			4600000	520000000	290000000			450000000	82000000	370000000	160000000	4900000			250000000	610000000	47000000
psyne017861	Putative ORF	+	3008686	3008907	73	0.000800866	0.00100354	0	0	0	4	22	1					41000000	130000000	45000000	3500000
psyne017865	fraH	+	3009463	3010095	210	0.911835	0.0250802	1	6	fraH	1	26	2													53000000	7500000	22000000		3600000000	670000000	67000000		11000000	7300000
psyne017871	slr0300	+	3010840	3011424	194	0.750137	0.0988096	1	6	slr0300	3	3	2																110000000	150000000
psyne017923	slr0305	+	3019261	3019890	209	0.912173	0.00559123	1	6	slr0305	0	2	2						13000000	17000000
psyne017970	slr0309	+	3026236	3027657	473	0.634283	0.09254	1	6	slr0309	8	12	6	9900000	11000000			30000000	110000000	1900000			57000000											12000000
psyne018017	slr0312	+	3034753	3035412	219	0.694052	0.0794089	1	6	slr0312	9	5	2							16000000											24000000			100000000	34000000
psyne018060	slr0318	+	3040804	3041415	203	0.646918	0.063673	1	0	0	0	2	2															58000000		24000000
psyne018084	slr0787	+	3044785	3045852	355	0.895737	0.023438	1	6	slr0787	10	3	1																			24000000
psyne018085	slr0788	+	3045877	3047265	462	0.861431	0.0392083	1	6	slr0788	6	1	1	6600000
psyne018110	slr0794	+	3051772	3054936	1054	0.954038	0.0103274	1	6	slr0794	21	2	1		29000000	67000000
psyne018140	slr0798	+	3061348	3063522	724	0.893597	0.0325185	1	6	slr0798	16	6	3	21000000				5400000	4000000	160000000			46000000
psyne018215	slr0801	+	3072406	3073656	416	0.870602	0.0622807	1	6	slr0801	9	2	2																14000000						3500000
psyne018317	slr0700	+	3089656	3091014	452	0.793899	0.0983519	1	0	0	2	3	2				6000000	7400000			29000000
psyne018335	Putative ORF	+	3093121	3093189	22	0	0	0	0	0	1	14	1					92000000	35000000		52000000	59000000								40000000		110000000	450000000	23000000
psyne018646	slr0023	+	3142957	3143571	204	0.960174	0.0291788	1	0	0	3	2	1															6700000	6800000
psyne018720	ilvE	+	3156760	3157677	305	0.979751	0.00778663	1	6	ilvE	9	45	12		7100000							64000000				270000000	410000000	250000000	37000000	3000000000	430000000	830000000	970000000	52000000	250000000
psyne018739	aspC	+	3160717	3161886	389	0.978504	0.00888127	1	6	aspC	7	8	3				11000000					11000000						35000000	110000000	11000000
psyne018794	cmpA	+	3169054	3170412	452	0.985358	0.00832729	1	6	cmpA	9	30	10	2700000							380000000	620000000	29000000				140000000	160000000	58000000		270000000	64000000	540000000	22000000	81000000
psyne018813	nrtD	+	3175411	3176259	282	0.981557	0.0118272	1	6	nrtD	5	1	1								14000000
psyne018903	slt	+	3193999	3196542	847	0.98683	0.010064	1	6	slt	20	47	21	8600000	180000000	21000000	34000000	240000000	100000000			14000000				27000000	8600000	35000000	57000000				69000000	11000000	44000000
psyne018905	slr0535	+	3196783	3198624	613	0.961503	0.0244371	1	6	slr0535	13	27	10			480000000	41000000		23000000	99000000	35000000	220000000	54000000				420000000	7500000		180000000		13000000	290000000	210000000
psyne018931	slr0537	+	3201688	3202689	333	0.9609	0.0219791	1	6	slr0537	8	45	14				16000000	53000000								610000000	250000000	890000000	380000000	350000000		500000000	14000000	40000000	590000000
psyne019026	slr0544	+	3217855	3218655	266	0.977051	0.00814224	1	6	slr0544	8	22	8	12000000						30000000			2000000				21000000		120000000	39000000	31000000	35000000		6000000
psyne019034	slr0545	+	3220162	3221106	314	0.96116	0.00514638	1	6	slr0545	4	7	3		27000000	360000000	29000000									63000000
psyne019070	ssb	+	3228010	3228375	121	0.886111	0.0541227	1	6	ssb	3	47	11	13000000		160000000	25000000	370000000	130000000	2100000	8700000	25000000	71000000			560000000	9000000		840000000	1200000000	290000000	59000000	410000000	39000000	500000000
psyne019072	Putative ORF	+	3228463	3228693	76	0.6	0.0825678	1	1	nosto090287||asr4498	2	6	2	29000000	110000000						69000000					57000000				9500000
psyne019073	ubiA	+	3228712	3229590	292	0.903228	0.0108769	1	6	ubiA	1	1	1	11000000
psyne019075	psbD2	+	3229780	3230838	352	0.737777	0.0664505	1	6	psbD2	0	266	11	5600000000	6800000000	920000000	1200000000	18000000000	20000000000	12000000000	13000000000	7500000000	1900000000			290000000			61000000	470000000	410000000	1400000000	450000000		770000000
psyne019090	ssr1562	+	3235426	3235680	84	0.46732	0.0948187	1	6	ssr1562	2	3	1									56000000	13000000											15000000
psyne019113	trpC	+	3240181	3241068	295	0.941615	0.0197717	1	6	trpC	11	13	5	8600000	46000000				1500000				1900000			17000000							7700000
psyne019217	slr0556	+	3261400	3262062	220	0.890636	0.0698035	1	6	slr0556	8	1	1																				2900000
psyne019267	pyrD	+	3270451	3271596	381	0.93745	0.0292483	1	6	pyrD	6	11	5		200000000	22000000			7600000	28000000						150000000	72000000			30000000
psyne019268	slr1419	+	3271672	3272178	168	0.917563	0.0270309	1	6	slr1419	4	2	1																180000000
psyne019394	slr1429	+	3291085	3291966	293	0.982607	0.0120004	1	6	slr1429	6	3	3			1700000		3500000										25000000
psyne019472	slr1461	+	3308878	3309474	198	0.939535	0.021028	1	6	slr1461	2	2	1									6700000
psyne019515	slr0651	+	3318829	3319212	127	0.928613	0.0318261	1	6	slr0651	2	15	5				29000000	59000000	14000000	59000000										7600000	63000000	61000000	84000000
psyne019537	rpoDI	+	3323275	3324552	425	0.951056	0.0152705	1	6	rpoDI	13	41	19	49000000	29000000	49000000						9900000				130000000	32000000	71000000	25000000	46000000	140000000	49000000	140000000	32000000	190000000
psyne019593	slr0655	+	3331039	3331587	182	0.70097	0.0497203	1	6	slr0655	4	5	3	150000000			27000000			16000000									18000000						31000000
psyne019606	lysC	+	3333244	3335046	600	0.960113	0.00613263	1	6	lysC	19	79	21	29000000	630000000	22000000	120000000	300000000	120000000	26000000	9700000	690000000	250000000			850000000	540000000	190000000	760000000	340000000	290000000	220000000	64000000	890000000	670000000
psyne019674	ssr1114	+	3347941	3348201	86	0.67	0.142487	1	0	0	3	13	8						8800000							12000000		27000000	200000000	10000000	63000000	8000000		110000000	23000000
psyne019706	slr0666	+	3351526	3352353	275	0.616134	0.102821	1	0	0	4	6	3	3400000	14000000	19000000							12000000
psyne019771	ddh	+	3359578	3360579	333	0.945875	0.01408	1	6	ddh	5	10	5													140000000				30000000	12000000	440000000			270000000
psyne019797	aroE	+	3367408	3368289	293	0.977945	0.0093662	1	6	aroE	9	20	10													14000000	110000000	22000000	230000000	51000000			10000000	230000000	520000000
psyne019799	hisS	+	3368416	3369621	401	0.947186	0.0218836	1	6	hisS	9	33	10		4100000							65000000	7800000			150000000	320000000	370000000	150000000	200000000	80000000	14000000	290000000	60000000	290000000
psyne019827	slr1566	+	3372502	3373689	395	0.865619	0.0582879	1	6	slr1566	10	5	1				7400000	200000000										6200000
psyne019871	slr1568	+	3377869	3378279	136	0.988737	0.00993382	1	0	0	2	10	4				16000000	24000000	25000000									13000000		64000000	9800000
psyne019889	slr1571	+	3380809	3381489	226	0.972902	0.00464575	1	0	0	6	8	4	80000000			7400000						180000000						7700000						140000000
psyne019917	slr1575	+	3384106	3385590	494	0.954313	0.0147306	1	6	slr1575	7	2	1	92000000	24000000
psyne019918	slr1576	+	3385642	3385962	106	0.869729	0.0717862	1	0	0	3	5	4													11000000						38000000	23000000	98000000
psyne019920	slr1577	+	3386005	3386493	162	0.939	0.0277188	1	6	slr1577	3	3	2													9200000			46000000						42000000
psyne020010	slr1583	+	3398899	3399261	120	0.961361	0.0189856	1	6	slr1583	3	1	1																					17000000
psyne020049	slr1584	+	3404545	3405249	234	0.946739	0.020208	1	6	slr1584	6	1	1
psyne020096	ggtA	+	3410755	3411852	365	0.977995	0.0145817	1	6	ggtA	4	7	3	27000000	1700000					42000000	53000000										5600000	18000000
psyne020134	chlN	+	3417442	3418851	469	0.981656	0.0125302	1	6	chlN	6	57	12	30000000	50000000	70000000	120000000	43000000	52000000	62000000	59000000	48000000	87000000			77000000	49000000		140000000	110000000	140000000	21000000	60000000		410000000
psyne020178	ssr1256	+	3427756	3428013	85	0.72895	0.148163	1	6	ssr1256	4	1	1																	18000000
psyne020184	slr0755	+	3428383	3428940	185	0.80403	0.0953914	1	6	slr0755	8	2	2																			52000000	27000000
psyne020338	ama	+	3453175	3454425	416	0.964415	0.0177676	1	6	ama	2	26	5	110000000	59000000	490000000	84000000									16000000	6800000	210000000	140000000					38000000	22000000
psyne020364	psaL	+	3457459	3457932	157	0.948479	0.0285315	1	6	psaL	1	71	6	11000000	340000000	14000000	67000000	130000000	94000000	19000000000	31000000000	1400000000	280000000				130000000	31000000			510000000	2800000000	2800000000	380000000	67000000		28000000
psyne020377	slr1657	+	3459781	3460608	275	0.991034	0.0116627	1	6	slr1657	3	1	1							30000000
psyne020378	slr1658	+	3460651	3461250	199	0.963193	0.0249188	1	0	0	3	7	4	22000000			9800000	110000000									480000000	110000000		29000000
psyne020631	ski2	+	3493873	3496905	1010	0.947103	0.0208584	1	6	ski2	12	25	11	140000000	27000000	40000000					150000000	8300000				21000000	120000000	130000000	5200000	5100000		140000000	48000000		250000000
psyne020668	slr0453	+	3500713	3503178	821	0.94365	0.00984209	1	6	slr0453	14	182	34			38000000							21000000			1200000000	930000000	86000000	960000000	420000000	800000000	330000000	380000000	630000000	1400000000
psyne020709	truB	+	3508111	3509001	296	0.955735	0.0201606	1	6	truB	8	5	4		53000000											29000000						18000000	16000000		4100000
psyne020783	slr1178	+	3518845	3519312	155	0.731531	0.0782159	1	0	0	2	33	5	170000000	190000000	760000000	85000000	15000000			52000000	750000000	3600000000				37000000	27000000	12000000					470000000
psyne020812	psbA1	+	3523717	3524799	360	0.922734	0.022859	1	6	psbA1	3	124	1										12000000
psyne020831	slr1187	+	3528247	3529305	352	0.768462	0.0472604	1	0	0	3	3	1	17000000												36000000									30000000
psyne020850	slr1192	+	3532600	3533610	336	0.978974	0.0100981	1	6	slr1192	4	14	6													120000000		600000000	650000000	520000000	160000000		16000000	690000000
psyne020866	slr0586	+	3535165	3535938	257	0.981975	0.00304298	1	6	slr0586	9	9	5					13000000								35000000	15000000		63000000	24000000		56000000	12000000
psyne021007	slr0601	+	3560323	3560709	128	0.857065	0.041822	1	0	0	1	12	5		67000000	57000000	23000000										14000000	8600000
psyne021018	dnaE	+	3561946	3564639	897	0.973003	0.0135317	1	6	dnaE	21	30	21	21000000	25000000	32000000		5300000	41000000	22000000	28000000	20000000	18000000				27000000	29000000		29000000			18000000	18000000	21000000
psyne021022	lepA	+	3564838	3566649	603	0.947843	0.0218346	1	6	lepA	11	56	19		19000000	110000000	940000000	49000000	270000000	480000000	28000000						85000000	210000000	61000000	190000000	210000000	110000000	15000000	23000000	18000000
psyne021024	slr0605	+	3566761	3567720	319	0.879237	0.0535982	1	6	slr0605	10	25	9								19000000	16000000				88000000		710000		480000000	380000000	69000000	1100000000	150000000	26000000
psyne021035	slr0607	+	3569134	3569523	129	0.948378	0.0128069	1	6	slr0607	1	10	3		55000000	140000000	550000000										35000000	60000000
psyne021042	slr0609	+	3570424	3571575	383	0.976413	0.0059257	1	6	slr0609	6	64	14	850000000	130000000	120000000	14000000	22000000					690000000			470000000	430000000	78000000	55000000	74000000	310000000	36000000	24000000		80000000
psyne021053	Putative ORF	+	3573271	3574242	323	0.955007	0.0137748	1	6	lcl|BA000022.2_cds_BAA16579.2_1	2	17	8				22000000	37000000	41000000									33000000	83000000	70000000
psyne021059	slr0613	+	1577	2098	173	0.928073	0.0497636	1	6	slr0613	4	15	7	360000000	300000000	740000000	4500000					12000000	8700000			60000000	9800000			66000000				6300000
psyne021090	Putative ORF	+	7229	8311	360	0.654905	0.089164	1	6	lcl|BA000022.2_cds_BAA16586.1_4	1	197	4	140000000	98000000	43000000				12000000000		3000000000										230000000	340000000
psyne021093	speA	+	8492	10471	659	0.945162	0.0136802	1	6	speA	12	26	19	140000000	11000000			19000000	26000000	12000000			6200000					90000000	120000000	210000000	82000000	13000000		32000000
psyne021118	slr1315	+	12755	13363	202	0.632944	0.0677714	1	6	slr1315	2	7	6													120000000		48000000						54000000	180000000
psyne021353	Putative ORF	+	43511	44506	331	0.96397	0.0134638	1	6	lcl|BA000022.2_cds_BAA16611.1_17	5	4	1				22000000	31000000											12000000
psyne021382	slr1495	+	50246	51895	549	0.973907	0.0139665	1	6	slr1495	6	1	1					20000000
psyne021403	hypD	+	54506	55657	383	0.960108	0.0170383	1	6	hypD	8	11	8					95000000	3400000			7800000				15000000		8900000	25000000		19000000
psyne021455	slr1113	+	60524	61522	332	0.987591	0.00947465	1	6	slr1113	5	3	2				14000000
psyne021526	slr1119	+	69284	69985	233	0.958462	0.0138497	1	6	slr1119	7	2	2																18000000
psyne021546	ssr1853	+	74465	74785	106	0.92836	0.0395024	1	0	0	1	7	3	2700000							5200000		28000000											72000000
psyne021622	gmk	+	84110	84697	195	0.914303	0.0432947	1	6	gmk	8	33	9	38000000	36000000	6500000	24000000	15000000				240000000	460000000			14000000	42000000							92000000	20000000
psyne021623	gpmB	+	84776	86107	443	0.917151	0.034091	1	6	gpmB	7	41	14				19000000					5300000						940000000	290000000	850000000	53000000	66000000	290000000	830000000	630000000
psyne021624	crtX	+	86150	87418	422	0.986502	0.0063446	1	6	crtX	9	1	1													22000000
psyne021635	slr1127	+	90620	91411	263	0.803185	0.0494979	1	0	0	3	4	2	20000000														13000000	1300000000	100000000
psyne021636	slr1128	+	91517	92482	321	0.987449	0.00653376	1	6	slr1128	13	182	29	4600000000	7800000000	1300000000	750000000	75000000	58000000	120000000	340000000	140000000	550000000			310000000	93000000	120000000		30000000	410000000	36000000	150000000	350000000	290000000
psyne021644	rne	+	93071	95152	693	0.876254	0.0311202	1	6	rne	16	276	47	140000000	180000000	620000000	940000000	800000000	56000000	98000000	1500000000	650000000	1800000000			91000000	370000000	380000000	500000000	230000000	140000000	100000000	890000000	1200000000	920000000
psyne021738	slr0722	+	108290	109201	303	0.89979	0.0400646	1	6	slr0722	6	4	2			27000000											55000000	43000000			49000000
psyne021873	slr0740	+	129773	130186	137	0.974098	0.0234273	1	6	slr0740	2	2	2															50000000	140000000
psyne021908	slr0236	+	137444	138112	222	0.877252	0.0556182	1	0	0	5	9	4			53000000	46000000	22000000				16000000	7900000
psyne021928	slr0238	+	140585	141007	140	0.942551	0.0597735	1	0	0	2	1	1										4900000
psyne021959	slr0243	+	144548	145081	177	0.929471	0.0190015	1	6	slr0243	1	4	2			8600000			270000000	60000000
psyne022008	slr0251	+	154703	155461	252	0.946579	0.0260634	1	6	slr0251	7	18	5			82000000			29000000	76000000	180000000	5500000					120000000				100000000	21000000	22000000
psyne022086	ctpB	+	168533	169921	462	0.962852	0.0148036	1	6	ctpB	12	20	15									8200000	8400000			3900000	77000000	29000000		23000000	38000000	21000000	1900000		27000000
psyne022115	Putative ORF	+	173585	173650	21	0	0	0	0	0	2	1	1															82000000
psyne022170	slr1415	+	181073	182221	382	0.917081	0.0389858	1	6	slr1415	6	1	1	15000000
psyne022172	morR	+	182354	183298	314	0.958429	0.0202164	1	6	morR	5	18	7								31000000	16000000				5500000	18000000						160000000	120000000	6500000
psyne022270	slr1101	+	196988	197557	189	0.913739	0.0114743	1	6	slr1101	3	25	4		7900000	170000000			9600000	130000000	19000000	22000000	39000000				610000000						78000000	200000000
psyne022271	slr1102	+	197624	200185	853	0.949908	0.0169565	1	6	slr1102	18	80	22	440000000	150000000	69000000	39000000	60000000	360000000	77000000	33000000	88000000	450000000			36000000	61000000		40000000	62000000	62000000		19000000	88000000	90000000
psyne022273	slr1103	+	200405	202525	706	0.972063	0.0105621	1	6	slr1103	18	156	26	2400000000	2500000000	570000000	170000000	140000000	40000000	530000000	1600000000	430000000	49000000			1200000000	260000000	360000000	400000000	29000000	320000000	1600000000	770000000	370000000	140000000
psyne022419	slr1772	+	223673	224806	377	0.889452	0.0275342	1	6	slr1772	11	20	8							30000000	22000000	8200000	300000000				76000000					360000000	430000000	820000000	110000000
psyne022443	slr1773	+	227123	227899	258	0.949298	0.0180429	1	0	0	3	6	5													47000000	110000000	77000000		17000000
psyne022457	slr1778	+	234305	234838	177	0.765045	0.0387556	1	0	0	3	4	1									29000000	3100000								6400000	31000000
psyne022515	slr1783	+	242231	243094	287	0.945669	0.0258236	1	6	slr1783	7	5	2						23000000											160000000		77000000	160000000
psyne022516	bvdR	+	243119	244144	341	0.968962	0.0144796	1	6	bvdR	6	34	14													22000000	220000000	200000000	18000000	98000000	190000000	35000000	86000000	540000000
psyne022530	slr1787	+	247616	248713	365	0.915628	0.0309956	1	6	slr1787	6	5	2					6800000		28000000									26000000
psyne022535	slr1788	+	249062	250117	351	0.875015	0.0337754	1	6	slr1788	15	2	1		32000000				3600000
psyne022536	slr1789	+	250118	251641	507	0.927256	0.0211586	1	6	slr1789	14	1	1				5200000
psyne022583	cysH	+	257426	258175	249	0.983041	0.00277193	1	6	cysH	3	6	5	210000000													66000000	51000000			42000000				200000000
psyne022603	ssr2998	+	261863	262060	65	0.62	0.0235583	1	6	ssr2998	5	160	13	97000000	490000000	500000000	180000000	38000000	160000000	45000000	87000000	2200000000	770000000				40000000	31000000		410000000		39000000	1200000000	95000000	75000000
psyne022617	msrA	+	263252	263965	237	0.943038	0.0275364	1	6	msrA	5	28	6	930000000	140000000	170000000	22000000	10000000	710000000	220000000	15000000						3800000	19000000		33000000	140000000
psyne022806	slr1293	+	289322	290845	507	0.961311	0.0177132	1	6	slr1293	10	1	1		21000000
psyne022811	sufA	+	291626	292708	360	0.974408	0.0134366	1	6	sufA	9	198	30	1600000000	2400000000	5100000000	2400000000	1700000000	960000000	140000000	81000000	410000000	1400000000			820000000	670000000	680000000	530000000	1700000000	260000000	25000000	40000000	2100000000	810000000
psyne022829	slr1298	+	295076	297343	755	0.955293	0.0118414	1	0	0	15	4	3					2700000			32000000	27000000	33000000
psyne022844	slr1299	+	299522	300883	453	0.966482	0.00908893	1	6	slr1299	16	96	17	52000000	8600000		7600000	76000000	33000000							620000000	300000000	230000000	1100000000	1200000000	130000000	910000000	890000000	330000000	820000000
psyne022992	trpA	+	326150	326944	264	0.908487	0.0323665	1	6	trpA	8	39	13	100000000	550000000	230000000	1200000000	65000000	500000000	100000000			170000000			100000000	140000000	660000000	110000000	190000000	20000000	15000000		92000000
psyne023180	rfbF	+	353552	354322	256	0.846385	0.0376514	1	6	rfbF	6	15	9													73000000	240000000		42000000	70000000	51000000	82000000		100000000	64000000
psyne023181	rfbG	+	354323	355405	360	0.677993	0.0819696	1	6	rfbG	14	21	11				28000000									21000000		140000000	79000000	8100000	290000000	96000000	23000000		71000000
psyne023182	rfbC	+	355424	355993	189	0.945599	0.0232678	1	6	lcl|BA000022.2_cds_BAA16903.1_161	5	12	6		11000000		31000000			69000000						95000000	41000000		77000000			70000000
psyne023207	slr1613	+	358760	359350	196	0.755572	0.0821516	1	6	slr1613	4	6	3			19000000		490000000	330000000								93000000	22000000
psyne023219	slr1616	+	361163	362188	341	0.649622	0.0986509	1	0	0	8	44	10	24000000						34000000	91000000	180000000	650000000			23000000		630000000	220000000	200000000	210000000	720000000	740000000	590000000	190000000
psyne023251	slr1619	+	364247	364996	249	0.903081	0.0285137	1	6	slr1619	4	51	11		17000000			12000000			67000000	6000000				410000000	7100000	170000000		18000000	830000000	1800000000	880000000	150000000	56000000
psyne023306	slr1065	+	369149	370219	356	0.677512	0.101939	1	6	slr1065	6	12	5	93000000							67000000	9200000	25000000			17000000				43000000		27000000
psyne023363	yefA	+	375470	376432	320	0.782116	0.0478486	1	6	yefA	7	6	5													34000000					8200000		110000000	83000000
psyne023395	slr1076	+	380030	381175	381	0.903423	0.0391454	1	6	slr1076	8	9	6	440000000	44000000	36000000		29000000		26000000		180000000										4200000
psyne023407	slr1079	+	383300	383794	164	0.736344	0.0563679	1	6	slr1079	3	1	1		15000000
psyne023427	slr1085	+	386678	387955	425	0.959123	0.0196466	1	6	slr1085	8	16	4	11000000	52000000	120000000	13000000	19000000									64000000
psyne023453	slr1090	+	397037	398143	368	0.969459	0.0123059	1	6	slr1090	8	39	14			40000000		180000000	58000000	63000000	6500000	50000000	22000000				71000000	80000000	150000000	110000000	60000000	110000000	3600000
psyne023488	slr1400	+	402290	403432	380	0.959406	0.00808177	1	6	slr1400	8	4	2				17000000											7600000
psyne023523	Putative ORF	+	406676	406768	30	0.00478175	0.00376545	0	0	0	2	1	1							5900000
psyne023577	exbB	+	415562	416245	227	0.9768	0.0105504	1	6	exbB	7	28	6	190000000	130000000	8100000			5300000	120000000	58000000	260000000	200000000			12000000					30000000		30000000	19000000
psyne023733	Putative ORF	+	435581	435712	43	0.0141428	0.0104492	0	0	0	0	1	0
psyne023788	slr1590	+	446807	447694	295	0.972494	0.00951583	1	6	slr1590	6	19	5			290000000			6700000	4700000	3400000000	140000000	38000000				190000000	210000000		180000000		770000000	89000000	16000000
psyne023811	slr1593	+	450740	451651	303	0.911656	0.0420798	1	6	slr1593	7	3	1					11000000											21000000	3700000
psyne023881	slr1597	+	459200	460096	298	0.980586	0.0154142	1	6	slr1597	5	6	3	1200000		9200000										52000000	84000000				28000000
psyne023893	lipA	+	462803	463678	291	0.939891	0.0217771	1	6	lipA	5	24	8		13000000	43000000	29000000				30000000	56000000	10000000			86000000	71000000	11000000	80000000	15000000		36000000
psyne023922	psaM	+	467201	467296	31	0.72	0.0443385	1	6	psaM	0	4	1						50000000	430000000	47000000
psyne023938	slr1603	+	469592	470914	440	0.985356	0.010374	1	6	slr1603	8	19	7			110000000	660000000	25000000		1600000	18000000		52000000					8000000		12000000	9100000		2800000	26000000
psyne023941	Putative ORF	+	471065	472930	621	0.934263	0.00789405	1	6	lcl|BA000022.2_cds_BAA10314.1_1223	16	172	39	490000000	290000000	350000000	720000000	200000000	1100000000	190000000	220000000	200000000	220000000			11000000	55000000	22000000	9100000	69000000	66000000	39000000	40000000	94000000	79000000
psyne024017	gdhB	+	483326	484564	412	0.973771	0.0225992	1	6	gdhB	8	4	3	23000000												29000000				12000000	23000000
psyne024061	slr1042	+	491006	491449	147	0.942993	0.0242576	1	6	slr1042	4	29	8				180000000	11000000			90000000	200000000	11000000					250000000	85000000	120000000	23000000	5900000	180000000	40000000
psyne024092	slr1045	+	494828	495619	263	0.869368	0.0219705	1	6	slr1045	4	3	2				130000000	23000000				5200000
psyne024093	slr1046	+	495626	496006	126	0.769269	0.0423765	1	6	slr1046	1	9	2					64000000	28000000	46000000	12000000
psyne024175	slr1052	+	504755	505267	170	0.909926	0.0176484	1	6	slr1052	3	6	2				20000000				46000000	3600000
psyne024204	slr1056	+	512615	514633	672	0.6913	0.0616137	1	0	0	14	28	10	22000000	430000000	200000000	61000000	23000000			67000000	29000000	31000000				180000000		71000000	38000000			20000000	57000000
psyne024292	glnA	+	531446	532867	473	0.947549	0.0144069	1	6	glnA	10	532	31	57000000	26000000	63000000	18000000	15000000	370000000	66000000	180000000	68000000	60000000			19000000000	12000000000	2900000000	12000000000	15000000000	3400000000	12000000000	11000000000	7900000000	19000000000		530000000
psyne024347	ytfC	+	538415	539020	201	0.932693	0.0217808	1	6	ytfC	1	211	10	370000000	59000000	91000000	6400000	8000000	55000000	30000000	62000000	420000000	2600000000			140000000	2500000000	230000000	32000000	76000000	340000000	230000000	440000000	7000000000	1200000000
psyne024359	slr1762	+	540011	540763	250	0.929059	0.0357893	1	6	slr1762	6	9	5													16000000			190000000	25000000	61000000		4900000	35000000	270000000
psyne024360	slr1763	+	540863	542065	400	0.959036	0.0160673	1	6	slr1763	9	49	13		23000000	32000000			15000000	56000000		39000000				350000000	330000000	500000000	1300000000	800000000	620000000	350000000	34000000	360000000	28000000
psyne024468	merA	+	557423	558979	518	0.966899	0.0198165	1	6	merA	15	8	3	51000000									19000000												19000000
psyne024483	Putative ORF	+	561584	561664	26	0.00626109	0.0125222	0	0	0	4	4	0															490000000	200000000
psyne024530	rub	+	569141	569488	115	0.639359	0.117007	1	6	rub	3	41	5		57000000	4400000000	820000000	340000000	830000000	250000000	32000000		1100000000				180000000				24000000	200000000
psyne024556	slr2038	+	575477	576127	216	0.857458	0.050894	1	6	slr2038	6	2	1									27000000											13000000
psyne024639	slr2046	+	587228	593125	1965	0.690541	0.0656705	1	6	slr2046	4	7	4	47000000												13000000	240000000	99000000							130000000
psyne024663	slr2049	+	595673	596311	212	0.957228	0.0191387	1	6	slr2049	6	44	12	11000000	5900000	47000000	93000000		8700000	13000000			44000000			17000000	310000000	400000000	100000000	29000000		22000000	190000000	460000000	58000000
psyne024667	cpcG	+	596498	597247	249	0.918988	0.0134162	1	6	cpcG	9	292	25	94000000		130000000	220000000	180000000	83000000	27000000	13000000	35000000	110000000			5400000000	440000000	1600000000	6700000000	8100000000	16000000000	1200000000	7200000000	14000000000	15000000000		75000000
psyne024750	slr1908	+	611057	612832	591	0.866536	0.0401539	1	6	slr1908	9	128	17			550000000	700000000	80000000	27000000	270000000	68000000	2200000000	570000000			27000000	24000000	1600000000	380000000	13000000	150000000	190000000	430000000	1200000000	590000000
psyne024856	slr1919	+	627572	629272	566	0.938314	0.0199318	1	6	slr1919	14	12	5	5500000							55000000	160000000	38000000									21000000	42000000
psyne024876	slr1019	+	632213	633157	314	0.967527	0.0139006	1	6	slr1019	1	2	1																19000000	110000000
psyne025111	chlI	+	658184	659335	383	0.951335	0.0230982	1	6	chlI	12	96	28	22000000	190000000	1400000000	1000000000	1900000000	78000000	4600000	8900000	32000000				46000000	31000000	470000000	580000000	270000000	46000000	160000000	450000000	46000000	11000000
psyne025136	slr1035	+	663788	664315	175	0.976404	0.0185665	1	6	slr1035	3	2	2								79000000					27000000
psyne025183	slr1039	+	671006	671707	233	0.879229	0.0323953	1	6	slr1039	2	13	4	13000000						130000000	32000000		500000			81000000					140000000	64000000	12000000		120000000
psyne025186	slr1376	+	671906	672244	112	0.824255	0.0598879	1	6	slr1376	1	13	7			12000000				7900000	180000000						32000000	13000000			47000000	170000000		27000000
psyne025188	slr1378	+	672899	673612	237	0.88259	0.0115712	1	6	slr1378	5	8	3										100000000						180000000	170000000	6900000			81000000
psyne025193	cydA	+	673889	675340	483	0.95011	0.014522	1	6	cydA	8	34	8		450000000	740000000	55000000	12000000			220000000	1400000000	290000000				37000000						18000000
psyne025228	slr1385	+	681707	682675	322	0.910821	0.0328684	1	0	0	10	24	8	47000000	21000000	68000000	4200000					170000000	650000000				79000000	77000000				74000000		460000000	85000000
psyne025315	ftsH	+	695975	697972	665	0.914129	0.0135167	1	6	ftsH	16	54	19	160000000	59000000	19000000			30000000	55000000	15000000	78000000	220000000			17000000		23000000	31000000		18000000		32000000		54000000
psyne025316	slr1391	+	697988	698458	156	0.876946	0.0423094	1	0	0	2	6	2																		32000000	88000000	730000000
psyne025354	slr1395	+	706055	707131	358	0.956261	0.0238167	1	6	slr1395	6	8	4					37000000	1600000								73000000				10000000				24000000
psyne025483	slr1702	+	721724	722479	251	0.922367	0.0117367	1	6	slr1702	3	46	10			250000000	61000000	25000000	360000000	3200000000	270000000	480000000	57000000				51000000	30000000	73000000	150000000	580000000		160000000	110000000	240000000
psyne025485	serS	+	722570	723862	430	0.967845	0.0194328	1	6	serS	11	73	23	11000000		17000000			20000000				63000000			250000000	560000000	1300000000	900000000	380000000	210000000	390000000	790000000	910000000	1200000000
psyne025532	slr1704	+	728660	729484	274	0.910465	0.0290234	1	6	slr1704	5	31	4	25000000	8700000	89000000						770000000	300000000			7700000	77000000	100000000				12000000		96000000	240000000
psyne025535	Putative ORF	+	729671	729871	66	0.51	0.0957073	1	0	0	3	6	3						22000000	37000000											160000000	18000000
psyne025597	mrcB	+	739682	741931	749	0.917716	0.016012	1	6	mrcB	22	18	12		14000000	15000000	180000000		11000000	54000000	27000000	26000000	320000000					15000000				12000000
psyne025651	slr2010	+	750959	751426	155	0.759073	0.06097	1	6	slr2010	1	2	1								42000000
psyne025692	slr2015	+	756023	757195	390	0.840769	0.0254518	1	0	0	8	23	8	3900000	63000000	83000000	58000000	7300000		34000000	12000000	27000000				6100000	77000000	53000000	10000000	110000000		33000000
psyne025693	slr2016	+	757244	757720	158	0.737649	0.0530967	1	0	0	7	4	3		7400000	140000000		68000000										13000000
psyne025742	fabD	+	766727	767608	293	0.981028	0.0145202	1	6	fabD	3	7	3													11000000	8400000			130000000	280000000		32000000		130000000
psyne025882	Putative ORF	+	790469	790555	28	0.00065	0.000830662	0	0	0	1	1	1																5300000
psyne026027	gltS	+	809435	810658	407	0.894006	0.0183326	1	6	gltS	4	5	4					8000000			15000000	8500000	9100000
psyne026265	srrA	+	846509	847810	433	0.94246	0.0275686	1	6	srrA	7	10	7		54000000	64000000	24000000		8800000			93000000	68000000				9600000			8300000
psyne026281	ureF	+	849017	849748	243	0.885253	0.0368964	1	6	ureF	5	1	1													22000000
psyne026350	Putative ORF	+	865013	865075	20	0.00384048	0.00561172	0	0	0	2	1	1																						14000000
psyne026362	Putative ORF	+	866258	866410	50	0.001	0.002	0	0	0	4	1	1
psyne026448	slr1196	+	875894	877297	467	0.926246	0.0386724	1	0	0	13	5	5			27000000														43000000
psyne026449	slr1197	+	877325	878521	398	0.978918	0.00862308	1	6	slr1197	8	21	7		140000000	20000000				27000000	8600000	72000000										9900000	50000000	49000000
psyne026475	livH	+	882023	883189	388	0.895985	0.0234648	1	6	lcl|BA000022.2_cds_BAA17381.1_419	2	2	1															9800000
psyne026493	slr1203	+	885641	886078	145	0.718046	0.0569759	1	6	slr1203	2	4	2								55000000										9000000	30000000
psyne026494	htrA	+	886184	887542	452	0.978733	0.0163677	1	6	htrA	9	12	6	98000000	66000000	27000000		47000000					70000000			25000000		110000000		41000000
psyne026512	slr1207	+	889013	890605	530	0.927434	0.0214247	1	6	slr1207	9	23	9		24000000	89000000	50000000	130000000	180000000	28000000		9300000	1100000						25000000				27000000	170000000	27000000
psyne026529	cobN	+	893981	897262	1093	0.955908	0.0174457	1	6	cobN	24	13	8		61000000							3600000				33000000	4500000		12000000	14000000		66000000	42000000		24000000
psyne026569	mgtE	+	904115	905506	463	0.962979	0.013954	1	6	mgtE	8	8	3				82000000	5800000	870000000	150000000								13000000	15000000
psyne026608	ilvA	+	911342	912883	513	0.974821	0.0183868	1	6	ilvA	15	55	22	15000000						8700000			57000000			240000000	200000000	430000000	69000000	110000000	350000000	430000000	160000000	400000000	220000000
psyne026653	slr2077	+	917816	920014	732	0.855249	0.0234857	1	6	slr2077	16	2	2					15000000												1600000
psyne026701	slr1827	+	927755	928750	331	0.914921	0.0177163	1	6	slr1827	4	3	2								50000000	9400000
psyne026886	Putative ORF	+	955805	956116	103	0.569231	0.112441	1	6	lcl|BA000022.2_cds_BAA17446.1_454	4	1	1																				5600000
psyne026930	uvrA	+	962876	965800	974	0.958816	0.0153345	1	6	uvrA	34	67	36	41000000				21000000	31000000	120000000	44000000	43000000	86000000			77000000	52000000	37000000	94000000	70000000	210000000	49000000	100000000	77000000	200000000
psyne026976	slr1535	+	972485	973954	489	0.936677	0.0208268	1	6	slr1535	9	62	17	97000000	120000000	33000000	12000000	130000000	93000000	19000000	190000000	190000000	9300000			570000000	200000000	160000000	20000000	39000000	620000000	600000000	850000000	38000000	58000000
psyne026987	slr1537	+	975779	976648	289	0.971231	0.0048588	1	0	0	10	26	11	14000000	63000000				16000000		300000000	90000000				97000000	63000000			86000000	19000000		46000000	110000000	23000000
psyne026989	cbiD	+	976706	977842	378	0.968935	0.0109668	1	6	cbiD	7	3	2	30000000					89000000																6500000
psyne027004	slr1541	+	978941	979573	210	0.960305	0.0164029	1	6	slr1541	2	9	4	5800000	4300000											230000000		6200000			15000000	43000000			140000000
psyne027005	slr1542	+	979685	980170	161	0.987571	0.0115762	1	6	slr1542	6	2	1				15000000												160000000
psyne027024	rpoE	+	983804	984475	223	0.972794	0.0108644	1	6	rpoE	3	8	1	27000000									47000000											6600000	27000000
psyne027094	def	+	994343	994906	187	0.956154	0.00836865	1	6	def	4	8	4							190000000								22000000	9800000		270000000				7100000
psyne027121	slr1552	+	999029	1001563	844	0.833713	0.00903454	1	0	0	11	9	4			380000000	43000000	22000000				46000000										6500000
psyne027209	prc	+	1015511	1016782	423	0.984399	0.00870689	1	6	prc	15	343	43	220000000	150000000	330000000	54000000	200000000	110000000	30000000	250000000	190000000	530000000			1300000000	2800000000	3100000000	3400000000	1800000000	880000000	2100000000	2400000000	2800000000	3300000000		5400000
psyne027231	slr1222	+	1021073	1022008	311	0.583134	0.101181	1	0	0	7	1	1			20000000
psyne027258	sulA	+	1025423	1026442	339	0.897489	0.0371149	1	6	sulA	8	46	14	71000000	190000000	2700000000	120000000	67000000	350000000	300000000	63000000					110000000	360000000	180000000	110000000	470000000	160000000	290000000	20000000	31000000	270000000
psyne027273	pknA	+	1027844	1029331	495	0.910281	0.028918	1	6	lcl|BA000022.2_cds_BAA17509.1_487	13	2	2							7400000															12000000
psyne027303	slr1229	+	1035593	1037089	498	0.919454	0.0467409	1	6	slr1229	6	1	1	30000000
psyne027305	slr1230	+	1037189	1038052	287	0.961832	0.0288465	1	6	slr1230	9	13	5	13000000					9900000	28000000	11000000		55000000										20000000		11000000
psyne027319	slr1232	+	1039196	1039732	178	0.838074	0.0275229	1	0	0	1	7	3										41000000			49000000	36000000			95000000	31000000
psyne027327	frdA	+	1040531	1042258	575	0.975328	0.0148516	1	6	frdA	19	136	27	12000000		6800000	53000000	25000000	23000000	50000000	28000000	510000000	67000000			91000000	5200000	310000000	430000000	350000000	550000000	270000000	530000000	260000000	470000000
psyne027362	codA	+	1047005	1048357	450	0.979464	0.0108449	1	0	0	7	7	4				9500000												32000000	14000000
psyne027382	grxC	+	1050812	1051078	88	0.68	0.149075	1	6	lcl|BA000022.2_cds_BAA18701.1_1558	0	12	3				9600000	84000000	12000000	1100000							16000000		5300000	50000000
psyne027446	pmbA	+	1058537	1059820	427	0.987956	0.00903371	1	6	pmbA	9	38	12	16000000			19000000						5700000			8000000		610000000	440000000	170000000	37000000	33000000	46000000	440000000	150000000
psyne027461	slr1437	+	1060901	1061239	112	0.926528	0.0328686	1	0	0	1	8	4		7300000											7400000		3800000						29000000	430000000
psyne027531	slr1440	+	1069178	1069609	143	0.865242	0.0285312	1	6	slr1440	4	1	1																						35000000
psyne027632	slr1444	+	1080695	1081696	333	0.974952	0.00828224	1	6	slr1444	6	15	6	43000000		8900000				3900000			270000000			42000000								44000000	18000000
psyne027825	bioB	+	1107242	1108330	362	0.958545	0.0199263	1	6	bioB	12	12	4			130000000	26000000					27000000					24000000	96000000					14000000		31000000
psyne027905	cdsA	+	1120622	1121524	300	0.955598	0.0181524	1	6	cdsA	3	2	1	54000000									96000000
psyne027964	slr0876	+	1133879	1135108	409	0.977958	0.0135048	1	6	slr0876	11	42	10		27000000	890000000	67000000			880000000	460000000	85000000	160000000			54000000	82000000	83000000	9000000		230000000	81000000	87000000		23000000
psyne027967	ssr1480	+	1135337	1135588	83	0.65	0.198288	1	6	ssr1480	1	202	6	27000000	22000000	110000000	400000000	44000000	32000000	9800000	61000000	80000000	140000000			490000000	180000000	1200000000	67000000	1700000000	210000000		1300000000	1400000000	57000000		33000000
psyne028018	slr0882	+	1143047	1144231	394	0.940428	0.0211134	1	6	slr0882	10	22	11	62000000	20000000	31000000	42000000	65000000	31000000	16000000		83000000	290000000											49000000
psyne028032	gap1	+	1147034	1148098	354	0.953316	0.0196769	1	6	gap1	14	99	21	8500000	56000000	32000000				150000000	29000000					100000000	150000000	100000000	170000000	24000000	2200000000	1200000000	1200000000	4700000000	1200000000		6700000
psyne028061	slr0887	+	1153292	1154101	269	0.913433	0.0257385	1	6	slr0887	6	2	1			8300000											120000000
psyne028090	slr0890	+	1156580	1156975	131	0.665138	0.0741536	1	0	0	2	3	2															47000000	50000000						170000000
psyne028289	Putative ORF	+	1179611	1179763	50	0.0103459	0.00668126	0	0	0	1	1	0																					170000000
psyne028303	slr1409	+	1182665	1183645	326	0.963545	0.0269426	1	6	slr1409	11	70	11				7300000		61000000							24000000	31000000	1200000000	540000000	100000000	670000000	64000000	880000000	1800000000	640000000
psyne028338	Putative ORF	+	1187924	1188220	98	0.240298	0.0673313	1	0	0	3	1	1													34000000
psyne028353	Putative ORF	+	1190024	1190179	51	0.0136698	0.0109571	0	0	0	1	1	1																					3000000
psyne028358	slr1852	+	1190867	1191433	188	0.970948	0.00739705	1	0	0	8	74	19									25000000	31000000			830000000	430000000	2400000000	430000000	6300000	440000000	860000000	5700000000	160000000	4200000000
psyne028379	slr1856	+	1194314	1194643	109	0.90453	0.0631509	1	0	0	3	16	1									350000000	90000000			43000000	50000000				11000000		1400000000	3400000000	460000000
psyne028380	glgX	+	1194653	1196776	707	0.957255	0.0153802	1	6	glgX	11	130	22	290000000	13000000		600000000	160000000	84000000	60000000	50000000	13000000	55000000			67000000	19000000	1400000000	2000000000	39000000	300000000	900000000	660000000	1300000000	580000000		3000000
psyne028475	trpD	+	1206947	1207993	348	0.88007	0.0208238	1	6	trpD	2	17	3					14000000	34000000		39000000								54000000	750000000	170000000	12000000			49000000
psyne028633	cpcE	+	1229096	1229938	280	0.973244	0.00583443	1	6	cpcE	9	9	3						33000000	11000000	72000000	24000000								30000000		81000000
psyne028702	slr1882	+	1240349	1241302	317	0.919444	0.0236741	1	6	slr1882	4	3	2																		16000000	13000000			100000000
psyne028711	trpS	+	1243115	1244287	390	0.892428	0.022616	1	6	trpS	5	25	13		22000000					62000000	59000000		14000000			36000000	230000000	19000000	36000000		6600000	67000000	280000000		94000000
psyne028720	slr1886	+	1245395	1245859	154	0.988156	0.00566569	1	6	slr1886	2	3	2															12000000	54000000	100000000
psyne028738	hemC	+	1247192	1248154	320	0.978904	0.0161221	1	6	hemC	6	90	26	370000000	17000000		18000000	33000000	48000000		27000000	190000000	410000000			160000000	72000000	190000000	300000000	63000000	330000000	410000000	440000000	180000000	600000000
psyne028740	slr1888	+	1248284	1250176	630	0.961209	0.0219373	1	6	slr1888	12	13	4		68000000	17000000	39000000	170000000	350000000								26000000		45000000						19000000
psyne028846	cefD	+	1270988	1272274	428	0.926211	0.027558	1	6	cefD	9	49	16				11000000			35000000		1900000				720000000	280000000	65000000	81000000	40000000	610000000	89000000	28000000	6200000	640000000
psyne028882	Putative ORF	+	1278185	1278280	31	0.000945455	0.00189091	0	0	0	2	1	1
psyne028883	slr1805	+	1278293	1280542	749	0.876128	0.0397822	1	6	slr1805	12	2	2				4500000		10000000
psyne028916	slr1809	+	1286105	1286902	265	0.866799	0.0281916	1	0	0	5	2	2							7100000														18000000
psyne028960	slr1816	+	1293398	1295551	717	0.797157	0.0460035	1	6	slr1816	9	17	12		12000000	510000000		7800000	20000000	31000000		3900000					45000000	180000000			120000000	11000000		25000000	39000000
psyne028998	slr1819	+	1300637	1301656	339	0.981948	0.00822979	1	6	slr1819	15	23	13	20000000	16000000	35000000	44000000		43000000			29000000	11000000			36000000	58000000			48000000	13000000	8100000	110000000	75000000	38000000
psyne029057	Putative ORF	+	1309382	1309474	30	0.000904762	0.00117031	0	0	0	1	5	1	6200000									53000000									18000000			720000000
psyne029117	Putative ORF	+	1319480	1319590	36	0.00142857	0.00285714	0	0	0	1	2	0																			120000000	10000000
psyne029165	slr1740	+	1327361	1329115	584	0.977031	0.00928136	1	6	slr1740	12	34	13	53000000	110000000	27000000	26000000	120000000		64000000	73000000	380000000	360000000					16000000	38000000	50000000	260000000	52000000	150000000	85000000
psyne029200	murI	+	1334522	1335361	279	0.911376	0.0365616	1	6	murI	9	4	2									6500000					16000000	7500000	17000000
psyne029322	lmbP	+	1354094	1355074	326	0.945525	0.0203235	1	6	lmbP	5	15	5	13000000	190000000	40000000	130000000	18000000	120000000	24000000	94000000	74000000	3200000			170000000			4800000		110000000
psyne029323	slr0863	+	1355156	1356553	465	0.934751	0.014123	1	6	slr0863	14	78	21	120000000	6100000	19000000	5100000	20000000					19000000			200000000	170000000	97000000	65000000		49000000	340000000	170000000	310000000	510000000
psyne029399	slr0869	+	1367129	1369567	812	0.885208	0.021144	1	6	slr0869	26	88	26	87000000	480000000	85000000	100000000	620000000	25000000	7500000	82000000	170000000	56000000			140000000	45000000	140000000	450000000	150000000	50000000	50000000	92000000	300000000	230000000
psyne029550	pstS	+	1388900	1389913	337	0.975831	0.0163971	1	6	pstS	11	182	22	1400000000	410000000	540000000	1200000000	4100000000	4300000000	3900000000	94000000	210000000	5700000000			35000000	820000000	720000000	230000000	3500000000	3600000000	330000000	2700000000	1500000000	920000000
psyne029599	pds	+	1397819	1399237	472	0.929775	0.0189115	1	6	pds	13	40	10	48000000	11000000		34000000	3000000		41000000	25000000	10000000							20000000	7800000	180000000	250000000	200000000		74000000
psyne029601	pys	+	1399298	1400311	337	0.990601	0.00977618	1	6	pys	6	29	11	19000000	150000000	52000000	30000000	46000000	72000000		34000000	62000000				45000000	110000000	68000000	58000000	44000000		57000000	150000000	4900000
psyne029609	ureA	+	1401059	1401361	100	0.974301	0.0120244	1	6	ureA	2	2	1		24000000											49000000
psyne029612	slr1257	+	1401809	1403002	397	0.850391	0.0189011	1	6	slr1257	6	1	1						15000000
psyne029624	slr1260	+	1404839	1405372	177	0.882323	0.0324326	1	6	slr1260	4	16	5	30000000	19000000					48000000	1900000000	110000000				42000000	3900000						230000000	130000000	80000000
psyne029626	slr1261	+	1405436	1405975	179	0.870549	0.0348247	1	6	slr1261	8	21	9		8800000		340000000	140000000	350000000	36000000	18000000								39000000	270000000
psyne029804	apcC	+	1431626	1431901	91	0.59	0.207375	1	6	apcC	6	46	5	18000000	11000000				6700000		92000000	1400000000	27000000			2000000000	1500000000	68000000	30000000	81000000	120000000	690000000	11000000000	12000000000	340000000		36000000
psyne029839	slr1992	+	1436699	1437163	154	0.918344	0.0389419	1	6	slr1992	5	20	6						370000000	1000000000						50000000	14000000	4400000			8800000000	1600000000	220000000	22000000	37000000
psyne029871	slr1998	+	1444115	1445392	425	0.958493	0.0124785	1	0	0	19	30	13	44000000		26000000	530000000	50000000	30000000	31000000		15000000				4300000			60000000	110000000			5200000	69000000	32000000
psyne029880	slr2001	+	1447091	1447912	273	0.914644	0.00812588	1	6	slr2001	8	56	10	21000000		57000000			3200000	2700000			53000000			390000000		220000000	35000000		19000000	620000000	380000000	730000000	120000000
psyne029881	slr2002	+	1448060	1450681	873	0.958304	0.0177761	1	6	slr2002	23	317	60	210000000	130000000	39000000	82000000	420000000	400000000	170000000	180000000	140000000	120000000			910000000	1200000000	580000000	890000000	2200000000	1700000000	1400000000	3500000000	1300000000	1500000000		13000000
psyne030035	slr1721	+	1473965	1475452	495	0.988751	0.00875625	1	6	slr1721	8	17	8	18000000	120000000		84000000	320000000	320000000							16000000			31000000	26000000			2400000	31000000
psyne030036	guaB	+	1475555	1476718	387	0.934123	0.0109097	1	6	guaB	16	197	29	69000000	9500000		8500000	28000000	45000000		69000000	24000000	100000000			4400000000	1100000000	2100000000	8500000000	600000000	6800000000	510000000	3500000000	2500000000	3300000000		8000000
psyne030037	lacG	+	1476722	1477657	311	0.898784	0.0269686	1	6	lacG	5	1	1			13000000
psyne030139	kdpB	+	1494758	1496830	690	0.943164	0.0214796	1	6	kdpB	24	24	11		9400000	180000000	82000000	79000000	29000000	17000000	14000000					14000000	4600000		6900000
psyne030193	cobA	+	1507457	1508092	211	0.986754	0.00117535	1	6	cobA	6	18	8	13000000						6200000		33000000	19000000				31000000			4900000	18000000	70000000			180000000
psyne030311	slr0272	+	1525205	1526182	325	0.700563	0.0793736	1	0	0	2	3	3								9500000
psyne030404	tyrA	+	1539677	1540516	279	0.982912	0.0111659	1	6	tyrA	6	7	4		5900000											3400000	4500000				110000000				22000000
psyne030549	glbN	+	1562420	1562842	140	0.970838	0.0145233	1	6	glbN	4	2	2													15000000							43000000
psyne030750	slr1507	+	1592918	1594000	360	0.914394	0.0412404	1	6	slr1507	9	38	5	190000000	89000000	57000000	94000000	240000000	110000000	7000000	8900000	550000000	81000000					73000000		14000000		46000000	710000000	310000000
psyne030756	ntpJ	+	1595285	1596619	444	0.968685	0.0151688	1	6	ntpJ	6	1	1									8300000
psyne030855	menA	+	1609826	1610749	307	0.905749	0.02558	1	6	menA	3	2	1									99000000	310000000
psyne030966	slr2115	+	1628039	1629607	522	0.713433	0.0825294	1	0	0	17	2	1				30000000												7300000
psyne031000	slr2121	+	1634411	1635058	215	0.908396	0.0492239	1	6	slr2121	2	2	1														120000000	140000000
psyne031002	slr2123	+	1635746	1636702	318	0.968175	0.0137463	1	6	slr2123	6	16	5																			520000000	89000000	240000000
psyne031037	slr2128	+	1640786	1641238	150	0.787662	0.0436289	1	6	slr2128	2	1	1										7800000
psyne031058	slr2131	+	1644905	1648090	1061	0.944773	0.0213674	1	6	slr2131	16	67	15			7900000	1700000000	370000000	230000000	180000000	87000000	47000000	170000000			17000000		82000000	16000000		290000000	27000000	30000000	35000000
psyne031170	Putative ORF	+	1666184	1666414	76	0.141935	0.0671017	1	0	0	3	2	1									4300000	18000000
psyne031251	slr1334	+	1680662	1682134	490	0.991399	0.00534786	1	6	slr1334	19	37	14						19000000							67000000	550000000	70000000	490000000	250000000	32000000	110000000	16000000	9600000	120000000
psyne031272	dacB	+	1684928	1685872	314	0.895481	0.0422171	1	6	lcl|BA000022.2_cds_BAA10369.1_1250	11	6	3			31000000			17000000	26000000								27000000			20000000
psyne031291	gcp	+	1688213	1689259	348	0.978798	0.0151661	1	6	gcp	7	11	7	250000000	2600000	14000000		25000000	40000000				27000000			24000000				19000000					83000000
psyne031423	slr0818	+	1705868	1707223	451	0.970305	0.0109001	1	6	slr0818	7	14	4			25000000	47000000	200000000	150000000	21000000	3500000									12000000
psyne031553	slr1338	+	1726697	1727299	200	0.8883	0.0137871	1	6	slr1338	6	32	11				44000000		94000000	26000000		17000000				120000000	17000000	420000000	120000000	71000000	220000000	37000000	150000000	69000000
psyne031577	slr1342	+	1731281	1732648	455	0.969392	0.00307896	1	6	slr1342	16	86	18	200000000		120000000	120000000		320000000	31000000	4600000					220000000	190000000	480000000	280000000	620000000	600000000	340000000	310000000	380000000	1700000000
psyne031630	cysE	+	1743443	1744192	249	0.973946	0.0180726	1	6	cysE	7	18	6	26000000	83000000	340000000	190000000	73000000	8200000	9400000			33000000			5200000		15000000		7100000
psyne031659	murF	+	1749146	1750510	454	0.981773	0.0202129	1	6	murF	13	49	12			21000000						15000000				1100000000	290000000	140000000	100000000	1400000000	28000000	33000000	32000000	930000000	220000000
psyne031671	slr1353	+	1751795	1752826	343	0.774743	0.0433576	1	6	slr1353	5	8	3										56000000									250000000	62000000	89000000	260000000
psyne031726	slr1962	+	1763726	1764838	370	0.921908	0.0256686	1	6	slr1962	10	11	6			7300000		16000000					55000000				33000000	9800000	36000000	3800000			200000000
psyne031850	slr1970	+	1780484	1781005	173	0.980511	0.00615698	1	6	slr1970	3	13	6																150000000	140000000	7700000		10000000	66000000
psyne031909	Putative ORF	+	1787768	1787932	54	0.00133333	0.00266667	0	0	0	2	1	1														11000000
psyne031943	slr1975	+	1793852	1795027	391	0.984629	0.00836652	1	6	slr1975	6	23	7		290000000	60000000	38000000			58000000	760000000	65000000				250000000	8800000			38000000	76000000	500000000	140000000
psyne032170	slr1470	+	1827251	1827652	133	0.75174	0.0960195	1	6	slr1470	4	17	7	11000000	24000000	63000000				190000000	10000000		400000000				56000000		49000000	55000000	100000000	20000000
psyne032173	slr1472	+	1828991	1829491	166	0.914788	0.0150064	1	6	slr1472	2	10	4				46000000												8200000	98000000	16000000		130000000
psyne032194	slr1474	+	1832360	1833169	269	0.972534	0.0108452	1	6	slr1474	6	2	2														17000000							20000000
psyne032205	pyrB	+	1834508	1835503	331	0.907204	0.0486512	1	6	pyrB	7	20	11			14000000										67000000	110000000	130000000	41000000	39000000	7400000	56000000	46000000
psyne032207	Putative ORF	+	1835630	1835770	46	0.000833333	0.00105409	0	0	0	1	1	1																				170000000
psyne032371	ggt	+	1859798	1861372	524	0.925401	0.0162553	1	6	ggt	11	15	10	11000000	13000000					57000000	110000000		8800000			17000000	100000000				15000000	30000000	11000000
psyne032372	slr1270	+	1861433	1863049	538	0.917601	0.0246607	1	6	slr1270	12	54	16		29000000	68000000	130000000	200000000	280000000	83000000	82000000	320000000	23000000			27000000		24000000		98000000	30000000	16000000	100000000	39000000
psyne032390	slr1273	+	1865033	1865473	146	0.816158	0.109407	1	6	slr1273	3	52	7	100000000	17000000	11000000	96000000	400000000	65000000	170000000		18000000	190000000				160000000	450000000	680000000		130000000			640000000	240000000
psyne032396	gspD	+	1868609	1871002	797	0.664233	0.0599284	1	6	gspD	15	90	19	390000000	90000000	370000000	660000000	92000000	93000000	15000000	1600000000	890000000	110000000			100000000	340000000	85000000	170000000	100000000	110000000	380000000	300000000	340000000	190000000
psyne032413	slr1278	+	1872656	1873648	330	0.97584	0.0139093	1	6	slr1278	10	1	1																3800000
psyne032422	ndhK	+	1875563	1876309	248	0.965567	0.0176761	1	6	ndhK	8	188	17	320000000	480000000	360000000	1900000000	1800000000	1200000000	270000000	320000000	37000000	210000000			370000000	88000000	200000000	230000000	300000000			61000000
psyne032461	slr1285	+	1881917	1883311	464	0.953731	0.0189938	1	6	slr1285	7	8	4				41000000		52000000			33000000	5000000							6200000				4100000
psyne032470	slr1287	+	1885100	1886146	348	0.947384	0.0139849	1	6	slr1287	5	14	7							13000000	30000000					140000000	96000000	440000000			90000000	220000000	110000000
psyne032471	slr1288	+	1886153	1886737	194	0.926757	0.0256696	1	6	slr1288	1	5	1	10000000	570000000	35000000	58000000	52000000
psyne032510	slr1529	+	1892918	1895425	835	0.918989	0.0241523	1	6	slr1529	13	4	3		4000000	26000000				20000000
psyne032606	slr1534	+	1909190	1910095	301	0.91895	0.0176488	1	6	slr1534	6	10	6															200000000	110000000	65000000			6200000
psyne032778	slr1169	+	1937474	1938310	278	0.829938	0.0542906	1	0	0	0	20	5		170000000	86000000	1600000		67000000	190000000		370000000									19000000			63000000
psyne032883	spoU	+	1953791	1954615	274	0.861825	0.0331882	1	6	spoU	7	5	3																	12000000	61000000	2100000		37000000
psyne032885	slr1674	+	1954721	1955071	116	0.876583	0.049372	1	6	slr1674	2	1	1																				19000000
psyne032890	slr1676	+	1955690	1956181	163	0.829149	0.0994265	1	6	slr1676	1	10	4						270000000	630000000	26000000	69000000
psyne032891	slr1677	+	1956194	1957486	430	0.939834	0.0146949	1	6	slr1677	10	5	3		120000000	67000000					120000000	56000000	9600000
psyne032895	rpl27	+	1958240	1958503	87	0.67	0.193907	1	6	rpl27	3	110	6						8800000	310000000	240000000	13000000				110000000	22000000	4900000000	1100000000	140000000	1600000000	2500000000	4700000000	140000000	400000000		18000000
psyne032896	slr1679	+	1958582	1959325	247	0.912042	0.0296298	1	6	slr1679	1	6	4								67000000					49000000	36000000			43000000
psyne033087	slr1693	+	1987100	1988242	380	0.87574	0.0299564	1	6	slr1693	9	15	7				5200000		52000000	30000000	6100000	27000000					42000000	23000000	22000000	120000000	47000000			31000000
psyne033153	slr0935	+	1997993	1998451	152	0.746904	0.0737785	1	6	slr0935	3	17	5	37000000	47000000	45000000	400000000	44000000	5500000	200000000	49000000	240000000						6200000
psyne033216	crtQ	+	2004626	2006095	489	0.958196	0.00988329	1	6	crtQ	14	67	16	3400000000	76000000	40000000	6800000	70000000	46000000	25000000	6700000	48000000	520000000			64000000	78000000	25000000		150000000	220000000	20000000	73000000	350000000	280000000
psyne033217	slr0941	+	2006120	2006563	147	0.965603	0.0154856	1	6	slr0941	3	5	3													50000000				26000000			52000000	35000000
psyne033262	arsC	+	2012231	2012626	131	0.973387	0.0126591	1	6	arsC	3	11	3			19000000					2900000							32000000	62000000		110000000	440000000	280000000	3400000
psyne033291	slr0950	+	2017964	2018788	274	0.927568	0.0254778	1	6	slr0950	6	3	2		160000000												4200000			9400000
psyne033319	slr0951	+	2021252	2021944	230	0.91395	0.0486723	1	6	slr0951	10	16	7	20000000	21000000				27000000				6100000				12000000				12000000		97000000	89000000	43000000
psyne033342	ssr1600	+	2024075	2024476	133	0.643082	0.0956042	1	6	ssr1600	2	15	4						12000000							160000000	46000000	45000000	340000000	3900000000	990000000	50000000	19000000		290000000
psyne033345	slr0955	+	2024993	2026147	384	0.972852	0.0100274	1	6	slr0955	7	72	22	5600000	4200000		28000000	150000000	29000000	38000000	9500000	1500000	7200000			65000000			460000000	150000000	1600000000	63000000	81000000	290000000	110000000
psyne033390	slr0960	+	2030534	2030974	146	0.898319	0.0349809	1	0	0	3	3	1		21000000			23000000				41000000
psyne033405	ssr2723	+	2032601	2032891	96	0.664423	0.214753	1	6	ssr2723	0	3	1
psyne033424	slr1623	+	2035067	2035432	121	0.916264	0.0845109	1	6	slr1623	4	26	8	2300000	97000000	26000000	14000000	25000000		37000000	330000000	82000000	240000000				130000000		21000000			250000000	17000000	130000000
psyne033451	slr1626	+	2039078	2039530	150	0.888783	0.0260128	1	6	slr1626	1	5	1				150000000	41000000										240000000	190000000
psyne033548	slr1638	+	2050496	2050819	107	0.870452	0.0876459	1	6	slr1638	2	1	1																					9900000
psyne033688	Putative ORF	+	2071379	2072074	231	0.919903	0.0283535	1	6	lcl|BA000022.2_cds_BAA18463.1_982	7	6	6						2300000										13000000			3700000			14000000
psyne033689	slr1647	+	2072108	2072887	259	0.899068	0.0301579	1	6	slr1647	1	3	1									32000000	46000000											15000000
psyne033691	slr1648	+	2073161	2074603	480	0.963267	0.0213683	1	6	slr1648	14	50	14		600000000	74000000	78000000	81000000	89000000	4900000		79000000	100000000			390000000	240000000	160000000	230000000	78000000	81000000		150000000	870000000	48000000
psyne033697	slr1649	+	2075381	2075971	196	0.977546	0.0122424	1	6	slr1649	3	69	11			56000000	91000000	3100000	1200000000	580000000	200000000	13000000	32000000			320000000		460000000	120000000	1100000000	1500000000	150000000	16000000	260000000	190000000
psyne033815	aroA	+	2088680	2090023	447	0.902166	0.0301254	1	6	aroA	11	81	18			31000000	16000000	16000000	150000000	36000000		11000000	9400000			260000000	750000000	250000000	190000000	1100000000	960000000	86000000	12000000	200000000	570000000
psyne033852	slr0445	+	2094962	2095666	234	0.947612	0.0149957	1	6	slr0445	2	1	1									31000000
psyne033913	slr0280	+	2105813	2107645	610	0.874175	0.0359914	1	6	slr0280	14	57	17		11000000	7900000	140000000	62000000		1700000	15000000	70000000				33000000	180000000	360000000	360000000	3700000	76000000	170000000	140000000	160000000	54000000
psyne034030	slr0285	+	2124104	2124973	289	0.858678	0.0198803	1	6	slr0285	10	1	1																		8900000
psyne034076	gcvP	+	2134202	2137153	983	0.928004	0.0130667	1	6	gcvP	12	62	24	1800000	23000000	5100000		9200000	27000000		5400000					100000000	800000000	53000000	330000000	230000000	210000000	310000000	180000000	1100000000	120000000
psyne034108	ntcB	+	2140664	2141593	309	0.960156	0.0210375	1	6	ntcB	8	2	2																4900000				9300000
psyne034393	slr0145	+	2177900	2178310	136	0.860303	0.0473935	1	0	0	3	13	5			7700000											190000000	320000000	4800000	2900000	53000000	20000000
psyne034540	pilT	+	2202944	2204053	369	0.985552	0.00500086	1	6	pilT	8	65	14	47000000	940000000	110000000	140000000	17000000	20000000	450000000	400000000	43000000	62000000			120000000	36000000	140000000	37000000	120000000		8000000		180000000
psyne034592	slr1924	+	2212505	2213707	400	0.937306	0.0231433	1	6	slr1924	6	16	7													240000000	110000000	200000000	57000000	1800000000	390000000	270000000	8900000		11000000
psyne034644	slr1927	+	2219705	2220961	418	0.876376	0.0177005	1	6	slr1927	6	12	5	89000000		140000000					4700000	22000000	38000000			4500000	16000000							26000000	40000000
psyne034706	rfbC	+	2227829	2228377	182	0.976125	0.00810836	1	6	rfbC	3	6	3								82000000	9700000				46000000	8400000					180000000	46000000
psyne034712	slr1934	+	2230487	2231515	342	0.974529	0.0144242	1	6	slr1934	10	104	22	3000000000	2600000000	190000000	24000000	280000000	31000000	27000000	16000000	740000000	240000000			420000000	300000000	590000000	250000000	170000000	490000000	250000000	180000000	410000000	1300000000
psyne034714	slr1935	+	2231639	2233036	465	0.86139	0.0282388	1	6	slr1935	3	3	2							30000000		10000000
psyne034809	slr1944	+	2246867	2248483	538	0.972303	0.0131067	1	6	slr1944	9	10	6													520000000	910000000					27000000		57000000	140000000
psyne034848	slr1950	+	2254112	2256454	780	0.889212	0.0251321	1	6	slr1950	13	20	8			120000000	280000000	150000000	10000000		75000000		14000000
psyne034964	Era	+	2270612	2271571	319	0.993827	0.00478132	1	6	Era	12	20	10									37000000	39000000			13000000	12000000		14000000	34000000	77000000		41000000	72000000	40000000
psyne034965	slr0322	+	2271581	2274868	1095	0.964243	0.0158935	1	6	slr0322	26	167	55	350000000	87000000	730000000	83000000	71000000	47000000	52000000	110000000	91000000	1900000000			54000000	220000000	160000000	160000000	200000000	190000000	160000000	230000000	260000000	160000000
psyne035016	slr0326	+	2280998	2281441	147	0.601255	0.0609566	1	6	slr0326	4	2	1																		35000000
psyne035035	xylR	+	2283776	2284777	333	0.820276	0.0475508	1	6	xylR	8	6	3													64000000	15000000							59000000
psyne035081	slr0333	+	2289704	2290024	106	0.865768	0.0752744	1	0	0	3	5	2													58000000	22000000				820000000
psyne035097	apcE	+	2292188	2294878	896	0.967736	0.0159377	1	6	apcE	20	1052	74	4100000000	13000000000	6200000000	23000000000	7000000000	1900000000	3300000000	17000000000	16000000000	2000000000			4600000000	2200000000	13000000000	18000000000	4100000000	4300000000	7500000000	15000000000	9400000000	6700000000		40000000
psyne035100	slr0337	+	2295125	2297341	738	0.943013	0.0216335	1	6	slr0337	13	5	3			28000000		1700000									29000000						12000000	12000000
psyne035147	ycf37	+	2303507	2304034	175	0.972595	0.00683927	1	6	ycf37	2	2	1									22000000	290000000
psyne035273	slr0181	+	2329304	2330119	271	0.967146	0.00645005	1	6	slr0181	6	2	2	41000000								12000000
psyne035317	Putative ORF	+	2335157	2335282	41	0.000857143	0.00114286	0	0	0	4	2	1																	19000000	4300000
psyne035323	slr0184	+	2335706	2336326	206	0.746533	0.0710091	1	0	0	4	4	2															30000000	7800000						39000000
psyne035558	gabD	+	2369282	2370646	454	0.964285	0.0143483	1	6	gabD	8	34	13													110000000	90000000	240000000	300000000	380000000		560000000	370000000	940000000	310000000
psyne035625	slr0377	+	2377709	2378938	409	0.943936	0.0113489	1	0	0	8	7	5			17000000											45000000	4800000		38000000			53000000
psyne035626	slr0378	+	2378951	2381095	714	0.916019	0.0162785	1	0	0	14	2	2															11000000	29000000
psyne035644	slr0381	+	2383241	2383636	131	0.921834	0.0246504	1	6	slr0381	4	9	7														240000000		13000000	25000000		15000000		43000000	120000000
psyne035686	slr0386	+	2390216	2391454	412	0.941877	0.0367981	1	0	0	9	4	3	210000000		5700000							7100000
psyne035710	slr0771	+	2394536	2394871	111	0.690558	0.148904	1	0	0	2	8	2							79000000	17000000	56000000									32000000	27000000
psyne035714	chlB	+	2395103	2396629	508	0.963818	0.0147989	1	6	chlB	10	71	19			320000000	110000000	270000000	100000000	36000000	110000000	100000000	160000000			26000000	100000000	240000000	93000000	23000000	79000000	74000000	110000000	56000000	32000000
psyne035754	secD	+	2400890	2402332	480	0.980822	0.00543415	1	6	secD	15	57	17	89000000	61000000	56000000	1400000000	360000000	57000000	120000000	180000000	240000000	370000000			47000000	14000000	16000000	73000000	35000000	190000000	11000000		24000000
psyne035755	secF	+	2402393	2403340	315	0.953116	0.0108393	1	6	secF	3	30	8	48000000	490000000	3200000000	620000000	690000000	55000000	44000000		11000000					29000000		25000000
psyne035758	lpxD	+	2403473	2404507	344	0.935787	0.0126097	1	6	lpxD	5	71	12	19000000	170000000	46000000							230000000			140000000	340000000	25000000	230000000			140000000	230000000	490000000	430000000
psyne035869	slr0782	+	2419982	2421445	487	0.824927	0.0224186	1	6	slr0782	14	46	16													150000000	260000000	250000000		140000000	120000000	440000000	43000000	40000000	300000000
psyne035885	tpi	+	2423621	2424349	242	0.962477	0.0212292	1	6	tpi	3	84	8					250000000		17000000						220000000	2200000000	350000000	1300000000	1500000000	2800000000	220000000	600000000	2900000000	530000000		60000000
psyne035903	petB	+	2428010	2428678	222	0.814419	0.0769579	1	6	petB	5	24	4		60000000		610000000		570000000	1600000000	320000000					39000000						450000000	17000000
psyne035911	rfbW	+	2429543	2430964	473	0.763971	0.0871632	1	6	rfbW	8	3	2						9600000				62000000
psyne035968	slr0348	+	2439092	2440312	406	0.979111	0.0122253	1	6	slr0348	6	18	12		17000000				75000000							130000000	200000000		75000000	22000000	28000000	64000000		76000000	72000000
psyne036064	slr0356	+	2454977	2455711	244	0.780915	0.0694994	1	6	slr0356	2	6	2																					80000000
psyne036082	slr0358	+	2458253	2459377	374	0.870847	0.0419305	1	0	0	6	10	5	17000000	47000000		59000000	69000000								19000000			55000000						40000000
psyne036191	ctpA	+	2476853	2478136	427	0.915618	0.0389208	1	6	ctpA	3	3	2		27000000			14000000
psyne036208	rbcS	+	2480477	2480818	113	0.92651	0.0559542	1	6	rbcS	3	72	11	1100000000	14000000	51000000	85000000	140000000	76000000	370000000	51000000	64000000	2300000			3000000000	1200000000		16000000	12000000	5600000000	6400000000	1900000000	150000000	40000000		23000000
psyne036245	slr0016	+	2485646	2486194	182	0.958141	0.00837956	1	0	0	2	2	1		18000000					22000000
psyne036258	fumC	+	2487980	2489428	482	0.950989	0.0233412	1	6	fumC	12	7	5																6700000	35000000	13000000			20000000	100000000
psyne036322	sppA	+	2500289	2501155	288	0.963152	0.0103867	1	6	sppA	5	10	2					23000000	260000000	48000000										11000000	14000000
psyne036636	accB	+	2550059	2550523	154	0.862941	0.0272028	1	6	accB	4	37	5		170000000	29000000			8300000	29000000	270000000	170000000					520000000	27000000		63000000	440000000	4200000000	380000000	240000000
psyne036718	slr0440	+	2562056	2562859	267	0.980361	0.00926837	1	6	slr0440	5	7	3							5800000	17000000								9100000	8700000	180000000	270000000		21000000
psyne036720	slr0049	+	2562953	2564149	398	0.988683	0.00496324	1	6	slr0049	8	87	12		110000000	19000000			410000000	39000000	320000000	13000000	140000000			1500000000	1400000000	100000000	26000000	2200000000	760000000	2500000000	230000000	390000000	160000000		8800000
psyne036722	slr0050	+	2564465	2565445	326	0.969806	0.0143005	1	6	slr0050	7	21	8		14000000	18000000				15000000						23000000	28000000	41000000	50000000						59000000
psyne036753	icfA	+	2568182	2568973	263	0.94069	0.0201719	1	6	icfA	3	29	8	83000000			29000000	110000000					5500000			30000000	70000000	100000000	240000000	19000000	100000000	250000000	21000000	320000000	66000000
psyne036805	slr0053	+	2576285	2576824	179	0.917259	0.0247401	1	6	slr0053	1	1	1																			17000000
psyne036810	chlG	+	2578187	2579161	324	0.962463	0.0156937	1	6	chlG	4	5	4	820000		120000000	38000000			12000000			18000000
psyne036838	slr0058	+	2582441	2582869	142	0.849953	0.080534	1	6	slr0058	6	6	3														32000000	16000000		10000000					8300000
psyne036844	slr0060	+	2583410	2584519	369	0.923153	0.0264557	1	0	0	5	17	7		24000000		250000000			130000000	23000000	62000000	44000000				38000000				18000000	40000000
psyne036847	slr0061	+	2584787	2585458	223	0.98065	0.0125159	1	0	0	3	4	2						2500000			5700000	2900000
psyne036876	Putative ORF	+	2589851	2591869	672	0.980961	0.00910962	1	6	lcl|BA000022.2_cds_BAA10292.1_1208	14	170	40	250000000	170000000	840000000	1600000000	160000000	9900000	140000000	100000000	150000000	740000000			180000000	620000000	590000000	360000000	260000000	170000000	61000000	68000000	27000000	290000000		9400000
psyne036918	slr0067	+	2596769	2597848	359	0.891981	0.0524539	1	6	slr0067	6	33	12	200000000		3600000000			430000000	1800000000		13000000	220000000				31000000	150000000	16000000	240000000	220000000		530000000	240000000	380000000
psyne036944	fmt	+	2600705	2601697	330	0.946717	0.023942	1	6	fmt	6	11	5													220000000	45000000	340000000	620000000	46000000	650000000	74000000
psyne036953	slr0468	+	2602472	2603782	436	0.617637	0.0876281	1	0	0	7	50	17	130000000	360000000	77000000	40000000	78000000		36000000	77000000	33000000	20000000			29000000				34000000	22000000	15000000			10000000
psyne036981	phy	+	2607770	2610058	762	0.946377	0.0218916	1	6	phy	17	14	7	13000000	26000000	190000000	48000000	12000000					27000000				10000000	23000000	14000000				40000000	64000000
psyne037015	slr0479	+	2614367	2615089	240	0.974407	0.0101558	1	6	slr0479	2	4	1													13000000									22000000
psyne037057	Putative ORF	+	2622602	2622940	112	0.353636	0.0228753	0	5	0	2	1	1																			6700000
psyne037076	rfbM	+	2625095	2625481	128	0.944019	0.0231383	1	6	rfbM	3	25	7	91000000	58000000		220000000	27000000		220000000	41000000					110000000	18000000	38000000	42000000		160000000	31000000	96000000	58000000	47000000
psyne037101	slr0495	+	2628002	2628742	246	0.85379	0.0453567	1	6	slr0495	2	4	1								9700000	5600000
psyne037212	slr0630	+	2646623	2647282	219	0.915633	0.01546	1	6	slr0630	5	8	5					10000000									31000000	34000000	14000000	14000000
psyne037260	slr0635	+	2656139	2657077	312	0.979255	0.0102447	1	6	slr0635	11	21	10		12000000	33000000	4900000						76000000			18000000	130000000	85000000					90000000	150000000	180000000
psyne037291	slr0640	+	2661929	2663284	451	0.938125	0.024776	1	6	slr0640	8	5	3	4800000			21000000			82000000
psyne037383	dacB	+	2674736	2676196	486	0.892424	0.0273206	1	6	dacB	13	6	6													8300000	2600000				74000000	37000000		42000000
psyne037409	slr0650	+	2679884	2680489	201	0.985633	0.00624912	1	6	slr0650	6	34	8	8100000	270000000	6400000	78000000	6800000	130000000			97000000				280000000	50000000	280000000	47000000	330000000	7900000	50000000	28000000
psyne037472	slr0418	+	2690534	2691445	303	0.909597	0.0324074	1	6	slr0418	2	7	3								22000000		10000000					19000000					29000000		58000000
psyne037508	ssr0693	+	2696549	2696836	95	0.6	0.074566	1	0	0	2	5	2						61000000	15000000										88000000	97000000
psyne037646	folE	+	2718050	2718754	234	0.966214	0.0176643	1	6	folE	5	43	18		7700000	8700000					13000000					190000000	17000000	64000000	330000000	27000000	55000000	390000000	120000000	19000000	34000000
psyne037681	slr0197	+	2727047	2728708	553	0.972788	0.0125443	1	6	slr0197	11	10	7		16000000				29000000							17000000	14000000						4400000
psyne037756	Putative ORF	+	2739299	2739763	154	0.666155	0.0560793	1	0	0	3	4	1					12000000										37000000	760000000	25000000
psyne037782	slr0207	+	2743295	2744917	540	0.922663	0.00828048	1	6	slr0207	10	6	5																	25000000		49000000	21000000		16000000
psyne037783	slr0208	+	2744963	2745766	267	0.972047	0.0144911	1	6	slr0208	6	10	5	39000000	30000000								630000000			53000000		120000000	53000000					580000000	53000000
psyne037830	metH	+	2751026	2754613	1195	0.947163	0.0150651	1	6	metH	22	104	41	190000000	22000000	130000000	13000000	9600000				6000000	140000000			100000000	560000000	170000000	700000000	77000000	250000000	310000000	220000000	800000000	820000000
psyne037939	nirA	+	2769125	2770633	502	0.967928	0.0118886	1	6	nirA	19	224	42	100000000	25000000	5400000	200000000	400000000	160000000	180000000	22000000	11000000				1100000000	460000000	3000000000	4900000000	1400000000	6500000000	2100000000	360000000	900000000	630000000
psyne037947	moaA	+	2772470	2773453	327	0.735583	0.0578788	1	6	moaA	9	2	2																			4600000
psyne037948	moaC	+	2773454	2774497	347	0.961791	0.0142743	1	6	moaC	5	25	6		1900000			38000000	33000000	120000000	220000000	78000000	78000000							22000000	19000000
psyne037949	moaE	+	2774732	2775169	145	0.875433	0.0667135	1	6	moaE	4	6	3													63000000	80000000	35000000
psyne037953	slr0904	+	2775767	2777296	509	0.961333	0.0208022	1	6	slr0904	14	15	7		3500000		22000000					11000000				46000000		32000000		190000000	18000000	8500000	85000000	930000000	50000000
psyne037955	bchE	+	2777447	2778946	499	0.70968	0.0760222	1	6	bchE	11	1	1																					5200000
psyne038001	slr0909	+	2784503	2785855	450	0.932214	0.00929104	1	0	0	11	31	13	17000000		150000000	330000000	21000000	3400000	200000000	420000000	170000000	170000000			33000000		200000000		56000000			110000000	20000000	150000000
psyne038008	slr0913	+	2786798	2788417	539	0.630288	0.103444	1	0	0	10	1	1	54000000
psyne038043	bioF	+	2791688	2793001	437	0.968837	0.0130373	1	6	bioF	7	6	2							11000000											87000000			26000000
psyne038064	slr0923	+	2798057	2798410	117	0.822992	0.0568349	1	6	slr0923	4	7	3														30000000					560000000	13000000	120000000
psyne038067	natB	+	2799650	2801014	454	0.952892	0.0155474	1	6	natB	7	106	10		42000000	21000000	1200000000	240000000	3700000000	440000000	55000000	280000000	60000000				770000000	1000000000	460000000	710000000	65000000	25000000	140000000	110000000	50000000
psyne038093	slr0565	+	2806082	2807059	325	0.961103	0.0178082	1	6	slr0565	2	24	8	25000000	27000000			250000000	10000000		7300000	100000000	130000000										21000000	120000000
psyne038259	slr0825	+	2829098	2831011	637	0.989562	0.00462934	1	6	slr0825	10	75	19		3300000								11000000			300000000	22000000	190000000	130000000	340000000	1200000000	370000000	450000000	1200000000	790000000
psyne038358	moxR	+	2842772	2843683	303	0.979051	0.0177576	1	6	moxR	8	57	15	400000000	330000000	42000000	330000000	180000000	41000000	88000000	20000000					360000000	170000000	140000000		27000000	92000000	230000000	88000000		170000000
psyne038359	rfbB	+	2843714	2844742	342	0.976187	0.0194128	1	6	lcl|BA000022.2_cds_BAA16919.1_177	7	21	11									250000000	75000000			31000000	78000000				140000000	13000000	110000000	47000000	160000000
psyne038380	purM	+	2847284	2848348	354	0.961659	0.0159403	1	6	purM	5	17	6								270000000					410000000	270000000		36000000	95000000	310000000	1100000000
psyne038385	hemH	+	2849096	2850259	387	0.973284	0.0144116	1	6	hemH	3	17	4	74000000			230000000	53000000	17000000	17000000						15000000		13000000	33000000
psyne038408	slr0841	+	2853611	2854486	291	0.871485	0.00889402	1	0	0	4	46	8				2500000					10000000				390000000		490000000	1200000000	150000000	150000000	1500000000	510000000	40000000	67000000
psyne038411	slr0842	+	2854871	2856130	419	0.97538	0.0111746	1	6	slr0842	5	19	9							92000000			4700000			1800000	45000000	69000000			230000000	61000000	41000000	88000000	21000000
psyne038424	Putative ORF	+	2857874	2859919	681	0.931089	0.0358264	1	6	lcl|BA000022.2_cds_BAA10530.1_1338	5	4	2				250000000						97000000
psyne038453	Putative ORF	+	2863988	2864197	69	0.0291903	0.0210639	0	0	0	2	3	1							4700000
psyne038491	gidB	+	2868767	2869561	264	0.917302	0.0166808	1	6	gidB	12	32	9		38000000	210000000	30000000	320000000	21000000	240000000	13000000						44000000	38000000	100000000		150000000	35000000	12000000
psyne038499	ycf24	+	2871674	2873116	480	0.97285	0.01901	1	6	ycf24	12	114	22	650000000	83000000	860000000	680000000	260000000	230000000	66000000	30000000	440000000	120000000			120000000	220000000	360000000	780000000	160000000	15000000	39000000	600000000	460000000	480000000
psyne038501	ycf16	+	2873258	2874028	256	0.979953	0.012094	1	6	ycf16	7	86	15	1000000000	690000000	110000000	88000000	290000000	33000000	120000000	9200000	7700000	7400000			390000000	77000000	280000000	620000000	200000000	620000000	120000000	25000000		370000000
psyne038504	slr0076	+	2874164	2875525	453	0.958526	0.0198554	1	6	slr0076	12	89	21	570000000	63000000	41000000	23000000	43000000	21000000	34000000	22000000	110000000	390000000			250000000	130000000	390000000	12000000	210000000	55000000	350000000	200000000	310000000	320000000
psyne038588	slr0082	+	2886182	2887513	443	0.979792	0.0155606	1	6	slr0082	11	26	10	140000000	100000000	39000000		8100000	14000000		180000000					73000000				41000000		240000000	22000000	21000000	78000000
psyne038631	slr0086	+	2893184	2894779	531	0.902485	0.0303403	1	6	slr0086	8	19	7					240000000	27000000		240000000					40000000	6100000		91000000	80000000		69000000	3600000	10000000
psyne038657	slr0091	+	2898710	2900080	456	0.940275	0.0282644	1	6	slr0091	7	4	3		20000000	9300000			3900000				34000000
psyne038842	slr0514	+	2925899	2926786	295	0.615703	0.0807378	1	0	0	9	5	3	31000000			6600000						40000000
psyne038871	abfB	+	2931476	2932009	177	0.65527	0.0848476	1	6	abfB	11	10	5						9900000		54000000	4200000							72000000	72000000	67000000	140000000	16000000
psyne038882	slr0521	+	2933159	2934172	337	0.871348	0.0195222	1	0	0	6	1	1									46000000
psyne038967	slr0615	+	2946344	2948086	580	0.938753	0.0168159	1	6	slr0615	10	15	6	21000000	360000000	460000000	11000000		3200000	63000000	120000000	8100000					12000000			22000000
psyne038994	slr0617	+	2951099	2952454	451	0.770119	0.0614669	1	0	0	7	7	3			24000000	70000000	3000000		73000000									9200000
psyne039082	slr0626	+	2966735	2967931	398	0.985753	0.00767331	1	6	slr0626	8	28	10				25000000	86000000	640000000	96000000	25000000	120000000				13000000	21000000		31000000	35000000	310000000		17000000	86000000	40000000
psyne039159	slr0106	+	2979896	2980600	234	0.733903	0.0649536	1	0	0	7	4	4	18000000					43000000									110000000			10000000
psyne039233	slr0110	+	2992055	2992690	211	0.934929	0.0236933	1	6	slr0110	5	21	9		16000000	88000000	25000000			180000000	90000000	13000000					140000000	46000000	92000000	57000000	51000000	170000000	4800000	12000000	440000000
psyne039235	slr0111	+	2992802	2993323	173	0.968514	0.0129759	1	0	0	1	6	5								4900000						47000000					31000000		8800000
psyne039241	slr0114	+	2994185	2995717	510	0.921025	0.0252809	1	6	slr0114	11	14	7	20000000	19000000	49000000	6700000	14000000	21000000				67000000
psyne039283	slr0120	+	3002036	3002797	253	0.9261	0.0222092	1	6	slr0120	11	14	8										6100000			26000000			54000000	59000000	54000000		13000000	77000000	24000000
psyne039287	slr0121	+	3002966	3004453	495	0.946558	0.0231221	1	6	slr0121	13	1	1
psyne039325	slr0299	+	3010139	3010864	241	0.901829	0.0202752	1	0	0	1	1	1																9800000
psyne039338	ppsA	+	3011672	3014128	818	0.982559	0.00761734	1	6	ppsA	23	115	37	35000000	33000000			16000000	47000000	52000000	2600000	7000000	120000000			190000000	240000000	44000000	430000000	230000000	2300000000	280000000	130000000	770000000	830000000
psyne039342	slr0302	+	3014390	3016696	768	0.908855	0.0200302	1	6	slr0302	21	18	11	3400000						18000000			20000000				18000000		14000000		29000000		8400000	32000000	42000000
psyne039345	slr0303	+	3017183	3018151	322	0.940907	0.0229598	1	6	slr0303	6	5	2																				27000000	130000000	28000000
psyne039503	slr0315	+	3037310	3038044	244	0.75657	0.0840409	1	6	slr0315	7	13	10							37000000	13000000		16000000			10000000	130000000	240000000			25000000	86000000		28000000	390000000
psyne039895	slr0697	+	3084656	3088435	1259	0.95549	0.0231847	1	6	slr0697	22	36	14				49000000	5400000								21000000	8200000	130000000	66000000	8000000	100000000	26000000	65000000	71000000	130000000
psyne039902	slr0699	+	3089093	3089515	140	0.725918	0.069205	1	0	0	2	6	4													20000000					31000000	14000000	43000000
psyne040030	slr0708	+	3107285	3108493	402	0.979028	0.0163727	1	0	0	5	47	7	59000000	68000000	19000000	5600000000	1400000000	20000000	59000000	120000000	6400000						540000000	130000000	620000000	1300000000	77000000	260000000	75000000
psyne040068	gdhA	+	3112448	3113803	451	0.958943	0.0187907	1	6	gdhA	6	58	15	3300000	8200000											9900000	1700000	240000000	1600000000	200000000	520000000	280000000	65000000	450000000	75000000
psyne040093	tgt	+	3118391	3119515	374	0.965305	0.0190293	1	6	tgt	10	27	10		57000000											130000000	13000000	99000000	150000000	100000000	91000000	55000000		15000000	59000000
psyne040119	slr0765	+	3123182	3125035	617	0.979616	0.00474974	1	6	slr0765	7	23	10	65000000	14000000	180000000	23000000		19000000			15000000	180000000				29000000	16000000
psyne040324	slr0031	+	3154910	3156664	584	0.954848	0.0140891	1	6	slr0031	11	19	8				20000000	49000000								7400000		410000000	240000000	53000000		610000000	56000000	170000000	91000000
psyne040380	slr0039	+	3166607	3167680	357	0.930925	0.0235155	1	6	slr0039	6	38	11	2700000000	360000000	24000000	170000000	25000000	150000000			38000000	570000000			98000000	25000000	1300000000	160000000	210000000	3600000	19000000	600000000		1400000000
psyne040483	chlM	+	3182315	3183007	230	0.958303	0.00908041	1	6	chlM	8	27	9	43000000	7100000		37000000	3800000	8900000	6900000		37000000	7400000			100000000	3400000	26000000	18000000	7600000			12000000	3800000	190000000
psyne040484	panB	+	3183014	3183796	260	0.919738	0.0306868	1	6	panB	6	13	4	150000000	72000000	58000000										12000000		12000000					110000000		92000000
psyne040489	murE	+	3184583	3186250	555	0.916182	0.0318401	1	6	murE	9	36	15				53000000		480000000	63000000	16000000					480000000		610000000	180000000	790000000	690000000	360000000	390000000		33000000
psyne040504	slr0529	+	3188441	3189748	435	0.970097	0.00783961	1	6	slr0529	2	3	2			110000000															21000000
psyne040518	slr0533	+	3192677	3193900	407	0.93703	0.0224376	1	6	slr0533	11	5	4			36000000	92000000				7600000	15000000
psyne040560	hemE	+	3198731	3199783	350	0.993911	0.00332834	1	6	hemE	6	87	14	41000000	340000000				24000000	8600000	120000000	18000000				1600000000	150000000	210000000	88000000	16000000		240000000	750000000	1300000000	760000000
psyne040662	trpB	+	3213272	3214510	412	0.951095	0.0213006	1	6	trpB	9	125	20	30000000	19000000	60000000	380000000	100000000	110000000	340000000	290000000	29000000	30000000			410000000	130000000	150000000	250000000	210000000	180000000	330000000	190000000	170000000	200000000
psyne040792	slr0929	+	3230963	3231550	195	0.931834	0.037454	1	6	slr0929	9	22	11		18000000		2800000			7000000						12000000	11000000	160000000	150000000	74000000	22000000	1900000		5600000
psyne040793	slr0930	+	3231554	3232879	441	0.965419	0.0138797	1	6	slr0930	8	32	10	56000000	36000000				5600000							450000000	35000000	8600000	40000000	87000000	74000000	73000000	400000000	40000000	360000000
psyne040895	dapA	+	3249386	3250291	301	0.944588	0.010962	1	6	dapA	6	32	7		130000000	51000000		34000000								90000000	2000000000	500000000	870000000	450000000				52000000	1200000000
psyne040899	slr0551	+	3250985	3252907	640	0.978859	0.00947401	1	6	slr0551	20	94	19	540000000	300000000	540000000	110000000	130000000		48000000	220000000	120000000	38000000			430000000	310000000	290000000	350000000	76000000	17000000	25000000	180000000	56000000	120000000
psyne040901	slr0552	+	3252992	3253726	244	0.975944	0.0198473	1	0	0	8	53	9	600000000	43000000		77000000	52000000		16000000	10000000	7700000000				150000000	330000000	99000000	960000000	54000000	540000000	410000000	2900000000	600000000	3100000000
psyne040987	valS	+	3264290	3267022	910	0.952859	0.0217083	1	6	valS	22	128	34	5000000			34000000	110000000		14000000	13000000	14000000				380000000	270000000	720000000	930000000	870000000	1500000000	210000000	640000000	74000000	120000000		15000000
psyne041021	slr1420	+	3272165	3273442	425	0.929052	0.0132046	1	6	slr1420	10	5	4		3400000											17000000			20000000				26000000
psyne041024	Putative ORF	+	3273983	3274231	82	0.0692696	0.0272024	1	0	0	0	1	1			37000000
psyne041073	slr1424	+	3280979	3281932	317	0.965241	0.0133379	1	6	slr1424	9	33	17			47000000	45000000	44000000	30000000	2800000							110000000	100000000	74000000	130000000	44000000	100000000	13000000	27000000	160000000
psyne041074	slr1425	+	3281954	3282307	117	0.916249	0.0274524	1	0	0	4	4	4														120000000		9700000	27000000	50000000
psyne041092	slr1428	+	3287339	3289264	641	0.924378	0.014789	1	6	slr1428	9	1	1								40000000
psyne041123	slr1431	+	3293078	3294505	475	0.935229	0.0210685	1	6	slr1431	9	5	2		25000000					140000000	27000000					33000000					20000000
psyne041155	cysW	+	3300563	3301393	276	0.92344	0.0208045	1	6	cysW	7	1	0																						11000000
psyne041270	slr1462	+	3311654	3313345	563	0.930938	0.0238572	1	6	slr1462	13	2	2	27000000				65000000
psyne041275	fus	+	3313667	3315754	695	0.959293	0.00229758	1	6	fus	18	824	58	1500000000	2300000000	1700000000	1200000000	2100000000	1000000000	690000000	890000000	610000000	420000000			2200000000	2100000000	13000000000	3800000000	4900000000	1700000000	2800000000	7200000000	2500000000	6400000000		12000000
psyne041278	slr1464	+	3315938	3316735	265	0.981799	0.0139631	1	6	slr1464	6	1	1																8800000
psyne041393	slr0654	+	3330281	3331042	253	0.894893	0.0357131	1	6	slr0654	3	11	4		280000000	36000000	8100000				77000000	120000000					88000000	9500000
psyne041423	prlC	+	3336407	3338548	713	0.94687	0.0128132	1	6	prlC	14	98	24		6200000	130000000		130000000	56000000	22000000		21000000				240000000	160000000	86000000	300000000	810000000	580000000	180000000	400000000	230000000	85000000
psyne041452	Putative ORF	+	3342812	3344944	710	0.94368	0.011862	1	6	lcl|BA000022.2_cds_BAA16587.1_5	11	84	24	6300000	100000000	24000000	120000000	28000000	14000000	6900000	7500000	11000000	19000000			37000000	250000000	420000000	310000000	31000000	25000000		160000000	110000000	16000000
psyne041489	slr0667	+	3352682	3353203	173	0.888076	0.0297058	1	0	0	2	7	4							5900000							65000000	8800000			26000000	110000000
psyne041529	slr1557	+	3362057	3363166	369	0.97038	0.015769	1	6	slr1557	7	91	17		90000000		74000000	310000000	26000000	25000000	16000000	44000000	19000000			26000000		200000000	560000000	350000000	300000000	110000000	24000000
psyne041601	slr1565	+	3372152	3372493	113	0.940643	0.0289505	1	6	slr1565	3	6	2			9100000											26000000	45000000							190000000
psyne041706	slr1579	+	3386777	3388465	562	0.929954	0.0167123	1	6	slr1579	5	20	7	19000000	220000000	22000000	24000000		260000000	16000000		400000000												43000000
psyne041831	stpA	+	3409355	3410623	422	0.94452	0.0258108	1	6	stpA	6	10	4	15000000							9800000									140000000	13000000		440000000	62000000
psyne041866	slr0748	+	3414833	3415525	230	0.94853	0.0248659	1	6	slr0748	4	1	1						110000000
psyne041902	eno	+	3420398	3421714	438	0.953349	0.0200289	1	6	eno	11	199	20	70000000	20000000	38000000		89000000	130000000	220000000	140000000	30000000	4900000			990000000	85000000	85000000	760000000	1400000000	6800000000	2600000000	1200000000	1300000000	3300000000
psyne041995	slr0758	+	3434876	3436435	519	0.980639	0.00839909	1	6	slr0758	14	122	23	31000000	160000000		78000000	98000000	290000000	150000000	38000000	51000000	23000000			350000000	490000000	310000000	450000000	640000000	1200000000	680000000	75000000	870000000	150000000
psyne042022	Putative ORF	+	3440996	3441127	43	0.0363577	0.0178281	0	0	0	1	1	0
psyne042140	murG	+	3458234	3459397	387	0.932965	0.018109	1	6	murG	11	7	1					950000000	350000000	24000000									13000000	32000000
psyne042242	slr1668	+	3476642	3477484	280	0.588282	0.099421	1	0	0	8	30	10				680000000	180000000		190000000	29000000		27000000					120000000	570000000	310000000	1100000000	73000000	120000000	110000000
psyne042497	agp	+	3516539	3517858	439	0.904138	0.0303682	1	6	agp	11	312	41	37000000	19000000	460000000	55000000	33000000	64000000	280000000	12000000	13000000	29000000			730000000	9100000000	2600000000	770000000	2800000000	2300000000	950000000	870000000	1900000000	580000000		4200000
psyne042507	slr1179	+	3519398	3520561	387	0.961559	0.0110522	1	6	slr1179	12	48	13													230000000	520000000	250000000	870000000	1100000000	530000000	26000000	89000000
psyne042552	slr1183	+	3525482	3526066	194	0.959879	0.00953272	1	6	slr1183	2	2	2														22000000
psyne042559	petC	+	3527003	3527581	192	0.895178	0.0546714	1	6	petC	5	6	3		3200000			130000000			43000000	19000000
psyne042560	slr1186	+	3527642	3528088	148	0.67003	0.0924542	1	6	slr1186	3	4	2				24000000	15000000
psyne042575	slr1189	+	3529916	3530971	351	0.856386	0.0348402	1	0	0	6	1	1															48000000
psyne042613	slr0587	+	3536090	3536422	110	0.901161	0.0373377	1	0	0	0	1	1																				9400000
psyne042641	Putative ORF	+	3540380	3540490	36	0.00342063	0.00335935	0	0	0	3	3	0						11000000										66000000	240000000
psyne042651	slr0591	+	3543143	3544210	355	0.857322	0.0365457	1	6	slr0591	5	38	12	3400000000	150000000	54000000			24000000	62000000	18000000	380000000	28000000			30000000	32000000	11000000		140000000	85000000	290000000	300000000	33000000	590000000
psyne042684	slr0593	+	3548402	3549706	434	0.937202	0.0251161	1	6	slr0593	4	4	3		17000000	16000000		9900000		56000000
psyne042696	slr0594	+	3551159	3552382	407	0.966889	0.0101974	1	6	slr0594	12	10	7				13000000	25000000	18000000	36000000	64000000	5400000							9300000						31000000
psyne042705	slr0596	+	3553097	3553918	273	0.977434	0.0108332	1	6	slr0596	5	6	2		14000000											35000000		6900000				81000000
psyne042731	slr0600	+	3559199	3560179	326	0.971812	0.0156485	1	6	slr0600	4	46	10						4100000				20000000			9300000	640000000	73000000	190000000	54000000		1900000000	570000000	850000000	4900000
psyne042821	slr0606	+	3568022	3568975	317	0.959117	0.0151033	1	6	slr0606	7	49	5	36000000		160000000	200000000	580000000	81000000	2300000	130000000	120000000	4000000000											310000000
psyne042829	hisI	+	3569627	3570319	230	0.955078	0.0233272	1	6	hisI	5	15	5	8800000	120000000	50000000	97000000									35000000	82000000		410000000						250000000
psyne042979	Putative ORF	+	12624	12740	38	0.000444444	0.000888889	0	0	0	2	4	1	1300000	36000000	80000000
psyne043162	fecB	+	42378	43397	339	0.810688	0.0982098	1	6	fecB	5	3	2								25000000	10000000	30000000
psyne043174	slr1493	+	44436	44885	149	0.712965	0.0774511	1	0	0	0	1	1
psyne043321	slr1115	+	63588	64361	257	0.844574	0.05102	1	6	slr1115	6	6	4						2100000									23000000		19000000	16000000
psyne043460	Putative ORF	+	85734	85928	64	0.00601007	0.00577646	0	0	0	2	1	1																1400000
psyne043553	me	+	99402	100793	463	0.880228	0.0362431	1	6	me	7	102	19	210000000	31000000		10000000		83000000		40000000	200000000				130000000	42000000	960000000	1300000000	90000000	1400000000	240000000	1200000000	290000000	880000000
psyne043626	slr0727	+	111585	112559	324	0.648055	0.0904952	1	0	0	11	28	11	81000000		56000000	16000000	50000000	170000000			28000000				3200000	4700000	12000000	24000000	33000000		15000000
psyne043629	slr0728	+	112854	114188	444	0.901199	0.0165216	1	6	slr0728	3	3	3			14000000			42000000
psyne043636	slr0731	+	115242	116477	411	0.896969	0.0312214	1	6	slr0731	8	58	20	47000000	29000000		54000000		20000000	400000000	210000000	19000000	390000000			150000000	190000000	22000000	63000000	140000000	38000000	24000000	48000000		75000000
psyne043708	psaD	+	126639	127064	141	0.962876	0.0227228	1	6	psaD	5	254	25	2200000000	22000000000	20000000000	13000000000	9400000000	9400000000	2000000000	2200000000	4400000000	1500000000			120000000	860000000	450000000	21000000	310000000			61000000	130000000	61000000		5200000
psyne043718	crtE	+	128751	129710	319	0.895611	0.0389494	1	6	crtE	4	16	8	78000000														12000000		40000000	61000000	13000000		180000000	94000000
psyne043731	slr0742	+	131844	132407	187	0.788342	0.0509837	1	6	slr0742	5	16	4							310000000	750000000	38000000						43000000	63000000			1200000000	40000000
psyne043732	nusA	+	132408	133859	483	0.920701	0.0496871	1	6	nusA	11	208	33	730000000	230000000	260000000	140000000	42000000	1200000000	1400000000	220000000	1200000000	360000000			270000000	1300000000	150000000	94000000	47000000	1100000000	250000000	490000000	1100000000	690000000		6400000
psyne043734	Putative ORF	+	133917	134177	86	0.25	0.0197248	0	1	nosto132989||asr3830	4	5	2								10000000	6900000										15000000	53000000
psyne043766	cbiF	+	141603	142442	279	0.964211	0.00437088	1	6	cbiF	5	1	1																		170000000
psyne043787	slr0244	+	145761	146615	284	0.981976	0.00713551	1	6	slr0244	7	148	26	360000000	330000000	55000000	97000000	33000000	7200000	41000000	9700000	200000000	670000000			550000000	200000000	12000000	150000000	77000000	310000000	400000000	580000000	710000000	2300000000
psyne043849	slr0250	+	154143	154679	178	0.899792	0.018259	1	6	slr0250	6	49	3		41000000			1300000000	260000000							400000000	120000000	10000000	7900000	940000000		4900000	39000000	540000000	30000000
psyne044095	phdD	+	192870	194306	478	0.96879	0.0143254	1	6	phdD	11	223	35	39000000	510000000	650000000	580000000	60000000	630000000	2300000000	2500000000	420000000	190000000			480000000	640000000	1200000000	340000000	340000000	9600000000	3600000000	510000000	100000000	310000000
psyne044096	slr1097	+	194310	194801	163	0.927698	0.0398107	1	6	slr1097	5	8	5													35000000		13000000		260000000		630000000	67000000	14000000
psyne044098	slr1098	+	194859	195617	252	0.959049	0.0105206	1	6	slr1098	6	8	4								3200000	37000000				61000000			67000000				46000000	84000000	28000000
psyne044106	slr1100	+	196611	196991	126	0.842024	0.0628764	1	6	slr1100	4	11	4		5300000													26000000	22000000		13000000	250000000	6400000	60000000	17000000
psyne044157	slr1104	+	202554	204395	613	0.960556	0.0225818	1	6	slr1104	8	112	22	570000000	96000000	60000000	12000000	19000000	55000000	270000000	15000000	150000000	1500000000			110000000	140000000	19000000	33000000	160000000	290000000	190000000	21000000	640000000	160000000
psyne044185	slr1107	+	211734	213068	444	0.944136	0.020182	1	0	0	6	6	4	100000000	20000000		2900000		14000000								8600000
psyne044232	ank	+	221742	223067	441	0.978246	0.0128647	1	0	0	7	5	3													23000000	43000000			21000000
psyne044324	chlD	+	232008	234038	676	0.941607	0.0167435	1	6	chlD	20	45	16	84000000	6300000		240000000	110000000	590000000	67000000	86000000	7500000	95000000			54000000			28000000	95000000	46000000	19000000	54000000		72000000
psyne044351	pdxJ	+	237528	238325	265	0.955967	0.0110124	1	6	pdxJ	7	43	12			4400000										18000000	760000000	470000000	440000000	120000000	120000000	190000000	29000000	430000000	810000000
psyne044352	slr1780	+	238344	238745	133	0.925517	0.0224367	1	6	slr1780	2	9	1	70000000								8000000	780000000										22000000	480000000	27000000
psyne044493	slr1790	+	256647	257279	210	0.821708	0.0350765	1	6	slr1790	2	16	7	85000000			16000000		69000000	4400000	140000000	55000000	2100000000
psyne044515	talB	+	260463	261638	391	0.989467	0.00783235	1	6	talB	13	100	23	46000000	37000000						8900000		36000000			1100000000	490000000	120000000	22000000	590000000	750000000	740000000	1400000000	640000000	1200000000
psyne044552	slr1796	+	265995	266600	201	0.863813	0.114118	1	6	slr1796	6	8	5	3500000				15000000								14000000			12000000						100000000
psyne044602	slr1799	+	276423	278342	639	0.936398	0.01216	1	6	slr1799	22	5	3	7600000				11000000	15000000							5500000
psyne044640	slr1290	+	284508	285080	190	0.813565	0.0644657	1	6	slr1290	3	4	3							30000000			4400000							15000000	23000000
psyne044645	ndhD2	+	286164	287843	559	0.949312	0.0164428	1	6	ndhD2	4	2	1			30000000	5000000
psyne044750	ubiH	+	301110	302354	414	0.980037	0.00299484	1	6	ubiH	11	7	3	62000000					84000000	4700000	85000000	39000000	38000000
psyne044763	slr1301	+	303939	305546	535	0.979878	0.0133005	1	6	slr1301	16	69	30	28000000	36000000	56000000	21000000	24000000		35000000	41000000		44000000			200000000	60000000	72000000	480000000		500000000	150000000	24000000		520000000
psyne044765	slr1302	+	305595	306824	409	0.94681	0.0235551	1	6	slr1302	9	10	2								60000000	150000000	5800000									29000000	26000000
psyne044804	slr1306	+	312240	313715	491	0.90169	0.0249655	1	6	slr1306	9	2	1					40000000	56000000
psyne044850	sir	+	321699	323606	635	0.965421	0.0157908	1	6	sir	19	267	39	310000000	41000000	500000000	1100000000	270000000	650000000	140000000	19000000	75000000	790000000			230000000	400000000	180000000	2800000000	490000000	1700000000	330000000	3000000000	1700000000	3000000000
psyne044852	dnaN	+	324831	326006	391	0.959045	0.0278744	1	6	dnaN	7	148	20				90000000	180000000	26000000	5600000		150000000	65000000			1100000000	1100000000	1300000000	2600000000	870000000	29000000	20000000	96000000	1600000000	600000000		18000000
psyne044942	infC	+	343026	343559	177	0.950537	0.0224609	1	6	infC	3	62	15	87000000		32000000	43000000	25000000	60000000	130000000	290000000		130000000			100000000	25000000	210000000	83000000	580000000	940000000	66000000	130000000	440000000	880000000
psyne045006	rfbB	+	352263	353555	430	0.804682	0.048712	1	6	lcl|BA000022.2_cds_BAA18040.1_765	6	37	8	86000000	75000000	3600000	110000000	5700000	25000000	22000000	18000000	19000000	13000000						82000000		23000000	30000000	15000000	16000000
psyne045067	rfbE	+	360030	361166	378	0.751051	0.0946363	1	6	rfbE	8	50	15			68000000	55000000									60000000	460000000	440000000	270000000	330000000	39000000	190000000	12000000	320000000	270000000
psyne045145	Putative ORF	+	371487	372509	340	0.599921	0.101006	1	6	lcl|BA000022.2_cds_BAA17239.1_359	11	27	16	47000000			12000000		6700000		15000000					23000000	88000000	170000000	23000000	25000000	350000000	180000000	28000000	3300000	15000000
psyne045169	slr1071	+	374646	375452	268	0.681093	0.0964646	1	0	0	3	4	1			350000000	1000000000											220000000
psyne045202	slr1077	+	381177	382337	386	0.711105	0.0765187	1	6	slr1077	7	3	1		19000000	6400000
psyne045222	slr1083	+	385467	386012	181	0.949486	0.0293448	1	6	slr1083	3	11	4			28000000	12000000			58000000	94000000					2700000	9500000	38000000			80000000		10000000
psyne045239	slr1087	+	388050	389201	383	0.954009	0.0155425	1	6	slr1087	8	21	11	100000000	43000000	750000000		14000000			41000000					25000000	120000000	31000000	19000000	49000000	67000000	130000000			87000000
psyne045430	fmu/fmv	+	417180	418541	453	0.988138	0.00635423	1	6	fmu/fmv	9	8	4					16000000											41000000					9500000	37000000
psyne045431	slr0680	+	418704	419126	140	0.894593	0.0334118	1	6	slr0680	0	4	2																	4100000		20000000
psyne045506	slr0686	+	429810	430169	119	0.929343	0.0250617	1	6	slr0686	2	4	1	110000000	22000000																				35000000
psyne045544	slr0689	+	437922	439118	398	0.915398	0.0266464	1	6	slr0689	11	33	12						32000000		14000000					120000000	42000000	53000000	96000000	99000000	250000000	21000000	39000000	51000000	57000000
psyne045573	ycf45	+	442164	443933	589	0.954344	0.00738617	1	6	ycf45	12	88	27	26000000	20000000	62000000	100000000	50000000	13000000	31000000	55000000	300000000	220000000			13000000	64000000	30000000	95000000	12000000	110000000	110000000	33000000	29000000	73000000
psyne045603	slr1591	+	447831	448979	382	0.857238	0.0425751	1	6	slr1591	5	3	1	720000000	260000000																				9300000
psyne045606	slr1592	+	449088	450041	317	0.958156	0.00888354	1	6	slr1592	6	4	3			20000000	8600000	6900000									11000000
psyne045647	pxcA	+	456975	458297	440	0.955964	0.00795102	1	6	pxcA	8	15	12	15000000	57000000	16000000		11000000	8200000		12000000		5500000
psyne045718	slr1601	+	467436	467813	125	0.962442	0.0221051	1	0	0	3	1	1						6000000
psyne045893	slr1609	+	487287	489377	696	0.92669	0.0263192	1	6	slr1609	14	105	26	1500000000	500000000	500000000	290000000	420000000	42000000	210000000	160000000	200000000	3800000000			45000000	220000000	160000000	260000000	19000000	25000000	110000000	18000000	160000000	43000000
psyne045917	slr1043	+	491496	492059	187	0.972475	0.015646	1	6	slr1043	7	14	7									4600000						22000000	130000000	4700000	200000000	64000000	79000000	43000000	51000000
psyne045961	envM	+	503841	504719	292	0.914814	0.0381867	1	6	envM	10	20	7		54000000		13000000	100000000	72000000							120000000		420000000	530000000	250000000	61000000	470000000	130000000	450000000	29000000
psyne045966	slr1053	+	505356	506159	267	0.968842	0.0148981	1	0	0	6	5	3									8100000											12000000	2400000	22000000
psyne045984	chlH	+	508515	512510	1331	0.954872	0.0135506	1	6	chlH	26	263	42	110000000	1100000000	510000000	770000000	580000000	130000000	140000000	74000000	89000000	110000000			77000000	200000000	300000000	520000000	72000000	51000000	18000000	83000000	130000000	160000000
psyne046071	slr1753	+	524346	529595	1749	0.733994	0.0765558	1	6	slr1753	15	10	7			26000000	7200000		59000000									82000000		43000000	88000000	44000000		7000000
psyne046108	slr1760	+	537471	538418	315	0.976331	0.00969042	1	6	slr1760	5	4	2					57000000	60000000			2000000
psyne046169	slr1767	+	545250	545588	112	0.511798	0.0692317	1	6	slr1767	4	1	1																					28000000
psyne046206	slr1771	+	550533	552170	545	0.926643	0.0171802	1	6	slr1771	7	7	5															50000000		120000000			25000000		50000000
psyne046218	slr1846	+	554727	555050	107	0.914192	0.0606892	1	6	slr1846	1	4	3														20000000				120000000	180000000
psyne046222	Putative ORF	+	555618	556946	442	0.886064	0.0427051	1	6	lcl|BA000022.2_cds_BAA17080.1_269	14	113	31	180000000		13000000		29000000								89000000	540000000	1300000000	260000000	200000000	730000000	170000000	710000000	890000000	2700000000		25000000
psyne046273	slr1851	+	562557	563045	162	0.621364	0.0904573	1	6	slr1851	6	6	4									39000000	9100000			25000000					4100000			21000000
psyne046308	slr2034	+	569544	570572	342	0.982101	0.00400283	1	6	slr2034	9	47	15	560000000	650000000	2100000000	170000000	1200000000	200000000	240000000	15000000	2700000	99000000			190000000	170000000				28000000	11000000		140000000
psyne046313	proB	+	571440	572567	375	0.988654	0.00369466	1	6	proB	12	18	4	16000000			29000000				210000000		170000000					56000000	30000000			40000000		95000000	9300000
psyne046391	zntC	+	583680	584696	338	0.980063	0.0109728	1	6	zntC	4	5	4				14000000												29000000		41000000				7300000
psyne046540	slr2052	+	597591	598487	298	0.924032	0.0315464	1	6	slr2052	5	9	5			130000000	30000000										9800000	130000000	31000000	29000000	5100000			6500000
psyne046614	slr1907	+	609948	610487	179	0.855744	0.0271169	1	6	slr1907	3	3	1										21000000											78000000	70000000
psyne046647	slr1911	+	614841	615269	142	0.888484	0.0110302	1	6	slr1911	3	2	1																22000000	90000000
psyne046685	slr1915	+	619182	619529	115	0.884411	0.0181445	1	6	slr1915	2	1	1																				3600000
psyne046699	slr1918	+	621561	622247	228	0.910898	0.0220113	1	6	slr1918	0	8	1	11000000								230000000	94000000
psyne046801	sqdB	+	636372	637523	383	0.978708	0.017822	1	6	sqdB	8	111	18	5600000		11000000					85000000		4200000			1100000000	440000000	270000000	42000000	570000000	100000000	1600000000	980000000	450000000	1300000000
psyne046824	argD	+	640737	642026	429	0.944537	0.0248121	1	6	argD	13	101	23	220000000	30000000	34000000	440000000	53000000					2800000			870000000	280000000	1200000000	240000000	200000000	740000000	470000000	78000000	270000000	1900000000		4000000
psyne046826	slr1024	+	642474	643115	213	0.87736	0.00686431	1	6	slr1024	4	18	8	28000000	4600000			100000000	2900000	16000000	77000000	6500000	170000000			5700000								63000000	32000000
psyne046886	Putative ORF	+	659370	660584	404	0.982095	0.0129046	1	6	lcl|BA000022.2_cds_BAA17167.1_323	5	31	9			230000000	550000000				260000000	140000000	29000000				200000000	830000000	75000000				210000000	42000000	52000000
psyne046891	slr1033	+	661122	662819	565	0.668347	0.0829212	1	0	0	13	16	8		5600000	16000000	31000000	66000000								1800000	75000000		93000000	63000000	17000000	87000000	20000000
psyne046893	slr1034	+	663342	663731	129	0.978391	0.0117207	1	6	slr1034	4	24	7						92000000							96000000	58000000	280000000	33000000		15000000	340000000	410000000	190000000
psyne046949	lepB	+	672291	672947	218	0.978881	0.00552087	1	6	lepB	8	14	7		50000000	90000000	38000000			6500000	30000000					14000000	24000000					48000000	15000000
psyne047109	feoB	+	698970	700814	614	0.894595	0.0290733	1	6	feoB	8	1	1										12000000
psyne047114	slr1393	+	701343	704267	974	0.96733	0.0178246	1	6	slr1393	22	20	12			200000000		240000000	54000000	4300000	18000000					49000000			14000000	32000000		41000000			32000000
psyne047146	slr1397	+	708189	708812	207	0.609489	0.0961895	1	0	0	8	21	6	57000000	110000000	14000000		38000000		130000000	87000000	35000000	58000000				69000000				38000000	20000000			26000000
psyne047336	dfrA	+	733401	734432	343	0.979742	0.00784935	1	6	dfrA	10	8	3			150000000		88000000	24000000															31000000	28000000
psyne047341	slr1708	+	734985	736220	411	0.85859	0.0184175	1	6	slr1708	6	3	2	5900000			63000000
psyne047377	Putative ORF	+	741063	741239	58	0.0175516	0.0137857	0	0	0	0	1	1																			8800000
psyne047413	slr2006	+	747159	747578	139	0.916843	0.032974	1	6	slr2006	2	2	1			38000000	72000000
psyne047480	slr2017	+	757644	758753	369	0.761455	0.0707233	1	0	0	4	8	2				13000000	6800000	220000000											51000000	160000000
psyne047481	slr2018	+	758829	761228	799	0.651563	0.0948672	1	0	0	12	32	13				31000000					110000000	14000000			230000000	8800000	140000000	240000000	41000000	110000000	20000000	490000000	100000000	320000000
psyne047560	folP	+	771651	772520	289	0.952471	0.0254639	1	6	folP	9	13	7				32000000			19000000	6400000	12000000						16000000			22000000	29000000
psyne047613	slr2030	+	780093	781448	451	0.984776	0.0066128	1	6	slr2030	5	24	9	60000000	35000000				82000000	1800000		70000000	180000000			75000000		20000000		49000000		60000000	38000000	56000000	130000000
psyne047616	slr2031	+	781584	783011	475	0.96306	0.0095934	1	6	slr2031	10	11	6	30000000	13000000	51000000		74000000								8600000									47000000
psyne047662	ctaC	+	790719	791717	332	0.937051	0.0336802	1	6	ctaC	1	5	2						12000000		5600000	66000000
psyne047671	ctaE	+	793509	794210	233	0.791986	0.0834967	1	6	ctaE	4	1	1								720000
psyne047687	Putative ORF	+	796836	797000	54	0.00695007	0.00753571	0	0	0	1	2	1								14000000	200000000
psyne047802	slr1150	+	815703	816215	170	0.79258	0.0702561	1	0	0	2	20	5													110000000	9000000	140000000					280000000	540000000	930000000
psyne047844	bfr	+	822837	823367	176	0.90491	0.0272916	1	6	bfr	3	10	4													3300000		2700000000	820000000	24000000				650000000	470000000
psyne047952	slr1894	+	843105	843575	156	0.99094	0.00324509	1	6	slr1894	6	93	12		130000000	130000000					43000000	13000000				110000000	5200000000	240000000	1100000000	150000000	850000000	2500000000	2900000000	100000000	100000000
psyne047989	slr1901	+	850557	851585	342	0.955624	0.0217889	1	6	slr1901	6	9	3	84000000	59000000		73000000				30000000	12000000
psyne048103	Putative ORF	+	867924	867998	24	0.031169	0.0191487	0	0	0	0	2	1								97000000	31000000
psyne048175	slr1198	+	879408	880043	211	0.976522	0.0259436	1	6	slr1198	5	288	16	83000000	31000000	26000000	9800000		220000000	640000000	51000000	12000000				7600000000	1100000000	6400000000	3400000000	5400000000	15000000000	4300000000	4700000000	300000000	3300000000		18000000
psyne048205	slr1201	+	883287	884519	410	0.959876	0.0112976	1	6	slr1201	4	8	2	120000000						230000000											81000000	25000000			54000000
psyne048256	slr1208	+	891261	893249	662	0.938987	0.0338191	1	6	slr1208	20	55	22										26000000			56000000	230000000	560000000	89000000	89000000		150000000	150000000	520000000	370000000
psyne048260	slr1210	+	893544	893972	142	0.536982	0.0326324	1	0	0	6	1	1																			12000000
psyne048303	ETR1	+	897309	899888	859	0.917808	0.0100397	1	6	ETR1	16	26	10	50000000	88000000	120000000	10000000	52000000	170000000	85000000	380000000	170000000	320000000									11000000
psyne048304	slr1213	+	899925	900662	245	0.968158	0.0158293	1	6	slr1213	7	4	2					25000000												47000000		13000000
psyne048309	slr1214	+	901197	902315	372	0.88005	0.019109	1	6	slr1214	8	2	1								7100000	8600000
psyne048345	slr2070	+	906969	907826	285	0.908542	0.0454955	1	6	slr2070	7	56	11	370000000	800000000	16000000	28000000	130000000	34000000	25000000	190000000					120000000	340000000	13000000	140000000	360000000	30000000	560000000		140000000	56000000
psyne048386	slr2073	+	913296	913856	186	0.970327	0.0153122	1	6	slr2073	3	246	9		14000000	110000000	450000000	280000000	17000000	110000000	120000000	150000000	9800000			840000000	610000000	4500000000	2700000000	440000000	120000000	220000000	190000000	31000000	65000000
psyne048388	manA	+	913965	914441	158	0.954092	0.0174692	1	6	manA	5	20	4	12000000		8300000		7100000								280000000	280000000	69000000	5800000			44000000			91000000
psyne048589	psaB	+	944187	946382	731	0.829423	0.0658186	1	6	psaB	3	379	18	22000000000	22000000000	6900000000	2200000000	5400000000	1100000000	2400000000	2000000000	23000000000	15000000000			1600000000	310000000	130000000	16000000	14000000		60000000	1500000000	160000000	1400000000
psyne048660	slr1840	+	956673	957788	371	0.878957	0.0229206	1	6	slr1840	7	5	4									29000000				8100000	20000000				13000000
psyne048663	slr1841	+	958095	960029	644	0.770073	0.0651225	1	6	slr1841	6	125	10	760000000	3200000000	7000000000	860000000	100000000	29000000	4200000	4300000	2800000	460000000			860000000	2100000000	410000000	430000000	15000000	12000000		11000000	8700000	17000000
psyne048664	cysK	+	960099	961094	331	0.897415	0.0307975	1	6	cysK	10	31	13		63000000											48000000	120000000		80000000	37000000	190000000	810000000	130000000	31000000
psyne048718	Putative ORF	+	966693	966797	34	0.000555556	0.00111111	0	0	0	2	1	0									9400000
psyne048872	slr1547	+	985206	986222	338	0.81361	0.052458	1	6	slr1547	2	6	2					140000000	320000000	21000000		42000000
psyne049034	slr1748	+	1011954	1012619	221	0.925181	0.0149047	1	6	slr1748	7	14	6													120000000	34000000		99000000	5100000	58000000	160000000			51000000
psyne049075	slr1218	+	1018650	1019126	158	0.944277	0.0334259	1	6	slr1218	4	2	1	11000000																					15000000
psyne049079	slr1220	+	1019808	1020761	317	0.988504	0.00550371	1	6	slr1220	8	89	14	1500000000					750000000	290000000	1300000000	230000000	76000000			130000000		580000000			240000000	600000000	120000000	740000000	880000000
psyne049140	IAP75	+	1031202	1033787	861	0.920152	0.0231249	1	6	IAP75	19	61	21	270000000	95000000	74000000	30000000	15000000	620000000	200000000	60000000	7400000	120000000			16000000	41000000	45000000		92000000	120000000	26000000		98000000	33000000
psyne049142	prfC	+	1033902	1035545	547	0.963872	0.0117327	1	6	prfC	12	67	12	14000000	140000000	380000000	360000000	27000000	2200000	110000000	99000000	37000000					62000000	140000000	190000000	7600000	110000000	130000000	22000000	27000000
psyne049303	slr1240	+	1055574	1056113	179	0.859249	0.0292923	1	0	0	0	31	14	390000000	89000000		17000000	16000000		200000000	19000000	56000000	16000000			15000000		19000000	64000000	71000000	180000000		30000000	95000000
psyne049311	ssr2067	+	1056714	1056944	76	0.738713	0.076497	1	6	ssr2067	1	1	1																						60000000
psyne049331	Putative ORF	+	1059600	1059728	42	0.00126905	0.00172213	0	0	0	0	2	0																		11000000
psyne049469	ssr2422	+	1081887	1082141	84	0.74	0.0808467	1	0	0	3	4	3			5000000							8200000					12000000
psyne049486	Putative ORF	+	1086204	1086362	52	0.00703849	0.0100124	0	0	0	1	1	1																				24000000
psyne049580	slr1362	+	1104246	1104647	133	0.963258	0.016215	1	0	0	4	5	3						15000000							420000000				230000000	32000000				24000000
psyne049662	glgP	+	1117107	1119674	855	0.94958	0.0224766	1	6	glgP	16	215	33		330000000	140000000	370000000		6100000	210000000	150000000	89000000	32000000			1700000000	520000000	1600000000	2600000000	550000000	5100000000	2700000000	3100000000	2400000000	320000000		3600000
psyne049722	mscL	+	1131810	1132247	145	0.89853	0.0386625	1	6	mscL	1	6	2				60000000
psyne049747	slr0877	+	1135716	1137167	483	0.96181	0.00770008	1	6	slr0877	11	114	24	11000000			21000000	25000000	5400000	6300000	9300000		13000000			660000000	300000000	130000000	1400000000	220000000	1000000000	460000000	370000000	1600000000	680000000
psyne049748	slr0878	+	1137210	1138112	300	0.929375	0.0162593	1	6	slr0878	4	3	3													110000000				15000000	14000000
psyne049797	psr	+	1144728	1146173	481	0.974644	0.0165102	1	6	psr	12	20	8	45000000	25000000	14000000	90000000	11000000	33000000		68000000		21000000			6300000						27000000	33000000
psyne049854	fabG	+	1152513	1153292	259	0.891558	0.0193433	1	6	lcl|BA000022.2_cds_BAA17614.1_546	4	41	7	200000000	81000000	38000000	20000000	11000000	8800000	9000000	900000000	7700000000	3000000000						340000000	170000000	140000000	120000000	2400000000	1400000000	160000000
psyne049889	Putative ORF	+	1158999	1160804	601	0.927356	0.0280794	1	6	lcl|BA000022.2_cds_BAA17784.1_626	16	27	12	23000000		47000000		22000000		29000000						52000000	56000000	68000000		98000000	77000000	150000000			53000000
psyne049987	slr1406	+	1181064	1181609	181	0.939638	0.0334934	1	0	0	2	6	3													200000000			5100000	62000000					570000000
psyne050056	slr1855	+	1192485	1194308	607	0.974153	0.00717216	1	0	0	10	306	32	66000000	79000000	8500000	200000000	46000000	5200000		260000000	18000000	45000000			5600000000	5100000000	20000000000	4400000000	8400000000	2600000000	17000000000	1600000000	4600000000	2900000000		12000000
psyne050085	slr1861	+	1199172	1199603	143	0.921552	0.0673351	1	0	0	2	10	3		29000000	330000000				110000000						17000000	920000000							16000000
psyne050104	slr1863	+	1201494	1203014	506	0.83638	0.0565947	1	0	0	6	3	2	42000000									4500000
psyne050162	slr1869	+	1212600	1213358	252	0.883038	0.0158186	1	0	0	2	9	4	6900000									7400000			29000000				7000000					66000000
psyne050181	slr1871	+	1216281	1217168	295	0.97959	0.0118846	1	6	slr1871	8	3	3						9400000											23000000
psyne050225	ddlA	+	1224777	1225841	354	0.925435	0.0244538	1	6	ddlA	11	62	10	14000000				10000000				48000000	110000000			5900000	140000000	40000000	290000000	200000000	14000000	11000000	270000000	480000000	42000000
psyne050390	pta	+	1250442	1252535	697	0.98288	0.00998985	1	6	pta	15	44	11	110000000	74000000	330000000	74000000	130000000	120000000	22000000		32000000	82000000			49000000	26000000			24000000	50000000			110000000	30000000
psyne050455	gcpE	+	1262049	1263260	403	0.958942	0.0170449	1	6	gcpE	12	125	24		66000000	26000000	24000000	87000000	290000000	28000000			56000000			470000000	390000000	240000000	320000000	490000000	750000000	340000000	120000000	450000000	280000000		8800000
psyne050497	slr2141	+	1268382	1269410	342	0.932322	0.0282961	1	6	slr2141	12	6	3														8000000	18000000				44000000		17000000	53000000
psyne050525	mbpA	+	1274352	1275281	309	0.774834	0.0664107	1	6	mbpA	10	6	5													2400000		58000000	44000000				46000000		16000000
psyne050579	hemA	+	1284546	1285943	465	0.957965	0.015961	1	6	hemA	14	89	25	26000000		8500000	28000000	3100000	29000000	19000000		14000000	75000000			19000000	120000000	300000000	48000000	450000000	270000000	230000000	480000000	380000000	290000000
psyne050617	slr1812	+	1291080	1291556	158	0.933304	0.0303977	1	6	slr1812	1	4	4															7800000		82000000			26000000
psyne050631	slr1815	+	1292820	1293356	178	0.70528	0.106212	1	6	slr1815	4	10	4				6300000	6200000		18000000	26000000								190000000	180000000	6000000	110000000
psyne050682	slr1818	+	1299120	1299725	201	0.940474	0.0265797	1	6	slr1818	4	27	8	2400000		78000000			31000000	50000000	32000000		8100000			220000000	16000000		66000000		77000000		20000000	260000000	80000000
psyne050753	slr1821	+	1309482	1310582	366	0.949377	0.0302351	1	6	slr1821	6	26	10		13000000	190000000	130000000	70000000	23000000	630000000	110000000	39000000	9900000
psyne050764	slr1732	+	1311822	1312277	151	0.90811	0.0251224	1	6	slr1732	1	24	11	28000000	4400000	35000000		96000000	39000000				42000000			76000000	77000000	21000000	280000000		66000000			120000000	170000000
psyne050827	slr1737	+	1323672	1324763	363	0.889689	0.0543407	1	6	slr1737	4	2	1								28000000											23000000
psyne050867	slr1742	+	1330110	1330880	256	0.986192	0.00960073	1	6	slr1742	8	13	5	2100000		19000000	15000000		83000000	22000000								140000000				29000000	13000000	31000000
psyne050875	amiA	+	1332429	1334378	649	0.924566	0.0298283	1	6	amiA	18	73	20	30000000	25000000	15000000	12000000		13000000	5500000	670000000	3400000000	180000000			13000000	70000000	1400000000	370000000	94000000	130000000	220000000	2200000000	1300000000	420000000
psyne050906	rimI	+	1339152	1339631	159	0.831469	0.0658743	1	6	rimI	3	2	2							7500000						3100000
psyne050907	phr	+	1339656	1341122	488	0.939035	0.0243188	1	6	phr	11	19	11	79000000							20000000		46000000			22000000	17000000	92000000	38000000	7000000	62000000	24000000		9000000	110000000
psyne050979	purT	+	1352256	1353431	391	0.967424	0.0138514	1	6	purT	11	36	14	66000000		31000000		7900000	98000000	410000000	4000000					35000000	24000000	82000000	110000000	63000000	180000000	10000000	110000000		280000000
psyne051039	slr0864	+	1360434	1362158	574	0.944961	0.0230792	1	6	slr0864	14	28	14	140000000		55000000	40000000	22000000			11000000	94000000					13000000		36000000	8200000	31000000	6100000	24000000	12000000	96000000
psyne051099	slr0870	+	1369656	1370018	120	0.6674	0.0784011	1	6	slr0870	2	4	1									76000000											74000000	19000000
psyne051108	slr0872	+	1371093	1372286	397	0.955509	0.016304	1	6	slr0872	11	24	12		100000000	48000000	72000000	190000000	88000000	53000000								4400000		6700000	42000000	31000000	37000000		48000000
psyne051190	slr1245	+	1383744	1384736	330	0.861117	0.0308142	1	6	slr1245	10	1	1															8900000
psyne051237	pstC	+	1390059	1391045	328	0.937618	0.0331349	1	6	pstC	4	2	1								70000000	25000000
psyne051239	pstB	+	1391976	1392791	271	0.973307	0.016677	1	6	pstB	13	12	6	48000000	110000000	120000000	20000000										12000000
psyne051242	cyp	+	1392954	1393487	177	0.965719	0.0230773	1	6	cyp	6	130	8	270000000	72000000	83000000							500000000			1800000000	9800000000	640000000	8200000	90000000	640000000	150000000	63000000	240000000	5300000000		20000000
psyne051315	slr1258	+	1403184	1403954	256	0.991242	0.00638486	1	6	slr1258	7	33	11		27000000	95000000	19000000		80000000	1200000000	88000000	30000000					39000000	140000000	61000000	9400000	84000000	86000000	6400000	190000000
psyne051374	slr2059	+	1416843	1417247	134	0.967083	0.0132027	1	6	slr2059	5	9	5						20000000	8700000						21000000	60000000	78000000		34000000	11000000	180000000
psyne051375	slr2060	+	1417284	1418681	465	0.970293	0.00945718	1	6	slr2060	6	1	1			14000000
psyne051439	apcB	+	1431000	1431485	161	0.871671	0.0257278	1	6	apcB	7	189	17	13000000	3500000000	270000000	52000000	150000000	14000000	11000000		8900000	61000000			2100000000	5900000000	1500000000	1300000000	2900000000	3800000000	220000000	3500000000	690000000	4900000000
psyne051483	fabG	+	1438704	1439426	240	0.96878	0.00910684	1	6	fabG	11	29	7	2800000					10000000				160000000			40000000	18000000		48000000	210000000	3000000000	100000000	22000000	540000000	5200000
psyne051525	slr2000	+	1445868	1446839	323	0.961365	0.0173672	1	6	slr2000	3	11	4	24000000		440000000	230000000	13000000					83000000										58000000	24000000	420000000
psyne051586	slr2004	+	1453194	1454654	486	0.6211	0.0875071	1	0	0	7	59	20					70000000					58000000			98000000		210000000	270000000	35000000	29000000	140000000	270000000	69000000	120000000
psyne051760	slr1724	+	1478988	1479782	264	0.964093	0.00667061	1	6	slr1724	4	9	2	7700000	35000000											26000000							4000000
psyne051838	slr1727	+	1488843	1490426	527	0.901151	0.0249172	1	6	slr1727	5	35	11		150000000	100000000	39000000	680000000	140000000	38000000	61000000	240000000
psyne051884	kdpC	+	1497306	1497878	190	0.92044	0.0268976	1	6	kdpC	4	3	3			39000000	87000000						4800000
psyne051936	ndhH	+	1509990	1511174	394	0.957429	0.0231201	1	6	ndhH	9	110	25	9300000	720000000	90000000	140000000	300000000	73000000	76000000	320000000	74000000	31000000			410000000	210000000	200000000	200000000	5900000	160000000	110000000	230000000	90000000	360000000
psyne051938	slr0262	+	1511217	1511621	134	0.909591	0.0325364	1	0	0	2	1	1														15000000
psyne052057	Putative ORF	+	1525674	1525739	21	0	0	0	0	0	1	14	1													280000000	140000000	31000000		1200000					150000000		2600000
psyne052179	Putative ORF	+	1540650	1542284	544	0.880582	0.0149278	1	6	lcl|BA000022.2_cds_BAA17971.1_723	5	1	1							5700000
psyne052222	ilvG	+	1548873	1550738	621	0.976587	0.0113352	1	6	ilvG	10	144	26	71000000	660000000	440000000	25000000	21000000	42000000	200000000	100000000	60000000	230000000			490000000	510000000	100000000	360000000	350000000	160000000	180000000	50000000	960000000	450000000
psyne052223	shc	+	1550946	1552895	649	0.987156	0.00669331	1	6	shc	15	28	8	150000000	12000000		48000000	16000000	160000000	39000000	100000000	19000000	100000000				15000000	44000000				110000000	150000000		77000000
psyne052276	glpX	+	1560387	1561424	345	0.968948	0.0149404	1	6	glpX	8	804	36	19000000	330000000	310000000	300000000	210000000	130000000	240000000	420000000	370000000	250000000			2000000000	32000000000	12000000000	4500000000	3600000000	26000000000	16000000000	39000000000	4200000000	920000000		38000000
psyne052300	slr2099	+	1566990	1568090	366	0.975065	0.0150912	1	6	slr2099	5	3	2																		34000000				60000000
psyne052308	slr2101	+	1569588	1570019	143	0.963699	0.0161215	1	0	0	3	16	4														300000000	330000000	760000000	89000000	12000000	5400000			82000000
psyne052310	ftsY	+	1570209	1571723	504	0.912448	0.026121	1	6	ftsY	8	28	12	21000000	5700000	3200000		1800000	49000000	93000000	18000000	220000000	32000000				180000000	63000000	15000000		1900000		39000000	410000000	160000000
psyne052321	slr2104	+	1572849	1575701	950	0.955907	0.00852987	1	6	slr2104	28	1	1							5400000
psyne052363	slr1503	+	1582206	1583198	330	0.961611	0.0140925	1	6	slr1503	8	1	1																14000000
psyne052388	slr1505	+	1587231	1587827	198	0.91862	0.0307835	1	0	0	7	7	4		23000000								31000000								36000000			120000000	26000000
psyne052424	slr1508	+	1594119	1595288	389	0.982607	0.00975487	1	6	slr1508	9	7	4	46000000				37000000								28000000		11000000	39000000						14000000
psyne052444	plsX	+	1596795	1597841	348	0.958673	0.0149004	1	6	plsX	7	48	7		8400000	440000000	120000000	57000000		2400000000	340000000	320000000	75000000				81000000	18000000			31000000	24000000	23000000	4600000
psyne052462	slr1512	+	1600659	1601783	374	0.752937	0.0790556	1	6	slr1512	2	21	6	19000000	30000000	62000000	720000000	340000000				100000000					11000000		18000000						11000000
psyne052506	ssr2554	+	1609539	1609805	88	0.74	0.0669786	1	0	0	3	8	2		37000000	12000000	1100000000	180000000									44000000	170000000					47000000
psyne052516	hglK	+	1610727	1611464	245	0.925922	0.0325133	1	6	hglK	5	12	4	85000000								80000000	140000000			150000000							51000000		110000000
psyne052523	hflX	+	1612797	1614401	534	0.894919	0.0255568	1	6	hflX	13	36	10	14000000	9800000			92000000	89000000	4000000	15000000	35000000	26000000			18000000				49000000	27000000			120000000	100000000
psyne052659	slr2120	+	1633422	1634414	330	0.966932	0.0200532	1	6	slr2120	1	5	4				18000000			66000000			30000000
psyne052666	slr2122	+	1635060	1635749	229	0.966152	0.016723	1	0	0	4	13	5				49000000			1900000	2000000	500000000	160000000			16000000							810000000	120000000
psyne052691	slr2126	+	1638381	1639247	288	0.69752	0.0913043	1	0	0	8	3	1			56000000												19000000
psyne052697	slr2127	+	1639944	1640519	191	0.927245	0.0170346	1	6	slr2127	2	12	2		220000000	9200000					25000000	51000000					2300000
psyne052712	aroB	+	1643667	1644767	366	0.906196	0.0253399	1	6	aroB	5	18	6			11000000	7700000				24000000					130000000	180000000	300000000	62000000
psyne052790	slr1324	+	1653402	1654664	420	0.962791	0.012407	1	6	slr1324	15	14	7	11000000			23000000	79000000	53000000	140000000	120000000								54000000	16000000		31000000	18000000
psyne052893	atpB	+	1666932	1668383	483	0.970915	0.0209729	1	6	atpB	13	961	34	19000000000	5800000000	9400000000	18000000000	12000000000	12000000000	2500000000	4800000000	6500000000	20000000000			7900000000	3000000000	1200000000	720000000	11000000000	13000000000	3300000000	2400000000	11000000000	5500000000		11000000
psyne052894	atpE	+	1668444	1668941	165	0.898509	0.00860264	1	6	atpE	3	90	4	93000000	40000000	12000000			12000000	180000000	8100000000	320000000	200000000								7900000	230000000	20000000	44000000
psyne052896	ymxG	+	1669101	1670642	513	0.965048	0.0113968	1	6	ymxG	6	38	12	61000000	31000000	110000000	11000000		11000000			1700000	13000000			210000000	31000000	200000000	23000000	310000000	15000000	10000000		110000000	350000000
psyne053051	rfbB	+	1689948	1690934	328	0.91845	0.0157903	1	6	rfbB	7	54	13	12000000	83000000						26000000		6400000			940000000	630000000	210000000	550000000	21000000	660000000	550000000	49000000	380000000	670000000
psyne053124	slr0815	+	1701192	1701557	121	0.691641	0.0705111	1	6	slr0815	2	23	3	140000000	360000000	120000000	85000000	83000000	13000000	210000000			340000000
psyne053126	slr0816	+	1701600	1702118	172	0.953888	0.0299637	1	6	slr0816	6	14	7	9500000	5600000	62000000					86000000	20000000	37000000			20000000	97000000					160000000	44000000	30000000
psyne053149	entC	+	1704375	1705799	474	0.942811	0.0175703	1	6	entC	18	1	1					6200000
psyne053293	slr1339	+	1727283	1727741	152	0.779998	0.047288	1	0	0	3	1	1																		8500000
psyne053339	slr1343	+	1732809	1734323	504	0.946571	0.0348102	1	6	slr1343	6	4	3								34000000					17000000						23000000	67000000
psyne053520	slr1959	+	1759923	1762424	833	0.862308	0.0510953	1	0	0	16	3	2		7900000											11000000						12000000
psyne053551	slr1963	+	1767270	1768223	317	0.970629	0.0151181	1	6	slr1963	10	444	18	5000000000	3800000000	540000000	900000000	1500000000	6700000000	1700000000	300000000	2500000000	8900000000	22000000		1200000000	2000000000	480000000	1700000000	6700000000	7200000000	480000000	5100000000	13000000000	8400000000		39000000
psyne053615	ssr3341	+	1780062	1780298	78	0.75	0.202816	1	6	ssr3341	3	4	3						170000000								99000000		34000000	210000000
psyne053748	trpE	+	1800387	1801844	485	0.909026	0.00727291	1	6	trpE	8	13	6			17000000				24000000	37000000					11000000				13000000	74000000	48000000	8400000		4600000
psyne053820	slr1982	+	1811130	1811501	123	0.938469	0.00847371	1	6	slr1982	1	10	2			210000000	540000000	26000000									51000000	320000000
psyne053902	slr1468	+	1826259	1826708	149	0.936135	0.0409989	1	6	slr1468	3	4	3						450000							44000000						43000000	79000000
psyne053909	slr1471	+	1827744	1828907	387	0.974821	0.019057	1	6	slr1471	6	130	20	1400000000	4800000000	490000000	290000000	2400000000	810000000	210000000	21000000	33000000	2100000000						150000000	87000000				22000000
psyne054059	rpoC1	+	1854093	1855982	629	0.977877	0.0104881	1	6	rpoC1	16	309	43	19000000	65000000	61000000	45000000	150000000	46000000	30000000	49000000	70000000	16000000			1400000000	3000000000	2200000000	1400000000	3200000000	4400000000	2900000000	2200000000	3300000000	270000000		27000000
psyne054076	slr1266	+	1857987	1858604	205	0.916824	0.0250779	1	6	slr1266	1	14	3									14000000						2100000000	1300000000	440000000	4200000000	270000000		2500000000			22000000
psyne054111	slr1272	+	1864209	1865003	264	0.943026	0.0271575	1	6	slr1272	9	8	5		340000000				260000000	160000000	21000000	39000000						22000000
psyne054117	pilM	+	1865658	1866761	367	0.959931	0.016865	1	6	pilM	9	72	18	38000000		46000000	18000000	220000000	69000000	90000000		10000000	180000000			32000000	9300000	140000000	36000000	290000000	360000000	280000000	250000000	310000000	320000000
psyne054119	slr1275	+	1866843	1867697	284	0.807189	0.0451323	1	0	0	3	16	5	230000000	730000000	16000000			100000000	370000000	34000000		38000000						7300000				51000000
psyne054120	slr1276	+	1867737	1868564	275	0.753183	0.0574148	1	6	slr1276	2	66	9	970000000	210000000	300000000	19000000	680000000	82000000	16000000		320000000	890000000			160000000			56000000	35000000	11000000			890000000	320000000
psyne054179	ndhJ	+	1876302	1876841	179	0.964054	0.00969358	1	6	ndhJ	1	4	1													320000000	77000000
psyne054182	slr1282	+	1877208	1877567	119	0.615406	0.0901433	1	6	slr1282	3	3	2	9100000	4000000
psyne054407	slr1533	+	1908804	1909151	115	0.800152	0.0860587	1	6	slr1533	2	5	3			98000000						150000000	6700000					17000000					580000000
psyne054420	slr1152	+	1910499	1911494	331	0.888428	0.0302118	1	6	slr1152	7	1	1															4800000
psyne054480	purD	+	1920660	1921919	419	0.950271	0.028487	1	6	purD	11	74	19		8900000	4400000										710000000	420000000	230000000	200000000	460000000	230000000	110000000	230000000	140000000	600000000
psyne054483	slr1160	+	1922103	1922738	211	0.907167	0.0284038	1	6	slr1160	3	29	8													160000000	23000000		510000000	620000000		620000000	200000000	170000000	810000000
psyne054495	slr1161	+	1924224	1924850	208	0.800238	0.0424447	1	6	slr1161	3	14	4													67000000	13000000				65000000	42000000	31000000
psyne054529	met3	+	1931103	1932311	402	0.955473	0.01072	1	6	met3	11	109	26	200000000	19000000	16000000	19000000	24000000	7600000	38000000	7900000	77000000	14000000			620000000	1300000000	810000000	290000000	1000000000	96000000	170000000	900000000	1200000000	1200000000		10000000
psyne054530	slr1166	+	1932354	1933418	354	0.97932	0.00766409	1	6	slr1166	8	9	6													54000000		31000000	20000000		87000000	23000000	170000000
psyne054545	gldA	+	1935888	1937069	393	0.968542	0.0276782	1	6	gldA	11	10	7					9200000									13000000			17000000	7500000
psyne054564	Putative ORF	+	1939521	1939781	86	0.74	0.16012	1	1	nosto162612||asl3609	2	8	2		9600000	140000000	450000000	350000000			11000000
psyne054587	slr1173	+	1942866	1944314	482	0.97611	0.00283001	1	6	slr1173	8	66	15	410000000	100000000	18000000	54000000	120000000	39000000		60000000	49000000	25000000			130000000	11000000	120000000		37000000	25000000	22000000	55000000	11000000	300000000
psyne054588	ssr1951	+	1944345	1944521	58	0.69456	0.0838219	1	0	0	1	1	1														7600000
psyne054620	slr1670	+	1949595	1952270	891	0.977705	0.0123429	1	0	0	19	22	15						26000000							66000000	75000000	140000000	56000000	130000000	32000000			17000000	38000000
psyne054663	rpl21	+	1957758	1958132	124	0.93199	0.0239717	1	6	rpl21	2	132	8	170000000	29000000			160000000		560000000		90000000	460000000			49000000	15000000	2800000000	8600000000	250000000	10000000000	1000000000	220000000	4800000000	550000000		14000000
psyne054787	slr1686	+	1975056	1975481	141	0.757877	0.0753074	1	6	slr1686	2	13	4		540000000	250000000						27000000	94000000									27000000	120000000	150000000
psyne054791	slr1687	+	1976019	1976720	233	0.972302	0.0121729	1	6	slr1687	10	3	2	4100000				13000000											6800000
psyne054829	psaE	+	1982049	1982273	74	0.66	0.107536	1	6	psaE	1	162	9	280000000	240000000	130000000	48000000	4700000000	880000000	540000000	66000000	860000000	1100000000							46000000	340000000		230000000	1400000000	150000000		6600000
psyne054837	slr1690	+	1983138	1983932	264	0.864241	0.0240575	1	6	slr1690	7	2	1																	21000000
psyne054849	slr1692	+	1985856	1986872	338	0.896028	0.0129117	1	6	slr1692	10	6	2				96000000	60000000
psyne054859	slr1694	+	1988385	1988837	150	0.833471	0.0618155	1	6	slr1694	0	15	4		24000000	5900000											130000000	180000000	160000000	49000000	24000000
psyne054878	pknA	+	1991550	1993274	574	0.953714	0.0187759	1	6	pknA	15	78	23	78000000	190000000	30000000	510000000	1100000000	100000000	10000000		130000000	1300000000			34000000	94000000	140000000	230000000	73000000	350000000	230000000	8700000	400000000	170000000
psyne054998	slr0947	+	2012745	2013485	246	0.934495	0.0159419	1	6	slr0947	5	158	19	98000000	1500000000	2100000000	180000000	29000000	790000000	1500000000	410000000	570000000	400000000			400000000	720000000	300000000	480000000	140000000	580000000	29000000	310000000	400000000	100000000
psyne055062	slr0953	+	2023266	2024012	248	0.979092	0.0159093	1	6	slr0953	2	6	3						28000000										20000000	220000000	18000000			36000000
psyne055086	slr0957	+	2026227	2026538	103	0.591022	0.115225	1	0	0	3	1	1	31000000
psyne055121	ppa	+	2034102	2034803	233	0.902784	0.0121339	1	6	ppa	8	55	16	4700000												110000000	140000000	150000000	130000000	200000000	320000000	75000000	110000000	1700000000	640000000		58000000
psyne055215	slr1636	+	2049510	2050130	206	0.750845	0.107027	1	6	slr1636	1	1	1															16000000
psyne055312	clpB	+	2062863	2065523	886	0.968402	0.0105053	1	6	clpB	23	318	50	360000000	850000000	510000000	800000000	620000000	160000000	170000000	1400000000	640000000	64000000			290000000	420000000	410000000	650000000	58000000	670000000	390000000	140000000	54000000	410000000
psyne055322	petH	+	2067522	2068763	413	0.987583	0.00504473	1	6	petH	9	484	32	48000000	38000000	150000000	450000000	330000000	39000000	6700000	54000000	24000000	98000000			4200000000	6700000000	11000000000	14000000000	5000000000	5300000000	9300000000	8900000000	12000000000	10000000000		29000000
psyne055332	psbZ	+	2070975	2071382	135	0.912534	0.0241578	1	6	psbZ	5	8	4	47000000				240000000					280000000						210000000	51000000
psyne055424	Putative ORF	+	2084922	2085206	94	0.48	0.0403058	1	1	nosto175714||asl2195	1	4	2	6900000							95000000
psyne055700	rps16	+	2127879	2128127	82	0.77	0.0160237	1	6	rps16	2	106	9			18000000					5200000					530000000	470000000	510000000	180000000	4500000000	1500000000	2000000000	450000000	67000000	2300000000
psyne055706	glnN	+	2128767	2130941	724	0.953538	0.0165711	1	6	glnN	15	200	36	500000000	410000000	64000000	23000000	170000000	180000000	120000000	27000000	330000000	420000000			1800000000	270000000	82000000	2000000000	1600000000	200000000	320000000	2000000000	1300000000	2000000000
psyne055865	slr0401	+	2150247	2151401	384	0.953045	0.0141016	1	6	slr0401	13	1	1							1900000
psyne055868	slr0402	+	2151606	2152190	194	0.942905	0.0450999	1	6	slr0402	4	10	6	74000000					86000000							34000000						18000000			140000000
psyne055873	slr0404	+	2152932	2153933	333	0.979174	0.0139788	1	6	slr0404	6	66	13	590000000	59000000	32000000	9700000	390000000	500000000	1200000000	650000000	54000000	150000000			27000000	45000000	44000000	18000000	200000000	100000000	130000000	36000000		290000000
psyne055885	Putative ORF	+	2155494	2155640	48	0.00663991	0.00595919	0	0	0	0	1	1
psyne055966	slr0143	+	2173197	2176772	1191	0.93778	0.0287957	1	6	slr0143	36	8	5	4800000	88000000	8000000		38000000	21000000				5900000
psyne055972	slr0144	+	2177115	2177903	262	0.936643	0.0187936	1	6	slr0144	3	21	6				320000000	33000000	2300000		21000000					100000000			82000000			79000000	28000000		280000000
psyne055974	slr0147	+	2178627	2179505	292	0.874168	0.0734656	1	6	slr0147	5	13	3		8900000			130000000	31000000							79000000	130000000		210000000	300000000	24000000				5200000
psyne055979	slr0149	+	2180073	2180543	156	0.980122	0.0139892	1	6	slr0149	7	21	9						21000000	6600000						37000000	50000000	27000000		410000000	190000000				130000000
psyne055980	petF	+	2180562	2180888	108	0.635889	0.149236	1	6	petF	2	2	1									73000000	44000000
psyne056098	gspF	+	2204157	2204654	165	0.783072	0.0757885	1	6	gspF	5	8	3	99000000	55000000	55000000	130000000									2400000				14000000			34000000	53000000
psyne056105	Putative ORF	+	2205666	2206451	261	0.887042	0.0130009	1	6	lcl|BA000022.2_cds_BAA18567.1_1039	5	82	13	76000000	29000000	8900000	260000000	37000000	44000000	130000000	69000000	630000000	99000000			2200000000	19000000	940000000	500000000	230000000	930000000	280000000	4100000000	4600000000	280000000
psyne056106	clpP	+	2206551	2207159	202	0.940817	0.0453105	1	6	lcl|BA000022.2_cds_BAA18567.1_1039	7	44	9		83000000	14000000	16000000	82000000	90000000	22000000	97000000	170000000	17000000				180000000	60000000	150000000	52000000	57000000	280000000	200000000	12000000
psyne056162	Putative ORF	+	2216151	2216396	81	0.0304721	0.0195187	1	0	0	0	3	1																					220000000	460000000
psyne056185	slr1928	+	2221047	2221631	194	0.953223	0.038543	1	0	0	4	15	4		13000000	29000000	100000000				50000000	50000000					31000000	100000000					19000000	11000000
psyne056193	slr1930	+	2222316	2222876	186	0.662169	0.0825844	1	6	slr1930	6	1	1					52000000
psyne056194	slr1931	+	2222898	2223815	305	0.595304	0.0886963	1	0	0	10	42	10			470000000	37000000	35000000	76000000	1100000000	110000000	25000000	120000000				240000000	190000000	26000000		480000000	46000000		100000000	51000000
psyne056195	slr1932	+	2223873	2224568	231	0.945962	0.0242085	1	0	0	1	5	3		7300000											76000000								55000000
psyne056323	slr1939	+	2239239	2241248	669	0.93736	0.0245365	1	0	0	17	6	3		35000000			32000000	26000000	170000000		6800000
psyne056373	yibO	+	2248578	2250176	532	0.942397	0.0250925	1	6	yibO	11	62	17	13000000	66000000	9000000					32000000	14000000	17000000			1000000000	210000000	140000000	440000000	80000000	33000000	640000000	420000000	130000000	220000000
psyne056376	slr1946	+	2250675	2251496	273	0.901818	0.0509898	1	6	slr1946	5	3	1	120000000	20000000
psyne056420	slr0989	+	2257203	2257964	253	0.930044	0.0364184	1	6	slr0989	5	8	5						1800000								260000000	120000000	410000000		55000000			100000000	59000000
psyne056428	slr0992	+	2259402	2259863	153	0.894842	0.0467142	1	6	slr0992	2	19	3				46000000						19000000			44000000		27000000	570000000	90000000			770000000	330000000
psyne056444	lipB	+	2263827	2264510	227	0.795238	0.057622	1	6	lipB	4	2	2																		59000000			41000000
psyne056465	slr0320	+	2267457	2269085	542	0.912305	0.0370278	1	6	slr0320	17	6	3							61000000	5300000	20000000
psyne056581	hitB	+	2281509	2283182	557	0.944718	0.0162513	1	6	hitB	6	8	4	15000000	150000000	11000000			5500000	38000000											4300000
psyne056628	slr0334	+	2290071	2290421	116	0.541388	0.0720605	1	6	slr0334	1	5	2																220000000	72000000	110000000	140000000	3300000
psyne056694	slr0338	+	2299347	2300441	364	0.946333	0.00957484	1	6	slr0338	7	60	14	11000000	71000000	410000000	160000000	170000000	19000000			47000000	9300000			210000000	360000000	890000000	410000000	56000000	130000000	26000000	550000000	71000000
psyne056698	slr0169	+	2302638	2303279	213	0.941081	0.0340929	1	6	slr0169	8	15	5	140000000	51000000			52000000	10000000							110000000		41000000	23000000	160000000					100000000
psyne056912	umpS	+	2336355	2337023	222	0.955129	0.0146025	1	6	umpS	7	10	5				390000000									190000000	520000000	120000000	58000000
psyne056948	slr0360	+	2344152	2345759	535	0.865642	0.0520526	1	6	slr0360	2	2	1									36000000	4000000
psyne056998	slr0366	+	2360451	2365685	1744	0.839708	0.0530626	1	6	slr0366	8	4	4													19000000		48000000			19000000
psyne057091	slr0380	+	2381748	2383127	459	0.953564	0.0223865	1	6	slr0380	9	27	8	36000000				28000000		19000000						5400000			46000000	280000000	14000000	10000000	110000000	210000000	180000000
psyne057109	slr0384	+	2385921	2387168	415	0.939708	0.0277104	1	6	slr0384	8	37	8		7600000	14000000				260000000	360000000	18000000	21000000				33000000				8100000	74000000
psyne057111	Putative ORF	+	2387331	2387672	113	0.497958	0.0838065	1	0	0	1	1	1													73000000
psyne057148	slr0769	+	2393493	2394107	204	0.96116	0.0198316	1	6	slr0769	4	8	4																120000000	170000000	6400000	5100000	320000000	42000000
psyne057408	petD	+	2428809	2429291	160	0.909074	0.0359318	1	6	petD	0	22	3				83000000	24000000				1000000000	1400000000						72000000
psyne057427	slr0345	+	2431092	2431499	135	0.883945	0.0349679	1	0	0	4	10	1	190000000	50000000								14000000			12000000									31000000
psyne057429	rnc	+	2431704	2432438	244	0.985474	0.0105668	1	6	rnc	6	8	6	5300000	35000000								29000000				34000000							96000000	23000000
psyne057596	slr0355	+	2454087	2455082	331	0.990426	0.00622559	1	6	slr0355	7	67	12	4700000	15000000	340000000	28000000	62000000	29000000	80000000						41000000	580000000	110000000	160000000	360000000	110000000	310000000	62000000		53000000
psyne057657	slr0001	+	2464527	2465009	160	0.960122	0.0161892	1	6	slr0001	2	30	11				120000000					62000000				1800000	13000000	510000000	64000000	1700000000	600000000	67000000	10000000000	2600000000	6400000
psyne057733	slr0006	+	2475141	2475848	235	0.94785	0.0330014	1	0	0	7	48	5	690000000	3700000000	660000000	66000000		2300000000	2600000000	310000000	30000000	19000000			750000000	53000000				1300000000		85000000	24000000	220000000
psyne057735	slr0007	+	2476020	2476781	253	0.984053	0.0090831	1	6	slr0007	5	12	4			73000000					99000000						48000000			87000000
psyne057747	rbcL	+	2478414	2479826	470	0.917207	0.0273726	1	6	rbcL	10	972	49	580000000	4600000000	310000000	6600000000	1600000000	930000000	200000000	940000000	810000000	6000000000			1100000000	4300000000	16000000000	9800000000	2700000000	10000000000	8500000000	6700000000	10000000000	5100000000		19000000
psyne057748	rbcX	+	2480028	2480444	138	0.780775	0.073022	1	6	rbcX	2	3	2																				43000000	13000000
psyne057767	lpxB	+	2483643	2484827	394	0.947075	0.0218966	1	6	lpxB	13	30	10	220000000	360000000	27000000		4500000		240000000	140000000	110000000	14000000			270000000	14000000	49000000	10000000			180000000	19000000	200000000	68000000
psyne057789	murZ	+	2486607	2487923	438	0.945191	0.0218641	1	6	murZ	13	20	8			46000000				14000000	19000000	11000000				52000000	25000000	30000000	120000000		220000000	140000000	58000000	97000000
psyne057918	guaA	+	2504415	2506043	542	0.921551	0.0160065	1	6	guaA	8	60	18		7800000	9500000	51000000	24000000		140000000	470000000	30000000	6500000			260000000	110000000	34000000	410000000	54000000	130000000	610000000	36000000		170000000
psyne057919	slr0214	+	2506131	2507405	424	0.843393	0.0675478	1	6	slr0214	7	2	2			25000000															5600000
psyne057931	cobU	+	2508477	2509034	185	0.635153	0.0636429	1	6	cobU	4	8	4				3900000						14000000			16000000	33000000	89000000		25000000				17000000
psyne058031	slr0226	+	2526633	2528081	482	0.713231	0.0714822	1	0	0	8	28	6	9600000	320000000	84000000	130000000	26000000					45000000			88000000	40000000	5400000	350000000	48000000				200000000
psyne058040	Putative ORF	+	2529009	2530892	627	0.953815	0.0120435	1	6	lcl|BA000022.2_cds_BAA10314.1_1223	14	333	44	680000000	3500000000	500000000	1200000000	2700000000	1000000000	270000000	1100000000	1100000000	1500000000			83000000	30000000	14000000	110000000	57000000	50000000	99000000	48000000	82000000	70000000
psyne058068	slr0232	+	2536824	2537480	218	0.88714	0.057408	1	6	slr0232	5	1	1		13000000
psyne058096	slr0431	+	2542935	2543687	250	0.93365	0.0206618	1	6	slr0431	5	15	8													47000000	15000000	9100000			79000000	300000000	34000000	7500000	480000000
psyne058128	efp	+	2549379	2549951	190	0.988417	0.012678	1	6	efp	4	37	12	82000000	12000000	420000000	51000000	30000000	160000000	5800000	16000000	87000000	400000000			51000000	9800000	120000000	80000000	2000000000	320000000	20000000			1200000000
psyne058136	ccmK	+	2550753	2551646	297	0.970938	0.0181823	1	6	ccmK	12	25	10	67000000	37000000		56000000	43000000		73000000		20000000				70000000	27000000	42000000	78000000		65000000	60000000		8400000
psyne058223	ycf40	+	2564175	2564390	71	0.64	0.0836471	1	6	ycf40	1	8	2							19000000											200000000	45000000	20000000
psyne058323	dgkA	+	2576889	2577416	175	0.83845	0.00950016	1	6	dgkA	2	1	1
psyne058324	trpG	+	2577453	2578043	196	0.9236	0.0403347	1	6	trpG	4	19	7				33000000									120000000	230000000	330000000	34000000	200000000		40000000		31000000	310000000
psyne058378	Putative ORF	+	2584893	2585003	36	0.0002	0.0004	0	0	0	0	1	1																			15000000
psyne058441	slr0065	+	2593191	2593967	258	0.812473	0.0633646	1	6	slr0065	5	25	8		2300000		63000000	350000000	110000000				3900000			68000000		190000000	550000000	120000000	99000000	13000000	5100000
psyne058442	ribG	+	2594055	2595161	368	0.973001	0.00695312	1	6	ribG	9	25	10		37000000	31000000			11000000		26000000	13000000	420000000				13000000	43000000	54000000	8700000	110000000	24000000	66000000	230000000	89000000
psyne058554	slr0476	+	2612907	2613317	136	0.91079	0.0299137	1	0	0	1	84	7		290000000	49000000	720000000	360000000	510000000	570000000	840000000	310000000	69000000			1500000000	6000000000	78000000	9300000000	3600000000	6500000000	580000000	91000000	78000000	790000000
psyne058558	purN	+	2613717	2614370	217	0.973151	0.0101165	1	6	purN	5	18	6			1900000		59000000	14000000	6100000	240000000	19000000							82000000	83000000	140000000	290000000	23000000
psyne058565	ycf46	+	2615094	2616599	501	0.988022	0.00589005	1	6	ycf46	15	30	16	25000000		9500000	24000000				4500000		17000000			47000000	100000000	43000000		6700000	42000000	63000000	55000000	52000000	140000000
psyne058566	slr0482	+	2616624	2617382	252	0.895139	0.0388093	1	0	0	3	1	1																		17000000
psyne058567	slr0483	+	2617440	2617889	149	0.842177	0.0233404	1	6	slr0483	3	50	7		2200000000	1700000000	900000000	1700000000	110000000	39000000	24000000		9400000			660000000		280000000	69000000	140000000		710000000	48000000
psyne058569	slr0484	+	2618067	2620094	675	0.946278	0.0253357	1	6	slr0484	18	34	17	500000000	1400000000	52000000	11000000			4900000	8000000	9700000	81000000			160000000	18000000	32000000	62000000	55000000	20000000	42000000	43000000	17000000	28000000
psyne058774	slr0634	+	2655459	2656037	192	0.978523	0.0106856	1	6	slr0634	3	6	4	15000000	3400000							1400000											3300000		85000000
psyne058796	slr0637	+	2659080	2659865	261	0.966233	0.016083	1	6	slr0637	5	55	16	290000000	800000000	380000000	61000000	28000000	63000000	47000000	950000000	310000000	88000000			54000000		30000000							13000000
psyne058797	glyQ	+	2659905	2660804	299	0.985057	0.0102501	1	6	glyQ	8	34	8	18000000							4200000	330000000	35000000			270000000	210000000	150000000		1000000000	1600000000	86000000	930000000	87000000	580000000
psyne058829	slr0643	+	2666040	2667521	493	0.93983	0.0276046	1	6	slr0643	9	6	2					35000000	5500000	120000000	94000000								9600000
psyne058871	slr0645	+	2674077	2674721	214	0.941529	0.035018	1	6	slr0645	9	21	8	26000000	57000000	75000000	23000000					100000000	18000000			100000000	13000000	120000000	15000000	11000000	7100000			68000000	75000000
psyne058942	slr0416	+	2687109	2687549	146	0.96945	0.0104744	1	6	slr0416	4	1	1																					7700000
psyne058948	gyrA	+	2687898	2690534	878	0.919439	0.0273356	1	6	gyrA	23	192	57	510000000	520000000	130000000	30000000	510000000	270000000	160000000	28000000	75000000	19000000			1100000000	1200000000	230000000	1200000000	540000000	2200000000	560000000	560000000	1300000000	1700000000
psyne059009	slr0420	+	2699172	2699855	227	0.827371	0.0352563	1	0	0	7	58	10	92000000	75000000		39000000	21000000	19000000	3700000	92000000	46000000	53000000			49000000			220000000	64000000	76000000	130000000	70000000		65000000
psyne059137	slr0427	+	2718963	2720213	416	0.914836	0.0303613	1	6	slr0427	6	24	7	65000000			220000000				7000000	29000000	260000000			25000000		52000000	170000000	15000000				39000000	330000000
psyne059155	lytB	+	2722431	2724038	535	0.979126	0.00895564	1	6	lytB	9	52	21	39000000	220000000	16000000	18000000									92000000	8300000	180000000	89000000	94000000	38000000	19000000	480000000	120000000	15000000
psyne059156	slr0192	+	2724075	2724419	114	0.86746	0.0294257	1	6	slr0192	2	9	6															28000000	34000000		150000000	87000000
psyne059158	slr0193	+	2724648	2725103	151	0.981702	0.00596131	1	6	slr0193	6	83	11	1900000000	53000000	100000000	30000000		200000000	38000000	54000000		65000000			56000000	52000000	330000000	1300000000	340000000	1100000000	73000000	15000000	370000000	1200000000
psyne059161	rpiA	+	2725326	2726033	235	0.928269	0.0262423	1	6	rpiA	7	42	10	32000000	380000000			97000000								1800000000	26000000	180000000	1800000000	150000000	170000000	16000000	140000000	67000000	77000000
psyne059215	hdrB	+	2732991	2733986	331	0.964068	0.0164398	1	6	hdrB	5	19	8		6300000	18000000						58000000				23000000	320000000	43000000					380000000	120000000	26000000
psyne059292	slr0210	+	2747586	2748857	423	0.926369	0.0242018	1	6	slr0210	8	2	1			20000000											39000000
psyne059297	slr0211	+	2749230	2750441	403	0.979895	0.0137224	1	6	slr0211	10	26	5	300000000	24000000	450000000			190000000	51000000	8700000	47000000	130000000											29000000	10000000
psyne059453	cynS	+	2770857	2771306	149	0.751617	0.0409716	1	6	cynS	6	18	4													3400000000	2500000000	59000000	210000000	120000000		42000000	480000000	1500000000	290000000		9800000
psyne059454	moeA	+	2771322	2772494	390	0.885232	0.00938431	1	6	moeA	7	19	6						42000000	50000000	610000000								26000000	26000000	90000000	14000000	130000000
psyne059476	ssr1527	+	2774448	2774726	92	0.54	0.179481	1	0	0	5	4	2															140000000					50000000	44000000
psyne059486	ssr1528	+	2775318	2775608	96	0.77	0.0378028	1	6	ssr1528	5	20	6	34000000	34000000	18000000	7900000	69000000	7900000				71000000			170000000	30000000	41000000			430000000	290000000
psyne059575	slr0912	+	2785941	2786717	258	0.757418	0.0842099	1	0	0	8	30	7		71000000	16000000			720000000	160000000		490000000	54000000			36000000	29000000	44000000		210000000	96000000		140000000
psyne059615	slr0915	+	2791074	2791526	150	0.610999	0.0872323	1	0	0	3	2	2								10000000									36000000
psyne059632	map,	+	2793159	2793920	253	0.991453	0.00441947	1	6	map, pepM	7	15	6	4700000							70000000	400000000	47000000			26000000	97000000	88000000	43000000					98000000
psyne059638	Putative ORF	+	2794302	2794397	31	0	0	0	0	0	1	1	1																						4200000
psyne059639	slr0920	+	2794398	2794880	160	0.90316	0.0366784	1	6	slr0920	1	1	1														32000000
psyne059660	pth	+	2797422	2798006	194	0.965863	0.010045	1	6	pth	8	10	7	13000000												4200000	14000000						52000000	24000000	19000000
psyne059664	slr0924	+	2798598	2799473	291	0.915612	0.0316164	1	0	0	3	19	4					78000000									62000000	64000000	1300000000	2200000000	610000000	110000000		55000000	38000000
psyne059745	slr0569	+	2810100	2811593	497	0.934789	0.0325302	1	6	slr0569	17	29	12	5300000			23000000	15000000	28000000	16000000	22000000					18000000	9800000				15000000	88000000	32000000	18000000	28000000
psyne059874	rpl33	+	2831106	2831303	65	0.586801	0.126228	1	6	rpl33	1	22	1			1400000000	220000000	44000000	11000000	9300000							820000000	150000000	5700000
psyne059876	rps18	+	2831400	2831615	71	0.7	0.0881801	1	6	rps18	2	17	5														44000000		200000000	52000000	12000000	77000000	42000000	57000000	9700000
psyne060065	slr0845	+	2860500	2861072	190	0.983279	0.00778564	1	6	slr0845	4	3	1								110000000											76000000	9500000
psyne060105	slr0073	+	2869725	2870699	324	0.957033	0.0164953	1	6	slr0073	10	37	9		59000000		20000000	210000000	26000000	270000000	14000000					170000000		140000000	790000000		12000000	98000000	19000000	31000000	38000000
psyne060156	nifS	+	2875593	2876855	420	0.988471	0.00964323	1	6	nifS	5	32	11	370000000	13000000	13000000	170000000	54000000	24000000	78000000	12000000	100000000	74000000			64000000		55000000	71000000	37000000	280000000	48000000		30000000	380000000
psyne060187	slr0081	+	2885022	2885810	262	0.991246	0.00658346	1	6	slr0081	4	17	5	76000000	340000000	25000000		35000000	94000000							46000000									100000000
psyne060205	deaD	+	2887644	2889122	492	0.971197	0.0162974	1	6	deaD	13	111	28		42000000	17000000	11000000	45000000	7400000	130000000	240000000	36000000	25000000			140000000	160000000	440000000	480000000	260000000	47000000	930000000	260000000	630000000	1400000000
psyne060212	hisH	+	2890566	2891198	210	0.968815	0.00967354	1	6	hisH	2	6	5															11000000	20000000	5800000			99000000		14000000
psyne060241	crtO	+	2894946	2896574	542	0.989322	0.00949311	1	6	crtO	13	21	9								37000000		7000000				19000000	12000000	57000000	15000000		71000000	13000000	76000000
psyne060351	slr0503	+	2913111	2914124	337	0.947651	0.0129166	1	6	slr0503	0	83	16	140000000	2400000000	3100000000	750000000	79000000	41000000	12000000		2100000000	31000000			280000000	220000000	92000000	22000000	45000000			130000000	50000000	470000000
psyne060352	slr0505	+	2914134	2914706	190	0.846657	0.0367058	1	6	slr0505	7	1	1				2900000
psyne060515	slr0523	+	2939793	2940515	240	0.934942	0.0200818	1	6	slr0523	9	12	6	45000000									75000000			9200000	28000000	81000000				18000000		260000000	120000000
psyne060523	Putative ORF	+	2941269	2941514	81	0.00925267	0.0105998	0	0	0	1	1	1																				43000000
psyne060633	slr0619	+	2956107	2957153	348	0.775604	0.0836848	1	6	slr0619	7	18	9													250000000	19000000	30000000	45000000			13000000	150000000	150000000	44000000
psyne060669	Putative ORF	+	2961120	2961443	107	0.542079	0.108201	1	6	lcl|BA000022.2_cds_BAA10238.1_1187	4	78	11	3600000000	190000000	1200000000	780000000	170000000	150000000	18000000	13000000	7600000000	2300000000			2400000000	69000000	42000000	140000000	41000000	130000000	180000000	26000000	4100000000	9700000000
psyne060677	slr0624	+	2963397	2964512	371	0.9639	0.0252302	1	6	slr0624	1	15	4				320000000	12000000								62000000		440000000	820000000		600000000	1500000000	57000000	6600000
psyne060678	slr0625	+	2964570	2966033	487	0.929887	0.0227491	1	6	slr0625	6	4	3							12000000		51000000										31000000
psyne060762	slr0105	+	2978508	2979896	462	0.759177	0.07376	1	6	slr0105	6	7	4		20000000						4100000					7000000			23000000			43000000	13000000
psyne060858	slr0112	+	2993505	2994062	185	0.858619	0.0201406	1	0	0	2	6	3	78000000	32000000							66000000				30000000									20000000
psyne060877	slr0115	+	2995908	2996633	241	0.928581	0.0118558	1	6	slr0115	4	7	4						41000000											190000000	8000000	51000000		69000000
psyne060901	thiC	+	2999181	3000560	459	0.979228	0.0121014	1	6	thiC	10	200	31	8100000	400000000	51000000	170000000	220000000	66000000	28000000	57000000	290000000	83000000			18000000	690000000	1800000000	2600000000	440000000	110000000	570000000	1600000000	960000000	890000000
psyne061056	slr0304	+	3018204	3019214	336	0.917913	0.0331051	1	6	slr0304	4	3	2				15000000	13000000					7600000
psyne061157	slr0317	+	3039858	3040721	287	0.611595	0.0925084	1	6	slr0317	6	15	9									14000000				20000000	65000000	53000000	100000000		63000000		62000000	32000000	75000000
psyne061172	map	+	3042789	3043613	274	0.619166	0.0995777	1	6	map	6	4	3																	8600000	26000000	5700000		35000000
psyne061480	slr0698	+	3088419	3088883	154	0.926039	0.0118056	1	6	slr0698	5	1	1																		26000000
psyne061602	polA	+	3104142	3107102	986	0.961299	0.00951287	1	6	polA	25	38	13		78000000	50000000	48000000	16000000	110000000	9800000			51000000			55000000	76000000	84000000		83000000	21000000	39000000	88000000	99000000	5400000
psyne061657	slr0709	+	3111945	3112388	147	0.937199	0.0104623	1	6	slr0709	2	14	5			20000000										170000000	77000000	1200000000	330000000	74000000		19000000	480000000	210000000
psyne061676	slr0711	+	3113874	3114287	137	0.985427	0.00816938	1	6	slr0711	3	14	8	230000000			13000000									110000000				110000000	870000000			88000000	890000000
psyne061880	slr0022	+	3140307	3140678	123	0.557379	0.0800172	1	6	slr0022	0	2	2															17000000
psyne061960	slr0033	+	3157734	3158048	104	0.882468	0.0536686	1	6	slr0033	4	4	3															53000000				41000000		110000000	28000000
psyne062010	slr0038	+	3166044	3166448	134	0.756999	0.0879329	1	6	slr0038	1	9	4								64000000	58000000						14000000	84000000				170000000	160000000
psyne062034	cmpB	+	3170475	3171317	280	0.911824	0.0377932	1	6	cmpB	8	1	1
psyne062075	Putative ORF	+	3178020	3178115	31	0.00326825	0.00226502	0	0	0	1	1	0
psyne062115	exsB	+	3183756	3184571	271	0.965907	0.0185726	1	6	exsB	5	16	2							150000000	36000000							220000000	150000000		140000000	58000000
psyne062157	Putative ORF	+	3189726	3189854	42	0.0052301	0.00442866	0	0	0	1	1	1									8900000
psyne062305	clpP	+	3212598	3213194	198	0.980436	0.00690061	1	6	clpP	6	49	10						6800000								560000000	480000000	130000000	5700000	1100000000	420000000	210000000	250000000	79000000
psyne062552	asd	+	3248310	3249326	338	0.874522	0.0309097	1	6	asd	10	196	22	13000000	81000000	44000000	310000000	58000000	70000000	33000000	31000000	48000000	45000000			230000000	390000000	1600000000	1300000000	270000000	2200000000	1400000000	1400000000	1900000000	430000000		7400000
psyne062595	slr0553	+	3253809	3254414	201	0.96411	0.015404	1	6	slr0553	7	5	2							44000000	10000000											23000000	33000000
psyne062740	murC	+	3279390	3280907	505	0.925402	0.017284	1	6	murC	7	62	16	20000000	52000000	59000000	1500000000	65000000	16000000		230000000	260000000	59000000			75000000	55000000	330000000	150000000	90000000	7000000	310000000	330000000	88000000	150000000
psyne062759	recR	+	3283434	3284165	243	0.966999	0.0199424	1	6	recR	6	6	2					180000000				360000000	40000000							36000000
psyne062859	sbpA	+	3298326	3299384	352	0.965078	0.006483	1	6	sbpA	6	4	3							21000000							5500000
psyne062890	apcF	+	3304872	3305381	169	0.974757	0.0103726	1	6	apcF	7	174	14	39000000	220000000	170000000	40000000	45000000	43000000			65000000	89000000			280000000	560000000	31000000	100000000	1400000000	590000000	250000000	200000000	690000000	320000000
psyne062987	hisA	+	3319281	3320051	256	0.984697	0.00720116	1	6	hisA	9	51	11			22000000	6900000			97000000	1600000000	3600000000	240000000			30000000	31000000		130000000		280000000	420000000	570000000	260000000	200000000
psyne063098	slr0658	+	3335247	3336242	331	0.608093	0.0997613	1	0	0	4	30	10	23000000			36000000	240000000	51000000		19000000		46000000					14000000	25000000	91000000	3300000	33000000		170000000	45000000
psyne063120	proC	+	3338682	3339485	267	0.901678	0.00511496	1	6	proC	7	23	7	150000000	77000000		59000000	81000000		41000000	11000000	8700000	32000000			16000000	2100000								290000000
psyne063191	slr0665	+	3348690	3351296	868	0.937727	0.0202903	1	6	slr0665	28	324	40	100000000	110000000	110000000	170000000	320000000	82000000	170000000	310000000	120000000	63000000			540000000	1000000000	1400000000	2000000000	610000000	890000000	3500000000	1700000000	370000000	370000000
psyne063205	slr0668	+	3353196	3353732	178	0.693759	0.0801629	1	0	0	4	2	2																13000000
psyne063273	Putative ORF	+	3364023	3364121	32	0.00284949	0.00177061	0	0	0	2	1	1		78000000
psyne063302	grxC	+	3369699	3370028	109	0.830447	0.0279946	1	6	grxC	2	7	2							9400000	56000000	47000000	81000000
psyne063306	rpoF	+	3371247	3372023	258	0.96519	0.00927097	1	6	rpoF	8	8	5				9800000				5300000	18000000				21000000		20000000					21000000
psyne063332	slr1567	+	3375291	3377588	765	0.954653	0.0133936	1	0	0	20	4	3	22000000	26000000					3500000
psyne063346	slr1570	+	3380130	3380789	219	0.720581	0.0778968	1	0	0	5	2	2		8800000														13000000
psyne063348	slr1572	+	3381543	3382397	284	0.946445	0.0162987	1	0	0	5	17	4	63000000	73000000		68000000	19000000					26000000			22000000			22000000
psyne063350	slr1573	+	3382563	3383369	268	0.989904	0.00450726	1	6	slr1573	2	13	4				17000000									34000000	28000000	140000000	320000000	15000000	120000000				110000000
psyne063496	slr1588	+	3408051	3409316	421	0.980058	0.00879815	1	6	slr1588	5	14	7	26000000		66000000	9400000			5600000	66000000	150000000	61000000					17000000		46000000		49000000	110000000
psyne063554	chlL	+	3415989	3416924	311	0.941239	0.0258918	1	6	chlL	2	8	6		3100000		120000000	31000000	13000000		10000000					160000000							28000000		23000000
psyne063673	slr0756	+	3433362	3434261	299	0.877087	0.0140804	1	6	slr0756	3	3	1														180000000
psyne063675	slr0757	+	3434388	3434705	105	0.87226	0.0530601	1	6	slr0757	5	13	8						25000000								47000000		130000000	230000000	45000000	7800000
psyne063794	hlyB	+	3449928	3452129	733	0.90635	0.0149026	1	6	hlyB	9	1	1		37000000
psyne063846	slr1659	+	3461298	3461654	118	0.879415	0.0439054	1	0	0	1	1	1
psyne063847	slr1660	+	3461844	3462422	192	0.899958	0.046216	1	6	slr1660	2	14	3	9600000	120000000	46000000	62000000		13000000	250000000	33000000							15000000			9800000
psyne063886	slr1664	+	3468852	3470885	677	0.906952	0.0303908	1	0	0	13	1	1					6900000
psyne063888	dapF	+	3471003	3471842	279	0.911036	0.0188852	1	6	dapF	7	126	13	8400000					9900000	42000000	52000000	6500000				1700000000	370000000	610000000	1100000000	880000000	840000000	2800000000	870000000	190000000	2000000000		31000000
psyne063890	degT	+	3472053	3473210	385	0.976045	0.0118964	1	6	degT	6	23	7		23000000											1900000000	330000000	31000000		1800000000	1100000000	490000000	25000000	100000000	1800000000		8300000
psyne064068	ilvD	+	3498903	3500588	561	0.962192	0.0166157	1	6	ilvD	10	364	27	150000000	75000000		240000000	28000000	140000000	20000000	950000000	320000000	19000000			970000000	380000000	2100000000	6900000000	4500000000	4400000000	4400000000	13000000000	8800000000	5900000000		10000000
psyne064088	slr0454	+	3504240	3506969	909	0.850467	0.0354095	1	6	slr0454	17	31	10	47000000	63000000	180000000		260000000	17000000	17000000		240000000	29000000								6400000		14000000	4100000
psyne064089	slr0455	+	3507006	3507452	148	0.896099	0.0240049	1	0	0	5	29	10	110000000	3400000				62000000	7200000	9500000		49000000			25000000		8900000		200000000	39000000	34000000	85000000		340000000
psyne064096	slr0458	+	3509112	3509747	211	0.976743	0.0255412	1	0	0	1	3	2																		17000000	9700000	200000000
psyne064099	slr0459	+	3509946	3511580	544	0.94159	0.0130671	1	6	slr0459	11	6	5				5200000											36000000	23000000			4000000	11000000
psyne064151	slr1177	+	3517887	3518735	282	0.88869	0.0262287	1	6	slr1177	3	6	5			430000000					69000000		96000000							15000000			51000000
psyne064255	argG	+	3533844	3535046	400	0.975367	0.0148418	1	6	argG	14	198	31	620000000	520000000	480000000	34000000	200000000	330000000	110000000	71000000	11000000	11000000			230000000	3100000000	780000000	820000000	1500000000	1600000000	2200000000	1000000000	180000000	2900000000
psyne064276	slr0589	+	3538833	3539387	184	0.901616	0.0327419	1	6	slr0589	0	4	2				1100000000	56000000
psyne064277	slr0590	+	3539496	3540212	238	0.975533	0.00749947	1	6	slr0590	5	5	3							13000000000													13000000	100000000
psyne064331	slr0592	+	3546792	3548315	507	0.831099	0.0264924	1	6	slr0592	9	8	3					12000000	10000000											78000000	29000000			15000000
psyne064385	purH	+	3553851	3555512	553	0.879933	0.0323215	1	6	purH	16	135	26	190000000	95000000	180000000	320000000	29000000	54000000		180000000	500000000	1000000000			1200000000	680000000	430000000	180000000	470000000	38000000	2200000000	2300000000	2500000000	800000000
psyne064393	slr0598	+	3557139	3557447	102	0.921787	0.0300227	1	6	slr0598	4	1	1																						120000000
psyne064394	slr0599	+	3557481	3559088	535	0.923806	0.0172595	1	6	slr0599	7	27	11	72000000	700000000	440000000	12000000	39000000	7300000			7000000	280000000			5700000		56000000		52000000		25000000		71000000	14000000
psyne064576	Putative ORF	-	3561162	3561833	223	0.720168	0.0843771	1	0	0	8	8	4					17000000											85000000		130000000	20000000	20000000	6100000	42000000
psyne064665	Putative ORF	-	3541344	3542108	254	0.978618	0.00854992	1	6	lcl|BA000022.2_cds_BAA16900.1_158	7	25	7	110000000	180000000	5500000	14000000	4800000				25000000	44000000			45000000	19000000	12000000					50000000
psyne064737	Putative ORF	-	3531885	3532400	171	0.985128	0.00917643	1	2	telon78350||hypothetical protein	1	508	16	580000000	4300000000	660000000	57000000	130000000	29000000	610000000	1900000000	3400000000	5800000000			130000000	230000000	700000000			1400000000	180000000	910000000	1300000000	430000000
psyne064924	Putative ORF	-	3503637	3504092	151	0.911384	0.0260346	1	1	nosto292774||all0025	4	9	6						140000000	160000000	9500000		17000000			4000000					51000000	12000000
psyne065029	Putative ORF	-	3490014	3491501	495	0.98705	0.00711937	1	0	0	4	38	9	460000000	30000000	36000000	450000000	93000000	52000000	40000000	26000000	73000000	740000000			120000000		47000000	130000000	180000000	31000000			210000000	77000000
psyne065030	Putative ORF	-	3486693	3489911	1072	0.801405	0.051196	1	0	0	24	91	25	16000000	300000000	60000000	120000000	370000000	68000000	180000000	10000000	110000000	130000000			120000000	200000000	96000000	600000000	95000000	310000000	28000000	310000000	420000000	190000000
psyne065033	Putative ORF	-	3484623	3485876	417	0.841184	0.0359528	1	0	0	7	2	1					38000000
psyne065062	Putative ORF	-	3479829	3482147	772	0.954442	0.0220991	1	1	plpne072067||nitric oxide reductase, subunit b	5	9	3	170000000	63000000	3700000					21000000	200000000	43000000
psyne065220	Putative ORF	-	3454422	3456056	544	0.972733	0.0187647	1	6	lcl|BA000022.2_cds_BAA18273.1_875	11	13	2	17000000			19000000					13000000
psyne065280	Putative ORF	-	3443514	3447386	1290	0.685434	0.056413	1	6	lcl|BA000022.2_cds_BAA17634.1_554	16	18	11		180000000	36000000	91000000	110000000	78000000	37000000			17000000			16000000	25000000	31000000					28000000
psyne065379	Putative ORF	-	3426774	3427001	75	0.863834	0.040661	1	6	lcl|BA000022.2_cds_BAA16931.1_189	4	2	1																	96000000
psyne065382	Putative ORF	-	3425538	3426518	326	0.984609	0.00983797	1	1	nosto097148||acetyl-coa carboxylase alpha subunit	7	20	13	44000000	1700000			20000000	11000000	52000000	33000000		140000000					74000000	20000000			110000000	20000000	210000000	120000000
psyne065419	Putative ORF	-	3418971	3419420	149	0.670104	0.0795225	1	0	0	3	3	2							61000000	20000000
psyne065486	Putative ORF	-	3406416	3407822	468	0.970154	0.0151765	1	6	lcl|BA000022.2_cds_BAA18689.1_1550	12	116	19	12000000	98000000	120000000	11000000	37000000			26000000	27000000	63000000			1100000000	2200000000	930000000	230000000	220000000	560000000	100000000	840000000	1500000000	1400000000
psyne065504	Putative ORF	-	3403557	3404306	249	0.950149	0.024846	1	6	lcl|BA000022.2_cds_BAA10042.1_1091	10	166	17	270000000	6900000	6400000000	4300000000	230000000	61000000	440000000	470000000	1100000000	69000000			40000000	67000000	760000000	190000000	7600000	540000000	1100000000	100000000	38000000	290000000
psyne065556	Putative ORF	-	3395763	3398261	832	0.876543	0.0275172	1	1	nosto065053||alr1712	12	5	3			9000000	80000000	32000000	37000000	23000000
psyne065564	Putative ORF	-	3393495	3394850	451	0.933932	0.0168899	1	6	lcl|BA000022.2_cds_BAA17388.1_426	18	123	31	420000000	180000000	230000000	210000000	250000000	710000000	110000000	820000000	42000000	40000000			30000000		27000000	14000000	33000000	8600000			31000000	28000000
psyne065583	Putative ORF	-	3391455	3391562	35	0.00801569	0.00558902	0	0	0	2	1	1	2100000
psyne065634	Putative ORF	-	3383577	3383846	89	0.78	0.0669829	1	1	nosto000810||asr0105	1	55	11	13000000	25000000			62000000	1000000000	11000000	31000000	560000000	93000000			440000000	400000000	220000000	100000000	2000000000	270000000	620000000	350000000	24000000	2400000000
psyne065708	Putative ORF	-	3373719	3374765	348	0.960462	0.0177189	1	6	lcl|BA000022.2_cds_BAA10259.1_1193	7	77	14	6400000												250000000	51000000	130000000	350000000	210000000	33000000	1400000000	190000000	23000000	1100000000
psyne065781	Putative ORF	-	3360732	3362006	424	0.88004	0.0303138	1	6	lcl|BA000022.2_cds_BAA10280.1_1202	4	17	6								4100000						44000000	18000000	570000000	720000000	1500000000	37000000	790000000	540000000	110000000
psyne065795	Putative ORF	-	3354192	3358886	1564	0.933084	0.020421	1	1	nosto040190||ferredoxin-glutamate synthase	37	340	57	24000000	39000000	120000000		18000000								3800000000	1100000000	3500000000	3700000000	1300000000	1300000000	1500000000	4000000000	1600000000	3600000000
psyne065836	Putative ORF	-	3345861	3346817	318	0.942586	0.0318693	1	1	telon57774||quinolinate synthetase	7	5	4								4800000					13000000			9100000						31000000
psyne065837	Putative ORF	-	3345027	3345815	262	0.93645	0.0134386	1	0	0	3	8	4															890000000	320000000	110000000	190000000	230000000			2900000000
psyne065849	Putative ORF	-	3341166	3341843	225	0.964381	0.0331756	1	0	0	5	13	7					2500000	16000000							70000000	3900000	81000000		460000000	13000000
psyne065958	Putative ORF	-	3322377	3322763	128	0.771651	0.0644865	1	6	lcl|BA000022.2_cds_BAA16719.1_75	1	22	5	19000000	18000000		570000000	650000000	1800000000	290000000	140000000	15000000	64000000
psyne066019	Putative ORF	-	3310428	3310589	53	0.00735907	0.0125693	0	0	0	4	1	1								4300000
psyne066092	Putative ORF	-	3297312	3298154	280	0.907497	0.0398827	1	0	0	12	16	6		26000000				88000000	14000000						9600000	9200000	21000000		79000000	93000000	54000000	2800000	20000000	57000000
psyne066103	Putative ORF	-	3294498	3295250	250	0.887169	0.0107589	1	6	lcl|BA000022.2_cds_BAA16990.1_221	4	11	7	48000000		44000000			9000000								69000000			15000000	54000000
psyne066136	Putative ORF	-	3285051	3287201	716	0.952549	0.0141224	1	1	nosto094691||alr4995	19	223	24	180000000	3300000	390000000	44000000				20000000	7900000	67000000			430000000	1800000000	1500000000	280000000	170000000	230000000	430000000	2400000000	560000000	1800000000		46000000
psyne066139	Putative ORF	-	3284283	3284846	187	0.768845	0.0446907	1	0	0	1	76	5	15000000	12000000	5200000000	630000000	1800000000	370000000	43000000	25000000	230000000	2400000000			53000000		760000000	110000000	1000000000	66000000		5700000	250000000	38000000
psyne066146	Putative ORF	-	3283104	3283406	100	0.285153	0.0728701	1	1	nosto204334||asl4395	1	1	1		15000000
psyne066258	Putative ORF	-	3268386	3268967	193	0.898315	0.0152346	1	1	nosto051207||nadh dehydrogenase subunit i	7	25	9		12000000	100000000	21000000	110000000			23000000	21000000				38000000	260000000	140000000	54000000				14000000
psyne066399	Putative ORF	-	3245421	3246101	226	0.963426	0.017606	1	6	lcl|BA000022.2_cds_BAA18568.1_1040	3	67	8							20000000	3200000	49000000				6700000	24000000		42000000	220000000	650000000	280000000	1200000000	540000000	250000000
psyne066426	Putative ORF	-	3238365	3238868	167	0.983448	0.0113087	1	0	0	3	4	1	6900000									27000000											9500000	55000000
psyne066431	Putative ORF	-	3236874	3237128	84	0.67	0.197025	1	1	nosto071856||asr2448	2	4	2								62000000										71000000		76000000	210000000
psyne066432	Putative ORF	-	3235746	3236855	369	0.992374	0.00563384	1	1	telon53310||ribosome-associated gtpase	8	12	6	22000000												50000000	31000000	120000000	13000000		15000000		26000000		64000000
psyne066478	Putative ORF	-	3227379	3227909	176	0.841028	0.0377748	1	1	nosto008972||phosphoribosylaminoimidazole carboxylase	3	3	1						3800000												150000000	3600000
psyne066539	Putative ORF	-	3218679	3219131	150	0.797492	0.0278862	1	2	saure133671||/inference=coordinates: similar to aa sequence:refseq:yp_499720.1	3	9	6	15000000	22000000	13000000			3100000	100000000						3300000
psyne066552	Putative ORF	-	3214581	3217553	990	0.879092	0.0213336	1	6	lcl|BA000022.2_cds_BAA10100.1_1119	15	10	7								31000000									27000000		34000000	25000000	28000000
psyne066577	Putative ORF	-	3208698	3210452	584	0.982765	0.00629286	1	1	telon83419||arginyl-trna synthetase	20	92	25	97000000	130000000	40000000	470000000	28000000		8000000	37000000	68000000	3100000			180000000	500000000	74000000	79000000		120000000	130000000	380000000	180000000	240000000
psyne066591	Putative ORF	-	3203994	3204803	269	0.922721	0.0309515	1	1	telon40023||undecaprenyl pyrophosphate synthase	9	20	7		43000000		670000000	62000000								6900000	17000000	11000000	17000000	15000000	44000000		2100000
psyne066616	Putative ORF	-	3200940	3201476	178	0.899281	0.0463366	1	0	0	5	1	1													5800000
psyne066685	Putative ORF	-	3191661	3192497	278	0.95675	0.00745777	1	1	nosto114455||alr1805	9	23	11		170000000	22000000	4800000					5700000	8100000			21000000	8400000	78000000				20000000	43000000
psyne066879	Putative ORF	-	3162738	3164243	501	0.99095	0.00206737	1	6	lcl|BA000022.2_cds_BAA16840.1_129	12	26	8	16000000			23000000	65000000	67000000	110000000	22000000		7800000				8800000	20000000	32000000	17000000				69000000	45000000
psyne066902	Putative ORF	-	3158106	3159116	336	0.987216	0.0105826	1	1	bsubt025398||sirohydrochlorin ferrochelatase	4	40	16	13000000		36000000				23000000	9800000	210000000	250000000			95000000	59000000	90000000	15000000		190000000	150000000	290000000	87000000	48000000
psyne066924	Putative ORF	-	3152955	3153314	119	0.79175	0.055316	1	6	lcl|BA000022.2_cds_BAA17270.1_380	6	31	9	29000000	8400000		640000000	110000000	6500000		130000000	30000000	11000000			130000000	340000000	420000000	16000000				290000000	140000000	150000000
psyne066968	Putative ORF	-	3144213	3148421	1402	0.875719	0.0179105	1	6	lcl|BA000022.2_cds_BAA17270.1_380	26	91	21	43000000	390000000	580000000	55000000	43000000	31000000	63000000	770000000	190000000	32000000			130000000	290000000	240000000	8100000	97000000	120000000	240000000	180000000	46000000
psyne067142	Putative ORF	-	3117042	3118097	351	0.92394	0.0372576	1	1	nosto043677||pyridoxal phosphate biosynthetic protein	11	13	6			20000000				27000000						67000000	34000000	230000000						80000000	43000000
psyne067148	Putative ORF	-	3115572	3115973	133	0.91158	0.0631036	1	1	nosto000332||alr0045	4	9	3				5500000	22000000	17000000				260000000							32000000				52000000
psyne067346	Putative ORF	-	3081264	3082181	305	0.643609	0.0952212	1	1	telon53662||carboxypeptidase	8	3	2	5000000									7000000
psyne067422	Putative ORF	-	3070281	3071321	346	0.848678	0.0412609	1	1	bjapo127392||nitrilase	7	10	4	28000000	4000000				24000000							2400000			29000000	30000000					21000000
psyne067423	Putative ORF	-	3069162	3070250	362	0.63495	0.0768908	1	0	0	8	2	1		9200000
psyne067460	Putative ORF	-	3063549	3064925	458	0.901917	0.0262237	1	6	lcl|BA000022.2_cds_BAA10359.1_1245	10	3	1									84000000	4900000										16000000
psyne067480	Putative ORF	-	3060807	3061205	132	0.606214	0.0850528	1	1	nosto056576||alr0831	3	2	1													20000000
psyne067487	Putative ORF	-	3060420	3060485	21	0	0	0	0	0	1	2	1									59000000											9400000
psyne067843	Putative ORF	-	3008508	3009254	248	0.962966	0.00752616	1	1	nosto081125||septum site-determining protein	7	18	8		17000000	20000000			440000000	83000000						26000000		4000000	18000000	33000000	49000000	47000000
psyne067866	Putative ORF	-	3001635	3001721	28	0.00308333	0.00259153	0	0	0	1	1	1														200000000
psyne067966	Putative ORF	-	2983695	2984759	354	0.980467	0.0142349	1	1	nosto192471||all0355	7	17	9	9700000						100000000	11000000		11000000			47000000		5200000	59000000		190000000	10000000		18000000	170000000
psyne068009	Putative ORF	-	2977086	2978162	358	0.948728	0.0272831	1	1	nosto196718||all5250	9	46	15	11000000				340000000		56000000	84000000	14000000				74000000	35000000	220000000	50000000		140000000	350000000	650000000	850000000	420000000
psyne068075	Putative ORF	-	2966154	2966543	129	0.715515	0.0815642	1	1	nosto255792||chorismate mutase	1	4	2																		8400000				31000000
psyne068119	Putative ORF	-	2959530	2960768	412	0.921921	0.0209265	1	1	telon06652||carbon dioxide concentrating mechanism protein ccmk	9	15	9													9800000	60000000		20000000		37000000	25000000	86000000		110000000
psyne068120	Putative ORF	-	2958036	2959487	483	0.974878	0.0186631	1	1	banth169222||pyruvate kinase	10	50	10		14000000		35000000	23000000								430000000	46000000	590000000	66000000	78000000		25000000	20000000		73000000
psyne068197	Putative ORF	-	2945070	2946137	355	0.897914	0.0285607	1	1	nosto028002||glucokinase	10	25	9									46000000				220000000	270000000		16000000		96000000	240000000	580000000	94000000	38000000
psyne068200	Putative ORF	-	2944272	2944901	209	0.980321	0.0102489	1	1	nosto139521||transcriptional regulator	6	7	5													3200000	19000000	16000000					59000000	24000000
psyne068207	Putative ORF	-	2943000	2943734	244	0.93083	0.0318068	1	6	lcl|BA000022.2_cds_BAA18860.1_1647	6	34	7	80000000	32000000	34000000				30000000						110000000	750000000	14000000				85000000	170000000	180000000	2100000000
psyne068317	Putative ORF	-	2927280	2929700	806	0.943866	0.0175287	1	6	lcl|BA000022.2_cds_BAA10222.1_1179	16	1	1																	28000000
psyne068336	Putative ORF	-	2923803	2924567	254	0.920173	0.036676	1	6	lcl|BA000022.2_cds_BAA16958.1_204	5	8	2		24000000											2300000
psyne068369	Putative ORF	-	2917536	2918774	412	0.990357	0.00969416	1	1	nosto095475||aminotransferase	16	134	23						52000000	16000000	67000000	13000000				2900000000	1200000000	1800000000	440000000	110000000	3900000000	5200000000	3400000000	480000000	3000000000
psyne068372	Putative ORF	-	2915853	2917130	425	0.9302	0.0283687	1	1	bcere037101||lipase family protein	16	15	7						88000000	37000000	56000000	6700000	2600000						13000000	11000000					6200000
psyne068400	Putative ORF	-	2911122	2911865	247	0.983413	0.00684168	1	6	lcl|BA000022.2_cds_BAA10168.1_1152	7	13	5	7600000		42000000	15000000	33000000			29000000						12000000		37000000
psyne068406	Putative ORF	-	2909493	2909813	106	0.893805	0.042258	1	6	lcl|BA000022.2_cds_BAA18761.1_1590	8	12	6	62000000	5600000		19000000			21000000	27000000		6300000			18000000	8900000	6600000	110000000						88000000
psyne068414	Putative ORF	-	2907447	2908094	215	0.952918	0.0188642	1	6	lcl|BA000022.2_cds_BAA16899.1_157	4	11	6													45000000	44000000	36000000		59000000	37000000	15000000			120000000
psyne068425	Putative ORF	-	2905482	2906510	342	0.954046	0.0240184	1	6	lcl|BA000022.2_cds_BAA17359.1_409	7	17	8	21000000	27000000		3600000	21000000	10000000							16000000	11000000		29000000
psyne068599	Putative ORF	-	2879286	2879855	189	0.934845	0.0299369	1	1	cburn40378||d-glycero-beta-d-manno-heptose-1,7-bisphosphate 7-phosphatase	2	1	1																				2800000
psyne068730	Putative ORF	-	2860071	2860289	72	0.735779	0.0630536	1	0	0	2	2	1																					790000000	260000000
psyne068768	Putative ORF	-	2851854	2853359	501	0.976833	0.0096641	1	1	nosto084414||alr3827	14	2	2		23000000					6200000
psyne068850	Putative ORF	-	2838924	2839484	186	0.911658	0.0315673	1	1	nosto138007||alr4394	7	1	1				43000000
psyne068860	Putative ORF	-	2835816	2837510	564	0.940334	0.0307409	1	6	lcl|BA000022.2_cds_BAA10568.1_1364	7	37	6		10000000		930000000	4000000000	110000000	110000000	16000000	190000000	11000000						67000000	4300000	77000000
psyne068929	Putative ORF	-	2825718	2826641	307	0.894648	0.00995089	1	1	nosto264367||all3054	5	12	4			360000000						1100000000	110000000				23000000	16000000	320000000				43000000	55000000	3400000
psyne069027	Putative ORF	-	2812914	2813657	247	0.91025	0.0294189	1	0	0	5	4	1							9400000	240000000	42000000	3500000
psyne069054	Putative ORF	-	2807211	2808932	573	0.9486	0.0143551	1	6	lcl|BA000022.2_cds_BAA10180.1_1157	10	114	22	24000000	11000000	52000000	21000000	21000000	32000000			7400000	150000000			140000000	21000000	120000000	110000000	150000000	390000000	81000000	890000000	300000000	370000000
psyne069061	Putative ORF	-	2804655	2805767	370	0.963479	0.0136854	1	6	lcl|BA000022.2_cds_BAA17522.1_498	6	24	7						79000000	27000000	18000000					86000000	74000000		820000000	88000000	390000000	280000000	16000000		100000000
psyne069121	Putative ORF	-	2796438	2796713	91	0.826103	0.0345524	1	1	nosto137261||asr4321	4	2	1				16000000											19000000
psyne069124	Putative ORF	-	2794938	2795375	145	0.95144	0.0171298	1	1	bsubt104543||aspartate alpha-decarboxylase	3	1	1																			26000000
psyne069357	Putative ORF	-	2759808	2760380	190	0.893859	0.016938	1	6	lcl|BA000022.2_cds_BAA17184.1_333	2	8	3														10000000	17000000		14000000	39000000	34000000
psyne069538	Putative ORF	-	2731560	2732774	404	0.982842	0.00806731	1	6	lcl|BA000022.2_cds_BAA18672.1_1539	11	34	12		60000000	85000000	21000000	100000000	70000000	51000000	120000000						100000000	13000000	61000000	18000000	65000000	77000000			13000000
psyne069549	Putative ORF	-	2728812	2730071	419	0.984174	0.0110655	1	1	nosto170827||all2705	6	147	25	1600000000	990000000	1200000000	1800000000	1400000000	210000000	190000000	17000000	130000000	26000000			75000000	1200000000	4900000000	3400000000	510000000	78000000	3200000000	700000000	770000000	2200000000
psyne069592	Putative ORF	-	2720250	2720702	150	0.883504	0.034566	1	1	nosto016585||alr1796	2	4	3						130000000										19000000	37000000			9100000
psyne069607	Putative ORF	-	2713371	2716688	1105	0.930878	0.0214837	1	1	pmari06980||carbamoylphosphate synthase large subunit	31	295	56	34000000	24000000			15000000	16000000	98000000			6000000			930000000	570000000	720000000	4700000000	1600000000	2000000000	1700000000	850000000	2800000000	3000000000		42000000
psyne069642	Putative ORF	-	2709084	2710385	433	0.990016	0.00795739	1	1	nosto224525||gamma-glutamyl phosphate reductase	12	83	15	89000000	8100000	410000000	75000000	18000000		180000000	150000000	82000000	380000000			120000000	260000000	150000000	6500000		41000000	130000000	370000000	450000000	140000000
psyne069738	Putative ORF	-	2694261	2695151	296	0.930563	0.00913669	1	2	telon65373||hypothetical protein	4	22	7			240000000	56000000									29000000	440000000	290000000	7500000	290000000				31000000
psyne069758	Putative ORF	-	2691528	2692382	284	0.928929	0.0305377	1	1	bjapo097355||abc transporter atp-binding protein	10	4	2		15000000											34000000
psyne069798	Putative ORF	-	2683443	2684081	212	0.988501	0.00690142	1	6	lcl|BA000022.2_cds_BAA16651.1_34	9	84	16	22000000	120000000	66000000	5400000		15000000		21000000	34000000	75000000			110000000	340000000	320000000	8200000	1100000000	1600000000	440000000	940000000	130000000	53000000
psyne069801	Putative ORF	-	2682552	2683226	224	0.978159	0.0110714	1	6	lcl|BA000022.2_cds_BAA10652.1_1407	9	23	6			22000000			75000000	99000000	5800000										73000000		110000000		13000000
psyne069840	Putative ORF	-	2676207	2676425	72	0.29	0.0319755	0	2	telon10622||hypothetical protein	1	3	3		53000000			2600000								19000000
psyne069957	Putative ORF	-	2657148	2657594	148	0.946303	0.0114546	1	1	nosto009645||alr1060	3	6	2			10000000											22000000	14000000
psyne070004	Putative ORF	-	2650377	2650997	206	0.829411	0.0393596	1	1	nosto113347||alr1698	3	14	5		39000000	54000000	180000000	120000000	4100000			1300000000	98000000								94000000
psyne070008	Putative ORF	-	2647386	2650184	932	0.965263	0.0120823	1	1	telon77272||preprotein translocase subunit seca	21	266	61	310000000	900000000	1100000000	120000000	720000000	470000000	280000000	410000000	2000000000	970000000			190000000	160000000	290000000	150000000	180000000	92000000	120000000	100000000	340000000	350000000
psyne070016	Putative ORF	-	2645271	2646074	267	0.951593	0.0169163	1	6	lcl|BA000022.2_cds_BAA18836.1_1634	4	57	15	140000000	140000000	340000000	78000000	39000000	35000000	370000000	100000000	21000000				46000000	5900000		150000000	280000000	38000000	210000000	7700000		130000000
psyne070044	Putative ORF	-	2638578	2639441	287	0.853152	0.015526	1	6	lcl|BA000022.2_cds_BAA17839.1_652	2	8	3	170000000		19000000	280000000	150000000	38000000									52000000
psyne070085	Putative ORF	-	2630469	2631071	200	0.896064	0.020159	1	0	0	2	9	2						6700000		92000000	18000000
psyne070185	Putative ORF	-	2615886	2615951	21	0.0157461	0.0143336	0	0	0	0	1	1																		29000000
psyne070409	Putative ORF	-	2580291	2580593	100	0.49	0.0613447	1	1	nosto053789||asr0485	2	6	2															320000000	140000000				14000000	55000000
psyne070437	Putative ORF	-	2575344	2575910	188	0.937073	0.028877	1	1	telon68702||acetolactate synthase small subunit	8	31	11				26000000	13000000	510000000							78000000	67000000	280000000	110000000	1100000000	690000000	6500000	29000000	270000000	21000000
psyne070439	Putative ORF	-	2574297	2575244	315	0.96276	0.018413	1	0	0	5	9	4			22000000			23000000			300000000								27000000
psyne070440	Putative ORF	-	2573649	2574203	184	0.925107	0.050621	1	1	nosto140299||glutathione s-transferase	6	4	3														41000000	9900000	430000000	100000000
psyne070466	Putative ORF	-	2568975	2569751	258	0.991645	0.00741605	1	1	pputi035636||peptidase	9	29	11													310000000		20000000	420000000		340000000	89000000	570000000	200000000	320000000
psyne070496	Putative ORF	-	2561499	2561993	164	0.991653	0.0077037	1	1	nosto001792||alr0221	1	39	4	180000000	52000000	120000000	10000000		1100000000	120000000	290000000		13000000			12000000	110000000	32000000			14000000				31000000
psyne070503	Putative ORF	-	2558820	2559995	391	0.988561	0.00998237	1	6	lcl|BA000022.2_cds_BAA10796.1_1472	12	100	19		17000000			4200000		13000000	66000000					250000000	680000000	730000000	1600000000	520000000	1100000000	530000000	440000000	2000000000	1100000000
psyne070560	Putative ORF	-	2550645	2550833	62	0.00187879	0.00186791	0	0	0	2	1	1																2600000
psyne070585	Putative ORF	-	2545122	2546381	419	0.956978	0.0173292	1	1	nosto096904||alr5253	13	2	1						65000000
psyne070590	Putative ORF	-	2544024	2544377	117	0.880381	0.0187561	1	1	nosto154161||all4580	4	7	1	80000000	21000000			75000000																	100000000
psyne070602	Putative ORF	-	2541864	2542724	286	0.907401	0.0258362	1	0	0	7	27	9		23000000	18000000	210000000	45000000								51000000	18000000	400000000	74000000	12000000					69000000
psyne070686	Putative ORF	-	2530968	2531612	214	0.954413	0.0275071	1	1	telon29447||atp-dependent proteinase	6	5	3				5800000	36000000				72000000							7400000				47000000
psyne070703	Putative ORF	-	2528160	2528765	201	0.885359	0.0692022	1	0	0	1	1	1													15000000
psyne070740	Putative ORF	-	2521830	2523737	635	0.935037	0.0244314	1	1	nosto130548||glucose inhibited division protein a	17	53	20		130000000	30000000	120000000	120000000		36000000	6800000		34000000			7300000	83000000	30000000	180000000	41000000	9800000	30000000	100000000	250000000	140000000
psyne070770	Putative ORF	-	2516814	2518184	456	0.987772	0.0120085	1	1	nosto139542||glucose-inhibited division protein	9	44	16			16000000	150000000	100000000	21000000	32000000		41000000	48000000			51000000	110000000	36000000	250000000	390000000	120000000			110000000	130000000
psyne070793	Putative ORF	-	2512467	2513648	393	0.985013	0.0127263	1	6	lcl|BA000022.2_cds_BAA16901.1_159	8	29	12			45000000					7500000	11000000				110000000	45000000	18000000	46000000		260000000		100000000	22000000	1100000000
psyne070883	Putative ORF	-	2495493	2497538	681	0.971153	0.015151	1	6	lcl|BA000022.2_cds_BAA17617.1_549	16	10	5	35000000		73000000	12000000	12000000	60000000	4300000													11000000
psyne070895	Putative ORF	-	2493033	2493593	186	0.753673	0.0793434	1	0	0	8	10	3									120000000						41000000	230000000	99000000			330000000	280000000
psyne071029	Putative ORF	-	2465076	2466326	416	0.982017	0.0130381	1	1	telon11678||exonuclease	7	4	4																12000000			19000000	49000000
psyne071033	Putative ORF	-	2463555	2464304	249	0.879461	0.0213838	1	0	0	7	15	6			100000000	59000000	180000000	27000000	310000000	180000000	51000000	150000000							92000000
psyne071054	Putative ORF	-	2460360	2461058	232	0.900213	0.035811	1	0	0	6	6	5															51000000	25000000	24000000				130000000
psyne071081	Putative ORF	-	2455755	2456768	337	0.92257	0.0207795	1	1	nosto139657||permease protein of peptide abc transporter	7	3	1	2200000
psyne071146	Putative ORF	-	2448222	2448404	60	0.68	0.0442691	1	1	nosto055828||lcl|ba000019.2_cds_bab72800.1_842	0	16	4													18000000		940000000	3100000000	460000000	180000000		13000000	3900000000	860000000
psyne071152	Putative ORF	-	2446395	2447339	314	0.935926	0.0291101	1	1	nosto063142||alr1548	12	24	12	62000000	4800000			87000000	9100000				140000000			14000000	47000000		140000000	150000000	160000000	54000000	360000000	390000000	890000000
psyne071295	Putative ORF	-	2422833	2423432	199	0.875324	0.0286384	1	1	nosto095135||alr5055	0	58	5	84000000	290000000	500000000	600000000	48000000		22000000	89000000	15000000	320000000					260000000	15000000	96000000		100000000	61000000
psyne071322	Putative ORF	-	2417577	2418461	294	0.934364	0.0136908	1	1	sagal03523||bifunctional methylenetetrahydrofolate dehydrogenase/methenyltetrahydrofolate cyclohydrolase	7	41	11	5300000	130000000		6000000									63000000	640000000	120000000	350000000	390000000	48000000	69000000	480000000	18000000
psyne071328	Putative ORF	-	2416806	2417228	140	0.915583	0.0227783	1	1	nosto049898||ribosome binding facror a	4	30	7	12000000		120000000	920000000		32000000			93000000	150000000				34000000	4200000000	50000000	170000000		110000000	120000000	56000000	34000000
psyne071362	Putative ORF	-	2411067	2412110	347	0.973843	0.00989044	1	6	lcl|BA000022.2_cds_BAA17359.1_409	10	47	7	31000000		23000000			1600000000	530000000	52000000	74000000	500000000						70000000				84000000	25000000	110000000
psyne071406	Putative ORF	-	2405409	2406140	243	0.974907	0.0114043	1	1	telon10182||dna repair protein radc	5	3	2							33000000	16000000							21000000
psyne071409	Putative ORF	-	2405109	2405312	67	0.41	0.154106	1	1	nosto080881||50s ribosomal protein l35	1	34	5									3000000	72000000						300000000	3900000000	390000000	93000000	550000000	650000000	3100000
psyne071489	Putative ORF	-	2389062	2389481	139	0.785247	0.0139356	1	0	0	4	1	1								3500000
psyne071492	Putative ORF	-	2387424	2388872	482	0.9823	0.00916851	1	1	telon32880||6-phosphogluconate dehydrogenase	10	159	22		160000000	130000000	34000000									4400000000	5400000000	5000000000	990000000	370000000	430000000	5100000000	580000000	5100000000	2300000000		8900000
psyne071740	Putative ORF	-	2347500	2349911	803	0.983283	0.00820585	1	1	nosto011764||alr1278	9	3	1				59000000	8700000										12000000
psyne071838	Putative ORF	-	2334042	2334818	258	0.963374	0.0195802	1	1	nosto198595||all5037	4	15	6		19000000	53000000						220000000				36000000	280000000		260000000	80000000			140000000	63000000
psyne071898	Putative ORF	-	2325045	2325629	194	0.959507	0.0182085	1	1	nosto130194||alr3529	3	5	2			13000000											5300000	890000	35000000
psyne071903	Putative ORF	-	2319555	2324636	1693	0.962147	0.0177352	1	6	lcl|BA000022.2_cds_BAA17639.1_558	36	115	42	14000000	67000000	280000000	140000000	48000000	37000000				23000000			63000000	340000000	35000000	110000000	180000000	190000000	26000000	30000000	100000000	95000000
psyne071919	Putative ORF	-	2317536	2318030	164	0.964673	0.0179826	1	0	0	1	5	1															390000000	600000000
psyne071949	Putative ORF	-	2312664	2314574	636	0.979184	0.00707329	1	1	telon24975||lcl|nc_004113.1_cds_np_682523.1_1733	9	1031	70	600000000	1500000000	240000000	550000000	380000000	81000000	300000000	300000000	67000000	600000000			14000000000	3400000000	20000000000	18000000000	5700000000	20000000000	4900000000	6200000000	6000000000	8500000000		120000000
psyne071952	Putative ORF	-	2311377	2312513	378	0.972363	0.0101668	1	1	nosto250768||glycine cleavage system protein t	11	24	9				8100000	250000000	15000000							14000000	350000000	38000000	240000000	95000000	270000000	110000000	100000000	63000000	53000000
psyne071971	Putative ORF	-	2306850	2308472	540	0.984873	0.00812703	1	1	pging65752||nad-utilizing dehydrogenase	12	23	11			3700000				25000000	55000000		22000000			18000000	3300000	21000000	69000000	11000000	54000000	150000000	16000000	20000000	130000000
psyne071973	Putative ORF	-	2306349	2306603	84	0.216601	0.0248395	1	0	0	2	1	1					2000000
psyne072013	Putative ORF	-	2298606	2299118	170	0.904126	0.00551183	1	0	0	3	19	5	7600000					19000000			23000000	97000000					21000000	130000000		810000000	88000000	150000000	2100000000	310000000
psyne072040	Putative ORF	-	2291091	2291897	268	0.926185	0.0271601	1	1	nosto084677||alr3863	5	1	1																				9100000
psyne072071	Putative ORF	-	2286798	2287067	89	0.52336	0.10539	1	1	nosto172567||transcriptional regulator	3	1	1														73000000
psyne072103	Putative ORF	-	2280267	2280947	226	0.963205	0.0155302	1	1	telon10068||riboflavin synthase subunit alpha	3	5	2																8300000	110000000			97000000
psyne072181	Putative ORF	-	2265213	2266646	477	0.956936	0.0161539	1	1	telon54547||glycogen synthase	14	170	25	120000000	95000000	150000000	7700000	18000000	39000000	51000000	14000000	32000000	36000000			330000000	780000000	86000000	280000000	230000000	370000000	660000000	83000000	460000000	1000000000		5200000
psyne072384	Putative ORF	-	2234304	2234753	149	0.961271	0.024204	1	1	pmari14695||nucleoside diphosphate kinase	5	61	7				34000000	6800000		5200000						110000000	160000000	170000000	2600000000	280000000	2800000000	660000000	1500000000	480000000	13000000		15000000
psyne072402	Putative ORF	-	2228445	2230328	627	0.917767	0.023114	1	1	nosto056736||alr0849	9	1	1								2300000
psyne072535	Putative ORF	-	2207370	2208701	443	0.974532	0.0141735	1	1	nosto290739||aminopeptidase p	7	59	17				27000000				3500000					52000000	140000000	960000000	160000000	630000000	520000000	320000000	40000000	310000000	200000000
psyne072633	Putative ORF	-	2192133	2192693	186	0.962127	0.0116225	1	1	pmari66949||ribosome recycling factor	4	36	14			15000000	29000000	59000000	20000000		57000000					320000000	220000000	27000000	260000000	750000000	63000000	16000000	26000000	410000000	1300000000
psyne072634	Putative ORF	-	2190933	2192060	375	0.947613	0.0303943	1	1	nosto186419||permease protein of abc transporter	1	7	3	140000000	110000000											7700000
psyne072641	Putative ORF	-	2188230	2190236	668	0.927814	0.0219147	1	1	nosto081615||alr3524	13	18	7	120000000	66000000	32000000	70000000		9700000		110000000	33000000	64000000								12000000		55000000
psyne072662	Putative ORF	-	2184030	2185784	584	0.957612	0.0259067	1	1	nosto222540||all2384	9	49	11	290000000	23000000	27000000	13000000	350000000	430000000	24000000	21000000	48000000	77000000				37000000	40000000	17000000	170000000		150000000	50000000	8400000	28000000
psyne072960	Putative ORF	-	2149707	2149823	38	0.00179394	0.00270132	0	0	0	1	4	1					4800000				47000000
psyne072994	Putative ORF	-	2144427	2144924	165	0.80088	0.0455988	1	0	0	3	6	4	91000000						16000000		38000000	25000000
psyne072996	Putative ORF	-	2141613	2144246	877	0.964598	0.0143129	1	1	nosto022391||alanyl-trna synthetase	24	102	30	39000000	26000000	440000000	69000000	82000000	28000000	15000000	91000000		1500000			120000000	520000000	490000000	190000000	250000000	580000000	110000000	630000000	750000000	420000000
psyne073030	Putative ORF	-	2133549	2134028	159	0.977004	0.0149329	1	1	nosto021356||alr2300	2	4	3								19000000									22000000
psyne073110	Putative ORF	-	2120067	2121146	359	0.940282	0.0285204	1	2	paeru64918||/inference=coordinates: similar to aa sequence:refseq:np_253575.1	7	3	2	9900000																					2900000
psyne073116	Putative ORF	-	2118198	2119388	396	0.831173	0.0279182	1	1	nosto202848||all4558	11	1	1										2300000
psyne073121	Putative ORF	-	2116083	2117321	412	0.81564	0.0688559	1	0	0	2	6	2	18000000							28000000	31000000												23000000
psyne073158	Putative ORF	-	2102769	2104391	540	0.908223	0.0205513	1	6	lcl|BA000022.2_cds_BAA17925.1_701	7	10	6	65000000	9700000	62000000		3900000		22000000			200000000
psyne073161	Putative ORF	-	2101977	2102567	196	0.819106	0.0517424	1	6	lcl|BA000022.2_cds_BAA17756.1_612	9	57	9	29000000	280000000	56000000		110000000	42000000	210000000	160000000	39000000				1400000000		14000000	370000000	930000000	630000000	380000000	180000000	8000000	44000000
psyne073269	Putative ORF	-	2086305	2087129	274	0.850473	0.0572222	1	1	nosto257250||manganese-stabilzing protein precursor	5	381	23	240000000	210000000	9000000000	4300000000	1100000000	4000000000	1100000000	1800000000	1900000000	1400000000			2600000000	7600000000	13000000000	5400000000	4900000000	2200000000	1100000000	15000000000	4400000000	3200000000		180000000
psyne073286	Putative ORF	-	2082864	2083916	350	0.666565	0.0992877	1	2	saver021084||/inference=coordinates: similar to aa sequence:refseq:wp_010981906.1	8	4	4	15000000			41000000															35000000		64000000
psyne073384	Putative ORF	-	2066001	2067011	336	0.977153	0.00776144	1	1	nosto135722||phosphoribulokinase	10	200	26	5200000		7500000		55000000	14000000	36000000		46000000	3600000			380000000	1500000000	2000000000	2100000000	3300000000	1400000000	310000000	3200000000	3300000000	1200000000		7400000
psyne073386	Putative ORF	-	2065509	2065859	116	0.754325	0.0386582	1	0	0	2	7	2			59000000	49000000				17000000		49000000
psyne073415	Putative ORF	-	2057469	2060975	1168	0.894872	0.0304711	1	0	0	27	6	5		20000000	5600000			6200000	14000000							14000000		14000000
psyne073557	Putative ORF	-	2038644	2039063	139	0.939351	0.0276223	1	6	lcl|BA000022.2_cds_BAA17285.1_387	4	16	5	8400000									81000000						82000000	80000000	55000000		38000000	840000000
psyne073708	Putative ORF	-	2014908	2016857	649	0.956331	0.0143871	1	6	lcl|BA000022.2_cds_BAA17810.1_638	15	44	16	20000000	23000000		120000000	210000000	23000000		190000000	16000000	88000000				80000000	60000000	27000000	56000000		40000000	53000000	27000000
psyne073711	Putative ORF	-	2014182	2014787	201	0.734717	0.0795171	1	1	nosto028069||alr2988	5	5	2													41000000	8800000		65000000		7900000
psyne073826	Putative ORF	-	1993377	1994045	222	0.977758	0.00566451	1	6	lcl|BA000022.2_cds_BAA10682.1_1424	5	30	6	17000000	270000000			12000000	8500000	24000000	83000000	570000000	110000000			190000000	13000000	4100000			150000000	42000000	1300000000	44000000	110000000
psyne073921	Putative ORF	-	1978131	1979039	302	0.967473	0.0094385	1	1	nosto208481||succinyl-coa synthetase alpha chain	2	4	1									26000000												240000000	16000000
psyne073923	Putative ORF	-	1976799	1977971	390	0.987378	0.0128905	1	6	lcl|BA000022.2_cds_BAA16901.1_159	5	26	10	50000000	380000000	36000000	14000000				160000000	20000000				250000000		15000000			9500000	45000000	43000000		94000000
psyne073930	Putative ORF	-	1975575	1975874	99	0.73	0.102848	1	1	telon64750||ferredoxin	3	6	3	20000000									110000000							100000000				180000000	15000000
psyne073978	Putative ORF	-	1966146	1969118	990	0.96858	0.00853648	1	6	lcl|BA000022.2_cds_BAA10090.1_1112	26	227	47	110000000	340000000	450000000	620000000	4700000000	1000000000	440000000	430000000	600000000	1100000000			110000000	430000000	650000000	460000000	160000000	57000000	470000000	90000000	230000000	400000000
psyne073985	Putative ORF	-	1962705	1965524	939	0.627351	0.0880238	1	0	0	22	39	19			2600000				3500000	22000000						140000000	21000000	96000000	28000000	88000000	210000000	52000000	69000000	12000000
psyne074092	Putative ORF	-	1945518	1947197	559	0.962005	0.0149097	1	1	bjapo039580||glycerol-3-phosphate dehydrogenase	13	28	8		38000000	34000000		380000000	50000000	16000000	89000000	110000000	250000000						45000000		9300000	5900000
psyne074170	Putative ORF	-	1934307	1935530	407	0.961924	0.0181897	1	6	lcl|BA000022.2_cds_BAA17886.1_680	15	292	32	8000000000	3200000000	410000000	360000000	4100000000	980000000	400000000	110000000	570000000	6900000000			170000000	260000000	890000000	480000000	74000000	470000000	180000000	81000000	1800000000	820000000
psyne074221	Putative ORF	-	1927725	1928021	98	0.42	0.0646919	1	1	nosto188407||asl0822	0	2	2					74000000
psyne074278	Putative ORF	-	1919913	1920548	211	0.895303	0.0303775	1	1	nosto179545||all1764	3	1	1							3300000
psyne074279	Putative ORF	-	1919436	1919816	126	0.763106	0.10002	1	1	nosto204890||30s ribosomal protein s12	3	73	12	81000000	100000000			5200000	120000000	16000000	11000000	31000000	2200000			1900000000	590000000	760000000	1800000000	640000000	4900000000	700000000	200000000	150000000	240000000		8900000
psyne074281	Putative ORF	-	1918815	1919285	156	0.969527	0.0187919	1	1	nosto156303||30s ribosomal protein s7	4	54	11		300000000	79000000			110000000				34000000			3700000000	440000000	970000000	1200000000	120000000	61000000	91000000	100000000	150000000	100000000
psyne074314	Putative ORF	-	1912776	1914113	445	0.867085	0.0263863	1	1	nosto077405||alr3027	3	3	2				1800000		140000000											5200000
psyne074344	Putative ORF	-	1906170	1907744	524	0.890386	0.0312131	1	1	nosto027868||alr2957	12	25	14									7900000						65000000	48000000	150000000	95000000	10000000	330000000	100000000
psyne074346	Putative ORF	-	1904025	1905977	650	0.967966	0.0119923	1	6	lcl|BA000022.2_cds_BAA17245.1_362	20	20	11	4400000		77000000		12000000		2600000	12000000	73000000	19000000					9600000	41000000		21000000	12000000	9500000	24000000
psyne074406	Putative ORF	-	1892478	1892825	115	0.661975	0.0689237	1	0	0	5	1	1														3100000
psyne074481	Putative ORF	-	1873698	1874855	385	0.93807	0.0157729	1	6	lcl|BA000022.2_cds_BAA17406.1_439	6	50	15				23000000									1000000000	61000000	70000000	25000000	120000000		480000000	390000000	240000000	150000000
psyne074583	Putative ORF	-	1856070	1857917	615	0.976185	0.0158038	1	1	bjapo037818||noln protein	16	45	11	130000000	62000000	6400000	7600000	140000000			15000000	380000000	62000000			90000000	3900000	11000000	6500000			30000000	45000000	32000000	12000000
psyne074658	Putative ORF	-	1845795	1846898	367	0.937299	0.0301403	1	1	nosto050881||gdp-mannose pyrophosphorylase	8	26	11	93000000	6500000		42000000						320000000					220000000	190000000		140000000	38000000	310000000	550000000	710000000
psyne074663	Putative ORF	-	1844568	1845266	232	0.97689	0.00782316	1	1	telon75696||transcriptional regulator	9	20	7		190000000	140000000	4700000	120000000	15000000							35000000	410000000	140000000	41000000	75000000					68000000
psyne074775	Putative ORF	-	1829553	1830497	314	0.922253	0.0232905	1	1	nosto217518||all2916	7	27	11	14000000	37000000		5000000					62000000	330000000			14000000			190000000		310000000	74000000	27000000	74000000	36000000
psyne074831	Putative ORF	-	1820889	1821638	249	0.929863	0.0326941	1	1	nosto038100||alr4100	2	33	9	22000000	370000000	480000000	160000000	6600000	19000000	35000000	29000000		42000000			40000000	9300000	45000000
psyne074832	Putative ORF	-	1820238	1820837	199	0.840492	0.0316142	1	1	nosto050275||alr0116	4	13	6		41000000		48000000	23000000									4800000	37000000	240000000		85000000	74000000
psyne074874	Putative ORF	-	1813554	1814234	226	0.936498	0.0302573	1	1	pputi113291||abc transporter	5	2	1																				17000000	41000000
psyne074895	Putative ORF	-	1808922	1810946	674	0.900442	0.0339558	1	6	lcl|BA000022.2_cds_BAA10222.1_1179	20	18	9		16000000	230000000	20000000	280000000	290000000	14000000			17000000							25000000	150000000
psyne074964	Putative ORF	-	1797552	1798673	373	0.972966	0.00724809	1	6	lcl|BA000022.2_cds_BAA10168.1_1152	9	13	6	29000000	36000000	99000000		90000000					22000000			58000000	12000000		30000000			10000000		25000000
psyne074979	Putative ORF	-	1791417	1792682	421	0.904291	0.0202329	1	1	nosto068318||glutamate n-acetyltransferase	9	91	15	34000000			16000000	46000000	81000000				18000000			690000000	190000000	82000000	530000000	920000000	210000000	16000000	120000000	1100000	180000000
psyne074980	Putative ORF	-	1790235	1791383	382	0.973159	0.0150298	1	0	0	6	9	5			170000000			52000000								61000000	76000000		24000000	9700000		3700000	15000000	15000000
psyne075026	Putative ORF	-	1784994	1785560	188	0.666511	0.0761947	1	1	nosto142030||alr4850	2	7	2		21000000					9500000	410000					13000000			90000000			46000000	4600000
psyne075039	Putative ORF	-	1782057	1783355	432	0.959071	0.0142992	1	6	lcl|BA000022.2_cds_BAA10317.1_1226	9	19	5							490000000	1100000000		18000000				49000000					630000000	23000000	97000000	64000000
psyne075076	Putative ORF	-	1776081	1776839	252	0.940313	0.0279899	1	0	0	2	23	3													8500000	51000000	100000000	130000000	1900000000	17000000000	820000000	180000000	86000000	40000000
psyne075103	Putative ORF	-	1772457	1773203	248	0.847612	0.0335763	1	0	0	5	14	4				210000000	170000000	700000000	270000000	19000000					100000000			49000000	1400000000	250000000
psyne075107	Putative ORF	-	1771458	1772243	261	0.967748	0.00586319	1	6	lcl|BA000022.2_cds_BAA18668.1_1538	7	23	11	14000000							21000000		190000000				33000000			7800000	160000000	67000000	35000000	330000000	28000000
psyne075196	Putative ORF	-	1757592	1758542	316	0.966875	0.0153127	1	6	lcl|BA000022.2_cds_BAA10850.1_1498	0	1	1					3500000
psyne075226	Putative ORF	-	1752891	1754501	536	0.957148	0.0182681	1	6	lcl|BA000022.2_cds_BAA10677.1_1422	5	27	9	1200000000	340000000	23000000		11000000	57000000	83000000			14000000			53000000	11000000				62000000	21000000			35000000
psyne075288	Putative ORF	-	1740834	1742375	513	0.97789	0.0123293	1	1	pging42225||pantoate--beta-alanine ligase	17	30	15	29000000		120000000	27000000	17000000	12000000	1700000		30000000	93000000				9100000	41000000	150000000	51000000	69000000	200000000		170000000	11000000
psyne075295	Putative ORF	-	1739130	1740020	296	0.93146	0.0244292	1	0	0	7	2	2															41000000				10000000
psyne075339	Putative ORF	-	1734054	1734197	47	0.00133658	0.00100777	0	0	0	1	1	1
psyne075363	Putative ORF	-	1730166	1731230	354	0.954208	0.0265179	1	1	nosto002684||alr0309	5	9	5	180000000				79000000	15000000				6900000			16000000						2500000
psyne075627	Putative ORF	-	1692627	1693538	303	0.948671	0.0244438	1	1	nosto146115||trna delta-2-isopentenylpyrophosphate	7	6	3								13000000	8600000				15000000			78000000
psyne075630	Putative ORF	-	1691493	1692332	279	0.977482	0.00173441	1	1	nosto153348||tetrapyrrole methylase family protein	7	7	5							4700000	9600000							48000000	20000000			31000000
psyne075718	Putative ORF	-	1678044	1678589	181	0.955781	0.0201279	1	1	nosto006842||nadh dehydrogenase i chain e	4	49	7	100000000			270000000	320000000	21000000							13000000	9800000	390000000	350000000	18000000	120000000	76000000	160000000	33000000	58000000
psyne075753	Putative ORF	-	1672071	1673495	474	0.974069	0.0132632	1	1	nosto056007||hydrogenase large subunit	15	102	16	83000000	21000000		87000000	88000000		14000000		71000000	180000000			280000000	13000000	290000000	280000000	72000000	120000000	120000000	550000000	690000000	540000000
psyne075789	Putative ORF	-	1663554	1664690	378	0.935368	0.0391439	1	6	lcl|BA000022.2_cds_BAA17026.1_238	12	7	4						79000000		14000000	120000000	9200000										16000000	7400000
psyne075791	Putative ORF	-	1662306	1663508	400	0.959512	0.014627	1	6	lcl|BA000022.2_cds_BAA16916.1_174	8	7	5				22000000		19000000	52000000											29000000	57000000		12000000
psyne075807	Putative ORF	-	1658511	1659788	425	0.962391	0.0104895	1	1	telon44869||s-adenosyl-l-homocysteine hydrolase	9	337	24	46000000	86000000	93000000	44000000	120000000	32000000			25000000	22000000			7400000000	4400000000	5600000000	8200000000	2800000000	1100000000	800000000	4600000000	7300000000	6300000000		23000000
psyne075850	Putative ORF	-	1652397	1653296	299	0.969207	0.0224027	1	1	nosto050273||protoporphyrinogen oxidase	6	8	5		13000000														39000000	38000000			15000000
psyne075872	Putative ORF	-	1649907	1650443	178	0.726736	0.0790666	1	0	0	5	1	1																				5700000
psyne076225	Putative ORF	-	1603437	1604159	240	0.982796	0.0121882	1	1	nosto238422||all0646	1	23	7	620000000	38000000								23000000			44000000	52000000	110000000				80000000	25000000		1300000000
psyne076323	Putative ORF	-	1585209	1587062	617	0.946512	0.010253	1	1	nosto144003||prolyl-trna synthetase	19	77	25		66000000											1400000000	200000000	130000000	9000000	670000000	790000000	950000000	490000000	360000000	520000000
psyne076392	Putative ORF	-	1575924	1576607	227	0.761957	0.0377951	1	1	nosto288603||all0492	4	12	6	10000000	4000000	120000000	100000000	280000000	330000000			100000000									9600000
psyne076527	Putative ORF	-	1556475	1558127	550	0.938624	0.0200227	1	6	lcl|BA000022.2_cds_BAA17977.1_727	8	66	23									5200000				1400000000	560000000	180000000	180000000	320000000	210000000	1100000000	280000000	290000000	25000000
psyne076647	Putative ORF	-	1536117	1537793	558	0.981641	0.00900311	1	0	0	10	74	19	8700000		16000000			39000000	18000000	26000000					200000000	380000000	400000000	180000000	280000000	910000000	390000000		5600000	510000000
psyne076650	Putative ORF	-	1534548	1535585	345	0.969641	0.00582142	1	6	lcl|BA000022.2_cds_BAA16842.1_131	10	4	3				140000000						12000000					54000000							49000000
psyne076695	Putative ORF	-	1527171	1528421	416	0.638345	0.0948303	1	0	0	7	4	3					58000000										23000000				4500000
psyne076696	Putative ORF	-	1526964	1527158	64	0.00278022	0.00293009	0	0	0	4	1	1	12000000
psyne076734	Putative ORF	-	1521210	1522226	338	0.991312	0.0057839	1	6	lcl|BA000022.2_cds_BAA16919.1_177	5	19	6		10000000											43000000	68000000	130000000	2300000000	2100000000	23000000	40000000		680000000
psyne076753	Putative ORF	-	1516659	1517171	170	0.973382	0.0116381	1	1	nosto022285||flavodoxin	0	8	3										6200000			19000000				160000000	440000000			900000000	82000000
psyne076758	Putative ORF	-	1515351	1515602	83	0.71764	0.0842962	1	1	nosto167233||asl3112	2	1	1
psyne076759	Putative ORF	-	1514130	1515338	402	0.946927	0.0129876	1	1	nosto167234||pantothenate metabolism flavoprotein	10	11	5			18000000	130000000			25000000			110000000					17000000			35000000		20000000	16000000	10000000
psyne076809	Putative ORF	-	1506876	1507415	179	0.97116	0.0132112	1	0	0	3	5	2													180000000		190000000							750000000
psyne076810	Putative ORF	-	1504818	1506770	650	0.96683	0.0102615	1	6	lcl|BA000022.2_cds_BAA17847.1_657	16	32	7	81000000	27000000	3800000	11000000	5400000		7500000		25000000	23000000			4300000					7600000			39000000	69000000
psyne076924	Putative ORF	-	1487445	1488395	316	0.976461	0.0168186	1	6	lcl|BA000022.2_cds_BAA18522.1_1011	8	35	11			10000000	33000000	37000000	8100000	27000000	100000000		11000000			18000000		14000000	89000000	34000000	63000000	75000000	400000000	18000000
psyne076932	Putative ORF	-	1484559	1486265	568	0.946507	0.0238602	1	6	lcl|BA000022.2_cds_BAA18762.1_1591	8	17	11						4900000		29000000					74000000			17000000	27000000	290000000	47000000	78000000		94000000
psyne076982	Putative ORF	-	1477647	1478891	414	0.942303	0.0256039	1	1	mbbov41932||enoyl reductase	10	4	3			27000000		69000000			120000000							20000000
psyne077022	Putative ORF	-	1469847	1470347	166	0.924126	0.0254881	1	1	nosto070222||(3r)-hydroxymyristoyl-acyl carrier protein	3	10	5													93000000				20000000	60000000		580000000	500000000	210000000
psyne077043	Putative ORF	-	1464954	1467266	770	0.981444	0.0121914	1	1	nosto000803||alr0103	13	11	3	55000000		250000000	58000000															9300000
psyne077091	Putative ORF	-	1455753	1457123	456	0.966112	0.0174013	1	6	lcl|BA000022.2_cds_BAA18206.1_849	10	19	10	13000000	25000000				55000000							190000000	18000000		33000000	29000000	19000000	17000000			97000000
psyne077120	Putative ORF	-	1451319	1452518	399	0.964986	0.0199438	1	1	nosto151393||all4902	11	16	6		280000000	52000000										26000000	26000000			87000000	7000000	33000000
psyne077160	Putative ORF	-	1441002	1444223	1073	0.930716	0.0224591	1	6	lcl|BA000022.2_cds_BAA10222.1_1179	21	30	14	100000000	76000000	17000000	55000000			37000000	33000000	9600000	25000000				18000000	36000000	31000000	37000000	66000000	28000000			24000000
psyne077161	Putative ORF	-	1439487	1440980	497	0.905128	0.0281071	1	1	telon15226||light-harvesting 1 (b870) protein	6	7	3	4600000	11000000						5100000	290000000
psyne077196	Putative ORF	-	1431996	1432922	308	0.960383	0.0172436	1	1	nosto066661||ribosomal protein l11 methyltransferase	4	15	7	170000000	52000000											140000000	8600000			78000000		150000000	220000000		970000000
psyne077207	Putative ORF	-	1429329	1430072	247	0.703646	0.066019	1	0	0	4	31	6		150000000	4400000000	540000000	170000000	67000000	130000000	190000000		180000000				250000000	830000000	140000000	80000000				19000000
psyne077228	Putative ORF	-	1422426	1427651	1741	0.773753	0.058763	1	0	0	10	3	1		17000000	12000000											22000000
psyne077393	Putative ORF	-	1396311	1397069	252	0.87558	0.0217034	1	2	telon17279||hypothetical protein	4	2	2					23000000				220000000
psyne077399	Putative ORF	-	1393938	1395755	605	0.928175	0.0304652	1	2	pging08780||hypothetical protein	9	11	2		19000000	7800000	390000000	22000000				140000000	16000000				33000000
psyne077494	Putative ORF	-	1378662	1379711	349	0.779767	0.0727951	1	1	nosto184940||all1189	7	1	1								10000000
psyne077528	Putative ORF	-	1372455	1375193	912	0.94149	0.0114865	1	1	telon42703||dna mismatch repair protein muts	29	71	29	13000000	120000000	110000000	230000000	130000000	29000000	59000000	98000000	12000000				44000000	9500000	61000000	29000000	27000000	60000000	70000000	40000000	41000000
psyne077564	Putative ORF	-	1366773	1367075	100	0.94993	0.058791	1	1	nosto238546||asl0629	4	1	1	2800000
psyne077668	Putative ORF	-	1347474	1348892	472	0.857153	0.048422	1	1	telon09682||photosystem ii cp43 protein	9	101	9	180000000	23000000	16000000000	26000000000	5500000000	580000000	300000000	5600000000	7700000000	1300000000					190000000	25000000		160000000	760000000	220000000	250000000
psyne077813	Putative ORF	-	1326150	1326650	166	0.968527	0.0175254	1	1	nosto251983||all4479	0	6	3								6000000					38000000	220000000					110000000	130000000
psyne077868	Putative ORF	-	1318719	1319330	203	0.988927	0.00593917	1	1	nosto045105||sos function regulatory protein, lexa repressor	7	309	28	45000000	560000000	920000000	120000000	140000000	1400000000	1300000000	380000000	1200000000	440000000			64000000	740000000	590000000	37000000	260000000	1200000000	3400000000	1300000000	3600000000	700000000		16000000
psyne077888	Putative ORF	-	1314909	1316063	384	0.981357	0.00594196	1	1	nosto199540||all4931	5	22	6	68000000	62000000	510000000	100000000	38000000	65000000			21000000	160000000				32000000	94000000	85000000	39000000					35000000
psyne077992	Putative ORF	-	1299729	1300211	160	0.788715	0.0715106	1	6	lcl|BA000022.2_cds_BAA17744.1_606	2	22	3		310000000	73000000	36000000	62000000	5000000	110000000						63000000	2700000	15000000		51000000
psyne078010	Putative ORF	-	1296993	1297499	168	0.646354	0.0858975	1	6	lcl|BA000022.2_cds_BAA18656.1_1530	5	302	8	860000000	310000000	3300000000	13000000000	20000000000	5000000000	3000000000	11000000000	3200000000	1000000000			44000000	320000000	17000000000	4800000000	7700000000	810000000	1500000000	620000000	53000000	39000000
psyne078020	Putative ORF	-	1295568	1296380	270	0.727375	0.0616557	1	1	nosto060709||alr1259	8	2	2				31000000											15000000
psyne078062	Putative ORF	-	1286868	1288763	631	0.921865	0.0193344	1	6	lcl|BA000022.2_cds_BAA17780.1_623	12	9	6					56000000	37000000	27000000	17000000	11000000	44000000					14000000	61000000
psyne078081	Putative ORF	-	1283190	1283702	170	0.984081	0.00774455	1	1	nosto075014||alr2762	2	63	8			7700000	36000000	380000000	140000000	48000000	89000000	130000000	120000000
psyne078114	Putative ORF	-	1277442	1278122	226	0.990893	0.00671627	1	6	lcl|BA000022.2_cds_BAA10682.1_1424	4	10	4	20000000		8500000							18000000			150000000	48000000								200000000
psyne078120	Putative ORF	-	1276236	1276982	248	0.983898	0.00680806	1	1	scoel90098||3-oxoacyl-acp reductase	4	12	4							12000000						300000000	17000000	20000000	660000000	74000000	110000000	43000000			27000000
psyne078206	Putative ORF	-	1259760	1261052	430	0.957455	0.0264967	1	6	lcl|BA000022.2_cds_BAA18089.1_798	6	5	4					110000000										19000000	170000000		18000000				59000000
psyne078259	Putative ORF	-	1252593	1253207	204	0.9583	0.0129231	1	6	lcl|BA000022.2_cds_BAA10352.1_1239	2	12	4													16000000	22000000	41000000	31000000
psyne078305	Putative ORF	-	1242765	1242989	74	0.72	0.0300147	1	1	nosto218097||asl2850	3	19	7	180000000	66000000		74000000	130000000	97000000	30000000			35000000						300000000	1600000000	170000000			350000000	66000000
psyne078311	Putative ORF	-	1241313	1242200	295	0.920655	0.027719	1	1	nosto227982||all1763	3	33	6			1500000000	1300000000	130000000	27000000	49000000	4400000		270000000				2800000	82000000	5000000	5300000
psyne078350	Putative ORF	-	1235136	1236056	306	0.865261	0.0579295	1	1	banth055912||homoserine kinase	2	9	3					11000000										91000000	630000000	160000000	230000000
psyne078357	Putative ORF	-	1232784	1233932	382	0.972526	0.0149669	1	6	lcl|BA000022.2_cds_BAA10147.1_1140	8	41	17	2000000		60000000		34000000	6300000							98000000	670000000	46000000	390000000	270000000	560000000	30000000	160000000
psyne078360	Putative ORF	-	1231770	1232261	163	0.800998	0.0551918	1	0	0	4	12	3		58000000	17000000		59000000											600000000	76000000				35000000
psyne078392	Putative ORF	-	1227591	1227932	113	0.924711	0.0378812	1	1	bsubt145510||30s ribosomal protein s6	1	16	5								6600000	5100000						47000000	110000000	400000000		27000000	1300000000
psyne078453	Putative ORF	-	1217076	1217156	26	0.00238203	0.00257089	0	0	0	1	1	1														18000000
psyne078464	Putative ORF	-	1215453	1216151	232	0.92367	0.0329015	1	1	bpara58380||quercetin 2,3-dioxygenase	4	20	5	41000000			16000000	5700000					14000000			70000000	73000000	160000000	9100000	350000000	19000000			18000000	760000000
psyne078679	Putative ORF	-	1189110	1189913	267	0.923292	0.0199941	1	3	0	7	98	7		300000000				370000000	1300000000						200000000	13000000000	930000000	260000000	46000000	5100000000	1400000000	280000000	3900000000	340000000
psyne078696	Putative ORF	-	1186311	1187198	295	0.924164	0.0166104	1	6	lcl|BA000022.2_cds_BAA17140.1_309	4	118	9	130000000		120000000		14000000				68000000	58000000			500000000	6500000000	1900000000	180000000	1200000000	170000000	100000000	1400000000	1000000000	7700000000
psyne078697	Putative ORF	-	1185300	1186307	335	0.959306	0.00676366	1	1	sonei110599||polysaccharide deacetylase	12	76	16	37000000	53000000	52000000	22000000	38000000	7900000	25000000	130000000	15000000	5900000			270000000	31000000	160000000	650000000	150000000	590000000	110000000	270000000	110000000	420000000
psyne078816	Putative ORF	-	1167510	1167779	89	0.71	0.133507	1	1	nosto094296||asr4959	1	10	3													140000000		210000000					1100000000	250000000	2000000000
psyne078842	Putative ORF	-	1163421	1164377	318	0.963869	0.0140767	1	1	nosto071716||alr2432	6	43	10	8300000	5100000		160000000	120000000	210000000	52000000	100000000	330000000	190000000			4300000		11000000	710000000	130000000	110000000	210000000	490000000	120000000
psyne078858	Putative ORF	-	1161441	1161866	141	0.725094	0.0327247	1	1	nosto243120||all0119	4	2	1								12000000
psyne078860	Putative ORF	-	1160787	1161359	190	0.798739	0.045935	1	1	nosto168903||all2907	3	2	2																			16000000	16000000
psyne078922	Putative ORF	-	1151139	1152431	430	0.915959	0.0378601	1	6	lcl|BA000022.2_cds_BAA18032.1_760	14	32	14	24000000				3200000	13000000				57000000			39000000	4500000		330000000	160000000	11000000		230000000	110000000	71000000
psyne078924	Putative ORF	-	1150122	1151033	303	0.943574	0.0146757	1	6	lcl|BA000022.2_cds_BAA16999.1_225	11	7	5		11000000	6600000							12000000							2700000		28000000	14000000
psyne078926	Putative ORF	-	1149471	1150067	198	0.957289	0.0163637	1	1	nosto207915||leucyl/phenylalanyl-trna-protein transferase	4	2	1				10000000
psyne079023	Putative ORF	-	1132914	1133690	258	0.861234	0.0625154	1	1	nosto112233||alr1612	3	3	2		140000000								9600000
psyne079036	Putative ORF	-	1130313	1131689	458	0.973381	0.0170002	1	6	lcl|BA000022.2_cds_BAA18543.1_1024	10	12	6			170000000	80000000	5000000									130000000	85000000		13000000	42000000
psyne079140	Putative ORF	-	1116360	1116629	89	0.828465	0.0491313	1	0	0	3	1	1			84000000
psyne079154	Putative ORF	-	1114719	1114793	24	0	0	0	0	0	1	1	1
psyne079172	Putative ORF	-	1111185	1111955	256	0.604818	0.0977043	1	0	0	7	28	10	120000000	36000000	110000000		88000000	50000000	13000000		41000000	87000000			14000000	25000000		7600000	9200000	90000000			150000000	56000000
psyne079284	Putative ORF	-	1094649	1095143	164	0.951199	0.0184054	1	1	nosto037103||6,7-dimethyl-8-ribityllumazine synthase; riboflavin synthase beta chain	6	4	3															72000000	5100000	34000000				41000000
psyne079286	Putative ORF	-	1093626	1094558	310	0.94061	0.0215539	1	1	nosto094198||alr4943	7	1	1															33000000
psyne079303	Putative ORF	-	1091799	1091951	50	0.0004	0.0008	0	0	0	2	1	1
psyne079477	Putative ORF	-	1065660	1069010	1116	0.737857	0.0701941	1	6	lcl|BA000022.2_cds_BAA18486.1_994	14	13	7	3400000		11000000					39000000	120000000	100000000										35000000
psyne079582	Putative ORF	-	1049517	1050413	298	0.953517	0.0192734	1	6	lcl|BA000022.2_cds_BAA17737.1_602	8	6	3					46000000			54000000	93000000				22000000			150000000	12000000
psyne079763	Putative ORF	-	1017600	1018517	305	0.939527	0.0265234	1	1	telon41784||methyltransferase	7	22	9	39000000	72000000	110000000	21000000	26000000	26000000				7500000				21000000	57000000		5100000		67000000	58000000	28000000
psyne079821	Putative ORF	-	1008321	1009184	287	0.943039	0.0264177	1	6	lcl|BA000022.2_cds_BAA10804.1_1476	3	3	1						5100000	53000000	14000000
psyne079855	Putative ORF	-	1002633	1004777	714	0.877949	0.0130815	1	1	telon22689||nitrate reductase	17	55	25	33000000	15000000	33000000		20000000	30000000	6500000						54000000	140000000	33000000	200000000	120000000	81000000	390000000	13000000	53000000	140000000
psyne079885	Putative ORF	-	998010	998978	322	0.975408	0.0153961	1	0	0	7	22	5	430000000	1800000000	160000000			480000000				56000000			81000000				180000000			140000000	82000000	38000000
psyne080045	Putative ORF	-	971460	972317	285	0.960427	0.0106929	1	1	plpne014238||acetyltransferase, gnat family	4	11	3																			22000000		93000000	180000000
psyne080053	Putative ORF	-	969762	970868	368	0.918531	0.0311353	1	1	nosto085374||histidinol-phosphate aminotransferase	2	3	2																25000000	22000000	180000000
psyne080147	Putative ORF	-	954453	955427	324	0.986227	0.00691004	1	1	nosto292001||pyruvate dehydrogenase e1 beta subunit	9	47	15	66000000		280000000	270000000		240000000	20000000	77000000	5000000	280000000			210000000	82000000	130000000		420000000	150000000	46000000	41000000	120000000	470000000
psyne080184	Putative ORF	-	947511	949343	610	0.959043	0.0138016	1	6	lcl|BA000022.2_cds_BAA17306.1_399	17	3	2		12000000						13000000
psyne080235	Putative ORF	-	940638	941276	212	0.803561	0.0318044	1	2	telon40752||hypothetical protein	7	1	1															5300000
psyne080253	Putative ORF	-	935409	936704	431	0.92325	0.0121192	1	1	nosto136010||alr4158	10	19	7	440000000	27000000	15000000	33000000			37000000		23000000	1100000000			20000000				95000000		110000000		68000000	250000000
psyne080306	Putative ORF	-	928806	929885	359	0.89289	0.0123548	1	0	0	13	13	5					180000000	89000000			30000000	65000000				22000000	38000000		160000000
psyne080316	Putative ORF	-	926313	926558	81	0.47	0.0876285	1	1	nosto048765||secretory protein	2	33	5	1200000000	50000000	24000000			11000000	670000000	770000000	120000000	21000000								25000000		53000000		3100000
psyne080318	Putative ORF	-	925416	926087	223	0.876348	0.0106667	1	1	nosto146366||transcription antitermination protein	8	62	16	230000000	8400000	21000000	230000000	220000000	22000000		19000000	16000000	12000000			90000000	100000000	67000000	110000000	65000000		28000000	170000000	41000000	990000000
psyne080327	Putative ORF	-	921549	922637	362	0.990664	0.00470538	1	1	pmari16406||chorismate synthase	11	140	26	190000000	8200000	85000000	110000000	23000000	22000000	30000000	760000000	310000000	75000000			120000000	19000000	910000000	390000000	410000000	720000000	720000000	1500000000	390000000	240000000		68000000
psyne080392	Putative ORF	-	909603	910994	463	0.989591	0.00763368	1	1	telon20114||rna methyltransferase	10	55	21				61000000	15000000	3600000							62000000	180000000	480000000	93000000	140000000	170000000	160000000	110000000	190000000	320000000
psyne080635	Putative ORF	-	873465	874550	361	0.944032	0.0136523	1	0	0	4	5	4		5300000						9700000										16000000				11000000
psyne080695	Putative ORF	-	861873	862166	97	0.76	0.0890485	1	1	telon66849||30s ribosomal protein s20	1	4	3													66000000		52000000				1000000000	62000000
psyne080697	Putative ORF	-	860952	861776	274	0.951603	0.0252829	1	1	nosto014316||alr1593	6	41	12	12000000	89000000	60000000										62000000	210000000	69000000		96000000	29000000	260000000	37000000	73000000	32000000
psyne080702	Putative ORF	-	853497	857450	1317	0.94399	0.00740077	1	1	nosto063567||rna polymerase beta prime subunit	34	1284	118	910000000	1000000000	1700000000	1100000000	500000000	1200000000	1000000000	250000000	340000000	700000000	2600000		3800000000	4600000000	9000000000	11000000000	6700000000	10000000000	3800000000	6100000000	7100000000	11000000000		9100000
psyne080801	Putative ORF	-	841002	841364	120	0.673835	0.0562883	1	1	telon00470||50s ribosomal protein l23	4	61	7	16000000	14000000							7400000				2100000000	480000000	130000000	230000000	2000000000		50000000	170000000	1600000000	960000000		53000000
psyne080803	Putative ORF	-	839811	840089	92	0.74	0.168336	1	1	nosto157386||30s ribosomal protein s19	1	38	6													220000000	350000000	64000000			520000000	7300000000	1200000000	56000000	84000000
psyne080804	Putative ORF	-	839430	839795	121	0.878371	0.046792	1	1	nosto157387||50s ribosomal protein l22	2	85	11				750000000	12000000								2000000000	1700000000	160000000	12000000000	4200000000	200000000	84000000	1400000000	700000000	1200000000
psyne080809	Putative ORF	-	838218	838637	139	0.893621	0.062596	1	1	nosto206022||50s ribosomal protein l16	1	27	5															600000000	3400000000		7900000	400000000	61000000	110000000	120000000
psyne080812	Putative ORF	-	837741	838022	93	0.67	0.0778935	1	1	nosto206024||30s ribosomal protein s17	2	138	10	1700000000	930000000	48000000	18000000	7900000				18000000	180000000			12000000000	720000000	400000000	610000000	71000000	85000000	120000000	19000000	210000000	3100000000
psyne080820	Putative ORF	-	836352	836954	200	0.932058	0.0232478	1	1	nosto254201||50s ribosomal protein l5	11	91	12	160000000	46000000	380000000	150000000	17000000		74000000	86000000					180000000	58000000	400000000	29000000	130000000	39000000	800000000	760000000	360000000	1300000000
psyne080823	Putative ORF	-	835260	835799	179	0.965452	0.00639922	1	1	nosto206035||50s ribosomal protein l6	5	169	16		4500000			610000000	180000000	37000000	550000000	370000000				460000000	83000000	1100000000	2800000000	3600000000	1500000000	130000000	78000000	2600000000	3400000000		24000000
psyne080824	Putative ORF	-	834894	835256	120	0.956896	0.008559	1	1	pmari44121||ribosomal protein l18	2	25	4				40000000		57000000							24000000			1500000000	65000000	95000000	45000000			810000000
psyne080825	Putative ORF	-	834333	834854	173	0.977248	0.0110201	1	1	nosto254218||30s ribosomal protein s5	7	238	15	160000000	1100000000	43000000	46000000	600000000				38000000	260000000			11000000000	1900000000	12000000000	5300000000	3800000000	870000000	3700000000	1800000000	14000000000	5100000000		19000000
psyne080832	Putative ORF	-	831702	832283	193	0.970013	0.0124694	1	1	atume47891||adenylate kinase	7	50	11					310000000	50000000	22000000		47000000	23000000			22000000		4300000000	320000000	1900000000	160000000	330000000	630000000	970000000	270000000
psyne080860	Putative ORF	-	827868	828698	276	0.840104	0.0436516	1	1	nosto254256||trna-pseudouridine synthase i	6	10	4																		37000000	7200000	75000000	55000000	20000000
psyne080862	Putative ORF	-	826935	827348	137	0.970419	0.0119686	1	1	nosto254259||30s ribosomal protein s9	3	80	11	8700000	27000000	33000000	9400000		73000000	47000000	47000000					400000000	190000000	60000000	2100000000	2000000000	1000000000	1500000000	260000000	40000000	1400000000
psyne080890	Putative ORF	-	823383	824045	220	0.735022	0.0476933	1	1	mflor32366||short chain dehydrogenase	5	11	5						250000000	96000000	27000000								55000000		1900000000	130000000	110000000	9200000	9200000
psyne080902	Putative ORF	-	821550	821828	92	0.908248	0.0378056	1	1	telon62651||acyl carrier protein	3	1	1																					62000000
psyne081019	Putative ORF	-	803466	806384	972	0.955368	0.00955345	1	1	sagal19846||haloacid dehalogenase	18	3	2				5700000
psyne081043	Putative ORF	-	800034	801206	390	0.9638	0.00548725	1	1	scoel59157||agmatinase	6	33	14				36000000	81000000		1200000	8100000						74000000	180000000	69000000	7300000	210000000	150000000	120000000	7600000	6400000
psyne081045	Putative ORF	-	799596	799973	125	0.949083	0.0173048	1	0	0	2	1	1
psyne081046	Putative ORF	-	798846	799535	229	0.970625	0.0112442	1	1	cjeju30687||hydrogenase isoenzymes formation protein	6	8	4						44000000	35000000	21000000	4000000	47000000				5500000	12000000
psyne081121	Putative ORF	-	787809	790406	865	0.917533	0.0144162	1	1	nosto088564||alr4330	13	16	9				7200000	30000000										61000000	31000000	44000000	7200000			58000000	45000000
psyne081196	Putative ORF	-	777066	779411	781	0.969175	0.0100479	1	1	nosto011474||zam protein	21	114	32	180000000	18000000	460000000	280000000	72000000	250000000	820000000	1300000000	840000000	390000000			90000000	69000000	450000000	210000000	470000000	700000000	430000000	810000000	240000000	440000000
psyne081253	Putative ORF	-	769053	770291	412	0.973987	0.00487696	1	1	telon81282||coproporphyrinogen iii oxidase	2	1	1		4900000
psyne081267	Putative ORF	-	764301	766538	745	0.930647	0.0260681	1	6	lcl|BA000022.2_cds_BAA10704.1_1441	11	19	7	57000000	100000000	380000000	190000000	77000000	49000000				80000000					74000000	11000000	10000000
psyne081271	Putative ORF	-	763317	764072	251	0.906247	0.0170725	1	2	telon37996||hypothetical protein	10	10	4				230000000	34000000			30000000	67000000	24000000								18000000			26000000
psyne081371	Putative ORF	-	744810	745286	158	0.506655	0.053676	1	1	nosto217126||all2971	1	3	1	990000000	60000000
psyne081393	Putative ORF	-	742080	742688	202	0.979993	0.00982331	1	6	lcl|BA000022.2_cds_BAA17161.1_319	9	6	4																22000000	6800000					44000000
psyne081400	Putative ORF	-	738909	739640	243	0.982578	0.0143123	1	0	0	2	1	1			7200000
psyne081457	Putative ORF	-	731748	732191	147	0.672505	0.106516	1	1	nosto251614||all4519	7	6	5			25000000											34000000							44000000	23000000
psyne081486	Putative ORF	-	726948	727466	172	0.752032	0.0794291	1	6	lcl|BA000022.2_cds_BAA17875.1_673	8	1995	25	78000000	860000000	300000000	65000000	4200000000	540000000	1300000000	1200000000	140000000	81000000			19000000000	14000000000	2400000000	23000000000	12000000000	38000000000	47000000000	15000000000	15000000000	9100000000	31000000	330000000
psyne081524	Putative ORF	-	719733	721265	510	0.917862	0.0184753	1	1	telon63251||polysaccharide export protein	10	34	14		16000000	23000000	24000000	650000000	240000000		12000000	46000000	340000000				8400000	420000000	180000000	170000000	30000000	170000000	69000000	470000000	17000000
psyne081546	Putative ORF	-	714465	716153	562	0.934331	0.0247551	1	1	ecoli103325||dna ligase	10	282	57	960000000	6400000000	2000000000	4300000000	1500000000	250000000	43000000	460000000	15000000000	4600000000			410000000	300000000	700000000	690000000	65000000	260000000	21000000	900000000	260000000	130000000
psyne081693	Putative ORF	-	691371	692636	421	0.925406	0.0124432	1	6	lcl|BA000022.2_cds_BAA17396.1_434	11	8	4														15000000	7100000	110000000	20000000	2500000
psyne081699	Putative ORF	-	690399	690866	155	0.953928	0.0166288	1	2	telon53089||hypothetical protein	5	1	1														82000000
psyne081787	Putative ORF	-	678312	678380	22	0	0	0	0	0	0	1	0																			1600000
psyne081815	Putative ORF	-	669759	671057	432	0.876238	0.0208104	1	0	0	6	4	3									13000000	1400000								9400000
psyne082041	Putative ORF	-	644388	645497	369	0.879606	0.0423986	1	6	lcl|BA000022.2_cds_BAA18840.1_1636	8	72	11		5600000		1100000			21000000						59000000	110000000	15000000	120000000	170000000	1300000000	1600000000	280000000	1000000000	710000000
psyne082075	Putative ORF	-	639516	640613	365	0.97276	0.0139803	1	6	lcl|BA000022.2_cds_BAA18784.1_1603	6	7	6	5500000					19000000	11000000	1100000											20000000			6700000
psyne082102	Putative ORF	-	633789	634880	363	0.902437	0.0263991	1	0	0	7	44	14	15000000									50000000			110000000	38000000	52000000	910000000	88000000	2100000000	230000000	76000000	520000000	55000000
psyne082111	Putative ORF	-	631896	632093	65	0.684851	0.0896474	1	1	nosto222950||asl2329	3	2	1													8600000									14000000
psyne082113	Putative ORF	-	630555	631604	349	0.983733	0.0110541	1	6	lcl|BA000022.2_cds_BAA18522.1_1011	10	61	17			36000000	54000000	230000000		11000000	7900000	130000000	120000000			53000000	180000000	380000000	500000000	5900000		250000000	260000000	330000000	56000000
psyne082133	Putative ORF	-	626349	627425	358	0.995219	0.00445584	1	0	0	6	46	14	62000000	96000000		4200000				11000000					980000000	310000000	470000000	600000000	30000000	320000000		72000000	220000000	500000000
psyne082269	Putative ORF	-	600942	603323	793	0.933251	0.0117862	1	6	lcl|BA000022.2_cds_BAA10560.1_1356	14	279	59	490000000	290000000	180000000	630000000	1100000000	66000000	240000000	1200000000	890000000	960000000			130000000	99000000	36000000	140000000	97000000	56000000	3000000000	3000000000	350000000	420000000		6500000
psyne082271	Putative ORF	-	599910	600833	307	0.946175	0.0326295	1	6	lcl|BA000022.2_cds_BAA10566.1_1362	10	38	15	2200000	230000000	77000000	23000000	110000000	59000000	23000000	130000000	530000000	45000000			31000000	14000000	15000000					30000000		16000000
psyne082412	Putative ORF	-	581052	581603	183	0.626926	0.0870346	1	1	nosto125029||alr2927	6	4	2		4500000											410000000	16000000							300000000
psyne082546	Putative ORF	-	563448	565955	835	0.947925	0.0197646	1	0	0	9	12	3							8300000		36000000	27000000
psyne082561	Putative ORF	-	559461	561170	569	0.955935	0.0225855	1	1	nosto083002||urease alpha subunit	9	114	18	490000000	55000000		1400000000	230000000	9600000	550000000	330000000	67000000	28000000			400000000	180000000	410000000	3000000000	410000000	1500000000	550000000	520000000	1100000000	2200000000
psyne082629	Putative ORF	-	549129	549710	193	0.854191	0.034274	1	1	nosto009276||ferripyochelin binding protein	6	6	4							4700000						35000000		190000000				5900000	35000000
psyne082637	Putative ORF	-	547425	547874	149	0.964132	0.0233134	1	1	nosto231859||all1355	2	3	1		9300000											32000000
psyne082656	Putative ORF	-	543468	544871	467	0.983358	0.00782991	1	1	mtube79604||glutamate decarboxylase	12	68	19	17000000	20000000	4200000		110000000	9300000		45000000					350000000	210000000	250000000	390000000	460000000	210000000	250000000	53000000	480000000	230000000
psyne082779	Putative ORF	-	523821	524114	97	0.7	0.102583	1	1	nosto001128||ribonuclease h	2	6	4									13000000					8100000	35000000			46000000	13000000
psyne083089	Putative ORF	-	475110	475445	111	0.768479	0.105253	1	0	0	3	3	2																4500000
psyne083090	Putative ORF	-	474789	475007	72	0.829509	0.0386767	1	0	0	0	1	1																					11000000
psyne083156	Putative ORF	-	462147	462557	136	0.940206	0.0197532	1	1	banth196393||marr family transcriptional regulator	6	5	3															7600000	7700000		48000000	6200000		12000000
psyne083158	Putative ORF	-	460956	461960	334	0.938786	0.035154	1	1	telon09558||c-type cytochrome synthesis protein	4	3	1	13000000	14000000											5400000
psyne083257	Putative ORF	-	443913	444944	343	0.929659	0.0294624	1	1	nosto061563||thiamin-phosphate pyrophosphorylase	13	53	15		680000000	65000000	16000000	2700000	20000000	18000000	270000000	47000000				520000000	150000000	62000000	350000000	220000000	55000000	130000000	100000000	160000000
psyne083275	Putative ORF	-	440610	441986	458	0.977095	0.0137377	1	6	lcl|BA000022.2_cds_BAA10100.1_1119	2	2	2															270000000	11000000
psyne083296	Putative ORF	-	436500	436631	43	0.000452381	0.000585153	0	0	0	1	1	1										16000000
psyne083350	Putative ORF	-	428619	429614	331	0.889182	0.0333548	1	1	bjapo163291||esterase	7	10	5					12000000					8900000				12000000		46000000	27000000				21000000	66000000
psyne083385	Putative ORF	-	422772	423509	245	0.966997	0.0135378	1	6	lcl|BA000022.2_cds_BAA10652.1_1407	7	26	10	42000000	46000000	70000000	130000000	15000000	430000000	42000000		14000000				19000000	4000000	24000000		110000000	46000000	19000000		5300000	91000000
psyne083436	Putative ORF	-	416754	417362	202	0.532445	0.0783479	1	0	0	2	1	1																						510000
psyne083562	Putative ORF	-	396057	396941	294	0.918552	0.0263181	1	1	pirel098768||undecaprenyl-phosphate 4-deoxy-4-formamido-l-arabinose transferase	8	4	3					57000000		7200000							6600000				13000000
psyne083563	Putative ORF	-	393996	396017	673	0.922563	0.0239531	1	2	telon15991||hypothetical protein	20	241	64	1100000000	2000000000	1700000000	760000000	230000000	300000000	120000000	310000000	170000000	1400000000			38000000	66000000	44000000	47000000	16000000			21000000	24000000	75000000
psyne083576	Putative ORF	-	391899	393104	401	0.919664	0.0107208	1	1	nosto159895||succinyl-coa synthetase beta chain	8	35	12	53000000	1400000	21000000		51000000	88000000	45000000	24000000	140000000	42000000			88000000		220000000	190000000		210000000	110000000	340000000	24000000	250000000
psyne083588	Putative ORF	-	389175	390353	392	0.943918	0.0142381	1	1	nosto218879||all2776	3	6	4								9000000	7600000								22000000	130000000	42000000
psyne084091	Putative ORF	-	317127	317849	240	0.991226	0.0057724	1	1	nosto275702||heme oxygenase	6	52	11		5900000	25000000	1200000000	410000000		43000000	2800000000	370000000	640000000			140000000	150000000	66000000	79000000		130000000	450000000	270000000	140000000	7300000
psyne084093	Putative ORF	-	315882	316904	340	0.963551	0.007567	1	1	nosto189878||coproporphyrinogen iii oxidase	6	183	22	25000000			350000000	88000000			63000000		23000000			990000000	1300000000	3800000000	2500000000	1500000000	940000000	3000000000	410000000	1600000000	80000000		13000000
psyne084227	Putative ORF	-	298083	298580	165	0.85312	0.052049	1	6	lcl|BA000022.2_cds_BAA17969.1_721	6	9	5							3500000								23000000		40000000	12000000	7400000	2800000	18000000
psyne084303	Putative ORF	-	285144	285938	264	0.792894	0.056625	1	6	lcl|BA000022.2_cds_BAA17895.1_688	1	19	3																		94000000
psyne084324	Putative ORF	-	282510	282821	103	0.681051	0.083596	1	2	ccres42741||hypothetical protein	3	3	3																77000000	43000000			12000000
psyne084424	Putative ORF	-	264516	265316	266	0.973843	0.0139565	1	6	lcl|BA000022.2_cds_BAA18551.1_1032	6	18	9	17000000	38000000											120000000	22000000	61000000	38000000				89000000	14000000	430000000
psyne084472	Putative ORF	-	253125	255629	834	0.890191	0.0251173	1	6	lcl|BA000022.2_cds_BAA17056.1_255	18	18	9	23000000	15000000	9300000	11000000	46000000			79000000	180000000	89000000
psyne084521	Putative ORF	-	245502	247019	505	0.964984	0.00682836	1	1	nosto036081||4-alpha-glucanotransferase	10	29	11													36000000		120000000	450000000	810000000	59000000	340000000	240000000	1300000000	110000000
psyne084643	Putative ORF	-	225831	225983	50	0	0	0	0	0	4	1	1				5900000
psyne084698	Putative ORF	-	218742	219077	111	0.847189	0.0398119	1	6	lcl|BA000022.2_cds_BAA17446.1_454	2	117	7													100000000		5900000000	520000000	31000000	810000000	160000000	300000000	1800000000	1500000000
psyne084703	Putative ORF	-	216264	218327	687	0.877624	0.0425858	1	1	telon82814||carbon dioxide concentrating mechanism protein	14	281	39	480000000	120000000	280000000	470000000	140000000	48000000	61000000	3200000000	940000000	510000000			770000000	1400000000	1400000000	1800000000	640000000	42000000	890000000	710000000	1000000000	2700000000
psyne084868	Putative ORF	-	190815	192014	399	0.825282	0.0401264	1	2	telon66959||hypothetical protein	5	6	3													83000000	18000000							38000000	140000000
psyne084898	Putative ORF	-	185772	186554	260	0.970991	0.00922914	1	6	lcl|BA000022.2_cds_BAA16717.1_73	6	10	5			6300000	4100000				47000000	160000000	31000000										43000000		19000000
psyne084901	Putative ORF	-	184968	185636	222	0.988382	0.00682554	1	1	nosto103734||alr0655	3	6	3																				41000000	19000000
psyne084950	Putative ORF	-	176256	176501	81	0.861644	0.053858	1	1	pmari44825||atp synthase subunit c	0	3	1		170000000	4000000
psyne084956	Putative ORF	-	175143	175682	179	0.947152	0.0155218	1	1	telon32003||atp synthase f0f1 subunit b	5	108	31	260000000	3600000000	750000000	100000000	78000000	240000000	430000000	290000000	680000000	280000000			81000000	110000000	2200000000	28000000			56000000	11000000
psyne084982	Putative ORF	-	171939	172883	314	0.986794	0.00908108	1	1	nosto292917||atp synthase subunit gamma	3	72	14	79000000		4300000		15000000		33000000	320000000	2300000000	82000000			390000000	75000000	490000000	88000000	7400000		43000000	2000000000	950000000	130000000
psyne085022	Putative ORF	-	161088	161642	184	0.994926	0.00459587	1	6	lcl|BA000022.2_cds_BAA17379.1_417	3	15	3													82000000			190000000	12000000		13000000			350000000
psyne085033	Putative ORF	-	158757	159737	326	0.961587	0.0200442	1	2	rxyla23662||/inference=coordinates: similar to aa sequence:refseq:wp_013555446.1	3	27	11			67000000					140000000	9000000				13000000	200000000	240000000	91000000	25000000	29000000	670000000	67000000		33000000
psyne085056	Putative ORF	-	152154	153050	298	0.989868	0.00821349	1	6	lcl|BA000022.2_cds_BAA10147.1_1140	7	29	11	88000000			450000000	140000000	7000000			7800000	28000000			180000000	7800000	550000000	120000000	52000000	30000000	73000000	830000000	450000000	230000000
psyne085059	Putative ORF	-	149889	150470	193	0.918093	0.0354965	1	1	nosto156706||all4289	3	34	8	8700000000	1700000000	390000000	120000000	180000000	70000000	47000000		250000000	210000000			32000000									100000000
psyne085084	Putative ORF	-	145164	145541	125	0.823876	0.0342264	1	2	gsulf053177||hypothetical protein	1	26	5			13000000				12000000	4600000		210000000				33000000			370000000	510000000	460000000	480000000	1000000000	580000000
psyne085212	Putative ORF	-	124452	126443	663	0.991167	0.00758361	1	6	lcl|BA000022.2_cds_BAA10222.1_1179	17	25	15	61000000	39000000	100000000	38000000	490000000		41000000	58000000	43000000	20000000
psyne085365	Putative ORF	-	102930	105110	726	0.721306	0.0555215	1	0	0	15	12	9		20000000											12000000	56000000		22000000		46000000			28000000	25000000
psyne085375	Putative ORF	-	100794	101795	333	0.951372	0.0187533	1	6	lcl|BA000022.2_cds_BAA17450.1_458	11	100	20	5400000		61000000	37000000									1500000000	1700000000	1500000000	790000000	1400000000	100000000	110000000	63000000	47000000	2400000000
psyne085435	Putative ORF	-	88818	90536	572	0.971472	0.0161458	1	1	nosto031557||alr3376	10	78	21				5000000	45000000					16000000			210000000	230000000	94000000	730000000	430000000	77000000	40000000	250000000	70000000	370000000
psyne085437	Putative ORF	-	88017	88661	214	0.9006	0.0164845	1	1	nosto054110||phycocyanobilin lyase beta subunit	5	11	4				28000000	17000000	63000000								21000000	14000000	130000000	83000000				17000000
psyne085475	Putative ORF	-	81696	82268	190	0.91699	0.0604026	1	6	lcl|BA000022.2_cds_BAA17413.1_445	3	12	5					34000000											95000000	100000000	230000000	21000000	8200000		63000000
psyne085522	Putative ORF	-	70944	74042	1032	0.910536	0.027814	1	1	nosto009385||alr1037	27	29	12	18000000	140000000	45000000	220000000	980000000	230000000	89000000	170000000					8900000	19000000					13000000
psyne085532	Putative ORF	-	68400	69065	221	0.952524	0.0463574	1	1	nosto078357||alr3138	4	3	2															18000000						36000000
psyne085614	Putative ORF	-	56556	57224	222	0.943809	0.0302698	1	6	lcl|BA000022.2_cds_BAA16815.1_120	5	41	6	23000000		1500000000			110000000							60000000	8000000	2100000000	260000000	650000000	1400000000		79000000	14000000	150000000
psyne085638	Putative ORF	-	49893	50231	112	0.919764	0.0463394	1	1	nosto286045||photosystem ii protein w	4	147	9	3100000000	190000000	85000000		53000000	520000000	38000000	220000000	1500000000	6100000000			70000000	34000000			610000000	1000000000	300000000	99000000	2500000000	9200000000
psyne085639	Putative ORF	-	48663	49868	401	0.917355	0.0347064	1	1	nosto173739||all2413	7	14	5	31000000	420000000	37000000				11000000	27000000					21000000							8200000
psyne085640	Putative ORF	-	48405	48635	76	0.504303	0.0678956	1	6	lcl|BA000022.2_cds_BAA17065.1_261	1	2	1																					31000000	33000000
psyne085645	Putative ORF	-	47007	48017	336	0.643204	0.0899586	1	0	0	4	1	1							320000000
psyne085657	Putative ORF	-	44772	44897	41	0	0	0	0	0	3	1	1
psyne085816	Putative ORF	-	23139	24104	321	0.727161	0.0607628	1	1	nosto117880||alr2187	13	2	1																						56000000
psyne085911	Putative ORF	-	3192	4268	358	0.98612	0.0128857	1	1	nosto079808||alr3300	14	139	19	180000000	810000000	2400000000	1200000000	230000000	61000000	400000000	1300000000	300000000	29000000			53000000	30000000	50000000		38000000	160000000	15000000	15000000	33000000	49000000
psyne085916	Putative ORF	-	2172	2873	233	0.937937	0.026009	1	1	nosto179003||all1826	4	15	7				390000000	23000000	37000000							55000000	81000000	400000000	64000000	41000000				62000000
psyne086007	Putative ORF	-	3555674	3556075	133	0.98999	0.00705885	1	0	0	4	4	3				73000000	170000000																	6600000
psyne086039	Putative ORF	-	3549956	3551020	354	0.935284	0.0130092	1	1	nosto165734||recombination protein	15	319	27	750000000	4000000000	1400000000	1500000000	520000000	22000000	12000000	1100000000	770000000	2300000000	2900000		77000000	690000000	480000000	930000000	110000000	69000000	290000000	710000000	290000000	330000000
psyne086066	Putative ORF	-	3545120	3546532	470	0.938513	0.033519	1	1	gsulf082736||gtpase	10	19	9	3900000	52000000											44000000	180000000	7700000	19000000		52000000	67000000		9500000	7700000
psyne086097	Putative ORF	-	3540326	3541264	312	0.983174	0.00796461	1	1	bjapo050393||dtdp-glucose-4,6 dehydratase	9	193	23	8800000	16000000	23000000	13000000	38000000	160000000	120000000	100000000	140000000	31000000			680000000	470000000	140000000	1100000000	1700000000	3700000000	3900000000	680000000	250000000	1500000000		100000000
psyne086204	Putative ORF	-	3521783	3522367	194	0.982352	0.0108927	1	1	nosto028961||alr3101	2	3	1								15000000											130000000
psyne086235	Putative ORF	-	3514232	3516208	658	0.980188	0.0136091	1	1	pmari50175||hsp90 family molecular chaperone	12	137	35	1200000000	330000000	48000000	16000000	19000000	24000000	56000000	29000000	87000000	330000000			1300000000	43000000	240000000	290000000	380000000	500000000	40000000	730000000	640000000	2800000000
psyne086415	Putative ORF	-	3485837	3486643	268	0.702634	0.0842482	1	0	0	3	7	5			57000000	23000000	62000000	15000000										7100000
psyne086480	Putative ORF	-	3479219	3479683	154	0.64607	0.0628071	1	1	plpne073779||acetyltransferase, gnat family, elaa-like protein	6	15	6													300000000		47000000		16000000	28000000		73000000	20000000	13000000
psyne086512	Putative ORF	-	3473513	3474199	228	0.985281	0.00836519	1	3	0	5	3	3													1800000		3600000		14000000
psyne086578	Putative ORF	-	3463667	3465289	540	0.965076	0.0168312	1	1	nosto212014||exopolyphosphatase	13	50	22	27000000	28000000		40000000		7700000	7900000	150000000	32000000	19000000			130000000	25000000	92000000	150000000	78000000	39000000	280000000	32000000	90000000	14000000
psyne086678	Putative ORF	-	3448208	3449110	300	0.688174	0.0879691	1	0	0	11	2	2													4500000								27000000
psyne086737	Putative ORF	-	3436529	3441844	1771	0.713671	0.0710554	1	6	lcl|BA000022.2_cds_BAA10088.1_1110	30	104	41	81000000	200000000	41000000	270000000	360000000	340000000	38000000	14000000	180000000				200000000	270000000	310000000	190000000	340000000	310000000	92000000	430000000	210000000	170000000
psyne086773	Putative ORF	-	3429461	3431209	582	0.820462	0.040799	1	1	nosto157977||all4125	8	1	1		91000000
psyne086810	Putative ORF	-	3424667	3425524	285	0.915493	0.0103447	1	1	nosto059669||cytosine-specific dna methyltransferase	11	4	3														15000000		8400000	16000000
psyne086811	Putative ORF	-	3424394	3424648	84	0.69	0.0927111	1	1	nosto022453||asr2427	1	3	2					11000000	23000000
psyne086874	Putative ORF	-	3413078	3414868	596	0.859935	0.0261164	1	1	nosto022660||alr2450	15	137	23	200000000	140000000	490000000	250000000	150000000	160000000	25000000	230000000	38000000	200000000			250000000	730000000	270000000	340000000	620000000	350000000	830000000	370000000	390000000	480000000
psyne086955	Putative ORF	-	3401456	3402901	481	0.973637	0.0100889	1	6	lcl|BA000022.2_cds_BAA17733.1_601	7	16	8	34000000	160000000	53000000		64000000	10000000	38000000	17000000						280000000	31000000			10000000
psyne087054	Putative ORF	-	3383390	3383533	47	0.00147222	0.00180363	0	0	0	0	1	1			10000000
psyne087172	Putative ORF	-	3363266	3365797	843	0.928284	0.0203742	1	6	lcl|BA000022.2_cds_BAA16901.1_159	11	48	15		100000000	110000000				31000000	19000000	110000000	13000000			10000000	240000000		97000000	150000000	170000000	290000000	80000000	70000000	160000000
psyne087346	Putative ORF	-	3339500	3340969	489	0.97616	0.00556322	1	1	nosto111417||alr1521	6	10	4						10000000										16000000	110000000			27000000
psyne087463	Putative ORF	-	3320075	3321736	553	0.979182	0.0106713	1	6	lcl|BA000022.2_cds_BAA17519.1_495	11	43	14		8300000	55000000					42000000	21000000				36000000	98000000	41000000	78000000	60000000		330000000	220000000	36000000	37000000
psyne087474	Putative ORF	-	3317363	3317593	76	0.72	0.0486636	1	1	nosto061227||asr1309	1	6	2				51000000				23000000					230000000		170000000	29000000
psyne087507	Putative ORF	-	3309530	3311431	633	0.932436	0.0170749	1	6	lcl|BA000022.2_cds_BAA10651.1_1406	11	30	13	220000000	28000000	71000000	80000000	140000000	28000000	15000000	46000000	120000000	25000000
psyne087510	Putative ORF	-	3305654	3308773	1039	0.96196	0.0187853	1	1	nosto089325||alr4398	25	29	13					8400000	13000000	34000000	65000000	92000000	20000000					50000000	41000000	28000000		32000000	45000000	40000000
psyne087576	Putative ORF	-	3295580	3296443	287	0.913123	0.0167567	1	1	nosto155173||inositol monophosphate family protein	4	13	3		55000000											520000000	37000000			89000000
psyne087609	Putative ORF	-	3289256	3290785	509	0.93906	0.0122131	1	1	nosto246858||two-component sensor histidine kinase	16	18	10	18000000						310000000	21000000							10000000	21000000	65000000	130000000	140000000
psyne087752	Putative ORF	-	3269078	3270196	372	0.876919	0.0202648	1	1	nosto001802||nadh dehydrogenase subunit 1	5	9	5	3500000					21000000	9200000	44000000	1000000	49000000						28000000	85000000
psyne087761	Putative ORF	-	3267695	3268291	198	0.912261	0.0234213	1	1	nosto099817||nadh dehydrogenase subunit 6	1	11	4		19000000	450000000	31000000	11000000
psyne087860	Putative ORF	-	3246401	3247843	480	0.965387	0.0106174	1	1	nosto083073||trigger factor	10	348	47	460000000	1000000000	660000000	520000000	260000000	38000000	49000000	170000000	900000000	230000000			1400000000	3600000000	1700000000	2500000000	360000000	2200000000	810000000	990000000	2400000000	4600000000
psyne087865	Putative ORF	-	3244079	3245416	445	0.994487	0.00270732	1	1	telon17521||atp-dependent protease atp-binding subunit clpx	9	47	17	35000000	24000000	47000000	190000000	650000000	370000000	180000000	94000000	15000000				94000000	31000000	110000000	74000000	42000000	38000000	44000000	3100000		10000000
psyne087902	Putative ORF	-	3237125	3238258	377	0.975556	0.0170588	1	6	lcl|BA000022.2_cds_BAA10566.1_1362	7	110	26	95000000	1100000000	750000000	1100000000	120000000	51000000	85000000	420000000	1700000000	110000000			170000000	200000000	390000000	380000000	330000000	14000000	210000000	840000000	47000000	4100000
psyne087919	Putative ORF	-	3233816	3235237	473	0.962568	0.0148197	1	6	lcl|BA000022.2_cds_BAA10188.1_1159	11	88	20	190000000	330000000	11000000	17000000			110000000	11000000					950000000	490000000	560000000	130000000		520000000	530000000	25000000	270000000	950000000
psyne087920	Putative ORF	-	3233177	3233809	210	0.935643	0.0213872	1	1	telon58056||atp phosphoribosyltransferase	5	27	6		61000000		30000000									32000000	12000000	290000000	47000000	14000000				77000000	99000000
psyne087956	Putative ORF	-	3226340	3227266	308	0.92957	0.0356541	1	6	lcl|BA000022.2_cds_BAA18252.1_867	9	41	7	22000000		170000000	34000000									44000000	1300000000	560000000	870000000	110000000	60000000			510000000	1300000000
psyne087963	Putative ORF	-	3222476	3224023	515	0.980092	0.0049025	1	1	nosto131356||asparaginyl-trna synthetase	15	60	22				100000000	210000000	8600000		15000000	2500000				150000000	330000000	110000000	29000000	550000000	170000000	9000000	130000000	510000000	77000000
psyne087980	Putative ORF	-	3219158	3220024	288	0.897879	0.0305457	1	1	nosto179584||all1756	7	42	10		44000000	19000000	190000000	370000000	23000000			8300000					25000000	160000000	210000000	61000000	40000000	45000000	89000000
psyne088082	Putative ORF	-	3205694	3207199	501	0.94981	0.00787415	1	6	lcl|BA000022.2_cds_BAA16587.1_5	11	49	14			53000000		170000000	15000000	23000000						68000000	540000000	1300000000	2000000000	620000000	1400000000	230000000	120000000		1700000000
psyne088083	Putative ORF	-	3204740	3205651	303	0.941173	0.0217738	1	1	nosto216965||all2996	9	10	4	65000000	18000000			25000000		9300000	310000000	29000000	22000000
psyne088167	Putative ORF	-	3188105	3188251	48	0.6	0.017366	1	3	0	2	1	1			53000000
psyne088222	Putative ORF	-	3180380	3181570	396	0.747664	0.0593344	1	0	0	8	57	18	20000000	14000000		44000000			17000000	65000000	380000000	120000000			100000000	2000000000	280000000	480000000	31000000	1200000000	340000000	880000000	1600000000	810000000
psyne088235	Putative ORF	-	3176543	3178066	507	0.939621	0.0326902	1	6	lcl|BA000022.2_cds_BAA10037.1_1087	4	11	4					130000000	71000000		220000000	85000000
psyne088323	Putative ORF	-	3159350	3160651	433	0.971509	0.0105158	1	1	rsola15300||methylglyoxal synthase	8	11	7	11000000					49000000							23000000		11000000		70000000			43000000	48000000	31000000
psyne088358	Putative ORF	-	3153452	3154660	402	0.988278	0.00832687	1	6	lcl|BA000022.2_cds_BAA17396.1_434	13	56	12		340000000	4100000000	320000000	160000000	21000000	9300000	3200000	100000000	42000000			12000000	470000000	34000000	100000000	74000000		54000000	31000000	130000000	27000000
psyne088409	Putative ORF	-	3143696	3144181	161	0.859358	0.0746462	1	0	0	5	14	4	46000000							180000000	9600000	77000000			17000000						150000000	9100000		130000000
psyne088430	Putative ORF	-	3138917	3139855	312	0.95811	0.019462	1	0	0	12	57	15	180000000	31000000	27000000	9100000	33000000	20000000	95000000	87000000	4700000	33000000			30000000	140000000	180000000		260000000	300000000	270000000	20000000		430000000
psyne088434	Putative ORF	-	3135185	3135997	270	0.958994	0.0185384	1	1	nosto096195||molybdate-binding periplasmic protein	3	1	1									3300000
psyne088451	Putative ORF	-	3128387	3131986	1199	0.981774	0.0127881	1	1	nosto123860||pyruvate-flavodoxin dehydrogenase; nitrogen fixation protein	24	89	37	18000000		79000000	9600000		23000000			110000000	16000000			64000000	250000000	150000000	260000000	270000000	88000000	70000000	450000000	130000000	350000000
psyne088454	Putative ORF	-	3127364	3127846	160	0.890782	0.050227	1	6	lcl|BA000022.2_cds_BAA17744.1_606	1	1	1																			7500000
psyne088455	Putative ORF	-	3126311	3127342	343	0.975513	0.0105045	1	1	nosto066804||alr1912	7	10	5		2100000								44000000			33000000						69000000		59000000	170000000
psyne088456	Putative ORF	-	3125045	3126280	411	0.907062	0.0210431	1	1	nosto115441||6-phosphofructokinase	12	7	5														130000000			6100000	17000000			110000000	42000000
psyne088475	Putative ORF	-	3121193	3121753	186	0.623503	0.0703541	1	1	nosto169958||all2804	1	2	1	14000000
psyne088516	Putative ORF	-	3115973	3116359	128	0.939309	0.03483	1	6	lcl|BA000022.2_cds_BAA10096.1_1115	4	16	4		4500000			69000000	220000000	45000000						2200000		56000000		380000000	79000000
psyne088646	Putative ORF	-	3098729	3101566	945	0.923379	0.0242752	1	6	lcl|BA000022.2_cds_BAA18138.1_820	22	58	16	180000000	450000000	180000000	140000000	260000000	1600000	290000000	80000000	23000000	670000000					15000000	29000000						29000000
psyne088771	Putative ORF	-	3082151	3083668	505	0.674534	0.0868681	1	6	lcl|BA000022.2_cds_BAA18552.1_1033	10	10	4	26000000	65000000	56000000				25000000			1700000				7100000
psyne088793	Putative ORF	-	3075896	3078550	884	0.947661	0.0243747	1	6	lcl|BA000022.2_cds_BAA10511.1_1328	23	9	7		18000000	42000000			42000000			26000000	54000000
psyne088799	Putative ORF	-	3075110	3075577	155	0.739501	0.0766944	1	2	bjapo155360||hypothetical protein	6	40	12	8000000	4700000			21000000								340000000	210000000	330000000	300000000	110000000	7400000	32000000			59000000
psyne088827	Putative ORF	-	3071459	3071941	160	0.779975	0.0614599	1	0	0	3	15	2																		27000000	42000000		520000000	630000000
psyne088975	Putative ORF	-	3048902	3050266	454	0.908433	0.033831	1	6	lcl|BA000022.2_cds_BAA10359.1_1245	9	1	1	7800000
psyne089110	Putative ORF	-	3029483	3030655	390	0.986548	0.00559319	1	0	0	9	6	4		36000000								34000000			9700000				5500000					45000000
psyne089159	Putative ORF	-	3022532	3024271	579	0.953545	0.0147019	1	1	nosto035481||alr3799	12	16	7				20000000			80000000	12000000					7900000		13000000		19000000	66000000	25000000	20000000
psyne089161	Putative ORF	-	3021893	3022408	171	0.908379	0.0264104	1	1	nosto050265||alr0113	2	18	7	500000000	58000000				4000000	9900000		4700000	31000000									35000000	21000000	32000000	480000000
psyne089274	Putative ORF	-	3007631	3008431	266	0.993165	0.00758567	1	6	lcl|BA000022.2_cds_BAA10297.1_1212	12	51	13	1400000000	77000000				280000000	96000000						150000000	190000000	170000000	120000000	31000000	58000000			77000000	670000000
psyne089275	Putative ORF	-	3007280	3007573	97	0.78	0.049505	1	1	nosto032158||septum site-determining protein	4	23	6					33000000		120000000	37000000	20000000						97000000	100000000	110000000	190000000	53000000	79000000	27000000	6800000
psyne089279	Putative ORF	-	3004454	3006640	728	0.939002	0.0243835	1	1	nosto082434||polyphosphate kinase	21	149	37	58000000	37000000	11000000	99000000	92000000	36000000							320000000	1200000000	2100000000	880000000	430000000	490000000	230000000	21000000	650000000	1200000000		8500000
psyne089390	Putative ORF	-	2990525	2991907	460	0.934596	0.0197321	1	0	0	11	2	1																2900000	7800000
psyne089450	Putative ORF	-	2981009	2982229	406	0.932483	0.018137	1	6	lcl|BA000022.2_cds_BAA18770.1_1594	6	14	8		16000000			2200000			3600000						80000000	140000000	140000000			46000000	8200000	110000000	210000000
psyne089479	Putative ORF	-	2975741	2977012	423	0.97574	0.0170501	1	1	nosto088897||alr4359	11	118	22	97000000	830000000	110000000	20000000	39000000	30000000	180000000	960000000	280000000	380000000			120000000	72000000	140000000	170000000	2400000000	84000000	1300000000	660000000	910000000	400000000
psyne089538	Putative ORF	-	2962706	2963227	173	0.884906	0.02056	1	1	nosto136109||alr4170	1	4	2			30000000						62000000	51000000
psyne089688	Putative ORF	-	2943770	2944201	143	0.791383	0.0590594	1	0	0	3	5	2							13000000						570000000					370000000	59000000
psyne089703	Putative ORF	-	2940566	2941666	366	0.974322	0.0178469	1	1	nosto016600||s-adenosylmethionine:trna ribosyltransferase-isomerase	9	17	7		290000000	120000000	540000000				50000000						13000000	48000000		12000000	85000000	5800000	170000000	130000000
psyne089762	Putative ORF	-	2929703	2930755	350	0.957059	0.0191127	1	0	0	7	1	1			11000000
psyne089901	Putative ORF	-	2909975	2910895	306	0.867291	0.0253186	1	0	0	6	3	3													2700000				62000000
psyne089907	Putative ORF	-	2908175	2909383	402	0.968863	0.0159527	1	6	lcl|BA000022.2_cds_BAA17181.1_330	7	35	10		96000000	68000000	7000000	140000000	33000000	28000000	41000000	9300000				120000000	130000000		100000000	49000000	4200000	66000000	2300000
psyne090008	Putative ORF	-	2891201	2893012	603	0.967603	0.0122271	1	1	nosto100890||threonyl-trna synthetase	16	93	27			240000000	78000000	81000000		22000000	9700000	5400000	23000000			56000000	210000000	990000000	1200000000	610000000	220000000	490000000	540000000	1600000000	34000000
psyne090139	Putative ORF	-	2870696	2871418	240	0.956868	0.0135694	1	1	nosto221570||all2491	2	4	2	24000000						7000000						15000000									31000000
psyne090192	Putative ORF	-	2862005	2862394	129	0.942464	0.0374962	1	1	nosto176814||all2080	0	168	17	48000000	870000000	150000000	170000000	18000000	19000000	41000000	130000000	110000000	10000000			3300000000	3800000000	190000000	1100000000	1500000000	1100000000	4000000000	2600000000	73000000	69000000		190000000
psyne090300	Putative ORF	-	2844809	2845072	87	0.78397	0.0569087	1	0	0	0	2	1		72000000								56000000
psyne090351	Putative ORF	-	2837795	2838961	388	0.917764	0.0221189	1	6	lcl|BA000022.2_cds_BAA10024.1_1081	7	7	4		75000000				51000000	58000000	7800000		25000000
psyne090445	Putative ORF	-	2822579	2823535	318	0.824683	0.0767961	1	1	nosto181204||lcl|ba000019.2_cds_bab77965.1_1596	5	4	2			20000000	28000000											14000000
psyne090450	Putative ORF	-	2819894	2821855	653	0.974592	0.00809961	1	1	nosto253744||acetyl-coenzyme a synthetase	15	210	36	260000000	780000000	200000000	270000000	110000000	450000000	750000000	480000000	820000000	600000000			430000000	800000000	740000000	760000000	530000000	1700000000	670000000	1700000000	1300000000	340000000
psyne090471	Putative ORF	-	2816066	2816320	84	0.637942	0.121595	1	2	telon27038||hypothetical protein	1	7	1						9600000000	2200000000	87000000
psyne090483	Putative ORF	-	2813654	2814655	333	0.970735	0.0195025	1	1	telon38784||dna polymerase iii subunit delta	8	7	5			120000000	36000000									22000000	74000000	11000000			13000000
psyne090512	Putative ORF	-	2809055	2809804	249	0.859337	0.0287524	1	1	nosto125105||alr2940	2	5	2						5000000	4400000									9000000		58000000
psyne090532	Putative ORF	-	2805608	2806114	168	0.659088	0.0743753	1	0	0	2	4	2	14000000						63000000	25000000		20000000
psyne090545	Putative ORF	-	2804228	2804584	118	0.91407	0.0290084	1	1	nosto086418||ferredoxin--thioredoxin reductase catalytic chain	4	7	3														34000000	21000000		72000000	11000000	20000000
psyne090587	Putative ORF	-	2795426	2796436	336	0.935283	0.0126839	1	1	nosto137265||malate dehydrogenase	6	37	9	25000000	43000000	31000000						48000000	160000000			130000000						15000000	110000000	53000000	740000000
psyne090597	Putative ORF	-	2794289	2794471	60	0.00271905	0.00429856	0	0	0	2	1	1																99000000
psyne090817	Putative ORF	-	2762114	2762953	279	0.966809	0.0243532	1	6	lcl|BA000022.2_cds_BAA18176.1_835	8	8	3						18000000		7300000										89000000	53000000
psyne090818	Putative ORF	-	2760689	2762029	446	0.982402	0.00819533	1	6	lcl|BA000022.2_cds_BAA17806.1_637	6	64	18		250000000	24000000		36000000			15000000					1500000000	2900000000	490000000	370000000	120000000	1700000000	670000000	23000000	220000000	1000000000		10000000
psyne090826	Putative ORF	-	2755703	2759662	1319	0.617269	0.0914784	1	0	0	30	7	4	15000000	7800000	21000000	58000000					2400000				6700000
psyne090950	Putative ORF	-	2739149	2740735	528	0.964127	0.0143701	1	6	lcl|BA000022.2_cds_BAA17388.1_426	12	148	29	630000000	1900000000	3800000000	2100000000	1500000000	150000000	340000000	65000000	470000000	1700000000			440000000	46000000	300000000	510000000	58000000	330000000	120000000	63000000	310000000	41000000
psyne091079	Putative ORF	-	2720729	2722234	501	0.814004	0.0374328	1	0	0	9	48	13	12000000	67000000	55000000	120000000		190000000	78000000	19000000	64000000	34000000			16000000	130000000	340000000		150000000	70000000	74000000	120000000	150000000	100000000
psyne091100	Putative ORF	-	2717177	2717713	178	0.92998	0.0239607	1	1	nosto116867||uracil phosphoribosyltransferase	9	9	5				48000000	210000000			39000000					22000000		160000000	430000000	31000000		73000000			9300000
psyne091184	Putative ORF	-	2705678	2705983	101	0.909947	0.0402504	1	0	0	1	2	1														4800000
psyne091187	Putative ORF	-	2701931	2705536	1201	0.94195	0.0197503	1	6	lcl|BA000022.2_cds_BAA10207.1_1171	37	65	29	8600000	41000000	82000000	400000000	100000000			390000000		50000000			40000000	100000000	48000000	15000000	14000000	28000000	71000000	190000000	76000000	71000000
psyne091190	Putative ORF	-	2700944	2701735	263	0.9556	0.0193412	1	6	lcl|BA000022.2_cds_BAA16701.1_64	8	1	1													7700000
psyne091283	Putative ORF	-	2684198	2684824	208	0.896554	0.0346577	1	0	0	2	7	2	7900000									34000000				24000000	19000000						180000000
psyne091344	Putative ORF	-	2671895	2673970	691	0.93533	0.0349776	1	1	nosto228277||all1731	11	50	12	220000000	200000000	25000000	120000000	24000000	5000000				9300000			60000000	99000000	27000000	26000000	11000000		12000000		12000000
psyne091366	Putative ORF	-	2667542	2668972	476	0.878883	0.0200114	1	1	nosto041913||alr4531	12	29	9	160000000	310000000	300000000	490000000			120000000						46000000		160000000			170000000		99000000	13000000	50000000
psyne091541	Putative ORF	-	2642135	2643145	336	0.972513	0.00588848	1	1	nosto107759||periplasmic phosphate-binding protein of abc transporter	7	39	13			140000000	1400000000	130000000	30000000	14000000	33000000	5500000				9000000	380000000	470000000	150000000	130000000	28000000	310000000	480000000	1100000000
psyne091544	Putative ORF	-	2639627	2640607	326	0.937437	0.0185721	1	6	lcl|BA000022.2_cds_BAA18654.1_1528	5	8	1					14000000	57000000		760000
psyne091557	Putative ORF	-	2637743	2638570	275	0.985594	0.00558181	1	6	lcl|BA000022.2_cds_BAA17840.1_653	8	55	16	750000000	580000000	42000000	4300000	7700000		40000000	100000000	58000000	540000000			72000000	260000000		520000000	39000000					27000000
psyne091559	Putative ORF	-	2636828	2637628	266	0.990503	0.00632111	1	6	lcl|BA000022.2_cds_BAA17840.1_653	9	58	14	240000000	91000000	67000000	150000000	73000000	280000000	220000000	85000000	1900000000	1100000000				100000000	160000000	26000000	71000000	140000000	14000000	110000000	230000000
psyne091576	Putative ORF	-	2632124	2633509	461	0.951677	0.0356522	1	6	lcl|BA000022.2_cds_BAA16991.1_222	6	9	4	760000000	1100000000							98000000	28000000			55000000							13000000
psyne091598	Putative ORF	-	2629271	2630266	331	0.993006	0.00567964	1	1	nosto200348||phenylalanyl-trna synthetase alpha chain	8	59	18	4000000	24000000		37000000	67000000				13000000	81000000			140000000	340000000	110000000	120000000	1900000000	130000000	380000000	130000000	450000000	150000000
psyne091646	Putative ORF	-	2619614	2619775	53	0.00198413	0.00279473	0	0	0	1	1	1
psyne091763	Putative ORF	-	2600012	2600491	159	0.979998	0.0144319	1	1	pging47848||cytidine/deoxycytidylate deaminase family protein	4	83	10	14000000									78000000			140000000	160000000	560000000	480000000	490000000	880000000	1400000000	280000000	1300000000	4400000000
psyne091818	Putative ORF	-	2586572	2588650	692	0.973602	0.0175984	1	1	nosto071843||dnak-type molecular chaperone	14	229	39	140000000	530000000	25000000	110000000	140000000	38000000	42000000	750000000	130000000	55000000			760000000	91000000	730000000	1300000000	2000000000	3200000000	1800000000	1100000000	950000000	930000000
psyne091826	Putative ORF	-	2584826	2584972	48	0.00195	0.00173494	0	0	0	4	4	1					5700000	93000000	25000000	3400000
psyne091851	Putative ORF	-	2580710	2581897	395	0.908831	0.0388164	1	1	nosto173178||all2477	6	45	4			3100000		140000000	57000000	12000000	2000000
psyne091918	Putative ORF	-	2569772	2573491	1239	0.946182	0.0191846	1	1	nosto273560||all2129	33	53	16	30000000	290000000	86000000	7900000	120000000	40000000	18000000			18000000			68000000	85000000		72000000	31000000				53000000	21000000
psyne091934	Putative ORF	-	2567237	2568100	287	0.986186	0.0108057	1	6	lcl|BA000022.2_cds_BAA10301.1_1214	8	16	4	4000000		120000000	16000000										5900000	180000000	11000000	11000000					38000000
psyne091936	Putative ORF	-	2566142	2567143	333	0.902651	0.0231894	1	1	nosto221074||all2549	7	14	5					60000000	31000000	51000000	16000000	170000000								2500000	28000000		47000000
psyne091977	Putative ORF	-	2560112	2561305	397	0.986259	0.00748423	1	1	nosto001797||citrate synthase	10	55	17	35000000	340000000	190000000	33000000			36000000	130000000	35000000				730000000	310000000	160000000	270000000		230000000	78000000	230000000	320000000	640000000		10000000
psyne092029	Putative ORF	-	2552177	2552962	261	0.665022	0.0877213	1	0	0	3	7	7					30000000											29000000		16000000		6900000	52000000
psyne092030	Putative ORF	-	2551682	2552167	161	0.620829	0.0731424	1	0	0	5	6	4		7300000			43000000			15000000								17000000	55000000
psyne092048	Putative ORF	-	2548133	2549341	402	0.942469	0.0261658	1	1	telon34361||peptidyl-prolyl cis-trans isomerase	10	118	19	370000000	27000000	1300000000	120000000	41000000	19000000	1500000000	1000000000	1000000000	780000000			43000000	540000000	970000000	280000000	560000000	1500000000	580000000	810000000	460000000	220000000
psyne092070	Putative ORF	-	2544374	2545042	222	0.928657	0.0260752	1	1	nosto202658||all4581	5	12	4		9900000	29000000			94000000	33000000	1400000000	130000000					49000000				2800000	86000000	41000000
psyne092157	Putative ORF	-	2530037	2530282	81	0.00697316	0.0116544	0	3	0	5	1	0								85000000
psyne092275	Putative ORF	-	2510273	2511295	340	0.9872	0.0088894	1	1	nosto097147||alr5284	9	44	15		34000000	64000000	13000000		48000000	640000000	390000000	5400000	27000000			52000000	75000000	31000000		180000000	22000000	550000000	120000000		340000000
psyne092312	Putative ORF	-	2505665	2505775	36	0.000285714	0.000571429	0	0	0	1	2	1						17000000	9000000
psyne092362	Putative ORF	-	2494205	2495395	396	0.973907	0.00701242	1	6	lcl|BA000022.2_cds_BAA10796.1_1472	15	43	13		5700000		12000000				8200000					97000000	63000000	150000000	43000000	100000000	720000000	410000000	63000000	13000000	68000000
psyne092365	Putative ORF	-	2493578	2494153	191	0.949839	0.0216556	1	1	nosto062327||alr1444	3	8	4													41000000	8800000	17000000						96000000	48000000
psyne092398	Putative ORF	-	2488961	2489143	60	0.202514	0.0667983	1	3	0	1	1	1								1900000
psyne092427	Putative ORF	-	2484890	2485183	97	0.74	0.116204	1	6	lcl|BA000022.2_cds_BAA18550.1_1031	1	15	4		3400000	38000000	430000000	28000000	160000000		570000000	320000000	5200000			9500000		4100000000	2200000000	60000000		1300000000
psyne092506	Putative ORF	-	2471954	2473255	433	0.968187	0.00902962	1	1	nosto127813||glutamate-1-semialdehyde 2,1-aminomutase	9	97	13			3200000				21000000	16000000	9500000				62000000	190000000	250000000		27000000	2000000000	1900000000	2400000000	5500000000	650000000
psyne092515	Putative ORF	-	2469245	2470429	394	0.984593	0.0117452	1	1	nosto088847||deoxyxylulose 5-phosphate reductoisomerase	8	49	15					93000000		11000000			32000000			16000000	160000000	580000000	330000000	68000000	380000000	710000000	130000000	730000000	86000000
psyne092518	Putative ORF	-	2466407	2468872	821	0.954433	0.0112383	1	1	nosto077217||lcl|ba000019.2_cds_bab73662.1_1960	21	750	54	630000000	1900000000	2200000000	1000000000	2400000000	1800000000	1500000000	2200000000	4200000000	1800000000			360000000	1100000000	200000000	410000000	290000000	770000000	1400000000	2300000000	380000000	1200000000
psyne092692	Putative ORF	-	2440295	2440933	212	0.970554	0.0129204	1	6	lcl|BA000022.2_cds_BAA18615.1_1069	5	15	7	11000000	200000000	70000000	42000000				14000000	27000000	190000000			32000000	18000000		44000000					17000000	3500000
psyne092702	Putative ORF	-	2437922	2438830	302	0.930064	0.0311525	1	2	telon41051||hypothetical protein	6	54	9				53000000	650000000	130000000	18000000	4300000					1200000000	35000000	18000000	910000000	840000000	820000000	72000000			690000000
psyne092703	Putative ORF	-	2437235	2437897	220	0.969152	0.0207345	1	1	nosto209415||ribonuclease d	8	62	12		320000000	510000000	58000000	28000000	35000000		33000000	96000000	180000000			1000000000	1600000000	200000000	420000000	60000000	57000000		110000000	3400000000	360000000
psyne092710	Putative ORF	-	2434808	2436304	498	0.918731	0.0293709	1	0	0	12	17	8				7800000		29000000	59000000						86000000	6000000	13000000	16000000	110000000	120000000
psyne092711	Putative ORF	-	2432459	2434807	782	0.859712	0.0344648	1	1	banth180065||hydrogenase maturation protein hypf	15	1	1					7300000
psyne092751	Putative ORF	-	2426297	2427919	540	0.944977	0.0194603	1	6	lcl|BA000022.2_cds_BAA17911.1_695	11	12	7	130000000	43000000					15000000	19000000		580000000											29000000	12000000
psyne092778	Putative ORF	-	2421536	2422687	383	0.945829	0.0182334	1	6	lcl|BA000022.2_cds_BAA17733.1_601	10	6	5				80000000	7200000	120000000							17000000					11000000	15000000
psyne092790	Putative ORF	-	2419385	2419894	169	0.867131	0.045788	1	1	nosto001470||alr0181	2	2	1									17000000
psyne092803	Putative ORF	-	2416091	2416783	230	0.852138	0.0203063	1	6	lcl|BA000022.2_cds_BAA17379.1_417	7	37	9	45000000			21000000									630000000	190000000	59000000	24000000		400000000	32000000	99000000	72000000	790000000
psyne092805	Putative ORF	-	2415410	2416018	202	0.676834	0.0874437	1	0	0	2	10	2														540000000	430000000	37000000
psyne092839	Putative ORF	-	2409194	2409544	116	0.57285	0.0886228	1	0	0	1	3	1				22000000												33000000
psyne092842	Putative ORF	-	2407565	2408734	389	0.954364	0.0179398	1	6	lcl|BA000022.2_cds_BAA10302.1_1215	11	22	9	120000000	570000000	15000000							44000000			83000000	22000000		33000000	12000000		25000000		91000000	240000000
psyne092884	Putative ORF	-	2399210	2400616	468	0.905435	0.0334518	1	1	xcamp03008||major facilitator transporter	4	16	6		29000000	570000000	51000000					47000000	12000000			15000000	58000000							4800000
psyne093051	Putative ORF	-	2372249	2373229	326	0.971854	0.0164685	1	1	nosto271039||acetyl-coa carboxylase beta subunit	10	36	12			35000000			13000000	26000000	490000000	190000000	28000000			48000000	71000000	69000000		71000000	35000000	63000000	190000000	88000000	84000000
psyne093053	Putative ORF	-	2370818	2372110	430	0.981625	0.00966198	1	1	nosto251778||two-component sensor histidine kinase	14	3	3		9400000																				6200000
psyne093244	Putative ORF	-	2337062	2338450	462	0.942481	0.0332518	1	1	nosto070538||alr2298	12	12	7				57000000	14000000	78000000		180000000	39000000	5700000					6400000							12000000
psyne093299	Putative ORF	-	2330147	2330359	70	0.62	0.106123	1	1	nosto158811||asl4034	1	14	2			19000000		32000000	280000000	26000000	93000000							120000000		24000000			33000000
psyne093452	Putative ORF	-	2310533	2310991	152	0.724091	0.0537425	1	0	0	1	12	3													3200000000	200000000	65000000	39000000	22000000			730000000	41000000	1100000000
psyne093463	Putative ORF	-	2308517	2309371	284	0.695156	0.0910883	1	1	bpert21445||extracellular solute-binding protein	8	1	1													11000000
psyne093483	Putative ORF	-	2305907	2306419	170	0.797268	0.0392807	1	1	nosto170373||all2756	6	8	4					25000000	23000000	24000000										88000000	69000000	85000000			88000000
psyne093600	Putative ORF	-	2287334	2287579	81	0.31	0.0335085	1	1	pmari43662||photosystem i iron-sulfur center subunit vii psac	6	369	13	13000000000	20000000000	17000000000	18000000000	16000000000	9200000000	9600000000	14000000000	1500000000	5700000000			330000000	220000000	190000000	2000000000	360000000	26000000	310000000	670000000		140000000
psyne093640	Putative ORF	-	2281874	2281975	33	0.00153016	0.00254146	0	0	0	2	1	1
psyne093740	Putative ORF	-	2266850	2267344	164	0.768111	0.0557272	1	1	nosto137200||alr4308	3	4	3													12000000				310000000				18000000
psyne093961	Putative ORF	-	2233037	2233897	286	0.919804	0.0346322	1	1	nosto244783||exodeoxyribonuclease iii	3	39	12	85000000				6700000					20000000			39000000	120000000	160000000	220000000	36000000	25000000	71000000		140000000	240000000
psyne094079	Putative ORF	-	2215724	2215804	26	0.85	0.0196656	0	0	0	3	8	2								770000										22000000	130000000		44000000	76000000
psyne094106	Putative ORF	-	2210006	2210194	62	0.6	0.0256611	0	0	0	1	11	3		4400000											40000000	47000000	92000000				25000000
psyne094108	Putative ORF	-	2209703	2209954	83	0.67	0.0375888	1	1	nosto202215||all4632	3	3	2			4900000			8200000											99000000
psyne094161	Putative ORF	-	2201147	2202550	467	0.95835	0.0157553	1	1	nosto146337||alr5293	17	59	24	86000000	95000000	260000000	220000000	22000000	120000000	120000000	64000000	5100000	18000000			14000000	32000000	33000000	2700000		7200000	27000000	10000000	33000000	53000000
psyne094580	Putative ORF	-	2131616	2132113	165	0.964698	0.0175776	1	1	nosto241915||cytochrome c550	4	157	10	68000000	1700000000	190000000	86000000	690000000	6100000000	6900000000	450000000	19000000	110000000			5700000000	630000000	5400000000	1500000000	8200000000	110000000	220000000	140000000	82000000	960000000		13000000
psyne094605	Putative ORF	-	2126243	2127589	448	0.986324	0.00751784	1	1	nosto048037||alr5216	7	24	9	170000000			19000000	21000000		26000000	13000000	13000000	310000000						8700000				21000000		250000000
psyne094634	Putative ORF	-	2121641	2123347	568	0.970806	0.0103938	1	6	lcl|BA000022.2_cds_BAA18784.1_1603	5	3	3			7400000			5400000			32000000
psyne094647	Putative ORF	-	2119301	2120059	252	0.935591	0.0305948	1	0	0	6	1	1																43000000
psyne094660	Putative ORF	-	2117309	2118214	301	0.982871	0.0136879	1	0	0	5	1	1																					9500000
psyne094676	Putative ORF	-	2111141	2115877	1578	0.952704	0.0203912	1	6	lcl|BA000022.2_cds_BAA18739.1_1577	31	7	4	3500000		100000000	34000000	21000000	6200000												9000000
psyne094677	Putative ORF	-	2110697	2111104	135	0.894456	0.0292872	1	1	nosto269640||all2547	3	2	2															37000000
psyne094679	Putative ORF	-	2110166	2110597	143	0.901368	0.0383596	1	1	nosto269642||all2546	2	7	4	350000000	64000000			120000000	72000000			2800000								33000000
psyne094680	Putative ORF	-	2107664	2110159	831	0.981898	0.0145343	1	1	nosto205674||primosomal protein n'	22	2	2													4800000						2000000
psyne094695	Putative ORF	-	2104943	2105773	276	0.92685	0.0370795	1	1	nosto276868||transcription termination factor	8	34	9	8800000			53000000	16000000	95000000	29000000	120000000	71000000	130000000				7500000	120000000	120000000	120000000	57000000	210000000		95000000	29000000
psyne094697	Putative ORF	-	2104439	2104912	157	0.831501	0.0141758	1	1	nosto079794||alr3297	3	4	2															100000000			600000000	360000000		47000000
psyne094739	Putative ORF	-	2096618	2097574	318	0.967697	0.0185632	1	6	lcl|BA000022.2_cds_BAA10562.1_1358	3	12	3	2400000000	110000000	1200000000	210000000						2700000000					8900000
psyne094749	Putative ORF	-	2094899	2095186	95	0.0548285	0.0228875	1	0	0	3	1	1
psyne094852	Putative ORF	-	2078366	2080120	584	0.909602	0.0453941	1	1	nosto045636||dna repair protein	13	5	4					37000000	3800000				110000000												29000000
psyne094977	Putative ORF	-	2061101	2062621	506	0.918805	0.0137108	1	2	ccres25122||hypothetical protein	12	30	11	60000000	110000000		600000000	130000000	160000000	65000000			2200000000			97000000	9100000		100000000	88000000	45000000			190000000
psyne095033	Putative ORF	-	2053319	2054479	386	0.974199	0.006817	1	0	0	8	76	22	620000000	260000000	67000000	1600000000	260000000	280000000	15000000	490000000	560000000	92000000			200000000	100000000	120000000		66000000		190000000	150000000	330000000	180000000
psyne095065	Putative ORF	-	2048144	2048374	76	0.66	0.085314	1	1	nosto140224||asr4648	2	48	6			95000000	7800000	240000000	33000000								20000000	100000000	210000000	360000000	460000000	16000000	670000000
psyne095076	Putative ORF	-	2045078	2046364	428	0.940808	0.0117302	1	6	lcl|BA000022.2_cds_BAA18564.1_1036	15	132	24	250000000	30000000	85000000	400000000	87000000	260000000	170000000	120000000	56000000	390000000			240000000	3900000	160000000	160000000	45000000	350000000	110000000	180000000	320000000	140000000
psyne095077	Putative ORF	-	2043938	2045074	378	0.935961	0.0358682	1	6	lcl|BA000022.2_cds_BAA18336.1_904	9	3	1						53000000	69000000
psyne095215	Putative ORF	-	2020349	2021035	228	0.846788	0.0393119	1	0	0	3	2	2														17000000		11000000
psyne095324	Putative ORF	-	2002241	2002894	217	0.981239	0.00856748	1	6	lcl|BA000022.2_cds_BAA18239.1_859	4	1	1																				25000000
psyne095346	Putative ORF	-	1994147	1997251	1034	0.949656	0.0245894	1	1	telon76952||phosphoenolpyruvate carboxylase	25	150	33	730000000	770000000	140000000	2800000000	130000000	66000000	50000000	950000000	170000000	34000000			420000000	99000000	600000000	250000000	110000000	200000000	530000000	200000000	210000000	150000000
psyne095377	Putative ORF	-	1988834	1991266	810	0.924546	0.0264388	1	1	nosto094293||phenylalanyl-trna synthetase	21	185	36	27000000	500000000	250000000	34000000	49000000	320000000	280000000	64000000	950000000	150000000			750000000	1400000000	75000000	1100000000	2000000000	2600000000	210000000	360000000	450000000	110000000		7200000
psyne095428	Putative ORF	-	1980365	1981471	368	0.99429	0.00281802	1	6	lcl|BA000022.2_cds_BAA17270.1_380	10	50	11	64000000	32000000	61000000	68000000	36000000	10000000		8000000	26000000	250000000			27000000	26000000		26000000	40000000	17000000			250000000	27000000
psyne095430	Putative ORF	-	1979144	1980193	349	0.946074	0.0117507	1	1	nosto250976||all4591	6	10	5		370000000	43000000	10000000					11000000				51000000			65000000				80000000	83000000
psyne095563	Putative ORF	-	1965485	1965949	154	0.556334	0.0769046	1	0	0	8	5	4													8500000		9900000	16000000		6000000
psyne095743	Putative ORF	-	1940549	1942087	512	0.943991	0.0426125	1	1	sente010145||n-acetylneuraminate transporter, sodium-glucose/galactose cotransporter	4	11	4			110000000	93000000	6400000				32000000	40000000					15000000
psyne095744	Putative ORF	-	1939865	1940536	223	0.904351	0.0365793	1	0	0	3	28	5		23000000	82000000	10000000									480000000	200000000	18000000	150000000	19000000	47000000	93000000			130000000
psyne095910	Putative ORF	-	1915274	1916473	399	0.981176	0.00686679	1	1	telon10433||elongation factor tu	10	2331	60	15000000000	24000000000	25000000000	3800000000	4500000000	9200000000	13000000000	11000000000	6800000000	30000000000			3300000000	25000000000	19000000000	5100000000	16000000000	11000000000	15000000000	18000000000	28000000000	13000000000		150000000
psyne095911	Putative ORF	-	1914818	1915135	105	0.876706	0.0718314	1	1	nosto156335||30s ribosomal protein s10	6	89	18	64000000			32000000	5600000	7900000		4500000	180000000	8500000			38000000	180000000		2200000000	1300000000	160000000	240000000	4900000000	370000000	2200000000		22000000
psyne095931	Putative ORF	-	1911896	1912786	296	0.941789	0.0306709	1	1	nosto031919||glutamine-binding protein of glutamine abc transporter	6	2	2																	7100000
psyne095994	Putative ORF	-	1902437	1903996	519	0.928261	0.0168882	1	1	nosto012790||glutamyl-trna (gln) amidotransferase subunit b	16	137	23	24000000	130000000	680000000		130000000	39000000			110000000	26000000			88000000	1800000000	16000000	840000000	920000000	180000000	36000000	2000000000	3200000000	920000000
psyne096018	Putative ORF	-	1896869	1897561	230	0.976225	0.0107905	1	1	nosto184240||pyridoxamine 5-phosphate oxidase	3	14	4	35000000	15000000		27000000									39000000	22000000	140000000	25000000						280000000
psyne096068	Putative ORF	-	1892213	1892500	95	0.177308	0.0844969	1	0	0	2	2	1															28000000	20000000
psyne096070	Putative ORF	-	1890461	1892119	552	0.980067	0.0067331	1	1	telon83744||ctp synthetase	14	112	20	23000000	94000000	32000000	3400000	5700000	73000000	11000000		62000000	410000000			1100000000	1100000000	140000000		170000000	860000000	650000000	65000000	1300000000	510000000
psyne096076	Putative ORF	-	1888778	1889740	320	0.895289	0.0411671	1	6	lcl|BA000022.2_cds_BAA17756.1_612	10	26	7		120000000	76000000	57000000	29000000			140000000	33000000				19000000	46000000	79000000	10000000			35000000	15000000
psyne096308	Putative ORF	-	1861859	1862209	116	0.530871	0.0706092	1	0	0	1	2	1																			74000000	5500000
psyne096390	Putative ORF	-	1846949	1848241	430	0.949059	0.00941621	1	6	lcl|BA000022.2_cds_BAA10369.1_1250	10	5	3	190000												16000000							10000000		15000000
psyne096413	Putative ORF	-	1843610	1844437	275	0.898474	0.024928	1	1	nosto051955||alr0296	4	6	5			45000000	24000000		470000000	52000000
psyne096448	Putative ORF	-	1835747	1836649	300	0.764867	0.0860343	1	0	0	5	13	4						74000000	42000000						29000000	99000000	15000000			190000000				76000000
psyne096467	Putative ORF	-	1833176	1833589	137	0.979282	0.00858292	1	0	0	5	6	3		610000000			200000000	24000000				190000000											7500000
psyne096537	Putative ORF	-	1821824	1822060	78	0.73	0.0331508	1	1	nosto042374||asr4588	3	7	4			28000000						54000000	34000000								32000000	140000000	17000000
psyne096586	Putative ORF	-	1814231	1815310	359	0.958123	0.0223424	1	6	lcl|BA000022.2_cds_BAA17786.1_628	4	8	2		25000000		13000000				29000000	52000000											14000000
psyne096657	Putative ORF	-	1804403	1805179	258	0.964343	0.0165085	1	1	nosto078272||heme oxygenase	9	2	1															7100000
psyne096705	Putative ORF	-	1795778	1797466	562	0.958289	0.0131368	1	1	nosto008718||two-component response regulator	16	2	1								51000000	130000000
psyne096707	Putative ORF	-	1795121	1795564	147	0.90818	0.029391	1	1	nosto029933||alr3214	6	23	8	3200000		54000000	25000000	29000000			93000000	39000000	5000000					24000000					39000000	28000000
psyne096721	Putative ORF	-	1792784	1793608	274	0.931971	0.032328	1	6	lcl|BA000022.2_cds_BAA18176.1_835	7	1	1																	8500000
psyne096777	Putative ORF	-	1783442	1783672	76	0.68	0.116088	1	1	nosto061198||asr1307	3	4	4			3400000			26000000								28000000								4700000
psyne096858	Putative ORF	-	1768748	1770541	597	0.9512	0.0126024	1	1	nosto212160||gtp cyclohydrolase ii / 3,4-dihydroxy-2-butanone 4-phosphate synthase	19	33	13	44000000		200000000		48000000	31000000		4400000	1100000	82000000				220000000	75000000	43000000	72000000		26000000	64000000	120000000	150000000
psyne096893	Putative ORF	-	1762454	1762879	141	0.77965	0.090902	1	0	0	3	8	6		10000000						10000000						21000000		66000000	28000000			29000000	61000000
psyne097006	Putative ORF	-	1747520	1748893	457	0.859119	0.0272395	1	2	telon87564||hypothetical protein	16	2	2													7400000									45000000
psyne097068	Putative ORF	-	1737338	1738117	259	0.907135	0.0357857	1	1	nosto124732||alr2890	8	13	8				7100000		3800000		6100000	48000000				56000000		46000000	7700000	56000000			74000000	50000000
psyne097156	Putative ORF	-	1724597	1725184	195	0.939617	0.0143326	1	1	telon83421||deoxycytidine triphosphate deaminase	6	37	10													380000000	1100000000	39000000	24000000	47000000	370000000	190000000	510000000	99000000	380000000
psyne097175	Putative ORF	-	1720640	1721125	161	0.867252	0.0479655	1	1	nosto136364||alr4216	4	8	1						690000000	1600000000	81000000									28000000
psyne097177	Putative ORF	-	1719644	1720576	310	0.914527	0.0201144	1	1	pputi020371||divalent metal cation transporter fief	3	3	2						42000000
psyne097178	Putative ORF	-	1719356	1719640	94	0.63	0.0704911	1	0	0	3	14	4	20000000	24000000	12000000			1300000000	530000000	50000000	270000000	510000000											9900000
psyne097190	Putative ORF	-	1716932	1718293	453	0.956375	0.0146141	1	1	nosto105985||alr0904	7	19	6	23000000	1500000	110000000	120000000	7300000	22000000	130000000	24000000		300000000					7000000
psyne097200	Putative ORF	-	1712564	1713313	249	0.936209	0.0236827	1	1	telon59588||ribulose-phosphate 3-epimerase	5	70	11								5500000					60000000	410000000	63000000	120000000	190000000	330000000	650000000	1900000000	340000000	330000000		9000000
psyne097316	Putative ORF	-	1694717	1695583	288	0.769452	0.0586062	1	0	0	13	9	3	110000000					8300000	62000000	36000000														33000000
psyne097370	Putative ORF	-	1687556	1688119	187	0.91513	0.018968	1	1	nosto194700||photosystem i subunit iii precursor	3	159	12	1500000000	810000000	8700000000	1800000000	890000000	1300000000	2800000000	580000000	67000000	2200000000			39000000	310000000	190000000	27000000	460000000	510000000	210000000		9000000	21000000
psyne097395	Putative ORF	-	1682870	1683541	223	0.964117	0.0263463	1	6	lcl|BA000022.2_cds_BAA10687.1_1429	5	52	10				14000000	530000000	65000000	5900000						220000000	31000000	170000000	1100000000	270000000		220000000	44000000	24000000	440000000
psyne097438	Putative ORF	-	1676366	1677991	541	0.98207	0.00829168	1	1	nosto055923||hydrogenase subunit	14	72	20		200000000						42000000	34000000	68000000			560000000	850000000	370000000	78000000	100000000	260000000	170000000	590000000	320000000	840000000
psyne097444	Putative ORF	-	1674944	1675660	238	0.980258	0.00993486	1	1	nosto055997||hydrogenase chain u	7	35	11			16000000		17000000	29000000	7400000						19000000	200000000	130000000	43000000	160000000	42000000	140000000	350000000		60000000
psyne097445	Putative ORF	-	1674350	1674898	182	0.930021	0.016782	1	1	nosto056002||hydrogenase small subunit	3	16	5				9700000	4600000									41000000	170000000	490000000	74000000				28000000	33000000
psyne097446	Putative ORF	-	1674044	1674328	94	0.850841	0.0269729	1	0	0	1	1	1																		16000000
psyne097447	Putative ORF	-	1673585	1674034	149	0.721329	0.0864455	1	0	0	4	2	2															25000000	7800000
psyne097504	Putative ORF	-	1664798	1666777	659	0.905167	0.0302799	1	6	lcl|BA000022.2_cds_BAA17733.1_601	16	8	3	14000000	2600000			190000000	16000000							19000000			46000000	130000000				48000000
psyne097533	Putative ORF	-	1660739	1661668	309	0.976866	0.0101067	1	2	telon25239||hypothetical protein	11	23	8															120000000	650000000	230000000	29000000	81000000	40000000	32000000
psyne097648	Putative ORF	-	1641278	1642207	309	0.804236	0.0759833	1	6	lcl|BA000022.2_cds_BAA16915.1_173	10	2	2		9800000		33000000
psyne097855	Putative ORF	-	1618127	1619722	531	0.962709	0.0099586	1	1	nosto001884||leucine aminopeptidase	16	101	23													2000000000	260000000	420000000	520000000	1100000000	620000000	590000000	230000000	62000000	730000000
psyne097940	Putative ORF	-	1602482	1603405	307	0.941412	0.0227293	1	6	lcl|BA000022.2_cds_BAA18530.1_1015	10	10	9													24000000	43000000			52000000	16000000	51000000	27000000
psyne097962	Putative ORF	-	1598972	1599562	196	0.975572	0.0113189	1	1	nosto264125||all3076	9	70	15	1200000000	100000000	8100000	240000000	620000000	31000000	100000000	410000000	78000000	110000000					38000000	160000000	50000000	150000000	180000000	38000000		270000000
psyne098006	Putative ORF	-	1590134	1590382	82	0.76	0.0167667	1	1	nosto125060||asr2932	4	14	3					6300000										32000000	310000000	360000000	21000000		690000000
psyne098008	Putative ORF	-	1589384	1590061	225	0.960629	0.0217163	1	6	lcl|BA000022.2_cds_BAA18796.1_1610	7	32	10				240000000	23000000								18000000	83000000	320000000	76000000	6700000	94000000		30000000		160000000
psyne098009	Putative ORF	-	1587899	1589374	491	0.993071	0.00460181	1	1	nosto040674||alr4393	21	25	13		31000000	95000000	71000000	19000000	53000000	36000000			17000000				2000000	16000000							15000000
psyne098045	Putative ORF	-	1583249	1584499	416	0.938756	0.0119126	1	6	lcl|BA000022.2_cds_BAA17385.1_423	7	53	17	39000000	3800000	1900000000	200000000	36000000	69000000	15000000	110000000	42000000	60000000			38000000	16000000	320000000	14000000	98000000	130000000	210000000		30000000	210000000
psyne098084	Putative ORF	-	1578725	1579243	172	0.963913	0.0158757	1	1	nosto139655||adenine phosphoribosyltransferase	5	54	8	150000000			180000000	430000000	28000000	100000000	260000000					110000000	83000000	250000000	410000000	30000000	280000000	350000000	170000000	47000000	560000000
[truncated: 81,029 more rows]
