# Supplementary material for: Unraveling the hidden universe of small proteins in bacterial genomes
Source: Mol Syst Biol. 2019 Feb 22;15(2):e8290. doi: 10.15252/msb.20188290 (PMC6385055; doi:10.15252/msb.20188290)
Supplement: Supplementary file 17 — Dataset EV16 [file MSB-15-e8290-s017.xlsx]

## Sheet: Legend
Dataset EV16. Databases for 16. This dataset include genomic information based on a unique identifier (A), the identifier associated if annotated in NCBI (B), ‘Putative Protein’ otherwise, its strand (C), the start and stop position (D and E, following the same rules as in Table S3) and the length of the putative translated sequence in amino acids (F). The following columns (G to I) include the r…

## Sheet: DatasetEV16_Hpylori
RF_ID	NCBI annotation	strand	start	stop	length	RF_Scores	RF_SD	Classification	Classification	Type (0 – no hit; 1- ann & func hit; 2- ann hit; 3 – hit; 4 – fragment; 5 – Repeated ; 6 – ann in reference	Predicted HRUTPs by PeptideSieve	#PSM	# Unique Peptides	Areas: F42: Sample	Areas: F43: Sample	Areas: F44: Sample	Areas: F45: Sample	Areas: F46: Sample	Areas: F47: Sample	Areas: F48: Sample	Areas: F49: Sample	Areas: F50: Sample	Areas: F51: Sample	Areas: F52: Sample	Areas: F53: Sample	Areas: F54: Sample	Areas: F55: Sample	Areas: F56: Sample	Areas: F57: Sample	Areas: F58: Sample	Areas: F59: Sample	Areas: F60: Sample	Areas: F61: Sample	Areas: F62: Sample	Areas: F63: Sample	Areas: F64: Sample	Areas: F65: Sample	Areas: F66: Sample	Areas: F67: Sample	Areas: F68: Sample	Areas: F69: Sample	Areas: F71: Sample	Areas: F72: Sample	Areas: F73: Sample	Areas: F74: Sample	Areas: F75: Sample	Areas: F76: Sample	Areas: F77: Sample	Areas: F78: Sample
hpylo00099	HP2018_RS00085	+	12910	13737	275	0.967507	0.0200387	1	6	HP2018_RS00085	3	170	10	9000000			7800000	12000000	33000000	49000000	330000000	130000000	18000000					13000000	20000000	22000000	13000000	5600000	10000000					5400000	7600000	13000000	170000000	5200000			2800000		4500000	2000000	3600000
hpylo00124	HP2018_RS00110	+	18544	19509	321	0.916095	0.022267	1	6	HP2018_RS00110	8	169	23	12000000	1300000			10000000	7200000		34000000	880000000	24000000	8900000	8300000	4500000	11000000	7400000	10000000	8200000	9500000	5800000	2500000				1800000	740000	2800000	1600000	9800000	8000000				5000000	1600000	1500000	2400000
hpylo00218	HP2018_RS00150	+	28870	29397	175	0.877066	0.0226679	1	6	HP2018_RS00150	3	26	4		75000000	76000000	4100000	1200000			9300000										9700000	9100000	41000000		160000	25000000
hpylo00226	Putative ORF	+	30046	30120	24	0.00430238	0.00860476	0	0	0	1	1	1																															450000
hpylo00285	HP2018_RS00180	+	34804	35157	117	0.936503	0.0421458	1	6	HP2018_RS00180	3	15	5	21000000								16000000												15000000
hpylo00296	Putative ORF	+	36571	36636	21	0.000333333	0.000666667	0	0	0	2	1	1
hpylo00332	HP2018_RS00230	+	43168	44100	310	0.990698	0.00746503	1	6	HP2018_RS00230	6	127	16	18000000		1500000	17000000	6000000	6700000	12000000	71000000	1300000000	11000000	5700000	11000000		7400000	4100000	18000000	23000000	10000000	6500000	9100000			200000	8400000			2900000	28000000	12000000	4400000			2800000	1800000	690000	1400000
hpylo00539	Putative ORF	+	67249	69021	590	0.948838	0.0127944	1	6	lcl|NC_017381.1_cds_WP_080005649.1_349	11	8	2				6500000					12000000		45000000						8600000		34000000		2200000
hpylo00651	HP2018_RS00425	+	81355	83112	585	0.981166	0.00882275	1	6	HP2018_RS00425	11	9	7																24000000																			4000000
hpylo00666	Putative ORF	+	84490	84669	59	0.0209423	0.0183537	0	3	0	2	1	1			1700000
hpylo00719	HP2018_RS00495	+	95212	96057	281	0.936139	0.0436653	1	6	HP2018_RS00495	6	10	3							43000000	4200000																			5500000
hpylo00733	HP2018_RS00515	+	97651	98595	314	0.971015	0.03244	1	6	HP2018_RS00515	10	72	16	21000000		990000	11000000	16000000			92000000	820000000	40000000	23000000		12000000	4900000		13000000	10000000								840000			38000000	3000000
hpylo00744	Putative ORF	+	99598	99714	38	0	0	0	3	0	2	1	1				6400000
hpylo00759	HP2018_RS00535	+	103159	104265	368	0.956262	0.0255347	1	6	HP2018_RS00535	10	40	12			1500000		2300000					180000000							11000000	7400000	6600000	3000000			260000	1200000					28000000							220000
hpylo00803	Putative ORF	+	110533	110649	38	0.0105095	0.00851711	0	3	0	1	1	1																												2600000
hpylo00892	Putative ORF	+	122482	122583	33	0	0	0	3	0	0	1	1																		8400000
hpylo00904	HP2018_RS00620	+	123724	124650	308	0.975245	0.014371	1	6	HP2018_RS00620	6	19	9								20000000	41000000																			10000000
hpylo00963	HP2018_RS00655	+	130816	131166	116	0.913051	0.0540672	1	6	HP2018_RS00655	2	41	4	460000000	6300000	9500000	17000000	1500000								7200000	11000000					1200000	15000000	100000000		18000000		3100000
hpylo00967	HP2018_RS00660	+	131365	132225	286	0.719476	0.0677692	1	6	HP2018_RS00660	2	209	10	21000000		3100000	4300000	8800000	430000000	1500000000	290000000	100000000	63000000	62000000	21000000	51000000	31000000	11000000	23000000	25000000	12000000	14000000	16000000			1300000		2900000	43000000	310000000	31000000	3600000	4700000	1800000	1800000	4300000		1800000
hpylo00972	HP2018_RS00665	+	132601	133050	149	0.944129	0.0217548	1	6	HP2018_RS00665	2	50	5	93000000	26000000	9900000			10000000		21000000	9900000												46000000	2200000	6400000					3100000
hpylo01016	HP2018_RS00685	+	137740	139089	449	0.967455	0.0184824	1	6	HP2018_RS00685	11	228	19		4200000	4500000	6600000	7200000	9400000	7000000	14000000	10000000	3900000	30000000	180000000	570000000	36000000	34000000	22000000	50000000	44000000	37000000	25000000							1000000	1000000	2400000	3300000	92000000	32000000	3800000	1700000	1300000
hpylo01145	HP2018_RS00760	+	152839	153432	197	0.905235	0.0472271	1	6	HP2018_RS00760	5	3	1		29000000																				9600000
hpylo01195	HP2018_RS00795	+	158977	159579	200	0.986311	0.0107654	1	6	HP2018_RS00795	8	1	1																	120000000
hpylo01197	Putative ORF	+	161077	161172	31	0.0027	0.00226115	0	3	0	0	1	0				9600000
hpylo01302	HP2018_RS00885	+	174964	175863	299	0.972236	0.010038	1	6	HP2018_RS00885	9	323	35	46000000	15000000	22000000	42000000	46000000	43000000	11000000	2700000000	400000000		33000000	23000000	23000000	32000000	21000000	34000000	23000000	20000000	13000000		2900000		7400000	39000000	3000000	20000000	1500000	510000000	4500000	2300000	2700000		6300000		5100000
hpylo01347	glyA	+	183517	184767	416	0.987223	0.0134469	1	6	glyA	9	164	16		4500000	9900000	11000000	26000000	11000000	4200000	14000000	59000000	14000000	1200000000	150000000	20000000	12000000		12000000	21000000	17000000	13000000	5800000			670000	3600000	5000000	2500000			5900000	400000000	12000000			790000
hpylo01423	HP2018_RS00990	+	195874	196887	337	0.987262	0.00754751	1	6	HP2018_RS00990	5	47	7						15000000			190000000	100000000	25000000	8800000				3200000			2800000							5100000			21000000
hpylo01461	HP2018_RS01020	+	200254	201249	331	0.96286	0.0165282	1	6	HP2018_RS01020	8	127	18			2500000	5100000	16000000		6400000	15000000	650000000	170000000	33000000	25000000		17000000			18000000	12000000	14000000	12000000									120000000
hpylo01646	HP2018_RS01125	+	224629	224865	78	0.75	0.121097	1	6	HP2018_RS01125	1	21	4	74000000	1100000																			15000000
hpylo01648	HP2018_RS01130	+	224953	226323	456	0.921594	0.0388637	1	6	HP2018_RS01130	15	41	12											62000000	47000000																		11000000	3400000			70000000
hpylo01650	HP2018_RS01135	+	226447	227526	359	0.978043	0.010934	1	6	HP2018_RS01135	8	847	36	58000000	24000000	73000000	94000000	63000000	68000000	41000000	72000000	290000000	760000000	6200000000	290000000	130000000	120000000	170000000	160000000	170000000	130000000	100000000	40000000	5900000		20000000	26000000	26000000	6800000	2900000	23000000	160000000	1400000000	39000000	25000000	19000000	14000000	16000000	18000000
hpylo01659	Putative ORF	+	228559	228627	22	0.00107071	0.00172322	0	0	0	1	1	1							7600000
hpylo01900	HP2018_RS01305	+	259411	260466	351	0.814582	0.0364132	1	6	HP2018_RS01305	6	1	1						29000000
hpylo01901	HP2018_RS01310	+	260476	261741	421	0.957005	0.0230223	1	6	HP2018_RS01310	17	17	10											53000000					3500000														8700000					390000
hpylo01974	HP2018_RS01355	+	269245	270474	409	0.94208	0.0355624	1	6	HP2018_RS01355	9	178	14				6500000	6100000	9300000			9800000	580000000	1100000000	40000000	23000000	15000000	31000000	40000000	38000000	20000000	24000000	17000000				1100000	500000	410000			24000000	160000000	5900000	3800000			7000000	2500000
hpylo02014	HP2018_RS01380	+	273922	274464	180	0.816433	0.0330969	1	6	HP2018_RS01380	5	2	2		15000000
hpylo02021	HP2018_RS01395	+	275452	276747	431	0.987361	0.00716851	1	6	HP2018_RS01395	13	132	24		3700000	2600000	2600000	3700000	23000000	14000000	16000000	5500000	20000000	1100000000	12000000	9900000			11000000	16000000	13000000	12000000	8600000						1400000		1600000	3100000	230000000	230000	1300000	480000	630000	820000
hpylo02041	HP2018_RS01415	+	279064	280074	336	0.953265	0.0214742	1	6	HP2018_RS01415	12	1	1									5300000
hpylo02058	HP2018_RS01430	+	282478	283920	480	0.941744	0.0293035	1	6	HP2018_RS01430	11	31	12												41000000	48000000	4500000		5800000		6100000	4200000	3100000											9200000	4400000
hpylo02062	HP2018_RS01440	+	284947	286518	523	0.973481	0.0225921	1	6	HP2018_RS01440	11	73	9												37000000				10000000	12000000	15000000	14000000	25000000										800000	6700000					570000
hpylo02079	HP2018_RS01450	+	287734	289410	558	0.984191	0.00646941	1	6	HP2018_RS01450	14	34	7													30000000	42000000			8400000	4200000	8600000	16000000												11000000	8400000
hpylo02092	HP2018_RS01465	+	290485	299217	2910	0.831162	0.0358908	1	6	HP2018_RS01465	32	2	0																160000000	30000000
hpylo02108	HP2018_RS01475	+	300487	300777	96	0.878713	0.0255033	1	6	HP2018_RS01475	3	1	1									5300000
hpylo02109	HP2018_RS01480	+	300790	301662	290	0.972928	0.0102586	1	6	HP2018_RS01480	6	23	11							9300000	120000000																				17000000
hpylo02110	HP2018_RS01485	+	301663	303366	567	0.957126	0.0234919	1	6	HP2018_RS01485	16	2	1														8200000
hpylo02142	Putative ORF	+	307765	307860	31	0.00474848	0.00527831	0	3	0	0	1	1																																7900000
hpylo02144	HP2018_RS01505	+	307897	308163	88	0.71	0.179189	1	6	HP2018_RS01505	4	5	3	84000000																				120000000
hpylo02179	HP2018_RS01525	+	311818	312681	287	0.96483	0.0369645	1	6	HP2018_RS01525	5	54	14	8000000		1700000				3800000	310000000	110000000																			72000000
hpylo02189	HP2018_RS01535	+	313504	314586	360	0.95245	0.0192486	1	6	HP2018_RS01535	6	30	8						3300000	2900000			340000000	52000000							970000	940000	1100000									30000000	1700000
hpylo02206	HP2018_RS01545	+	316030	316584	184	0.958418	0.0174096	1	6	HP2018_RS01545	7	328	15	3600000000	640000000	43000000	9000000	22000000	8000000		7500000	8400000	4500000		3800000		5200000			6400000		2800000	2800000	710000000	330000000	21000000	1700000	2300000	2300000	620000	1400000					840000	740000
hpylo02207	HP2018_RS01550	+	316594	317886	430	0.974712	0.0210158	1	6	HP2018_RS01550	13	222	18	38000000	6200000	4300000	9900000	8100000	11000000	5800000	40000000	26000000	18000000	710000000	200000000	19000000	14000000	10000000	13000000	14000000	22000000	21000000	5700000	1500000		830000	1100000	1600000	450000	1100000	1100000	8100000	220000000	13000000	3100000	1100000
hpylo02212	HP2018_RS01565	+	318655	319539	294	0.955849	0.031908	1	6	HP2018_RS01565	12	74	13	11000000				20000000	14000000	9200000	280000000	110000000		3000000							7400000	7700000					690000	5100000	3200000		71000000
hpylo02213	HP2018_RS01570	+	319552	320433	293	0.958084	0.0207503	1	6	HP2018_RS01570	2	205	16	110000000	6400000	14000000	28000000	36000000	28000000	33000000	900000000	3000000000	13000000	27000000	15000000	18000000	15000000	5800000	9200000	14000000	11000000	13000000	6400000	13000000	2400000		7100000	9400000	6900000	5500000	440000000	7400000	2000000			2300000
hpylo02295	HP2018_RS01630	+	330352	330897	181	0.977337	0.0170575	1	6	HP2018_RS01630	9	48	8	850000000	51000000	10000000					8600000	9700000												64000000	27000000
hpylo02303	Putative ORF	+	333196	334062	288	0.967936	0.009875	1	1	phpyl25531||cmp-n-acetylneuraminic acid synthetase	8	10	4							15000000	23000000																				1700000
hpylo02331	HP2018_RS01680	+	337516	338322	268	0.991573	0.00511348	1	6	HP2018_RS01680	10	141	21	21000000	3000000	2400000	5100000	13000000	27000000	460000000	230000000	15000000	7700000	5500000		8100000		9200000	15000000	12000000	4900000	4700000	3500000	700000						96000000	25000000				890000		25000000
hpylo02370	Putative ORF	+	343801	343908	35	0.00166667	0.00210819	0	0	0	3	1	1								46000000
hpylo02397	HP2018_RS01735	+	346348	348051	567	0.959671	0.0106113	1	6	HP2018_RS01735	25	89	19															130000000		10000000	6700000	7700000	41000000														21000000
hpylo02414	HP2018_RS01755	+	351709	353517	602	0.978976	0.00543962	1	6	HP2018_RS01755	10	92	19										17000000	17000000			12000000	170000000	69000000	25000000	9000000	7900000	7200000					680000									17000000	5900000	950000
hpylo02716	HP2018_RS01955	+	391798	392667	289	0.978512	0.00585608	1	6	HP2018_RS01955	6	5	4						12000000		25000000																				5100000
hpylo02748	HP2018_RS01975	+	395536	396423	295	0.982082	0.0116909	1	6	HP2018_RS01975	2	3	2							5300000		22000000
hpylo02763	HP2018_RS01990	+	397843	398118	91	0.782067	0.120563	1	6	HP2018_RS01990	5	1	1		69000000
hpylo02842	Putative ORF	+	405607	405720	37	0.36	0.0015	1	3	0	1	7	2	2000000000			74000000	77000000	18000000								150000000
hpylo02865	HP2018_RS02030	+	408235	408507	90	0.77	0.0503981	1	6	HP2018_RS02030	1	12	3	260000000		1600000																		58000000
hpylo02866	Putative ORF	+	408652	409836	394	0.815104	0.0276786	1	2	xfast70338||/inference=coordinates: similar to aa sequence:refseq:wp_020851076.1	11	5	2																			12000000	9500000
hpylo02872	HP2018_RS02050	+	411559	412050	163	0.787603	0.0255619	1	6	HP2018_RS02050	5	23	5		53000000	40000000	4200000														12000000	2900000			37000000	12000000				1600000
hpylo02900	HP2018_RS02070	+	414592	415359	255	0.987992	0.009403	1	6	HP2018_RS02070	7	22	7						74000000	15000000	3400000																		15000000	2500000
hpylo02942	Putative ORF	+	421333	421407	24	0.0004	0.0008	0	0	0	1	1	1
hpylo03152	Putative ORF	+	442927	442995	22	0.000866667	0.00129271	0	0	0	1	2	1																					570000
hpylo03225	HP2018_RS02240	+	451906	452646	246	0.983662	0.0099892	1	6	HP2018_RS02240	9	21	8					120000000	23000000																			23000000	21000000
hpylo03255	HP2018_RS02265	+	457459	458307	282	0.89546	0.0313414	1	6	HP2018_RS02265	7	5	3							9600000																				2800000
hpylo03256	HP2018_RS02270	+	458335	460152	605	0.978397	0.0126825	1	6	HP2018_RS02270	16	689	52	64000000	6100000	5800000	26000000	34000000	60000000	20000000	130000000	110000000	42000000	180000000	100000000	190000000	85000000	3500000000	180000000	60000000	32000000	34000000	11000000	1900000	7000000	4500000	25000000	6000000	4200000	3800000	17000000	15000000	10000000	16000000	9900000	16000000	750000000	38000000	7100000
hpylo03257	HP2018_RS02275	+	460168	461097	309	0.93487	0.0366588	1	6	HP2018_RS02275	6	1	1																									200000
hpylo03306	HP2018_RS02310	+	466636	468048	470	0.78249	0.0802465	1	6	HP2018_RS02310	9	10	6											49000000																			2000000
hpylo03353	Putative ORF	+	475222	475290	22	0.0011619	0.00142431	0	0	0	2	1	1
hpylo03388	HP2018_RS02370	+	478288	479412	374	0.927836	0.0301987	1	6	HP2018_RS02370	13	337	27	22000000		1900000	8400000	11000000	7400000	4300000	12000000	23000000	68000000	1800000000	86000000	25000000	21000000	18000000	29000000	50000000	38000000	27000000	16000000	2000000		900000	2500000	4600000	940000	1400000	3000000	5100000	390000000	12000000	3400000		1900000	1900000	6200000
hpylo03389	HP2018_RS02375	+	479425	481746	773	0.961256	0.0239427	1	6	HP2018_RS02375	18	270	39			2200000	4200000		11000000	1700000	6700000	11000000	24000000	12000000	24000000	49000000	7700000	29000000	190000000	560000000	34000000	36000000	28000000									2700000		5600000	3500000		3000000	16000000	130000000
hpylo03395	HP2018_RS02390	+	483715	484956	413	0.974297	0.0171225	1	6	HP2018_RS02390	9	57	18				2700000	3100000					370000000	40000000							2400000											60000000	1100000
hpylo03404	HP2018_RS02400	+	485587	486813	408	0.970994	0.016685	1	6	HP2018_RS02400	6	74	11	19000000	3600000	4800000			8400000	5200000	23000000	6800000	15000000	9000000		350000000	90000000	10000000	4200000	12000000	8400000	5400000	4600000					360000		230000					64000000	7900000	1200000
hpylo03405	HP2018_RS02405	+	486835	488214	459	0.979013	0.0192708	1	6	HP2018_RS02405	12	103	24		5000000	3600000			7800000		15000000	13000000	660000	88000000	410000000	17000000	18000000			17000000	12000000	12000000	9700000					2400000	1800000			6000000	23000000	110000000
hpylo03452	Putative ORF	+	492940	494004	354	0.774802	0.0239583	1	6	lcl|NC_017381.1_cds_WP_000648468.1_602	8	1	1																																			1400000
hpylo03465	HP2018_RS02445	+	496393	497298	301	0.988015	0.0116854	1	6	HP2018_RS02445	7	4	3									23000000
hpylo03515	Putative ORF	+	503209	503364	51	0.0028	0.00254384	0	3	0	2	2	1	8500000											210000000
hpylo03518	Putative ORF	+	503635	503715	26	0.00316768	0.00324042	0	3	0	0	2	1						31000000																									580000000
hpylo03630	HP2018_RS02545	+	520210	521130	306	0.798059	0.0225718	1	6	HP2018_RS02545	6	8	4						97000000																				25000000
hpylo03636	Putative ORF	+	521827	521928	33	0.00025	0.0005	0	3	0	1	1	1
hpylo03777	HP2018_RS02620	+	536821	537180	119	0.829515	0.0261217	1	6	HP2018_RS02620	5	12	4	190000000																				8700000
hpylo03787	HP2018_RS02630	+	538087	538770	227	0.920952	0.0381283	1	6	HP2018_RS02630	9	29	9				41000000	40000000	2000000																		10000000	14000000
hpylo03789	HP2018_RS02635	+	538783	539757	324	0.977487	0.0165699	1	6	HP2018_RS02635	6	49	8									10000000	280000000	43000000		7900000	10000000		14000000	35000000	21000000	20000000	31000000									27000000			2400000	2600000		1600000	2300000
hpylo03841	HP2018_RS02685	+	546844	547089	81	0.73	0.111777	1	6	HP2018_RS02685	2	95	9	1900000000	7600000	24000000	4400000	3600000																190000000	1700000	14000000	800000	220000
hpylo04078	HP2018_RS02845	+	577516	578154	212	0.84959	0.0209015	1	6	HP2018_RS02845	4	179	8	170000000	1600000000	80000000	74000000	24000000	31000000	5900000		130000000	34000000	57000000	36000000	16000000	18000000	55000000	56000000	21000000	1800000		5100000	7200000	510000000	50000000	14000000	4200000	2700000		3400000	9200000	17000000	7000000	3300000	5400000	11000000	6500000	8700000
hpylo04095	Putative ORF	+	580204	580506	100	0.313736	0.0447118	1	3	0	3	14	1	200000000			4600000000	8100000000				170000000	210000000	230000000						180000000	130000000							2400000	69000000
hpylo04141	HP2018_RS02870	+	584593	586125	510	0.747478	0.0545001	1	6	HP2018_RS02870	12	7	5													19000000												600000							1400000
hpylo04148	HP2018_RS02885	+	587590	588612	340	0.957208	0.0252514	1	6	HP2018_RS02885	8	425	23	39000000	4800000	8200000	13000000	10000000	34000000	17000000	37000000	1900000000	690000000	130000000	78000000	89000000	70000000	110000000	160000000	150000000	120000000	110000000	110000000	6200000	1000000	2900000	5200000	4600000	2200000	1700000	3800000	360000000	10000000	14000000	5900000		12000000	9000000	11000000
hpylo04149	HP2018_RS02890	+	588619	590055	478	0.961407	0.0217475	1	6	HP2018_RS02890	16	179	25					2900000				1100000	7700000	18000000	450000000	720000000		3700000	7400000	9300000	7600000	3800000	2100000										2700000	240000000	13000000		1900000	810000
hpylo04156	HP2018_RS02905	+	593674	594435	253	0.831796	0.0344196	1	6	HP2018_RS02905	3	2	1		30000000																				4700000
hpylo04240	HP2018_RS02930	+	608515	610248	577	0.941552	0.031772	1	6	HP2018_RS02930	21	464	39	25000000	1700000	3400000	7600000	22000000	29000000	34000000	45000000	29000000	49000000	78000000	37000000	51000000	120000000	1300000000	190000000	99000000	39000000	41000000	38000000	640000				2300000	1300000	1300000	1100000	2800000	4400000	3300000	4000000	100000000	440000000	13000000	2300000
hpylo04252	Putative ORF	+	612298	612480	60	0.0346937	0.0230323	0	3	0	1	4	1																											42000000
hpylo04263	Putative ORF	+	614290	614685	131	0.359619	0.0489045	1	3	0	4	1	1																								3200000
hpylo04291	Putative ORF	+	618721	618843	40	0.0280923	0.0178542	0	3	0	2	1	1																																			98000000
hpylo04292	HP2018_RS02980	+	619072	620154	360	0.989213	0.0109663	1	6	HP2018_RS02980	12	155	24	9700000			890000	2700000	9400000	11000000	6600000	4200000	380000000	12000000	8000000	6500000	3700000	6300000	12000000	4700000	2000000	4200000		11000000			760000	380000		670000		84000000	3400000
hpylo04443	HP2018_RS03065	+	636664	637317	217	0.909683	0.0230619	1	6	HP2018_RS03065	5	54	10			4200000	4500000	570000000	92000000																			130000000	21000000
hpylo04467	HP2018_RS03085	+	639226	640947	573	0.930165	0.0323152	1	6	HP2018_RS03085	10	24	8													27000000	23000000																		12000000	1900000
hpylo04482	HP2018_RS03100	+	642187	643455	422	0.945672	0.0233103	1	6	HP2018_RS03100	16	32	9			780000	2300000					11000000	52000000	290000000		5900000					6400000	3500000	3300000										36000000
hpylo04483	HP2018_RS03105	+	643513	644919	468	0.962393	0.0213644	1	6	HP2018_RS03105	13	556	31	96000000	7800000	16000000	23000000	46000000	100000000	33000000	29000000	120000000	140000000	570000000	4500000000	380000000	180000000	140000000	110000000	200000000	210000000	160000000	85000000	9500000		5900000	3900000	5900000	7600000	2500000	2400000	34000000	120000000	1000000000	51000000	5900000	7300000	5600000	11000000
hpylo04566	HP2018_RS03140	+	652012	653169	385	0.92638	0.0308046	1	6	HP2018_RS03140	7	103	16	14000000	650000	1300000	7700000	6300000	2100000	5300000	5700000	84000000	570000000	28000000					13000000	13000000	6600000	4700000	1500000	2300000				520000				140000000	6400000						760000
hpylo04587	HP2018_RS03155	+	655894	657141	415	0.990889	0.00849409	1	6	HP2018_RS03155	8	33	10					1400000	710000		1200000	1300000		3100000	87000000	140000000						1600000												17000000
hpylo04588	HP2018_RS03160	+	657151	658158	335	0.965277	0.00963305	1	6	HP2018_RS03160	8	5	3									58000000
hpylo04595	HP2018_RS03170	+	658603	659322	239	0.991001	0.00475367	1	6	HP2018_RS03170	7	16	6						41000000																				5700000
hpylo04612	HP2018_RS03185	+	660970	662343	457	0.989571	0.0134169	1	6	HP2018_RS03185	14	84	21				5900000	18000000	10000000	7900000	4600000	14000000	13000000	9900000	420000000	85000000	17000000				4900000	2400000	3100000						3300000					110000000	5400000
hpylo04694	HP2018_RS03215	+	672385	673557	390	0.963723	0.0208282	1	6	HP2018_RS03215	11	241	21	51000000	4600000	4300000	18000000	11000000	8200000	6800000	17000000	68000000	2900000000	670000000	20000000	28000000	30000000	14000000	16000000	35000000	32000000	23000000	18000000	3400000		1700000	3300000	2300000	1300000	800000	1300000	280000000	49000000	2700000	3500000	7400000	2700000		1200000
hpylo04705	HP2018_RS03225	+	674857	675948	363	0.906225	0.0367326	1	6	HP2018_RS03225	14	1	1										4100000
hpylo04781	HP2018_RS03285	+	688633	689463	276	0.955369	0.0171777	1	6	HP2018_RS03285	7	52	12			1500000	7700000	6400000	77000000	220000000	82000000	15000000	9900000						9400000		7400000	5300000				500000			15000000	18000000	14000000					2200000
hpylo04931	HP2018_RS03360	+	706675	707820	381	0.977968	0.015456	1	6	HP2018_RS03360	11	65	19			2700000			3700000		2800000	3000000	190000000	310000000							970000	1200000			3400000							2400000	34000000
hpylo05042	HP2018_RS03425	+	722488	722916	142	0.896024	0.032499	1	6	HP2018_RS03425	1	29	4	270000000						12000000	18000000	12000000	2300000											26000000	1600000					740000	1900000
hpylo05163	HP2018_RS03510	+	736681	737406	241	0.961035	0.0101727	1	6	HP2018_RS03510	4	6	4					24000000	19000000																			670000	2900000
hpylo05224	HP2018_RS03555	+	745177	746355	392	0.958844	0.0301931	1	6	HP2018_RS03555	14	33	13										19000000	150000000							40000000	33000000											15000000						19000000
hpylo05231	HP2018_RS03565	+	747001	747819	272	0.88576	0.0161164	1	6	HP2018_RS03565	5	11	2				32000000	21000000															10000000				8100000	5700000
hpylo05264	HP2018_RS03595	+	752245	752952	235	0.934263	0.0290408	1	6	HP2018_RS03595	6	18	5					68000000	41000000																			12000000	10000000
hpylo05309	HP2018_RS03635	+	759520	760398	292	0.958004	0.0368783	1	6	HP2018_RS03635	10	86	15	14000000		3100000					220000000	470000000	14000000				3800000		4300000		6700000	6200000	3800000								61000000	2300000
hpylo05452	Putative ORF	+	777814	777885	23	0.0182358	0.0204339	0	0	0	0	1	1							34000000
hpylo05471	HP2018_RS03730	+	779413	780780	455	0.852292	0.0660046	1	6	HP2018_RS03730	18	1	1										16000000
hpylo05483	HP2018_RS03750	+	782500	785097	865	0.958405	0.0289649	1	6	HP2018_RS03750	20	581	55	89000000	1200000	2500000	2800000	3600000	20000000	8500000	29000000	23000000	41000000	88000000	47000000	61000000	38000000	45000000	110000000	1100000000	63000000	34000000	23000000	410000	2900000	3200000	1200000	1500000	3100000	950000	4500000	7700000	13000000	13000000	8100000	1500000	4500000	3900000	180000000
hpylo05489	HP2018_RS03760	+	786598	788097	499	0.788675	0.0660637	1	6	HP2018_RS03760	9	9	6												29000000						3400000	3700000												14000000	150000
hpylo05616	HP2018_RS03845	+	802480	803100	206	0.897279	0.0394047	1	6	HP2018_RS03845	9	3	3					4500000																				1900000
hpylo05650	HP2018_RS03880	+	809140	809754	204	0.913844	0.0229029	1	6	HP2018_RS03880	5	42	14			2900000	66000000	100000000																			25000000	54000000	2700000	400000
hpylo05651	HP2018_RS03885	+	809755	810522	255	0.854564	0.0243919	1	6	HP2018_RS03885	2	8	4						42000000																					620000
hpylo05652	HP2018_RS03890	+	810538	811311	257	0.939675	0.0304318	1	6	HP2018_RS03890	6	67	11					50000000	180000000	9500000	4400000									9700000	8000000	9700000	27000000					3100000	35000000	1400000								300000
hpylo05667	HP2018_RS03905	+	812590	814260	556	0.948714	0.0297326	1	6	HP2018_RS03905	7	3	2												21000000								4800000
hpylo05725	HP2018_RS03940	+	819046	819366	106	0.640806	0.103418	1	6	HP2018_RS03940	4	390	12	13000000000	84000000	110000000	80000000	50000000	160000000	54000000	68000000	81000000	18000000	66000000	69000000	46000000	33000000	33000000	55000000	42000000	22000000	17000000	13000000	2500000000	63000000	94000000	58000000	25000000	39000000	14000000	8200000	17000000	7900000	45000000	12000000	2500000	6300000	6600000	9300000
hpylo05738	Putative ORF	+	820186	820278	30	0.0008	0.0016	0	3	0	2	1	1
hpylo05763	Putative ORF	+	823258	823470	70	0.0302535	0.0253251	0	4	wsucc34975	0	1	1																		6900000
hpylo05824	Putative ORF	+	831370	831432	20	0	0	0	0	0	2	1	1																												3600000
hpylo05825	HP2018_RS04010	+	831514	832131	205	0.897029	0.0428822	1	6	HP2018_RS04010	8	42	13			27000000	110000000						4900000								1000000		870000			7300000	11000000	1100000
hpylo05868	HP2018_RS04030	+	836170	836907	245	0.841432	0.0476026	1	6	HP2018_RS04030	5	6	3						13000000																				3700000
hpylo05951	Putative ORF	+	844948	845028	26	0.000952381	0.00113928	0	3	0	1	1	1							5100000
hpylo05961	Putative ORF	+	846421	846729	102	0.296354	0.0489519	1	3	0	5	1	1																										24000000
hpylo05971	HP2018_RS04085	+	848137	849120	327	0.659918	0.0979294	1	6	HP2018_RS04085	8	54	13	17000000		3400000	3300000		15000000	12000000	46000000	690000000	41000000						4000000	5200000	5300000	3700000						650000	220000			3000000	380000
hpylo05975	Putative ORF	+	849454	849522	22	0.0010119	0.00142161	0	0	0	2	2	1						15000000
hpylo06070	Putative ORF	+	862237	862332	31	0.00145	0.0029	0	3	0	2	1	1			1300000
hpylo06100	HP2018_RS04185	+	866128	868503	791	0.902483	0.0423424	1	6	HP2018_RS04185	22	83	18										3500000						140000000	15000000	7400000	7400000	9100000									580000					590000	27000000	1700000
hpylo06178	HP2018_RS04225	+	877033	880899	1288	0.788486	0.0549954	1	6	HP2018_RS04225	35	2469	33	120000000	13000000	17000000	25000000	58000000	150000000	96000000	120000000	190000000	350000000	410000000	290000000	480000000	370000000	400000000	1300000000	5100000000	210000000	99000000	89000000	11000000	2100000	4200000	6400000	9100000	17000000	21000000	13000000	63000000	76000000	80000000	90000000	72000000	69000000	99000000	800000000
hpylo06182	Putative ORF	+	881557	881622	21	0	0	0	0	0	2	1	1																																1900000
hpylo06202	HP2018_RS04250	+	884929	885453	174	0.847629	0.0276018	1	6	HP2018_RS04250	2	326	12		39000000	280000000	11000000	3500000														7600000			2700000	63000000	9000000	3800000	2400000
hpylo06276	Putative ORF	+	894433	894525	30	0.000222222	0.000444444	0	3	0	0	1	1													10000000
hpylo06445	HP2018_RS04420	+	928909	929490	193	0.906627	0.0249702	1	6	HP2018_RS04420	4	28	5				35000000	17000000																			11000000	3900000
hpylo06456	HP2018_RS04430	+	930538	931551	337	0.832284	0.0171025	1	6	HP2018_RS04430	8	18	4					26000000	7600000													2100000	460000					4700000	2500000
hpylo06457	HP2018_RS04435	+	931552	932094	180	0.987978	0.0127753	1	6	HP2018_RS04435	5	26	9		650000	69000000	4100000																			17000000
hpylo06458	HP2018_RS04440	+	932110	933021	303	0.947303	0.0332274	1	6	HP2018_RS04440	6	5	3									41000000
hpylo06488	HP2018_RS04470	+	936493	936816	107	0.501848	0.0611173	1	6	HP2018_RS04470	1	11	2														47000000	270000000	22000000	11000000	5100000	6700000	9500000													36000000	120000000
hpylo06547	Putative ORF	+	944662	944736	24	0.002	0.00189737	0	0	0	1	1	1											24000000
hpylo06606	HP2018_RS04560	+	952282	952932	216	0.925698	0.0313157	1	6	HP2018_RS04560	6	10	4					9500000																				2400000
hpylo06789	HP2018_RS04680	+	979039	980592	517	0.949622	0.0236048	1	6	HP2018_RS04680	12	80	14	22000000		2600000			11000000		4900000	6400000			16000000	410000000	4700000			10000000	7300000	7900000	8800000								140000000			20000000	40000000
hpylo06805	HP2018_RS04690	+	982210	983373	387	0.839841	0.0231035	1	6	HP2018_RS04690	11	120	17			3400000	18000000	7900000	13000000	4700000	22000000	61000000	32000000	1500000000	91000000	22000000		19000000	23000000	23000000	5800000	5500000						2100000	1100000			9300000	280000000	2800000
hpylo06832	Putative ORF	+	986617	988104	495	0.748223	0.0601033	1	6	lcl|NC_017381.1_cds_WP_000890239.1_16	13	1	1									130000000
hpylo06982	Putative ORF	+	1005607	1005708	33	0	0	0	0	0	1	1	0													15000000
hpylo06987	Putative ORF	+	1006012	1006095	27	0.00069697	0.000854954	0	0	0	1	1	1																36000000
hpylo07048	HP2018_RS04865	+	1014859	1016049	396	0.885081	0.03281	1	6	HP2018_RS04865	9	145	15	18000000	2700000		1600000	2100000	11000000	4800000	2000000	2900000	480000000	590000000	30000000	18000000	18000000	25000000	39000000	26000000	34000000	23000000	23000000					3900000	81000			20000000	78000000	4700000	1700000		1900000	2400000	4100000
hpylo07131	HP2018_RS04935	+	1027120	1028106	328	0.947325	0.0118216	1	6	HP2018_RS04935	8	69	15								5900000	200000000	120000000	7700000		4100000				8500000	7500000	4800000	4300000	860000								30000000
hpylo07180	HP2018_RS04955	+	1032640	1034298	552	0.970502	0.0108602	1	6	HP2018_RS04955	10	700	40	41000000	13000000	19000000	12000000	20000000	85000000	66000000	160000000	120000000	110000000	360000000	180000000	390000000	2700000000	700000000	140000000	140000000	99000000	100000000	43000000	5200000	12000000	4000000	1100000	5300000	8900000	14000000	23000000	20000000	45000000	19000000	53000000	810000000	38000000	16000000	7700000
hpylo07213	HP2018_RS04980	+	1038979	1039764	261	0.874171	0.0335163	1	6	HP2018_RS04980	5	2	2						26000000
hpylo07214	HP2018_RS04985	+	1039768	1040706	312	0.965443	0.0149546	1	6	HP2018_RS04985	11	49	14						16000000	6200000	91000000	290000000																			39000000
hpylo07218	HP2018_RS04995	+	1043191	1043688	165	0.962382	0.00670327	1	6	HP2018_RS04995	4	86	16	59000000	1200000000	20000000															2400000	1100000	820000	4600000	340000000	7400000		3400000
hpylo07223	HP2018_RS05005	+	1044667	1045308	213	0.976573	0.0089907	1	6	HP2018_RS05005	3	474	14	74000000	5100000	11000000	3100000000	6800000000	260000000	48000000	77000000	47000000	59000000	69000000	43000000	71000000	54000000	30000000	75000000	64000000	31000000	3700000	8500000	4800000		7500000	470000000	1400000000	120000000	46000000	11000000	19000000	14000000	5700000	2900000	440000	3500000		2500000
hpylo07287	HP2018_RS05045	+	1051612	1052442	276	0.927235	0.0383774	1	6	HP2018_RS05045	7	14	5							34000000										130000000										6100000
hpylo07397	HP2018_RS05100	+	1063522	1064889	455	0.962328	0.0239147	1	6	HP2018_RS05100	11	192	19	34000000			5200000	13000000	24000000	4100000	9000000	14000000	41000000	180000000	510000000	370000000	13000000	11000000	8600000	14000000	11000000	12000000	9100000	3500000	220000	3000000	2200000	2900000	2500000	620000		18000000	2700000	330000000	4600000		1100000		1100000
hpylo07415	HP2018_RS05115	+	1066540	1067190	216	0.927006	0.0327521	1	6	HP2018_RS05115	7	1	1					5800000
hpylo07471	HP2018_RS05145	+	1071442	1072170	242	0.880224	0.0254365	1	6	HP2018_RS05145	10	1	1																									1500000
hpylo07488	HP2018_RS05170	+	1073926	1075461	511	0.851773	0.0332712	1	6	HP2018_RS05170	18	31	7					730000							3800000	210000000					4000000	14000000												3300000	17000000
hpylo07537	HP2018_RS05200	+	1081195	1081878	227	0.976803	0.0185928	1	6	HP2018_RS05200	10	24	4		410000			30000000	230000000																			3000000	61000000
hpylo07577	HP2018_RS05230	+	1086241	1087548	435	0.802474	0.0750219	1	6	HP2018_RS05230	9	2	1										8700000	7500000
hpylo07635	HP2018_RS05265	+	1093381	1094214	277	0.755515	0.0372565	1	6	HP2018_RS05265	5	1	1						18000000
hpylo07663	Putative ORF	+	1099327	1099425	32	0.0114252	0.0228505	0	3	0	0	1	1																										37000000
hpylo07729	Putative ORF	+	1108279	1108371	30	0.00712857	0.00611442	0	3	0	1	1	1		3700000
hpylo07743	Putative ORF	+	1111030	1111101	23	0.000883244	0.00176649	0	0	0	1	1	1													20000000
hpylo07960	HP2018_RS07965	+	1141444	1141644	66	0.813483	0.109287	1	6	HP2018_RS07965	2	7	1			61000000	11000000																			20000000	1700000
hpylo07997	HP2018_RS05530	+	1145929	1147569	546	0.985994	0.0088853	1	6	HP2018_RS05530	11	109	21												5700000	240000000	14000000		9700000	13000000	19000000	14000000	15000000									330000			70000000	5700000	3200000
hpylo08105	Putative ORF	+	1161223	1161288	21	0.00465476	0.00869801	0	0	0	2	1	1									76000000
hpylo08406	Putative ORF	+	1202779	1202853	24	0	0	0	0	0	1	1	1																	11000000
hpylo08465	HP2018_RS05830	+	1212283	1212621	112	0.981023	0.0170315	1	6	HP2018_RS05830	0	54	8	1100000000	53000000	15000000		15000000					22000000							6400000	4100000	1900000		180000000	27000000	5800000	3200000
hpylo08679	HP2018_RS06000	+	1241959	1242516	185	0.962869	0.0341455	1	6	HP2018_RS06000	2	126	13	12000000		5200000	600000000	390000000				5300000													840000	800000	190000000	180000000
hpylo08680	HP2018_RS06005	+	1242520	1243125	201	0.96621	0.0201749	1	6	HP2018_RS06005	3	94	10	35000000	2100000	29000000	950000000	130000000	31000000	14000000	11000000	15000000				5800000				6000000	6500000	2500000	3300000			8500000	230000000	36000000	2900000		1200000					1300000		990000
hpylo08698	HP2018_RS06030	+	1245250	1246050	266	0.992992	0.00895032	1	6	HP2018_RS06030	4	104	16		4300000	4800000	7600000	6400000	28000000	300000000	360000000	11000000			9400000	11000000				16000000	10000000			2400000		600000		4800000		92000000	100000000				1700000
hpylo08702	HP2018_RS06040	+	1247278	1247508	76	0.72	0.063087	1	6	HP2018_RS06040	1	6	3	120000000										210000000										25000000
hpylo08724	Putative ORF	+	1249174	1249239	21	0.001	0.002	0	0	0	1	1	1
hpylo08732	HP2018_RS06055	+	1251046	1252035	329	0.775863	0.0215406	1	6	HP2018_RS06055	4	30	6		4000000			14000000	19000000	3600000	4300000	13000000	11000000	10000000							6600000	7600000	26000000		2800000			1900000	3800000			790000
hpylo08733	HP2018_RS06060	+	1252045	1252707	220	0.885838	0.0281086	1	6	HP2018_RS06060	10	96	15		11000000	5700000	2500000	21000000	740000000	51000000	8500000	12000000														2900000		2300000	150000000	8400000	1000000
hpylo08735	HP2018_RS06070	+	1253245	1253547	100	0.68	0.129838	1	6	HP2018_RS06070	1	14	2	39000000																			160000000	6000000
hpylo08784	HP2018_RS06085	+	1256917	1258395	492	0.846132	0.0313906	1	6	HP2018_RS06085	2	10	2									19000000							5400000		11000000	13000000	34000000
hpylo08879	Putative ORF	+	1271188	1271349	53	0.0689248	0.02976	0	3	0	3	1	1																																				1400000
hpylo08888	HP2018_RS06150	+	1272457	1273005	182	0.957824	0.0206001	1	6	HP2018_RS06150	7	592	20	82000000	510000000	3300000000	50000000	7600000	14000000	1800000	16000000	22000000	26000000	19000000	14000000			18000000			13000000			16000000	110000000	1000000000	35000000	5300000	1100000		2500000	2000000		720000				370000	1500000
hpylo08946	Putative ORF	+	1281667	1281846	59	0.0367915	0.027363	0	3	0	2	1	1	6300000
hpylo09110	Putative ORF	+	1302937	1303134	65	0.00357713	0.00263815	0	3	0	3	2	1										970000
hpylo09134	Putative ORF	+	1305664	1305744	26	0.03	0.0204475	0	2	phpyl09913||hypothetical protein	1	3	1						23000000																				27000000
hpylo09148	HP2018_RS06400	+	1306960	1307739	259	0.961151	0.0252585	1	6	HP2018_RS06400	6	3	1						11000000																				4200000	210000
hpylo09165	HP2018_RS06420	+	1309435	1309824	129	0.796197	0.0568649	1	6	HP2018_RS06420	1	16	5	22000000																	3100000	3900000		8300000	2800000	1200000
hpylo09167	Putative ORF	+	1310569	1310637	22	0.0151184	0.0054593	0	0	0	2	8	1										390000000	72000000								8200000										47000000			870000		730000
hpylo09501	HP2018_RS06595	+	1348678	1349340	220	0.96099	0.0185958	1	6	HP2018_RS06595	3	35	9			4700000	240000000	30000000																			100000000	5200000					3400000
hpylo09508	HP2018_RS06605	+	1351867	1352706	279	0.964638	0.028439	1	6	HP2018_RS06605	5	18	7						42000000	13000000																			8900000	5300000
hpylo09553	HP2018_RS06635	+	1358863	1359711	282	0.989101	0.00763311	1	6	HP2018_RS06635	10	99	15				11000000	14000000	95000000	190000000	67000000	9400000							3900000		5400000		2700000					4600000	4000000	32000000	6000000
hpylo09588	HP2018_RS06655	+	1364044	1365888	614	0.840884	0.043656	1	6	HP2018_RS06655	11	5	5																																		4800000
hpylo09687	HP2018_RS06745	+	1379740	1381827	695	0.983068	0.00791089	1	6	HP2018_RS06745	10	522	28	11000000	3300000	5900000	3300000	4400000	9400000	5500000	42000000	39000000	31000000	94000000	65000000	61000000	130000000	550000000	1800000000	140000000	54000000	48000000	57000000	830000		510000	1200000	770000	11000000	950000	9200000	2100000	25000000	15000000	8900000	24000000	64000000	270000000	8700000
hpylo09691	HP2018_RS06755	+	1382797	1383870	357	0.993918	0.00912247	1	6	HP2018_RS06755	14	26	12										210000000	13000000							4900000	2500000	4000000									22000000
hpylo09701	HP2018_RS06770	+	1385650	1385880	76	0.737682	0.0859191	1	6	HP2018_RS06770	3	6	3	280000000																				96000000
hpylo09711	HP2018_RS06785	+	1387141	1387593	150	0.768428	0.0376846	1	6	HP2018_RS06785	2	19	4	130000000	6100000																			2400000	450000
hpylo09713	HP2018_RS06795	+	1388077	1388211	44	0.553484	0.111635	0	6	HP2018_RS06795	0	1	1																					1900000
hpylo09733	HP2018_RS06820	+	1391395	1392780	461	0.961309	0.0242351	1	6	HP2018_RS06820	12	25	13											19000000	120000000						5100000	2200000	3000000										6300000	22000000
hpylo10134	HP2018_RS07105	+	1451173	1452372	399	0.966392	0.0192903	1	6	HP2018_RS07105	7	182	24			4800000	3900000	5000000	20000000	6900000		9900000	20000000	1100000000	61000000		6400000	8200000	7800000	11000000	5300000	10000000	7000000	860000		3600000			5100000			5800000	360000000	6500000					570000
hpylo10145	Putative ORF	+	1453606	1453680	24	0.00045	0.000556776	0	0	0	0	6	2				6200000																				1500000	2200000	75000000	69000000
hpylo10146	HP2018_RS07115	+	1453738	1454526	262	0.783189	0.0565946	1	6	HP2018_RS07115	5	35	2		4700000	340000000	13000000	2200000		5900000	15000000	13000000		18000000	7900000	10000000			13000000		26000000	28000000	69000000		930000	82000000	16000000	5500000	1600000	1500000	2200000		2700000		1600000			980000	1700000
hpylo10283	HP2018_RS07180	+	1473391	1473741	116	0.953834	0.0330339	1	6	HP2018_RS07180	4	12	3		30000000	7900000																			66000000	7400000
hpylo10284	HP2018_RS07185	+	1473745	1474380	211	0.847093	0.0522233	1	6	HP2018_RS07185	4	8	2			13000000																				4800000	67000
hpylo10313	HP2018_RS07215	+	1478506	1479048	180	0.916321	0.024961	1	6	HP2018_RS07215	2	7	1				13000000	3000000																			670000
hpylo10455	HP2018_RS07275	+	1496314	1498032	572	0.92146	0.0398105	1	6	HP2018_RS07275	15	13	2						30000000	50000000	22000000	7100000									5000000	8100000							7500000	13000000
hpylo10473	HP2018_RS07295	+	1501387	1502700	437	0.96722	0.014567	1	6	HP2018_RS07295	11	6	3												22000000																			10000000
hpylo10566	Putative ORF	+	1516225	1516341	38	0.00253016	0.00262234	0	3	0	3	1	1										4200000
hpylo10570	HP2018_RS07375	+	1517020	1517313	97	0.79	0.0598952	1	6	HP2018_RS07375	3	120	5	710000000	13000000	2900000																		110000000	11000000	26000000	1300000
hpylo10571	HP2018_RS07380	+	1517314	1518894	526	0.926665	0.0466378	1	6	HP2018_RS07380	13	104	15											24000000	120000000	12000000	10000000	9500000	14000000	24000000	21000000	19000000	38000000										4700000	21000000			5000000	2700000	3200000
hpylo10642	HP2018_RS07420	+	1526113	1526523	136	0.945804	0.0297357	1	6	HP2018_RS07420	5	23	6	290000000																				74000000	520000	630000
hpylo10643	HP2018_RS07425	+	1526527	1529532	1001	0.950146	0.012968	1	6	HP2018_RS07425	29	44	20																	52000000	5700000	4400000	3600000																2800000
hpylo10728	HP2018_RS07490	+	1540882	1541517	211	0.881499	0.00671443	1	6	HP2018_RS07490	10	5957	29	2400000000	860000000	1300000000	20000000000	23000000000	2200000000	770000000	750000000	590000000	620000000	1400000000	440000000	450000000	360000000	360000000	700000000	700000000	430000000	190000000	140000000	390000000	130000000	370000000	5200000000	7500000000	840000000	250000000	190000000	110000000	260000000	95000000	75000000	37000000	40000000	55000000	71000000
hpylo10731	HP2018_RS07495	+	1541665	1542480	271	0.966428	0.0180712	1	6	HP2018_RS07495	8	290	21	24000000		2800000	14000000	38000000	2700000000	51000000	12000000	12000000			18000000		10000000	13000000	15000000	18000000	14000000	5100000	5600000				6600000	7500000	860000000	5900000	2200000	3000000	7500000	1200000	3100000		2200000	1900000	1400000
hpylo10808	HP2018_RS07560	+	1552303	1552950	215	0.899996	0.0271234	1	6	HP2018_RS07560	4	11	2		16000000	760000																			2900000
hpylo10835	Putative ORF	+	1556263	1556328	21	0.000571429	0.00114286	0	0	0	0	1	1																																				8000000
hpylo10846	HP2018_RS07595	+	1557346	1558371	341	0.946488	0.0229036	1	6	HP2018_RS07595	7	5	4									37000000
hpylo10853	Putative ORF	+	1559167	1559322	51	0.00152381	0.00139321	0	3	0	2	1	1								230000
hpylo10860	Putative ORF	+	1559830	1559925	31	0.00204274	0.00237422	0	0	0	0	2	1									10000000																			23000000
hpylo10906	HP2018_RS00025	+	2558	3241	227	0.92285	0.0324525	1	6	HP2018_RS00025	9	75	13					130000000	220000000	7100000	3400000	2500000									3800000	3200000	4000000					40000000	48000000
hpylo10907	HP2018_RS00030	+	3242	4072	276	0.975669	0.0140239	1	6	HP2018_RS00030	8	20	4						9600000	50000000	36000000																		1500000	47000000	11000000
hpylo10955	HP2018_RS00080	+	11765	12817	350	0.955535	0.0267236	1	6	HP2018_RS00080	9	47	15	3400000				4800000	4400000	7900000			210000000			1700000			13000000			3600000										54000000
hpylo10972	HP2018_RS00100	+	14429	16792	787	0.975084	0.0119042	1	6	HP2018_RS00100	26	46	18																94000000	9000000	2700000	6100000	12000000					8900000										11000000
hpylo10998	Putative ORF	+	19535	19651	38	0.0365639	0.027537	0	3	0	0	1	1					70000000
hpylo11125	HP2018_RS00190	+	35459	36466	335	0.941418	0.0375406	1	6	HP2018_RS00190	7	9	5								7000000	52000000
hpylo11133	HP2018_RS00205	+	37655	38398	247	0.968533	0.0257498	1	6	HP2018_RS00205	4	2	1										2500000	110000000
hpylo11144	HP2018_RS00220	+	40577	41989	470	0.944975	0.0207705	1	6	HP2018_RS00220	8	55	9			3300000				3600000	13000000	14000000		26000000	110000000	350000000	14000000	4700000	11000000	18000000	21000000	11000000	12000000											57000000	9700000		170000	720000
hpylo11329	HP2018_RS00320	+	64121	64690	189	0.969975	0.01383	1	6	HP2018_RS00320	6	9	2			16000000	18000000																			5000000	1500000
hpylo11331	Putative ORF	+	64775	64966	63	0.56	0.100264	1	2	phpyl00455||hypothetical protein	1	2	1	34000000																				1500000
hpylo11332	Putative ORF	+	64976	65089	37	0.0200757	0.0131906	0	0	0	0	1	1				16000000
hpylo11539	Putative ORF	+	94301	94573	90	0.21641	0.0749608	1	0	0	2	1	1																									490000000
hpylo11548	Putative ORF	+	95735	95833	32	0	0	0	0	0	1	1	1																			5800000
hpylo11583	HP2018_RS00530	+	101246	103159	637	0.956099	0.0136197	1	6	HP2018_RS00530	22	434	29		2900000	10000000			16000000	26000000	29000000	30000000	27000000	130000000	27000000	23000000	35000000	620000000	130000000	120000000	100000000	120000000	280000000							1800000	2300000	2200000	21000000	1500000	2300000	23000000	180000000	20000000	22000000
hpylo11598	HP2018_RS00540	+	104483	105244	253	0.873722	0.0441384	1	6	HP2018_RS00540	2	2	1														34000000	130000000
hpylo11609	Putative ORF	+	108263	108397	44	0.00171154	0.00112427	0	0	0	1	1	1
hpylo11664	Putative ORF	+	117422	117520	32	0.440537	0.0311974	0	2	phpyl24170||hypothetical protein	1	2	1					52000000																				12000000
hpylo11746	HP2018_RS00645	+	129935	130546	203	0.973133	0.00985937	1	6	HP2018_RS00645	6	37	9			4800000	11000000	130000000	320000000	4000000																1500000	1400000	19000000	110000000	590000
hpylo11778	HP2018_RS00670	+	133460	134317	285	0.795132	0.0443803	1	6	HP2018_RS00670	6	220	13	20000000	7800000	59000000	82000000	80000000	35000000	4700000	62000000	1400000000	520000000	18000000	7500000	13000000					5800000	2700000	3300000	320000	3700000	14000000	4900000	3100000	1900000		26000000	94000000	2400000	1400000	1800000	3100000	2800000	520000	610000
hpylo11826	HP2018_RS00690	+	139379	139513	44	0.423253	0.0949282	0	6	HP2018_RS00690	1	20	3	200000000																				93000000			4500000
hpylo11911	HP2018_RS00750	+	151643	152521	292	0.979618	0.0104652	1	6	HP2018_RS00750	2	61	5							35000000	27000000						13000000	25000000	35000000	35000000	40000000	49000000	35000000							3200000					2000000		3000000	1900000	4100000
hpylo11925	HP2018_RS00765	+	153446	154027	193	0.940978	0.0169097	1	6	HP2018_RS00765	6	25	5			180000000	3700000															8300000	9900000			42000000	1200000
hpylo11946	HP2018_RS00785	+	157415	158698	427	0.985604	0.015026	1	6	HP2018_RS00785	7	572	17	85000000	14000000	15000000	27000000	42000000	41000000	34000000	51000000	60000000	190000000	3800000000	70000000	39000000	21000000	25000000	40000000	31000000	8600000	11000000	6900000	5200000	2900000	2400000	5700000	7400000	2500000	3200000		69000000	650000000	20000000	1600000	810000	1600000		2700000
hpylo11947	Putative ORF	+	159047	159154	35	0.00025	0.0005	0	3	0	2	1	1				50000000
hpylo11952	HP2018_RS00800	+	159584	160072	162	0.952524	0.0317982	1	6	HP2018_RS00800	7	23	6	12000000	73000000																				8000000
hpylo11977	HP2018_RS00815	+	162263	163222	319	0.816187	0.0609256	1	6	HP2018_RS00815	5	24	4						170000000	150000000	21000000		1600000																16000000	58000000
hpylo12070	HP2018_RS00890	+	175880	176803	307	0.987488	0.00899554	1	6	HP2018_RS00890	9	740	27	72000000	19000000	18000000	29000000	14000000	98000000	79000000	3900000000	2400000000	60000000	59000000	22000000	30000000	21000000	39000000	32000000	52000000	31000000	28000000	14000000	2800000	5100000	1400000	5400000	1600000	2100000	6100000	680000000	6100000	4600000	1200000	3400000	4100000	2500000		1000000
hpylo12071	HP2018_RS00895	+	176825	177388	187	0.864247	0.0294998	1	6	HP2018_RS00895	6	174	18	110000000	13000000	7700000	19000000	290000000	3500000000	50000000	13000000	20000000		16000000	6200000			9300000	11000000	8500000	8600000	4900000		6800000	1400000	720000	2000000	15000000	700000000	11000000	3600000	790000						370000	520000
hpylo12118	HP2018_RS00915	+	181292	182002	236	0.94707	0.0127296	1	6	HP2018_RS00915	7	19	3				12000000	25000000																			5600000	14000000
hpylo12119	HP2018_RS00920	+	182012	183517	501	0.988101	0.0120636	1	6	HP2018_RS00920	15	145	22		1600000	1800000			7400000			3100000	42000000			620000000	270000000	29000000	17000000	35000000	22000000	22000000	21000000			250000						840000		1200000	100000000	2200000	7100000
hpylo12141	HP2018_RS00930	+	184778	185320	180	0.936848	0.0249253	1	6	HP2018_RS00930	7	98	16	16000000		11000000	610000000	11000000	8100000		4300000									3500000	1200000		830000	1300000			180000000	3100000
hpylo12142	HP2018_RS00935	+	185327	186151	274	0.966155	0.0180284	1	6	HP2018_RS00935	5	81	8	7900000	4400000			6400000	13000000	4800000		13000000	260000000	810000000	10000000		8500000		10000000	15000000	12000000	21000000	16000000		530000						6900000	34000000	44000000	780000				1000000
hpylo12160	HP2018_RS00955	+	188399	188938	179	0.814599	0.0431154	1	6	HP2018_RS00955	3	1	1																						740000
hpylo12196	HP2018_RS00980	+	194330	195034	234	0.931057	0.0287416	1	6	HP2018_RS00980	5	81	13	23000000	3200000	2400000		530000000	160000000															1900000				230000000	82000000	810000
hpylo12197	HP2018_RS00985	+	195044	195877	277	0.978462	0.0132395	1	6	HP2018_RS00985	8	209	18	24000000	680000			7600000	470000000	850000000	94000000	19000000	8500000		4800000	22000000	6000000	6600000	23000000	13000000	12000000	11000000	5800000	2300000		690000	1000000	790000	55000000	200000000	11000000				750000		540000
hpylo12224	HP2018_RS01015	+	199208	200230	340	0.91825	0.0393147	1	6	HP2018_RS01015	11	116	23	38000000	4300000	4800000	4300000	5600000	8200000	6300000	33000000	1300000000	86000000	17000000							3700000		4500000	450000			1100000	1400000			990000	19000000						14000000
hpylo12272	Putative ORF	+	205163	205252	29	0	0	0	0	0	2	1	1																								520000
hpylo12278	Putative ORF	+	205691	206899	402	0.957011	0.0249177	1	6	lcl|NC_017381.1_cds_WP_001019026.1_329	10	163	19	24000000	7200000		11000000	12000000	26000000	21000000	12000000	39000000	1900000000	1500000000	15000000	37000000	15000000	27000000		42000000	17000000	21000000	12000000	3100000	450000	960000	5000000	3300000	1900000	2300000	4900000	110000000	280000000	3300000	5000000	4700000			8400000
hpylo12286	HP2018_RS01060	+	208280	209644	454	0.878139	0.0250521	1	6	HP2018_RS01060	13	1	1
hpylo12288	HP2018_RS01065	+	209747	211612	621	0.978909	0.0157486	1	6	HP2018_RS01065	17	604	41	73000000	8100000	18000000	23000000	27000000	120000000	26000000	190000000	150000000	270000000	340000000	190000000	280000000	180000000	4200000000	270000000	130000000	150000000	130000000	96000000	4400000	4800000	3100000	5400000	3400000	13000000	8200000	31000000	36000000	46000000	21000000	16000000	71000000	700000000	26000000	11000000
hpylo12319	HP2018_RS01085	+	216134	217780	548	0.813615	0.0222636	1	6	HP2018_RS01085	3	1	1
hpylo12320	HP2018_RS01090	+	217793	218593	266	0.874951	0.0155886	1	6	HP2018_RS01090	2	1	1				1900000
hpylo12321	HP2018_RS01095	+	218594	219700	368	0.95025	0.0274896	1	6	HP2018_RS01095	10	10	4										57000000	28000000																		2600000
hpylo12322	HP2018_RS01100	+	219713	220909	398	0.9044	0.0345801	1	6	HP2018_RS01100	10	32	6			4900000		9500000		6400000	13000000		240000000	320000000		8700000		6500000		14000000	9700000	4000000	5400000									14000000	35000000						1600000
hpylo12369	Putative ORF	+	226646	226708	20	0	0	0	0	0	0	1	1			150000
hpylo12423	Putative ORF	+	231569	231709	46	0.00419935	0.00365665	0	3	0	3	1	1								25000000
hpylo12437	HP2018_RS01170	+	233498	234295	265	0.976947	0.00857626	1	6	HP2018_RS01170	10	159	13	69000000	17000000	2600000	2300000		1600000000	690000000	12000000	37000000		8100000			17000000				15000000	13000000		1200000	3100000	4800000			170000000	130000000					950000
hpylo12438	HP2018_RS01175	+	234311	234961	216	0.898498	0.0363914	1	6	HP2018_RS01175	6	60	9		1800000	6300000	83000000	31000000	140000000	1100000	1700000																28000000	3900000	33000000
hpylo12447	HP2018_RS01185	+	236159	236689	176	0.895185	0.0278587	1	6	HP2018_RS01185	2	1	1		23000000
hpylo12518	HP2018_RS01255	+	249488	250576	362	0.934608	0.0214893	1	6	HP2018_RS01255	10	196	32	4000000				1300000	2300000				470000000	250000000		7500000	6400000	13000000	13000000	120000000	110000000	24000000	42000000						890000			60000000	21000000				2300000	690000	1400000
hpylo12519	HP2018_RS01260	+	250583	251122	179	0.734952	0.0432465	1	6	HP2018_RS01260	1	2	1
hpylo12542	HP2018_RS01290	+	257093	258328	411	0.986258	0.0181048	1	6	HP2018_RS01290	17	85	18		4500000	1800000			13000000	5300000	11000000	4100000	14000000	710000000	16000000	13000000				11000000	5700000	2500000						660000				2900000	150000000
hpylo12548	HP2018_RS01300	+	258746	259414	222	0.874348	0.0329589	1	6	HP2018_RS01300	3	10	3						28000000																				3700000
hpylo12608	HP2018_RS01345	+	267335	268114	259	0.78172	0.0306568	1	6	HP2018_RS01345	0	3	1																				4200000			1000000	2600000
hpylo12609	HP2018_RS01350	+	268121	269260	379	0.978074	0.0177164	1	6	HP2018_RS01350	9	65	15	1900000						4400000		3100000	410000000	170000000				3200000	3400000			3400000										30000000	7000000
hpylo12636	HP2018_RS01370	+	272312	272965	217	0.93633	0.0238833	1	6	HP2018_RS01370	6	18	9				7700000	3600000																			8800000
hpylo12669	HP2018_RS01405	+	277349	277603	84	0.58	0.0948955	1	6	HP2018_RS01405	2	8	3		8600000																			2000000	2300000
hpylo12670	HP2018_RS01410	+	277613	279067	484	0.915362	0.0230738	1	6	HP2018_RS01410	20	71	14								2500000				50000000	58000000		20000000	9100000	22000000	23000000	18000000	15000000											14000000	1800000	1900000	2400000	1500000
hpylo12729	HP2018_RS01435	+	283925	284956	343	0.977512	0.0122929	1	6	HP2018_RS01435	16	78	12				1500000	1400000				50000000	420000000	18000000	6100000	6600000	4800000	20000000	16000000	21000000	18000000	11000000	10000000									64000000
hpylo12885	Putative ORF	+	301670	301744	24	0.00479182	0.00346874	0	0	0	2	4	0					48000000	32000000			9200000									14000000
hpylo12908	amiE	+	303494	304513	339	0.875294	0.022199	1	6	amiE	12	459	26	72000000	36000000	21000000	23000000	25000000	32000000	41000000	27000000	340000000	3000000000	1100000000	91000000	52000000	32000000	48000000	41000000	75000000	47000000	24000000	11000000	4400000	3700000	1600000	2500000	1600000	2900000	660000	1900000	390000000	120000000	1500000	3500000		2700000	2500000	3300000
hpylo12944	HP2018_RS01510	+	308282	309934	550	0.943568	0.03695	1	6	HP2018_RS01510	17	65	20													290000000	48000000				3900000														66000000	3200000
hpylo12952	HP2018_RS01520	+	310949	311806	285	0.857036	0.0345493	1	6	HP2018_RS01520	3	26	5				45000000	49000000																			4100000	25000000									930000
hpylo13152	Putative ORF	+	330887	331042	51	0.00491234	0.00461543	0	3	0	3	1	1																							4800000
hpylo13170	Putative ORF	+	332516	333205	229	0.966725	0.0137003	1	1	phpyl25531||cmp-n-acetylneuraminic acid synthetase	7	33	5	5600000			25000000	5300000	150000000	5700000																			37000000	610000
hpylo13198	HP2018_RS01675	+	336494	337492	332	0.896166	0.0477423	1	6	HP2018_RS01675	13	68	14	29000000		2400000	5400000	12000000	3800000	3100000	12000000	200000000	510000000	9500000													910000	1500000	2800000		3400000	97000000	1800000		640000
hpylo13282	HP2018_RS01740	+	348020	349096	358	0.960916	0.0233663	1	6	HP2018_RS01740	14	39	16									280000000	12000000																			5200000
hpylo13284	HP2018_RS01750	+	349856	351712	618	0.956716	0.0242836	1	6	HP2018_RS01750	17	116	23					3400000				10000000	15000000	16000000		7800000	170000000	110000000	14000000	16000000	12000000	7200000	6800000												2100000	44000000	8500000
hpylo13385	Putative ORF	+	363791	364210	139	0.450513	0.0488264	1	3	0	3	1	1																																			1600000
hpylo13407	HP2018_RS01810	+	366335	367258	307	0.940743	0.0201332	1	6	HP2018_RS01810	11	42	8								110000000	220000000									4100000	3300000									29000000
hpylo13426	HP2018_RS01825	+	370730	371353	207	0.917445	0.0347081	1	6	HP2018_RS01825	3	1	1																								760000
hpylo13427	HP2018_RS01830	+	371357	371926	189	0.855799	0.0449537	1	6	HP2018_RS01830	7	4	1		7000000	1200000																			1200000
hpylo13429	Putative ORF	+	372059	372472	137	0.673409	0.0502729	1	4	phpyl60706	4	28	4	13000000	790000			3400000	4900000				42000000	470000000	2500000							3200000										2200000	69000000
hpylo13476	Putative ORF	+	379367	379438	23	0	0	0	0	0	2	4	1																												660000
hpylo13542	Putative ORF	+	387992	388156	54	0.0128412	0.0110113	0	3	0	3	1	1																															2000000
hpylo13544	Putative ORF	+	388364	388435	23	0.00419048	0.00429523	0	0	0	1	1	1					5100000
hpylo13578	Putative ORF	+	391994	392146	50	0.0447869	0.020355	0	3	0	1	3	1
hpylo13597	HP2018_RS01970	+	394889	395539	216	0.94022	0.0324081	1	6	HP2018_RS01970	5	9	3					25000000	27000000																			2000000
hpylo13626	HP2018_RS02000	+	400964	401299	111	0.93133	0.0421752	1	6	HP2018_RS02000	3	2	1	260000000																				37000000
hpylo13627	Putative ORF	+	401438	401545	35	0.00604236	0.00813396	0	3	0	2	1	1																																		3100000
hpylo13629	HP2018_RS02010	+	401894	403006	370	0.902316	0.0696868	1	6	HP2018_RS02010	4	22	4								6400000	120000000							8400000		14000000	14000000	35000000
hpylo13631	HP2018_RS02015	+	403361	404032	223	0.893839	0.0463152	1	6	HP2018_RS02015	4	136	13	38000000	12000000	6000000	3200000	29000000	1300000000	400000000	33000000	44000000				33000000		7200000	12000000	19000000	6200000			8700000				4500000	220000000	100000000
hpylo13673	HP2018_RS02040	+	409964	410476	170	0.947341	0.0172583	1	6	HP2018_RS02040	2	143	6	4700000000	110000000	3700000	19000000	1300000					11000000			11000000		6900000					2800000	700000000	210000000	45000000	18000000	2700000
hpylo13674	HP2018_RS02045	+	410486	411562	358	0.98933	0.00424233	1	6	HP2018_RS02045	6	472	29	59000000	5700000	8000000	9500000	55000000	28000000	11000000	24000000	41000000	2400000000	150000000	10000000	11000000	8900000	10000000	31000000	26000000	14000000	11000000		5100000		3500000	1800000	3900000	6000000	1500000	980000	650000000	45000000	4800000	730000		690000		1700000
hpylo13686	HP2018_RS02060	+	413411	414295	294	0.939291	0.020012	1	6	HP2018_RS02060	5	21	8								12000000	280000000
hpylo13698	HP2018_RS02075	+	415352	416416	354	0.978343	0.0103171	1	6	HP2018_RS02075	2	40	12								500000		58000000	110000000	5200000				2400000														3400000
hpylo13699	HP2018_RS02080	+	416420	417277	285	0.980484	0.010896	1	6	HP2018_RS02080	7	33	7	3400000			1800000	12000000	15000000	1400000		190000000	5400000						1000000									2600000				2800000
hpylo13701	HP2018_RS02090	+	417839	418342	167	0.914512	0.0325828	1	6	HP2018_RS02090	5	6	4	28000000																					2100000
hpylo13782	Putative ORF	+	433529	433618	29	0	0	0	0	0	1	1	1			12000000
hpylo14016	Putative ORF	+	461384	461722	112	0.535942	0.0535039	1	2	phpyl03688||hypothetical protein	4	14	3		130000000	43000000	8300000																		32000000	11000000	570000
hpylo14049	HP2018_RS02305	+	464993	466579	528	0.596616	0.0589426	1	6	HP2018_RS02305	12	312	17	15000000			9800000	8700000	12000000	12000000	26000000	26000000	63000000	78000000	1900000000	1500000000	95000000	95000000	97000000	95000000	73000000	57000000	75000000				1800000	660000		1800000		22000000	7000000	910000000	37000000	16000000	17000000	9500000	12000000
hpylo14086	Putative ORF	+	470741	470824	27	0.000887179	0.000828741	0	0	0	2	2	1														56000000																		35000000
hpylo14106	HP2018_RS02355	+	474482	475810	442	0.855702	0.0268325	1	6	HP2018_RS02355	3	22	2								150000000	24000000	7000000					5700000	11000000	15000000	19000000	23000000	81000000								15000000				970000			770000	1500000
hpylo14225	Putative ORF	+	487742	487852	36	0.00512157	0.00963032	0	0	0	2	1	1																					58000000
hpylo14230	HP2018_RS02410	+	488237	489001	254	0.943118	0.0257803	1	6	HP2018_RS02410	10	47	12						240000000	10000000		5300000									2400000	3300000		2500000			670000	350000	59000000	1600000
hpylo14282	HP2018_RS02440	+	495062	496393	443	0.990201	0.00876262	1	6	HP2018_RS02440	15	118	24	11000000		7600000	6000000	14000000	25000000		14000000	25000000	12000000	41000000	600000000	22000000					3100000	5600000	2700000			1200000		1900000	610000			3600000		150000000
hpylo14319	HP2018_RS02470	+	500699	502144	481	0.83012	0.0584119	1	6	HP2018_RS02470	6	89	15							3700000	23000000	21000000		21000000	27000000	480000000	60000000	18000000	13000000	2000000	6400000	8800000									1700000	2700000	1700000	1900000	120000000		410000	3100000
hpylo14372	Putative ORF	+	507623	507685	20	0	0	0	0	0	0	1	1																	25000000
hpylo14431	HP2018_RS02520	+	515252	516094	280	0.633689	0.0480468	1	6	HP2018_RS02520	10	79	21	14000000		1100000		4700000	38000000	260000000	6600000											1900000		1200000	690000					55000000	830000
hpylo14456	HP2018_RS02540	+	519065	520195	376	0.937196	0.0149795	1	6	HP2018_RS02540	8	91	18		2000000			2400000			4600000		290000000	300000000	3600000							1700000						490000	390000			28000000	42000000
hpylo14616	Putative ORF	+	543542	543778	78	0.0467949	0.0343426	1	3	0	2	4	1																310000000			28000000																36000000
hpylo14624	Putative ORF	+	545183	545275	30	0	0	0	3	0	1	2	1																												82000000
hpylo14833	HP2018_RS02805	+	569390	570379	329	0.985562	0.0150489	1	6	HP2018_RS02805	8	6	3									39000000										1200000	3200000
hpylo14841	HP2018_RS02815	+	570905	572032	375	0.973127	0.0144556	1	6	HP2018_RS02815	12	439	24	82000000	21000000	40000000	50000000	61000000	170000000	70000000	85000000	48000000	3000000000	7300000000	66000000	40000000	35000000	31000000	49000000	69000000	55000000	47000000	28000000	15000000	360000	9000000	7100000	11000000	15000000	6400000	6700000	140000000	1200000000	10000000	3300000			5400000	5200000
hpylo14851	oorC	+	572855	573409	184	0.962021	0.0266107	1	6	oorC	6	513	10	38000000	6600000	4500000	580000000	470000000	100000000	26000000	22000000	15000000	17000000	16000000		13000000	10000000							3700000			51000000	64000000	51000000		7300000
hpylo14966	HP2018_RS02875	+	586253	586909	218	0.91812	0.0212682	1	6	HP2018_RS02875	6	16	8					31000000					220000000															10000000				6100000	12000000
hpylo15006	HP2018_RS02895	+	590045	590770	241	0.933396	0.0265454	1	6	HP2018_RS02895	8	256	27	15000000	7400000	5600000	3000000	110000000	1400000000	20000000	3600000													1100000				3700000	260000000	4000000
hpylo15007	HP2018_RS02900	+	590780	593869	1029	0.956221	0.0212072	1	6	HP2018_RS02900	17	216	30			1700000													8400000	150000000	67000000	57000000	220000000														980000	1200000	17000000
hpylo15017	Putative ORF	+	594596	595828	410	0.843149	0.0340465	1	6	lcl|NC_017381.1_cds_WP_000808591.1_288	6	1	1
hpylo15018	Putative ORF	+	595934	604183	2749	0.792378	0.0231789	1	6	lcl|NC_017381.1_cds_WP_000422978.1_848	60	45	16					13000000		20000000									6300000	10000000	5500000	3200000	1700000												310000				1200000
hpylo15082	HP2018_RS02935	+	610265	610840	191	0.96512	0.0163706	1	6	HP2018_RS02935	9	140	13	45000000	2200000	6000000	3800000	1600000000	260000000			2600000												3900000	640000		270000	300000000	57000000
hpylo15083	HP2018_RS02940	+	610865	611863	332	0.943323	0.0253698	1	6	HP2018_RS02940	3	12	1
hpylo15089	HP2018_RS02950	+	612458	613123	221	0.913847	0.0400433	1	6	HP2018_RS02950	3	8	2													46000000																			17000000
hpylo15090	HP2018_RS02955	+	613175	613696	173	0.985815	0.010247	1	6	HP2018_RS02955	2	361	17	47000000	8900000	42000000	2100000000	26000000	7600000				21000000											9100000	8100000	5400000	840000000	26000000	6200000			780000
hpylo15159	HP2018_RS02995	+	622646	624694	682	0.737492	0.037926	1	6	HP2018_RS02995	18	72	12											3900000		2900000		93000000	82000000	18000000	13000000	9500000	17000000										1100000				35000000	8400000	1500000
hpylo15190	HP2018_RS03020	+	629069	629605	178	0.928052	0.0505322	1	6	HP2018_RS03020	6	10	4			40000000	2500000																			18000000
hpylo15211	Putative ORF	+	634058	635266	402	0.935505	0.0222192	1	1	phpyl04872||poly(a) polymerase	18	1	1																																750000
hpylo15242	HP2018_RS03080	+	638963	639256	97	0.592204	0.152817	1	6	HP2018_RS03080	1	1	1																				1500000
hpylo15268	HP2018_RS03095	+	641777	642184	135	0.884537	0.0296623	1	6	HP2018_RS03095	3	2	1	23000000																				1500000
hpylo15319	HP2018_RS03130	+	648164	649288	374	0.972014	0.0207557	1	6	HP2018_RS03130	12	144	16		1500000	2800000	14000000	7700000	8300000	2700000	15000000	100000000	1300000000	58000000	16000000	18000000	13000000	16000000	21000000	36000000	34000000	25000000	14000000				190000	1200000				220000000	6200000	2700000	4300000			3700000
hpylo15343	HP2018_RS03150	+	654473	655897	474	0.988281	0.00660347	1	6	HP2018_RS03150	11	211	21	12000000	2000000		7100000	5200000	6600000	7200000	12000000	18000000	24000000	22000000	340000000	420000000	39000000	9300000	6800000	26000000	16000000	23000000	17000000	1100000				840000	950000	1200000	2000000	2500000	770000	190000000	12000000	1900000	330000	1100000	1500000
hpylo15380	HP2018_RS03180	+	660455	660970	171	0.960076	0.0118655	1	6	HP2018_RS03180	4	19	10			65000000																				15000000
hpylo15385	Putative ORF	+	661412	661477	21	0	0	0	0	0	1	1	1															10000000
hpylo15437	HP2018_RS03210	+	671414	672226	270	0.704503	0.0441649	1	6	HP2018_RS03210	5	387	15					250000000	700000000	370000000	34000000	16000000		40000000		19000000	16000000	12000000	24000000	29000000	31000000	24000000						34000000	110000000	91000000	2800000	330000						1500000
hpylo15458	HP2018_RS03220	+	673718	674836	372	0.730641	0.0841836	1	6	HP2018_RS03220	16	1	1																	75000000
hpylo15537	Putative ORF	+	685337	685492	51	0.00441746	0.0054318	0	3	0	3	1	1																34000000
hpylo15647	HP2018_RS03340	+	702290	703324	344	0.955359	0.0326413	1	6	HP2018_RS03340	8	12	2									79000000							5000000		8200000	9600000	11000000
hpylo15688	HP2018_RS03370	+	711491	712312	273	0.76718	0.0573724	1	6	HP2018_RS03370	4	188	14	50000000	5500000	2000000	30000000	49000000	1700000000	400000000	83000000	44000000	6700000	48000000	39000000	31000000		8300000	17000000	65000000	32000000	26000000	38000000				3500000	13000000	440000000	36000000	12000000	1800000	6400000		440000		1200000		6600000
hpylo15708	HP2018_RS03390	+	715439	716659	406	0.973586	0.00784045	1	6	HP2018_RS03390	9	8	3										9300000						99000000	130000000	30000000																	3000000
hpylo15847	HP2018_RS03505	+	735611	736681	356	0.967707	0.00661296	1	6	HP2018_RS03505	13	45	15			950000							290000000	20000000	3400000					5600000	6200000	4100000	5800000									49000000
hpylo15855	HP2018_RS03515	+	737393	738874	493	0.939343	0.0305979	1	6	HP2018_RS03515	10	28	10												53000000			9500000			23000000	7000000	24000000											2700000
hpylo15856	HP2018_RS03520	+	738884	739369	161	0.849947	0.0648529	1	6	HP2018_RS03520	3	3	3	41000000																				4300000
hpylo15879	HP2018_RS03545	+	742973	743956	327	0.955372	0.028515	1	6	HP2018_RS03545	10	10	6										57000000																			5700000
hpylo15911	HP2018_RS03570	+	747812	749014	400	0.984591	0.00620901	1	6	HP2018_RS03570	12	1	1											5600000
hpylo15912	HP2018_RS03575	+	749099	749470	123	0.784726	0.0538792	1	6	HP2018_RS03575	3	2	2	10000000																				3100000
hpylo15913	HP2018_RS03585	+	751586	751966	126	0.98718	0.00921123	1	6	HP2018_RS03585	7	4	3	14000000																				3600000
hpylo15926	HP2018_RS03605	+	753068	753949	293	0.926488	0.0326546	1	6	HP2018_RS03605	8	76	20	9700000		2300000	3000000	2900000	1600000	17000000	280000000	48000000	4600000								1600000	2000000	1300000							1100000	67000000
hpylo15961	HP2018_RS03630	+	758948	759514	188	0.879688	0.030341	1	6	HP2018_RS03630	1	6	1			160000000																				39000000
hpylo16124	Putative ORF	+	781052	781129	25	0.01428	0.0220405	0	0	0	2	2	1												260000000																			1800000
hpylo16170	HP2018_RS03755	+	785087	786319	410	0.953907	0.00384752	1	6	HP2018_RS03755	5	12	4									27000000	16000000									1200000	3700000
hpylo16283	Putative ORF	+	803468	803761	97	0.25432	0.102445	1	3	0	3	2	1	18000000
hpylo16418	HP2018_RS03950	+	820679	821500	273	0.959858	0.0158103	1	6	HP2018_RS03950	7	31	7						46000000	91000000	20000000										1400000	1100000							8300000	9800000
hpylo16472	HP2018_RS03995	+	829889	830209	106	0.813505	0.0354744	1	6	HP2018_RS03995	4	3	3	1100000																				190000000
hpylo16497	HP2018_RS04025	+	834893	836170	425	0.969364	0.0124982	1	6	HP2018_RS04025	11	16	5											160000000							11000000	8300000											34000000
hpylo16872	Putative ORF	+	886850	886936	28	0.000888889	0.00177778	0	0	0	0	2	1																																	1600000
hpylo16961	flgE	+	899357	901174	605	0.965879	0.013109	1	6	flgE	13	2	2																																	3700000
hpylo16963	HP2018_RS04350	+	901226	901843	205	0.799004	0.0249649	1	6	HP2018_RS04350	8	2	1																								1200000
hpylo16986	HP2018_RS04365	+	906023	907588	521	0.61589	0.0455445	1	6	HP2018_RS04365	6	538	10	24000000				1900000				5000000	310000000	380000000	170000000	2600000000	40000000	36000000	18000000	33000000	84000000	14000000	30000000									110000000	4000000	280000000	110000000	13000000	15000000	790000	270000
hpylo16987	HP2018_RS04370	+	907610	909196	528	0.76713	0.0707127	1	6	HP2018_RS04370	4	611	12	13000000		680000	6800000	34000000	42000000	15000000	52000000	57000000	59000000	150000000	5900000000	1200000000	180000000	150000000	110000000	150000000	190000000	190000000	74000000					3100000	5500000	3500000	1800000	35000000	13000000	1100000000	23000000	5200000	9900000	22000000	12000000
hpylo17024	Putative ORF	+	915524	915613	29	0.00123077	0.00246154	0	3	0	1	1	1																														8700000
hpylo17050	HP2018_RS04400	+	919016	920050	344	0.91998	0.0236503	1	6	HP2018_RS04400	6	28	12	4500000							7600000	200000000	11000000																		2800000	2000000
hpylo17106	Putative ORF	+	925133	925204	23	0.0005	0.001	0	0	0	2	2	1
hpylo17136	HP2018_RS04410	+	927383	928498	371	0.881034	0.0177717	1	6	HP2018_RS04410	5	9	3						29000000			39000000																	2500000				7600000
hpylo17185	HP2018_RS04450	+	933818	934477	219	0.798872	0.0355619	1	6	HP2018_RS04450	3	23	4			590000	12000000	64000000																			2700000	17000000
hpylo17192	HP2018_RS04460	+	935078	935833	251	0.829527	0.050457	1	6	HP2018_RS04460	5	8	4						39000000	2800000																			18000000
hpylo17214	Putative ORF	+	938846	938947	33	0.000333333	0.000666667	0	0	0	1	1	1														23000000
hpylo17308	HP2018_RS04565	+	952943	953599	218	0.992044	0.00378734	1	6	HP2018_RS04565	10	10	2				7200000	40000000																				19000000
hpylo17342	Putative ORF	+	958373	958555	60	0.109107	0.0213628	0	3	0	2	1	1
hpylo17457	Putative ORF	+	974366	974467	33	0.00106667	0.00137275	0	3	0	1	1	1	91000000
hpylo17495	Putative ORF	+	979769	979843	24	0.0394306	0.0344601	0	0	0	0	4	1				6900000	8500000					260000000				15000000
hpylo17594	HP2018_RS04760	+	994448	994711	87	0.75381	0.0673739	1	0	0	4	2	1																		7600000
hpylo17701	Putative ORF	+	1010774	1010932	52	0.00107937	0.00165993	0	3	0	4	10	1												23000000	61000000	33000000	75000000	210000000	200000000	940000000
hpylo17836	HP2018_RS04945	+	1030415	1031704	429	0.946026	0.0206617	1	6	HP2018_RS04945	13	20	8					2200000000						150000000	100000000																		27000000	7300000
hpylo17864	HP2018_RS04965	+	1034879	1036453	524	0.980025	0.0102	1	6	HP2018_RS04965	19	535	33	16000000	4600000	9100000	12000000	17000000	30000000	17000000	39000000	45000000	53000000	51000000	13000000	870000000	310000000	87000000	41000000	54000000	49000000	45000000	37000000			1500000	1500000	2700000	2700000	2000000	2100000	4500000	6900000	1400000	330000000	33000000	6500000	4800000	2200000
hpylo17865	HP2018_RS04970	+	1036463	1038313	616	0.982684	0.0165306	1	6	HP2018_RS04970	9	179	28				2200000						1800000		2000000	3700000	11000000	320000000	120000000	32000000	22000000	26000000	24000000										920000		400000	2700000	75000000	11000000	2300000
hpylo17889	HP2018_RS04990	+	1040762	1043194	810	0.972531	0.0105551	1	6	HP2018_RS04990	20	487	43	35000000	380000	1800000	3200000		23000000	14000000	12000000	8600000	52000000	120000000	37000000	51000000	27000000	47000000	180000000	1600000000	98000000	43000000	53000000						2200000	2000000	1400000	3900000	12000000	11000000	1600000	830000	5200000	14000000	270000000
hpylo17890	Putative ORF	+	1043216	1043326	36	0.0307337	0.0355348	0	3	0	1	1	1
hpylo17952	HP2018_RS05040	+	1050392	1051615	407	0.940164	0.0341411	1	6	HP2018_RS05040	6	22	6								12000000	150000000					7600000				22000000	25000000	38000000								1700000					630000	510000
hpylo17993	HP2018_RS05080	+	1059173	1059853	226	0.922923	0.0326569	1	6	HP2018_RS05080	11	18	7					15000000	110000000																			3500000	36000000
hpylo18013	HP2018_RS05095	+	1063034	1063516	160	0.898582	0.029211	1	6	HP2018_RS05095	3	103	11	11000000	8800000	390000000	350000000		4700000				52000000								2000000				1400000	110000000	53000000	930000				3300000
hpylo18143	HP2018_RS05205	+	1081820	1082875	351	0.848639	0.0437319	1	6	HP2018_RS05205	11	118	11			1200000		4000000	2900000	3200000	76000000	550000000	190000000	27000000	8100000	21000000	16000000	17000000	15000000	25000000	35000000	21000000	15000000	690000							7900000	33000000			2500000		1300000	1600000
hpylo18218	HP2018_RS05260	+	1091753	1093081	442	0.946136	0.0153543	1	6	HP2018_RS05260	14	37	11											88000000	42000000	4200000		8000000	8400000	10000000	11000000	6500000	7300000										20000000	1500000	930000	1100000	870000		570000
hpylo18504	HP2018_RS05480	+	1134449	1136548	699	0.833245	0.01581	1	6	HP2018_RS05480	15	137	16													3300000	15000000	440000000	23000000	7800000	8600000	15000000	9400000													7700000	81000000	1600000	1000000
hpylo18622	HP2018_RS05555	+	1153346	1154092	248	0.973444	0.0205482	1	6	HP2018_RS05555	6	7	4						29000000																				22000000
hpylo18623	HP2018_RS05560	+	1154141	1154974	277	0.975971	0.01811	1	6	HP2018_RS05560	9	181	19	60000000	14000000	5900000		20000000	55000000	2000000000	970000000	21000000					5100000		23000000		3700000	19000000	11000000	14000000	9500000	1000000	770000	1300000	2700000	390000000	120000000						3900000		2100000
hpylo18647	Putative ORF	+	1158323	1158409	28	0.000181818	0.000363636	0	0	0	1	1	1																																3000000
hpylo18705	HP2018_RS05615	+	1166090	1166851	253	0.98971	0.00486186	1	6	HP2018_RS05615	6	83	14	12000000		15000000	20000000	29000000	280000000	170000000	20000000					18000000			93000000	18000000		12000000	13000000	750000		2600000	22000000	2200000	45000000	15000000					1800000		3700000
hpylo18734	HP2018_RS05635	+	1171034	1171777	247	0.989429	0.00975782	1	6	HP2018_RS05635	3	129	14	58000000	4900000	10000000	18000000	25000000	1700000000	170000000	40000000	10000000	23000000	19000000		14000000			16000000		15000000		6000000	3300000			1600000	1100000	260000000	58000000	5100000	930000	1800000	400000	310000		650000
hpylo19004	HP2018_RS05850	+	1214939	1215229	96	0.79	0.0300704	1	6	HP2018_RS05850	1	3	2	650000																												1000000
hpylo19009	HP2018_RS05860	+	1215857	1217074	405	0.953071	0.0145469	1	6	HP2018_RS05860	14	95	16	200000000	5300000								110000000	160000000							5900000	4200000	3400000	66000000	2700000							4500000	16000000
hpylo19019	HP2018_RS05875	+	1218263	1219405	380	0.915967	0.0233638	1	6	HP2018_RS05875	7	6	5										66000000																		14000000	2400000
hpylo19040	HP2018_RS05900	+	1223090	1224217	375	0.949214	0.0237092	1	6	HP2018_RS05900	7	85	11		990000			14000000	18000000	9500000		14000000	830000000	250000000					8900000	9300000	11000000	7100000	4000000	1500000			1100000		2200000			75000000	16000000				340000
hpylo19042	amiF	+	1224383	1225387	334	0.769684	0.0526531	1	6	amiF	6	65	18		7500000	3300000		1700000			12000000	500000000	15000000							6100000	5300000	5000000									2600000	1300000
hpylo19167	HP2018_RS06025	+	1244750	1245253	167	0.715879	0.0939251	1	6	HP2018_RS06025	1	33	8	160000000	18000000																			20000000	4500000
hpylo19177	HP2018_RS06035	+	1246052	1247281	409	0.980532	0.00794794	1	6	HP2018_RS06035	7	179	20	11000000					7200000	5800000	33000000	9100000		90000000	520000000	38000000	33000000	26000000	16000000	71000000	56000000	48000000	39000000							550000			28000000	120000000	5700000		6500000	850000	3400000
hpylo19188	HP2018_RS06050	+	1248488	1251049	853	0.990536	0.00542634	1	6	HP2018_RS06050	26	825	43	37000000	11000000	12000000	2400000	3400000	14000000	12000000	24000000	29000000	11000000	49000000	45000000	73000000	42000000	110000000	210000000	1300000000	150000000	87000000	56000000	1200000		2200000	460000		2500000	1700000	1700000	2800000	6100000	8100000	7300000	5800000	16000000	16000000	240000000
hpylo19247	HP2018_RS06090	+	1258385	1260790	801	0.935523	0.0295324	1	6	HP2018_RS06090	19	3	3																16000000
hpylo19493	Putative ORF	+	1295684	1295794	36	0.0146525	0.0132669	0	0	0	2	1	1
hpylo19568	HP2018_RS06415	+	1309001	1309438	145	0.835665	0.0309589	1	6	HP2018_RS06415	3	18	4	92000000	720000																		8400000	25000000
hpylo19576	Putative ORF	+	1309790	1310047	85	0.55942	0.104101	1	1	phpyl21480||siderophore-mediated iron transport protein (tonb)	2	2	1																													2100000
hpylo19770	Putative ORF	+	1337747	1339177	476	0.970137	0.00910875	1	6	lcl|NC_017381.1_cds_WP_000921187.1_1315	11	1	1								12000000
hpylo19838	HP2018_RS06600	+	1349381	1351870	829	0.981749	0.0153316	1	6	HP2018_RS06600	24	403	46	10000000	340000	3200000	6500000	13000000	11000000	4500000	12000000	14000000	41000000	45000000	42000000	77000000	29000000	110000000	120000000	1000000000	59000000	57000000	52000000				720000	1200000	1900000	860000	230000	1300000	2900000	12000000	16000000	5800000	17000000	6700000	160000000
hpylo19989	HP2018_RS06665	+	1366547	1366888	113	0.966784	0.0267784	1	6	HP2018_RS06665	3	26	10	140000000																				34000000
hpylo20003	Putative ORF	+	1369199	1369270	23	0.000181818	0.000363636	0	0	0	0	1	1																							510000
hpylo20089	HP2018_RS06750	+	1381811	1382800	329	0.941086	0.0289681	1	6	HP2018_RS06750	7	11	6								17000000	180000000
hpylo20115	HP2018_RS06765	+	1385111	1385632	173	0.87464	0.0614739	1	6	HP2018_RS06765	8	61	10	1800000000	41000000	19000000	9900000																	250000000	19000000	5200000
hpylo20126	HP2018_RS06780	+	1386680	1387138	152	0.853838	0.032069	1	6	HP2018_RS06780	2	10	4		39000000																				16000000	1900000
hpylo20135	HP2018_RS06790	+	1387604	1388005	133	0.879544	0.0398805	1	6	HP2018_RS06790	5	46	12	540000000	2700000	760000											1800000					5000000	34000000	81000000	310000	500000				420000			9500000		1500000		270000	990000	1600000
hpylo20142	HP2018_RS06810	+	1389002	1390645	547	0.89889	0.0156026	1	6	HP2018_RS06810	12	88	15			1500000	3800000			2400000		5000000				330000000	9100000		26000000	22000000	26000000	18000000	80000000							260000	2100000				31000000		1200000	1400000	3500000
hpylo20237	HP2018_RS06865	+	1403540	1404592	350	0.990081	0.00533724	1	6	HP2018_RS06865	8	153	14				5200000	10000000	25000000	11000000	17000000	260000000	290000000	77000000	33000000	35000000	26000000	38000000	24000000	58000000	19000000	17000000	13000000							670000	16000000	79000000	5100000		2500000			1700000	1500000
hpylo20497	HP2018_RS07045	+	1439438	1440394	318	0.928132	0.0353397	1	6	HP2018_RS07045	10	56	9	16000000	2700000		8800000	15000000	22000000	8400000		120000000	1300000000	23000000	8700000	12000000		6300000			14000000	3100000						2700000				180000000
hpylo20498	HP2018_RS07050	+	1440449	1440985	178	0.912723	0.0292195	1	6	HP2018_RS07050	6	630	22	43000000	8200000	44000000	2000000000	710000000	79000000	68000000	36000000			17000000	10000000			14000000	16000000	19000000				2100000	1800000	13000000	690000000	290000000	22000000	5100000	2200000			4100000	3800000		5300000		3700000
hpylo20499	HP2018_RS07055	+	1440995	1441555	186	0.966845	0.0301126	1	6	HP2018_RS07055	5	15	3				58000000																				25000000
hpylo20583	Putative ORF	+	1453970	1454050	26	0.00213077	0.00225473	0	0	0	2	1	1																															1000000
hpylo20595	HP2018_RS07130	+	1455356	1457995	879	0.839336	0.0486097	1	6	HP2018_RS07130	19	902	50	24000000	6600000	7200000	6100000	11000000	24000000	14000000	45000000	72000000	83000000	130000000	160000000	120000000	73000000	190000000	780000000	4800000000	240000000	150000000	210000000	3600000	700000	1300000	430000	1000000	3200000	2200000	2300000	16000000	25000000	15000000	22000000	9900000	11000000	17000000	680000000
hpylo20605	HP2018_RS07140	+	1459478	1460665	395	0.962499	0.0167369	1	6	HP2018_RS07140	14	58	21			5200000		3200000	8400000		6600000			500000000	43000000		4700000			12000000		4100000	1600000					710000					110000000	2500000
hpylo20640	Putative ORF	+	1464188	1464355	55	0.00526537	0.00342881	0	0	0	2	2	1												14000000
hpylo20710	Putative ORF	+	1474097	1474240	47	0.0102424	0.0137834	0	3	0	3	1	1																																15000000
hpylo20751	Putative ORF	+	1478465	1478539	24	0.000333333	0.000666667	0	0	0	1	1	1									270000000
hpylo20758	HP2018_RS07220	+	1479083	1479322	79	0.73	0.0584594	1	6	HP2018_RS07220	1	1	1	11000000
hpylo20759	HP2018_RS07225	+	1479323	1481116	597	0.953656	0.0328711	1	6	HP2018_RS07225	14	142	22								18000000	33000000	16000000	21000000	11000000	29000000	430000000	170000000	15000000	9500000	15000000	11000000	11000000									1600000			3600000	32000000	16000000	2700000	1400000
hpylo20760	HP2018_RS07230	+	1481138	1481764	208	0.993387	0.00831454	1	6	HP2018_RS07230	6	37	8			2100000	56000000	210000000	1200000																		5700000	43000000
hpylo20792	HP2018_RS07245	+	1485611	1488589	992	0.973377	0.00569302	1	6	HP2018_RS07245	30	11	6				58000000	210000000													5800000	3700000	4800000
hpylo20851	HP2018_RS07285	+	1498925	1499809	294	0.905371	0.0257498	1	6	HP2018_RS07285	8	3	3							29000000
hpylo20852	Putative ORF	+	1500176	1501390	404	0.932512	0.0207081	1	1	plmon031976||db_xref=goa:q8y7b8,interpro:ipr004604,interpro:ipr027417,uniprotkb/trembl:q8y7b8	8	7	5														26000000																		1700000
hpylo20915	HP2018_RS07350	+	1509947	1510507	186	0.916928	0.0321249	1	6	HP2018_RS07350	1	15	6				14000000	25000000																				16000000
hpylo20949	HP2018_RS07370	+	1515623	1516972	449	0.868189	0.0384932	1	6	HP2018_RS07370	3	22	6								27000000	86000000							14000000	26000000	16000000	7400000	41000000								3300000				2200000
hpylo20992	HP2018_RS07400	+	1522649	1523161	170	0.863338	0.00800131	1	6	HP2018_RS07400	3	10	5	23000000	4100000																				3100000
hpylo20998	HP2018_RS07410	+	1524317	1525246	309	0.936363	0.026529	1	6	HP2018_RS07410	5	1	1								14000000
hpylo20999	HP2018_RS07415	+	1525253	1526194	313	0.898087	0.045909	1	6	HP2018_RS07415	5	5	5									29000000
hpylo21043	HP2018_RS07430	+	1529657	1530160	167	0.909182	0.0381929	1	6	HP2018_RS07430	1	64	6	140000000	260000000	9400000	1400000																6100000	13000000	71000000	3400000	810000	390000
hpylo21055	HP2018_RS07440	+	1531406	1532263	285	0.972131	0.0104233	1	6	HP2018_RS07440	7	32	5													45000000			82000000	77000000	93000000	110000000									520000				3400000	1100000
hpylo21220	HP2018_RS07545	+	1550405	1551025	206	0.984316	0.0116304	1	6	HP2018_RS07545	7	54	8		1000000	19000000	50000000	330000000	20000000	1700000									2400000					420000			2100000	65000000	6400000
hpylo21222	Putative ORF	+	1551317	1551910	197	0.964056	0.027689	1	1	banth083826||phosphate abc transporter atp-binding protein	5	20	8								11000000	280000000				3100000					5000000										4300000
hpylo21245	Putative ORF	+	1554860	1555012	50	0.133574	0.0510681	0	3	0	2	4	1																							1800000
hpylo21246	Putative ORF	+	1555091	1555315	74	0.0848467	0.0219803	1	3	0	2	1	1
hpylo21247	HP2018_RS07585	+	1555325	1556113	262	0.983702	0.0158339	1	6	HP2018_RS07585	8	294	18	64000000	1400000	2800000	27000000	160000000	1300000000	610000000	100000000	55000000	38000000	39000000	21000000	19000000		25000000	27000000	32000000	4300000	4100000	4500000	5700000	590000	1500000	3600000	16000000	210000000	190000000	17000000	1400000	8000000	1700000	2600000	1500000	1500000	690000	2100000
hpylo21318	Putative ORF	+	1668	1937	89	0.0651122	0.0296123	0	3	0	4	1	1																													24000000
hpylo21346	Putative ORF	+	4074	4154	26	0.00108333	0.00148137	0	3	0	0	1	1
hpylo21353	Putative ORF	+	5514	5576	20	0.00215476	0.00231467	0	0	0	1	13	1								530000000					7700000000		270000000		460000000										28000000	81000000		160000000	49000000			48000000		24000000
hpylo21394	HP2018_RS00075	+	10089	11768	559	0.99409	0.00341438	1	6	HP2018_RS00075	18	24	11													74000000	7500000	7800000		6400000	3900000	4200000	3200000												13000000
hpylo21443	HP2018_RS00105	+	17028	18437	469	0.985289	0.00661699	1	6	HP2018_RS00105	11	15	9											28000000	5100000																		3800000
hpylo21450	HP2018_RS00115	+	19506	20723	405	0.961536	0.0324973	1	6	HP2018_RS00115	7	55	12			2200000	4800000	2600000		4700000	8700000	6900000	10000000	550000000	16000000					11000000	14000000	15000000	9600000										79000000						740000
hpylo21475	Putative ORF	+	22647	22787	46	0.00884055	0.00223384	0	3	0	2	1	1									78000000
hpylo21513	HP2018_RS00145	+	27522	28799	425	0.985382	0.00513152	1	6	HP2018_RS00145	12	1484	47	220000000	25000000	42000000	83000000	100000000	230000000	110000000	250000000	160000000	160000000	9500000000	2500000000	170000000	110000000	120000000	120000000	120000000	110000000	78000000	45000000	19000000	13000000	16000000	10000000	20000000	51000000	19000000	40000000	27000000	2300000000	310000000	70000000	16000000	17000000	9600000	7600000
hpylo21540	HP2018_RS00165	+	31887	32309	140	0.937397	0.0266362	1	6	HP2018_RS00165	2	83	7	850000000	25000000	16000000	14000000	12000000					14000000	31000000						40000000	4500000			58000000	13000000	11000000	560000	3700000					1400000			2200000	2100000
hpylo21542	HP2018_RS00175	+	32520	34814	764	0.944433	0.014029	1	6	HP2018_RS00175	21	62	15									7300000		8500000		7800000	8100000	22000000	140000000	25000000	18000000	11000000	6900000										3100000			2000000	1200000	27000000	1100000
hpylo21544	HP2018_RS00185	+	35160	35462	100	0.79	0.0333323	1	6	HP2018_RS00185	2	6	3	110000000																				24000000
hpylo21564	Putative ORF	+	38037	38111	24	0.000666667	0.00133333	0	0	0	2	1	1			45000000
hpylo21606	HP2018_RS00225	+	42030	43175	381	0.986541	0.00383212	1	6	HP2018_RS00225	5	106	17	24000000	4900000	1900000	5300000	6100000	8500000	6000000	9300000		25000000	1400000000	24000000	9500000	3900000			12000000	7200000	7700000	3800000				770000						210000000	3900000		1100000
hpylo21623	Putative ORF	+	45435	45872	145	0.431537	0.0317048	1	3	0	4	2	2									120000000																					30000000
hpylo21723	HP2018_RS00290	+	59760	60002	80	0.671236	0.15871	1	6	HP2018_RS00290	1	1	1												13000000
hpylo21728	HP2018_RS00305	+	61005	61673	222	0.943074	0.0207175	1	6	HP2018_RS00305	4	3	2								1300000	21000000
hpylo21732	Putative ORF	+	62676	63422	248	0.90194	0.0465554	1	2	phpyl12357||hypothetical protein	6	16	5																12000000	59000000	5500000	3500000	2100000												310000				4200000
hpylo21733	Putative ORF	+	63459	64058	199	0.852939	0.0478926	1	2	phpyl12357||hypothetical protein	6	1	1																																				1500000
hpylo21756	Putative ORF	+	66534	67211	225	0.902432	0.0215172	1	1	phpyl23837||atp-binding protein	7	1	1																	2900000
hpylo21810	HP2018_RS00400	+	77319	77588	89	0.73	0.119197	1	6	HP2018_RS00400	1	5	2	5800000		1800000																		1700000
hpylo21812	HP2018_RS00405	+	77715	78773	352	0.951876	0.0196689	1	6	HP2018_RS00405	10	50	12		640000	730000			2300000	1500000	11000000		320000000	50000000								1700000				1000000					1500000	29000000							370000
hpylo22017	Putative ORF	+	106575	106637	20	0.0005	0.001	0	0	0	1	1	1										9100000
hpylo22072	Putative ORF	+	113244	113465	73	0.0621469	0.029042	0	0	0	0	1	1				46000000
hpylo22093	Putative ORF	+	116892	117440	182	0.753157	0.0532453	1	2	phpyl24170||hypothetical protein	5	22	6					45000000																				5300000	220000
hpylo22128	HP2018_RS00615	+	121521	123731	736	0.969512	0.0195263	1	6	HP2018_RS00615	18	124	36			550000		2900000	3900000		7400000	9200000	29000000		9600000	11000000		5100000	440000000	17000000	6600000	4000000	2600000									2200000		520000	1300000			67000000	3500000
hpylo22150	HP2018_RS00635	+	127923	128060	45	0.02	0.100045	0	6	HP2018_RS00635	1	10	3	870000																				2500000
hpylo22151	HP2018_RS00640	+	128100	129938	612	0.982451	0.0134945	1	6	HP2018_RS00640	17	308	31	16000000	1200000				4700000	2600000	12000000	29000000		32000000	54000000	23000000	97000000	730000000	74000000	44000000	50000000	46000000	31000000		1500000						1700000	1500000	3500000	2200000	1600000	62000000	160000000	7600000	2700000
hpylo22156	HP2018_RS00650	+	130527	130721	64	0.58	0.0635939	1	6	HP2018_RS00650	0	2	2	19000000
hpylo22179	Putative ORF	+	133986	134099	37	0.0423418	0.040055	0	3	0	1	1	1			2200000
hpylo22254	HP2018_RS00715	+	143256	144905	549	0.854831	0.0251552	1	6	HP2018_RS00715	4	12	3										11000000								1800000		5100000
hpylo22255	HP2018_RS00720	+	144954	146606	550	0.802804	0.0425402	1	6	HP2018_RS00720	3	4	1																				3200000
hpylo22277	HP2018_RS00735	+	149235	150701	488	0.759818	0.0411199	1	6	HP2018_RS00735	3	21	3				8200000					46000000	60000000	13000000			17000000	32000000		9900000	23000000	16000000	63000000											3100000			4800000	2900000
hpylo22278	HP2018_RS00740	+	150708	151412	234	0.954794	0.0231595	1	6	HP2018_RS00740	3	170	14			3300000	2900000	23000000	450000000	8500000	9100000	6700000			9900000	33000000	11000000	32000000	21000000	61000000	64000000	55000000	150000000			540000	820000	2100000	85000000	2200000	1300000	1000000	6400000	1900000	1200000		3400000	5200000	4700000
hpylo22317	HP2018_RS00780	+	156363	157406	347	0.991741	0.00909788	1	6	HP2018_RS00780	9	446	24	84000000	11000000	11000000	9700000	13000000	33000000	18000000	35000000	63000000	2200000000	950000000	37000000	22000000	13000000	29000000	30000000	37000000	35000000	32000000	23000000	13000000	2300000	5300000	750000	2700000	1600000	1400000	5600000	330000000	51000000	8200000	490000	2500000	3300000	1800000	2700000
hpylo22389	Putative ORF	+	164283	164360	25	0	0	0	0	0	1	1	1			910000
hpylo22425	Putative ORF	+	170364	170531	55	0.00203333	0.00220706	0	3	0	1	2	1																																			1300000
hpylo22667	HP2018_RS00995	+	196917	198110	397	0.929238	0.0234219	1	6	HP2018_RS00995	9	267	19	45000000	18000000	13000000	22000000	29000000	68000000	42000000	73000000	150000000	140000000	5000000000	110000000	52000000	31000000	32000000	26000000	54000000	50000000	37000000	16000000	2300000	3000000	1400000	5600000	7100000	8600000	4200000	7000000	24000000	820000000	12000000	3600000	330000	2000000	3100000	4400000
hpylo22668	HP2018_RS01000	+	198177	198590	137	0.971065	0.00990746	1	6	HP2018_RS01000	2	212	8	1700000000	50000000	6300000			1500000	1800000	14000000													370000000	10000000	5400000	470000
hpylo22670	HP2018_RS01005	+	198615	198971	118	0.978464	0.0107277	1	6	HP2018_RS01005	3	9	3	99000000																				11000000
hpylo22693	HP2018_RS01025	+	201270	201575	101	0.768484	0.10649	1	6	HP2018_RS01025	2	3	1	92000000																				2100000
hpylo22917	HP2018_RS01115	+	222303	223466	387	0.929718	0.0227588	1	6	HP2018_RS01115	13	574	32	39000000	13000000	13000000	24000000	63000000	72000000	44000000	63000000	170000000	2200000000	1600000000	44000000	46000000	32000000	33000000	56000000	70000000	45000000	34000000	11000000	3000000	3100000		8900000	8800000	6500000	3200000	5800000	300000000	180000000	2800000	2000000	4700000	2600000	4800000	4300000
hpylo22918	HP2018_RS01120	+	223488	224468	326	0.990949	0.00447366	1	6	HP2018_RS01120	12	471	21	60000000	22000000	27000000	32000000	47000000	64000000	42000000	430000000	1900000000	70000000	62000000	31000000	36000000	23000000	48000000	55000000	56000000	34000000	36000000	8400000	4900000	3500000	3700000	3200000	7100000	9600000	16000000	110000000	19000000	3000000	2100000	1900000	5500000	7700000	2800000	4500000
hpylo23002	HP2018_RS01180	+	234987	236159	390	0.993943	0.00506852	1	6	HP2018_RS01180	6	106	14	5600000		2300000	3600000	4000000	5800000		5200000	17000000	3800000	40000000	820000000	18000000		11000000	6800000		4900000	2000000	1000000									950000	16000000	220000000	1900000
hpylo23087	HP2018_RS01250	+	247974	249467	497	0.973013	0.0143254	1	6	HP2018_RS01250	15	375	33	34000000	4000000	8300000	7900000	5300000	8900000	10000000	21000000	36000000	17000000	37000000	80000000	820000000	520000000	17000000	12000000	15000000	18000000	12000000	9300000	3300000	1600000	3800000	3100000	3500000	2900000	960000	3500000	2600000	1400000	8200000	180000000	48000000	1900000	610000
hpylo23099	Putative ORF	+	250500	250616	38	0	0	0	3	0	3	3	1															25000000		170000000	110000000
hpylo23135	HP2018_RS01280	+	254127	255569	480	0.843737	0.0515898	1	6	HP2018_RS01280	7	95	10					4600000	16000000			23000000	67000000	27000000	850000000	28000000	39000000	30000000		17000000	7700000	9100000	10000000						1000000			13000000		210000000	3900000	5900000	3600000	1500000	2000000
hpylo23136	HP2018_RS01285	+	255579	256994	471	0.917437	0.028414	1	6	HP2018_RS01285	9	56	13								5000000	470000000	170000000	290000000							6500000										3300000	3700000	73000000		500000
hpylo23183	HP2018_RS01340	+	264762	267338	858	0.946038	0.0202267	1	6	HP2018_RS01340	16	1283	70	16000000	3000000	5600000	6100000	14000000	64000000	37000000	61000000	140000000	230000000	240000000	97000000	300000000	92000000	140000000	1100000000	3500000000	75000000	49000000	41000000			1400000	1000000	2800000	5400000	2600000	12000000	29000000	30000000	31000000	52000000	21000000	35000000	90000000	590000000
hpylo23212	HP2018_RS01360	+	270675	270950	91	0.79	0.116503	1	6	HP2018_RS01360	2	11	5	350000000																				120000000
hpylo23213	HP2018_RS01365	+	270960	272273	437	0.991103	0.00514793	1	6	HP2018_RS01365	16	91	23		2300000	1200000		6500000					15000000	29000000	270000000	25000000					5500000	5400000	2200000										7500000	46000000
hpylo23224	HP2018_RS01375	+	272928	273941	337	0.95171	0.0131676	1	6	HP2018_RS01375	6	18	11		3300000	3200000								99000000							2400000	1900000											18000000
hpylo23227	HP2018_RS01385	+	274461	275000	179	0.967673	0.0191937	1	6	HP2018_RS01385	5	21	8		9500000	19000000																			1500000	5300000
hpylo23237	HP2018_RS01400	+	276735	277292	185	0.907507	0.0261534	1	6	HP2018_RS01400	6	20	6				120000000	15000000																			26000000	2400000
hpylo23241	Putative ORF	+	277689	277802	37	0	0	0	3	0	1	1	1																																		33000000
hpylo23244	Putative ORF	+	277941	278018	25	0	0	0	0	0	0	1	1																																4500000
hpylo23266	HP2018_RS01420	+	280041	281057	338	0.958156	0.0307243	1	6	HP2018_RS01420	4	20	7	470000000		1700000						58000000									10000000	11000000	13000000		1600000
hpylo23299	HP2018_RS01445	+	286515	287771	418	0.966705	0.0259101	1	6	HP2018_RS01445	8	18	8												67000000	8200000																		6100000
hpylo23306	HP2018_RS01455	+	289407	289931	174	0.94024	0.0198446	1	6	HP2018_RS01455	6	7	2			8200000																				7200000	1100000
hpylo23339	HP2018_RS01470	+	299265	300482	405	0.98495	0.0166617	1	6	HP2018_RS01470	12	52	12							7300000				89000000	82000000					37000000	11000000	850000											26000000	6900000	1200000			350000	1500000
hpylo23378	Putative ORF	+	306609	306734	41	0.000685714	0.000859046	0	3	0	1	2	1			5300000																																830000
hpylo23388	HP2018_RS01500	+	307569	307883	104	0.881064	0.0379898	1	6	HP2018_RS01500	4	318	7	1900000000	41000000	21000000	11000000	8400000	25000000	4500000	7200000	6000000				5400000							8000000	190000000	32000000	5800000	3400000	2100000	3300000	3600000	2700000
hpylo23404	HP2018_RS01515	+	309945	310949	334	0.804443	0.0285196	1	6	HP2018_RS01515	4	32	5					2700000	48000000												5400000	6600000	7700000						12000000				350000						270000
hpylo23422	HP2018_RS01530	+	312678	313484	268	0.988962	0.00432041	1	6	HP2018_RS01530	3	78	15			7000000			14000000	47000000	610000000	24000000								9500000		1500000	1600000							19000000	160000000
hpylo23430	HP2018_RS01540	+	314769	315764	331	0.745095	0.0405401	1	6	HP2018_RS01540	5	1	1									58000
hpylo23475	HP2018_RS01580	+	320865	321830	321	0.904922	0.0382738	1	6	HP2018_RS01580	7	16	6								33000000	13000000																			8700000
hpylo23569	HP2018_RS01655	+	334059	334601	180	0.935936	0.0201785	1	6	HP2018_RS01655	6	1	1			11000000
hpylo23599	HP2018_RS01685	+	338319	338552	77	0.665443	0.0477583	1	6	HP2018_RS01685	4	6	4	150000000																				15000000
hpylo23600	HP2018_RS01690	+	338559	339359	266	0.967405	0.0210775	1	6	HP2018_RS01690	7	28	8						7000000	49000000	44000000																		2300000	5700000	7500000
hpylo23660	HP2018_RS01745	+	349071	349859	262	0.888522	0.048288	1	6	HP2018_RS01745	9	41	15						33000000	120000000	14000000																			32000000	1000000
hpylo23698	HP2018_RS01760	+	353532	354290	252	0.942184	0.0402319	1	6	HP2018_RS01760	4	2	1						12000000																				2900000
hpylo23819	HP2018_RS01815	+	367530	368990	486	0.947197	0.024717	1	6	HP2018_RS01815	11	49	13									17000000		480000000	98000000						4800000		18000000										74000000	2400000
hpylo23820	HP2018_RS01820	+	369081	370736	551	0.951791	0.0165314	1	6	HP2018_RS01820	18	38	7													46000000				8100000	7700000	9200000	26000000												2800000
hpylo23840	Putative ORF	+	372426	373172	248	0.731596	0.0302055	1	4	phpyl60706	6	34	10										18000000	480000000															410000			490000	78000000
hpylo23844	HP2018_RS01845	+	373893	374888	331	0.788285	0.0271811	1	6	HP2018_RS01845	2	18	4						160000000	6300000													23000000						31000000
hpylo23849	HP2018_RS01855	+	375549	376865	438	0.992369	0.00456887	1	6	HP2018_RS01855	7	24	11											180000000	16000000																		110000000
hpylo23902	HP2018_RS01900	+	384828	385472	214	0.899647	0.037679	1	6	HP2018_RS01900	5	2	1			5300000																				320000
hpylo23930	Putative ORF	+	389403	389594	63	0.054801	0.0246004	0	3	0	1	3	1																	120000000	8400000
hpylo23946	HP2018_RS01950	+	391089	391820	243	0.773593	0.0385783	1	6	HP2018_RS01950	0	26	6				62000000	1600000																			17000000	3600000
hpylo23949	HP2018_RS01960	+	392679	393620	313	0.887512	0.0403115	1	6	HP2018_RS01960	7	6	4							5800000	17000000																			2200000
hpylo23962	HP2018_RS01985	+	396996	397877	293	0.9283	0.0127929	1	6	HP2018_RS01985	7	28	9							14000000	170000000	27000000										11000000	17000000			140000				1100000	56000000
hpylo23966	HP2018_RS01995	+	398115	400964	949	0.982389	0.00420054	1	6	HP2018_RS01995	16	340	29		2400000		1000000	9600000		16000000	4800000	19000000	23000000	75000000	13000000	88000000	45000000	110000000	120000000	96000000	650000000	40000000	26000000					870000			930000	1700000	12000000	2100000	6500000	13000000	14000000	8900000	3600000
hpylo23970	HP2018_RS02005	+	401268	401732	154	0.908755	0.0416983	1	6	HP2018_RS02005	0	5	2	150000000																				1900000
hpylo24072	HP2018_RS02055	+	412044	413414	456	0.976065	0.0100713	1	6	HP2018_RS02055	11	71	12						4000000							260000000	28000000		7300000		8600000	12000000	7700000							410000		370000			47000000
hpylo24107	Putative ORF	+	416553	416618	21	0.00861234	0.00798126	0	0	0	1	1	1																																			4600000
hpylo24115	HP2018_RS02085	+	417306	417842	178	0.963744	0.0214022	1	6	HP2018_RS02085	4	20	4	36000000		12000000	370000000	1700000																2200000		1900000	95000000	1500000
hpylo24307	Putative ORF	+	442059	442121	20	0.000972222	0.00145403	0	0	0	2	1	1														77000000
hpylo24428	Putative ORF	+	461100	461429	109	0.566185	0.0663156	1	2	phpyl03688||hypothetical protein	4	13	5		91000000	33000000		7200000																	12000000	9500000
hpylo24513	HP2018_RS02340	+	472323	473591	422	0.978839	0.0112647	1	6	HP2018_RS02340	7	31	7										9300000	170000000						5900000		5400000	4300000										79000000
hpylo24519	Putative ORF	+	474048	474242	64	0.6	0.00993235	1	0	0	1	2	2												5000000			26000000
hpylo24544	HP2018_RS02360	+	475821	477149	442	0.850086	0.019782	1	6	HP2018_RS02360	3	2	1																				27000000
hpylo24545	HP2018_RS02365	+	477165	478232	355	0.888542	0.0621208	1	6	HP2018_RS02365	2	3	2									12000000
hpylo24580	HP2018_RS02395	+	484956	485594	212	0.975199	0.00832712	1	6	HP2018_RS02395	5	12	7					8500000	70000000																				31000000
hpylo24622	HP2018_RS02430	+	494064	494516	150	0.971624	0.0126747	1	6	HP2018_RS02430	7	194	21	2800000000	35000000	21000000	8300000	7200000	4000000		4700000		8900000		2200000			3800000	7300000		6200000	4400000	6200000	460000000	24000000	20000000	6500000	1900000	2200000					580000			3900000	2000000	350000
hpylo24623	HP2018_RS02435	+	494520	495062	180	0.968106	0.0107534	1	6	HP2018_RS02435	4	66	8	9000000	6200000	330000000	47000000	9000000																		92000000	6700000	1200000
hpylo24650	HP2018_RS02450	+	497295	498287	330	0.995638	0.00222432	1	6	HP2018_RS02450	10	56	23		660000	2400000					11000000	390000000	3600000																		2500000
hpylo24662	HP2018_RS02460	+	499557	499904	115	0.550119	0.0682417	1	6	HP2018_RS02460	3	161	4	14000000	53000000	380000000	58000000	17000000	16000000		19000000	32000000	10000000	30000000	26000000	40000000	26000000	60000000	40000000	45000000	64000000	49000000	35000000	450000	21000000	340000000	97000000	26000000	2000000		44000000	4100000	2600000	75000000	19000000	370000	13000000	6500000	87000000
hpylo24792	HP2018_RS02515	+	514560	515216	218	0.520558	0.0560453	1	6	HP2018_RS02515	5	28	5				21000000	20000000												4400000							3400000	3800000
hpylo24890	Putative ORF	+	525891	526028	45	0.00801962	0.00385568	0	3	0	2	1	1																	15000000
hpylo24916	HP2018_RS02600	+	530235	533789	1184	0.730587	0.0580098	1	6	HP2018_RS02600	33	657	33	6300000	4700000	4400000	5600000	50000000	110000000	76000000	53000000	99000000	120000000	190000000	150000000	290000000	300000000	230000000	480000000	1800000000	1100000000	63000000	44000000	2400000	1100000	1300000	4000000	7200000	5900000	3600000	4600000	19000000	30000000	25000000	27000000	51000000	57000000	54000000	60000000
hpylo24942	HP2018_RS02625	+	537204	538073	289	0.915913	0.0170494	1	6	HP2018_RS02625	6	30	7							26000000	66000000	6100000										590000								4200000	13000000
hpylo24954	HP2018_RS02640	+	539754	540575	273	0.919066	0.0400064	1	6	HP2018_RS02640	9	11	6						45000000	7600000																			12000000	2200000
hpylo24960	HP2018_RS02650	+	541224	541475	83	0.296551	0.117383	1	6	HP2018_RS02650	3	2	1																																			89000	1700000
hpylo25148	HP2018_RS02810	+	570564	570905	113	0.920531	0.0454451	1	6	HP2018_RS02810	3	16	6	210000000																				11000000
hpylo25156	Putative ORF	+	571494	571556	20	0.000363636	0.000727273	0	0	0	0	1	1																110000
hpylo25163	HP2018_RS02820	+	572034	572855	273	0.946804	0.0321182	1	6	HP2018_RS02820	9	416	23	67000000	31000000	15000000	46000000	34000000	920000000	1600000000	310000000	43000000	24000000	15000000	4700000		9600000	9000000	26000000	41000000	13000000	24000000	13000000	4400000		1800000	4200000	4700000	180000000	390000000	25000000	4800000	6000000	580000			900000	1100000	1500000
hpylo25185	HP2018_RS02840	+	575628	577100	490	0.935249	0.0235689	1	6	HP2018_RS02840	11	8	4											42000000	45000000								2300000										7200000
hpylo25260	Putative ORF	+	588003	588089	28	0.00488658	0.0056037	0	3	0	1	1	1												7100000
hpylo25463	HP2018_RS02925	+	607539	608480	313	0.952829	0.018255	1	6	HP2018_RS02925	12	38	14			1500000	3600000				23000000	270000000								5100000	4400000						500000				3500000	1600000
hpylo25546	HP2018_RS02985	+	620157	621362	401	0.981162	0.0111663	1	6	HP2018_RS02985	7	108	14	13000000		2100000	3700000	16000000	26000000	11000000	15000000	13000000	1900000000	320000000	15000000	16000000	8500000		20000000		15000000	10000000	17000000				4900000	7400000				210000000	23000000		2300000	1700000	1700000	2400000	1800000
hpylo25591	HP2018_RS03005	+	625425	626639	404	0.88215	0.0490149	1	6	HP2018_RS03005	5	95	15		1500000		20000000	3400000	22000000	19000000	360000000	440000000	40000000	46000000		9300000	9300000	16000000	18000000	26000000		5500000	21000000							4600000	43000000	5600000	3800000				430000
hpylo25592	HP2018_RS03010	+	626649	628385	578	0.967694	0.0223029	1	6	HP2018_RS03010	20	426	32	27000000		5500000	7700000	15000000			14000000	32000000	20000000	26000000	23000000	52000000	750000000	690000000	97000000	71000000	92000000	97000000	76000000			650000	1200000	1800000	3500000	22000000	2600000	3900000	4000000	7200000	11000000	360000000	110000000	13000000	8500000
hpylo25593	HP2018_RS03015	+	628398	629072	224	0.899604	0.0346953	1	6	HP2018_RS03015	5	16	2			11000000	110000000	3100000				7500000										12000000				2100000	15000000
hpylo25598	Putative ORF	+	629298	629378	26	0.0004	0.0008	0	0	0	0	1	1																										5400000
hpylo25600	HP2018_RS03025	+	629607	631145	512	0.968701	0.00924061	1	6	HP2018_RS03025	12	24	6												5400000	50000000	8600000	4600000		15000000	16000000	11000000	7000000											9400000	5300000
hpylo25607	Putative ORF	+	632397	633239	280	0.693099	0.0612779	1	1	phpyl40229||lcl|cp003904.1_cds_afv41694.1_262	11	50	13							300000000	100000000																			27000000	8200000
hpylo25650	HP2018_RS03075	+	637647	638966	439	0.963156	0.00554765	1	6	HP2018_RS03075	12	90	14			7100000	8700000	3200000	6200000			810000	11000000	320000000	170000000	6900000			13000000	14000000	13000000	11000000	8600000			700000	880000		1100000				64000000	24000000					1100000
hpylo25660	HP2018_RS03090	+	640944	641765	273	0.992768	0.0036884	1	6	HP2018_RS03090	6	57	13		760000	480000				64000000	500000000	24000000																		10000000	66000000
hpylo25680	HP2018_RS03110	+	644925	645554	209	0.760668	0.0415315	1	6	HP2018_RS03110	5	4	2				4700000	38000000	5800000
hpylo25709	HP2018_RS03135	+	649461	652106	881	0.874157	0.0304034	1	6	HP2018_RS03135	22	148	35											22000000	15000000	120000000	6200000		22000000	270000000	16000000	13000000	17000000										5700000				620000		48000000
hpylo25717	HP2018_RS03145	+	653175	654473	432	0.960791	0.0131395	1	6	HP2018_RS03145	15	227	34	12000000		1400000	3500000	5000000	9600000			26000000		720000000	830000000	8500000	7300000		5100000		6000000	5600000	4500000	430000							110000000	1800000	240000000	80000000	850000
hpylo25727	Putative ORF	+	655182	655337	51	0.00157143	0.0024908	0	3	0	2	2	1							5800000
hpylo25752	HP2018_RS03175	+	659319	660416	365	0.95902	0.01292	1	6	HP2018_RS03175	11	7	4										90000000																			13000000
hpylo25763	HP2018_RS03190	+	662340	663641	433	0.954261	0.0279778	1	6	HP2018_RS03190	13	7	4											34000000	51000000																		1800000
hpylo25764	HP2018_RS03195	+	663843	668192	1449	0.962277	0.0129218	1	6	HP2018_RS03195	46	2	2																	19000000																			950000
hpylo25765	HP2018_RS03200	+	668235	668711	158	0.852225	0.0225965	1	6	HP2018_RS03200	6	1	1																																				810000
hpylo26052	HP2018_RS03350	+	703719	706205	828	0.976583	0.00491497	1	6	HP2018_RS03350	19	242	35		1800000		3700000				12000000	12000000		6900000	17000000	22000000	23000000	45000000	290000000	710000000	46000000	66000000	61000000	910000		780000				280000	2300000				2300000			6700000	90000000
hpylo26110	HP2018_RS03375	+	712488	713414	308	0.923088	0.0231953	1	6	HP2018_RS03375	9	27	12								73000000	9400000																			9300000
hpylo26118	HP2018_RS03385	+	714243	715145	300	0.713064	0.0277636	1	6	HP2018_RS03385	6	35	7			770000			14000000	210000000	3700000																			26000000
hpylo26171	HP2018_RS03430	+	722949	723410	153	0.995764	0.00180468	1	6	HP2018_RS03430	4	2	1			320000																			4000000
hpylo26221	Putative ORF	+	728691	728798	35	0.000583333	0.00116667	0	0	0	1	1	1
hpylo26325	HP2018_RS03525	+	739425	740390	321	0.934365	0.0366488	1	6	HP2018_RS03525	7	90	16			2500000			11000000	10000000	170000000	560000000										2200000		1500000							49000000	900000
hpylo26353	HP2018_RS03550	+	743907	745166	419	0.955945	0.0275929	1	6	HP2018_RS03550	14	78	11		1500000	4100000	1700000	1600000	23000000	4700000	2600000	6400000	15000000	400000000	150000000		2600000				3700000	2200000	1900000						3800000	930000		1100000	62000000	5500000
hpylo26361	HP2018_RS03560	+	746352	747026	224	0.935141	0.0249938	1	6	HP2018_RS03560	7	25	10						85000000																				11000000
hpylo26385	Putative ORF	+	749487	751544	685	0.980578	0.00818741	1	1	cjeju30086||flagellar hook-associated protein	20	17	10															28000000																			2700000	850000
hpylo26518	Putative ORF	+	771894	771986	30	0.0255378	0.0146999	0	3	0	0	1	1											4400000
hpylo26539	HP2018_RS03715	+	774831	777413	860	0.967132	0.0128829	1	6	HP2018_RS03715	29	2352	83	88000000	19000000	41000000	41000000	40000000	69000000	41000000	120000000	300000000	290000000	470000000	490000000	510000000	260000000	520000000	600000000	6100000000	1000000000	370000000	260000000	7100000	1200000	6900000	7200000	7200000	5700000	4400000	14000000	42000000	81000000	120000000	53000000	41000000	74000000	130000000	810000000
hpylo26541	HP2018_RS03720	+	777492	777761	89	0.76	0.0357861	1	6	HP2018_RS03720	1	1	1	9900000
hpylo26544	HP2018_RS03725	+	778029	779318	429	0.984358	0.0146017	1	6	HP2018_RS03725	6	10	4											88000000																			28000000
hpylo26767	HP2018_RS03895	+	811314	812087	257	0.974703	0.0119664	1	6	HP2018_RS03895	3	1	1								23000000
hpylo26778	HP2018_RS03910	+	814263	814913	216	0.943982	0.024083	1	6	HP2018_RS03910	7	9	2					40000000																			2000000	10000000
hpylo26782	HP2018_RS03925	+	815550	817334	594	0.995659	0.00210965	1	6	HP2018_RS03925	20	4	2															12000000																			1100000
hpylo26783	HP2018_RS03930	+	817344	818609	421	0.935878	0.0262035	1	6	HP2018_RS03930	17	114	28	9100000		1000000	820000	4500000	4200000	3000000		1900000		23000000	460000000	40000000				7100000	2000000	2300000							580000				1600000	60000000	1800000
hpylo26784	HP2018_RS03935	+	818610	818954	114	0.920425	0.0377146	1	6	HP2018_RS03935	4	4	3	22000000																				4800000
hpylo26787	HP2018_RS03945	+	819372	820307	311	0.876693	0.0378624	1	6	HP2018_RS03945	9	703	22	380000000	56000000	67000000	51000000	41000000	160000000	150000000	5400000000	1300000000	180000000	100000000	99000000	82000000	80000000	87000000	100000000	110000000	79000000	51000000	28000000	72000000	16000000	10000000	11000000	2700000	19000000	34000000	1200000000	32000000	24000000	26000000	6300000	13000000	8500000	2800000	3900000
hpylo26848	HP2018_RS03990	+	828396	829784	462	0.985422	0.0137802	1	6	HP2018_RS03990	13	43	13									8700000			69000000	49000000						1500000												29000000	310000
hpylo26857	HP2018_RS04005	+	830826	831494	222	0.753105	0.0382897	1	6	HP2018_RS04005	5	60	12			14000000	100000000																			12000000	35000000	940000
hpylo26861	HP2018_RS04015	+	832128	833891	587	0.825147	0.0452085	1	6	HP2018_RS04015	19	8	3													29000000																			4300000
hpylo26862	HP2018_RS04020	+	833895	834896	333	0.971631	0.0218322	1	6	HP2018_RS04020	13	34	15			860000				2000000	1900000	270000000	18000000																			6400000
hpylo26916	Putative ORF	+	842856	842936	26	0	0	0	0	0	1	1	1										81000
hpylo27150	HP2018_RS04220	+	875349	876746	465	0.986144	0.00727555	1	6	HP2018_RS04220	17	131	24					6600000	9100000	5300000			7700000	12000000	260000000	210000000	6800000			8900000	5200000	4800000	3000000										850000	80000000	4900000
hpylo27159	Putative ORF	+	877803	877895	30	0.804467	0.0197495	0	1	phpyl18347||lcl|cp003904.1_cds_afv41513.1_163	1	1	1																																				77000000
hpylo27227	Putative ORF	+	888498	888812	104	0.433671	0.062259	1	3	0	3	3	1				71000000	37000000																				7700000
hpylo27287	flgD	+	898383	899360	325	0.982091	0.0115702	1	6	flgD	12	7	4						21000000		6400000	21000000
hpylo27476	HP2018_RS04425	+	929487	930632	381	0.987289	0.00316104	1	6	HP2018_RS04425	6	18	9										97000000	46000000																		5100000	3200000
hpylo27493	HP2018_RS04445	+	933018	933821	267	0.984904	0.00715011	1	6	HP2018_RS04445	5	174	19	5300000	3800000	350000	16000000	2200000	53000000	86000000	1200000000	78000000	5400000	13000000		10000000	14000000			2600000	14000000	4600000		430000	1100000					14000000	290000000	3100000
hpylo27503	HP2018_RS04455	+	934479	935081	200	0.919315	0.0459425	1	6	HP2018_RS04455	2	2	1																							600000
hpylo27633	Putative ORF	+	951714	951956	80	0.130439	0.0663782	1	3	0	4	2	1
hpylo27792	HP2018_RS04660	+	974553	975800	415	0.883892	0.0296978	1	6	HP2018_RS04660	9	77	9				360000000	53000000	6300000																	450000	59000000	19000000	1700000
hpylo27793	HP2018_RS04665	+	975813	977288	491	0.976297	0.0128883	1	6	HP2018_RS04665	11	116	22						4900000	3800000		3900000	6900000	37000000	140000000	180000000	10000000	8200000	7300000			3400000	1300000										1700000	51000000	6800000
hpylo27794	HP2018_RS04670	+	977304	977585	93	0.8	0.00853326	1	6	HP2018_RS04670	2	2	1																					4700000
hpylo27803	HP2018_RS04685	+	980592	982088	498	0.957661	0.0227784	1	6	HP2018_RS04685	19	186	19	7000000	1900000	1000000		3900000				7600000		5200000	15000000	500000000	150000000	24000000	14000000	23000000	18000000	17000000	13000000					440000		800000				9000000	79000000	2500000	4500000	830000	1500000
hpylo27941	Putative ORF	+	1005393	1006835	480	0.975048	0.0180156	1	1	nosto206116||all4179	17	1	1	150000
hpylo28103	HP2018_RS04940	+	1028106	1030400	764	0.984722	0.00751233	1	6	HP2018_RS04940	19	240	22			2000000	3600000	3900000	6400000	6100000	9600000	13000000	28000000	22000000	13000000	12000000	13000000	32000000	480000000	100000000	59000000	33000000	26000000			840000	1100000			850000	770000	3300000		1200000	1900000		3200000	80000000	16000000
hpylo28124	HP2018_RS04950	+	1031694	1032518	274	0.994564	0.00406279	1	6	HP2018_RS04950	7	94	19			1500000	3400000	5900000	35000000	250000000	74000000											1500000		400000					2400000	42000000	9600000	210000
hpylo28186	HP2018_RS04975	+	1038336	1039004	222	0.939312	0.0249523	1	6	HP2018_RS04975	3	20	5				4800000	110000000	64000000																		500000	36000000	13000000
hpylo28212	Putative ORF	+	1042470	1042586	38	0.000848485	0.00169697	0	0	0	0	1	1							37000000
hpylo28236	HP2018_RS05010	+	1045362	1046093	243	0.936556	0.0378645	1	6	HP2018_RS05010	4	8	4						25000000																				11000000
hpylo28287	HP2018_RS05050	+	1052499	1053854	451	0.963047	0.0185084	1	6	HP2018_RS05050	14	267	31	44000000	3500000	2700000	3500000	6100000	18000000	11000000	18000000	47000000	42000000	1100000000	500000000	35000000	11000000	6300000	11000000	24000000	22000000	11000000	7400000	340000						1300000	950000	4100000	380000000	42000000	1400000			390000
hpylo28390	HP2018_RS05120	+	1067187	1068323	378	0.86934	0.0458443	1	6	HP2018_RS05120	9	2	2										19000000
hpylo28395	HP2018_RS05130	+	1068717	1069742	341	0.969329	0.017512	1	6	HP2018_RS05130	7	55	20								12000000	370000000									6700000	6100000		690000				580000			450000	9400000		550000
hpylo28396	HP2018_RS05135	+	1069752	1070381	209	0.922819	0.017444	1	6	HP2018_RS05135	4	12	5				3000000	43000000																				8100000
hpylo28398	HP2018_RS05140	+	1070403	1071440	345	0.915922	0.0269123	1	6	HP2018_RS05140	5	3	1							3600000												2300000	12000000
hpylo28421	HP2018_RS05175	+	1075479	1076231	250	0.836222	0.0573873	1	6	HP2018_RS05175	8	17	5						150000000	11000000																			19000000
hpylo28437	HP2018_RS05195	+	1079904	1081184	426	0.970557	0.021711	1	6	HP2018_RS05195	6	74	9										8400000	290000000	130000000	14000000	17000000	18000000	17000000	22000000	22000000	14000000	12000000										52000000	22000000	820000			2600000	1500000
hpylo28457	HP2018_RS05210	+	1083027	1084097	356	0.980315	0.0134876	1	6	HP2018_RS05210	9	658	20	81000000	23000000	21000000	21000000	25000000	110000000	92000000	61000000	300000000	5300000000	2700000000	73000000	60000000	60000000	22000000	57000000	75000000	46000000	27000000	15000000		1300000		5300000	2300000		9400000	8200000	500000000	370000000	9200000	5300000	3600000		2900000	6600000
hpylo28490	porC	+	1088493	1089053	186	0.970622	0.0142219	1	6	porC	8	456	22	64000000	2700000	19000000	1700000000	100000000	21000000	6100000	10000000	4300000		12000000	4500000	4400000	7100000			12000000	9200000	1800000		2900000	170000	1300000	510000000	38000000	14000000	410000	2800000
hpylo28491	porD	+	1089069	1089461	130	0.947869	0.0375339	1	6	porD	1	103	8	1000000000	12000000	3900000	6700000	7700000			4200000	3500000												280000000	25000000	4000000	2400000	62000
hpylo28492	HP2018_RS05250	+	1089471	1090694	407	0.960009	0.0147564	1	6	HP2018_RS05250	3	459	17	200000000	12000000	53000000	40000000	42000000	52000000	58000000	36000000	65000000	140000000	4300000000	790000000	99000000	41000000	25000000	62000000	75000000	69000000	32000000	14000000	42000000	5700000	12000000	11000000	4800000	2000000	12000000	2200000	18000000	770000000	140000000	14000000	8600000	2000000	3400000	5200000
hpylo28493	HP2018_RS05255	+	1090707	1091651	314	0.932544	0.0312463	1	6	HP2018_RS05255	0	242	19	35000000	13000000	28000000	35000000	48000000	74000000	17000000	2900000000	1700000000	9900000	20000000	13000000	35000000	25000000	9100000	30000000	27000000	11000000	6900000	6600000			7400000	18000000	10000000	8400000	23000000	270000000	12000000	9800000		4300000	440000		3700000
hpylo28621	Putative ORF	+	1107768	1107854	28	0.000444444	0.000888889	0	3	0	1	2	1						55000000
hpylo28637	Putative ORF	+	1109454	1109552	32	0.00407601	0.00291094	0	3	0	2	1	1																1300000000
hpylo28732	Putative ORF	+	1122873	1123010	45	0.00144103	0.002148	0	3	0	1	1	1																						14000000
hpylo28780	Putative ORF	+	1127532	1127597	21	0.00318919	0.0031988	0	0	0	1	1	1																															1800000
hpylo28811	HP2018_RS05475	+	1133241	1134341	366	0.969845	0.0141024	1	6	HP2018_RS05475	10	27	11									120000000	56000000									1100000										11000000
hpylo28835	HP2018_RS05485	+	1136571	1140290	1239	0.804331	0.041263	1	6	HP2018_RS05485	8	72	9				4900000									8600000		7000000	18000000	15000000	140000000	95000000	16000000					500000								1400000		1600000	930000
hpylo28836	HP2018_RS05490	+	1140303	1141103	266	0.936929	0.023994	1	6	HP2018_RS05490	8	25	7						200000000	11000000	5600000					7100000													50000000
hpylo28837	HP2018_RS07960	+	1141116	1141415	99	0.833454	0.0355409	1	6	HP2018_RS07960	4	1	1			43000000
hpylo28858	HP2018_RS05520	+	1143726	1144700	324	0.990734	0.00708663	1	6	HP2018_RS05520	8	329	25	29000000	2900000	5100000	6900000	98000000	10000000	12000000	16000000	610000000	1700000000	72000000	54000000	50000000	7700000	26000000	30000000	19000000	9300000	5400000	4700000	3600000		540000	24000000	58000000	710000			280000000	25000000	8200000	1200000				4400000
hpylo28924	HP2018_RS05565	+	1155093	1155644	183	0.977973	0.0141061	1	6	HP2018_RS05565	5	504	10	150000000	660000000	46000000	6800000															1300000		7000000	82000000	21000000	2700000	1400000	320000
hpylo29084	HP2018_RS05655	+	1175754	1176806	350	0.947957	0.0222369	1	6	HP2018_RS05655	10	5	3									26000000	45000000																			1600000
hpylo29207	HP2018_RS05750	+	1194978	1196624	548	0.842777	0.0323994	1	6	HP2018_RS05750	12	33	7			1100000										9100000					3200000	3400000	11000000
hpylo29345	HP2018_RS05855	+	1215390	1215863	157	0.894115	0.0300931	1	6	HP2018_RS05855	1	25	3		44000000	850000																			2300000	830000
hpylo29362	HP2018_RS05870	+	1217610	1218266	218	0.907839	0.0123194	1	6	HP2018_RS05870	3	5	3					12000000	5900000
hpylo29388	HP2018_RS05890	+	1221213	1222460	415	0.950032	0.0317719	1	6	HP2018_RS05890	7	2	1									1300000
hpylo29389	HP2018_RS05895	+	1222539	1223090	183	0.985132	0.00518524	1	6	HP2018_RS05895	5	134	16	21000000	3300000	65000000	6900000	290000000	90000000	2000000	4200000	5300000	3900000	7500000		3900000	2100000		5700000		3000000			880000	360000	8800000	940000	98000000	33000000		530000			740000
hpylo29446	HP2018_RS05930	+	1229691	1229921	76	0.71	0.0633159	1	6	HP2018_RS05930	2	15	5	140000000			460000																	28000000
hpylo29566	HP2018_RS06020	+	1244373	1244774	133	0.740135	0.0587815	1	6	HP2018_RS06020	2	6	2		14000000																8100000	8500000															270000
hpylo29593	HP2018_RS06045	+	1247478	1248491	337	0.932192	0.0223434	1	6	HP2018_RS06045	4	8	2						8100000		4600000	57000000	32000000																			52000000
hpylo29637	HP2018_RS06075	+	1253550	1255388	612	0.748506	0.0770748	1	6	HP2018_RS06075	7	3	2																				9100000
hpylo29638	HP2018_RS06080	+	1255392	1256930	512	0.8105	0.026763	1	6	HP2018_RS06080	7	11	3									150000000	24000000								7300000	19000000	53000000									4600000
hpylo29667	HP2018_RS06095	+	1260792	1262168	458	0.990219	0.00496502	1	6	HP2018_RS06095	14	174	16		1500000		5300000	10000000	17000000	6900000	4600000	18000000	20000000	19000000	630000000	190000000	23000000	9600000	9700000	14000000	21000000	19000000	14000000	3000000				2600000	1200000	2000000	660000	2400000	1200000	170000000	4100000	2100000	700000	1800000	890000
hpylo29786	HP2018_RS06175	+	1275966	1276535	189	0.943119	0.01274	1	6	HP2018_RS06175	6	1	1				4400000
hpylo29902	HP2018_RS06350	+	1295712	1296089	125	0.907323	0.0446166	1	6	HP2018_RS06350	2	2	2	29000000																				5500000
hpylo29904	HP2018_RS06360	+	1297329	1298354	341	0.96939	0.0172251	1	6	HP2018_RS06360	9	1	1																													510000
hpylo29905	HP2018_RS06365	+	1298355	1301462	1035	0.898418	0.0327224	1	6	HP2018_RS06365	24	4	3																				2000000
hpylo29927	Putative ORF	+	1305057	1305227	56	0.970036	0.0380193	0	2	phpyl09913||hypothetical protein	1	8	1						50000000																				1900000
hpylo29928	Putative ORF	+	1305372	1305599	75	0.633209	0.0399113	1	2	phpyl09913||hypothetical protein	2	46	5	21000000	2900000	4700000	22000000	22000000	530000000	11000000	10000000	16000000	12000000		7000000			7500000	9500000	13000000	6500000	1900000	1100000	2300000			5300000	1200000	120000000	8900000	2700000	2000000	2100000	1200000
hpylo30184	Putative ORF	+	1339113	1340228	371	0.827991	0.0394788	1	6	lcl|NC_017381.1_cds_WP_000921187.1_1315	6	2	1																					4300000		230000
hpylo30185	HP2018_RS06560	+	1340238	1343168	976	0.977911	0.00832336	1	6	HP2018_RS06560	25	1	1											14000000
hpylo30324	Putative ORF	+	1360935	1362137	400	0.894139	0.0498704	1	6	lcl|NC_017381.1_cds_WP_001062530.1_1448	11	2	2																			2200000														1200000
hpylo30362	HP2018_RS06670	+	1366980	1367792	270	0.872644	0.0261307	1	6	HP2018_RS06670	12	2	1																												4000000
hpylo30363	HP2018_RS06675	+	1367793	1368899	368	0.871725	0.0615929	1	6	HP2018_RS06675	4	10	2									12000000	77000000								3200000	1800000										20000000
hpylo30454	HP2018_RS06720	+	1377144	1377764	206	0.965135	0.00595127	1	6	HP2018_RS06720	4	6	3				21000000																				24000000
hpylo30468	HP2018_RS06740	+	1378887	1379702	271	0.893311	0.0315391	1	6	HP2018_RS06740	10	54	10						63000000	96000000	17000000	12000000	6200000							9000000	5000000								5300000	26000000	670000
hpylo30513	HP2018_RS06775	+	1385877	1386683	268	0.919752	0.0323165	1	6	HP2018_RS06775	6	4	3							10000000
hpylo30544	HP2018_RS06815	+	1390656	1391435	259	0.989485	0.0100576	1	6	HP2018_RS06815	6	10	5								260000000																				52000000
hpylo30552	Putative ORF	+	1393008	1395200	730	0.710358	0.00843995	1	6	lcl|NC_017381.1_cds_WP_080005685.1_899	16	12	6			1900000													37000000																		220000	1400000
hpylo30635	HP2018_RS06895	+	1409028	1409723	231	0.95057	0.024489	1	6	HP2018_RS06895	6	3	1																								770000	940000
hpylo30667	Putative ORF	+	1414488	1414613	41	0	0	0	0	0	3	1	1																										2300000
hpylo30761	Putative ORF	+	1429509	1429631	40	0.00141667	0.00174005	0	3	0	2	1	1
hpylo30788	Putative ORF	+	1433376	1433468	30	0	0	0	3	0	1	1	1																											2600000
hpylo30807	HP2018_RS07030	+	1437201	1437470	89	0.79	0.0406064	1	6	HP2018_RS07030	2	11	5	110000000																				23000000
hpylo30808	HP2018_RS07035	+	1437483	1438094	203	0.94103	0.025009	1	6	HP2018_RS07035	5	28	8				53000000	17000000																			12000000	11000000
hpylo30809	HP2018_RS07040	+	1438098	1439441	447	0.963385	0.0349304	1	6	HP2018_RS07040	15	64	15				570000	1200000	1000000				2300000	23000000	210000000	3600000	25000000				13000000	11000000	13000000	390000				180000					9700000	51000000
hpylo30886	HP2018_RS07080	+	1445322	1445759	145	0.870217	0.0225906	1	6	HP2018_RS07080	3	15	2	6500000	14000000																			14000000	3400000
hpylo30887	Putative ORF	+	1445811	1445879	22	0.00270238	0.00540476	0	0	0	1	32	1	290000000	36000000	41000000	64000000	54000000		27000000	57000000		150000000	4700000000	160000000	180000000		61000000	60000000	110000000	83000000	77000000	51000000	26000000	7100000		16000000	13000000	8000000		4700000	27000000	950000000	12000000	21000000			6800000	7200000
hpylo30891	Putative ORF	+	1446555	1446863	102	0.671795	0.0734559	1	3	0	5	1	1											14000000
hpylo30940	HP2018_RS07120	+	1454523	1454876	117	0.984672	0.0147586	1	6	HP2018_RS07120	3	4	2	66000000																				11000000
hpylo30972	HP2018_RS07135	+	1458222	1459382	386	0.872167	0.0516929	1	6	HP2018_RS07135	9	4	2										8800000									6600000
hpylo30988	Putative ORF	+	1460565	1460630	21	0.00425	0.00195157	0	0	0	0	2	1															120000000				17000000
hpylo31010	Putative ORF	+	1463139	1463228	29	0.0106844	0.00451666	0	0	0	1	1	1																															8600000
hpylo31035	Putative ORF	+	1467825	1467980	51	0.010149	0.0079889	0	3	0	0	9	1								5400000									97000000	17000000													510000					17000000
hpylo31084	Putative ORF	+	1472808	1472876	22	0.0005	0.001	0	0	0	0	1	1
hpylo31269	HP2018_RS07265	+	1493670	1494812	380	0.971612	0.0115897	1	6	HP2018_RS07265	12	243	22				8400000	4200000	5900000	2800000	8500000	12000000	64000000	960000000	38000000	23000000	21000000	20000000	22000000	34000000	32000000	25000000	26000000	1400000		730000	610000	670000	560000	360000	390000	2500000	210000000	3900000	1800000	1700000	820000	830000	900000
hpylo31322	Putative ORF	+	1499823	1500170	115	0.904815	0.0403862	1	2	wsucc64415||/inference=coordinates: protein motif:hmm:pf02463.17	5	10	2													11000000	29000000	3000000																	500000	8300000	660000
hpylo31369	HP2018_RS07330	+	1507071	1507943	290	0.960033	0.0312328	1	6	HP2018_RS07330	10	155	22			3200000	9500000	5700000	6300000	9600000	600000000	460000000	23000000	8700000	8400000	11000000		16000000	5300000	17000000	18000000	18000000	25000000	570000				980000	1900000	1600000	180000000	3100000	2400000	850000			540000	1300000
hpylo31403	HP2018_RS07365	+	1512792	1515632	946	0.952796	0.0280513	1	6	HP2018_RS07365	24	164	30			270000					4200000	5200000						8900000	17000000	210000000	41000000	35000000	39000000												290000			830000	22000000
hpylo31421	HP2018_RS07385	+	1518903	1519874	323	0.968891	0.0212896	1	6	HP2018_RS07385	6	5	3							10000000	11000000											7600000								750000
hpylo31423	HP2018_RS07395	+	1520229	1522652	807	0.962273	0.011259	1	6	HP2018_RS07395	25	235	33						4400000						12000000	13000000	11000000	21000000	140000000	620000000	84000000	67000000	58000000														1500000	9900000	120000000
hpylo31429	HP2018_RS07405	+	1523115	1524320	401	0.947917	0.0236617	1	6	HP2018_RS07405	12	12	4										99000000	58000000																		8800000	4700000
hpylo31474	HP2018_RS07435	+	1530171	1531409	412	0.795644	0.0174714	1	6	HP2018_RS07435	5	51	6									80000000	20000000			3500000	21000000	20000000		24000000	24000000	38000000	81000000								9200000				13000000	8100000			8200000
hpylo31484	Putative ORF	+	1531896	1531970	24	0.00413785	0.00397344	0	0	0	1	4	1														54000000	13000000																	15000000		980000
hpylo31518	Putative ORF	+	1535955	1536038	27	0.030755	0.0220215	0	3	0	1	1	1
hpylo31617	Putative ORF	+	1551918	1552301	127	0.993005	0.00363778	1	1	banth083826||phosphate abc transporter atp-binding protein	4	15	5								27000000	250000000						5600000													9000000
hpylo31646	HP2018_RS07590	+	1556115	1557038	307	0.944422	0.032426	1	6	HP2018_RS07590	8	24	9						23000000	4700000	32000000	250000000											1500000								10000000
hpylo31747	Putative ORF	-	1555759	1555833	24	0.00147222	0.00294444	0	3	0	1	1	1														61000000
hpylo31794	Putative ORF	-	1547905	1548015	36	0	0	0	3	0	1	2	1																									760000
hpylo31808	HP2018_RS07510	-	1545175	1545801	208	0.951567	0.00790023	1	6	HP2018_RS07510	3	21	6				33000000	11000000																			6500000	5900000
hpylo31832	Putative ORF	-	1540111	1540683	190	0.887921	0.0531723	1	6	lcl|NC_017381.1_cds_WP_000961690.1_1489	3	156	3	54000000		5200000	24000000	13000000		11000000	750000000	680000000	33000000							13000000	8000000	8400000	4400000				3000000				590000000
hpylo31834	HP2018_RS07480	-	1539184	1539957	257	0.873273	0.0494963	1	6	HP2018_RS07480	4	350	14	45000000	8000000	8300000	25000000	15000000	40000000	13000000	1600000000	1800000000	66000000	39000000		27000000	25000000	13000000	18000000	20000000	10000000	7300000	4300000	8500000	2100000	3600000	3400000		3600000	1900000	590000000	3700000	3700000		3000000	5300000	2300000		1300000
hpylo32013	HP2018_RS07360	-	1511749	1512543	264	0.997664	0.00267424	1	6	HP2018_RS07360	4	447	35	82000000	10000000	20000000	31000000	33000000	59000000	27000000	86000000	4200000000	270000000	58000000	26000000	39000000	21000000	38000000	30000000	48000000	29000000	22000000	12000000	5700000	1400000	4000000		1600000	9500000	8800000	25000000	47000000	31000000	2500000	3400000	1700000	2500000	3700000	3900000
hpylo32047	Putative ORF	-	1508407	1508556	49	0.118175	0.032703	0	0	0	3	1	1		7200000
hpylo32064	HP2018_RS07320	-	1505506	1506477	323	0.897623	0.0233584	1	6	HP2018_RS07320	14	19	6							17000000	32000000	4800000							2000000			2100000								1600000	2700000
hpylo32081	HP2018_RS07305	-	1503562	1503978	138	0.785876	0.0317774	1	6	HP2018_RS07305	2	1	1	6900000
hpylo32107	Putative ORF	-	1500802	1500966	54	0.016056	0.0183912	0	3	0	0	1	1												20000000
hpylo32230	Putative ORF	-	1487827	1487889	20	0.0134649	0.0237157	0	0	0	2	1	1											37000000
hpylo32241	Putative ORF	-	1486225	1486449	74	0.0139632	0.006267	0	3	0	2	1	1																																	6700000
hpylo32296	Putative ORF	-	1479634	1479771	45	0.00568193	0.00670665	0	3	0	4	1	1																		14000000
hpylo32390	HP2018_RS07150	-	1462468	1466193	1241	0.966015	0.00767163	1	6	HP2018_RS07150	34	31	8											22000000						6200000	20000000	13000000	6700000
hpylo32465	HP2018_RS07110	-	1452382	1453764	460	0.920436	0.0219957	1	6	HP2018_RS07110	7	49	8			1700000								57000000				8400000		11000000	17000000	30000000	78000000										7700000	290000					890000
hpylo32490	HP2018_RS07095	-	1448830	1449864	344	0.887695	0.0374897	1	6	HP2018_RS07095	13	3	2										67000000																			11000000
hpylo32596	HP2018_RS07025	-	1435459	1437060	533	0.872031	0.0306311	1	6	HP2018_RS07025	1	5	3											38000000									9400000										2500000
hpylo32598	HP2018_RS07020	-	1434007	1435356	449	0.977853	0.00747118	1	6	HP2018_RS07020	6	38	8													70000000	36000000				3300000	4700000	10000000												18000000	2600000	700000
hpylo32639	HP2018_RS06995	-	1428682	1429254	190	0.924202	0.0172096	1	6	HP2018_RS06995	6	25	8				35000000	5800000																			12000000	1200000
hpylo32641	HP2018_RS06985	-	1427476	1428216	246	0.968914	0.0274352	1	6	HP2018_RS06985	7	75	16	11000000		3100000	6400000	110000000	250000000	5000000																		12000000	57000000
hpylo32643	HP2018_RS06975	-	1426396	1427193	265	0.963417	0.00666804	1	6	HP2018_RS06975	6	21	5			1600000	4500000	5600000	140000000	75000000	6600000											1000000								6200000
hpylo32644	HP2018_RS06970	-	1425148	1426395	415	0.987514	0.00948769	1	6	HP2018_RS06970	9	55	16	14000000					18000000					600000000	150000000						1200000	2200000								1100000			150000000	27000000	11000000
hpylo32645	HP2018_RS06965	-	1422604	1425138	844	0.949244	0.0128093	1	6	HP2018_RS06965	19	19	12																	34000000			1500000																2100000
hpylo32670	HP2018_RS06945	-	1418860	1419348	162	0.905581	0.0380748	1	6	HP2018_RS06945	5	10	4	130000000																				14000000
hpylo32672	HP2018_RS06935	-	1417720	1418295	191	0.875464	0.0541869	1	6	HP2018_RS06935	7	2	1			6800000																				1300000
hpylo32743	HP2018_RS06900	-	1409728	1410750	340	0.962721	0.0209376	1	6	HP2018_RS06900	10	52	9								89000000	200000000	430000000	47000000		47000000	6900000		35000000		15000000	7900000										260000000	3200000	5200000			2000000
hpylo32766	HP2018_RS06880	-	1406176	1406991	271	0.964849	0.0114696	1	6	HP2018_RS06880	6	53	8						20000000	92000000												2500000	6400000						1000000	17000000
hpylo32774	HP2018_RS06870	-	1404892	1405479	195	0.942749	0.0239377	1	6	HP2018_RS06870	4	58	8			2400000	16000000	74000000	18000000																	580000	3700000	26000000	2400000
hpylo32790	HP2018_RS06860	-	1399756	1403391	1211	0.981208	0.00941718	1	6	HP2018_RS06860	34	232	35						6200000			23000000	14000000	390000000		3700000	11000000	9200000	36000000	66000000	150000000	17000000	20000000										310000				2300000	1100000	2300000
hpylo32801	HP2018_RS06850	-	1398616	1398930	104	0.973699	0.0150291	1	6	HP2018_RS06850	5	232	10	4800000000	25000000	31000000	13000000	3400000	52000000		33000000	11000000		14000000		23000000	45000000				3500000			930000000	9000000	12000000	2700000	14000000	11000000		2700000	3900000	1600000	1500000				940000	3700000
hpylo32968	HP2018_RS06715	-	1376785	1377042	85	0.78	0.109542	1	6	HP2018_RS06715	1	8	3	98000000																				9600000
hpylo33047	HP2018_RS06660	-	1366042	1366488	148	0.918063	0.0590367	1	6	HP2018_RS06660	4	17	4	140000000																				31000000
hpylo33056	Putative ORF	-	1365070	1365183	37	0.0111432	0.00232302	0	3	0	2	1	1																							9700000
hpylo33193	HP2018_RS06575	-	1345045	1346403	452	0.972132	0.0159847	1	6	HP2018_RS06575	9	381	30		5900000	7000000	9400000	10000000	20000000	26000000	22000000	27000000	17000000	130000000	1400000000	100000000	25000000	17000000	15000000	21000000	21000000	21000000	6800000		850000	2300000	2000000	6100000	2100000	1400000	3400000	2400000	8500000	280000000	5700000	2800000	970000	1100000	1100000
hpylo33204	Putative ORF	-	1341955	1342023	22	0	0	0	0	0	2	1	1																16000000
hpylo33234	HP2018_RS06550	-	1336642	1337505	287	0.908606	0.0101268	1	6	HP2018_RS06550	4	15	7								70000000	8600000																			13000000
hpylo33252	HP2018_RS06530	-	1332055	1333449	464	0.943387	0.0245542	1	6	HP2018_RS06530	10	13	6												73000000																			19000000
hpylo33327	HP2018_RS06465	-	1317427	1318806	459	0.951095	0.0210453	1	6	HP2018_RS06465	15	183	21	35000000	9000000	10000000	4500000	13000000	27000000	27000000	24000000	26000000	56000000	110000000	2200000000	42000000	15000000	14000000	15000000	18000000	14000000	5400000	3600000	5900000			1200000	2800000	2100000	5300000	6500000	6000000	30000000	550000000	3400000				2000000
hpylo33328	HP2018_RS06460	-	1316257	1317420	387	0.984883	0.0162647	1	6	HP2018_RS06460	13	16	6								2200000	24000000	52000000					6800000			11000000	12000000	14000000								1500000	2000000
hpylo33332	HP2018_RS06450	-	1314871	1315572	233	0.883651	0.0281107	1	6	HP2018_RS06450	5	2	1																										2200000
hpylo33339	HP2018_RS06440	-	1312567	1313775	402	0.98972	0.00514025	1	6	HP2018_RS06440	11	615	35	110000000	34000000	26000000	42000000	40000000	70000000	49000000	110000000	110000000	400000000	5200000000	150000000	110000000	67000000	110000000	140000000	200000000	130000000	130000000	84000000	7700000	800000	2000000	10000000	6000000	7800000	6900000	16000000	39000000	970000000	35000000	13000000	10000000	8200000	10000000	13000000
hpylo33340	HP2018_RS06435	-	1311595	1312551	318	0.87911	0.0220392	1	6	HP2018_RS06435	7	34	8								170000000	170000000	20000000			4900000		16000000		15000000	8200000		12000000								57000000							350000
hpylo33358	HP2018_RS06410	-	1308244	1308714	156	0.851417	0.0392528	1	6	HP2018_RS06410	1	92	3	410000000	55000000	7300000																		65000000	19000000	5800000
hpylo33372	HP2018_RS06395	-	1305808	1306854	348	0.906578	0.037618	1	6	HP2018_RS06395	5	83	15	14000000		660000	3300000	19000000	51000000		18000000	54000000	680000000	43000000	19000000			9900000	23000000	3700000	20000000	8000000	450000			4000000			2200000		1100000	91000000	2400000		1600000		5600000
hpylo33387	Putative ORF	-	1304122	1304205	27	0.0004	0.0008	0	0	0	1	1	1								1200000000
hpylo33394	HP2018_RS06380	-	1302490	1303599	369	0.959539	0.0173025	1	6	HP2018_RS06380	6	41	9			2500000					11000000	9600000	210000000	70000000		6700000	7300000					2200000										4700000			830000
hpylo33437	HP2018_RS06345	-	1294135	1295526	463	0.977752	0.0117294	1	6	HP2018_RS06345	13	561	36	130000000	16000000	22000000	21000000	9800000	78000000	35000000	42000000	59000000	660000000	690000000	4400000000	410000000	110000000	190000000	140000000	150000000	140000000	170000000	77000000	7300000	1800000	2600000	2000000	3100000	14000000	6800000	5800000	29000000	150000000	1300000000	58000000	37000000	28000000	8000000	21000000
hpylo33485	HP2018_RS06295	-	1288150	1288431	93	0.7	0.153479	1	6	HP2018_RS06295	1	30	7	1100000000																				120000000	1600000
hpylo33486	HP2018_RS06290	-	1287772	1288140	122	0.852264	0.0755042	1	6	HP2018_RS06290	2	144	8	590000000	17000000	5500000	6600000	3000000		4200000	5100000					2400000								160000000	24000000	7900000
hpylo33487	HP2018_RS06285	-	1287064	1287768	234	0.974445	0.0128424	1	6	HP2018_RS06285	7	265	23	71000000	6800000	5600000	6200000	18000000	780000000	990000000	200000000	81000000	16000000	54000000	39000000	31000000	35000000	24000000	40000000	25000000	21000000	39000000	10000000			2000000	1200000	8300000	160000000	370000000	17000000	12000000	1100000	4500000			5700000	4000000	9000000
hpylo33493	HP2018_RS06275	-	1286449	1286661	70	0.62	0.0766389	1	6	HP2018_RS06275	1	6	3	140000000																				32000000
hpylo33494	HP2018_RS06270	-	1286176	1286436	86	0.79	0.0484006	1	6	HP2018_RS06270	1	42	4	2900000000	3100000	15000000	12000000	8400000	11000000					11000000		12000000		7900000						430000000	10000000		1700000	1400000				960000
hpylo33516	HP2018_RS06235	-	1283509	1283868	119	0.951429	0.030104	1	6	HP2018_RS06235	1	21	4	400000000																				190000000	17000000
hpylo33528	HP2018_RS06215	-	1280569	1281330	253	0.914865	0.0357036	1	6	HP2018_RS06215	3	19	6						3500000	55000000	290000000	16000000																			38000000
hpylo33540	HP2018_RS06195	-	1279375	1279770	131	0.970213	0.0135549	1	6	HP2018_RS06195	2	61	2	3100000000	63000000	38000000	26000000	22000000	30000000	16000000	45000000	23000000	39000000	25000000	19000000	20000000	24000000	17000000	19000000	31000000	19000000	14000000	23000000	380000000	27000000	19000000	8100000	4900000	4400000			3300000	1300000	1600000
hpylo33541	HP2018_RS06190	-	1278739	1279365	208	0.941025	0.0234434	1	6	HP2018_RS06190	8	376	31	240000000	17000000	61000000	730000000	1700000000	1900000000	8500000														4500000		2200000	5200000	270000000	430000000	1600000
hpylo33579	HP2018_RS06155	-	1273069	1273722	217	0.835632	0.0561601	1	6	HP2018_RS06155	3	21	4				53000000	130000000																			13000000	2600000
hpylo33587	HP2018_RS06145	-	1271596	1272333	245	0.9268	0.00790987	1	6	HP2018_RS06145	7	161	20	37000000	25000000	36000000	23000000	94000000	2100000000	39000000	36000000	27000000		35000000		12000000					7900000			870000	2500000	5500000	1800000	2400000	420000000	5900000	1000000	1200000	35000
hpylo33598	HP2018_RS06135	-	1268737	1270296	519	0.953531	0.0193786	1	6	HP2018_RS06135	13	28	12													46000000	98000000				3900000	2700000												1300000	9400000
hpylo33630	HP2018_RS06115	-	1264615	1265796	393	0.990293	0.00879444	1	6	HP2018_RS06115	10	42	15					3100000					120000000	370000000							3000000											7300000	61000000
hpylo33877	HP2018_RS05960	-	1233316	1235253	645	0.933724	0.0228265	1	6	HP2018_RS05960	15	25	9															15000000	49000000	4200000	4000000	2200000	3500000														5400000	4700000
hpylo34070	Putative ORF	-	1207783	1207881	32	0.0318792	0.0142119	0	0	0	0	1	1											170000000
hpylo34097	HP2018_RS05800	-	1203568	1205904	778	0.776922	0.0232534	1	6	HP2018_RS05800	17	3	2															4300000	6100000																		2600000
hpylo34101	HP2018_RS05790	-	1200781	1202847	688	0.975478	0.0155386	1	6	HP2018_RS05790	10	145	17	12000000		1100000	3200000	5200000	10000000	2400000	9600000	16000000	38000000	27000000	11000000	20000000	15000000	120000000	570000000	27000000	13000000	10000000	8600000				980000		990000		1900000	6400000		1200000	1500000	4700000	19000000	110000000	5200000
hpylo34107	HP2018_RS05770	-	1199218	1199733	171	0.741763	0.0551425	1	6	HP2018_RS05770	7	14	3		36000000	7900000																			3800000
hpylo34121	HP2018_RS05755	-	1196635	1197303	222	0.924978	0.0415023	1	6	HP2018_RS05755	10	20	5			2500000		39000000	320000000																				36000000
hpylo34150	HP2018_RS05700	-	1191337	1191762	141	0.873923	0.0256486	1	6	HP2018_RS05700	3	145	16	1900000000	5800000	16000000	9400000	4700000	28000000		38000000	26000000			19000000	34000000	23000000	43000000	51000000	36000000	14000000	3500000		570000000	2300000	3300000	3700000	2200000				770000	3300000	2100000			1600000	240000	2700000
hpylo34167	HP2018_RS05685	-	1189564	1189956	130	0.970704	0.0188576	1	6	HP2018_RS05685	5	764	16	1600000000	180000000	70000000	170000000	43000000	96000000	39000000	78000000	33000000	41000000									2000000		340000000	17000000	16000000	10000000	6400000	8200000	3300000		71000
hpylo34248	HP2018_RS05645	-	1173340	1174401	353	0.935473	0.0321451	1	6	HP2018_RS05645	12	47	9			1600000	5500000	7100000	16000000	8700000	12000000	17000000	520000000								2100000	2400000										84000000	2900000
hpylo34258	HP2018_RS05640	-	1172017	1172907	296	0.731085	0.0490624	1	6	HP2018_RS05640	7	16	2	190000		670000	3000000	310000															650000			480000	1500000	260000
hpylo34302	HP2018_RS05600	-	1163149	1164411	420	0.846939	0.0305532	1	6	HP2018_RS05600	2	10	2								6000000	65000000									18000000	15000000	59000000
hpylo34339	HP2018_RS05575	-	1157233	1158540	435	0.852649	0.0452045	1	6	HP2018_RS05575	3	1	1																												380000
hpylo34523	HP2018_RS05465	-	1130092	1132710	872	0.977913	0.00791243	1	6	HP2018_RS05465	25	287	33		2700000			4100000	8200000			20000000	4600000	25000000	26000000	9600000	17000000	21000000	33000000	510000000	130000000	110000000	100000000														1200000	1800000	62000000
hpylo34538	HP2018_RS05455	-	1128427	1128657	76	0.64	0.0874231	1	6	HP2018_RS05455	1	15	3	890000000	4300000	2100000																		280000000		1100000
hpylo34612	HP2018_RS05405	-	1118374	1119291	305	0.982095	0.00754596	1	6	HP2018_RS05405	11	6	2								20000000	31000000																			27000000
hpylo34623	HP2018_RS05390	-	1116067	1116942	291	0.967181	0.023383	1	6	HP2018_RS05390	10	55	16	9100000		2000000		5600000	14000000	6800000	580000000	22000000										890000									68000000
hpylo34644	HP2018_RS05370	-	1112932	1114443	503	0.974512	0.0226996	1	6	HP2018_RS05370	14	1093	43	110000000	14000000	21000000	120000000	100000000	120000000	55000000	55000000	140000000	150000000	160000000	160000000	5200000000	250000000	140000000	110000000	120000000	140000000	150000000	73000000	9300000	710000	3400000	13000000	15000000	12000000	10000000	7500000	24000000	8900000	61000000	660000000	39000000	14000000	7500000	6200000
hpylo34677	HP2018_RS05355	-	1110199	1110573	124	0.892433	0.0263913	1	6	HP2018_RS05355	4	23	8	660000000																				71000000	1500000
hpylo34708	HP2018_RS05320	-	1104952	1105509	185	0.982586	0.00851322	1	6	HP2018_RS05320	4	36	3			14000000	35000000	320000000	100000000	6900000	12000000	15000000	3000000			13000000	12000000				8400000					2900000		52000000	18000000
hpylo34744	HP2018_RS05290	-	1099069	1100787	572	0.850368	0.035506	1	6	HP2018_RS05290	9	474	29	31000000	3100000	1300000000	790000000	9600000	7600000	3900000	14000000	30000000	1500000000	16000000	12000000	240000000	26000000	8700000	8800000	7600000	9000000	5300000				360000000	81000000	1200000	1600000	600000	1300000	390000000	1700000		22000000		1200000
hpylo34834	HP2018_RS05235	-	1087555	1088247	230	0.821437	0.0090723	1	6	HP2018_RS05235	5	24	7				220000000	4000000																			140000000	7100000
hpylo34844	HP2018_RS05220	-	1084876	1086111	411	0.93461	0.0221828	1	6	HP2018_RS05220	12	57	7			1400000								63000000	61000000	7600000		10000000	9400000	23000000	14000000	7800000	13000000										6300000	3700000				220000
hpylo34881	HP2018_RS05190	-	1078015	1079847	610	0.950209	0.0306861	1	6	HP2018_RS05190	11	233	26	19000000	2700000	3400000	6700000	1600000	14000000	16000000	9800000	14000000	30000000	3700000	8900000	38000000	690000000	400000000	58000000	48000000	63000000	71000000	68000000		550000	610000	1300000	2600000	1700000	1700000		4600000	7000000		4800000	300000000	42000000	6200000	3700000
hpylo34882	HP2018_RS05185	-	1077376	1077996	206	0.946662	0.0219431	1	6	HP2018_RS05185	6	65	6			4300000	720000000	64000000	16000000	6200000	10000000		12000000								3400000	1800000	1400000				190000000	11000000
hpylo35009	Putative ORF	-	1059103	1059168	21	0.00165	0.00242693	0	0	0	1	1	1																								16000000
hpylo35014	HP2018_RS05070	-	1057678	1058691	337	0.922841	0.0385785	1	6	HP2018_RS05070	9	7	6									92000000
hpylo35031	HP2018_RS07945	-	1053868	1054020	50	0.28	0.0557484	0	6	HP2018_RS07945	0	9	2										11000000	130000000	56000000																		46000000	26000000
hpylo35068	HP2018_RS05015	-	1046155	1048014	619	0.958655	0.0174179	1	6	HP2018_RS05015	22	15	7															22000000					3000000													590000	3000000	560000
hpylo35077	Putative ORF	-	1044532	1044615	27	0.014667	0.00528326	0	3	0	2	3	1							8600000	14000000																			4400000
hpylo35210	Putative ORF	-	1027930	1028049	39	0.00153333	0.00306667	0	0	0	1	1	1																																			3500000
hpylo35213	Putative ORF	-	1027663	1027767	34	0.0035846	0.00492772	0	3	0	1	1	1					6200000
hpylo35221	HP2018_RS04930	-	1026724	1027038	104	0.965431	0.0184079	1	6	HP2018_RS04930	2	12	5	420000000		1900000																		34000000
hpylo35222	HP2018_RS04925	-	1025383	1026705	440	0.940112	0.0137282	1	6	HP2018_RS04925	13	40	13			1200000							23000000	230000000	6800000						5800000	7000000	4500000										38000000
hpylo35275	HP2018_RS04900	-	1019245	1020027	260	0.937753	0.0134427	1	6	HP2018_RS04900	4	190	15	54000000	2500000	4600000	1600000	20000000	1300000000	1500000000	47000000	18000000		19000000		27000000	14000000		25000000		6100000	12000000		8300000		2800000	1300000	2100000	120000000	460000000	15000000	1500000	2800000		5100000		1000000	1900000
hpylo35569	Putative ORF	-	985567	985671	34	0.000285714	0.000571429	0	3	0	0	1	1																																	260000
hpylo35618	HP2018_RS04675	-	977680	978999	439	0.986481	0.0108013	1	6	HP2018_RS04675	4	8	6											32000000								15000000											6400000
hpylo35629	HP2018_RS04655	-	972505	974610	701	0.938728	0.0236075	1	6	HP2018_RS04655	21	101	26									5400000						35000000	220000000	31000000	24000000	21000000	22000000					5100000									7500000	45000000	1800000
hpylo35632	HP2018_RS04645	-	970141	971220	359	0.930906	0.0419069	1	6	HP2018_RS04645	11	12	6										78000000																			12000000
hpylo35677	Putative ORF	-	966628	966762	44	0.0202132	0.0198932	0	0	0	1	4	1																																			9900000
hpylo35726	HP2018_RS04610	-	960064	961038	324	0.917212	0.0449591	1	6	HP2018_RS04610	12	63	12				1300000			70000000	44000000	3700000			2200000															16000000	6600000
hpylo35782	HP2018_RS04570	-	953602	954168	188	0.963742	0.0239251	1	6	HP2018_RS04570	4	46	7		340000000	160000000	13000000							7100000											100000000	36000000	3000000
hpylo35815	HP2018_RS04550	-	950902	951357	151	0.971517	0.011149	1	6	HP2018_RS04550	5	3	2	32000000																				1800000
hpylo35816	HP2018_RS04545	-	949879	950892	337	0.946703	0.0108403	1	6	HP2018_RS04545	6	45	7									110000000			4700000		6000000	8700000	9400000	13000000	12000000	18000000	41000000												880000
hpylo35852	HP2018_RS04505	-	944761	945993	410	0.974937	0.0261263	1	6	HP2018_RS04505	13	124	15				4800000	4300000					10000000	390000000	17000000	26000000	7700000	4900000	27000000	11000000	12000000	9500000	6100000				410000		120000000			1100000	83000000	1700000	2100000	960000	1200000	1700000	1300000
hpylo35865	Putative ORF	-	941446	942162	238	0.988245	0.0101627	1	1	pbsub107912||lcl|al009126.3_cds_cab14685.1_1620	5	18	5					20000000	85000000																			3300000	14000000
hpylo36010	Putative ORF	-	923551	923736	61	0.0261461	0.0157697	0	3	0	0	1	0
hpylo36037	Putative ORF	-	919600	920037	145	0.577102	0.0387887	1	3	0	5	1	1																									160000
hpylo36049	HP2018_RS04390	-	914857	918120	1087	0.940982	0.0385066	1	6	HP2018_RS04390	27	491	42					3500000		2700000	13000000	15000000	15000000	25000000	12000000	32000000	3300000	55000000	65000000	130000000	410000000	130000000	98000000						330000		970000		1500000	1300000	5300000	2300000	3300000	3500000	5200000
hpylo36393	Putative ORF	-	876268	876363	31	0	0	0	3	0	0	1	1																																		6200000
hpylo36429	HP2018_RS04190	-	868504	868980	158	0.977947	0.00850727	1	6	HP2018_RS04190	2	5	2	50000000																				14000000	2200000
hpylo36497	HP2018_RS04150	-	858712	859065	117	0.962647	0.0197467	1	6	HP2018_RS04150	4	49	7	290000000	2300000	2200000																		34000000
hpylo36498	HP2018_RS04145	-	858244	858705	153	0.900162	0.0383567	1	6	HP2018_RS04145	4	12	4			19000000	37000000																			12000000	20000000
hpylo36510	HP2018_RS04135	-	856627	857121	164	0.977541	0.0197014	1	6	HP2018_RS04135	6	85	11	110000000	46000000	750000000	35000000														13000000		3800000		12000000	370000000	8600000	2000000							680000		1100000	540000
hpylo36513	HP2018_RS04125	-	855547	856203	218	0.944498	0.0211284	1	6	HP2018_RS04125	4	34	6			2300000	140000000														4100000	3400000	9600000				39000000	2600000
hpylo36527	HP2018_RS04095	-	849715	851106	463	0.925309	0.0306765	1	6	HP2018_RS04095	14	114	16	28000000		3800000		4100000					14000000	47000000	630000000	51000000	44000000	35000000	19000000	53000000	39000000	33000000	15000000	910000			690000					1600000	10000000	140000000	7900000	11000000	6200000	1900000	1500000
hpylo36555	HP2018_RS04075	-	845386	846273	295	0.939435	0.0221783	1	6	HP2018_RS04075	10	13	8									160000000																			2200000
hpylo36587	HP2018_RS04045	-	838468	839301	277	0.89876	0.0281946	1	6	HP2018_RS04045	7	8	3					12000000	63000000																			700000
hpylo36634	Putative ORF	-	831442	831504	20	0.000733333	0.00146667	0	0	0	2	1	1																12000000
hpylo36671	HP2018_RS03970	-	824551	825912	453	0.922332	0.0333648	1	6	HP2018_RS03970	5	133	18	18000000			8900000	14000000	11000000	3500000	11000000	6900000	16000000	20000000	470000000	650000000	13000000	6500000		15000000	19000000	18000000	6800000	1800000				1500000	2800000		7600000	360000	2300000	210000000	15000000	3000000
hpylo36672	HP2018_RS03965	-	823096	824541	481	0.981824	0.00585855	1	6	HP2018_RS03965	18	626	43	41000000	9500000	17000000	27000000	39000000	61000000	28000000	47000000	110000000	46000000	61000000	660000000	2400000000	26000000	26000000	21000000	31000000	43000000	45000000	6800000	1300000		1300000	2900000	7100000	3200000	1400000	3900000	14000000	2200000	670000000	130000000	2000000	820000	4300000	5700000
hpylo36772	fliL	-	806056	806607	183	0.91489	0.0276071	1	6	fliL	7	143	12		4800000	280000000	100000000					1700000								2900000	990000	4800000				270000000	83000000	980000
hpylo36773	HP2018_RS03855	-	805699	806049	116	0.923964	0.0581226	1	6	HP2018_RS03855	7	1	1	44000000
hpylo36783	Putative ORF	-	804607	804747	46	0.00340729	0.00356052	0	3	0	0	2	1																		30000000
hpylo36810	HP2018_RS03840	-	801553	802431	292	0.942464	0.00736809	1	6	HP2018_RS03840	7	2	2								18000000																			560000
hpylo36854	HP2018_RS03785	-	793249	793839	196	0.975844	0.00708705	1	6	HP2018_RS03785	2	144	11	13000000	2600000	6900000	1200000000	55000000	19000000	9200000			9500000													1500000	320000000	20000000
hpylo36859	HP2018_RS03775	-	791194	792714	506	0.987917	0.00765503	1	6	HP2018_RS03775	15	44	12													170000000	7400000				4500000	5300000	3700000												38000000
hpylo36860	HP2018_RS03770	-	789109	791169	686	0.956222	0.0116895	1	6	HP2018_RS03770	18	143	18	16000000									7500000	20000000			13000000	200000000	95000000	63000000	81000000	100000000	240000000												3200000	7800000	25000000	3300000	8200000
hpylo36878	Putative ORF	-	786058	786150	30	0.00360808	0.00370866	0	3	0	1	1	1			4000000
hpylo36924	HP2018_RS03735	-	780787	781314	175	0.97079	0.0161623	1	6	HP2018_RS03735	1	11	3		130000000	1600000																			62000000	1600000
hpylo36959	HP2018_RS03710	-	774040	774723	227	0.962484	0.0184731	1	6	HP2018_RS03710	6	24	9					20000000	15000000																			4100000	3500000
hpylo36962	HP2018_RS03700	-	772954	773208	84	0.73	0.141055	1	6	HP2018_RS03700	3	6	4	59000000																				12000000
hpylo36999	HP2018_RS03685	-	768301	769392	363	0.966308	0.0153464	1	6	HP2018_RS03685	12	156	31	23000000	3500000	7100000	8800000		11000000		9700000	61000000	720000000	14000000	14000000	13000000		12000000	10000000		9400000	5700000	2100000			1400000	4000000	3200000	2000000		370000	190000000	5600000	3500000	3000000		1400000	1300000	830000
hpylo37000	HP2018_RS03680	-	766987	768294	435	0.955726	0.0253541	1	6	HP2018_RS03680	13	5	2												15000000									480000										1800000
hpylo37006	Putative ORF	-	765709	765900	63	0.010585	0.0095648	0	3	0	2	1	1
hpylo37040	Putative ORF	-	762742	762816	24	0.000222222	0.000444444	0	0	0	2	1	1																											1300000
hpylo37254	HP2018_RS03490	-	733360	733821	153	0.986715	0.0121316	1	6	HP2018_RS03490	3	21	3	380000000	28000000	8600000																		12000000		16000000
hpylo37278	Putative ORF	-	729292	729705	137	0.930836	0.0266555	1	1	pputi042855||labile enterotoxin output a	5	10	3															82000000																			20000000	2800000
hpylo37304	HP2018_RS03445	-	724852	725838	328	0.947798	0.0182511	1	6	HP2018_RS03445	9	14	8									120000000
hpylo37329	HP2018_RS03415	-	719755	721530	591	0.95622	0.0236305	1	6	HP2018_RS03415	19	100	18						6000000	11000000	1200000	2800000	6600000	7300000		6900000		55000000	210000000	20000000	9300000	13000000	4500000													3600000	17000000	37000000	1500000
hpylo37451	HP2018_RS03335	-	700837	702012	391	0.867264	0.034002	1	6	HP2018_RS03335	11	170	14	55000000	5600000	1500000	16000000	19000000	22000000	7700000	12000000	4200000	2200000000	960000000	19000000	14000000	13000000		4700000	13000000	13000000	7400000	7500000	6300000		730000	4700000	3700000	2300000		1200000	250000000	81000000		3000000	3100000			2300000
hpylo37455	HP2018_RS03325	-	699508	700131	207	0.941804	0.0139999	1	6	HP2018_RS03325	2	186	15	16000000	6500000	1600000	75000000	760000000	28000000	3400000														780000	1400000	670000	2900000	130000000	4800000
hpylo37477	Putative ORF	-	694609	696306	565	0.737293	0.0409689	1	1	phpyl05336||hydantoin utilization protein a (hyua)	9	2351	42	370000000	90000000	66000000	130000000	310000000	950000000	320000000	440000000	730000000	1500000000	1400000000	1100000000	1300000000	710000000	2600000000	11000000000	1700000000	760000000	590000000	440000000	63000000	29000000	34000000	34000000	45000000	96000000	88000000	48000000	300000000	230000000	300000000	140000000	110000000	510000000	2300000000	230000000
hpylo37508	Putative ORF	-	692248	692334	28	0.00105556	0.00129577	0	0	0	1	2	1																	90000000	78000000
hpylo37540	Putative ORF	-	689029	689103	24	0.0004	0.0008	0	0	0	2	2	1																																		1000000
hpylo37610	HP2018_RS03260	-	681829	683130	433	0.991814	0.00356017	1	6	HP2018_RS03260	17	24	7											160000000	36000000																		48000000	700000
hpylo37653	HP2018_RS03240	-	677410	678357	315	0.972201	0.0212439	1	6	HP2018_RS03240	7	64	10	15000000						19000000		100000000	460000000	52000000	22000000		280000000			43000000	35000000	33000000	28000000						880000		150000	120000000	2200000	1000000	2100000	4100000	9200000	3200000	3300000
hpylo37836	HP2018_RS03120	-	646756	647379	207	0.930711	0.0137549	1	6	HP2018_RS03120	5	3	1				13000000	8500000
hpylo38034	HP2018_RS02975	-	617794	618921	375	0.966638	0.0258848	1	6	HP2018_RS02975	11	22	7										160000000	160000000																		5900000	1600000
hpylo38040	HP2018_RS02965	-	616090	616452	120	0.617885	0.042132	1	6	HP2018_RS02965	2	16	3	20000000	5200000	540000																380000	3000000	1400000
hpylo38118	HP2018_RS02920	-	605497	607467	656	0.992556	0.00565898	1	6	HP2018_RS02920	19	226	26	14000000			3100000		3700000	2200000	2400000	10000000		14000000	11000000	21000000	4600000	570000000	120000000	56000000	59000000	70000000	63000000	950000					1800000			3400000	1400000		1100000	1900000	100000000	11000000	4600000
hpylo38142	Putative ORF	-	603079	603201	40	0	0	0	3	0	4	1	1
hpylo38185	Putative ORF	-	598867	599100	77	0.0250636	0.0245157	0	3	0	1	1	1																										870000
hpylo38189	Putative ORF	-	598324	598398	24	0.000285714	0.000571429	0	0	0	1	1	1	88000000
hpylo38332	HP2018_RS02860	-	581284	582585	433	0.969525	0.0177547	1	6	HP2018_RS02860	12	751	40	99000000	16000000	22000000	51000000	54000000	51000000	32000000	63000000	130000000	69000000	380000000	4200000000	190000000	100000000	210000000	78000000	110000000	100000000	63000000	39000000	8300000	3400000	6000000	13000000	12000000	13000000	5900000	9000000	28000000	91000000	900000000	38000000	310000	28000000	9100000	14000000
hpylo38384	Putative ORF	-	571174	571248	24	0.0125158	0.00591236	0	0	0	3	1	1																							420000
hpylo38398	HP2018_RS02800	-	566533	569472	979	0.960991	0.0117408	1	6	HP2018_RS02800	35	111	29				4600000													120000000	13000000	8800000	16000000				1100000								840000		1700000	890000	22000000
hpylo38407	HP2018_RS02780	-	564328	565209	293	0.852817	0.0615591	1	6	HP2018_RS02780	11	18	8								130000000										1300000	1300000	1800000								27000000
hpylo38426	HP2018_RS02755	-	558661	560706	681	0.81566	0.0281743	1	6	HP2018_RS02755	14	12	6														7400000				3200000	3400000	8400000													2900000
hpylo38428	HP2018_RS02750	-	557704	558582	292	0.959059	0.012935	1	6	HP2018_RS02750	11	81	10					9200000	40000000	190000000	150000000	8800000											1800000	1200000			560000	730000	2100000	38000000	46000000
hpylo38429	HP2018_RS02745	-	556831	557703	290	0.940277	0.0729205	1	6	HP2018_RS02745	4	88	8	5700000							210000000	34000000	4800000	11000000		7000000			8600000	10000000	10000000	9800000	23000000								66000000	1200000	1900000	1900000	1900000			1200000	1400000
hpylo38443	HP2018_RS02730	-	555265	555597	110	0.633639	0.0982277	1	6	HP2018_RS02730	2	10	4	130000000	3500000																			18000000
hpylo38445	HP2018_RS02720	-	554071	554649	192	0.813818	0.0176001	1	6	HP2018_RS02720	1	8	3		30000000	20000000																	5800000		15000000	4500000
hpylo38469	HP2018_RS02710	-	551431	552531	366	0.964644	0.0170396	1	6	HP2018_RS02710	10	210	31	13000000	4200000		2000000		13000000	3200000	6500000		240000000	960000000	14000000		7400000	11000000	13000000	19000000	14000000	9500000	3700000	540000	1900000		1800000		3200000			17000000	200000000	5300000	1800000			1200000
hpylo38521	HP2018_RS02675	-	545107	545364	85	0.55	0.117374	1	6	HP2018_RS02675	2	30	7	95000000	2000000	2300000																		49000000		240000
hpylo38541	HP2018_RS02660	-	542521	543762	413	0.865338	0.0420335	1	6	HP2018_RS02660	9	465	18	120000000	36000000	17000000	39000000	30000000	40000000	40000000	41000000	25000000	65000000	3200000000	120000000	120000000	26000000	25000000	37000000	61000000	50000000	39000000	27000000	12000000	7100000	1600000	8800000	5400000	1900000	1300000	4700000		560000000	25000000	18000000	3200000	2100000	4000000	4200000
hpylo38543	HP2018_RS02655	-	541561	542499	312	0.964441	0.015107	1	6	HP2018_RS02655	11	89	19				990000	650000			260000000	140000000																310000			84000000
hpylo38549	HP2018_RS02645	-	540646	541083	145	0.699449	0.0379529	1	6	HP2018_RS02645	0	1	1																														330000
hpylo38561	Putative ORF	-	539035	539196	53	0.0330742	0.0179737	0	3	0	2	1	1
hpylo38577	HP2018_RS02615	-	535396	536712	438	0.933936	0.0215306	1	6	HP2018_RS02615	14	169	35					5600000	14000000	4100000	15000000	7400000	16000000	43000000	700000000	120000000	4500000				3800000	3100000							1200000	660000		2100000	4300000	170000000	1200000
hpylo38631	HP2018_RS02590	-	529081	529428	115	0.907556	0.011159	1	6	HP2018_RS02590	2	30	4	27000000	5900000		21000000	19000000				83000000							32000000	59000000	39000000			110000000	670000	16000000		2400000	3100000	2100000	1200000	570000			2800000
hpylo38634	HP2018_RS02580	-	525496	528447	983	0.786305	0.0369435	1	6	HP2018_RS02580	23	167	28				990000	5600000	850000			2500000			1600000	1100000			50000000	60000000	43000000	45000000	36000000															2500000	18000000
hpylo38720	HP2018_RS02510	-	513421	514179	252	0.700636	0.0625705	1	6	HP2018_RS02510	8	127	16		620000	2200000	2200000	2900000	200000000	88000000	26000000	12000000	1900000	4600000	7900000	14000000			10000000	15000000	11000000	11000000	18000000			430000			30000000	22000000	1900000				440000				440000
hpylo38762	HP2018_RS07805	-	507127	508743	538	0.911485	0.0291074	1	6	HP2018_RS07805	10	59	16																6300000	16000000	12000000	15000000	48000000												320000			1100000
hpylo38763	HP2018_RS02490	-	506392	506991	199	0.638144	0.0398977	1	6	HP2018_RS02490	8	33	7				150000000	51000000																			33000000	21000000
hpylo38771	HP2018_RS02480	-	503140	505386	748	0.777434	0.0334431	1	6	HP2018_RS02480	12	120	17											7400000		6100000		21000000	110000000	28000000	28000000	42000000	73000000														3200000	14000000
hpylo38868	HP2018_RS02420	-	490348	491793	481	0.989817	0.00830899	1	6	HP2018_RS02420	8	507	24	16000000			4100000	5900000	24000000	4300000	30000000	29000000	20000000	400000000	3000000000	260000000	76000000	62000000	66000000	89000000	120000000	250000000	79000000					1000000	1300000		2000000	4700000	88000000	600000000	28000000	7300000	3100000	1700000	2300000
hpylo38874	Putative ORF	-	489733	489831	32	0.0250836	0.0145058	0	0	0	0	1	1												19000000
hpylo38984	Putative ORF	-	475174	475422	82	0.171615	0.0361312	1	3	0	3	1	1
hpylo39006	Putative ORF	-	471592	471861	89	0.48967	0.0808439	1	3	0	0	1	1																			10000000
hpylo39098	Putative ORF	-	461656	461772	38	0.00154848	0.000997628	0	0	0	2	1	1
hpylo39153	HP2018_RS02255	-	454309	455700	463	0.986538	0.00840537	1	6	HP2018_RS02255	15	126	20			5700000	3400000	3900000	15000000	6600000	25000000	11000000	18000000	13000000	720000000	150000000	20000000		28000000	28000000	13000000	16000000	12000000									7300000		170000000	15000000	9900000	1600000
hpylo39188	HP2018_RS02230	-	449548	450798	416	0.808383	0.0309586	1	6	HP2018_RS02230	6	6	2								2400000									3800000			33000000
hpylo39197	HP2018_RS02220	-	447241	447729	162	0.851088	0.0263389	1	6	HP2018_RS02220	6	34	6	87000000	140000000	4700000	3500000		3300000										5300000					4800000	60000000	3300000											610000
hpylo39218	HP2018_RS02205	-	444649	445416	255	0.962967	0.0293468	1	6	HP2018_RS02205	5	85	14	19000000						56000000	720000000	30000000							20000000		16000000	10000000	33000000	1700000						12000000	79000000
hpylo39219	HP2018_RS02200	-	442729	444624	631	0.978055	0.00930007	1	6	HP2018_RS02200	14	3	2															19000000					1000000
hpylo39226	Putative ORF	-	442078	442281	67	0.00798786	0.0063147	0	3	0	1	1	1																																		7600000
hpylo39236	HP2018_RS02175	-	434689	436716	675	0.954864	0.0221746	1	6	HP2018_RS02175	20	134	27													11000000		26000000	390000000	44000000	24000000	20000000	20000000														3500000	39000000	1400000
hpylo39244	HP2018_RS02165	-	432265	433599	444	0.989719	0.00548607	1	6	HP2018_RS02165	12	230	28	24000000	3500000	2800000	13000000	9300000	25000000	10000000	9700000	16000000	9100000	1200000000	310000000	4000000	9800000		8900000	6700000	7100000	3100000	2400000	1500000	1200000	800000		1000000	1700000				210000000	14000000
hpylo39332	HP2018_RS02100	-	418975	420150	391	0.947102	0.0330151	1	6	HP2018_RS02100	11	23	10	360000000									74000000	9700000							2300000	1600000	1200000									6000000
hpylo39336	HP2018_RS02095	-	418363	418815	150	0.959381	0.0219302	1	6	HP2018_RS02095	6	88	11	1300000000	82000000	23000000	7700000	12000000	6600000	5500000	15000000								12000000	12000000				320000000	7800000	7500000						1300000
hpylo39353	Putative ORF	-	415621	415722	33	0.0169611	0.020843	0	3	0	1	1	1																																				3900000
hpylo39415	HP2018_RS02025	-	405898	408099	733	0.97627	0.0154223	1	6	HP2018_RS02025	19	10	5										29000000	35000000							1700000		3400000
hpylo39546	HP2018_RS01925	-	386797	387834	345	0.938228	0.0215083	1	6	HP2018_RS01925	4	6	3										170000000						24000000													6400000
hpylo39556	HP2018_RS01910	-	385618	386025	135	0.58109	0.0287902	1	6	HP2018_RS01910	4	3	1	28000000																				11000000
hpylo39574	HP2018_RS01885	-	381310	383208	632	0.986385	0.00398613	1	6	HP2018_RS01885	13	557	36	11000000	6800000	32000000	15000000	3800000	19000000	12000000	48000000	78000000	42000000	140000000	46000000	110000000	130000000	1300000000	76000000	81000000	66000000	76000000	130000000	180000	1000000	6000000	4100000	1800000	610000	1500000	8500000	11000000	15000000	17000000	14000000	72000000	230000000	15000000	13000000
hpylo39718	HP2018_RS01790	-	362266	364194	642	0.956588	0.0331743	1	6	HP2018_RS01790	10	124	10				1800000							29000000	9400000	35000000	16000000	290000000	96000000	69000000	43000000	53000000	47000000										4400000		3500000	11000000	68000000	5600000	1500000
hpylo39831	HP2018_RS01725	-	343792	345408	538	0.960341	0.0268064	1	6	HP2018_RS01725	6	295	24	10000000	1900000	4700000	10000000	11000000	22000000		14000000	15000000	11000000	15000000	9200000	19000000	330000000	800000000	150000000	94000000	110000000	94000000	100000000								450000			3200000	5300000	130000000	150000000	23000000	12000000
hpylo39868	Putative ORF	-	339334	339450	38	0.00150623	0.00135077	0	3	0	1	2	1					5500000														5500000
hpylo39896	HP2018_RS01660	-	334534	335472	312	0.958266	0.0259096	1	6	HP2018_RS01660	12	6	6									38000000
hpylo39937	HP2018_RS01620	-	328732	330210	492	0.93309	0.0345282	1	6	HP2018_RS01620	7	29	6									12000000	22000000			40000000	35000000	42000000	700000000	210000000	10000000	4400000	3200000															140000000	130000000
hpylo39942	HP2018_RS01610	-	327802	328047	81	0.510745	0.0694538	1	6	HP2018_RS01610	1	3	1	150000																				430000
hpylo39963	HP2018_RS01600	-	325144	325899	251	0.984964	0.0133854	1	6	HP2018_RS01600	5	741	26	130000000	14000000	14000000	59000000	70000000	3100000000	780000000	72000000	77000000	84000000	61000000	48000000	65000000	36000000	33000000	75000000	83000000	42000000	31000000	11000000	18000000	6000000	3000000	5900000	7100000	710000000	280000000	14000000	9900000	12000000	6200000	13000000	4500000	8000000	11000000	3900000
hpylo40034	Putative ORF	-	316108	316194	28	0	0	0	3	0	2	1	1													200000000
hpylo40173	Putative ORF	-	298321	298419	32	0.012363	0.00972334	0	0	0	2	2	1				69000000	9600000
hpylo40410	HP2018_RS01315	-	261760	263004	414	0.898843	0.0398933	1	6	HP2018_RS01315	11	5	5										18000000
hpylo40503	Putative ORF	-	244900	244980	26	0.00521973	0.0096278	0	0	0	1	1	1				200000
hpylo40517	HP2018_RS01210	-	241675	243024	449	0.982821	0.0143038	1	6	HP2018_RS01210	11	20	6												24000000	23000000	3000000				7600000	9300000												7700000	1600000	590000
hpylo40518	HP2018_RS01205	-	239938	241671	577	0.963253	0.0331907	1	6	HP2018_RS01205	21	245	36				2100000	3500000	4500000	2000000	6800000	7200000	17000000	11000000		18000000	68000000	480000000	31000000	15000000	9600000	9600000	5100000			690000				290000		3600000			800000	39000000	94000000	3500000	1500000
hpylo40519	HP2018_RS01200	-	239008	239928	306	0.922278	0.0379056	1	6	HP2018_RS01200	14	28	10								43000000	190000000																			17000000
hpylo40565	HP2018_RS01165	-	232651	233382	243	0.986924	0.0160864	1	6	HP2018_RS01165	6	23	5						120000000	18000000																			34000000	8900000
hpylo40709	Putative ORF	-	212599	212712	37	0.0291209	0.00760906	0	0	0	0	1	1																														18000000
hpylo40838	HP2018_RS00975	-	193354	194175	273	0.902114	0.0223273	1	6	HP2018_RS00975	3	80	5					83000000	72000000	14000000		18000000	18000000		2300000			23000000		46000000	10000000	7100000	24000000					18000000	22000000	1700000	1300000	2500000		650000			3400000	2900000	4800000
hpylo40839	HP2018_RS00970	-	191200	193344	714	0.979128	0.0100828	1	6	HP2018_RS00970	14	1171	65	210000000	21000000	18000000	61000000	26000000	120000000	77000000	110000000	130000000	180000000	230000000	160000000	180000000	120000000	160000000	2600000000	520000000	150000000	87000000	68000000	6800000	3200000	2200000	8000000	2100000	13000000	17000000	10000000	12000000	41000000	24000000	29000000	16000000	23000000	520000000	120000000
hpylo40919	HP2018_RS00910	-	179779	181056	425	0.901892	0.0334564	1	6	HP2018_RS00910	5	11	2										8100000								1300000	1200000	7500000
hpylo40991	HP2018_RS00850	-	168589	169869	426	0.915546	0.0355245	1	6	HP2018_RS00850	17	81	20	29000000	1800000	2800000			36000000	11000000	8300000		16000000	36000000	470000000	32000000		14000000	20000000	30000000	10000000	5800000	11000000										18000000	99000000		2100000
hpylo40997	HP2018_RS00835	-	166951	167628	225	0.899393	0.018235	1	6	HP2018_RS00835	4	122	25	56000000	4700000	21000000	6200000	15000000	2400000000	40000000	11000000	15000000			7900000		8400000			15000000	6900000	12000000				2200000		2400000	420000000	14000000	1200000				290000
hpylo41205	HP2018_RS00705	-	140833	142278	481	0.985559	0.00753815	1	6	HP2018_RS00705	13	550	32	31000000	13000000	15000000	23000000	41000000	110000000	32000000	59000000	67000000	37000000	110000000	910000000	1500000000	46000000	30000000	31000000	36000000	58000000	43000000	15000000	3900000	2200000	3000000	2900000	9300000	13000000	2600000	8000000	4900000	6200000	530000000	62000000	5800000	6100000	1800000	5100000
hpylo41238	HP2018_RS00675	-	134950	136317	455	0.971344	0.0145591	1	6	HP2018_RS00675	15	70	16			1800000	2000000			1700000		4700000		14000000	80000000	21000000	7200000		5000000	6800000	4900000	4900000	1200000		610000								1400000	49000000	12000000	1500000
hpylo41261	Putative ORF	-	130753	130854	33	0	0	0	3	0	0	1	1																									3100000
hpylo41276	HP2018_RS00630	-	125308	127746	812	0.960635	0.0174064	1	6	HP2018_RS00630	18	577	54		4700000	4600000	3300000	3800000	13000000	4500000	7200000	20000000	20000000	49000000	32000000	59000000	30000000	47000000	140000000	1000000000	150000000	120000000	69000000					960000	1000000		4500000	3300000	8500000	10000000	5200000	2500000	4900000	2600000	180000000
hpylo41334	HP2018_RS00585	-	115267	115842	191	0.952221	0.0344462	1	6	HP2018_RS00585	4	224	11	80000000	18000000	37000000	130000000	2000000000	720000000	35000000	32000000	81000000	37000000	90000000	79000000	34000000	31000000	34000000	67000000	43000000	36000000	19000000	8000000	14000000	9400000	13000000	22000000	440000000	150000000	5500000	26000000	6100000	20000000	20000000	1900000		1600000	5300000
hpylo41391	HP2018_RS00555	-	107953	109698	581	0.953951	0.0243137	1	6	HP2018_RS00555	16	100	18						1100000			18000000		16000000	6700000	12000000	150000000	270000000			3400000	3800000	3000000											250000		21000000	26000000
hpylo41438	HP2018_RS00520	-	98773	99501	242	0.872201	0.0281058	1	6	HP2018_RS00520	7	126	12	2500000			11000000	750000000	340000000	4200000	5000000	9700000	1600000		21000000				13000000	22000000	13000000	1900000	14000000	6000000			3400000	380000000	190000000	2600000				2100000
hpylo41450	HP2018_RS00510	-	97048	97578	176	0.862139	0.0429622	1	6	HP2018_RS00510	6	6	3		960000	4700000																			4500000
hpylo41465	Putative ORF	-	94978	95304	108	0.431315	0.0453839	1	0	0	1	7	2						26000000									120000000	58000000		11000000	10000000	13000000
hpylo41470	Putative ORF	-	94249	94464	71	0.00267051	0.00256873	0	0	0	1	1	1																										320000
hpylo41488	HP2018_RS00475	-	92143	92835	230	0.934856	0.0237707	1	6	HP2018_RS00475	11	33	7	7500000		3200000		140000000	94000000															1100000				42000000	31000000
hpylo41519	HP2018_RS00465	-	88483	89853	456	0.952712	0.0242905	1	6	HP2018_RS00465	14	56	9									7300000			390000000						8200000	8100000	9100000										3500000	79000000					660000
hpylo41549	HP2018_RS00450	-	86104	86529	141	0.98763	0.00949873	1	6	HP2018_RS00450	3	243	19	1600000000	170000000	17000000			2700000		5500000									4500000				200000000	70000000	1400000				390000
hpylo41561	Putative ORF	-	83533	83811	92	0.73	0.0564844	1	6	lcl|NC_017381.1_cds_WP_000033495.1_97	0	15	3	11000000									1700000	1100000	2100000			6600000	340000000	9200000	1900000		25000000
hpylo41609	HP2018_RS00395	-	75892	77229	445	0.95353	0.028616	1	6	HP2018_RS00395	13	67	18					2400000		6700000	4500000	8300000		3400000	230000000	47000000	6100000			1900000	6900000	5300000												42000000	3800000
hpylo41621	HP2018_RS00380	-	74347	75063	238	0.900234	0.0657971	1	6	HP2018_RS00380	6	2498	41	570000000	150000000	250000000	210000000	320000000	18000000000	9600000000	1100000000	550000000	240000000	380000000	270000000	230000000	170000000	120000000	260000000	310000000	260000000	200000000	58000000	150000000	40000000	59000000	41000000	37000000	2400000000	2400000000	390000000	90000000	43000000	43000000	37000000	27000000	29000000	22000000	24000000
hpylo41622	HP2018_RS00375	-	72634	74343	569	0.882979	0.0453995	1	6	HP2018_RS00375	8	8981	51	1000000000	200000000	310000000	500000000	560000000	2000000000	1200000000	1900000000	2500000000	1700000000	2400000000	1000000000	1400000000	14000000000	32000000000	2000000000	1100000000	640000000	560000000	450000000	120000000	66000000	99000000	92000000	67000000	250000000	180000000	430000000	560000000	350000000	240000000	210000000	5400000000	4900000000	510000000	130000000
hpylo41627	Putative ORF	-	70528	70866	112	0.812018	0.0614678	1	1	cglut000641||urease accessory protein uref	5	54	4	35000000	1500000	2800000	4600000	34000000	790000000	82000000	28000000	19000000	11000000	12000000		14000000	6600000		7800000	9700000		1000000	1900000	3400000				2800000	400000000	31000000	3900000
hpylo41631	HP2018_RS00350	-	69103	69903	266	0.946388	0.033025	1	6	HP2018_RS00350	11	47	6	20000000	7800000	4800000	23000000	27000000	34000000	500000000	550000000	18000000	18000000								7800000		2900000			950000				55000000	61000000	1100000
hpylo41694	HP2018_RS00285	-	55915	59472	1185	0.982734	0.00522682	1	6	HP2018_RS00285	32	771	46	4500000		680000	3300000	6200000	7900000	10000000	17000000	29000000	42000000	81000000	34000000	110000000	90000000	97000000	250000000	260000000	1000000000	260000000	260000000					810000	1100000			910000	12000000	6600000	11000000	6600000	10000000	18000000	19000000
hpylo41731	Putative ORF	-	53380	53508	42	0.00273571	0.00316604	0	3	0	0	1	1
hpylo41776	HP2018_RS00250	-	45949	48222	757	0.909838	0.0275502	1	6	HP2018_RS00250	21	14	6																49000000	20000000	15000000	13000000	13000000															10000000
hpylo41843	Putative ORF	-	37933	38037	34	0.000222222	0.000444444	0	3	0	1	1	1
hpylo41885	HP2018_RS00155	-	29374	30030	218	0.941399	0.028338	1	6	HP2018_RS00155	4	6	3					3300000	3300000																			2900000	2200000
hpylo41909	Putative ORF	-	23815	25446	543	0.743312	0.0357444	1	6	lcl|NC_017381.1_cds_WP_000168597.1_227	14	668	24	31000000	9800000	7300000	2600000		24000000	15000000	33000000	47000000	590000	43000000	15000000	66000000	61000000	1700000000	3300000000	220000000	160000000	160000000	150000000						2300000	130000	5800000	1100000	5600000		7700000	9200000	320000000	520000000	26000000
hpylo41930	Putative ORF	-	21424	21585	53	0.00572107	0.00285387	0	3	0	1	1	1																																				180000000
hpylo41932	HP2018_RS00120	-	20734	21318	194	0.892799	0.0246426	1	6	HP2018_RS00120	2	9	2		3900000	2000000																1000000	1100000		4800000
hpylo42073	HP2018_RS00005	-	55	471	138	0.899606	0.0354482	1	6	HP2018_RS00005	3	13	7	150000000																				13000000
hpylo42080	Putative ORF	-	1561845	1562036	63	0.52	0.0149339	1	6	lcl|NC_017381.1_cds_WP_000394885.1_1513	0	322	12	47000000	480000		770000	4300000	1300000000	690000000	240000000	130000000	5600000	11000000	35000000	290000000	130000000	100000000	270000000	290000000	140000000	68000000	96000000	9900000	1000000	3700000	1800000	18000000	350000000	96000000	38000000	6100000	13000000	12000000	25000000	1800000	5700000	4500000	3800000
hpylo42081	Putative ORF	-	1561275	1561844	189	0.735172	0.042115	1	6	lcl|NC_017381.1_cds_WP_000394885.1_1513	8	1307	21	670000000	260000000	100000000	130000000	460000000	8100000000	4500000000	1300000000	980000000	520000000	500000000	370000000	850000000	430000000	540000000	670000000	820000000	480000000	430000000	400000000	57000000	52000000	23000000	42000000	89000000	1500000000	940000000	250000000	86000000	99000000	97000000	150000000	93000000	91000000	69000000	63000000
hpylo42164	HP2018_RS07540	-	1549566	1550330	254	0.983122	0.0066052	1	6	HP2018_RS07540	9	39	8			2000000			70000000	130000000	53000000											1500000							6800000	21000000	3000000
hpylo42179	HP2018_RS07515	-	1545798	1546355	185	0.966606	0.0144864	1	6	HP2018_RS07515	4	43	16		15000000	60000000																			1800000	15000000								620000
hpylo42285	Putative ORF	-	1532790	1533005	71	0.0147076	0.00610167	0	0	0	1	2	1					6700000												18000000
hpylo42345	Putative ORF	-	1523181	1523288	35	0.052202	0.0212831	0	3	0	3	1	1																									18000000
hpylo42378	Putative ORF	-	1518318	1518380	20	0.000266667	0.000533333	0	0	0	2	1	1
hpylo42454	Putative ORF	-	1509189	1509254	21	0.000452381	0.000585153	0	0	0	2	1	1													6300000
hpylo42595	HP2018_RS07255	-	1489386	1491911	841	0.680744	0.0423958	1	6	HP2018_RS07255	21	168	30													2900000	4200000		340000000	140000000	11000000	7600000	15000000												260000			33000000	30000000
hpylo42670	HP2018_RS07190	-	1474377	1475129	250	0.995682	0.00413611	1	6	HP2018_RS07190	5	133	18	21000000					20000000	300000000	280000000	24000000		14000000		9900000	4800000			19000000	10000000	9700000	9800000	890000						84000000	39000000				1000000				610000
hpylo42683	HP2018_RS07175	-	1471446	1473332	628	0.971808	0.0106403	1	6	HP2018_RS07175	17	10	8															31000000		19000000									5800000								5800000
hpylo42816	HP2018_RS07100	-	1449861	1451108	415	0.858007	0.0191948	1	6	HP2018_RS07100	3	32	3								24000000	7100000								7400000	2900000	18000000	6500000								1200000						470000		310000
hpylo42865	Putative ORF	-	1443444	1443560	38	0.000653846	0.000969963	0	3	0	1	1	1															13000000
hpylo42942	HP2018_RS07010	-	1431477	1432466	329	0.962546	0.0324189	1	6	HP2018_RS07010	9	84	26									570000000	1700000								4900000	5300000	8800000								1800000
hpylo42950	Putative ORF	-	1430715	1430813	32	0	0	0	3	0	3	2	1					3600000
hpylo43042	HP2018_RS06955	-	1419906	1420562	218	0.907222	0.0375471	1	6	HP2018_RS06955	7	7	3				4800000	26000000																				7800000
hpylo43043	HP2018_RS06950	-	1419333	1419896	187	0.940523	0.0296109	1	6	HP2018_RS06950	7	61	11			4800000	200000000																			1400000	70000000	940000
hpylo43051	HP2018_RS06940	-	1418283	1418858	191	0.986496	0.00460747	1	6	HP2018_RS06940	7	23	6				30000000																				15000000	430000
hpylo43082	HP2018_RS06905	-	1410801	1411547	248	0.913336	0.0278217	1	6	HP2018_RS06905	3	196	12	8700000		1100000	200000000	670000000	560000000	16000000	26000000	11000000	1100000									3900000	2300000				37000000	110000000	160000000	2200000	5100000						170000
hpylo43090	Putative ORF	-	1409985	1410089	34	0.000869048	0.000721786	0	3	0	2	1	1																				9600000
hpylo43109	HP2018_RS06885	-	1406976	1407761	261	0.978409	0.0209362	1	6	HP2018_RS06885	6	49	14					2000000	30000000	76000000	14000000																13000000		3900000	18000000
hpylo43185	HP2018_RS06840	-	1397073	1397600	175	0.920414	0.0293982	1	6	HP2018_RS06840	6	360	37	1900000000	4300000000	110000000	23000000	6700000	4600000			51000000	26000000	37000000	13000000		11000000	17000000	16000000	23000000	16000000	12000000	11000000	37000000	1100000000	50000000	6400000	4200000	2400000				7300000		1300000		3300000	1900000	3000000
hpylo43225	Putative ORF	-	1390692	1390766	24	0.0105948	0.00988383	0	0	0	1	1	1															2500000000
hpylo43314	Putative ORF	-	1377921	1377986	21	0	0	0	0	0	1	1	1																		26000000
hpylo43322	HP2018_RS06710	-	1374006	1376840	944	0.924586	0.0374524	1	6	HP2018_RS06710	20	444	30	45000000	4000000	5500000	2700000	5700000	4700000	2300000	6700000	20000000	13000000	40000000	30000000	50000000	29000000	64000000	83000000	880000000	290000000	200000000	120000000	3800000		720000		3500000		290000	2700000	2900000	2800000	6800000	11000000	8300000	12000000	13000000	150000000
hpylo43328	HP2018_RS06700	-	1371771	1373075	434	0.966982	0.0324944	1	6	HP2018_RS06700	19	37	16											50000000	42000000																		15000000	2400000
hpylo43507	HP2018_RS06590	-	1347882	1348349	155	0.861197	0.0295225	1	6	HP2018_RS06590	6	10	5	140000000																				17000000
hpylo43533	HP2018_RS06570	-	1343949	1344992	347	0.961712	0.0158821	1	6	HP2018_RS06570	11	179	23	5500000		2600000		1500000	11000000	8500000	5900000	360000000	840000000	20000000	9100000			8800000	24000000	21000000	21000000	16000000	13000000	1500000		340000	110000		740000	210000		160000000			640000				690000
hpylo43534	HP2018_RS06565	-	1343199	1343945	248	0.943134	0.0182338	1	6	HP2018_RS06565	5	6	3						30000000														3400000						4300000										18000000
hpylo43594	HP2018_RS06545	-	1335873	1336655	260	0.945136	0.0218745	1	6	HP2018_RS06545	6	2	2							13000000																				760000
hpylo43595	HP2018_RS08030	-	1333452	1335857	801	0.963712	0.00692656	1	6	HP2018_RS08030	16	41	10				390000	560000						880000000	110000000	2500000						810000											13000000	14000000
hpylo43613	HP2018_RS06525	-	1330584	1332044	486	0.963418	0.0181507	1	6	HP2018_RS06525	15	61	14			920000					6100000	9600000	13000000	17000000	25000000	290000000	19000000			9100000	500000	730000	820000								1700000		1100000	2300000	57000000
hpylo43626	HP2018_RS06515	-	1328361	1329245	294	0.872714	0.016991	1	6	HP2018_RS06515	3	14	1					360000												900000	570000	2000000						5900000	1200000
hpylo43631	HP2018_RS06500	-	1326555	1327361	268	0.968163	0.0161258	1	6	HP2018_RS06500	6	19	6						36000000	22000000																			14000000	3600000
hpylo43638	HP2018_RS06490	-	1324737	1325558	273	0.924338	0.0323449	1	6	HP2018_RS06490	11	40	7	20000000				8300000	32000000	95000000	210000000	77000000																		15000000	68000000
hpylo43639	Putative ORF	-	1321527	1324712	1061	0.927248	0.0204461	1	1	pirel124604||type i restriction enzyme ecoki subunit r	25	8	1												25000000			4400000														3400000			38000000	2300000
hpylo43654	HP2018_RS06470	-	1319016	1319888	290	0.901622	0.0384121	1	6	HP2018_RS06470	8	55	12							45000000	130000000	5200000						8800000		3900000		4000000	2400000							16000000	19000000
hpylo43688	HP2018_RS06455	-	1315569	1316270	233	0.926307	0.0279953	1	6	HP2018_RS06455	4	16	5					50000000	30000000													7900000	12000000					13000000	9500000
hpylo43699	HP2018_RS06445	-	1313790	1314782	330	0.968082	0.0156871	1	6	HP2018_RS06445	11	97	15		1000000	13000000	4700000	6100000	27000000	5500000	110000000	1100000000	36000000			12000000	23000000				2800000	3800000		2000000		1800000	1500000		3200000	240000	71000000	1700000			3100000	2800000
hpylo43817	Putative ORF	-	1302780	1302851	23	0	0	0	0	0	0	1	1																												56000000
hpylo43910	Putative ORF	-	1291293	1291571	92	0.709279	0.079898	1	3	0	3	1	1																																3800000
hpylo43912	HP2018_RS06320	-	1290867	1291181	104	0.552515	0.0959424	1	6	HP2018_RS06320	1	95	10	4100000000	14000000	1600000						3700000												670000000	6800000	6500000	2200000				1200000
hpylo43913	HP2018_RS06315	-	1290255	1290830	191	0.920814	0.0357586	1	6	HP2018_RS06315	7	290	23	73000000	100000000	250000000	2500000000	660000000	80000000	47000000	60000000	27000000	42000000	34000000	19000000	21000000	11000000	31000000		25000000	43000000	19000000	14000000	5600000	15000000	47000000	850000000	180000000	18000000	7300000	3700000	5800000					590000	1100000	2000000
hpylo43944	HP2018_RS06260	-	1285584	1285805	73	0.74	0.0628977	1	6	HP2018_RS06260	2	6	2	1100000000																				2200000
hpylo43945	HP2018_RS06255	-	1285026	1285571	181	0.978167	0.012983	1	6	HP2018_RS06255	8	587	17	120000000	42000000	1900000000	560000000	93000000	81000000	22000000	37000000	25000000	31000000		19000000	17000000	13000000	20000000	27000000	26000000	5400000	3000000	6100000	11000000	12000000	680000000	130000000	18000000	5800000	5700000	10000000	4800000	5500000	3900000	3700000	2900000	3200000		1500000
hpylo43946	rpsN	-	1284831	1285016	61	0.32	0.0913631	1	6	rpsN	0	20	5	500000000																				63000000
hpylo43947	HP2018_RS06245	-	1284426	1284821	131	0.951503	0.0149487	1	6	HP2018_RS06245	7	191	14	1900000000	88000000	19000000	8100000			3900000	6500000		11000000	15000000		9600000	7500000			13000000	11000000	7400000	13000000	230000000	30000000	5900000	2700000	1400000	1500000	780000									1600000
hpylo43955	HP2018_RS06225	-	1282632	1283033	133	0.98832	0.00638457	1	6	HP2018_RS06225	3	61	4	870000000	33000000	2600000																		440000000	48000000	2600000
hpylo43957	HP2018_RS06220	-	1281330	1282592	420	0.839935	0.0295902	1	6	HP2018_RS06220	3	19	9								53000000	24000000											470000								8800000
hpylo43986	HP2018_RS06180	-	1277343	1277693	116	0.725314	0.0853147	1	6	HP2018_RS06180	4	171	7	430000000	19000000	23000000	13000000																	200000000	36000000	19000000	19000000	9000000	7100000	7700000
hpylo44036	HP2018_RS06140	-	1270470	1271528	352	0.915836	0.0271951	1	6	HP2018_RS06140	6	6	3									2400000	11000000									3200000										1100000
hpylo44061	HP2018_RS06125	-	1267149	1268156	335	0.953085	0.0336126	1	6	HP2018_RS06125	11	33	7									5300000	160000000	21000000																		9400000	10000000
hpylo44246	HP2018_RS05990	-	1240527	1241255	242	0.831319	0.0485438	1	6	HP2018_RS05990	2	4	3						13000000																				3200000
hpylo44259	HP2018_RS05975	-	1236645	1237721	358	0.812419	0.0415703	1	6	HP2018_RS05975	4	9	6							4100000													4800000							410000
hpylo44267	HP2018_RS05965	-	1235250	1236041	263	0.925393	0.0325427	1	6	HP2018_RS05965	10	33	9		2100000				100000000	5100000	1200000	1100000																	20000000	1100000
hpylo44290	HP2018_RS05955	-	1232304	1233326	340	0.962832	0.0177681	1	6	HP2018_RS05955	9	3	2									8400000																						37000000
hpylo44293	HP2018_RS05950	-	1231626	1232102	158	0.891114	0.0249922	1	6	HP2018_RS05950	6	176	13	280000000	950000000	11000000	7200000	13000000			12000000										8400000			6100000	260000000	3700000		2600000
hpylo44294	HP2018_RS05945	-	1231071	1231616	181	0.942588	0.0122542	1	6	HP2018_RS05945	5	176	13	230000000	67000000	150000000	210000000	5900000	200000000			4400000												7400000		9600000	6800000	1500000	87000000
hpylo44312	Putative ORF	-	1227030	1228601	523	0.889845	0.0338624	1	1	cjeju03673||alanyl-trna synthetase	21	344	26			710000	8000000	8900000	10000000	17000000	4200000	20000000	71000000	70000000	23000000	81000000	21000000	46000000	220000000	750000000	76000000	69000000	67000000				780000	1400000	1700000	3600000		11000000	7500000	7100000	7600000	2200000	5800000	5900000	120000000
hpylo44324	Putative ORF	-	1225359	1225463	34	0.0329932	0.0522488	0	0	0	1	2	1																	74000000	21000000
hpylo44393	HP2018_RS05845	-	1213806	1214864	352	0.987751	0.00524531	1	6	HP2018_RS05845	9	9	4									2700000	43000000																			4600000
hpylo44436	HP2018_RS05815	-	1207947	1208633	228	0.948998	0.022348	1	6	HP2018_RS05815	11	26	9				6000000	47000000	39000000																			3900000	6400000
hpylo44483	HP2018_RS05795	-	1202850	1203554	234	0.961149	0.0132272	1	6	HP2018_RS05795	5	13	8						46000000																				9200000
hpylo44531	HP2018_RS05760	-	1197492	1198553	353	0.927901	0.0230852	1	6	HP2018_RS05760	5	3	2									43000000	110000000
hpylo44563	HP2018_RS05725	-	1192983	1194182	399	0.833466	0.0172311	1	6	HP2018_RS05725	10	5873	44	940000000	150000000	130000000	230000000	400000000	1000000000	500000000	660000000	3400000000	650000000	23000000000	11000000000	930000000	520000000	440000000	490000000	550000000	470000000	350000000	140000000	78000000	16000000	51000000	36000000	60000000	140000000	89000000	110000000	130000000	6200000000	1100000000	130000000	62000000	59000000	46000000	43000000
hpylo44569	HP2018_RS05705	-	1191780	1192313	177	0.845053	0.0515702	1	6	HP2018_RS05705	6	84	17	27000000		760000000	160000000																			200000000	13000000
hpylo44589	HP2018_RS05680	-	1180671	1189343	2890	0.963893	0.0137264	1	6	HP2018_RS05680	86	4010	207	73000000	11000000	14000000	20000000	31000000	190000000	95000000	69000000	85000000	130000000	150000000	140000000	300000000	210000000	360000000	530000000	760000000	720000000	610000000	240000000	6000000	1200000	3600000	7400000	4000000	7900000	4500000	8100000	14000000	22000000	41000000	46000000	41000000	74000000	58000000	83000000
hpylo44592	HP2018_RS05665	-	1177602	1179698	698	0.91669	0.0376334	1	6	HP2018_RS05665	20	2334	65	160000000	39000000	30000000	37000000	120000000	250000000	110000000	170000000	260000000	270000000	720000000	370000000	260000000	230000000	870000000	4700000000	340000000	200000000	160000000	110000000	12000000	14000000	4900000	8500000	24000000	41000000	26000000	31000000	49000000	110000000	77000000	58000000	55000000	240000000	1200000000	74000000
hpylo44690	HP2018_RS05620	-	1166856	1168007	383	0.853615	0.0263159	1	6	HP2018_RS05620	2	5	1						27000000														12000000					11000000
hpylo44729	HP2018_RS05590	-	1161198	1161899	233	0.964436	0.00814884	1	6	HP2018_RS05590	7	36	6				190000000	660000000	39000000																		35000000	84000000	4700000	470000
hpylo44734	HP2018_RS05585	-	1158951	1160741	596	0.755902	0.0202467	1	6	HP2018_RS05585	12	126	6	71000000	13000000	12000000	11000000	19000000	27000000	33000000	44000000	49000000	62000000	120000000	72000000	100000000	1000000000	2800000000	1100000000	410000000	450000000	190000000	130000000	2200000	1900000	3700000		2500000	1600000			7500000	25000000	5600000	23000000	630000000	650000000	180000000	48000000
hpylo44757	HP2018_RS07970	-	1155573	1155767	64	0.867953	0.087969	1	0	0	0	1	1							4700000
hpylo44953	HP2018_RS05450	-	1128057	1128410	117	0.969858	0.0140131	1	6	HP2018_RS05450	3	6	2	140000000																				10000000
hpylo44954	HP2018_RS05445	-	1127502	1128047	181	0.950969	0.0301016	1	6	HP2018_RS05445	5	6	2				46000000																				4600000
hpylo44955	HP2018_RS05440	-	1126812	1127501	229	0.948716	0.0235992	1	6	HP2018_RS05440	3	6	3						35000000																				12000000
hpylo44956	HP2018_RS05435	-	1126434	1126790	118	0.931637	0.0331804	1	6	HP2018_RS05435	3	160	10	2000000000	26000000	19000000	13000000	9000000	13000000	7200000	9200000	12000000			2400000						2900000			480000000	32000000	17000000			2800000	520000	760000		360000
hpylo44987	HP2018_RS05415	-	1121616	1122917	433	0.9521	0.026393	1	6	HP2018_RS05415	13	42	18						3600000	2100000	3500000				230000000	13000000						5000000												59000000	2800000
hpylo44989	HP2018_RS05410	-	1119306	1121570	754	0.856062	0.029533	1	6	HP2018_RS05410	13	22	8																41000000		4400000	4600000	3000000															5100000	1100000
hpylo45008	HP2018_RS05395	-	1116942	1117742	266	0.887415	0.0294365	1	6	HP2018_RS05395	10	103	21	9000000			3400000	9300000	540000000	66000000	5100000												3100000	610000					120000000	7200000
hpylo45059	HP2018_RS05350	-	1109610	1110212	200	0.800815	0.0354128	1	6	HP2018_RS05350	2	31	5		57000000				21000000		15000000	6400000										1500000	6400000		21000000		360000		6100000		9800000
hpylo45063	HP2018_RS05335	-	1107105	1108358	417	0.871676	0.0563357	1	6	HP2018_RS05335	12	83	25									8500000		600000000						16000000	3100000	2600000							9300000	1400000			140000000
hpylo45065	HP2018_RS05330	-	1106499	1107038	179	0.964323	0.028041	1	6	HP2018_RS05330	3	271	14	33000000	15000000	37000000	46000000	3000000000	300000000	18000000	26000000	15000000	60000000	28000000	13000000	40000000	18000000	13000000	31000000	49000000	35000000	11000000	24000000	1500000		11000000	13000000	470000000	32000000	9300000	3400000	1400000	3200000	2000000	6200000		290000	1200000	1900000
hpylo45077	HP2018_RS05305	-	1103346	1104302	318	0.96781	0.0210237	1	6	HP2018_RS05305	9	1	1									3500000
hpylo45327	HP2018_RS05150	-	1072164	1073198	344	0.985393	0.0138734	1	6	HP2018_RS05150	11	98	10		940000	1500000		5800000	7000000	3500000	11000000	84000000	530000000	3800000	13000000	12000000		8400000	27000000	31000000	21000000	18000000	830000	2000000					930000		1700000	110000000	3000000	1700000	880000		1600000		1200000
hpylo45379	Putative ORF	-	1066686	1066793	35	0.000333333	0.000666667	0	3	0	0	1	1																			1800000
hpylo45425	Putative ORF	-	1060161	1062170	669	0.797052	0.0486039	1	6	lcl|NC_017381.1_cds_WP_000168597.1_227	14	4	1																19000000			1400000	1800000															2000000
hpylo45446	HP2018_RS05065	-	1056933	1057604	223	0.961747	0.0129638	1	6	HP2018_RS05065	7	96	7		5000000	3500000	35000000	470000000	240000000	20000000	4400000	16000000	13000000	14000000		15000000		19000000		16000000			2900000			510000	6200000	55000000	29000000	2300000							2300000	2800000
hpylo45447	HP2018_RS05060	-	1054113	1056929	938	0.915451	0.00412374	1	6	HP2018_RS05060	12	67	11									78000000			28000000	19000000			3200000	12000000	8200000	13000000	24000000								2900000			8100000
hpylo45486	HP2018_RS05025	-	1048248	1048478	76	0.72	0.0404507	1	6	HP2018_RS05025	4	9	4	75000000																				21000000
hpylo45598	Putative ORF	-	1030629	1030742	37	0.0005	0.001	0	3	0	3	1	1	69000000
hpylo45659	HP2018_RS04920	-	1024767	1025357	196	0.938584	0.0284065	1	6	HP2018_RS04920	6	19	10			2500000	6400000	110000000																				24000000	1100000
hpylo45681	Putative ORF	-	1022133	1022267	44	0.0202982	0.00770147	0	0	0	0	2	1																		4700000	4200000
hpylo45685	HP2018_RS04905	-	1020078	1021604	508	0.963606	0.0298515	1	6	HP2018_RS04905	15	195	26		2900000	16000000			8300000	7200000	22000000	20000000	24000000	22000000	320000000	440000000	26000000	38000000	25000000	31000000	27000000	28000000	24000000		900000	3400000						2500000		140000000	14000000	5900000	4400000	2200000	1800000
hpylo45711	HP2018_RS04870	-	1016052	1017935	627	0.922715	0.0358558	1	6	HP2018_RS04870	13	81	11													8800000	100000000	92000000	9700000	25000000	23000000	53000000	91000000													5600000	2200000	830000
hpylo45727	Putative ORF	-	1013094	1014710	538	0.983486	0.0115262	1	1	phpyl26221||methionyl-trna ligase	10	173	16	7900000					16000000	13000000	8100000	13000000	28000000	26000000	13000000	22000000	26000000	750000000	140000000	48000000	52000000	59000000	54000000						2100000	2000000		4000000		1100000	1500000	3900000	140000000	12000000	3300000
hpylo45752	HP2018_RS04840	-	1009356	1010525	389	0.995698	0.00356825	1	6	HP2018_RS04840	11	95	13									2500000	330000000	160000000		18000000	13000000	12000000	18000000	15000000	16000000	11000000	17000000									32000000	19000000		640000	2300000	2700000	1500000	410000
hpylo46005	Putative ORF	-	979419	979484	21	0	0	0	0	0	2	1	1								67000000
hpylo46085	HP2018_RS04650	-	971217	972533	438	0.891578	0.0358469	1	6	HP2018_RS04650	13	13	7											84000000																			21000000
hpylo46093	Putative ORF	-	970656	970727	23	0.000444444	0.000888889	0	0	0	1	1	1													2900000
hpylo46113	Putative ORF	-	964833	964955	40	0.0517117	0.0215964	0	4	phpyl61481	0	8	1														60000000				4500000	5700000	4500000													26000000
hpylo46151	HP2018_RS04605	-	959154	960050	298	0.984176	0.00650538	1	6	HP2018_RS04605	8	20	7								2500000	220000000	32000000			6600000	5700000		9700000	14000000	17000000	15000000										13000000
hpylo46158	HP2018_RS04590	-	956472	957653	393	0.924251	0.0251073	1	6	HP2018_RS04590	9	9	6										63000000						1400000000				8500000									2200000
hpylo46169	Putative ORF	-	954537	954866	109	0.794136	0.059451	1	1	phpyl61551||lcl|cp003904.1_cds_afv41863.1_354	1	110	4			8300000	210000000	400000000	39000000	20000000			1900000		15000000		3900000			9600000	3500000				1300000	18000000	49000000	120000000	23000000	2100000	4600000
hpylo46226	Putative ORF	-	947970	948038	22	0.00465704	0.00674965	0	0	0	1	1	1
hpylo46250	Putative ORF	-	944826	944894	22	0	0	0	0	0	2	2	1									27000000	21000000
hpylo46252	HP2018_RS04500	-	943368	944720	450	0.822034	0.0306679	1	6	HP2018_RS04500	6	8	2								7300000	35000000											20000000								2800000
hpylo46253	HP2018_RS04495	-	942228	943361	377	0.987011	0.0121487	1	6	HP2018_RS04495	10	6	3										58000000																			5900000
hpylo46260	Putative ORF	-	941388	941531	47	0.45	0.0195896	1	4	phpyl38846	4	15	4					21000000	95000000																			650000	11000000
hpylo46271	Putative ORF	-	940041	940115	24	0.00997857	0.018336	0	0	0	1	1	1								12000000
hpylo46347	Putative ORF	-	932367	932489	40	0.0002	0.0004	0	3	0	4	1	1				260000000
hpylo46385	HP2018_RS04415	-	928566	928772	68	0.48	0.0586895	1	6	HP2018_RS04415	2	1	1	120000000
hpylo46537	HP2018_RS04385	-	914421	914855	144	0.91254	0.0279755	1	6	HP2018_RS04385	4	1	1																					3300000
hpylo46554	HP2018_RS04375	-	909924	911546	540	0.762719	0.0466512	1	6	HP2018_RS04375	13	68	12												100000000	48000000	5000000	6300000			8000000	6500000	6700000											24000000	1100000			860000
hpylo46646	HP2018_RS04310	-	892311	893039	242	0.972057	0.012085	1	6	HP2018_RS04310	5	430	21	110000000	24000000	7100000	16000000	12000000	370000000	1800000000	680000000	61000000	42000000	37000000	21000000	28000000	22000000	27000000	68000000	30000000	14000000	12000000	5000000	11000000	2900000	1700000	2100000	510000	39000000	640000000	170000000		3700000	5400000	3100000	390000	2600000	12000000	3400000
hpylo46671	HP2018_RS04275	-	888219	889652	477	0.726954	0.0339304	1	6	HP2018_RS04275	8	74	3			1600000	12000000	17000000	30000000	16000000		34000000					31000000	430000000	1500000000	62000000	120000000	140000000	130000000	3800000			1400000		7600000			5400000			2900000	4900000	83000000	300000000	28000000
hpylo46704	HP2018_RS04245	-	883941	884789	282	0.949971	0.0397002	1	6	HP2018_RS04245	6	20	5								38000000	8700000		23000000	12000000						5500000	3300000	2900000							1500000	14000000		6700000
hpylo46710	HP2018_RS04235	-	882201	882971	256	0.910055	0.0297212	1	6	HP2018_RS04235	7	64	15	9200000		2400000	15000000	8000000	280000000	36000000	9800000	5900000								6200000		4100000	4000000						78000000	10000000
hpylo46786	HP2018_RS04210	-	871953	873797	614	0.92802	0.0366478	1	6	HP2018_RS04210	19	70	26															35000000	240000000	9500000	8500000	9800000															5600000	27000000	1800000
hpylo46787	HP2018_RS04205	-	871377	871928	183	0.90826	0.0289013	1	6	HP2018_RS04205	5	25	9			6000000	75000000																				16000000
hpylo46842	HP2018_RS04180	-	864288	865907	539	0.70306	0.0568736	1	6	HP2018_RS04180	5	810	32	550000000	68000000	41000000	58000000	91000000	310000000	200000000	270000000	230000000	450000000	560000000	320000000	8300000000	1600000000	460000000	270000000	280000000	240000000	260000000	110000000	43000000	32000000	11000000	3800000	15000000	40000000	42000000	39000000	96000000	68000000	58000000	1700000000	150000000	77000000	23000000	17000000
hpylo46893	HP2018_RS04130	-	856200	856640	146	0.985514	0.00801012	1	6	HP2018_RS04130	5	78	7	700000000	50000000	1500000	4400000																	57000000	38000000	1600000	860000	600000
hpylo46900	HP2018_RS04120	-	854055	855545	496	0.934791	0.0229205	1	6	HP2018_RS04120	8	148	19								5300000	5400000	17000000	17000000	13000000	30000000	370000000	230000000	30000000	30000000	18000000	8000000	9900000			1400000					2300000			1400000	1700000	140000000	24000000	930000	810000
hpylo46901	HP2018_RS04115	-	853362	854033	223	0.964069	0.023492	1	6	HP2018_RS04115	5	19	9					78000000	12000000																			18000000	1300000
hpylo46907	HP2018_RS04105	-	852102	852626	174	0.945663	0.0215587	1	6	HP2018_RS04105	6	16	5		49000000	80000000	30000000																	270000	15000000	7300000	6300000
hpylo46908	HP2018_RS04100	-	851103	852092	329	0.991512	0.00462775	1	6	HP2018_RS04100	8	124	10	13000000	7900000	7300000	9700000	5300000	13000000	7700000	29000000	1400000000	140000000	16000000		8300000		6800000	16000000	15000000	11000000	8900000	3800000		1100000	840000	990000			1400000	2400000	36000000				760000
hpylo46923	HP2018_RS04090	-	849144	849722	192	0.98854	0.00867073	1	6	HP2018_RS04090	5	102	11	5600000	8000000	18000000	600000000	48000000			2300000	5800000	7500000	4400000			39000000									3100000	94000000	11000000					19000000
hpylo46930	HP2018_RS04080	-	846339	847940	533	0.986907	0.00652567	1	6	HP2018_RS04080	13	324	30		2300000	7400000	3600000		18000000	9300000	8500000	24000000	8800000	30000000		100000000	550000000	180000000	47000000	26000000	35000000	37000000	17000000	890000		1400000			1200000	410000	730000	5900000	2300000	2600000	17000000	44000000	53000000	3400000	1300000
hpylo46952	HP2018_RS04065	-	842790	844535	581	0.952012	0.027485	1	6	HP2018_RS04065	17	45	10								3500000			9000000	6800000	170000000	68000000	26000000		22000000	6400000	14000000	7900000											2800000	35000000	740000	250000	3200000
hpylo46956	Putative ORF	-	839340	841949	869	0.927588	0.0291662	1	6	lcl|NC_017381.1_cds_WP_079992124.1_1442	24	1	1																													3800000
hpylo47056	speE	-	826563	827357	264	0.968077	0.0148623	1	6	speE	7	138	16	38000000			12000000	6300000	820000000	210000000	23000000	11000000	6500000			6000000		6000000	10000000			3400000	1700000	6200000	520000		1300000		180000000	82000000	3200000				1000000
hpylo47105	HP2018_RS03960	-	822294	822974	226	0.800427	0.0347133	1	6	HP2018_RS03960	2	4	3			48000000																				18000000
hpylo47109	HP2018_RS03955	-	821718	821966	82	0.76	0.0546292	1	6	HP2018_RS03955	3	18	3	140000000																				31000000
hpylo47156	Putative ORF	-	815562	815627	21	0.0027961	0.00241129	0	0	0	0	1	1																																11000000
hpylo47206	HP2018_RS03875	-	808008	809009	333	0.931274	0.0266625	1	6	HP2018_RS03875	4	1	1									39000000
hpylo47211	HP2018_RS03865	-	806616	807218	200	0.896807	0.0512727	1	6	HP2018_RS03865	5	9	3			5100000	26000000	16000000																			5700000	3000000
hpylo47261	HP2018_RS03835	-	800421	801455	344	0.992082	0.00545305	1	6	HP2018_RS03835	12	113	24			2600000		6200000		4000000	6700000	51000000	720000000	38000000	9400000	5700000		5000000	6600000	6300000	11000000	8000000	2900000						1500000			100000000	4200000			1100000	320000
hpylo47271	HP2018_RS03825	-	798828	799406	192	0.946445	0.0154477	1	6	HP2018_RS03825	9	47	8	41000000	9300000	7700000	93000000	150000000	7800000																1500000		6200000	49000000	1300000
hpylo47272	HP2018_RS03820	-	798558	798779	73	0.69	0.0651924	1	6	HP2018_RS03820	2	1	1																									3200000
hpylo47274	HP2018_RS03810	-	797577	798107	176	0.893107	0.0209416	1	6	HP2018_RS03810	6	55	9			11000000	280000000		3800000																1900000	2200000	140000000	3000000
hpylo47275	HP2018_RS03805	-	797091	797567	158	0.981792	0.0130837	1	6	HP2018_RS03805	3	40	8	22000000	39000000																			10000000	13000000	2100000
hpylo47286	HP2018_RS03790	-	793857	795212	451	0.957035	0.0303953	1	6	HP2018_RS03790	13	403	26	68000000	5300000	6900000	20000000	55000000	66000000	22000000	14000000	31000000	57000000	93000000	2000000000	1900000000	76000000	41000000	34000000	67000000	39000000	33000000	14000000	1100000		1000000	6700000	6900000	17000000	4100000	1800000	11000000	10000000	770000000	48000000	11000000
hpylo47297	HP2018_RS03780	-	792720	793244	174	0.909665	0.0309503	1	6	HP2018_RS03780	2	45	11			11000000	390000000																	3600000		5100000	82000000	9500000
hpylo47457	Putative ORF	-	776919	777173	84	0.0601263	0.0142064	0	3	0	4	2	1																				3100000											16000000
hpylo47480	HP2018_RS03705	-	773220	773942	240	0.98124	0.0104614	1	6	HP2018_RS03705	3	276	24	24000000	1700000	18000000	8500000	150000000	920000000	49000000	5900000								6400000			5000000	4300000	1500000		1000000		12000000	210000000	3600000
hpylo47484	HP2018_RS03695	-	770637	772967	776	0.933828	0.0245651	1	6	HP2018_RS03695	24	195	33			320000							1600000	4400000	170000000	9500000	3000000	10000000	180000000	170000000	30000000	32000000	30000000										840000				630000	14000000	22000000
hpylo47578	HP2018_RS03620	-	756702	758309	535	0.983113	0.0121212	1	6	HP2018_RS03620	10	105	19													11000000	110000000	12000000	23000000	25000000	20000000	25000000	24000000												6700000	11000000	3400000	4100000	1100000
hpylo47696	Putative ORF	-	741609	741746	45	0.0146375	0.00657629	0	4	phpyl51524	1	1	1				11000000
hpylo47731	HP2018_RS03495	-	733830	734939	369	0.953756	0.0264293	1	6	HP2018_RS03495	10	39	13				1600000	4500000	1900000			1500000	410000000	4900000					5900000													110000000
hpylo47738	HP2018_RS03485	-	732039	733358	439	0.984797	0.00990634	1	6	HP2018_RS03485	9	25	10						13000000					30000000	76000000																		7900000	14000000
hpylo47741	Putative ORF	-	731145	731660	171	0.825807	0.021889	1	2	pputi066004||hypothetical protein	3	4	4		18000000													5800000	18000000																		2000000
hpylo47752	Putative ORF	-	728718	729347	209	0.716922	0.0507852	1	1	pputi042855||labile enterotoxin output a	8	6	2				37000000	47000000										34000000	12000000								44000000	61000000
hpylo47761	HP2018_RS03450	-	725931	726947	338	0.918188	0.0244657	1	6	HP2018_RS03450	11	2	1					3000000																				3000000
hpylo47814	HP2018_RS03400	-	717375	718619	414	0.925604	0.0259499	1	6	HP2018_RS03400	11	1	1												13000000
hpylo47857	HP2018_RS03365	-	708501	711326	941	0.983429	0.00542456	1	6	HP2018_RS03365	30	220	43	3300000										26000000	9000000	37000000		14000000	9400000	340000000	42000000	21000000	14000000												250000		280000	4100000	36000000
hpylo47918	HP2018_RS03330	-	700128	700826	232	0.90096	0.0393401	1	6	HP2018_RS03330	5	98	15	45000000		17000000	6400000	8500000	1400000000	93000000	14000000		14000000								9700000			1200000	1300000	5800000			360000000	33000000	4000000
hpylo47932	HP2018_RS03315	-	696987	697997	336	0.790602	0.0461032	1	6	HP2018_RS03315	8	7	5									59000000
hpylo47980	HP2018_RS03300	-	691776	692282	168	0.638951	0.03824	1	6	HP2018_RS03300	3	461	12	2100000000	1100000000	860000000	120000000	26000000	22000000	11000000	24000000	28000000			6700000	7800000	9800000	9600000	6100000		5900000	3600000		320000000	410000000	360000000	59000000	15000000		1100000	2900000	3500000		790000	460000			810000
hpylo48104	Putative ORF	-	675552	675701	49	0.00155159	0.00127679	0	3	0	2	1	1													180000000
hpylo48274	Putative ORF	-	656307	656411	34	0.000285714	0.000571429	0	3	0	2	1	1
hpylo48304	Putative ORF	-	651936	652244	102	0.268187	0.02865	1	3	0	4	1	1				16000000
hpylo48310	Putative ORF	-	650733	650852	39	0.000133333	0.000266667	0	0	0	0	1	1																														2600000
hpylo48325	HP2018_RS03125	-	647394	647897	167	0.913238	0.0127721	1	6	HP2018_RS03125	2	236	11	1100000000	1500000000	340000000	44000000	13000000	18000000	13000000		27000000	32000000	79000000		56000000				17000000	15000000	4500000	3900000	27000000	510000000	100000000	10000000					6000000
hpylo48337	HP2018_RS03115	-	645609	646718	369	0.940024	0.048372	1	6	HP2018_RS03115	11	10	4										45000000	66000000	34000000																		13000000
hpylo48422	Putative ORF	-	636642	636908	88	0.0429043	0.0345203	1	3	0	4	1	1				3000000
hpylo48440	HP2018_RS03045	-	633309	633998	229	0.950029	0.0198426	1	6	HP2018_RS03045	8	52	10			500000	2200000	190000000	150000000	5900000	4400000																	18000000	33000000
hpylo48503	Putative ORF	-	625431	625580	49	0.0229126	0.0167511	0	3	0	3	1	1																											2700000
hpylo48551	HP2018_RS02970	-	616452	617801	449	0.99283	0.0133242	1	6	HP2018_RS02970	13	62	18	5300000										10000000	53000000	180000000					4600000	3500000	3300000											45000000	2600000
hpylo48632	Putative ORF	-	604638	604745	35	0.0471288	0.0373021	0	0	0	3	2	1						27000000																				5500000
hpylo48753	HP2018_RS02850	-	578157	580139	660	0.98164	0.0106776	1	6	HP2018_RS02850	15	39	20															100000000	6800000				1700000										1100000				15000000	2000000
hpylo48840	HP2018_RS02790	-	565659	566303	214	0.935152	0.0255037	1	6	HP2018_RS02790	6	9	4				9300000	32000000																				39000000
hpylo48843	HP2018_RS02785	-	565206	565577	123	0.992067	0.00420422	1	6	HP2018_RS02785	3	8	3	64000000																				3600000
hpylo48854	HP2018_RS02775	-	563391	564344	317	0.943378	0.0366637	1	6	HP2018_RS02775	4	21	9										85000000	320000000									1500000									2700000	38000000
hpylo48858	Putative ORF	-	562689	562766	25	0.112111	0.0193091	0	3	0	2	1	1														8400000
hpylo48913	HP2018_RS02735	-	555642	556103	153	0.838618	0.0745096	1	6	HP2018_RS02735	4	20	4	97000000	1200000																			52000000
hpylo48916	HP2018_RS02725	-	554664	555203	179	0.981459	0.00826964	1	6	HP2018_RS02725	4	142	14	18000000	2200000	33000000	690000000	39000000	5200000	13000000	16000000	19000000				3100000			16000000	15000000	14000000	10000000	13000000			4900000	110000000	15000000	1800000	850000					410000
hpylo48972	HP2018_RS02695	-	547857	548678	273	0.911213	0.0354899	1	6	HP2018_RS02695	6	2	1						15000000	22000000
hpylo48973	HP2018_RS02690	-	547113	547760	215	0.808285	0.0276484	1	6	HP2018_RS02690	3	26	5			42000000	28000000								9800000				12000000	13000000	29000000	40000000	72000000			31000000	52000000		1000000				4300000		1500000				3500000
hpylo49053	Putative ORF	-	538455	538766	103	0.30016	0.0579301	1	3	0	6	1	0														49000000
hpylo49135	HP2018_RS02585	-	528456	529118	220	0.721373	0.0587989	1	6	HP2018_RS02585	4	42	12	110000000	17000000	36000000	230000000	5300000																68000000	10000000		69000000	5600000
hpylo49179	HP2018_RS02575	-	524688	525494	268	0.712282	0.0920563	1	6	HP2018_RS02575	4	89	7	30000000			17000000	18000000	47000000	1600000000	610000000	21000000		15000000	6500000	12000000	12000000		14000000	22000000	26000000	25000000	24000000	3200000			960000	2600000	1600000	420000000	87000000	1700000		1200000
hpylo49182	HP2018_RS02560	-	523077	524189	370	0.55098	0.0250479	1	6	HP2018_RS02560	4	1	1										31000000
hpylo49188	HP2018_RS02550	-	521211	521924	237	0.66773	0.0678121	1	6	HP2018_RS02550	3	5	3						9700000																				1300000
hpylo49231	HP2018_RS02525	-	516276	516875	199	0.589695	0.0578018	1	6	HP2018_RS02525	2	20	7			28000000	160000000													77000000				1300000		9000000	17000000
hpylo49255	HP2018_RS02505	-	511809	513416	535	0.436073	0.0671412	1	6	HP2018_RS02505	6	31	4						5500000				6900000	14000000			29000000	38000000	32000000	4700000	2000000	3900000	7400000
hpylo49261	Putative ORF	-	509994	510176	60	0.5	0.0538849	1	1	phpyl64804||lcl|cp003904.1_cds_afv41259.1_25	0	3	2																				8400000
hpylo49283	Putative ORF	-	508023	508100	25	0.00111111	0.00222222	0	0	0	0	1	1
hpylo49308	HP2018_RS02485	-	505395	506387	330	0.724124	0.0703076	1	6	HP2018_RS02485	11	65	17						8200000	6400000	28000000	170000000	260000000																		7000000	43000000						720000
hpylo49365	HP2018_RS02455	-	498369	499250	293	0.905374	0.0225734	1	6	HP2018_RS02455	8	8	3						38000000																				8200000
hpylo49448	Putative ORF	-	485976	486089	37	0.00075	0.0015	0	3	0	0	1	1																			8300000
hpylo49530	HP2018_RS02350	-	473838	474239	133	0.869548	0.0415865	1	6	HP2018_RS02350	4	10	5	220000000	2100000																			9100000
hpylo49703	HP2018_RS02235	-	451119	451709	196	0.702738	0.0611923	1	6	HP2018_RS02235	9	119	9	950000000	14000000	6000000		32000000	100000000	33000000	38000000	25000000												220000000	3800000	1400000		2400000	16000000	7500000	6200000	1300000	660000
hpylo49726	HP2018_RS02225	-	447714	449450	578	0.989659	0.00975483	1	6	HP2018_RS02225	10	525	39	60000000		6700000	16000000	16000000	19000000	11000000	23000000	27000000	28000000	44000000	64000000	69000000	740000000	970000000	190000000	180000000	140000000	130000000	140000000	2300000		790000		1700000			3300000	4700000	8100000	8300000	8000000	290000000	140000000	14000000	9400000
hpylo49841	HP2018_RS02170	-	433596	434651	351	0.985447	0.0114594	1	6	HP2018_RS02170	6	42	8									34000000	110000000	16000000			7700000	12000000	8900000	15000000	14000000	8300000	3000000									21000000					790000
hpylo49862	HP2018_RS02155	-	430563	431351	262	0.971003	0.0100811	1	6	HP2018_RS02155	11	200	20	2900000	5800000	19000000	18000000	15000000	1500000000	190000000	27000000	10000000	6900000	8400000	7900000	13000000					5300000	3600000		2000000	500000	4300000	5300000	1500000	320000000	30000000	5700000	1200000			500000		300000
hpylo49863	HP2018_RS02150	-	429945	430553	202	0.847946	0.0388679	1	6	HP2018_RS02150	3	3	2			4700000																				1700000
hpylo49879	HP2018_RS02135	-	426309	427739	476	0.994158	0.00444732	1	6	HP2018_RS02135	11	520	30	22000000	2100000	3500000	6400000	43000000	52000000	15000000	38000000	39000000	90000000	200000000	210000000	3100000000	56000000	7600000	12000000	8000000	18000000	37000000	3200000	4700000	2000000	830000		6000000	1500000	1300000	9500000	13000000	38000000	410000000	190000000	21000000	2200000	1600000	1500000
hpylo49880	HP2018_RS02130	-	425067	426287	406	0.945597	0.0212248	1	6	HP2018_RS02130	8	16	6	11000000									110000000	100000000																		500000	15000000
hpylo49881	HP2018_RS02125	-	424149	425048	299	0.983485	0.0088326	1	6	HP2018_RS02125	7	69	11	17000000				5100000	28000000	26000000	610000000	69000000	15000000	17000000						10000000	1100000	1000000							2100000	3600000	140000000	3300000	410000
hpylo49888	HP2018_RS02110	-	420528	421394	288	0.993355	0.00581307	1	6	HP2018_RS02110	8	86	24		970000	6600000			10000000		520000000	6100000																			91000000
hpylo49889	HP2018_RS02105	-	420147	420518	123	0.943092	0.0246591	1	6	HP2018_RS02105	3	1	1	15000000
hpylo50007	HP2018_RS02020	-	404826	405869	347	0.98948	0.00653095	1	6	HP2018_RS02020	5	46	13								3600000	43000000	330000000	21000000			7300000			12000000	8900000	2400000	4400000									50000000
hpylo50069	Putative ORF	-	396525	396605	26	0.00163333	0.00208273	0	0	0	1	1	1						130000000
hpylo50127	Putative ORF	-	387831	387920	29	0	0	0	0	0	0	2	1																110000000																			8500000
hpylo50143	HP2018_RS01915	-	386028	386321	97	0.469898	0.155359	1	6	HP2018_RS01915	3	2	1											160000000																			26000000
hpylo50156	HP2018_RS01895	-	384207	384581	124	0.896806	0.0186138	1	6	HP2018_RS01895	2	279	15	2500000000	44000000	11000000																		400000000	12000000	15000000
hpylo50157	HP2018_RS01890	-	383217	384206	329	0.881178	0.0433216	1	6	HP2018_RS01890	7	5	4									29000000									5700000
hpylo50301	HP2018_RS01800	-	365046	365753	235	0.911109	0.0416217	1	6	HP2018_RS01800	8	3	2					35000000	9400000																				2800000
hpylo50340	HP2018_RS01780	-	357396	359945	849	0.932581	0.0187787	1	6	HP2018_RS01780	17	72	19													7100000	3800000	5000000	7400000	52000000	12000000	9500000	9800000												2200000				5300000
hpylo50450	HP2018_RS01715	-	341352	342233	293	0.968614	0.0121437	1	6	HP2018_RS01715	5	4	3									23000000
hpylo50484	HP2018_RS01665	-	335469	336251	260	0.988793	0.012705	1	6	HP2018_RS01665	4	1	1						470000
hpylo50547	HP2018_RS01615	-	328119	328739	206	0.953929	0.0261582	1	6	HP2018_RS01615	3	33	11					37000000	65000000																			9900000	13000000
hpylo50580	Putative ORF	-	324078	324566	162	0.601986	0.0851387	1	1	pbsub087361||lcl|al009126.3_cds_cab12660.2_633	5	6	5						34000000																				5600000
hpylo50603	Putative ORF	-	320556	320660	34	0	0	0	0	0	1	1	1
hpylo50896	Putative ORF	-	281316	281486	56	0.939798	0.0280855	0	1	cjeju33354||queuine trna-ribosyltransferase	0	1	1											60000000
hpylo51120	HP2018_RS01270	-	252765	253787	340	0.842564	0.0269813	1	6	HP2018_RS01270	5	1	1																										5900000
hpylo51121	Putative ORF	-	251565	252755	396	0.975559	0.0189722	1	1	pputi038148||microcin abc transporter atp-binding protein	14	26	11													92000000	10000000	6600000			3700000														13000000
hpylo51122	Putative ORF	-	251205	251564	119	0.940335	0.0171695	1	1	pputi038148||microcin abc transporter atp-binding protein	5	6	3													39000000																			20000000
hpylo51157	HP2018_RS01235	-	245322	246467	381	0.98528	0.00888261	1	6	HP2018_RS01235	9	25	8										49000000	99000000								1200000										2700000	6300000
hpylo51161	HP2018_RS01225	-	244344	244676	110	0.910921	0.0110061	1	6	HP2018_RS01225	2	6	1	430000000	5600000																			110000000
hpylo51163	HP2018_RS01215	-	243024	243947	307	0.994781	0.00553061	1	6	HP2018_RS01215	11	40	12					4800000			270000000	30000000																			62000000
hpylo51369	HP2018_RS01080	-	214173	216038	621	0.972416	0.0153985	1	6	HP2018_RS01080	16	113	23			2600000	3800000		6100000	5600000		12000000	32000000	57000000		16000000	18000000	650000000	32000000	14000000	11000000	9800000	10000000							400000		2100000	2900000		1300000	8500000	140000000	2200000
hpylo51380	HP2018_RS01070	-	211803	212555	250	0.918771	0.0313663	1	6	HP2018_RS01070	8	53	12					180000000	140000000	5100000																		38000000	21000000	670000
hpylo51431	Putative ORF	-	202773	203009	78	0.0474209	0.0154246	1	3	0	5	2	1				22000000
hpylo51515	Putative ORF	-	191853	192005	50	0.00512965	0.00289528	0	0	0	1	1	1
hpylo51526	frdB	-	190470	191207	245	0.939928	0.0185538	1	6	frdB	4	368	21	82000000	18000000	24000000	29000000	25000000	200000000	1400000000	890000000	82000000	27000000	24000000				17000000	17000000	37000000	14000000	12000000	22000000	3800000	3400000	4700000	3800000	3900000	28000000	340000000	100000000	5800000		2400000					1200000
hpylo51633	HP2018_RS00865	-	171813	172988	391	0.975917	0.0178136	1	6	HP2018_RS00865	9	24	8										23000000	180000000																		2700000	41000000
hpylo51634	HP2018_RS00860	-	170661	171752	363	0.947129	0.0143309	1	6	HP2018_RS00860	10	74	18		2700000									8800000	220000000	140000000					3600000	2900000				1200000								61000000	470000
hpylo51637	HP2018_RS00855	-	169872	170591	239	0.968332	0.0164898	1	6	HP2018_RS00855	3	90	11	45000000		3300000	6800000	6700000	8500000	4900000	19000000	1600000000	94000000	27000000		11000000	6800000	8000000		6500000	1500000	880000	590000	3100000			2100000					4300000
hpylo51688	Putative ORF	-	163128	163247	39	0.00113333	0.00226667	0	0	0	1	1	1																												4300000
hpylo51694	HP2018_RS00810	-	161046	162152	368	0.90485	0.0345448	1	6	HP2018_RS00810	8	19	3										78000000	36000000					11000000		3500000	4300000	3900000									9300000	1600000
hpylo51826	HP2018_RS00700	-	140205	140840	211	0.969774	0.0149848	1	6	HP2018_RS00700	7	121	12		1400000	2700000	56000000	740000000	33000000	4400000	16000000	12000000		21000000			6900000	5800000	10000000	17000000		6800000		1000000		1200000		230000000	12000000	680000		1400000	2300000
hpylo51827	HP2018_RS00695	-	139737	140195	152	0.947525	0.0302887	1	6	HP2018_RS00695	7	140	18	1400000000	57000000	16000000	9000000	7000000	6900000	3000000	6100000										2400000			200000000	49000000	5500000	2400000	2900000
hpylo51843	HP2018_RS00680	-	136317	137558	413	0.849964	0.0272008	1	6	HP2018_RS00680	5	9	2								21000000	8200000		4500000							6300000	4300000	19000000
hpylo51956	Putative ORF	-	124896	124994	32	0.0121584	0.0084793	0	3	0	0	1	1			1800000
hpylo52005	HP2018_RS00590	-	115842	116705	287	0.941215	0.0251561	1	6	HP2018_RS00590	11	3	2							5300000																				1300000
hpylo52023	HP2018_RS00565	-	110343	111509	388	0.918012	0.0446766	1	6	HP2018_RS00565	6	46	10	11000000					7600000			19000000	660000000	34000000	3000000	2100000						5700000						200000	210000			100000000	5700000
hpylo52054	HP2018_RS00550	-	106038	107735	565	0.985468	0.00962898	1	6	HP2018_RS00550	17	190	22									9000000					430000000	34000000			14000000	8600000	8600000					600000							3500000	13000000	930000	1300000	1000000
hpylo52055	HP2018_RS00545	-	105216	106007	263	0.967042	0.00887629	1	6	HP2018_RS00545	8	7	3							17000000																				1300000
hpylo52075	HP2018_RS00525	-	99591	101051	486	0.910661	0.0347434	1	6	HP2018_RS00525	19	215	24			3600000	7400000	1600000	7900000	5500000	17000000	18000000	51000000	15000000	380000000	360000000	42000000	37000000	43000000	89000000	42000000	37000000	36000000					270000			1500000			180000000	2700000	13000000	4500000	2800000	810000
hpylo52103	HP2018_RS07695	-	96054	96953	299	0.926618	0.0358946	1	6	HP2018_RS07695	3	1	1								3000000
hpylo52183	Putative ORF	-	83793	85592	599	0.89323	0.031084	1	6	lcl|NC_017381.1_cds_WP_000033495.1_97	14	220	12			3200000	4000000	5000000	7800000	3000000	6500000	7500000	9700000	13000000	9600000	16000000	3900000	41000000	530000000	82000000	63000000	73000000	120000000							360000							11000000	87000000	9600000
hpylo52303	HP2018_RS00365	-	71310	71822	170	0.815974	0.0573768	1	6	HP2018_RS00365	5	58	8	36000000	18000000	110000000	430000000	9000000																		22000000	150000000
hpylo52304	Putative ORF	-	70869	71297	142	0.830322	0.0333351	1	1	sepid106213||urease accessory protein uref	0	28	4					6300000	270000000	24000000																			29000000	5200000	2400000
hpylo52309	HP2018_RS00355	-	69900	70499	199	0.881803	0.0368024	1	6	HP2018_RS00355	6	343	23	86000000	7500000	12000000	53000000	1800000000	1300000000	62000000	47000000	47000000	25000000	27000000	19000000	39000000	12000000	13000000	17000000	36000000	23000000	19000000	14000000	11000000	1900000		6300000	480000000	380000000	20000000	4300000	3000000		280000	950000		3300000	1200000	3700000
hpylo52466	HP2018_RS00270	-	50631	51890	419	0.703743	0.0531584	1	6	HP2018_RS00270	14	1	1											13000000
hpylo52467	Putative ORF	-	50502	50621	39	0.0185826	0.0111911	0	0	0	0	1	1			3100000
hpylo52475	HP2018_RS00255	-	48198	49211	337	0.983044	0.0111605	1	6	HP2018_RS00255	12	36	11								6200000	87000000	200000000								1400000											38000000
hpylo52658	HP2018_RS00140	-	26043	27323	426	0.956772	0.04182	1	6	HP2018_RS00140	12	1120	36	150000000	25000000	59000000	44000000	44000000	80000000	71000000	77000000	130000000	97000000	2600000000	4800000000	250000000	120000000	170000000	170000000	230000000	160000000	100000000	85000000	4400000	3700000	11000000	11000000	6500000	9500000	11000000	17000000	22000000	530000000	800000000	120000000	25000000	15000000	9800000	17000000
hpylo52665	Putative ORF	-	24744	24812	22	0.00215067	0.00140227	0	0	0	0	1	1							2200000
hpylo52675	Putative ORF	-	23394	23900	168	0.709209	0.0517141	1	6	lcl|NC_017381.1_cds_WP_000168597.1_227	1	88	5	17000000		2400000	8200000	7800000	11000000		9000000	17000000	13000000	21000000		18000000	44000000	420000000	1200000000	130000000	55000000	15000000	26000000				1500000	2500000	1700000				2200000				29000000	34000000
hpylo52741	Putative ORF	-	13059	13250	63	0.0230626	0.0154494	0	3	0	3	1	1					37000000
hpylo52767	HP2018_RS00065	-	7779	9419	546	0.986643	0.0029006	1	6	HP2018_RS00065	18	18284	94	1700000000	660000000	690000000	1000000000	970000000	2600000000	1600000000	3200000000	3800000000	2300000000	10000000000	7500000000	16000000000	25000000000	3400000000	1900000000	1200000000	950000000	840000000	420000000	330000000	200000000	290000000	270000000	300000000	550000000	490000000	750000000	580000000	870000000	550000000	6200000000	5500000000	1300000000	460000000	280000000
hpylo52897	HP2018_RS07570	-	1553582	1554205	207	0.799715	0.0383625	1	6	HP2018_RS07570	2	4	3		4500000
hpylo52934	HP2018_RS07530	-	1547414	1548358	314	0.965863	0.0104595	1	6	HP2018_RS07530	10	27	14								10000000	90000000																			11000000
hpylo52939	HP2018_RS07520	-	1546355	1546948	197	0.848224	0.0481087	1	6	HP2018_RS07520	2	5	1				4500000																				860000
hpylo52974	Putative ORF	-	1539083	1539151	22	0	0	0	0	0	1	1	1																													1300000
hpylo52993	HP2018_RS07455	-	1534409	1536256	615	0.936314	0.0302128	1	6	HP2018_RS07455	19	15	9														19000000	9100000																		1900000
hpylo53054	Putative ORF	-	1524839	1524964	41	0.0344654	0.0159929	0	3	0	1	1	1																																		1200000
hpylo53137	Putative ORF	-	1513871	1513972	33	0.000285714	0.000571429	0	3	0	2	1	1																								2000000
hpylo53150	HP2018_RS07355	-	1510682	1511749	355	0.941686	0.0228953	1	6	HP2018_RS07355	9	934	46	130000000	40000000	11000000	25000000	58000000	57000000	29000000	26000000	79000000	4800000000	1100000000	68000000	69000000	61000000	39000000	49000000	62000000	64000000	39000000	14000000	5500000	2800000	2900000	2700000	6100000	9800000	2300000	2800000	600000000	67000000	8000000	4500000	1400000	2300000	1800000	2600000
hpylo53190	HP2018_RS07325	-	1506347	1507000	217	0.942737	0.0121571	1	6	HP2018_RS07325	5	50	7				140000000	200000000	7000000							7700000	2800000				5800000		1700000				16000000	73000000	650000
hpylo53253	HP2018_RS07280	-	1498043	1498771	242	0.961668	0.017335	1	6	HP2018_RS07280	3	75	9			1700000	110000000	600000000	36000000	27000000	11000000	19000000																130000000	3600000		5600000
hpylo53284	HP2018_RS07260	-	1492496	1493494	332	0.98711	0.0122736	1	6	HP2018_RS07260	11	93	11	8300000	3000000		1700000		11000000	10000000	110000000	840000000	87000000	16000000	11000000	5500000	17000000	16000000	22000000		11000000	15000000	5000000	1400000			1400000		2700000	1100000	22000000	18000000
hpylo53340	Putative ORF	-	1486277	1486411	44	0.00494466	0.00336744	0	3	0	2	1	1																																		9700000
hpylo53384	HP2018_RS07210	-	1476980	1478353	457	0.968756	0.0191677	1	6	HP2018_RS07210	14	43	17											36000000	490000000	700000000					5000000	22000000												220000000
hpylo53386	HP2018_RS07200	-	1475309	1476751	480	0.925242	0.0393419	1	6	HP2018_RS07200	10	19	7											18000000		10000000	73000000																5300000	1800000	910000	2100000
hpylo53511	Putative ORF	-	1459913	1459984	23	0.000833333	0.00105409	0	0	0	2	1	1										79000000
hpylo53514	Putative ORF	-	1459661	1459828	55	0.00512056	0.00580754	0	3	0	0	5	1											48000000					160000000			50000000
hpylo53589	HP2018_RS07085	-	1445756	1448122	788	0.910843	0.0259476	1	6	HP2018_RS07085	20	4	2																				5800000				2500000
hpylo53597	HP2018_RS07075	-	1443977	1445143	388	0.775585	0.0444978	1	6	HP2018_RS07075	8	404	16	10000000	4100000	17000000		6400000	11000000	20000000	750000000	160000000	2400000000	100000000	16000000	29000000	20000000	17000000	31000000	37000000	28000000	27000000	25000000			6700000		740000	980000	1100000	120000000	300000000	13000000	5000000	2500000	2300000	4100000	1500000	2000000
hpylo53674	HP2018_RS07015	-	1432478	1434010	510	0.945199	0.0167105	1	6	HP2018_RS07015	6	58	13												6000000	200000000																		46000000	11000000
hpylo53691	HP2018_RS07000	-	1429241	1430371	376	0.904316	0.0232978	1	6	HP2018_RS07000	4	10	2								3100000	50000000										5700000	18000000
hpylo53716	HP2018_RS06960	-	1420559	1422604	681	0.933869	0.0333961	1	6	HP2018_RS06960	17	71	15															53000000	52000000	15000000	10000000	7900000	11000000														16000000	4700000	400000
hpylo53756	HP2018_RS06910	-	1411661	1414330	889	0.961651	0.0110588	1	6	HP2018_RS06910	29	240	30	2800000	760000				2100000	1600000	1800000	6500000		4400000	9600000	8200000	9900000	15000000	69000000	490000000	71000000	49000000	38000000					540000					680000	630000	1500000			2200000	85000000
hpylo53782	HP2018_RS06890	-	1407761	1408894	377	0.964444	0.0201159	1	6	HP2018_RS06890	10	10	4									6200000									3700000	3200000	12000000
hpylo53793	HP2018_RS06875	-	1405496	1406173	225	0.969775	0.0097721	1	6	HP2018_RS06875	5	96	14			1800000	8400000	290000000	58000000	11000000	18000000	19000000	15000000	22000000	18000000	11000000					4900000	3200000	28000000				2500000	110000000	15000000	2400000	330000		3100000	750000			930000
hpylo53822	HP2018_RS06855	-	1398986	1399774	262	0.928287	0.0294462	1	6	HP2018_RS06855	9	36	15						26000000	210000000	6500000																		2000000	40000000
hpylo53831	HP2018_RS06845	-	1397624	1398256	210	0.595986	0.0561192	1	6	HP2018_RS06845	4	143	16	1300000	1500000	1400000	280000000	480000000	5700000																		47000000	170000000
hpylo53841	HP2018_RS06830	-	1395803	1396720	305	0.977199	0.0155528	1	6	HP2018_RS06830	11	75	19	18000000					4700000	13000000	85000000	1100000000	7000000								3000000										48000000	450000
hpylo53985	Putative ORF	-	1377533	1377670	45	0.0701881	0.0335268	0	3	0	2	3	1																																650000		48000
hpylo54030	HP2018_RS06705	-	1373075	1373989	304	0.935921	0.0304127	1	6	HP2018_RS06705	11	29	12							9400000	130000000																			730000	18000000
hpylo54048	HP2018_RS06690	-	1370711	1371490	259	0.960545	0.0244101	1	6	HP2018_RS06690	6	9	5						41000000	15000000																			3900000
hpylo54180	HP2018_RS06585	-	1347221	1347727	168	0.909246	0.0444958	1	6	HP2018_RS06585	6	224	12	84000000	320000000	2800000																		3400000	110000000	2500000
hpylo54181	HP2018_RS06580	-	1346405	1347217	270	0.977624	0.0197209	1	6	HP2018_RS06580	4	164	10	60000000	5700000	12000000	6800000	8100000	170000000	880000000	490000000	43000000	27000000	32000000	25000000	45000000	27000000		35000000	46000000	32000000	17000000	15000000		2500000	1900000			6100000	220000000	43000000		2700000	2400000	3400000	2500000
hpylo54225	Putative ORF	-	1341137	1341256	39	0.00917547	0.0109905	0	3	0	1	3	1					5300000																								50000000
hpylo54299	Putative ORF	-	1333310	1333396	28	0.0965482	0.0497742	0	0	0	0	1	1																								2600000
hpylo54345	HP2018_RS06510	-	1327874	1328425	183	0.824415	0.0543817	1	6	HP2018_RS06510	7	42	7	6000000	94000000	8100000		77000000																	9400000	1800000
hpylo54346	HP2018_RS06505	-	1327355	1327861	168	0.959212	0.00511653	1	6	HP2018_RS06505	4	34	9	59000000	100000000																				33000000
hpylo54356	HP2018_RS06495	-	1325558	1326568	336	0.982305	0.00525506	1	6	HP2018_RS06495	11	29	8								2000000	44000000	80000000						3000000	4600000	4500000	3900000								110000		11000000							360000
hpylo54414	HP2018_RS06475	-	1319888	1320967	359	0.965061	0.00988682	1	6	HP2018_RS06475	10	7	2										64000000								4400000	5500000	3800000									15000000
hpylo54618	HP2018_RS06310	-	1289573	1290220	215	0.981655	0.00881195	1	6	HP2018_RS06310	3	130	14	110000000	25000000	9600000		24000000	3600000000	29000000		27000000	15000000	24000000		12000000	1500000			15000000	6500000	5200000	4100000	4500000	2800000	5800000	760000	3100000	460000000	7900000	2500000
hpylo54619	HP2018_RS06305	-	1289288	1289569	93	0.71	0.160023	1	6	HP2018_RS06305	3	46	10	1800000000		3300000																		620000000	8300000		770000	1300000
hpylo54620	HP2018_RS06300	-	1288442	1289272	276	0.870343	0.0432804	1	6	HP2018_RS06300	6	515	23	140000000	120000000	430000000	120000000	160000000	340000000	1000000000	2600000000	180000000	15000000	120000000	120000000	76000000	17000000	44000000	53000000	110000000	77000000	49000000	49000000	3200000	5200000	7000000	12000000	4000000	7900000	17000000	1100000000	13000000	11000000	15000000	4600000		3000000	2800000	7400000
hpylo54626	HP2018_RS06280	-	1286636	1287061	141	0.892937	0.0658109	1	6	HP2018_RS06280	2	130	9	910000000	1800000000	96000000	35000000	13000000	22000000	8600000		13000000		14000000		8000000	7600000		11000000	14000000	5800000	7400000	22000000	12000000	510000000	24000000	7700000	4100000		1200000								350000
hpylo54628	HP2018_RS06265	-	1285805	1286173	122	0.972689	0.0139579	1	6	HP2018_RS06265	3	95	15	1600000000	18000000			9600000				16000000					12000000						2700000	280000000	56000000	13000000	3000000	980000	1700000	480000
hpylo54649	HP2018_RS06240	-	1283879	1284460	193	0.917379	0.0282259	1	6	HP2018_RS06240	7	213	13	140000000	12000000	1700000000	1500000000	22000000	11000000	6300000	9900000	11000000	8800000				4600000				8600000	4000000	3000000	2500000	2000000	490000000	290000000	11000000		800000		1400000
hpylo54650	HP2018_RS06230	-	1283051	1283512	153	0.909284	0.0237999	1	6	HP2018_RS06230	5	138	18	2800000000	67000000	8200000	6000000				12000000													1100000000	100000000	5100000	2000000	900000	1400000	1600000	2700000	960000
hpylo54655	Putative ORF	-	1282610	1282702	30	0	0	0	0	0	0	1	1					2400000
hpylo54677	HP2018_RS06210	-	1280351	1280569	72	0.933423	0.159673	1	6	HP2018_RS06210	4	16	7	210000000																				14000000
hpylo54679	HP2018_RS06200	-	1279793	1280155	120	0.875838	0.0598885	1	6	HP2018_RS06200	2	221	11	2800000000	19000000	5000000	3100000										2700000							330000000	7600000	3300000
hpylo54684	HP2018_RS06185	-	1277693	1278727	344	0.931984	0.0148359	1	6	HP2018_RS06185	7	565	36	63000000	17000000	14000000	15000000	19000000	40000000	46000000	30000000	30000000	4600000000	1100000000	31000000	16000000	11000000	12000000	19000000	13000000	8100000	11000000	8400000	5300000	2300000	4700000	2900000	2700000	970000	2700000	7200000	340000000	63000000		1400000	3000000
hpylo54760	HP2018_RS06130	-	1268159	1268740	193	0.90892	0.0230577	1	6	HP2018_RS06130	4	11	3			24000000																				4300000	1100000
hpylo54775	HP2018_RS06120	-	1265798	1267156	452	0.9792	0.00717342	1	6	HP2018_RS06120	21	12	7											30000000	38000000																		6500000	3100000
hpylo54782	HP2018_RS06110	-	1263830	1264618	262	0.995244	0.0029406	1	6	HP2018_RS06110	4	17	8						150000000													1900000	2300000						33000000
hpylo54849	Putative ORF	-	1255988	1256080	30	0.00137143	0.00171809	0	3	0	1	1	1															3700000
hpylo54865	Putative ORF	-	1254710	1254778	22	0	0	0	0	0	1	2	0																	150000000		11000000
hpylo54963	HP2018_RS05985	-	1239476	1240495	339	0.929997	0.0291592	1	6	HP2018_RS05985	7	28	10						6400000			680000000	18000000	2700000								4200000									970000	1300000
hpylo54964	HP2018_RS05980	-	1237688	1239475	595	0.960725	0.0306547	1	6	HP2018_RS05980	18	25	8													3300000	26000000	100000000			1900000	2600000	3100000													13000000	9300000
hpylo55019	HP2018_RS05940	-	1230791	1231048	85	0.79	0.0287684	1	6	HP2018_RS05940	0	54	10	1600000000	6300000	11000000	6200000																	320000000	3000000	2400000	850000
hpylo55026	Putative ORF	-	1228568	1229572	334	0.987629	0.00839901	1	1	cjeju03673||alanyl-trna synthetase	4	101	9		6700000	1300000		2100000		2000000	8200000	21000000	30000000	26000000	4600000	34000000	17000000	13000000	93000000	370000000	45000000	32000000	81000000					390000			670000	1300000	850000				5400000	3900000	61000000
hpylo55047	HP2018_RS05920	-	1226465	1227028	187	0.938572	0.0308896	1	6	HP2018_RS05920	7	11	3				89000000	2600000																			18000000	3400000
hpylo55093	Putative ORF	-	1221020	1221169	49	0.04	0.00222731	0	3	0	1	2	2	1600000											120000000
hpylo55120	Putative ORF	-	1218212	1218385	57	0.224651	0.0403081	1	3	0	1	4	1				210000000	180000000																				42000000
hpylo55181	HP2018_RS05825	-	1209371	1212217	948	0.96117	0.0125021	1	6	HP2018_RS05825	21	166	28							1400000		5200000	8300000		940000000	9800000	13000000	12000000	22000000	180000000	44000000	31000000	21000000									1400000			550000			2000000	24000000
hpylo55182	HP2018_RS05820	-	1208627	1209331	234	0.904632	0.0285545	1	6	HP2018_RS05820	7	18	8					24000000	54000000								33000000											4900000	8600000
hpylo55193	HP2018_RS05810	-	1206359	1207633	424	0.982022	0.0101681	1	6	HP2018_RS05810	15	174	22	12000000			3200000	5500000			6200000		7700000	160000000	560000000	48000000	12000000	13000000	28000000	36000000	34000000	30000000	17000000										57000000	94000000	3600000	1700000	1400000		1900000
hpylo55213	Putative ORF	-	1203146	1203235	29	0.001	0.002	0	3	0	1	1	0
hpylo55269	Putative ORF	-	1195427	1195690	87	0.14286	0.0654506	0	3	0	2	1	1																																		12000000
hpylo55303	HP2018_RS05720	-	1192769	1192927	52	0.54	0.0667066	1	6	HP2018_RS05720	1	8	1	1100000																				87000000
hpylo55315	HP2018_RS05695	-	1190588	1191292	234	0.956491	0.0160635	1	6	HP2018_RS05695	5	316	20	43000000	8500000	11000000	12000000	19000000	69000000	1700000000	87000000	10000000						6500000		14000000	9600000	5800000		7200000		880000		1400000	870000	210000000	26000000	200000						970000
hpylo55316	HP2018_RS05690	-	1189985	1190479	164	0.983069	0.0132076	1	6	HP2018_RS05690	4	264	14	52000000	1500000000	1200000000	42000000	17000000	8700000									7900000			7600000	4700000		5500000	330000000	400000000	30000000	3600000
hpylo55428	HP2018_RS05675	-	1180175	1180582	135	0.743147	0.0480676	1	6	HP2018_RS05675	2	135	13	160000000	1300000000	110000000	29000000	22000000	28000000	15000000	27000000	11000000		13000000		9400000			15000000	17000000	9900000	12000000	31000000	2600000	200000000	89000000	7200000	2000000										1200000
hpylo55429	HP2018_RS05670	-	1179692	1180159	155	0.961662	0.0118061	1	6	HP2018_RS05670	4	117	23	320000000	2400000000	32000000	14000000	5200000																13000000	510000000	13000000	2900000		530000			670000
hpylo55477	HP2018_RS05650	-	1174367	1175695	442	0.976842	0.013763	1	6	HP2018_RS05650	11	260	22	21000000	5300000		8500000	11000000	14000000	7900000	7900000	35000000	21000000	620000000	480000000	44000000	40000000	31000000	45000000	71000000	58000000	52000000	44000000	1400000		390000	2800000	810000	820000				140000000	68000000	5600000	5900000	4700000	5400000	6400000
hpylo55558	HP2018_RS05595	-	1161896	1163137	413	0.989271	0.00793024	1	6	HP2018_RS05595	12	31	8									19000000	150000000	350000000							4400000											7200000	25000000
hpylo55602	HP2018_RS05570	-	1155881	1157104	407	0.841724	0.0369846	1	6	HP2018_RS05570	2	14	2					300000000																		1300000	190000000	570000000	1600000								1100000
hpylo55634	HP2018_RS05540	-	1149746	1151839	697	0.848349	0.0352487	1	6	HP2018_RS05540	6	17	3												28000000	73000000		31000000		52000000	98000000	130000000	260000000														2500000		9700000
hpylo55694	HP2018_RS05505	-	1142210	1142704	164	0.945486	0.0251944	1	6	HP2018_RS05505	5	1116	12	13000000000	1300000000	180000000	220000000	100000000	130000000	86000000	100000000	65000000	77000000	130000000	19000000	72000000	37000000	51000000	110000000	100000000	58000000	33000000	25000000	2900000000	690000000	330000000	570000000	59000000	47000000	280000000	150000000	18000000	68000000	65000000	60000000	100000000	71000000	56000000	55000000
hpylo55811	HP2018_RS05460	-	1128731	1130077	448	0.919686	0.0243466	1	6	HP2018_RS05460	18	168	27	23000000		2600000	8500000	3000000	5800000	5400000	3600000	13000000	110000000	23000000	710000000	61000000	10000000		10000000		1600000			1600000		320000	2300000				1300000	17000000		240000000	2700000
hpylo55886	Putative ORF	-	1122038	1122220	60	0.0905251	0.0239706	0	3	0	2	1	1
hpylo55937	HP2018_RS05400	-	1117739	1118377	212	0.941969	0.0249751	1	6	HP2018_RS05400	8	14	4				11000000	11000000																			1800000	6200000
hpylo55950	HP2018_RS05385	-	1115528	1115962	144	0.922986	0.0634281	1	6	HP2018_RS05385	2	16	4	240000000	1400000																		2600000	19000000
hpylo55952	Putative ORF	-	1115009	1115413	134	0.815674	0.0373789	1	1	cjeju13615||atp synthase f0 sector b subunit	8	60	9	450000000	23000000	7100000	4000000	5600000	5100000	1900000	9700000	9800000		11000000					8600000	16000000	11000000	8000000	19000000	31000000	6900000	1800000								440000
hpylo55953	HP2018_RS05375	-	1114466	1115008	180	0.944693	0.020145	1	6	HP2018_RS05375	4	37	4		5100000	2900000	310000000	61000000																1200000			55000000	8600000	930000
hpylo55956	HP2018_RS05365	-	1112012	1112917	301	0.953202	0.0293733	1	6	HP2018_RS05365	12	182	32		4400000	10000000	13000000		37000000	20000000	25000000	27000000	1800000000	42000000						14000000		4200000	4000000				300000		110000		3400000	210000000	18000000	9600000	4900000	2600000
hpylo55957	HP2018_RS05360	-	1110581	1111990	469	0.931318	0.0202191	1	6	HP2018_RS05360	16	1414	43	95000000	17000000	18000000	100000000	170000000	210000000	78000000	83000000	99000000	130000000	2300000000	6400000000	140000000	97000000	57000000	51000000	150000000	88000000	86000000	34000000	13000000	3800000	7300000	21000000	41000000	29000000	15000000	10000000	22000000	1000000000	1400000000	37000000	18000000	4000000	2100000	9500000
hpylo55961	Putative ORF	-	1109891	1110061	56	0.0696784	0.0410595	0	3	0	1	1	1																	37000000
hpylo55966	HP2018_RS05345	-	1109165	1109566	133	0.880946	0.050271	1	6	HP2018_RS05345	1	9	2	110000000	5000000																			9000000
hpylo55967	HP2018_RS05340	-	1108355	1109146	263	0.931087	0.0251564	1	6	HP2018_RS05340	4	4	1										44000000	82000000																			18000000
hpylo55993	HP2018_RS05325	-	1105496	1106491	331	0.951689	0.0394324	1	6	HP2018_RS05325	12	23	10				3000000	3300000			6700000	420000000	3300000																		2000000
hpylo56029	HP2018_RS05285	-	1098056	1098913	285	0.659333	0.067559	1	6	HP2018_RS05285	11	6	3						19000000																				5400000
hpylo56035	HP2018_RS05270	-	1094225	1096201	658	0.991657	0.00751128	1	6	HP2018_RS05270	18	48	15															59000000	24000000			2900000	4600000														6800000	4600000
hpylo56160	HP2018_RS05180	-	1076429	1077352	307	0.923696	0.0318855	1	6	HP2018_RS05180	7	150	19	17000000	7900000	9900000	10000000	6000000	710000000	750000000	50000000	33000000	11000000								5900000	3100000	2700000		650000				29000000	90000000	7000000
hpylo56263	Putative ORF	-	1065188	1065253	21	0.000666667	0.00133333	0	0	0	1	1	1											250000000
hpylo56276	HP2018_RS05090	-	1062338	1062910	190	0.919821	0.0207435	1	6	HP2018_RS05090	6	80	12	11000000	13000000	66000000	470000000	4900000																1300000		19000000	89000000	1800000
hpylo56384	HP2018_RS05035	-	1049687	1050247	186	0.900482	0.0338714	1	6	HP2018_RS05035	8	3	3		8000000
hpylo56417	HP2018_RS05000	-	1043945	1044445	166	0.972519	0.0110682	1	6	HP2018_RS05000	6	977	29	2000000000	11000000000	1300000000	180000000	98000000	85000000	37000000	57000000	63000000	66000000	71000000	34000000	27000000	34000000	44000000	53000000	49000000	42000000	22000000	22000000	190000000	1400000000	420000000	47000000	16000000	14000000	6300000	8800000	7400000	5000000	3800000	2900000	2500000	4200000	3800000	3200000
hpylo56450	Putative ORF	-	1037867	1038034	55	0.00458254	0.00488061	0	3	0	2	23	1								39000000	44000000		80000000	45000000	100000000	130000000	94000000	240000000	300000000	320000000		94000000											1600000			4000000	7300000	27000000
hpylo56510	Putative ORF	-	1030064	1030126	20	0.0004	0.0008	0	0	0	2	1	1																							18000
hpylo56555	HP2018_RS04915	-	1022273	1024663	796	0.816413	0.0489616	1	6	HP2018_RS04915	21	91	25							1600000		4500000						8800000	170000000	15000000	11000000	8700000	11000000									1300000						40000000	1200000
hpylo56557	HP2018_RS04910	-	1021601	1022092	163	0.846793	0.0534166	1	6	HP2018_RS04910	4	14	4	460000000	4100000																			34000000
hpylo56604	Putative ORF	-	1017035	1017112	25	0	0	0	0	0	0	1	1					2400000
hpylo56626	Putative ORF	-	1014329	1014448	39	0	0	0	3	0	1	1	1				30000000
hpylo56640	Putative ORF	-	1012784	1013068	94	0.72	0.0529855	1	1	phpyl26221||methionyl-trna ligase	3	13	2	6600000										11000000		3600000		280000000	72000000																		50000000	7000000
hpylo56641	HP2018_RS04855	-	1011764	1012783	339	0.949727	0.0295364	1	6	HP2018_RS04855	12	8	2									38000000	11000000								1000000		810000									710000
hpylo56642	HP2018_RS04850	-	1010975	1011760	261	0.947921	0.0274266	1	6	HP2018_RS04850	8	13	6						52000000	20000000											4100000								7500000	7000000
hpylo56663	HP2018_RS04835	-	1007495	1009342	615	0.988096	0.00689734	1	6	HP2018_RS04835	16	175	33										34000000	47000000		39000000	79000000	500000000	16000000	12000000	4500000	17000000	15000000					270000						8400000	620000	85000000	65000000	2900000	1700000
hpylo56857	HP2018_RS04705	-	985286	986131	281	0.720106	0.036776	1	6	HP2018_RS04705	9	97	8		860000	1400000	2600000	8900000	320000000	30000000	15000000	12000000		15000000	16000000	9400000	8900000	9000000	18000000	25000000	28000000	39000000	43000000				540000	920000	46000000	5100000	3900000	850000	1200000	640000	2200000		690000	1700000	5000000
hpylo56966	HP2018_RS04640	-	967082	970144	1020	0.936007	0.0259256	1	6	HP2018_RS04640	19	23	9																	9100000	7300000	5900000	29000000
hpylo56967	HP2018_RS04635	-	966785	967066	93	0.75	0.0688513	1	6	HP2018_RS04635	4	5	2	39000000																				7300000
hpylo56969	Putative ORF	-	964913	966490	525	0.959733	0.0339865	1	6	lcl|NC_017381.1_cds_WP_000606783.1_924	13	21	6													5500000	110000000	32000000	14000000	8600000		10000000	1700000													36000000	9800000
hpylo56988	HP2018_RS04600	-	958421	959152	243	0.955046	0.024461	1	6	HP2018_RS04600	8	3	2					18000000																				4500000
hpylo56989	HP2018_RS04595	-	957623	958411	262	0.969335	0.0129765	1	6	HP2018_RS04595	8	85	18		10000000	5200000	8500000	9800000	9700000	8100000	1200000000	460000000									6300000						920000			400000	310000000	920000
hpylo57009	Putative ORF	-	954233	954553	106	0.806191	0.0882767	1	1	phpyl61551||lcl|cp003904.1_cds_afv41863.1_354	2	71	2	120000000	43000000	89000000	1400000000	1200000000	200000000	96000000	19000000	98000000	80000000	140000000	83000000		63000000	78000000	110000000	97000000	69000000	22000000	40000000		1600000	7900000	230000000	14000000	49000000			20000000							11000000
hpylo57022	HP2018_RS04555	-	951368	952237	289	0.973842	0.0192396	1	6	HP2018_RS04555	6	65	10							100000000	86000000																		320000	39000000	44000000
hpylo57057	HP2018_RS04510	-	946016	946393	125	0.991505	0.0076694	1	6	HP2018_RS04510	5	12	3	180000000																				33000000
hpylo57101	HP2018_RS04485	-	940691	941413	240	0.841775	0.0095969	1	6	HP2018_RS04485	5	3	2				5900000																				1400000
hpylo57430	HP2018_RS04330	-	894818	896398	526	0.975864	0.0137399	1	6	HP2018_RS04330	8	2	1					7400000																					1300000
hpylo57447	HP2018_RS04320	-	893291	893590	99	0.75	0.0166442	1	6	HP2018_RS04320	5	27	4	840000000		1400000																		180000000	1400000	2100000
hpylo57458	HP2018_RS04300	-	890948	892060	370	0.968506	0.0105754	1	6	HP2018_RS04300	9	7	4									7000000	60000000																			19000000
hpylo57499	Putative ORF	-	885785	885883	32	0.00545159	0.00793112	0	0	0	2	1	1
hpylo57585	Putative ORF	-	875036	875194	52	0.121433	0.0415157	0	0	0	0	1	1																				1600000
hpylo57704	HP2018_RS04155	-	859124	861280	718	0.920885	0.0163369	1	6	HP2018_RS04155	22	1	1																				12000000
hpylo57710	HP2018_RS04140	-	857162	858244	360	0.981295	0.00585466	1	6	HP2018_RS04140	6	15	10										27000000																			10000000
hpylo57737	Putative ORF	-	854255	854380	41	0.00970649	0.00140993	0	0	0	1	1	1									1300000000
hpylo57883	Putative ORF	-	839450	839584	44	0.0157713	0.0089801	0	3	0	1	1	1																																			9200000
hpylo57966	HP2018_RS03985	-	827438	828319	293	0.940466	0.0301758	1	6	HP2018_RS03985	6	2	1										9700000
hpylo57976	HP2018_RS03975	-	825971	826615	214	0.914552	0.0138996	1	6	HP2018_RS03975	7	23	9				34000000																				15000000	1200000									1800000
hpylo58115	Putative ORF	-	803111	805489	792	0.852002	0.0188618	1	6	lcl|NC_017381.1_cds_WP_000822050.1_656	17	22	15																31000000																			20000000
hpylo58174	HP2018_RS03800	-	796190	796972	260	0.97215	0.00976634	1	6	HP2018_RS03800	4	227	15	15000000	4500000	5100000	5500000		2500000000	470000000	23000000	6800000	32000000	27000000	37000000	41000000	14000000		13000000	8800000	2900000	4300000	2200000	1200000	2800000				410000000	100000000	5900000		4800000	4400000	2800000		1100000	2000000	4700000
hpylo58257	HP2018_RS03745	-	781799	782353	184	0.92517	0.0310441	1	6	HP2018_RS03745	1	17	8			58000000																				20000000
hpylo58281	Putative ORF	-	777425	777712	95	0.106328	0.0486495	1	3	0	1	5	1																	180000000	40000000	33000000																	19000000
hpylo58341	HP2018_RS03690	-	769409	770617	402	0.978032	0.00569572	1	6	HP2018_RS03690	15	71	18			2900000			8300000	3000000		8300000		660000000	5200000		6500000				7200000	6500000	3500000					510000	2000000			960000	130000000	2100000
hpylo58357	Putative ORF	-	766409	766495	28	0.001	0.002	0	3	0	2	1	1
hpylo58366	HP2018_RS03660	-	763415	764380	321	0.964918	0.0161845	1	6	HP2018_RS03660	7	3	3									24000000
hpylo58425	Putative ORF	-	756929	757003	24	0.00671212	0.00851345	0	0	0	2	13	1				64000000																				5600000	4000000
hpylo58536	Putative ORF	-	741743	742234	163	0.634437	0.0439664	1	2	llact001919||/inference=coordinates: similar to aa sequence:refseq:np_266420.1	5	5	3											14000000																			2200000
hpylo58629	Putative ORF	-	730022	730135	37	0.0770068	0.0663809	0	0	0	2	1	1			11000000
hpylo58634	Putative ORF	-	728996	729070	24	0.0035938	0.00301425	0	0	0	0	1	1																												250000
hpylo58643	HP2018_RS03455	-	726983	728050	355	0.977368	0.00478449	1	6	HP2018_RS03455	10	20	7										110000000						4100000													4200000
hpylo58681	HP2018_RS03410	-	719357	719758	133	0.930398	0.0393524	1	6	HP2018_RS03410	3	2	1	94000000																				20000000
hpylo58682	HP2018_RS03405	-	718622	719344	240	0.917641	0.0244797	1	6	HP2018_RS03405	4	19	8					5200000	47000000																				6400000
hpylo58786	Putative ORF	-	708359	708427	22	0.000485714	0.000971429	0	0	0	1	1	1																	30000000
hpylo58880	Putative ORF	-	696341	696784	147	0.548883	0.0747257	1	1	phpyl05336||hydantoin utilization protein a (hyua)	7	1187	11	450000000	91000000	110000000	69000000	170000000	350000000	200000000	320000000	540000000	980000000	860000000	570000000	650000000	340000000	930000000	8100000000	1100000000	440000000	330000000	240000000	51000000	20000000	34000000	24000000	51000000	54000000	31000000	42000000	150000000	180000000	160000000	54000000	92000000	510000000	2000000000	210000000
hpylo58891	Putative ORF	-	693827	694597	256	0.763911	0.0254073	1	1	phpyl28425||n-methylhydantoinase	4	958	19	76000000	7400000	8100000	39000000	67000000	170000000	120000000	270000000	320000000	240000000	540000000	450000000	300000000	290000000	550000000	5600000000	1100000000	470000000	540000000	640000000	11000000	2800000	11000000	3800000	8700000	46000000	31000000	70000000	58000000	130000000	110000000	55000000	48000000	64000000	790000000	350000000
hpylo58892	Putative ORF	-	692300	693793	497	0.703109	0.073763	1	1	phpyl28425||n-methylhydantoinase	16	1489	38	360000000	82000000	110000000	100000000	240000000	320000000	100000000	290000000	600000000	250000000	800000000	700000000	610000000	520000000	780000000	8000000000	2000000000	940000000	980000000	1100000000	21000000	23000000	31000000	14000000	49000000	72000000	28000000	110000000	45000000	140000000	130000000	68000000	69000000	85000000	1400000000	380000000
hpylo58903	Putative ORF	-	691109	691255	48	0.00246667	0.00208273	0	0	0	2	24	1								1200000000		570000000	790000000		4100000000		350000000				290000000	210000000		10000000	9900000			27000000	150000000			130000000		860000		55000000	18000000	40000000
hpylo58923	HP2018_RS03280	-	686579	688525	648	0.931927	0.0219622	1	6	HP2018_RS03280	17	91	13													19000000	39000000	16000000	14000000	16000000	18000000	26000000	69000000												5300000	4000000	1100000	1300000	1200000
hpylo58924	HP2018_RS03275	-	684023	686326	767	0.778354	0.0177523	1	6	HP2018_RS03275	23	80	13															57000000	400000000	26000000	6100000	15000000	24000000														23000000	72000000	4400000
hpylo58927	Putative ORF	-	683204	683476	90	0.674375	0.0771267	1	3	0	1	3	1												27000000					44000000	37000000
hpylo58941	HP2018_RS03245	-	678419	680785	788	0.966455	0.0179626	1	6	HP2018_RS03245	20	725	64	46000000	2200000	5900000	7800000	8900000	6700000	9400000	17000000	33000000	44000000	59000000	16000000	27000000	36000000	68000000	900000000	730000000	140000000	180000000	140000000			690000		930000	2800000		1400000	6400000	6000000	1000000	3700000	1500000	4300000	71000000	130000000
hpylo59102	Putative ORF	-	659822	659887	21	0.00072619	0.000958611	0	0	0	2	1	1																							210000
hpylo59361	Putative ORF	-	625556	625795	79	0.00980283	0.00641279	0	3	0	3	10	1				55000000																				740000
hpylo59363	HP2018_RS03000	-	624740	625324	194	0.983055	0.00877139	1	6	HP2018_RS03000	4	78	7	68000000	23000000	110000000	2300000000	100000000	57000000	37000000	39000000	29000000	45000000	51000000	28000000				45000000		15000000	5300000	9500000			7300000	980000000	31000000	7300000	2300000		6400000					3000000
hpylo59422	HP2018_RS02960	-	613841	616129	762	0.920666	0.0255212	1	6	HP2018_RS02960	19	54	15										7500000						160000000	14000000	7100000	10000000	8200000															19000000	1100000
hpylo59466	Putative ORF	-	608330	608440	36	0.0168818	0.0152202	0	3	0	2	2	1																	13000000	5800000
hpylo59484	HP2018_RS02915	-	604994	605329	111	0.671773	0.0822477	1	6	HP2018_RS02915	1	53	5	1000000000	72000000	9000000																		110000000	28000000	21000000
hpylo59765	HP2018_RS02795	-	566300	566536	78	0.67	0.0854817	1	6	HP2018_RS02795	3	3	2	18000000
hpylo59783	HP2018_RS02770	-	562367	563386	339	0.981677	0.0126761	1	6	HP2018_RS02770	7	12	6									19000000	140000000																			25000000
hpylo59812	HP2018_RS02740	-	556124	556822	232	0.819572	0.018784	1	6	HP2018_RS02740	3	4	2			19000000
hpylo59829	HP2018_RS02715	-	552533	554023	496	0.964633	0.0291711	1	6	HP2018_RS02715	17	1869	37	630000000	32000000	58000000	980000000	780000000	180000000	810000000	850000000	480000000	580000000	730000000	5400000000	5900000000	740000000	690000000	630000000	740000000	520000000	430000000	210000000	23000000	7400000	14000000	180000000	150000000	21000000	120000000	210000000	150000000	130000000	1700000000	360000000	110000000	110000000	70000000	78000000
hpylo59835	HP2018_RS02705	-	550544	551416	290	0.941952	0.0324957	1	6	HP2018_RS02705	6	1	1							4200000
hpylo59866	HP2018_RS02680	-	545420	546670	416	0.762949	0.0804474	1	6	HP2018_RS02680	13	6	4										24000000	45000000
hpylo59870	HP2018_RS02670	-	544325	545068	247	0.891937	0.0199241	1	6	HP2018_RS02670	8	348	19	240000000	11000000	33000000	57000000	2900000000	2500000000	73000000	52000000	59000000	17000000	40000000	19000000	22000000	32000000	39000000	56000000	67000000	32000000	16000000	6400000	9800000	2500000	11000000	14000000	600000000	860000000	22000000	6700000	3900000	2700000		2100000	5500000	6800000	1900000	2500000
hpylo59874	HP2018_RS02665	-	543863	544099	78	0.656516	0.137581	1	6	HP2018_RS02665	2	2	1			12000000																				4700000
hpylo59924	HP2018_RS02610	-	534590	535357	255	0.938061	0.0267356	1	6	HP2018_RS02610	8	19	4						23000000																				3600000
hpylo60025	HP2018_RS02555	-	521921	523066	381	0.736828	0.0608326	1	6	HP2018_RS02555	9	2	2									14000000	8500000
hpylo60120	HP2018_RS02500	-	510191	511762	523	0.825161	0.0678114	1	6	HP2018_RS02500	15	110	26								3700000			5400000		16000000	220000000																		8200000	25000000
hpylo60123	Putative ORF	-	508787	509497	236	0.806065	0.0375782	1	1	phpyl64804||lcl|cp003904.1_cds_afv41259.1_25	6	25	9																		10000000	13000000	48000000
hpylo60190	Putative ORF	-	499652	499951	99	0.261284	0.0567251	1	3	0	3	2	1																			4600000	4400000
hpylo60197	Putative ORF	-	499028	499111	27	0.00437302	0.00315581	0	0	0	0	1	1		2000000
hpylo60351	Putative ORF	-	476513	476617	34	0.0015	0.003	0	3	0	3	1	1																	13000000
hpylo60391	HP2018_RS02330	-	470294	471235	313	0.812803	0.0207315	1	6	HP2018_RS02330	5	17	4					32000000	14000000	160000000	17000000																			34000000	3700000				2100000
hpylo60392	HP2018_RS02325	-	470006	470194	62	0.46	0.165786	1	6	HP2018_RS02325	1	3	2	72000000																				64000000
hpylo60395	HP2018_RS02320	-	468683	469825	380	0.944488	0.0252731	1	6	HP2018_RS02320	7	53	10						12000000	45000000			46000000	17000000					3300000	3800000		4300000	14000000						1200000	3300000		1900000
hpylo60407	Putative ORF	-	466385	466561	58	0.0294996	0.0267605	0	3	0	2	1	1																																	2500000
hpylo60417	HP2018_RS02300	-	463763	464707	314	0.982625	0.011232	1	6	HP2018_RS02300	13	78	15		3200000	6700000	22000000	26000000	23000000	29000000	1300000000	400000000	36000000			9400000	21000000				1800000	1800000					1500000		2900000	2400000	190000000	820000		1200000
hpylo60449	Putative ORF	-	457253	457378	41	0.00403571	0.00370548	0	0	0	2	1	1														120000000
hpylo60530	HP2018_RS02215	-	445742	447229	495	0.997532	0.00253089	1	6	HP2018_RS02215	8	109	14			4400000		9400000	7400000		16000000		17000000	38000000	210000000	480000000	29000000	15000000	37000000	37000000	31000000	23000000	25000000	1000000										100000000	18000000		3300000
hpylo60604	HP2018_RS02160	-	431348	432250	300	0.841745	0.036458	1	6	HP2018_RS02160	8	104	16		1200000	1200000		7500000	17000000	49000000	650000000	44000000	5600000								2800000	2400000							1700000	5900000	120000000	1500000
hpylo60895	HP2018_RS01945	-	390137	390949	270	0.93768	0.0224012	1	6	HP2018_RS01945	2	74	12					5400000	45000000	620000000	51000000																	1900000	1200000	100000000	15000000						450000
hpylo60896	HP2018_RS01940	-	389126	390136	336	0.961627	0.0255357	1	6	HP2018_RS01940	7	33	14					5900000				170000000	160000000																			40000000
hpylo60898	HP2018_RS01935	-	388577	389059	160	0.954834	0.0258047	1	6	HP2018_RS01935	1	24	6				48000000	19000000																			19000000	8000000
hpylo60903	HP2018_RS01920	-	386264	386800	178	0.937468	0.0308478	1	6	HP2018_RS01920	2	12	4			30000000	18000000																			11000000	5800000
hpylo60946	HP2018_RS01870	-	378122	380347	741	0.948035	0.0188737	1	6	HP2018_RS01870	12	27	8															6400000	17000000	9600000		8600000	38000000														2400000	570000
hpylo60947	HP2018_RS01865	-	377921	378121	66	0.67	0.0542451	1	6	HP2018_RS01865	2	26	4	620000000	8200000	9000000	12000000		16000000			9700000				8200000			9200000				2400000	82000000	1000000	720000	1600000
hpylo61062	HP2018_RS01805	-	365753	366268	171	0.940429	0.0317347	1	6	HP2018_RS01805	4	1	1	7000000
hpylo61071	HP2018_RS01795	-	364238	365080	280	0.968582	0.0181066	1	6	HP2018_RS01795	11	13	7								23000000	4900000										4000000								530000	3600000
hpylo61085	HP2018_RS01785	-	359933	362269	778	0.919241	0.0259949	1	6	HP2018_RS01785	22	110	20	580000000										8300000				5000000	210000000	28000000	16000000	12000000	15000000	9500000								1200000	630000		2200000			38000000	7000000
hpylo61210	HP2018_RS01720	-	342233	343783	516	0.942822	0.0189456	1	6	HP2018_RS01720	11	6	3											37000000		7600000						2100000	2300000												1900000
hpylo61292	HP2018_RS01635	-	330905	331642	245	0.852477	0.0291363	1	6	HP2018_RS01635	4	6	2			2300000	18000000																				9000000
hpylo61305	HP2018_RS01605	-	326174	327799	541	0.969616	0.0199549	1	6	HP2018_RS01605	19	85	18													320000000	33000000	38000000	34000000	31000000	12000000	6700000	13000000												34000000	4700000	3000000		2000000
hpylo61323	Putative ORF	-	323879	324085	68	0.32	0.0653506	1	4	phpyl64105	0	5	2					1500000	27000000																				6500000
hpylo61406	Putative ORF	-	309923	310075	50	0.000944444	0.00116003	0	3	0	3	2	1																											3800000
hpylo61539	Putative ORF	-	281441	282427	328	0.935953	0.0264282	1	1	cjeju33354||queuine trna-ribosyltransferase	6	2	1										3900000	46000000
hpylo61638	Putative ORF	-	268355	268420	21	0.0116296	0.00828094	0	0	0	0	1	1						8000000
hpylo61674	Putative ORF	-	261329	261445	38	0.00146667	0.00180862	0	0	0	2	1	1																		3700000
hpylo61802	HP2018_RS01230	-	244649	245086	145	0.981527	0.0051716	1	6	HP2018_RS01230	3	1078	16	15000000000	150000000	69000000	95000000	89000000	91000000	70000000	520000000	190000000	84000000	150000000	38000000	48000000	47000000	55000000	58000000	53000000	16000000	17000000	16000000	1500000000	380000000	120000000	49000000	23000000	8000000	5000000	40000000	28000000	9600000	5100000	2900000	8300000	2000000	9900000	6800000
hpylo61808	HP2018_RS01220	-	243956	244357	133	0.956371	0.0234148	1	6	HP2018_RS01220	7	1	1	970000
hpylo61848	HP2018_RS01195	-	238637	239008	123	0.924656	0.0342349	1	6	HP2018_RS01195	1	1	1	9500000
hpylo61850	HP2018_RS01190	-	237458	238525	355	0.985948	0.0102443	1	6	HP2018_RS01190	10	55	10		710000				2900000	4200000	54000000	140000000		2700000	950000	1200000					880000	690000		420000		370000	170000		930000	4100000	5300000	5000000							390000
hpylo61894	HP2018_RS01160	-	231026	232450	474	0.780769	0.0231706	1	6	HP2018_RS01160	5	156	7	8600000		1500000	11000000		14000000		4100000		630000000	730000000	410000000	12000000	20000000	70000000	15000000	21000000	31000000	24000000	27000000	1100000	210000		1800000		3100000			160000000	230000000	54000000	4500000	4000000	52000000	2000000	6100000
hpylo61901	Putative ORF	-	228968	229345	125	0.73999	0.0419421	1	6	lcl|NC_017381.1_cds_WP_000168597.1_227	0	57	1			6200000	12000000	52000000	23000000	6000000		28000000	39000000			40000000	440000000	760000000	350000000	230000000	9600000	42000000	110000000			1100000									14000000	340000000	560000000	68000000	30000000
hpylo61950	HP2018_RS01105	-	220979	221605	208	0.934398	0.0393931	1	6	HP2018_RS01105	6	117	7	59000000		30000000	970000000	120000000	39000000			9900000	8600000	13000000										1000000		320000	450000000	26000000	5700000	970000
hpylo62007	HP2018_RS01075	-	212996	214213	405	0.926232	0.0270243	1	6	HP2018_RS01075	12	38	10					4800000			14000000	10000000	160000000	410000000				5400000		4900000	7800000	2200000		1500000								19000000	21000000
hpylo62100	HP2018_RS01030	-	202256	202642	128	0.835796	0.0419817	1	6	HP2018_RS01030	2	25	5	540000000		2600000	1800000																	150000000
hpylo62189	HP2018_RS00960	-	188945	190453	502	0.945967	0.0111109	1	6	HP2018_RS00960	12	3	3													19000000
hpylo62210	Putative ORF	-	186251	186355	34	0.0006	0.0008	0	0	0	0	1	1																56000000
hpylo62248	HP2018_RS00905	-	179141	179782	213	0.975667	0.0196283	1	6	HP2018_RS00905	3	6	3					25000000																				15000000
hpylo62249	HP2018_RS00900	-	178115	179137	340	0.988154	0.00554189	1	6	HP2018_RS00900	11	41	10		740000							33000000	130000000	4700000								890000										32000000
hpylo62333	HP2018_RS00840	-	167864	168313	149	0.927463	0.0175872	1	6	HP2018_RS00840	4	18	5				43000000	7100000																			11000000	7200000
hpylo62337	HP2018_RS00830	-	165599	166927	442	0.909881	0.0243029	1	6	HP2018_RS00830	11	21	3											71000000	60000000						11000000	4800000	11000000										22000000	11000000			2000000	1300000
hpylo62338	HP2018_RS00825	-	164606	165577	323	0.972297	0.0102029	1	6	HP2018_RS00825	8	97	18	52000000				4800000	6400000		39000000	120000000	540000000	7700000							5800000							1300000	1500000		2700000	100000000
hpylo62339	HP2018_RS00820	-	163883	164605	240	0.965241	0.0166263	1	6	HP2018_RS00820	5	46	11		3800000	2400000	1900000		25000000	300000000	110000000																			25000000	4000000
hpylo62349	Putative ORF	-	162347	162439	30	0.0018881	0.00377619	0	3	0	2	1	1																																	2300000
hpylo62395	HP2018_RS00775	-	155402	156550	382	0.944454	0.039422	1	6	HP2018_RS00775	11	26	8							28000000	61000000																			3000000	8300000
hpylo62451	HP2018_RS00725	-	146630	147616	328	0.948121	0.0115842	1	6	HP2018_RS00725	11	2	2									5200000											10000000
hpylo62471	HP2018_RS00710	-	142307	143110	267	0.859359	0.0209	1	6	HP2018_RS00710	7	252	26	46000000	26000000	25000000	29000000	70000000	930000000	40000000	9100000	27000000			4700000	24000000	12000000	24000000		11000000	43000000	6400000	5500000	6200000	7000000		3800000	12000000	300000000	26000000		4200000	7800000	3900000	2400000	3800000	3100000		1400000
hpylo62681	HP2018_RS00580	-	113375	115237	620	0.983833	0.0136582	1	6	HP2018_RS00580	12	2921	63	110000000	81000000	65000000	76000000	85000000	430000000	190000000	330000000	650000000	570000000	760000000	310000000	680000000	590000000	11000000000	2100000000	790000000	370000000	270000000	110000000	24000000	25000000	31000000	22000000	20000000	96000000	58000000	110000000	190000000	120000000	59000000	51000000	57000000	1600000000	380000000	110000000
hpylo62690	HP2018_RS00570	-	111506	112423	305	0.866751	0.0677807	1	6	HP2018_RS00570	6	19	5								6500000	390000000	320000000																		390000	35000000
hpylo62701	HP2018_RS00560	-	109847	110326	159	0.920892	0.0219331	1	6	HP2018_RS00560	3	68	8	600000000	230000000	10000000																		110000000	78000000	10000000	1300000	800000	790000
hpylo62716	Putative ORF	-	107195	107395	66	0.0668109	0.0625651	0	3	0	1	4	1						15000000													2000000	2700000
hpylo62834	HP2018_RS00480	-	92849	93778	309	0.937175	0.0227517	1	6	HP2018_RS00480	6	98	15	15000000	7100000	4700000	4300000		17000000	14000000	770000000	310000000	14000000	16000000	4700000	11000000	7900000	7400000	10000000	15000000	11000000	8200000	3500000							1700000	140000000			1100000
hpylo62841	HP2018_RS00470	-	89873	91957	694	0.954359	0.0292752	1	6	HP2018_RS00470	12	228	36	14000000		940000				4000000	14000000	29000000	13000000	33000000	25000000	24000000	20000000	61000000	690000000	180000000	29000000	12000000	12000000		1800000						1100000	3600000	11000000	2700000	2200000		7000000	85000000	56000000
hpylo62849	HP2018_RS00460	-	87077	88429	450	0.988614	0.00889244	1	6	HP2018_RS00460	10	483	29	44000000	7300000	11000000	14000000	32000000	35000000	27000000	50000000	71000000	42000000	82000000	470000000	2400000000	130000000	110000000	81000000	140000000	120000000	100000000	99000000	2100000	690000	2100000	3100000	2200000	8600000	1700000	1800000	17000000	9600000	350000000	180000000	16000000	2800000	2500000	5300000
hpylo62854	HP2018_RS00445	-	85718	86107	129	0.971349	0.0162501	1	6	HP2018_RS00445	3	276	14	5100000000	93000000		9200000					6000000										3200000	8800000	720000000	36000000	5700000	1000000	470000	810000			830000
hpylo63049	HP2018_RS00280	-	54398	55888	496	0.885692	0.0169625	1	6	HP2018_RS00280	4	11	2									38000000								14000000	18000000	18000000	34000000								2300000
hpylo63050	HP2018_RS00275	-	51890	54358	822	0.903791	0.0323177	1	6	HP2018_RS00275	23	29	12		1900000						480000000									36000000	4400000	3100000	5500000																5000000
hpylo63111	HP2018_RS00245	-	44948	45946	332	0.945525	0.0287288	1	6	HP2018_RS00245	9	31	10					1500000	5100000	5800000	5100000	190000000	55000000							2100000												22000000
hpylo63125	Putative ORF	-	42557	42727	56	0.00280411	0.00324368	0	3	0	4	1	1									50000000
hpylo63346	HP2018_RS00070	-	9446	9868	140	0.811967	0.0367597	1	6	HP2018_RS00070	6	1300	14	6700000000	710000000	300000000	360000000	210000000	730000000	780000000	720000000	400000000	250000000	400000000	190000000	180000000	120000000	160000000	210000000	170000000	69000000	40000000	51000000	530000000	300000000	110000000	170000000	130000000	190000000	150000000	98000000	66000000	65000000	28000000	24000000	18000000	11000000	17000000	11000000
hpylo63373	Putative ORF	-	5765	7351	528	0.669271	0.0489368	1	6	lcl|NC_017381.1_cds_WP_000168597.1_227	11	13	2														41000000	82000000																	1500000		2100000
hpylo63415	HP2018_RS00015	-	953	1783	276	0.96386	0.00967193	1	6	HP2018_RS00015	10	216	15	32000000	7700000	9400000	17000000	17000000	560000000	1300000000	110000000	28000000		10000000	7800000				12000000	9300000	4300000	9100000	1600000			990000	1100000	900000	43000000	310000000	13000000	970000	1300000					630000	310000
hpylo63416	HP2018_RS00010	-	473	943	156	0.961573	0.0202728	1	6	HP2018_RS00010	6	75	9	720000000	17000000	1500000	2300000	2000000					4700000											210000000	35000000	12000000	8400000	2500000
hpylo47702	Putative ORF	-	740502	740711	69	0.0315345	0.0120115	0	3	0	1	0	0
hpylo47703	Putative ORF	-	740328	740375	15	0.00233333	0.00355121	0	0	0	1	0	0
hpylo47701	Putative ORF	-	740985	741047	20	0.00045	0.000556776	0	0	0	2	0	0
hpylo52868	Putative ORF	-	1556897	1556965	22	0.000571429	0.00114286	0	0	0	1	0	0
hpylo11541	Putative ORF	+	94868	94924	18	0.000507937	0.000630141	0	0	0	0	0	0
hpylo12226	Putative ORF	+	200315	200359	14	0	0	0	0	0	0	0	0
hpylo42084	Putative ORF	-	1560858	1560941	27	0.00113324	0.00226649	0	0	0	2	0	0
hpylo12223	Putative ORF	+	199151	199201	16	0.00281111	0.00363651	0	0	0	0	0	0
hpylo42083	Putative ORF	-	1560963	1561022	19	0.033158	0.0214343	0	0	0	0	0	0
hpylo12220	Putative ORF	+	198836	198868	10	0	0	0	0	0	0	0	0
hpylo57509	Putative ORF	-	884645	884677	10	0.00145714	0.00183036	0	0	0	0	0	0
hpylo10081	Putative ORF	+	1441588	1441653	21	0.00581905	0.0100131	0	0	0	2	0	0
hpylo10083	Putative ORF	+	1442497	1442553	18	0	0	0	0	0	1	0	0
hpylo56687	Putative ORF	-	1004621	1004734	37	0	0	0	0	0	3	0	0
hpylo15964	Putative ORF	+	759716	759754	12	0.00454603	0.00597226	0	0	0	0	0	0
hpylo46658	Putative ORF	-	890988	891032	14	0	0	0	0	0	0	0	0
hpylo46656	Putative ORF	-	891156	891221	21	0.0012	0.0024	0	0	0	0	0	0
hpylo52865	Putative ORF	-	1557098	1557148	16	0.00553254	0.00653974	0	0	0	1	0	0
hpylo52861	Putative ORF	-	1557428	1557487	19	0.00025	0.0005	0	0	0	1	0	0
hpylo52863	Putative ORF	-	1557269	1557331	20	0.00217778	0.00266815	0	0	0	0	0	0
hpylo11546	Putative ORF	+	95423	95485	20	0.00132143	0.00164286	0	0	0	2	0	0
hpylo11545	Putative ORF	+	95330	95368	12	0	0	0	0	0	0	0	0
hpylo11544	Putative ORF	+	95066	95326	86	0.0579006	0.0212665	0	3	0	3	0	0
hpylo11540	Putative ORF	+	94583	94825	80	0.0608031	0.0234361	1	0	0	1	0	0
hpylo03489	Putative ORF	+	498961	499017	18	0	0	0	0	0	2	0	0
hpylo03485	Putative ORF	+	498511	498579	22	0.000683761	0.000918952	0	0	0	0	0	0
hpylo03487	Putative ORF	+	498814	498882	22	0.00553242	0.0062683	0	0	0	0	0	0
hpylo03486	Putative ORF	+	498652	498762	36	0.00204365	0.00234852	0	3	0	3	0	0
hpylo03480	Putative ORF	+	498163	498246	27	0	0	0	0	0	0	0	0
hpylo03483	Putative ORF	+	498349	498396	15	0	0	0	0	0	1	0	0
hpylo17215	Putative ORF	+	939206	939277	23	0.0028315	0.00370872	0	0	0	2	0	0
hpylo17216	Putative ORF	+	939365	939460	31	0.000619048	0.000761905	0	3	0	1	0	0
hpylo17211	Putative ORF	+	938285	938449	54	0.00106364	0.00167273	0	3	0	2	0	0
hpylo17210	Putative ORF	+	938132	938212	26	0	0	0	3	0	1	0	0
hpylo17213	Putative ORF	+	938615	938680	21	0.000666667	0.00133333	0	0	0	0	0	0
hpylo17212	Putative ORF	+	938471	938563	30	0.000444444	0.000888889	0	3	0	3	0	0
hpylo12799	Putative ORF	+	292241	292273	10	0	0	0	0	0	1	0	0
hpylo12798	Putative ORF	+	292124	292210	28	0	0	0	0	0	0	0	0
hpylo30241	Putative ORF	+	1350096	1350128	10	0	0	0	0	0	1	0	0
hpylo30243	Putative ORF	+	1350225	1350314	29	0.0005	0.001	0	0	0	1	0	0
hpylo10539	Putative ORF	+	1513378	1513425	15	0.000666667	0.00133333	0	0	0	0	0	0
hpylo10536	Putative ORF	+	1513195	1513251	18	0	0	0	0	0	1	0	0
hpylo10531	Putative ORF	+	1512634	1512678	14	0.0126886	0.0131682	0	0	0	0	0	0
hpylo10530	Putative ORF	+	1512286	1512522	78	0.23283	0.0984939	1	3	0	3	0	0
hpylo10533	Putative ORF	+	1512994	1513029	11	0.0149001	0.0195257	0	0	0	0	0	0
hpylo46750	Putative ORF	-	877563	877718	51	0	0	0	0	0	4	0	0
hpylo46751	Putative ORF	-	877458	877550	30	0	0	0	3	0	1	0	0
hpylo46754	Putative ORF	-	877125	877283	52	0.00267309	0.00179015	0	3	0	0	0	0
hpylo51868	Putative ORF	-	134427	134459	10	0.00540022	0.00359167	0	0	0	0	0	0
hpylo51867	Putative ORF	-	134520	134591	23	0	0	0	0	0	0	0	0
hpylo57314	Putative ORF	-	908222	908302	26	0.000952381	0.00131277	0	0	0	1	0	0
hpylo57311	Putative ORF	-	908522	908563	13	0	0	0	0	0	0	0	0
hpylo45472	Putative ORF	-	1049607	1049663	18	0.000666667	0.00133333	0	0	0	2	0	0
hpylo45470	Putative ORF	-	1050195	1050284	29	0.0012	0.0024	0	0	0	2	0	0
hpylo45476	Putative ORF	-	1049046	1049132	28	0.00152381	0.00189042	0	0	0	0	0	0
hpylo45477	Putative ORF	-	1048962	1049042	26	0.00433182	0.00268099	0	0	0	1	0	0
hpylo45474	Putative ORF	-	1049241	1049321	26	0.00509796	0.0094015	0	0	0	1	0	0
hpylo45475	Putative ORF	-	1049175	1049228	17	0.00193182	0.00185753	0	0	0	1	0	0
hpylo42082	Putative ORF	-	1561044	1561151	35	0.000615385	0.00123077	0	0	0	0	0	0
hpylo16601	Putative ORF	+	851564	851701	45	0.0231917	0.0123077	0	3	0	0	0	0
hpylo45537	Putative ORF	-	1040598	1040696	32	0.00454713	0.00346739	0	3	0	0	0	0
hpylo13575	Putative ORF	+	391775	391828	17	0.000153846	0.000307692	0	0	0	0	0	0
hpylo13577	Putative ORF	+	391937	391978	13	0.00182937	0.00313287	0	0	0	1	0	0
hpylo13572	Putative ORF	+	391055	391108	17	0.0375827	0.0126083	0	0	0	0	0	0
hpylo57502	Putative ORF	-	885353	885415	20	0	0	0	0	0	0	0	0
hpylo59962	Putative ORF	-	530360	530467	35	0	0	0	3	0	1	0	0
hpylo25429	Putative ORF	+	603405	603473	22	0.0005	0.001	0	0	0	0	0	0
hpylo20906	Putative ORF	+	1506959	1507060	33	0.000730159	0.00146032	0	3	0	1	0	0
hpylo20905	Putative ORF	+	1506893	1506958	21	0.000285714	0.000571429	0	0	0	0	0	0
hpylo20902	Putative ORF	+	1506707	1506769	20	0.0070077	0.0111562	0	0	0	0	0	0
hpylo03534	Putative ORF	+	506251	506406	51	0.00304341	0.00291733	0	3	0	3	0	0
hpylo10691	Putative ORF	+	1536517	1536558	13	0.000857143	0.00171429	0	0	0	1	0	0
hpylo17951	Putative ORF	+	1050326	1050373	15	0.00463492	0.00491585	0	0	0	2	0	0
hpylo02899	Putative ORF	+	414493	414576	27	0.0275053	0.012892	0	0	0	1	0	0
hpylo02898	Putative ORF	+	414379	414435	18	0.00157143	0.00204041	0	0	0	1	0	0
hpylo08298	Putative ORF	+	1187995	1188063	22	0	0	0	0	0	1	0	0
hpylo02891	Putative ORF	+	413281	413340	19	0	0	0	0	0	0	0	0
hpylo08294	Putative ORF	+	1187644	1187754	36	0	0	0	3	0	1	0	0
hpylo02893	Putative ORF	+	413380	413439	19	0.00025	0.0005	0	0	0	2	0	0
hpylo08296	Putative ORF	+	1187782	1187970	62	0.0800471	0.027436	0	3	0	2	0	0
hpylo08290	Putative ORF	+	1187107	1187475	122	0.429581	0.0272823	1	3	0	4	0	0
hpylo02896	Putative ORF	+	413893	413955	20	0	0	0	0	0	0	0	0
hpylo07112	Putative ORF	+	1025530	1025592	20	0	0	0	0	0	1	0	0
hpylo07110	Putative ORF	+	1024942	1025502	186	0.570586	0.0379597	1	3	0	7	0	0
hpylo45102	Putative ORF	-	1099059	1099142	27	0.000904762	0.00117031	0	3	0	1	0	0
hpylo45104	Putative ORF	-	1098879	1098944	21	0.0009	0.00111355	0	0	0	2	0	0
hpylo45933	Putative ORF	-	987894	988049	51	0.016537	0.014842	0	0	0	3	0	0
hpylo45936	Putative ORF	-	987621	987701	26	0	0	0	0	0	2	0	0
hpylo26761	Putative ORF	+	810171	810248	25	0	0	0	3	0	0	0	0
hpylo63014	Putative ORF	-	62573	62611	12	0.00191667	0.002	0	0	0	0	0	0
hpylo63015	Putative ORF	-	62327	62362	11	0	0	0	0	0	0	0	0
hpylo63017	Putative ORF	-	62165	62227	20	0	0	0	0	0	2	0	0
hpylo63010	Putative ORF	-	62735	62869	44	0.000166667	0.000333333	0	3	0	2	0	0
hpylo63012	Putative ORF	-	62651	62683	10	0	0	0	0	0	0	0	0
hpylo47116	Putative ORF	-	820131	820238	35	0.000666667	0.00133333	0	3	0	0	0	0
hpylo23355	Putative ORF	+	304146	304448	100	0.299834	0.0233041	1	3	0	2	0	0
hpylo23351	Putative ORF	+	303813	303848	11	0.0465008	0.0392186	0	0	0	0	0	0
hpylo23350	Putative ORF	+	303681	303800	39	0.000783333	0.000976957	0	3	0	0	0	0
hpylo32206	Putative ORF	-	1489990	1490052	20	0.00147778	0.00196123	0	0	0	1	0	0
hpylo32209	Putative ORF	-	1489492	1489578	28	0.00166896	0.00333792	0	3	0	1	0	0
hpylo02301	Putative ORF	+	332815	332874	19	0.00546266	0.00551894	0	0	0	0	0	0
hpylo02307	Putative ORF	+	334402	334434	10	0	0	0	0	0	0	0	0
hpylo02306	Putative ORF	+	334285	334356	23	0	0	0	0	0	1	0	0
hpylo01023	Putative ORF	+	139579	139620	13	0.00985519	0.00234585	0	0	0	0	0	0
hpylo01024	Putative ORF	+	139660	139719	19	0.00177381	0.0021745	0	0	0	1	0	0
hpylo01026	Putative ORF	+	139813	139863	16	0	0	0	0	0	1	0	0
hpylo01029	Putative ORF	+	139894	139962	22	0.000571429	0.00114286	0	0	0	2	0	0
hpylo04549	Putative ORF	+	650695	650736	13	0.00171905	0.00227936	0	0	0	0	0	0
hpylo04548	Putative ORF	+	650518	650610	30	0.001	0.00133333	0	3	0	0	0	0
hpylo04541	Putative ORF	+	650176	650229	17	0.00593489	0.0108973	0	0	0	1	0	0
hpylo04542	Putative ORF	+	650248	650310	20	0.000381818	0.000763636	0	0	0	1	0	0
hpylo50991	Putative ORF	-	269928	269960	10	0.00453838	0.00530318	0	0	0	0	0	0
hpylo15677	Putative ORF	+	709244	709342	32	0	0	0	3	0	1	0	0
hpylo15676	Putative ORF	+	708494	708592	32	0	0	0	3	0	4	0	0
hpylo15672	Putative ORF	+	708191	708235	14	0	0	0	0	0	0	0	0
hpylo15679	Putative ORF	+	710090	710170	26	0.000285714	0.000571429	0	0	0	2	0	0
hpylo15678	Putative ORF	+	709643	709678	11	0.00138268	0.0012458	0	0	0	0	0	0
hpylo55896	Putative ORF	-	1121447	1121479	10	0.00461466	0.00327557	0	0	0	0	0	0
hpylo55890	Putative ORF	-	1121669	1121725	18	0	0	0	0	0	2	0	0
hpylo58261	Putative ORF	-	780758	780790	10	0.00178889	0.00215693	0	0	0	0	0	0
hpylo50070	Putative ORF	-	396360	396392	10	0.00075	0.0015	0	0	0	1	0	0
hpylo50073	Putative ORF	-	395853	395921	22	0.00213333	0.0027455	0	0	0	1	0	0
hpylo58269	Putative ORF	-	778949	779065	38	0.0123508	0.00923823	0	3	0	2	0	0
hpylo50076	Putative ORF	-	395499	395591	30	0.00261667	0.00365893	0	3	0	0	0	0
hpylo16515	Putative ORF	+	838019	838063	14	0	0	0	0	0	1	0	0
hpylo16514	Putative ORF	+	837920	837970	16	0.002975	0.00383764	0	0	0	0	0	0
hpylo16517	Putative ORF	+	838280	838450	56	0.011147	0.00893547	0	3	0	0	0	0
hpylo16510	Putative ORF	+	837641	837721	26	0	0	0	0	0	0	0	0
hpylo16513	Putative ORF	+	837836	837871	11	0.000485714	0.000610119	0	0	0	0	0	0
hpylo16519	Putative ORF	+	838550	838606	18	0.00210134	0.00203262	0	0	0	1	0	0
hpylo16518	Putative ORF	+	838454	838534	26	0.00252778	0.00246331	0	0	0	3	0	0
hpylo62146	Putative ORF	-	195053	195136	27	0.00261905	0.00281629	0	3	0	0	0	0
hpylo51300	Putative ORF	-	227172	227441	89	0.0483222	0.0264642	0	3	0	1	0	0
hpylo51305	Putative ORF	-	226758	226826	22	0.000333333	0.000666667	0	0	0	0	0	0
hpylo58501	Putative ORF	-	747275	747328	17	0.0022	0.0026965	0	0	0	0	0	0
hpylo27881	Putative ORF	+	995661	995702	13	0.00238571	0.00315698	0	0	0	0	0	0
hpylo27884	Putative ORF	+	995856	995894	12	0.00176667	0.00226961	0	0	0	0	0	0
hpylo06699	Putative ORF	+	970369	970428	19	0.000470588	0.000941176	0	0	0	0	0	0
hpylo06697	Putative ORF	+	970222	970260	12	0.00824048	0.0090369	0	0	0	0	0	0
hpylo06695	Putative ORF	+	969883	969975	30	0.0104231	0.0104932	0	3	0	1	0	0
hpylo06692	Putative ORF	+	968542	968583	13	0.0289691	0.0203737	0	0	0	0	0	0
hpylo06691	Putative ORF	+	967855	967908	17	0	0	0	0	0	2	0	0
hpylo29698	Putative ORF	+	1265490	1265591	33	0	0	0	0	0	2	0	0
hpylo29699	Putative ORF	+	1265730	1265801	23	0.000666667	0.00133333	0	0	0	0	0	0
hpylo29695	Putative ORF	+	1264806	1264904	32	0.000333333	0.000666667	0	0	0	0	0	0
hpylo29696	Putative ORF	+	1265115	1265168	17	0.00107143	0.00131708	0	0	0	1	0	0
hpylo29690	Putative ORF	+	1264203	1264277	24	0	0	0	0	0	2	0	0
hpylo29692	Putative ORF	+	1264431	1264535	34	0.000181818	0.000363636	0	3	0	2	0	0
hpylo41502	Putative ORF	-	91063	91167	34	0.0123318	0.00766291	0	0	0	0	0	0
hpylo41500	Putative ORF	-	91249	91281	10	0	0	0	0	0	1	0	0
hpylo41501	Putative ORF	-	91183	91242	19	0.000685714	0.00137143	0	0	0	1	0	0
hpylo41504	Putative ORF	-	90985	91017	10	0	0	0	0	0	0	0	0
hpylo14463	Putative ORF	+	520679	520762	27	0	0	0	0	0	2	0	0
hpylo14461	Putative ORF	+	520568	520636	22	0	0	0	0	0	1	0	0
hpylo14460	Putative ORF	+	520433	520543	36	0.00292994	0.00223744	0	3	0	0	0	0
hpylo14466	Putative ORF	+	520937	521101	54	0.00515639	0.00376657	0	3	0	0	0	0
hpylo27579	Putative ORF	+	944037	944069	10	0.0108863	0.0150683	0	0	0	0	0	0
hpylo27578	Putative ORF	+	943836	944030	64	0.0757704	0.033167	0	0	0	3	0	0
hpylo27570	Putative ORF	+	942960	942995	11	0	0	0	0	0	1	0	0
hpylo59573	Putative ORF	-	592070	592138	22	0.0324445	0.0115251	0	0	0	0	0	0
hpylo59574	Putative ORF	-	591935	591988	17	0.000707516	0.000926567	0	0	0	0	0	0
hpylo59575	Putative ORF	-	591839	591889	16	0.00169949	0.00167802	0	0	0	0	0	0
hpylo59578	Putative ORF	-	591458	591517	19	0.00108571	0.00217143	0	0	0	0	0	0
hpylo59579	Putative ORF	-	591209	591442	77	0.08257	0.0381027	1	3	0	1	0	0
hpylo51742	Putative ORF	-	153804	153905	33	0.0019746	0.00243137	0	3	0	0	0	0
hpylo51744	Putative ORF	-	153132	153263	43	0.0171482	0.011685	0	3	0	1	0	0
hpylo11146	Putative ORF	+	43115	43171	18	0.00025	0.0005	0	0	0	1	0	0
hpylo11148	Putative ORF	+	43199	43321	40	0.000333333	0.000666667	0	3	0	1	0	0
hpylo22059	Putative ORF	+	111228	111263	11	0.00603658	0.00388031	0	0	0	0	0	0
hpylo22053	Putative ORF	+	110727	110798	23	0.000507937	0.00101587	0	0	0	2	0	0
hpylo22052	Putative ORF	+	110637	110699	20	0.000181818	0.000363636	0	0	0	2	0	0
hpylo22050	Putative ORF	+	110394	110483	29	0	0	0	0	0	1	0	0
hpylo22057	Putative ORF	+	111108	111212	34	0.00106667	0.00213333	0	3	0	1	0	0
hpylo22056	Putative ORF	+	110913	111029	38	0.00492051	0.00283463	0	3	0	1	0	0
hpylo06906	Putative ORF	+	997669	997713	14	0.0005	0.001	0	0	0	1	0	0
hpylo06902	Putative ORF	+	997516	997554	12	0	0	0	0	0	0	0	0
hpylo37144	Putative ORF	-	747061	747111	16	0.00750663	0.00615415	0	0	0	0	0	0
hpylo34628	Putative ORF	-	1115605	1115649	14	0.00358535	0.00319847	0	0	0	0	0	0
hpylo34626	Putative ORF	-	1115725	1115784	19	0.0011	0.00135647	0	0	0	0	0	0
hpylo34625	Putative ORF	-	1115833	1115889	18	0	0	0	0	0	1	0	0
hpylo34287	Putative ORF	-	1166284	1166355	23	0.000583333	0.000726483	0	0	0	1	0	0
hpylo36485	Putative ORF	-	859963	860022	19	0.00356564	0.00501984	0	0	0	0	0	0
hpylo36487	Putative ORF	-	859816	859884	22	0	0	0	0	0	1	0	0
hpylo36481	Putative ORF	-	860227	860289	20	0	0	0	0	0	0	0	0
hpylo36480	Putative ORF	-	860296	860382	28	0.000470588	0.000941176	0	3	0	1	0	0
hpylo36483	Putative ORF	-	860122	860169	15	0.00155357	0.00280511	0	0	0	2	0	0
hpylo36489	Putative ORF	-	859633	859689	18	0.00095	0.00145258	0	0	0	2	0	0
hpylo36488	Putative ORF	-	859738	859782	14	0	0	0	0	0	1	0	0
hpylo31709	Putative ORF	-	1560424	1560498	24	0	0	0	0	0	1	0	0
hpylo31707	Putative ORF	-	1560541	1560576	11	0	0	0	0	0	1	0	0
hpylo31704	Putative ORF	-	1560754	1560861	35	0	0	0	0	0	0	0	0
hpylo31702	Putative ORF	-	1561051	1561191	46	0.0618489	0.0258628	0	3	0	2	0	0
hpylo52911	Putative ORF	-	1551329	1551367	12	0	0	0	0	0	0	0	0
hpylo52910	Putative ORF	-	1551524	1551580	18	0.00458571	0.00485513	0	0	0	1	0	0
hpylo11439	Putative ORF	+	81479	81526	15	0.00144127	0.00186191	0	0	0	0	0	0
hpylo52914	Putative ORF	-	1551053	1551133	26	0	0	0	3	0	0	0	0
hpylo52919	Putative ORF	-	1550417	1550452	11	0	0	0	0	0	0	0	0
hpylo11436	Putative ORF	+	81155	81310	51	0.0772699	0.0278536	0	0	0	1	0	0
hpylo12311	Putative ORF	+	213656	213691	11	0.00435682	0.00503713	0	0	0	0	0	0
hpylo12310	Putative ORF	+	213521	213565	14	0	0	0	0	0	0	0	0
hpylo12317	Putative ORF	+	215720	215761	13	0	0	0	0	0	0	0	0
hpylo12316	Putative ORF	+	215378	215470	30	0.000285714	0.000571429	0	0	0	0	0	0
hpylo12315	Putative ORF	+	214631	214678	15	0	0	0	0	0	1	0	0
hpylo42795	Putative ORF	-	1452822	1452917	31	0.00219048	0.00278643	0	0	0	0	0	0
hpylo20161	Putative ORF	+	1392725	1392772	15	0.00106667	0.00137275	0	0	0	0	0	0
hpylo20163	Putative ORF	+	1392953	1392988	11	0.0004	0.0008	0	0	0	0	0	0
hpylo20165	Putative ORF	+	1393790	1393828	12	0.000571429	0.00114286	0	0	0	0	0	0
hpylo20164	Putative ORF	+	1393670	1393708	12	0.00075	0.0015	0	0	0	0	0	0
hpylo20167	Putative ORF	+	1393871	1393903	10	0.00260317	0.00520635	0	0	0	0	0	0
hpylo20168	Putative ORF	+	1394276	1394359	27	0.00382071	0.00294616	0	0	0	0	0	0
hpylo57439	Putative ORF	-	894176	894208	10	0	0	0	0	0	0	0	0
hpylo61581	Putative ORF	-	276725	276793	22	0.00539541	0.00442915	0	0	0	0	0	0
hpylo17219	Putative ORF	+	939881	939961	26	0.00818636	0.0105643	0	0	0	1	0	0
hpylo17218	Putative ORF	+	939623	939859	78	0.0384826	0.0207644	0	3	0	1	0	0
hpylo27951	Putative ORF	+	1008375	1008464	29	0	0	0	3	0	3	0	0
hpylo39615	Putative ORF	-	377992	378027	11	0	0	0	0	0	0	0	0
hpylo39614	Putative ORF	-	378034	378066	10	0.0114254	0.0130324	0	0	0	0	0	0
hpylo39617	Putative ORF	-	377905	377943	12	0.000990476	0.00198095	0	0	0	0	0	0
hpylo34393	Putative ORF	-	1150777	1150866	29	0	0	0	3	0	1	0	0
hpylo34392	Putative ORF	-	1150867	1150926	19	0.00107937	0.00215873	0	0	0	1	0	0
hpylo34390	Putative ORF	-	1150963	1151022	19	0	0	0	0	0	1	0	0
hpylo12793	Putative ORF	+	291857	291892	11	0.00113324	0.00226649	0	0	0	0	0	0
hpylo34399	Putative ORF	-	1150372	1150404	10	0.0005	0.001	0	0	0	0	0	0
hpylo12790	Putative ORF	+	291758	291811	17	0	0	0	0	0	0	0	0
hpylo31275	Putative ORF	+	1495395	1495532	45	0.0108629	0.0201007	0	0	0	2	0	0
hpylo31273	Putative ORF	+	1495182	1495316	44	0	0	0	0	0	0	0	0
hpylo31270	Putative ORF	+	1494987	1495034	15	0.00908265	0.0125801	0	0	0	1	0	0
hpylo36130	Putative ORF	-	906688	906834	48	0.00229365	0.00159727	0	3	0	1	0	0
hpylo36132	Putative ORF	-	906511	906555	14	0	0	0	0	0	1	0	0
hpylo46420	Putative ORF	-	925077	925187	36	0.0005	0.001	0	3	0	4	0	0
hpylo46421	Putative ORF	-	924945	925073	42	0.0214858	0.0214229	0	3	0	1	0	0
hpylo46423	Putative ORF	-	924660	924866	68	0.0047342	0.00381763	0	3	0	4	0	0
hpylo46424	Putative ORF	-	924609	924653	14	0	0	0	0	0	1	0	0
hpylo46425	Putative ORF	-	924543	924602	19	0.000971429	0.00122024	0	0	0	1	0	0
hpylo46428	Putative ORF	-	924186	924218	10	0.00222857	0.00284799	0	0	0	0	0	0
hpylo46429	Putative ORF	-	924090	924143	17	0.0031803	0.00306582	0	0	0	0	0	0
hpylo14742	Putative ORF	+	559016	559096	26	0.00287229	0.002355	0	0	0	2	0	0
hpylo14740	Putative ORF	+	558881	558946	21	0	0	0	0	0	1	0	0
hpylo28076	Putative ORF	+	1023624	1023713	29	0.00343838	0.00503008	0	3	0	0	0	0
hpylo29456	Putative ORF	+	1230855	1230941	28	0.0002	0.0004	0	3	0	0	0	0
hpylo17500	Putative ORF	+	980324	980413	29	0.0024	0.00243778	0	3	0	1	0	0
hpylo17509	Putative ORF	+	982355	982450	31	0.00075	0.0015	0	0	0	0	0	0
hpylo17508	Putative ORF	+	982304	982342	12	0.00837857	0.0088638	0	0	0	0	0	0
hpylo12489	Putative ORF	+	242477	242617	46	0.00299603	0.00216472	0	3	0	2	0	0
hpylo12488	Putative ORF	+	242315	242401	28	0	0	0	3	0	0	0	0
hpylo12483	Putative ORF	+	241736	241894	52	0.00692886	0.00383816	0	0	0	0	0	0
hpylo12482	Putative ORF	+	241637	241687	16	0.00273333	0.00251573	0	0	0	0	0	0
hpylo12480	Putative ORF	+	241304	241555	83	0.190556	0.0868586	1	3	0	4	0	0
hpylo12486	Putative ORF	+	242192	242260	22	0.00186147	0.00181591	0	0	0	0	0	0
hpylo12484	Putative ORF	+	241901	241999	32	0.0002	0.0004	0	0	0	1	0	0
hpylo30246	Putative ORF	+	1350477	1350533	18	0	0	0	0	0	2	0	0
hpylo30249	Putative ORF	+	1350630	1350662	10	0.00193939	0.00387878	0	0	0	0	0	0
hpylo54313	Putative ORF	-	1331798	1331878	26	0	0	0	0	0	0	0	0
hpylo55048	Putative ORF	-	1226228	1226350	40	0	0	0	0	0	0	0	0
hpylo44048	Putative ORF	-	1269444	1269557	37	0.00142222	0.00232899	0	3	0	1	0	0
hpylo44040	Putative ORF	-	1270107	1270154	15	0	0	0	0	0	0	0	0
hpylo44045	Putative ORF	-	1269786	1269842	18	0	0	0	0	0	1	0	0
hpylo44046	Putative ORF	-	1269732	1269764	10	0.000666667	0.00133333	0	0	0	1	0	0
hpylo10626	Putative ORF	+	1523569	1523613	14	0.000583333	0.000726483	0	0	0	1	0	0
hpylo10629	Putative ORF	+	1523710	1523742	10	0	0	0	0	0	0	0	0
hpylo43320	Putative ORF	-	1376919	1376951	10	0	0	0	0	0	0	0	0
hpylo43326	Putative ORF	-	1373394	1373438	14	0.00286667	0.00289569	0	0	0	2	0	0
hpylo38047	Putative ORF	-	615568	615621	17	0.00186905	0.00105651	0	0	0	2	0	0
hpylo38045	Putative ORF	-	615661	615702	13	0.000982684	0.00126948	0	0	0	0	0	0
hpylo38044	Putative ORF	-	615715	615762	15	0.000785714	0.0010202	0	0	0	0	0	0
hpylo33748	Putative ORF	-	1251166	1251255	29	0.0127244	0.0117672	0	3	0	2	0	0
hpylo33741	Putative ORF	-	1252027	1252092	21	0.00165368	0.00330735	0	0	0	2	0	0
hpylo33740	Putative ORF	-	1252156	1252218	20	0.00961764	0.00871182	0	0	0	0	0	0
hpylo33742	Putative ORF	-	1251907	1251954	15	0.000571429	0.00114286	0	0	0	1	0	0
hpylo14953	Putative ORF	+	585290	585340	16	0	0	0	0	0	0	0	0
hpylo25511	Putative ORF	+	614283	614414	43	0.0023373	0.00288633	0	3	0	1	0	0
hpylo25510	Putative ORF	+	614211	614252	13	0.00025	0.0005	0	0	0	0	0	0
hpylo25517	Putative ORF	+	615315	615371	18	0.00914957	0.00653669	0	0	0	0	0	0
hpylo25516	Putative ORF	+	615045	615263	72	0.0952543	0.0417241	1	3	0	1	0	0
hpylo25514	Putative ORF	+	614757	615023	88	0.0465047	0.013148	0	3	0	4	0	0
hpylo47403	Putative ORF	-	782481	782585	34	0.00106349	0.00151718	0	3	0	2	0	0
hpylo19852	Putative ORF	+	1352651	1352737	28	0.000533333	0.00106667	0	0	0	0	0	0
hpylo19855	Putative ORF	+	1352987	1353031	14	0.000694444	0.000904379	0	0	0	1	0	0
hpylo19854	Putative ORF	+	1352903	1352941	12	0.0014	0.0028	0	0	0	0	0	0
hpylo19857	Putative ORF	+	1353113	1353145	10	0.0815487	0.0194744	0	0	0	0	0	0
hpylo20873	Putative ORF	+	1503842	1503991	49	0.0012	0.00193907	0	3	0	1	0	0
hpylo20875	Putative ORF	+	1504142	1504201	19	0.00261352	0.00522704	0	0	0	0	0	0
hpylo20874	Putative ORF	+	1504091	1504123	10	0.0006	0.0012	0	0	0	0	0	0
hpylo00123	Putative ORF	+	18391	18423	10	0.00165	0.00242693	0	0	0	0	0	0
hpylo00122	Putative ORF	+	18298	18348	16	0.000285714	0.000571429	0	0	0	0	0	0
hpylo00121	Putative ORF	+	18157	18279	40	0.00113571	0.00100112	0	3	0	2	0	0
hpylo47634	Putative ORF	-	749592	749627	11	0.000363636	0.000727273	0	0	0	0	0	0
hpylo47633	Putative ORF	-	749688	749795	35	0.0002	0.0004	0	3	0	0	0	0
hpylo47630	Putative ORF	-	749934	750023	29	0.000666667	0.00133333	0	3	0	0	0	0
hpylo47631	Putative ORF	-	749841	749894	17	0.0004	0.0008	0	0	0	0	0	0
hpylo07279	Putative ORF	+	1049623	1049670	15	0.00085	0.00117898	0	0	0	0	0	0
hpylo08582	Putative ORF	+	1229332	1229418	28	0.00115238	0.00184585	0	0	0	1	0	0
hpylo08585	Putative ORF	+	1229746	1229838	30	0	0	0	3	0	0	0	0
hpylo08589	Putative ORF	+	1229974	1230006	10	0	0	0	0	0	0	0	0
hpylo56714	Putative ORF	-	1001981	1002028	15	0	0	0	0	0	0	0	0
hpylo56710	Putative ORF	-	1002344	1002445	33	0	0	0	3	0	0	0	0
hpylo56719	Putative ORF	-	1001429	1001491	20	0	0	0	0	0	2	0	0
hpylo56718	Putative ORF	-	1001561	1001605	14	0.000266667	0.000533333	0	0	0	2	0	0
hpylo07208	Putative ORF	+	1038724	1038765	13	0	0	0	0	0	0	0	0
hpylo07205	Putative ORF	+	1038415	1038453	12	0	0	0	0	0	1	0	0
hpylo39968	Putative ORF	-	323743	323811	22	0.00599316	0.00523381	0	0	0	0	0	0
hpylo39965	Putative ORF	-	324742	324831	29	0.00166667	0.00210819	0	0	0	1	0	0
hpylo39960	Putative ORF	-	326290	326391	33	0.00145861	0.00180686	0	3	0	1	0	0
hpylo46759	Putative ORF	-	876684	876755	23	0.019004	0.0126056	0	0	0	0	0	0
hpylo08530	Putative ORF	+	1221604	1221639	11	0	0	0	0	0	0	0	0
hpylo46753	Putative ORF	-	877284	877319	11	0.000222222	0.000444444	0	0	0	0	0	0
hpylo46755	Putative ORF	-	876981	877112	43	0.000545455	0.000727273	0	3	0	3	0	0
hpylo39917	Putative ORF	-	332137	332208	23	0	0	0	0	0	0	0	0
hpylo51869	Putative ORF	-	134163	134240	25	0	0	0	0	0	0	0	0
hpylo42974	Putative ORF	-	1427856	1427909	17	0	0	0	0	0	0	0	0
hpylo00497	Putative ORF	+	63475	63510	11	0	0	0	0	0	0	0	0
hpylo00496	Putative ORF	+	63430	63462	10	0	0	0	0	0	0	0	0
hpylo00494	Putative ORF	+	63313	63357	14	0.00122143	0.00244286	0	0	0	0	0	0
hpylo00492	Putative ORF	+	63124	63210	28	0	0	0	0	0	1	0	0
hpylo00491	Putative ORF	+	63055	63114	19	0.00393056	0.00363177	0	0	0	0	0	0
hpylo00499	Putative ORF	+	63550	63636	28	0	0	0	0	0	0	0	0
hpylo18596	Putative ORF	+	1150406	1150441	11	0	0	0	0	0	0	0	0
hpylo42127	Putative ORF	-	1555677	1555751	24	0	0	0	0	0	1	0	0
hpylo42126	Putative ORF	-	1556025	1556096	23	0.000333333	0.000666667	0	0	0	0	0	0
hpylo18594	Putative ORF	+	1149965	1150030	21	0.001	0.00133333	0	0	0	0	0	0
hpylo32379	Putative ORF	-	1467031	1467072	13	0.00122727	0.00154545	0	0	0	0	0	0
hpylo32373	Putative ORF	-	1468876	1468986	36	0.00300952	0.0033528	0	3	0	1	0	0
hpylo26141	Putative ORF	+	718326	718373	15	0.00114286	0.00228571	0	0	0	0	0	0
hpylo26142	Putative ORF	+	718416	718487	23	0.00467619	0.00339393	0	0	0	1	0	0
hpylo26145	Putative ORF	+	718707	718766	19	0.000571429	0.00114286	0	0	0	1	0	0
hpylo26147	Putative ORF	+	718821	719102	93	0.0979861	0.0297497	0	3	0	7	0	0
hpylo26146	Putative ORF	+	718770	718820	16	0.0005	0.001	0	0	0	1	0	0
hpylo26149	Putative ORF	+	719211	719360	49	0.0102454	0.00343984	0	3	0	3	0	0
hpylo26148	Putative ORF	+	719106	719165	19	0.00195952	0.00178002	0	0	0	0	0	0
hpylo02235	Putative ORF	+	322903	322944	13	0.00147937	0.0012386	0	0	0	0	0	0
hpylo02234	Putative ORF	+	322786	322899	37	0.000333333	0.000666667	0	3	0	1	0	0
hpylo02237	Putative ORF	+	323101	323139	12	0.000571429	0.00114286	0	0	0	0	0	0
hpylo07776	Putative ORF	+	1116607	1116669	20	0.00691746	0.00885864	0	0	0	2	0	0
hpylo07775	Putative ORF	+	1116457	1116558	33	0.0228032	0.00853619	0	3	0	2	0	0
hpylo07773	Putative ORF	+	1116340	1116384	14	0.001684	0.00228179	0	0	0	1	0	0
hpylo07772	Putative ORF	+	1116292	1116330	12	0.000333333	0.000666667	0	0	0	0	0	0
hpylo07771	Putative ORF	+	1116217	1116282	21	0.00283333	0.00286744	0	0	0	1	0	0
hpylo07779	Putative ORF	+	1116799	1116951	50	0.00200238	0.00249953	0	3	0	0	0	0
hpylo49378	Putative ORF	-	495240	495281	13	0.000444444	0.000888889	0	0	0	0	0	0
hpylo49375	Putative ORF	-	496476	496586	36	0.00025	0.0005	0	3	0	1	0	0
hpylo49376	Putative ORF	-	496323	496463	46	0.00120325	0.0012251	0	3	0	1	0	0
hpylo49371	Putative ORF	-	497019	497153	44	0.0022381	0.00174054	0	3	0	1	0	0
hpylo54228	Putative ORF	-	1340879	1340914	11	0.00276508	0.00518041	0	0	0	1	0	0
hpylo54226	Putative ORF	-	1341035	1341094	19	0.00144769	0.00199913	0	0	0	1	0	0
hpylo54221	Putative ORF	-	1341731	1342117	128	0.407408	0.0236376	1	3	0	7	0	0
hpylo54223	Putative ORF	-	1341476	1341514	12	0.00284643	0.00440552	0	0	0	1	0	0
hpylo38914	Putative ORF	-	484804	484848	14	0	0	0	0	0	0	0	0
hpylo38917	Putative ORF	-	484570	484662	30	0	0	0	3	0	0	0	0
hpylo38910	Putative ORF	-	485341	485499	52	0.000771429	0.00111245	0	3	0	0	0	0
hpylo38918	Putative ORF	-	484501	484563	20	0	0	0	0	0	1	0	0
hpylo16208	Putative ORF	+	791153	791185	10	0.0781204	0.0179796	0	0	0	0	0	0
hpylo16201	Putative ORF	+	789821	789871	16	0	0	0	0	0	0	0	0
hpylo16200	Putative ORF	+	789758	789814	18	0.000857143	0.00114286	0	0	0	0	0	0
hpylo16203	Putative ORF	+	789995	790171	58	0.016706	0.0150661	0	3	0	5	0	0
hpylo16202	Putative ORF	+	789872	789922	16	0.00392888	0.00205241	0	0	0	1	0	0
hpylo16205	Putative ORF	+	790271	790597	108	0.395177	0.0326691	1	3	0	1	0	0
hpylo16207	Putative ORF	+	791099	791152	17	0.000444444	0.000888889	0	0	0	2	0	0
hpylo16206	Putative ORF	+	790748	791077	109	0.476277	0.0880104	1	3	0	5	0	0
hpylo24299	Putative ORF	+	440880	440927	15	0.00548928	0.00812643	0	0	0	2	0	0
hpylo25801	Putative ORF	+	671808	671852	14	0.00124688	0.00173408	0	0	0	0	0	0
hpylo25804	Putative ORF	+	672093	672125	10	0	0	0	0	0	0	0	0
hpylo04367	Putative ORF	+	628177	628224	15	0.000733333	0.000904311	0	0	0	2	0	0
hpylo04366	Putative ORF	+	628051	628110	19	0.0115121	0.0108387	0	0	0	0	0	0
hpylo04361	Putative ORF	+	627631	627699	22	0	0	0	0	0	1	0	0
hpylo04360	Putative ORF	+	627541	627597	18	0.000444444	0.000888889	0	0	0	1	0	0
hpylo53830	Putative ORF	-	1398323	1398376	17	0.0103543	0.0099185	0	0	0	0	0	0
hpylo53835	Putative ORF	-	1397321	1397371	16	0	0	0	0	0	1	0	0
hpylo38285	Putative ORF	-	588892	589077	61	0.00727749	0.00606717	0	3	0	4	0	0
hpylo38284	Putative ORF	-	589162	589251	29	0.00214921	0.00156735	0	0	0	1	0	0
hpylo38287	Putative ORF	-	588676	588738	20	0.0114798	0.0044324	0	0	0	2	0	0
hpylo38286	Putative ORF	-	588796	588852	18	0.000820513	0.00164103	0	0	0	2	0	0
hpylo38281	Putative ORF	-	589339	589401	20	0.00117778	0.000977778	0	0	0	1	0	0
hpylo38280	Putative ORF	-	589447	589482	11	0.00222222	0.00391263	0	0	0	0	0	0
hpylo21657	Putative ORF	+	50760	50864	34	0.000533333	0.00106667	0	3	0	2	0	0
hpylo06581	Putative ORF	+	949579	949635	18	0.0004	0.0008	0	0	0	2	0	0
hpylo06580	HP2018_RS04540	+	949048	949464	138	0.659824	0.0408547	1	6	HP2018_RS04540	2	0	0
hpylo06585	Putative ORF	+	949912	949944	10	0.00439624	0.00783089	0	0	0	0	0	0
hpylo06584	Putative ORF	+	949819	949863	14	0	0	0	0	0	1	0	0
hpylo06588	Putative ORF	+	950083	950127	14	0.00123333	0.00104137	0	0	0	0	0	0
hpylo15091	Putative ORF	+	613712	613759	15	0.00477287	0.00747831	0	0	0	0	0	0
hpylo15094	Putative ORF	+	613967	613999	10	0.000485714	0.000610119	0	0	0	1	0	0
hpylo15097	Putative ORF	+	614222	614323	33	0	0	0	3	0	1	0	0
hpylo15096	Putative ORF	+	614138	614173	11	0	0	0	0	0	1	0	0
hpylo15099	Putative ORF	+	614405	614473	22	0.000805556	0.0011399	0	0	0	1	0	0
hpylo15098	Putative ORF	+	614339	614374	11	0.000166667	0.000333333	0	0	0	0	0	0
hpylo11873	Putative ORF	+	146906	146986	26	0	0	0	3	0	0	0	0
hpylo53057	Putative ORF	-	1524614	1524661	15	0.000755556	0.000656966	0	0	0	0	0	0
hpylo53055	Putative ORF	-	1524743	1524787	14	0	0	0	0	0	1	0	0
hpylo53052	Putative ORF	-	1525091	1525135	14	0.0004	0.0008	0	0	0	0	0	0
hpylo62678	Putative ORF	-	115832	115879	15	0	0	0	0	0	0	0	0
hpylo62676	Putative ORF	-	116123	116179	18	0.000808081	0.000997906	0	0	0	0	0	0
hpylo62672	Putative ORF	-	116366	116407	13	0.000507937	0.000630141	0	0	0	0	0	0
hpylo59486	Putative ORF	-	604580	604654	24	0.0108815	0.00488436	0	0	0	0	0	0
hpylo59487	Putative ORF	-	604478	604510	10	0.00177879	0.00184917	0	0	0	1	0	0
hpylo59485	Putative ORF	-	604895	604954	19	0.0140672	0.0141229	0	0	0	0	0	0
hpylo59480	Putative ORF	-	606209	606244	11	0.000571429	0.00114286	0	0	0	0	0	0
hpylo59481	Putative ORF	-	606164	606208	14	0	0	0	0	0	0	0	0
hpylo59488	Putative ORF	-	604400	604444	14	0.193557	0.02714	0	0	0	0	0	0
hpylo59489	Putative ORF	-	604310	604363	17	0.00117778	0.00165343	0	0	0	0	0	0
hpylo25427	Putative ORF	+	603303	603335	10	0.00130159	0.00260317	0	0	0	1	0	0
hpylo25425	Putative ORF	+	603183	603218	11	0	0	0	0	0	1	0	0
hpylo25423	Putative ORF	+	603033	603119	28	0.000222222	0.000444444	0	3	0	1	0	0
hpylo25422	Putative ORF	+	602991	603032	13	0.0004	0.0008	0	0	0	0	0	0
hpylo06871	Putative ORF	+	993697	994077	126	0.541766	0.0472478	1	6	lcl|NC_017381.1_cds_WP_001045760.1_40	4	0	0
hpylo06870	Putative ORF	+	992842	993618	258	0.89303	0.0245727	1	6	lcl|NC_017381.1_cds_WP_001045760.1_40	7	0	0
hpylo06877	Putative ORF	+	995074	995133	19	0.00418889	0.00332139	0	0	0	0	0	0
hpylo06875	HP2018_RS04765	+	994708	995007	99	0.94703	0.0227116	1	0	0	1	0	0
hpylo20315	Putative ORF	+	1414709	1414762	17	0	0	0	0	0	0	0	0
hpylo20312	Putative ORF	+	1414412	1414504	30	0.000133333	0.000266667	0	0	0	0	0	0
hpylo37700	Putative ORF	-	670963	671001	12	0.00249466	0.00318173	0	0	0	1	0	0
hpylo05753	Putative ORF	+	821956	822006	16	0	0	0	0	0	0	0	0
hpylo05750	Putative ORF	+	821671	821715	14	0.0004	0.0008	0	0	0	0	0	0
hpylo05756	Putative ORF	+	822433	822570	45	0.00491532	0.0035669	0	3	0	1	0	0
hpylo05754	Putative ORF	+	822127	822168	13	0.00829182	0.0130158	0	0	0	0	0	0
hpylo05759	Putative ORF	+	822931	822990	19	0.000571429	0.00114286	0	0	0	0	0	0
hpylo05758	Putative ORF	+	822688	822930	80	0.0561273	0.0196658	0	3	0	2	0	0
hpylo48070	Putative ORF	-	678846	678884	12	0.000666667	0.00133333	0	0	0	0	0	0
hpylo48073	Putative ORF	-	678474	678524	16	0	0	0	0	0	0	0	0
hpylo48072	Putative ORF	-	678558	678611	17	0	0	0	0	0	0	0	0
hpylo48079	Putative ORF	-	678177	678236	19	0.00190909	0.00234256	0	0	0	2	0	0
hpylo48078	Putative ORF	-	678237	678341	34	0.0014881	0.00165729	0	3	0	2	0	0
hpylo61324	Putative ORF	-	323786	323851	21	0	0	0	0	0	2	0	0
hpylo34507	Putative ORF	-	1134775	1134960	61	0.029037	0.0237612	0	3	0	2	0	0
hpylo34711	Putative ORF	-	1104541	1104642	33	0.00166667	0.00333333	0	3	0	1	0	0
hpylo34710	Putative ORF	-	1104673	1104804	43	0.000715152	0.00103734	0	3	0	0	0	0
hpylo34717	Putative ORF	-	1104043	1104084	13	0.000666667	0.00133333	0	0	0	1	0	0
hpylo34716	Putative ORF	-	1104196	1104306	36	0.00874818	0.00459637	0	3	0	0	0	0
hpylo09910	Putative ORF	+	1419031	1419066	11	0.00218889	0.00327422	0	0	0	0	0	0
hpylo09915	Putative ORF	+	1419682	1419981	99	0.516772	0.0452603	1	2	phpyl33646||hypothetical protein	6	0	0
hpylo41999	Putative ORF	-	12241	12384	47	0	0	0	3	0	2	0	0
hpylo14249	Putative ORF	+	491048	491131	27	0	0	0	3	0	1	0	0
hpylo14248	Putative ORF	+	490955	491026	23	0.00517377	0.0103475	0	0	0	2	0	0
hpylo14247	Putative ORF	+	490817	490906	29	0.0322724	0.0343214	0	3	0	2	0	0
hpylo14246	Putative ORF	+	490772	490810	12	0.00467302	0.00438344	0	0	0	2	0	0
hpylo14244	Putative ORF	+	490520	490663	47	0.000333333	0.000666667	0	3	0	1	0	0
hpylo14243	Putative ORF	+	490361	490432	23	0.000333333	0.000666667	0	0	0	1	0	0
hpylo14241	Putative ORF	+	490298	490333	11	0.00389286	0.00216393	0	0	0	0	0	0
hpylo31673	Putative ORF	+	1561290	1561331	13	0	0	0	0	0	2	0	0
hpylo31672	Putative ORF	+	1561014	1561082	22	0	0	0	0	0	1	0	0
hpylo31670	Putative ORF	+	1560846	1560947	33	0.00158658	0.0016502	0	0	0	0	0	0
hpylo51169	Putative ORF	-	242421	242459	12	0.00284632	0.00371951	0	0	0	0	0	0
hpylo51168	Putative ORF	-	242523	242558	11	0	0	0	0	0	1	0	0
hpylo31675	Putative ORF	+	1561539	1561577	12	0	0	0	0	0	0	0	0
hpylo31679	Putative ORF	+	1561926	1561979	17	0.00141667	0.00174005	0	0	0	2	0	0
hpylo31678	Putative ORF	+	1561839	1561904	21	0	0	0	0	0	0	0	0
hpylo51160	Putative ORF	-	244971	245009	12	0.00235556	0.00312252	0	0	0	0	0	0
hpylo50582	HP2018_RS01590	-	323184	323879	231	0.35075	0.0893139	1	6	HP2018_RS01590	4	0	0
hpylo20909	HP2018_RS07335	+	1507940	1508146	68	0.646803	0.0508323	1	6	HP2018_RS07335	1	0	0
hpylo20900	Putative ORF	+	1506449	1506499	16	0.0012381	0.00152381	0	0	0	0	0	0
hpylo20094	Putative ORF	+	1383008	1383043	11	0.00321587	0.00305438	0	0	0	0	0	0
hpylo20092	Putative ORF	+	1382888	1382983	31	0.00162143	0.00158623	0	3	0	1	0	0
hpylo20099	Putative ORF	+	1383335	1383439	34	0	0	0	0	0	1	0	0
hpylo20098	Putative ORF	+	1383278	1383325	15	0	0	0	0	0	0	0	0
hpylo09454	Putative ORF	+	1342927	1343046	39	0.007365	0.00510013	0	3	0	2	0	0
hpylo09457	Putative ORF	+	1343239	1343283	14	0.00123268	0.0015311	0	0	0	0	0	0
hpylo09451	Putative ORF	+	1342591	1342650	19	0	0	0	0	0	1	0	0
hpylo57729	Putative ORF	-	854789	854896	35	0	0	0	0	0	1	0	0
hpylo09459	Putative ORF	+	1343299	1343367	22	0.0004	0.0008	0	0	0	1	0	0
hpylo04255	Putative ORF	+	612925	612960	11	0.000285714	0.000571429	0	0	0	0	0	0
hpylo04253	Putative ORF	+	612496	612528	10	0.001	0.00166599	0	0	0	0	0	0
hpylo10087	Putative ORF	+	1443613	1443669	18	0.00256746	0.00320284	0	0	0	2	0	0
hpylo39104	Putative ORF	-	461128	461166	12	0.00075	0.0015	0	0	0	1	0	0
hpylo39106	Putative ORF	-	460975	461007	10	0	0	0	0	0	1	0	0
hpylo34089	Putative ORF	-	1206499	1206531	10	0.000363636	0.000727273	0	0	0	0	0	0
hpylo34088	Putative ORF	-	1206556	1206648	30	0.0005	0.001	0	3	0	0	0	0
hpylo34082	Putative ORF	-	1206997	1207047	16	0.00043956	0.000879121	0	0	0	1	0	0
hpylo34080	Putative ORF	-	1207102	1207137	11	0	0	0	0	0	0	0	0
hpylo25601	Putative ORF	+	631638	631847	69	0.0816785	0.0378783	1	3	0	2	0	0
hpylo36224	Putative ORF	-	895156	895188	10	0	0	0	0	0	0	0	0
hpylo10089	Putative ORF	+	1443913	1443951	12	0.00106667	0.00213333	0	0	0	2	0	0
hpylo33348	Putative ORF	-	1309774	1309815	13	0.000571429	0.00114286	0	0	0	0	0	0
hpylo33341	HP2018_RS06430	-	1310860	1311588	242	0.883999	0.0498344	1	6	HP2018_RS06430	2	0	0
hpylo33345	Putative ORF	-	1310527	1310598	23	0	0	0	0	0	2	0	0
hpylo33347	Putative ORF	-	1309882	1310340	152	0.437257	0.047478	1	3	0	3	0	0
hpylo23030	Putative ORF	+	238938	239120	60	0.0181658	0.012399	0	0	0	1	0	0
hpylo12578	Putative ORF	+	261692	261724	10	0.00230253	0.00460505	0	0	0	0	0	0
hpylo12574	Putative ORF	+	261278	261313	11	0	0	0	0	0	0	0	0
hpylo12573	Putative ORF	+	261092	261208	38	0	0	0	3	0	2	0	0
hpylo12572	Putative ORF	+	261035	261082	15	0.00195714	0.0017009	0	0	0	2	0	0
hpylo12571	Putative ORF	+	260843	260971	42	0.00246508	0.00332282	0	3	0	0	0	0
hpylo12570	Putative ORF	+	260705	260770	21	0.000333333	0.000666667	0	0	0	1	0	0
hpylo06745	Putative ORF	+	975364	975426	20	0	0	0	0	0	1	0	0
hpylo06744	Putative ORF	+	975301	975348	15	0	0	0	0	0	0	0	0
hpylo06747	Putative ORF	+	975844	975915	23	0	0	0	0	0	2	0	0
hpylo06746	Putative ORF	+	975607	975768	53	0.00945123	0.00598204	0	0	0	1	0	0
hpylo06741	Putative ORF	+	975109	975144	11	0.0148247	0.00900494	0	0	0	0	0	0
hpylo06740	Putative ORF	+	974995	975102	35	0.00330952	0.00301041	0	3	0	0	0	0
hpylo06749	Putative ORF	+	976015	976047	10	0	0	0	0	0	1	0	0
hpylo17435	Putative ORF	+	970538	970573	11	0.00283333	0.00299768	0	0	0	0	0	0
hpylo17434	Putative ORF	+	970436	970519	27	0.0031544	0.00219166	0	3	0	0	0	0
hpylo17437	Putative ORF	+	970754	970798	14	0.000333333	0.000666667	0	0	0	0	0	0
hpylo17436	Putative ORF	+	970613	970753	46	0.0140849	0.00778898	0	3	0	0	0	0
hpylo17430	Putative ORF	+	970004	970072	22	0.0100483	0.00659257	0	0	0	0	0	0
hpylo17432	Putative ORF	+	970157	970225	22	0.000833333	0.00105409	0	0	0	1	0	0
hpylo17439	Putative ORF	+	971108	971278	56	0.0035127	0.00453656	0	3	0	2	0	0
hpylo17438	Putative ORF	+	970883	970978	31	0.000333333	0.000666667	0	3	0	1	0	0
hpylo57259	Putative ORF	-	918503	918562	19	0	0	0	0	0	0	0	0
hpylo57254	Putative ORF	-	919394	919480	28	0.0119425	0.0127411	0	3	0	0	0	0
hpylo57251	Putative ORF	-	919709	919741	10	0.000971429	0.00122024	0	0	0	0	0	0
hpylo30068	Putative ORF	+	1325808	1325843	11	0.000785714	0.000696607	0	0	0	0	0	0
hpylo50158	Putative ORF	-	383076	383156	26	0	0	0	3	0	0	0	0
hpylo50153	Putative ORF	-	384747	384875	42	0.00977525	0.00474311	0	0	0	1	0	0
hpylo30060	Putative ORF	+	1325118	1325168	16	0.00025	0.0005	0	0	0	0	0	0
hpylo30063	Putative ORF	+	1325373	1325411	12	0	0	0	0	0	1	0	0
hpylo50150	Putative ORF	-	385014	385217	67	0.0891471	0.0317124	1	3	0	0	0	0
hpylo30064	Putative ORF	+	1325442	1325486	14	0.002275	0.00200894	0	0	0	1	0	0
hpylo30067	Putative ORF	+	1325754	1325807	17	0.0006	0.000742369	0	0	0	0	0	0
hpylo30066	Putative ORF	+	1325697	1325744	15	0.0147643	0.00741539	0	0	0	1	0	0
hpylo49538	Putative ORF	-	473112	473177	21	0.00309643	0.00525031	0	0	0	0	0	0
hpylo60409	Putative ORF	-	466184	466258	24	0.001	0.002	0	0	0	1	0	0
hpylo60406	Putative ORF	-	467243	467296	17	0	0	0	0	0	2	0	0
hpylo60405	Putative ORF	-	467768	467806	12	0.00075	0.0015	0	0	0	1	0	0
hpylo60400	Putative ORF	-	468203	468277	24	0.0014127	0.0028254	0	0	0	2	0	0
hpylo23825	Putative ORF	+	371130	371168	12	0	0	0	0	0	0	0	0
hpylo23824	Putative ORF	+	371061	371102	13	0	0	0	0	0	0	0	0
hpylo23826	Putative ORF	+	371193	371267	24	0	0	0	0	0	0	0	0
hpylo23821	Putative ORF	+	370749	370808	19	0	0	0	0	0	0	0	0
hpylo23823	Putative ORF	+	370980	371030	16	0.000666667	0.00133333	0	0	0	2	0	0
hpylo23822	Putative ORF	+	370890	370955	21	0.001	0.00133333	0	0	0	0	0	0
hpylo39256	Putative ORF	-	431323	431355	10	0	0	0	0	0	0	0	0
hpylo00847	Putative ORF	+	116977	117030	17	0.000571429	0.00114286	0	0	0	0	0	0
hpylo43438	Putative ORF	-	1358820	1358915	31	0.00142222	0.00185046	0	0	0	1	0	0
hpylo43439	Putative ORF	-	1358712	1358750	12	0.00407888	0.00505415	0	0	0	2	0	0
hpylo43436	Putative ORF	-	1358970	1359200	76	0.0173087	0.00918959	0	3	0	2	0	0
hpylo43432	Putative ORF	-	1359852	1359911	19	0.001	0.002	0	0	0	0	0	0
hpylo36901	Putative ORF	-	783394	783528	44	0.00311142	0.00322137	0	3	0	1	0	0
hpylo56391	Putative ORF	-	1048823	1048960	45	0.000333333	0.000666667	0	3	0	1	0	0
hpylo56390	Putative ORF	-	1049057	1049125	22	0.000142857	0.000285714	0	0	0	0	0	0
hpylo56397	Putative ORF	-	1048226	1048276	16	0	0	0	0	0	0	0	0
hpylo56396	Putative ORF	-	1048307	1048360	17	0.001	0.002	0	0	0	0	0	0
hpylo56395	Putative ORF	-	1048391	1048423	10	0.0171821	0.0102019	0	0	0	0	0	0
hpylo56399	Putative ORF	-	1048028	1048078	16	0.00368759	0.00461176	0	0	0	1	0	0
hpylo62062	Putative ORF	-	207548	207589	13	0.0002	0.0004	0	0	0	0	0	0
hpylo46832	Putative ORF	-	866727	866813	28	0.0002	0.0004	0	3	0	2	0	0
hpylo08292	Putative ORF	+	1187566	1187604	12	0.0104663	0.00605822	0	0	0	0	0	0
hpylo22180	Putative ORF	+	134277	134351	24	0.00155851	0.0023175	0	0	0	1	0	0
hpylo22182	Putative ORF	+	134430	134504	24	0.0111802	0.00996548	0	0	0	1	0	0
hpylo22186	Putative ORF	+	134676	134714	12	0.00135325	0.00270649	0	0	0	0	0	0
hpylo22189	Putative ORF	+	134883	134918	11	0.00516905	0.00451954	0	0	0	0	0	0
hpylo25609	Putative ORF	+	633312	633458	48	0.0126216	0.0153315	0	3	0	1	0	0
hpylo25606	Putative ORF	+	632229	632303	24	0.00300325	0.0055631	0	0	0	1	0	0
hpylo25602	Putative ORF	+	631938	632042	34	0.000222222	0.000444444	0	3	0	1	0	0
hpylo12612	Putative ORF	+	269399	269503	34	0	0	0	3	0	2	0	0
hpylo42456	Putative ORF	-	1509003	1509068	21	0.00346522	0.00270981	0	0	0	0	0	0
hpylo35499	Putative ORF	-	993409	993498	29	0.000444444	0.000888889	0	0	0	1	0	0
hpylo35497	Putative ORF	-	993655	993714	19	0	0	0	0	0	0	0	0
hpylo35496	Putative ORF	-	993772	993969	65	0.0194778	0.0108833	0	0	0	1	0	0
hpylo35494	Putative ORF	-	994084	994140	18	0.00437302	0.00651067	0	0	0	2	0	0
hpylo35493	Putative ORF	-	994198	994257	19	0.000333333	0.000666667	0	0	0	2	0	0
hpylo35492	Putative ORF	-	994288	994326	12	0.00535688	0.00633199	0	0	0	0	0	0
hpylo42450	Putative ORF	-	1509318	1509434	38	0.0326266	0.0263275	0	3	0	1	0	0
hpylo30511	Putative ORF	+	1385520	1385603	27	0	0	0	0	0	3	0	0
hpylo30510	Putative ORF	+	1385340	1385519	59	0.00379841	0.00302651	0	3	0	2	0	0
hpylo30514	Putative ORF	+	1386690	1386740	16	0	0	0	0	0	0	0	0
hpylo00013	Putative ORF	+	1801	1845	14	0.00025	0.0005	0	0	0	0	0	0
hpylo07118	Putative ORF	+	1025980	1026048	22	0.000571429	0.00114286	0	0	0	1	0	0
hpylo00016	Putative ORF	+	1942	2013	23	0	0	0	0	0	0	0	0
hpylo07117	Putative ORF	+	1025857	1025946	29	0	0	0	3	0	2	0	0
hpylo07116	Putative ORF	+	1025800	1025835	11	0	0	0	0	0	0	0	0
hpylo07114	Putative ORF	+	1025740	1025772	10	0.00248681	0.00133862	0	0	0	0	0	0
hpylo55728	Putative ORF	-	1138478	1138522	14	0	0	0	0	0	1	0	0
hpylo55720	Putative ORF	-	1139024	1139065	13	0.00703927	0.00528211	0	0	0	0	0	0
hpylo55727	Putative ORF	-	1138541	1138585	14	0.0132656	0.0150037	0	0	0	0	0	0
hpylo55725	Putative ORF	-	1138769	1138801	10	0.00904614	0.00794065	0	0	0	0	0	0
hpylo55724	Putative ORF	-	1138802	1138924	40	0.0002	0.0004	0	0	0	0	0	0
hpylo43987	Putative ORF	-	1277226	1277339	37	0.00631743	0.00557312	0	0	0	2	0	0
hpylo43980	Putative ORF	-	1279080	1279166	28	0	0	0	3	0	0	0	0
hpylo43981	Putative ORF	-	1279005	1279079	24	0.00288707	0.00517184	0	0	0	0	0	0
hpylo43982	Putative ORF	-	1278876	1279001	41	0.0258273	0.028999	0	3	0	0	0	0
hpylo43983	Putative ORF	-	1278756	1278860	34	0	0	0	3	0	1	0	0
hpylo07377	Putative ORF	+	1061116	1061202	28	0	0	0	0	0	1	0	0
hpylo07376	Putative ORF	+	1061002	1061112	36	0.00108889	0.00138849	0	0	0	0	0	0
[truncated: 32,037 more rows]
[truncated: 3 more columns]
