# Supplementary material for: Unraveling the hidden universe of small proteins in bacterial genomes
Source: Mol Syst Biol. 2019 Feb 22;15(2):e8290. doi: 10.15252/msb.20188290 (PMC6385055; doi:10.15252/msb.20188290)
Supplement: Supplementary file 20 — Dataset EV19 [file MSB-15-e8290-s020.xlsx]

## Sheet: Legend
Dataset EV19. Prediction quality metrics for 6 annotation tools. This table includes different validation sets and combinations of them (columns A and B). For each set, we described the size (C) and the total number predicted as positive in that set for the 6 annotation tools compared in this work (columns D to I). Columns J to O use these values to compute standard metrics as the True Positive R…

## Sheet: DatasetEV19_Prediction_metrics_compa
									Discovery rate || for positive set True Positive Rate = TP/TP+FN || for negative set False Positive Rate = FP/FP+TN
			Total predicted as positive
		Original DB size(not annotated proteins)	BASys	CPC	GeneMarkS	Glimmer	Prodigal	RanSEPs	BASys	CPC	GeneMarkS	Glimmer	Prodigal	RanSEPs
Positive set	Total	570	372	48	435	43	391	489	65.2632	8.42105	76.3158	7.54386	68.5965	85.7895
	Annotated	438	283	37	337	25	302	380	64.6119	8.44749	76.9406	5.70776	68.9498	86.758
	Annotated in a different strain	87	64	8	67	10	60	71	73.5632	9.1954	77.0115	11.4943	68.9655	81.6092
	MS >=2 UTPs	473	370	46	371	33	351	410	78.2241	9.72516	78.4355	6.97674	74.2072	86.6808
	C13 labelled	10	3	1	3	1	5	10	30	10	30	10	50	100
	Potential new SEPs	25	10	2	14	8	10	19	40	8	56	32	40	76
Negative subset	Total	570	24	2	79	49	66	39	4.21053	0.350877	13.8596	8.59649	11.5789	6.84211
	Potential non-coding smORFs	556	24	2	75	49	66	39	4.31655	0.359712	13.4892	8.81295	11.8705	7.01439
	C13 labelled	14	0	0	4	0	0	0	0	0	28.5714	0	0	0
Negative set	>=2 HR_UTPs; no MS; no conserved	14746	530	5	579	50	744	629	3.5942	0.0339075	3.92649	0.339075	5.04544	4.26556
Accuracy (Correctly predicted/total)	test set	1140	80.5263	54.0351	81.2281	49.4737	78.5088	89.4737
Area Under the ROC Curve	test set	1140	0.81	0.76	0.81	0.67	0.84	0.95
