# Supplementary material for: Unraveling the hidden universe of small proteins in bacterial genomes
Source: Mol Syst Biol. 2019 Feb 22;15(2):e8290. doi: 10.15252/msb.20188290 (PMC6385055; doi:10.15252/msb.20188290)
Supplement: Supplementary file 21 — Dataset EV20 [file MSB-15-e8290-s021.xlsx]

## Sheet: Legend
Dataset EV20. Total numbers after running RanSEPs in 109 bacterial genomes. Column A includes the associated species number that is used in the clustered heat map of Figure 5. The following columns include the genome reference information represented as the full organism name (column B), genbank accession number (C), the unique organism code used in the RanSEPs databases (D) and the 5 letter code…
Columns J to M include information relative to the reference annotation, with J including the number of SEPs annotated in that organism, the percentage of coding sequences (CDS) represented by them (K) and the TPRs (annotated SEPs properly predicted) with two score thresholds: 0.5 and 0.65 (Columns L and M). It is important to remark that TPR is computed with a specific configuration of RanSEPs (…

## Sheet: DatasetEV20_109Bact
Database information								DB size	Annotation NCBI and TPRs				New SEPs >0.5 of probability				New SEPs >0.65 of probability
Species number	organism	accession number	organism code	orf code	previous study	Genome size	GC content	DB size	Nr of SEPs	SEPs/CDS	% Ann SEPs RanSEPs > 0.5	% Ann SEPs RanSEPs > 0.65	Nr new SEPs	Ratio (ann+new/Total CDS)	Nr new SEPs Prioritized	Prioritized ratio (ann+new/Total CDS)	Nr new SEPs	Ratio (ann+new/Total CDS)	Nr new SEPs Prioritized	Prioritized ratio (ann+new/Total CDS)
1	Agrobacterium tumefaciens str. C58	AE007869.2	atumefaciens	atume	0	2841580	59.3752	51567	210	7.82	77.62	51.9	59	9.8	57	9.73	35	9	35	9
2	Bacillus anthracis strain Stendal	CP014179.1	banthracis	banth	0	5226939	35.3767	125784	856	16.23	87.62	71.61	274	20.37	274	20.37	163	18.75	163	18.75
16	Buchnera aphidicola (Diuraphis noxia)	CP013259.1	baphidicola	baphi	0	636266	25.4716	13394	43	7.71	93.02	88.37	15	10.12	15	10.12	8	9.01	8	9.01
15	Buchnera aphidicola (Aphis glycines)	NZ_CP009253.1	baphidicolaag	baphi	0	628164	25.582	12989	42	7.59	92.86	85.71	33	12.8	33	12.8	23	11.28	23	11.28
17	Buchnera aphidicola (Schlechtendalia chinensis) strain SC	CP011299.1	baphidicolasc	baphi	0	607835	25.7945	12537	46	9.22	95.65	80.43	38	15.64	38	15.64	29	14.2	29	14.2
8	Bordetella bronchiseptica DNA, complete genome, strain: S798	AP014582.1	bbronchiseptica	bbron	0	5191712	68.2102	58526	166	3.53	84.94	72.89	113	5.8	113	5.8	77	5.09	77	5.09
11	Borrelia burgdorferi strain B31	NZ_CP009656.1	bburgdorferi	bburg	0	910687	28.5952	18984	48	5.87	97.92	77.08	3	6.21	3	6.21	1	5.98	1	5.98
3	Bacillus cereus NC7401	AP007209.1	bcereus	bcere	0	5221581	35.5937	125493	896	16.67	83.93	65.51	164	19.13	161	19.09	92	18.07	91	18.05
12	Bradyrhizobium japonicum USDA110	NC_004463.1	bjaponicum	bjapo	0	9105828	64.0594	145476	543	6.77	75.69	47.88	76	7.65	75	7.64	32	7.14	32	7.14
7	Bifidobacterium longum DJO10A	NC_010816.1	blongum	blong	0	2375792	60.1461	42285	139	7.32	86.33	61.15	35	9	34	8.95	15	8.05	15	8.05
13	Brucella melitensis 16M	NC_003318.1	bmelitensis	bmeli	0	1177787	57.3379	23791	110	10.31	71.82	45.45	35	13.16	34	13.08	24	12.28	24	12.28
9	Bordetella parapertussis strain H904	CP016342.1	bparapertusis	bpara	0	4773708	68.1	54600	148	3.6	91.89	79.05	147	6.92	146	6.9	107	6.04	107	6.04
10	Bordetella pertussis strain B3921	CP011448.1	bpertusis	bpert	0	4111557	67.7016	49452	146	4.73	90.41	77.4	157	9.33	156	9.31	108	7.94	108	7.94
4	Bacillus subtilis BSn5	CP002468.1	bsubtilis	bsubt	0	4093599	43.8473	100016	612	14.8	84.15	60.62	105	16.91	104	16.89	52	15.86	52	15.86
14	Brucella suis 1330 chromosome I	NC_017251.1	bsuis	bsuis	0	2107783	57.214	42031	226	11.16	79.2	52.21	53	13.43	48	13.22	27	12.33	27	12.33
6	Bacteroides thetaiotaomicron strain 7330	NZ_CP012937.1	bthetaiotaomicron	bthet	0	6487685	42.6907	148712	357	7.38	81.51	54.62	59	8.5	59	8.5	29	7.93	29	7.93
23	Clostridium botulinum A str. ATCC 19397	NC_009697.1	cbotulinum	cbotu	0	3863450	28.2053	70715	507	14.23	87.77	66.86	51	15.44	49	15.39	28	14.89	26	14.85
27	Coxiella burnetii strain RSA 439	CP020616.1	cburnetii	cburn	0	1969224	42.7165	47599	353	18.36	73.94	54.11	54	20.59	53	20.55	23	19.32	22	19.28
19	Caulobacter crescentus CB15	NC_002696.2	ccrescentus	ccres	0	4016947	67.214	52782	231	6.23	79.65	57.14	40	7.24	40	7.24	21	6.76	21	6.76
26	Corynebacterium glutamicum DNA, complete genome, strain: AJ1511	AP017557.1	cglutamicum	cglut	0	3272611	54.2225	73799	202	7.39	78.71	53.96	58	9.32	58	9.32	24	8.2	24	8.2
18	Campylobacter jejuni subsp. jejuni NCTC 11168 complete genome	AL111168.1	cjejuni	cjeju	0	1641481	30.5486	35989	145	8.98	86.9	70.34	34	10.86	34	10.86	16	9.88	16	9.88
24	Clostridium perfringens str. 13 DN	BA000016.3	cperfringens	cperf	0	3031430	28.5661	55067	248	9.48	93.55	81.45	31	10.54	31	10.54	18	10.09	18	10.09
20	Chlamydophila pneumoniae TW-183	AE009440.1	cpneumoniae	cpneu	0	1225935	40.5762	28288	140	12.59	77.86	52.14	9	13.29	9	13.29	3	12.83	3	12.83
21	Chlorobium tepidum TLS chromosome, complete genome	NC_002932.3	ctepidum	ctepi	0	2154946	56.5297	39653	433	19.39	68.82	45.73	26	20.32	26	20.32	21	20.14	21	20.14
25	Clostridium tetani E88	NC_004557.1	ctetani	cteta	0	2799251	28.7493	51991	253	9.75	94.07	80.63	55	11.62	53	11.55	28	10.71	28	10.71
28	Dehalococcoides ethenogenes 195	NC_002936.3	dethenogenes	dethe	0	1469720	48.8503	29379	168	12.07	86.9	52.98	14	12.94	14	12.94	9	12.63	9	12.63
29	Escherichia coli CFT073	AE014075.1	ecoli	ecoli	0	5231428	50.4753	118838	861	16.35	72.13	48.66	392	22.15	392	22.15	272	20.46	272	20.46
32	Geobacter sulfurreducens strain AM-1 genome	CP010430.1	gsulfurreducens	gsulf	0	4566144	60.1821	78121	289	7.71	82.35	62.63	57	9.1	57	9.1	29	8.42	29	8.42
33	Haemophilus influenzae 10810	NC_016809.1	hinfluenzae	hinfl	0	1981535	38.1415	50597	159	8.81	89.31	72.33	74	12.4	73	12.35	54	11.46	54	11.46
34	Helicobacter pylori 2018	NC_017381.1	hpylori	hpylo	0	1562832	39.2935	34036	142	10.24	80.28	61.97	47	13.18	46	13.12	20	11.51	20	11.51
39	Listeria monocytogenes strain 10-092876-0055 LM4	CP019617.1	lmonocytogenes	lmono	0	2989685	37.8614	72424	281	9.7	90.39	75.44	55	11.38	54	11.35	38	10.87	38	10.87
36	Lactobacillus plantarum strain TMW 1.277 chromosome, complete genome	CP017363.1	lplantarum	lplan	0	3099387	44.5967	80769	229	8.59	91.7	74.24	55	10.44	55	10.44	25	9.44	25	9.44
37	Lactococcus lactis strain AI06	NZ_CP009472.1	llactis	llact	0	2398091	35.0434	58168	176	8.14	88.64	64.77	55	10.42	55	10.42	21	9.03	21	9.03
45	Mycoplasma agalactiae 5632	NC_013948.1	magalactiae	magal	0	1006702	29.6241	24255	55	7.48	96.36	80	34	11.57	34	11.57	20	9.93	20	9.93
46	Mycoplasma arginini strain: HAZ145_1	NZ_AP014657.1	marginini	margi	0	678592	26.3773	15454	48	8.65	100	87.5	11	10.42	10	10.27	4	9.3	4	9.3
42	Mycobacterium bovis AF2122/97	NC_002945.4	mbbovisaf	mbbov	0	4349904	65.6326	73761	278	7	83.81	60.07	222	11.93	220	11.89	142	10.22	141	10.19
47	Mycoplasma bovis PG45	CP002188.1	mbovis	mbovi	0	1003404	29.3147	24125	65	8.78	95.38	90.77	51	14.66	51	14.66	31	12.45	31	12.45
48	Mycoplasma capricolum subsp. capricolum ATCC 27343	NC_007633.1	mcapricolum	mcapr	0	1010023	23.7704	20975	49	6.23	93.88	85.71	227	27.22	209	25.9	105	17.26	99	16.7
30	Escherichia coli O157:H7 str. Sakai	BA000007.2	mecoli	mecol	Hucker2017	5498450	50.5371	124814	326	12.79	78.83	55.52	851	34.62	848	34.56	586	29.09	586	29.09
49	Mycoplasma fermentans JER	CP001995.1	mfermentans	mferm	0	977524	26.946	24045	73	9.41	95.89	76.71	18	11.46	18	11.46	10	10.56	10	10.56
50	Mycoplasma flocculare ATCC 27399	NZ_CP007585.1	mflocculare	mfloc	0	778866	28.958	18370	42	7.49	100	83.33	11	9.27	11	9.27	7	8.63	7	8.63
41	Mesoplasma florum L1	NC_006055.1	mflorum	mflor	0	793224	27.0205	18616	44	6.48	95.45	86.36	2	6.75	1	6.62	0	6.48	0	6.48
52	Mycoplasma gallisepticum R(low)	AE015450.2	mgallisepticum	mgall	0	1012800	31.4699	23732	65	8.8	93.85	78.46	43	13.81	42	13.7	22	11.43	22	11.43
53	Mycoplasma genitalium G37	NC_000908.2	mgenitalium	mgeni	0	580076	31.6891	13919	26	5.14	100	88.46	82	18.37	76	17.53	47	13.2	46	13.04
51	Mycoplasma gallisepticum R(high)	NC_017502	mhigh	mhigh	0	1012027	31.4674	23715	65	9.17	89.23	72.31	283	35.08	249	32.78	126	22.87	104	20.79
54	Mycoplasma hominis ATCC 23114	NC_013511.1	mhominis	mhomi	0	665445	27.1182	16207	52	9.51	94.23	88.46	9	10.97	9	10.97	5	10.33	5	10.33
55	Mycoplasma hyopneumoniae 168	NC_017509.1	mhyopneumoniae	mhyop	0	925576	28.4567	20223	50	7.67	96	86	320	38.07	312	37.55	138	23.8	132	23.21
43	Mycobacterium leprae TN	AL450380.1	mleprae	mlepr	0	3268203	57.7967	78480	124	7.77	79.84	56.45	795	38.45	793	38.4	534	30.91	534	30.91
56	Mycoplasma mobile 163K	NC_006908.1	mmobile	mmobi	0	777079	24.9513	17572	50	7.73	96	80	2	8.01	2	8.01	1	7.87	1	7.87
57	Mycoplasma mycoides subsp. capri LC str. 95010	NC_015431.1	mmycoides	mmyco	0	1153998	23.8159	22316	56	6.76	92.86	78.57	251	28.43	225	26.66	117	18.29	107	17.41
58	Mycoplasma pneumoniae M129	NC_000912.1	mpneumoniae	mpneu	0	816394	40.008	19110	26	4.1	92.31	73.08	122	19.79	108	18.06	35	9.12	30	8.43
59	Mycoplasma pulmonis UAB CTIP	NC_002771.1	mpulmonis	mpulm	0	963879	26.6365	22905	51	6.95	92.16	72.55	6	7.7	6	7.7	1	7.07	1	7.07
44	Mycobacterium tuberculosis CCDC5180	CP002885.1	mtuberculosis	mtube	0	4414346	65.6067	75036	379	9.27	79.16	55.94	118	11.82	115	11.76	77	10.95	77	10.95
60	Neisseria meningitidis 8013	NC_017501.1	nmeningitidis	nmeni	0	2277550	51.4255	46840	378	17.72	71.69	47.35	50	19.61	50	19.61	33	18.98	33	18.98
61	Nostoc sp. PCC 7120	BA000019.2	nostoc	nosto	0	6413771	41.3475	159589	664	12.69	84.19	60.84	101	14.34	96	14.26	23	13.07	23	13.07
66	Pseudomonas aeruginosa M18	NC_017548.1	paeruginosa	paeru	0	6327754	66.5043	76499	306	5.24	82.68	63.07	65	6.28	65	6.28	43	5.93	43	5.93
62	Parachlamydia-related symbiont UWE25	NC_005861.1	parachlamydia	parac	0	2414465	34.7173	58633	233	12.81	84.98	65.24	83	16.61	72	16.13	29	14.18	24	13.94
5	Bacillus subtilis subsp. subtilis str. 168	AL009126.3	pbsubtilis	pbsub	Friedman2017	4215606	43.5144	103148	264	13.21	86.74	62.12	393	27.48	393	27.48	276	23.75	276	23.75
22	Clostridium acetobutylicum ATCC 824	AE001437.1	pcacetobutylicum	pcace	Friedman2017	3940880	30.9258	82344	192	10.35	88.54	73.96	186	18.52	186	18.52	116	15.63	116	15.63
31	Escherichia coli str. K12 substr. MG1655	U00096.3	pecoli	pecol	Friedman2017	4641652	50.7907	105460	219	10.6	81.27	53.42	717 (506 were annotated in other Bacteria)	33.77	713	33.77	475	27.56	475	27.56
64	Porphyromonas gingivalis TDC60 DNA, complete genome	AP012203.1	pgingivalis	pging	0	2339898	48.3426	51273	409	19.3	69.44	48.41	19	20.02	19	20.02	15	19.87	15	19.87
35	Helicobacter pylori 26695	CP003904.1	phpylori	phpyl	Friedman2017	1667892	38.8733	36778	119	15.74	79.83	59.66	94	25.06	94	25.06	64	22.32	64	22.32
63	Pirellula sp. SH-Sr6A	CP011272.1	pirellula	pirel	0	6534136	54.2473	140876	451	8.83	69.62	48.34	20	9.19	20	9.19	11	9.03	11	9.03
40	Listeria monocytogenes strain EGD	AL591824.1	plmonocytogenes	plmon	Friedman2017	2944528	37.981	71331	116	8.41	93.1	84.48	159	17.87	159	17.87	107	15	107	15
38	Legionella pneumophila subsp. pneumophila str. Philadelphia	AE017354.1	plpneumophila	plpne	Friedman2017	3397754	38.2695	86896	93	6.45	84.95	73.12	156	15.58	155	15.53	103	12.69	102	12.63
65	Prochlorococcus marinus CCMP1375	NC_005042.1	pmarinus	pmari	0	1751080	36.4421	43329	378	21.55	84.66	56.08	30	22.87	30	22.87	11	22.04	11	22.04
67	Pseudomonas putida strain PP112420	CP017073.1	pputida	pputi	0	6031212	62.0131	105729	282	5.39	87.23	68.09	209	9.03	206	8.98	135	7.78	135	7.78
90	Staphylococcus aureus subsp. aureus NCTC 8325	CP000253.1	psaucreus	psauc	Friedman2017	2821361	32.8683	70526	234	17.37	79.06	59.83	335	33.83	335	33.83	211	28.56	211	28.56
89	Staphylococcus aureus subsp. aureus N315	NC_002745.2	psaunreus	psaun	Friedman2017	2814816	32.8435	70482	212	22.06	76.42	58.49	328	41.89	327	41.85	218	36.47	218	36.47
74	Salmonella enterica subsp. enterica serovar Typhimurium SL1344	FQ312003.1	psenterica	psent	Friedman2017	4878012	52.1833	103531	197	9.28	81.22	62.44	672	31.09	672	31.09	434	24.68	434	24.68
77	Sinorhizobium meliloti 1021	AL591688.1	psmeliloti	psmel	Friedman2017	3654135	62.7289	59002	110	6.44	89.09	65.45	107	11.95	107	11.95	63	9.76	63	9.76
93	Streptococcus pneumoniae TIGR4	AE005672.3	pspneumoniae	pspne	Friedman2017	2160842	39.6973	50505	208	19.31	85.58	64.9	154	29.41	132	28.12	91	25.6	82	25.02
94	Streptococcus pyogenes MGAS5005	CP000017.2	pspyogenes	pspyo	Friedman2017	1838562	38.5352	44535	119	12.93	86.55	64.71	166	26.24	166	26.24	116	22.68	116	22.68
99	Synechocystis sp. PCC 6803	BA000022.2	psynechocystis	psyne	Friedman2017	3573470	47.7203	83028	124	7.71	93.55	61.29	197	17.77	197	17.77	96	12.9	96	12.9
69	Rickettsia conorii str. Malish 7, complete genome	NC_003103.1	rconorii	rcono	0	1268755	32.4388	27179	356	28.01	82.02	53.65	75	32.02	75	32.02	37	30.05	37	30.05
70	Rickettsia prowazekii strain Naples-1	CP014865.1	rprowazekii	rprow	0	1111769	29	23869	90	10.48	94.44	80	21	12.61	21	12.61	9	11.41	9	11.41
68	Ralstonia solanacearum strain EP	CP015115.1	rsolanacearum	rsola	0	3949527	66.5997	54278	184	5.35	86.41	59.24	42	6.49	39	6.41	22	5.95	22	5.95
71	Rickettsia typhi str. Wilmington	NC_006142.1	rtyphi	rtyph	0	1111496	28.9194	24264	75	9.11	93.33	74.67	43	13.63	43	13.63	26	11.9	26	11.9
72	Rubrobacter xylanophilus DSM 9941	NC_008148.1	rxylanophilum	rxyla	0	3225748	70.4766	29764	167	5.33	91.02	71.26	31	6.26	31	6.26	17	5.84	17	5.84
92	Streptococcus agalactiae strain S13	CP018623.1	sagalactiae	sagal	0	1835156	35.4349	43411	157	9.66	92.36	73.25	82	13.99	81	13.94	54	12.56	54	12.56
78	Spiroplasma apis B31	CP006682.1	sapis	sapis	0	1160554	28.304	27655	83	8.39	96.39	75.9	14	9.67	13	9.58	9	9.22	8	9.13
88	Staphylococcus aureus 04-02981	NC_017340.1	saureus	saure	0	2821452	32.8966	70648	474	17.26	79.32	58.86	140	21.28	139	21.25	88	19.83	88	19.83
96	Streptomyces avermitilis MA-4680	NC_003155.5	savermitilis	saver	0	9025608	70.7166	98465	362	4.91	81.77	64.36	168	7.03	163	6.97	108	6.29	106	6.26
79	Spiroplasma cantharicola strain CC-1	NZ_CP012622.1	scantharicola	scant	0	1179577	25.0093	26370	70	6.97	90	75.71	18	8.6	18	8.6	14	8.24	14	8.24
80	Spiroplasma citri strain R8-A2 chromosome	NZ_CP013197.1	scitri	scitr	0	1599709	25.5623	37770	261	22.23	88.51	68.58	410	42.36	403	42.11	265	36.55	263	36.46
81	Spiroplasma clarkii	CP015819.1	sclarkii	sclar	0	1558445	29.6	40979	273	19.17	88.64	65.57	170	27.79	162	27.43	116	25.26	110	24.97
97	Streptomyces coelicolor A3(2)	NC_003888.3	scoelicolor	scoel	Friedman2017	8667507	72.1187	83421	363	4.73	84.02	64.46	112	6.1	111	6.09	69	5.58	69	5.58
82	Spiroplasma culicicola AES1	NZ_CP006681.1	sculicicola	sculi	0	1175131	26.3616	29050	70	6.62	91.43	78.57	16	8.01	16	8.01	8	7.32	8	7.32
83	Spiroplasma diminutum CUAS1	CP005076.1	sdiminutum	sdimi	0	945296	25.4591	21626	68	8.15	94.12	83.82	7	8.92	7	8.92	4	8.59	4	8.59
73	Salmonella enterica subsp. enterica serovar Typhi str. P-stx-12	CP003278.1	senterica	sente	0	4768352	52.0639	101615	721	15.57	73.09	51.87	289	20.53	289	20.53	201	19.09	201	19.09
91	Staphylococcus epidermidis strain 14.1.R1 chromosome,	CP018842.1	sepidermidis	sepid	0	2572575	32.1972	62774	330	13.98	86.67	66.36	82	16.87	80	16.8	48	15.7	48	15.7
84	Spiroplasma kunkelii CR2-3x	NZ_CP010899.1	skunkelii	skunk	0	1463926	24.9713	34218	265	23.85	89.43	65.66	571	49.7	558	49.31	369	42.84	360	42.49
85	Spiroplasma mirum ATCC 29335 strain SMCA	CP006720.1	smirum	smiru	0	1132608	29.4121	27298	459	33.19	84.97	58.39	49	35.47	49	35.47	26	34.42	26	34.42
75	Shewanella oneidensis MR-1 chromosome	NC_004347.2	soneidensis	sonei	0	4969811	45.9609	126392	278	7.21	93.88	74.82	209	11.97	201	11.8	137	10.39	134	10.32
95	Streptococcus pyogenes MGAS8232	AE009949.1	spyogenes	spyog	0	1895017	38.5466	45868	245	13.54	89.8	73.88	83	17.33	83	17.33	48	15.77	48	15.77
86	Spiroplasma sabaudiense Ar1343	CP006934.1	ssabaudiense	ssaba	0	1075953	30.1642	26145	60	6.51	96.67	76.67	15	8	14	7.91	10	7.51	9	7.41
76	Shigella sonnei 53G	NC_016822.1	ssonei	ssone	0	4988504	50.9834	113505	661	15.14	74.13	53.86	842	28.86	842	28.86	545	24.56	545	24.56
87	Spiroplasma taiwanense CT1	NC_021846.1	staiwanense	staiw	0	1075140	23.8734	24132	134	12.8	88.06	68.66	51	16.85	50	16.77	26	14.91	26	14.91
98	Symbiobacterium thermophilum IAM 14863	NC_006177.1	sthermophilum	sther	0	3566135	68.6684	42235	195	6.26	87.69	69.23	23	6.94	22	6.92	10	6.56	10	6.56
100	Thermosynechococcus elongatus BP-1	NC_004113.1	telongatus	telon	0	2593857	53.9179	61663	236	9.86	84.75	65.25	43	11.45	42	11.42	24	10.76	24	10.76
101	Thermotoga maritima strain Tma200	CP010967.1	tmaritima	tmari	0	1859582	46.272	36448	147	7.92	93.88	76.19	16	8.71	16	8.71	5	8.17	5	8.17
102	Tropheryma whipplei str. Twist	NC_004572.3	twhipplei	twhip	0	927303	46.332	22824	87	10.47	85.06	62.07	25	13.08	19	12.47	10	11.53	10	11.53
103	Ureaplasma	NC_011374.1	uurealyticum	uurea	0	874478	25.7742	21111	63	9.91	93.65	77.78	9	11.16	8	11.02	6	10.75	5	10.61
104	Vibrio cholerae O395 chromosome I	NC_012582.1	vcholerae	vchol	0	3024078	47.78	76849	256	9.72	80.08	61.33	134	14.09	134	14.09	86	12.57	86	12.57
105	Wolinella succinogenes DSM 1740	NC_005090.1	wsuccinogenes	wsucc	0	2110355	48.458	47858	125	6.2	88	58.4	41	8.07	41	8.07	22	7.21	22	7.21
106	Xanthomonas axonopodis Xac29-1	NC_020800.1	xaxonopodis	xaxon	0	5153455	64.8224	80921	277	6.6	81.59	53.43	195	10.75	189	10.62	137	9.55	136	9.53
107	Xanthomonas campestris strain 17	CP011256.1	xcampestris	xcamp	0	5254865	65.377	80516	201	4.8	86.57	70.15	314	11.43	306	11.27	213	9.4	212	9.38
108	Xylella fastidiosa 9a5c	NC_002488.3	xfastidiosa	xfast	0	2679306	52.6741	66028	282	12.77	73.4	40.43	119	17.23	118	17.19	70	15.45	70	15.45
109	Yersinia pestis KIM10+	AE009952.1	ypestis	ypest	0	4600755	47.6412	113144	511	13.16	85.91	58.9	252	18.45	250	18.41	162	16.64	162	16.64
STATS1	AVERAGE	NA	NA	NA	NA	NA	NA	NA	231.404	10.5974	86.5525	67.1195	131.167	16.3717	134.083	16.236	83.9541	14.2404	83.0642	14.1746
STATS2	ST. DEVIATION	NA	NA	NA	NA	NA	NA	NA	186.756	5.30209	7.42914	11.739	168.909	9.42626	176.093	9.30795	118.062	7.74197	117.749	7.69219
STATS3	SUM	NA	NA	NA	NA	NA	NA	NA	25223	NA	NA	NA	14166	NA	14615	NA	9151	NA	9054	NA
STATS4	MEDIAN	NA	NA	NA	NA	NA	NA	NA	195	9.11	86.9	65.57	59	13.16	59	13.08	32	11.51	31	11.51
