# Supplementary material for: Unraveling the hidden universe of small proteins in bacterial genomes
Source: Mol Syst Biol. 2019 Feb 22;15(2):e8290. doi: 10.15252/msb.20188290 (PMC6385055; doi:10.15252/msb.20188290)
Supplement: Supplementary file 22 — Dataset EV21 [file MSB-15-e8290-s022.xlsx]

## Sheet: Legend
Dataset EV21. ncRNAs that could encode for SEPs. Collection of proteins that could be encoded by ncRNAs from 11 different bacteria. Column A and B have the complete name of the organism and the code used by RanSEPs. Columns C to G have the unique identifier and the annotation information associated to that protein and its amino acid length. Columns H to L display the information related to annota…

## Sheet: DatasetEV21_reassign_of_ncRNAs
Organism information		New protein					Former ncRNAs
Organism	RanSEPs organism code	identifier	start	end	strand	aa length	identifier	start	end	strand	overlap type
Corynebacterium glutamicum ATCC 13032	atcglutamicum	atcgl045958	1985727	1986149	+	141	CGL_280	1984987	1986445	+	partial anti-sense
Corynebacterium glutamicum ATCC 13032	atcglutamicum	atcgl040143	915678	916025	+	116	CGL_137	915636	917130	+	partial anti-sense
Corynebacterium glutamicum ATCC 13032	atcglutamicum	atcgl006281	1125154	1125936	+	261	CGL_170	1124998	1126033	+	partial anti-sense
Corynebacterium glutamicum ATCC 13032	atcglutamicum	atcgl055968	2681688	2682146	-	153	CGL_362	2681436	2682995	-	partial sense
Corynebacterium glutamicum ATCC 13032	atcglutamicum	atcgl050957	2972511	2972909	+	133	CGL_402	2971589	2973054	+	partial anti-sense
Corynebacterium glutamicum ATCC 13032	atcglutamicum	atcgl028414	1963706	1963888	+	61	CGL_624	1963615	1963937	+	anti-sense
Corynebacterium glutamicum ATCC 13032	atcglutamicum	atcgl048206	2428998	2429315	+	106	CGL_724	2428801	2429454	+	anti-sense
Corynebacterium glutamicum ATCC 13032	atcglutamicum	atcgl019504	273692	273880	+	63	CGL_482	273274	273942	+	partial anti-sense
Corynebacterium glutamicum ATCC 13032	atcglutamicum	atcgl015520	2819002	2819427	+	142	CGL_380	2818604	2819439	+	anti-sense
Corynebacterium glutamicum ATCC 13032	atcglutamicum	atcgl062083	1553400	1553687	-	96	CGL_569	1553297	1553737	-	anti-sense
Corynebacterium glutamicum ATCC 13032	atcglutamicum	atcgl039430	775200	775448	+	83	CGL_524	775196	776028	+	anti-sense
Corynebacterium glutamicum ATCC 13032	atcglutamicum	atcgl025378	1395845	1396162	+	106	CGL_555	1395726	1396227	+	anti-sense
Corynebacterium glutamicum ATCC 13032	atcglutamicum	atcgl090268	2804674	2805111	-	146	CGL_377	2804233	2805232	-	intergenic
Corynebacterium glutamicum ATCC 13032	atcglutamicum	atcgl043873	1607646	1608251	+	202	CGL_237	1607629	1608331	+	partial anti-sense
Corynebacterium glutamicum ATCC 13032	atcglutamicum	atcgl050371	2862966	2863181	+	72	CGL_385	2862822	2863232	+	partial anti-sense
Corynebacterium glutamicum ATCC 13032	atcglutamicum	atcgl060891	1805718	1806050	-	111	CGL_593	1805384	1806060	-	partial anti-sense
Corynebacterium glutamicum ATCC 13032	atcglutamicum	atcgl097959	1459987	1460229	-	81	CGL_217	1459955	1460526	-	anti-sense
Corynebacterium glutamicum ATCC 13032	atcglutamicum	atcgl058310	2222481	2222876	-	132	CGL_638	2222234	2223111	-	partial anti-sense
Corynebacterium glutamicum ATCC 13032	atcglutamicum	atcgl060905	1802868	1803236	-	123	CGL_253	1802831	1803415	-	anti-sense
Corynebacterium glutamicum ATCC 13032	atcglutamicum	atcgl048172	2421027	2421437	+	137	CGL_655	2420896	2421594	+	partial anti-sense
Corynebacterium glutamicum ATCC 13032	atcglutamicum	atcgl039346	760530	760691	+	54	CGL_124	760371	760707	+	anti-sense
Corynebacterium glutamicum ATCC 13032	atcglutamicum	atcgl084374	610943	611242	-	100	CGL_96	610764	611594	-	anti-sense
Corynebacterium glutamicum ATCC 13032	atcglutamicum	atcgl078364	1807856	1808104	-	83	CGL_255	1807831	1808606	-	partial anti-sense
Corynebacterium glutamicum ATCC 13032	atcglutamicum	atcgl096067	1808233	1808451	-	73	CGL_255	1807831	1808606	-	partial anti-sense
Corynebacterium glutamicum ATCC 13032	atcglutamicum	atcgl020904	542681	543061	+	127	CGL_91	542633	543279	+	partial anti-sense
Corynebacterium glutamicum ATCC 13032	atcglutamicum	atcgl050896	2958396	2958647	+	84	CGL_398	2958319	2958648	+	anti-sense
Corynebacterium glutamicum ATCC 13032	atcglutamicum	atcgl023526	1027721	1028137	+	139	CGL_539	1027288	1028146	+	anti-sense
Corynebacterium glutamicum ATCC 13032	atcglutamicum	atcgl018557	97340	97699	+	120	CGL_11	97305	97756	+	partial anti-sense
Corynebacterium glutamicum ATCC 13032	atcglutamicum	atcgl059002	2088123	2088455	-	111	CGL_631	2087911	2088564	-	partial anti-sense
Corynebacterium glutamicum ATCC 13032	atcglutamicum	atcgl063953	1192626	1192973	-	116	CGL_180	1192568	1192983	-	anti-sense
Corynebacterium glutamicum ATCC 13032	atcglutamicum	atcgl090249	2815603	2815893	-	97	CGL_670	2815158	2816083	-	partial anti-sense
Corynebacterium glutamicum ATCC 13032	atcglutamicum	atcgl040402	960081	960377	+	99	CGL_535	959836	960506	+	intergenic
Corynebacterium glutamicum ATCC 13032	atcglutamicum	atcgl023210	959855	960256	+	134	CGL_535	959836	960506	+	intergenic
Corynebacterium glutamicum ATCC 13032	atcglutamicum	atcgl024183	1154501	1154779	+	93	CGL_173	1154486	1155051	+	partial anti-sense
Corynebacterium glutamicum ATCC 13032	atcglutamicum	atcgl067782	446766	447311	-	182	CGL_72	446635	447388	-	anti-sense
Corynebacterium glutamicum ATCC 13032	atcglutamicum	atcgl001298	217558	217956	+	133	CGL_32	217486	218047	+	partial anti-sense
Corynebacterium glutamicum ATCC 13032	atcglutamicum	atcgl069895	22158	22535	-	126	CGL_469	22111	22760	-	intergenic
Corynebacterium glutamicum ATCC 13032	atcglutamicum	atcgl040765	1029234	1029419	+	62	CGL_156	1029164	1029420	+	anti-sense
Corynebacterium glutamicum ATCC 13032	atcglutamicum	atcgl034591	3160817	3161005	+	63	CGL_445	3160703	3161154	+	partial anti-sense
Corynebacterium glutamicum ATCC 13032	atcglutamicum	atcgl012282	2217190	2217468	+	93	CGL_305	2216990	2217542	+	anti-sense
Corynebacterium glutamicum ATCC 13032	atcglutamicum	atcgl087903	3244702	3244866	-	55	CGL_463	3244511	3244942	-	anti-sense
Corynebacterium glutamicum ATCC 13032	atcglutamicum	atcgl076519	2095775	2096089	-	105	CGL_632	2095687	2096244	-	sense
Agrobacterium tumefaciens	atumefaciens	atume50604	1216345	1216626	-	94	C1_1216665R	1216249	1216665	-	partial anti-sense
Agrobacterium tumefaciens	atumefaciens	atume01758	438157	438447	+	97	C1_438132F	438132	438614	+	partial anti-sense
Agrobacterium tumefaciens	atumefaciens	atume17386	1625555	1625785	+	77	C1_1625426F	1625426	1625895	+	partial anti-sense
Agrobacterium tumefaciens	atumefaciens	atume46224	2289403	2289933	-	177	C1_2290013R	2289373	2290013	-	partial anti-sense
Agrobacterium tumefaciens	atumefaciens	atume02189	541948	542298	+	117	C1_541674F	541674	542312	+	partial anti-sense
Agrobacterium tumefaciens	atumefaciens	atume45526	2478889	2479104	-	72	C1_2479274R	2478800	2479274	-	anti-sense
Agrobacterium tumefaciens	atumefaciens	atume57138	2404305	2404661	-	119	C1_2404807R	2404219	2404807	-	anti-sense
Agrobacterium tumefaciens	atumefaciens	atume17388	1626074	1626262	+	63	C1_1626061F	1626061	1626474	+	partial anti-sense
Agrobacterium tumefaciens	atumefaciens	atume62631	1003503	1003754	-	84	C1_1003889R	1003434	1003889	-	partial anti-sense
Agrobacterium tumefaciens	atumefaciens	atume51463	1003687	1003869	-	61	C1_1003889R	1003434	1003889	-	partial anti-sense
Buchnera aphidicola (str Cc)	bbcaphidicola	bbcap07566	37601	37966	+	122	BAPs_21	37288	38041	+	partial anti-sense
Buchnera aphidicola (str Cc)	bbcaphidicola	bbcap39422	215847	216122	-	92	BAPs_191	215470	216365	-	anti-sense
Buchnera aphidicola (str Cc)	bbcaphidicola	bbcap35290	45124	45300	-	59	BAPs_32	44700	45300	-	anti-sense
Buchnera aphidicola (str Cc)	bbcaphidicola	bbcap24419	237527	237742	-	72	BAPs_214	237476	237842	-	anti-sense
Buchnera aphidicola (str Cc)	bbcaphidicola	bbcap42189	47952	48194	-	81	BAPs_36	47848	48290	-	partial anti-sense
Buchnera aphidicola (str Cc)	bbcaphidicola	bbcap00992	60442	60636	+	65	BAPs_53	60283	60666	+	anti-sense
Buchnera aphidicola (str Cc)	bbcaphidicola	bbcap37193	344985	345326	-	114	BAPs_314	343878	345615	-	partial anti-sense
Buchnera aphidicola (str Cc)	bbcaphidicola	bbcap11224	240107	240289	+	61	BAPs_217	240004	240301	+	anti-sense
Buchnera aphidicola (str Cc)	bbcaphidicola	bbcap35280	46150	46323	-	58	BAPs_33	45020	46330	-	anti-sense
Buchnera aphidicola (str Cc)	bbcaphidicola	bbcap27579	55961	56146	-	62	BAPs_47	55288	56467	-	partial anti-sense
Buchnera aphidicola (str Cc)	bbcaphidicola	bbcap27583	55382	55618	-	79	BAPs_47	55288	56467	-	partial anti-sense
Buchnera aphidicola (str Cc)	bbcaphidicola	bbcap27192	78179	78343	-	55	BAPs_62	77326	78385	-	anti-sense
Buchnera aphidicola (str Cc)	bbcaphidicola	bbcap06075	372973	373260	+	96	BAPs_325	372602	374010	+	partial anti-sense
Buchnera aphidicola (str Cc)	bbcaphidicola	bbcap21556	397022	397345	-	108	BAPs_355	396802	397429	-	partial anti-sense
Buchnera aphidicola (str Cc)	bbcaphidicola	bbcap06991	4016	4264	+	83	BAPs_2	4005	4375	+	partial anti-sense
Buchnera aphidicola (str Cc)	bbcaphidicola	bbcap12737	330293	330514	+	74	BAPs_297	329996	330797	+	partial anti-sense
Buchnera aphidicola (str Cc)	bbcaphidicola	bbcap01696	101113	101292	+	60	BAPs_85	101059	101445	+	anti-sense
Buchnera aphidicola (str Cc)	bbcaphidicola	bbcap16455	133155	133484	+	110	BAPs_121	132647	133625	+	partial anti-sense
Buchnera aphidicola (str Cc)	bbcaphidicola	bbcap26438	120956	121189	-	78	BAPs_103	120880	121330	-	partial anti-sense
Buchnera aphidicola (str Cc)	bbcaphidicola	bbcap12725	329048	329227	+	60	BAPs_296	328479	329540	+	anti-sense
Buchnera aphidicola (str Cc)	bbcaphidicola	bbcap12726	329252	329476	+	75	BAPs_296	328479	329540	+	anti-sense
Buchnera aphidicola (str Cc)	bbcaphidicola	bbcap12722	328574	328792	+	73	BAPs_296	328479	329540	+	anti-sense
Buchnera aphidicola (str Cc)	bbcaphidicola	bbcap12723	328805	328930	+	42	BAPs_296	328479	329540	+	anti-sense
Buchnera aphidicola (str Cc)	bbcaphidicola	bbcap04552	285910	286077	+	56	BAPs_253	285446	286305	+	partial anti-sense
Listeria monocytogenes	lmonocytogenes	lmono124472	855049	855357	-	103	LMOs_738	854745	855581	-	anti-sense
Listeria monocytogenes	lmonocytogenes	lmono085559	241173	241850	-	226	LMOs_12	239273	242386	-	intergenic
Listeria monocytogenes	lmonocytogenes	lmono019834	2673058	2673285	+	76	LMOs_11	2672850	2675963	+	partial anti-sense
Listeria monocytogenes	lmonocytogenes	lmono128961	243766	244242	-	159	LMOs_15	243492	245058	-	partial sense
Listeria monocytogenes	lmonocytogenes	lmono099370	1303688	1303945	-	86	LMOs_721	1303027	1304436	-	partial anti-sense
Listeria monocytogenes	lmonocytogenes	lmono023606	232262	232504	+	81	LMOs_19	231767	232661	+	partial sense
Listeria monocytogenes	lmonocytogenes	lmono074251	1741047	1741274	-	76	LMOs_3	1740905	1742899	-	partial anti-sense
Listeria monocytogenes	lmonocytogenes	lmono024725	402023	402223	+	67	LMOs_244	401581	402466	+	partial anti-sense
Listeria monocytogenes	lmonocytogenes	lmono099379	1302521	1302880	-	120	LMOs_685	1302474	1303013	-	anti-sense
Listeria monocytogenes	lmonocytogenes	lmono104186	690068	690286	-	73	LMOs_93	689826	690350	-	partial anti-sense
Listeria monocytogenes	lmonocytogenes	lmono127908	388198	388791	-	198	LMOs_400	388136	388806	-	partial anti-sense
Listeria monocytogenes	lmonocytogenes	lmono023350	199721	200029	+	103	LMOs_96	199611	200093	+	intergenic
Listeria monocytogenes	lmonocytogenes	lmono009487	1280332	1280496	+	55	LMOs_245	1279828	1280674	+	partial anti-sense
Mycoplasma genitalium	mgenitalium	mgeni08664	45606	45866	+	87	MGs005_1	45570	45950	+	anti-sense
Mycoplasma genitalium	mgenitalium	mgeni15728	91914	92462	-	183	MGs489	91828	92570	-	partial anti-sense
Mycoplasma genitalium	mgenitalium	mgeni15858	74895	75197	-	101	MGs472	74590	75678	-	anti-sense
Mycoplasma genitalium	mgenitalium	mgeni15855	76020	76172	-	51	MGs473	75855	76500	-	anti-sense
Mycoplasma genitalium	mgenitalium	mgeni20122	48899	49150	-	84	MGs456	48810	49619	-	partial anti-sense
Mycoplasma genitalium	mgenitalium	mgeni10855	394902	395105	+	68	MGs091	394740	395460	+	anti-sense
Mycoplasma genitalium	mgenitalium	mgeni20730	541789	542094	-	102	MGs682	541690	542292	-	partial anti-sense
Mycoplasma genitalium	mgenitalium	mgeni22354	312433	312696	-	88	MGs630	312285	313840	-	partial anti-sense
Mycoplasma genitalium	mgenitalium	mgeni00440	64624	64941	+	106	MGs007	64095	65680	+	partial anti-sense
Mycoplasma genitalium	mgenitalium	mgeni03434	513193	513597	+	135	MGs195	512876	513630	+	partial anti-sense
Mycoplasma genitalium	mgenitalium	mgeni03404	509464	509820	+	119	MGs194	508840	510125	+	partial anti-sense
Mycoplasma genitalium	mgenitalium	mgeni07783	500051	500185	+	45	MGs183	499955	500430	+	partial anti-sense
Mycoplasma genitalium	mgenitalium	mgeni07071	405017	405202	+	62	MGs099	404410	405220	+	anti-sense
Mycoplasma genitalium	mgenitalium	mgeni22041	353299	353682	-	128	MGs646	352900	353780	-	intergenic
Mycoplasma genitalium	mgenitalium	mgeni08805	66447	66698	+	84	MGs009	66372	66860	+	anti-sense
Mycoplasma hyopneumoniae	mhyopneumoniae	mhyop31820	456677	456889	-	71	MHYs_297	456038	457049	-	partial anti-sense
Mycoplasma hyopneumoniae	mhyopneumoniae	mhyop31821	456407	456640	-	78	MHYs_297	456038	457049	-	partial anti-sense
Mycoplasma hyopneumoniae	mhyopneumoniae	mhyop23579	859047	859508	-	154	MHYs_598	858938	859744	-	partial anti-sense
Mycoplasma hyopneumoniae	mhyopneumoniae	mhyop30566	661742	661945	-	68	MHYs_432	661717	663301	-	anti-sense
Mycoplasma hyopneumoniae	mhyopneumoniae	mhyop30578	659177	659401	-	75	MHYs_430	657971	659505	-	intergenic
Mycoplasma hyopneumoniae	mhyopneumoniae	mhyop17759	855562	855876	-	105	MHYs_593	855530	855893	-	anti-sense
Mycoplasma hyopneumoniae	mhyopneumoniae	mhyop18765	674635	674943	-	103	MHYs_450	674457	674950	-	anti-sense
Mycoplasma hyopneumoniae	mhyopneumoniae	mhyop34129	75620	75910	-	97	MHYs_30	75329	76091	-	anti-sense
Mycoplasma hyopneumoniae	mhyopneumoniae	mhyop21136	329443	329838	-	132	MHYs_174	329078	330716	-	partial anti-sense
Mycoplasma hyopneumoniae	mhyopneumoniae	mhyop10627	707354	707575	+	74	MHYs_481	707291	707604	+	partial anti-sense
Mycoplasma hyopneumoniae	mhyopneumoniae	mhyop03199	466024	466215	+	64	MHYs_301	465848	466345	+	partial anti-sense
Mycoplasma hyopneumoniae	mhyopneumoniae	mhyop02530	376930	377184	+	85	MHYs_227	376491	377197	+	partial anti-sense
Mycoplasma hyopneumoniae	mhyopneumoniae	mhyop16825	787803	788039	+	79	MHYs_546	787401	788272	+	anti-sense
Mycoplasma hyopneumoniae	mhyopneumoniae	mhyop24625	712128	712586	-	153	MHYs_489	712049	712805	-	anti-sense
Mycoplasma hyopneumoniae	mhyopneumoniae	mhyop24092	785487	785789	-	101	MHYs_542	785478	786064	-	partial anti-sense
Mycoplasma hyopneumoniae	mhyopneumoniae	mhyop31713	484757	485101	-	115	MHYs_321	484642	485233	-	anti-sense
Mycoplasma hyopneumoniae	mhyopneumoniae	mhyop07612	263567	263809	+	81	MHYs_117	263553	263866	+	partial anti-sense
Mycoplasma hyopneumoniae	mhyopneumoniae	mhyop07601	261149	261397	+	83	MHYs_110	260963	261963	+	partial anti-sense
Mycoplasma hyopneumoniae	mhyopneumoniae	mhyop33329	208895	209194	-	100	MHYs_85	208738	210302	-	partial anti-sense
Mycoplasma hyopneumoniae	mhyopneumoniae	mhyop27698	209364	209777	-	138	MHYs_85	208738	210302	-	partial anti-sense
Mycoplasma hyopneumoniae	mhyopneumoniae	mhyop03836	559090	559452	+	121	MHYs_367	558960	559522	+	anti-sense
Mycoplasma hyopneumoniae	mhyopneumoniae	mhyop19424	564277	564513	-	79	MHYs_369	564081	564738	-	partial anti-sense
Mycoplasma hyopneumoniae	mhyopneumoniae	mhyop25247	608478	608852	-	125	MHYs_401	608352	608924	-	partial anti-sense
Mycoplasma hyopneumoniae	mhyopneumoniae	mhyop32016	421901	422083	-	61	MHYs_268	421877	422125	-	anti-sense
Mycoplasma hyopneumoniae	mhyopneumoniae	mhyop14534	438987	439193	+	69	MHYs_285	438975	439547	+	anti-sense
Mycoplasma hyopneumoniae	mhyopneumoniae	mhyop18710	689917	690198	-	94	MHYs_463	689645	690580	-	anti-sense
Mycoplasma hyopneumoniae	mhyopneumoniae	mhyop29446	826304	826645	-	114	MHYs_570	826076	826887	-	partial anti-sense
Mycoplasma hyopneumoniae	mhyopneumoniae	mhyop27862	185481	185918	-	146	MHYs_64	185422	186093	-	anti-sense
Mycoplasma hyopneumoniae	mhyopneumoniae	mhyop01092	167263	167541	+	93	MHYs_61	166984	167676	+	partial anti-sense
Mycoplasma hyopneumoniae	mhyopneumoniae	mhyop06936	162278	162559	+	94	MHYs_60	162062	162594	+	anti-sense
Mycoplasma hyopneumoniae	mhyopneumoniae	mhyop26844	343287	343670	-	128	MHYs_187	342846	344035	-	anti-sense
Mycoplasma hyopneumoniae	mhyopneumoniae	mhyop34156	70382	70627	-	82	MHYs_26	70372	70740	-	anti-sense
Mycoplasma hyopneumoniae	mhyopneumoniae	mhyop03293	475840	476064	+	75	MHYs_310	475643	476106	+	partial anti-sense
Mycoplasma hyopneumoniae	mhyopneumoniae	mhyop10679	716609	716830	+	74	MHYs_491	716589	716859	+	anti-sense
Mycoplasma hyopneumoniae	mhyopneumoniae	mhyop28910	15294	15590	-	99	MHYs_3	15259	15606	-	anti-sense
Mycoplasma hyopneumoniae	mhyopneumoniae	mhyop13474	273432	273695	+	88	MHYs_124	273427	273755	+	anti-sense
Mycoplasma hyopneumoniae	mhyopneumoniae	mhyop24132	780351	780866	-	172	MHYs_535	779992	781625	-	partial anti-sense
Mycoplasma hyopneumoniae	mhyopneumoniae	mhyop32590	325826	326338	-	171	MHYs_170	325231	326841	-	intergenic
Mycoplasma hyopneumoniae	mhyopneumoniae	mhyop13300	249129	249320	+	64	MHYs_100	248892	249500	+	anti-sense
Mycoplasma hyopneumoniae	mhyopneumoniae	mhyop04018	590308	590655	+	116	MHYs_390	589491	590800	+	partial anti-sense
Mycoplasma hyopneumoniae	mhyopneumoniae	mhyop15731	638664	638858	+	65	MHYs_416	637408	639246	+	partial anti-sense
Mycoplasma hyopneumoniae	mhyopneumoniae	mhyop15727	638187	638402	+	72	MHYs_416	637408	639246	+	partial anti-sense
Mycoplasma pneumoniae	mpneumoniae	mpneu10341	91941	92249	+	103	ncMPN012	91210	92600	+	anti-sense
Mycoplasma pneumoniae	mpneumoniae	mpneu15911	637289	637699	-	137	ncMPN389	637100	637742	-	intergenic
Mycoplasma pneumoniae	mpneumoniae	mpneu02613	468454	468903	+	150	ncMPN047	468454	469000	+	anti-sense
Mycoplasma pneumoniae	mpneumoniae	mpneu12044	411978	412187	+	70	ncMPN037	411946	412460	+	intergenic
Mycoplasma pneumoniae	mpneumoniae	mpneu29681	72327	72491	-	55	ncMPN230	71625	72547	-	partial anti-sense
Mycoplasma pneumoniae	mpneumoniae	mpneu23836	199186	199521	-	112	ncMPN272	198875	199990	-	partial anti-sense
Mycoplasma pneumoniae	mpneumoniae	mpneu16110	606059	606841	-	261	ncMPN343	605500	607514	-	partial anti-sense
Mycoplasma pneumoniae	mpneumoniae	mpneu15880	643301	643804	-	168	ncMPN351	643300	643992	-	partial anti-sense
Mycoplasma pneumoniae	mpneumoniae	mpneu22164	442720	443010	-	97	ncMPN327	441770	443087	-	anti-sense
Mycoplasma pneumoniae	mpneumoniae	mpneu27205	441861	442220	-	120	ncMPN327	441770	443087	-	anti-sense
Mycoplasma pneumoniae	mpneumoniae	mpneu17435	388394	388699	-	102	ncMPN316	388250	388908	-	partial anti-sense
Bacillus subtilis	pbsubtilis	pbsub133257	785997	786491	-	165	S249	785976	786536	-	intergenic
Bacillus subtilis	pbsubtilis	pbsub160602	786194	786511	-	106	S249	785976	786536	-	intergenic
Bacillus subtilis	pbsubtilis	pbsub101597	1369141	1369437	-	99	S464	1369127	1369854	-	partial anti-sense
Bacillus subtilis	pbsubtilis	pbsub103012	1148038	1148298	-	87	S379	1147493	1148466	-	partial anti-sense
Bacillus subtilis	pbsubtilis	pbsub070817	2432376	2432651	+	92	S882	2432160	2433082	+	intergenic
Bacillus subtilis	pbsubtilis	pbsub108291	348292	348543	-	84	S117	347670	349525	-	partial anti-sense
Bacillus subtilis	pbsubtilis	pbsub082196	4105260	4105466	+	69	S1535	4104900	4105513	+	intergenic
Bacillus subtilis	pbsubtilis	pbsub112319	3980778	3981050	-	91	S1488	3980704	3983186	-	partial anti-sense
Bacillus subtilis	pbsubtilis	pbsub008171	1253977	1254156	+	60	S425	1253669	1254769	+	intergenic
Bacillus subtilis	pbsubtilis	pbsub080628	3865506	3865916	+	137	S1458	3862327	3866553	+	intergenic
Bacillus subtilis	pbsubtilis	pbsub053126	3862409	3862609	+	67	S1458	3862327	3866553	+	intergenic
Bacillus subtilis	pbsubtilis	pbsub053128	3862823	3863017	+	65	S1458	3862327	3866553	+	intergenic
Bacillus subtilis	pbsubtilis	pbsub024045	3669991	3670293	+	101	S1367	3669959	3672791	+	intergenic
Bacillus subtilis	pbsubtilis	pbsub016166	2489350	2489574	+	75	S908	2488970	2489605	+	intergenic
Bacillus subtilis	pbsubtilis	pbsub079637	3708342	3708608	+	89	S1384	3708133	3708785	+	intergenic
Bacillus subtilis	pbsubtilis	pbsub144144	3251576	3251962	-	129	S1212	3250494	3252362	-	partial anti-sense
Bacillus subtilis	pbsubtilis	pbsub159073	1019549	1019860	-	104	S327	1018497	1020028	-	intergenic
Bacillus subtilis	pbsubtilis	pbsub142098	3605606	3605884	-	93	S1338	3605398	3606736	-	partial anti-sense
Bacillus subtilis	pbsubtilis	pbsub014116	2190937	2191218	+	94	S773	2190663	2191625	+	partial sense
Bacillus subtilis	pbsubtilis	pbsub149139	2485217	2485363	-	49	S906	2484736	2485656	-	intergenic
Bacillus subtilis	pbsubtilis	pbsub025614	3906499	3906936	+	146	S1466	3906104	3907171	+	intergenic
Bacillus subtilis	pbsubtilis	pbsub050277	3420869	3421081	+	71	S1279	3420519	3421486	+	intergenic
Bacillus subtilis	pbsubtilis	pbsub051252	3574688	3574933	+	82	S1326	3574321	3577707	+	intergenic
Bacillus subtilis	pbsubtilis	pbsub150175	2309792	2310067	-	92	S831	2309787	2310176	-	anti-sense
Bacillus subtilis	pbsubtilis	pbsub047778	3034964	3035284	+	107	S1133	3034935	3035530	+	intergenic
Bacillus subtilis	pbsubtilis	pbsub008050	1235569	1235748	+	60	S416	1233877	1235778	+	intergenic
Bacillus subtilis	pbsubtilis	pbsub035566	1263473	1263631	+	53	S430	1262896	1264544	+	intergenic
Bacillus subtilis	pbsubtilis	pbsub107380	490207	490506	-	100	S143	489666	490525	-	anti-sense
Bacillus subtilis	pbsubtilis	pbsub021144	3222865	3223182	+	106	S1197	3222530	3223451	+	intergenic
Bacillus subtilis	pbsubtilis	pbsub006605	1012048	1012275	+	76	S325	1011751	1013617	+	intergenic
Bacillus subtilis	pbsubtilis	pbsub006609	1012633	1012980	+	116	S325	1011751	1013617	+	intergenic
Bacillus subtilis	pbsubtilis	pbsub062929	1192617	1192829	+	71	S398	1192592	1192857	+	partial sense
Bacillus subtilis	pbsubtilis	pbsub162292	527483	527773	-	97	S166	525021	528076	-	partial anti-sense
Bacillus subtilis	pbsubtilis	pbsub060821	848844	849227	+	128	S272	846186	849552	+	intergenic
Bacillus subtilis	pbsubtilis	pbsub088960	3232504	3232707	-	68	S1206	3232483	3234571	-	partial anti-sense
Bacillus subtilis	pbsubtilis	pbsub088959	3232756	3233196	-	147	S1206	3232483	3234571	-	partial anti-sense
Bacillus subtilis	pbsubtilis	pbsub144104	3257783	3257995	-	71	S1217	3257607	3258036	-	partial anti-sense
Bacillus subtilis	pbsubtilis	pbsub125701	1912422	1912697	-	92	S651	1912142	1913240	-	partial anti-sense
Bacillus subtilis	pbsubtilis	pbsub060896	861021	861212	+	64	S273	860294	861944	+	intergenic
Bacillus subtilis	pbsubtilis	pbsub050493	3461714	3461995	+	94	S1290	3460206	3462957	+	intergenic
Bacillus subtilis	pbsubtilis	pbsub068535	2105580	2105855	+	92	S745	2104902	2106408	+	intergenic
Bacillus subtilis	pbsubtilis	pbsub007505	1150516	1150680	+	55	S381	1150464	1151119	+	intergenic
Bacillus subtilis	pbsubtilis	pbsub163922	281132	281458	-	109	S97	280556	281740	-	partial anti-sense
Bacillus subtilis	pbsubtilis	pbsub034407	1094747	1094929	+	61	S360	1094651	1095022	+	intergenic
Bacillus subtilis	pbsubtilis	pbsub029843	354323	354787	+	155	S120	353869	356316	+	intergenic
Bacillus subtilis	pbsubtilis	pbsub076270	3218103	3218408	+	102	S1194	3217848	3218524	+	intergenic
Bacillus subtilis	pbsubtilis	pbsub001889	293008	293280	+	91	S100	292874	293464	+	intergenic
Bacillus subtilis	pbsubtilis	pbsub057373	292920	293225	+	102	S100	292874	293464	+	intergenic
Bacillus subtilis	pbsubtilis	pbsub060638	825375	825710	+	112	S257	822826	826091	+	intergenic
Bacillus subtilis	pbsubtilis	pbsub060637	824904	825359	+	152	S257	822826	826091	+	intergenic
Bacillus subtilis	pbsubtilis	pbsub005479	823810	824283	+	158	S257	822826	826091	+	intergenic
Bacillus subtilis	pbsubtilis	pbsub005480	824284	824568	+	95	S257	822826	826091	+	intergenic
Bacillus subtilis	pbsubtilis	pbsub046269	2806619	2806879	+	87	S1042	2806566	2806915	+	intergenic
Bacillus subtilis	pbsubtilis	pbsub145837	2983586	2983873	-	96	S1102	2983096	2984281	-	intergenic
Bacillus subtilis	pbsubtilis	pbsub110333	49174	49662	-	163	S25	47673	50019	-	intergenic
Bacillus subtilis	pbsubtilis	pbsub045313	2678738	2678923	+	62	S978	2678724	2678943	+	intergenic
Bacillus subtilis	pbsubtilis	pbsub012850	2021575	2021970	+	132	S687	2021232	2021971	+	intergenic
Bacillus subtilis	pbsubtilis	pbsub034903	1161467	1161649	+	61	S389	1160756	1162206	+	intergenic
Bacillus subtilis	pbsubtilis	pbsub047901	3055418	3055675	+	86	S1144	3055193	3055921	+	intergenic
Bacillus subtilis	pbsubtilis	pbsub086210	3691657	3691947	-	97	S1378	3691599	3692493	-	anti-sense
Bacillus subtilis	pbsubtilis	pbsub016352	2516215	2516367	+	51	S911	2516201	2516406	+	intergenic
Bacillus subtilis	pbsubtilis	pbsub083110	4194505	4194804	-	100	S1573	4194210	4195441	-	partial anti-sense
Bacillus subtilis	pbsubtilis	pbsub087802	3421831	3422130	-	100	S1280	3421635	3422223	-	partial anti-sense
Bacillus subtilis	pbsubtilis	pbsub124412	2106765	2107130	-	122	S746	2106316	2107474	-	intergenic
Bacillus subtilis	pbsubtilis	pbsub015624	2407384	2407605	+	74	S871	2406881	2407627	+	intergenic
Bacillus subtilis	pbsubtilis	pbsub023641	3606880	3607143	+	88	S1339	3606777	3607493	+	intergenic
Bacillus subtilis	pbsubtilis	pbsub140037	3944063	3944308	-	82	S1477	3943322	3944525	-	partial anti-sense
Bacillus subtilis	pbsubtilis	pbsub055371	4214798	4215016	+	73	S1579	4213186	4215471	+	intergenic
Bacillus subtilis	pbsubtilis	pbsub142988	3459185	3459523	-	113	S1289	3458782	3459775	-	partial anti-sense
Bacillus subtilis	pbsubtilis	pbsub034308	1074707	1075108	+	134	S354	1074573	1076008	+	intergenic
Bacillus subtilis	pbsubtilis	pbsub103948	996829	997023	-	65	S319	996597	997083	-	intergenic
Bacillus subtilis	pbsubtilis	pbsub130653	1205778	1206029	-	84	S400	1205658	1206260	-	partial anti-sense
Bacillus subtilis	pbsubtilis	pbsub061975	1032318	1032800	+	161	S331	1032054	1034008	+	intergenic
Bacillus subtilis	pbsubtilis	pbsub032807	839294	839578	+	95	S265	839062	840126	+	intergenic
Bacillus subtilis	pbsubtilis	pbsub104970	841216	841455	-	80	S268	840528	841664	-	partial anti-sense
Bacillus subtilis	pbsubtilis	pbsub131957	988029	988313	-	95	S318	988013	988416	-	partial anti-sense
Bacillus subtilis	pbsubtilis	pbsub103327	1094734	1094925	-	64	S359	1094366	1094987	-	partial anti-sense
Bacillus subtilis	pbsubtilis	pbsub111553	4094781	4095152	-	124	S1533	4094722	4095322	-	partial anti-sense
Bacillus subtilis	pbsubtilis	pbsub012003	1901134	1901409	+	92	S640	1900515	1901611	+	intergenic
Helicobacter pylori	phpylori	phpyl48310	1237656	1237796	-	47	HPnc6300	1237594	1237805	-	anti-sense
Helicobacter pylori	phpylori	phpyl02461	334522	334671	+	50	HPnc1280	334205	334704	+	intergenic
Helicobacter pylori	phpylori	phpyl41925	523837	524067	-	77	HPnc2310	523806	524101	-	partial anti-sense
Helicobacter pylori	phpylori	phpyl61981	962315	962449	-	45	HPnc4570	962142	962450	-	anti-sense
Helicobacter pylori	phpylori	phpyl54693	342831	342995	-	55	HPnc1320	342751	342996	-	anti-sense
Helicobacter pylori	phpylori	phpyl47791	1305963	1306136	-	58	HPnc6650	1305883	1306189	-	partial anti-sense
Helicobacter pylori	phpylori	phpyl20819	1296851	1297027	+	59	HPnc6600	1296830	1297237	+	intergenic
Helicobacter pylori	phpylori	phpyl28581	772425	772550	+	42	HPnc3630	772415	772700	+	intergenic
Helicobacter pylori	phpylori	phpyl11198	1577308	1577526	+	73	HPnc7980	1577271	1577552	+	intergenic
Synechocystis	psynechocystis	psyne064980	3496659	3496871	-	71	SYNs_243	3496555	3496896	-	anti-sense
Synechocystis	psynechocystis	psyne069042	2810661	2810945	-	95	SYNs_323	2810565	2811017	-	anti-sense
Synechocystis	psynechocystis	psyne076578	1549476	1549715	-	80	SYNs_360	1549289	1549878	-	anti-sense
Synechocystis	psynechocystis	psyne097160	1724009	1724377	-	123	SYNs_364	1723843	1724443	-	anti-sense
Synechocystis	psynechocystis	psyne090564	2800235	2800492	-	86	SYNs_257	2800186	2800549	-	anti-sense
Synechocystis	psynechocystis	psyne052706	1641684	1641962	+	93	SYNs_636	1641591	1641998	+	intergenic
Synechocystis	psynechocystis	psyne067664	3036624	3037022	-	133	SYNs_349	3036510	3037042	-	anti-sense
Synechocystis	psynechocystis	psyne026340	863846	864142	+	99	SYNs_655	863820	864259	+	intergenic
Synechocystis	psynechocystis	psyne011281	1878343	1878663	+	107	SYNs_653	1878301	1878731	+	intergenic
Synechocystis	psynechocystis	psyne087325	3344294	3344521	-	76	SYNs_380	3343923	3344901	-	intergenic
Synechocystis	psynechocystis	psyne015741	2646283	2646522	+	80	SYNs_1028	2646257	2646592	+	intergenic
Synechocystis	psynechocystis	psyne060363	2916312	2916542	+	77	SYNs_593	2916212	2916563	+	intergenic
Synechocystis	psynechocystis	psyne110013	3218092	3218331	-	80	SYNs_333	3217917	3218394	-	anti-sense
Synechocystis	psynechocystis	psyne067599	3044055	3044483	-	143	SYNs_1048	3044013	3044587	-	intergenic
Synechocystis	psynechocystis	psyne100131	1252169	1252384	-	72	SYNs_337	1251949	1252444	-	anti-sense
Synechocystis	psynechocystis	psyne090216	2857979	2858401	-	141	SYNs_351	2857909	2858442	-	intergenic
Synechocystis	psynechocystis	psyne125601	655684	655974	-	97	SYNs_374	655482	656206	-	anti-sense
Synechocystis	psynechocystis	psyne084345	277743	278099	-	119	SYNs_375	277465	278237	-	anti-sense
Synechocystis	psynechocystis	psyne107777	3565885	3566163	-	93	SYNs_372	3565640	3566311	-	anti-sense
Synechocystis	psynechocystis	psyne107771	3567085	3567366	-	94	SYNs_357	3566846	3567403	-	anti-sense
Synechocystis	psynechocystis	psyne118901	1779178	1779372	-	65	SYNs_358	1779043	1779616	-	anti-sense
Synechocystis	psynechocystis	psyne128433	200737	200967	-	77	SYNs_239	200677	201011	-	anti-sense
Synechocystis	psynechocystis	psyne103497	699932	700237	-	102	SYNs_378	699818	700715	-	anti-sense
Synechocystis	psynechocystis	psyne059837	2825823	2826158	+	112	SYNs_664	2825811	2826273	+	intergenic
Synechocystis	psynechocystis	psyne063211	3354837	3355052	+	72	SYNs_668	3354734	3355199	+	intergenic
Synechocystis	psynechocystis	psyne038955	2942477	2942758	+	94	SYNs_669	2942381	2942849	+	intergenic
Synechocystis	psynechocystis	psyne025258	686090	686281	+	64	SYNs_680	685883	686392	+	intergenic
Synechocystis	psynechocystis	psyne023731	435131	435406	+	92	SYNs_713	434753	435636	+	intergenic
Synechocystis	psynechocystis	psyne023730	434816	435103	+	96	SYNs_713	434753	435636	+	intergenic
Synechocystis	psynechocystis	psyne050396	1252893	1253174	+	94	SYNs_580	1252858	1253197	+	intergenic
Synechocystis	psynechocystis	psyne034835	2252267	2252797	+	177	SYNs_711	2252199	2252941	+	intergenic
Synechocystis	psynechocystis	psyne011123	1852606	1852899	+	98	SYNs_628	1852511	1852910	+	intergenic
Synechocystis	psynechocystis	psyne119545	1680001	1680279	-	93	SYNs_1036	1679935	1680349	-	intergenic
Synthetic Mycoplasma mycoides JCVI-syn1.0	synmycoides	synmy29246	431131	431286	-	52	MMYs_412	430142	431448	-	partial anti-sense
Synthetic Mycoplasma mycoides JCVI-syn1.1	synmycoides	synmy18274	272502	272564	+	21	MMYs_260	272396	272623	+	anti-sense
Synthetic Mycoplasma mycoides JCVI-syn1.2	synmycoides	synmy14944	927260	927379	+	40	MMYs_854	927254	927458	+	anti-sense
Synthetic Mycoplasma mycoides JCVI-syn1.3	synmycoides	synmy36427	567855	568193	-	113	MMYs_509	567799	568262	-	anti-sense
Synthetic Mycoplasma mycoides JCVI-syn1.4	synmycoides	synmy14385	854186	854584	+	133	MMYs_777	853841	855024	+	partial anti-sense
Synthetic Mycoplasma mycoides JCVI-syn1.5	synmycoides	synmy27385	669697	669939	-	81	MMYs_595	669642	670177	-	partial anti-sense
Synthetic Mycoplasma mycoides JCVI-syn1.6	synmycoides	synmy11233	411551	411820	+	90	MMYs_387	411337	411875	+	anti-sense
Synthetic Mycoplasma mycoides JCVI-syn1.7	synmycoides	synmy23472	939981	940190	+	70	MMYs_860	939657	940222	+	anti-sense
Synthetic Mycoplasma mycoides JCVI-syn1.8	synmycoides	synmy24291	1037028	1037177	+	50	MMYs_965	1036964	1037227	+	anti-sense
Synthetic Mycoplasma mycoides JCVI-syn1.9	synmycoides	synmy37932	398379	398558	-	60	MMYs_372	398362	398559	-	anti-sense
Synthetic Mycoplasma mycoides JCVI-syn1.10	synmycoides	synmy27330	677917	678093	-	59	MMYs_610	677835	678484	-	intergenic
