# Supplementary material for: Unraveling the hidden universe of small proteins in bacterial genomes
Source: Mol Syst Biol. 2019 Feb 22;15(2):e8290. doi: 10.15252/msb.20188290 (PMC6385055; doi:10.15252/msb.20188290)
Supplement: Supplementary file 23 — Dataset EV22 [file MSB-15-e8290-s023.xlsx]

## Sheet: Legend
Dataset EV22. Functional study of SEPs. Column A has the unique RanSEPs-assigned identifier of the SEP, followed by its amino acid length (column B), and the gene name and function, if found, assigned in NCBI (columns C and D). Column E includes the homology type assigned by RanSEPs (description in Material and Methods) and the best candidate found annotated in the database including the 109 orga…

## Sheet: DatasetEV22_Functionality
ide	length	name in reference genome (Putative ORF if not desribed)	described function in reference	Homology Type	best homologous gene annotated in NCBI (itself if ann. In reference)	Predicted class	RamSEPs score	RanSEPs st. dev.	Nr of Transmembrane segments	Signal peptide (Y= yes, 0=No)	Transmembrane structure
atume00522	60	Atu0107	hypothetical protein	6	Atu0107	Unknown	0.830002	0.0577135	0	0	o
atume00565	88	Atu0119	conserved hypothetical protein	6	Atu0119	hypothetical	0.587976	0.0835875	0	0	i
atume00650	73	Atu0144	hypothetical protein	6	Atu0144	Unknown	0.626124	0.111334	0	0	o
atume00691	74	Atu0152	hypothetical protein	6	Atu0152	Unknown	0.956071	0.142345	0	0	o
atume01510	85	Atu0376	conserved hypothetical protein	6	Atu0376	hypothetical	0.548163	0.14564	0	0	o
atume01758	96	Putative ORF	Unassigned function	3	Unknown	Unknown_Putative smORF	0.635421	0.0243709	0	0	o
atume01853	86	Atu0470	conserved hypothetical protein	6	Atu0470	Unknown	0.798015	0.11406	0	0	o
atume02452	100	Putative ORF	Unassigned function	2	bbron48061||hypothetical protein	Unknown_Putative smORF	0.943748	0.0757987	1	Y	n4-11c15/16o31-48i
atume03162	63	Atu0782	conserved hypothetical protein	6	Atu0782	hypothetical	0.52219	0.0988191	0	0	o
atume03828	84	Atu8142	Conserved hypothetical protein	6	Atu8142	hypothetical	0.772906	0.147938	0	Y	n4-14c18/19o
atume04014	83	Atu1007	hypothetical protein	6	Atu1007	Hypothetical	0.821949	0.10292	0	0	o
atume04100	98	Atu1023	hypothetical protein	6	Atu1007	Hypothetical	0.538044	0.139595	0	0	o
atume04109	62	Atu1026	hypothetical protein	6	Atu1026	Unknown	0.737309	0.0817934	0	0	o
atume04138	61	Atu1031	hypothetical protein	6	Atu1031	Hypothetical	0.985752	0.0536207	0	0	i
atume04824	99	Atu1189	hypothetical protein	6	Atu1189	Hypothetical	0.733355	0.0633732	0	0	o
atume04955	98	Atu1219	conserved hypothetical protein	6	Atu1219	hypothetical	0.686951	0.0783012	0	0	o
atume05228	64	Atu1287	hypothetical protein	6	Atu1287	Unknown	0.720123	0.0387795	0	0	o
atume05849	59	Atu1427	hypothetical protein	6	Atu1427	Unknown	0.819423	0.130692	0	0	o
atume05856	96	Atu1431	hypothetical protein	6	Atu1431	Hypothetical	0.510416	0.105815	0	0	i
atume05947	80	hfq	putative RNA-binding protein Hfq	6	hfq	Nucleotide	0.824333	0.140487	0	0	o
atume06353	55	Atu8158	hypothetical protein	6	Atu8158	Unknown	0.550959	0.0591469	0	0	o
atume06424	87	Atu1573	hypothetical protein	6	Atu1573	Hypothetical	0.651754	0.11506	0	0	o
atume06478	83	Atu1587	hypothetical protein	6	Atu1587	Hypothetical	0.519027	0.134617	0	0	i
atume06841	50	Atu1685	hypothetical protein	6	Atu1685	Unknown	0.894649	0.0915405	0	0	o
atume06993	81	Putative ORF	Unassigned function	3	Unknown	Unknown_Putative smORF	0.579665	0.0829293	0	0	o
atume07010	95	Atu1735	hypothetical protein	6	Atu1735	Hypothetical	0.692069	0.103497	0	0	o
atume07012	75	Atu1737	hypothetical protein	6	Atu1737	Hypothetical	0.616271	0.137867	1	0	i29-52o
atume07167	90	Atu1781	hypothetical protein	6	Atu1781	Hypothetical	0.624547	0.088128	0	0	i
atume07364	80	purS	Phosphoribosylformylglycinamidine synthetase	6	purS	Metabolism	0.862052	0.0325451	0	0	o
atume07397	82	Atu1853	hypothetical protein	6	Atu1853	Hypothetical	0.595142	0.194779	0	0	o
atume07861	35	Atu8024	hypothetical protein	6	Atu8024	Unknown	0.623253	0.00625267	0	0	o
atume08105	30	Putative ORF	Unassigned function	2	bjapo054469||hypothetical protein	Unknown	0.602892	0.00316368	0	0	o
atume08623	60	Putative ORF	Unassigned function	1	nmeni04165||lcl|nc_017501.1_cds_wp_079885866.1_1464	Unknown	0.540085	0.00300795	0	0	o
atume08693	62	Atu8025	hypothetical protein	6	Atu8025	Unknown	0.573307	0.115277	0	0	o
atume09560	91	Atu2430	conserved hypothetical protein	6	Atu2430	hypothetical	0.599782	0.130298	0	0	i
atume09718	82	Atu2478	hypothetical protein	6	Atu2478	Hypothetical	0.521496	0.0662923	0	0	i
atume09958	40	Putative ORF	Unassigned function	1	ecoli159763||membrane-bound lytic murein transglycosylase a precursor	Unknown	0.712276	0.0198624	0	0	o
atume10052	72	Atu2557	hypothetical protein	6	Atu2557	Hypothetical	0.883116	0.137093	0	0	o
atume10083	83	acpP	acyl carrier protein, putative	3	Unknown	Metabolism	0.870863	0.0723594	0	0	o
atume10935	99	Putative ORF	Unassigned function	3	Unknown	Unknown_Putative smORF	0.612745	0.0883235	0	0	o
atume10952	79	Putative ORF	Unassigned function	3	Unknown	Unknown_Putative smORF	0.503753	0.0437127	0	0	o
atume11080	70	Atu2827	conserved hypothetical protein	6	Atu2827	hypothetical	0.63198	0.120726	0	0	o
atume11535	86	Putative ORF	Unassigned function	3	Unknown	Unknown_Putative smORF	0.630038	0.0528486	0	0	o
atume11590	96	rpmF	50S ribosomal protein L32	6	rpmF	Translation	0.664806	0.177285	0	Y	n16-27c32/33o
atume12046	62	Atu0232	conserved hypothetical protein	6	Atu0232	hypothetical	0.544868	0.0972513	0	0	i
atume12376	88	rpsT	30S ribosomal protein S20	6	rpsT	Translation	0.915496	0.0495219	0	0	o
atume13169	99	Atu0515	conserved hypothetical protein	6	Atu0515	hypothetical	0.672163	0.0745799	0	0	o
atume13364	88	fliQ	flagellar biosynthetic protein	6	fliQ	hypothetical	0.630713	0.109543	2	0	i12-38o58-81i
atume13366	97	Putative ORF	Unassigned function	1	bjapo095755||lcl|nc_004463.1_cds_np_773490.1_6850	Unknown	0.992016	0.00666034	0	0	o
atume14376	69	Atu0812	hypothetical protein	6	Atu0812	Unknown	0.589186	0.0759573	0	0	o
atume14814	59	Atu0941	hypothetical protein	6	Atu0941	Unknown	0.580271	0.112078	0	0	o
atume14973	62	Atu0986	hypothetical protein	6	Atu0986	Unknown	0.76183	0.0716366	0	0	o
atume15072	87	Atu8144	conserved hypothetical protein	6	Atu8144	hypothetical	0.784342	0.0793017	0	0	o
atume15316	100	Atu1083	conserved hypothetical protein	6	Atu1083	hypothetical	0.554739	0.0972259	3	0	o6-29i41-64o70-95i
atume15348	92	Atu1092	hypothetical protein	6	Atu1092	Hypothetical	0.666272	0.109007	0	0	o
atume16014	97	Atu1264	hypothetical protein	6	Atu1264	Hypothetical	0.678127	0.0599661	0	0	o
atume16800	67	Putative ORF	Unassigned function	2	paeru74501||/inference=coordinates: similar to aa sequence:refseq:np_252141.1	Unknown	0.937673	0.033743	0	0	o
atume16931	86	Atu1506	hypothetical protein	6	Atu1506	Hypothetical	0.527404	0.0557596	0	0	o
atume17386	76	Putative ORF	Unassigned function	3	Unknown	Unknown_Putative smORF	0.705501	0.0612718	0	0	o
atume17388	62	Putative ORF	Unassigned function	3	Unknown	Unknown_Putative smORF	0.725305	0.0363021	0	0	o
atume17484	47	Atu8161	conserved hypothetical protein	6	Atu8161	hypothetical	0.649688	0.0563991	0	0	i
atume17511	87	Atu8162	hypothetical protein	6	Atu8162	Hypothetical	0.711205	0.0476607	0	0	o
atume17552	74	Atu1683	hypothetical protein	6	Atu1683	Unknown	0.964479	0.0730446	0	0	o
atume18319	63	Atu1892	conserved hypothetical protein	6	Atu1892	hypothetical	0.958687	0.0777044	0	0	o
atume18863	89	Putative ORF	Unassigned function	3	Unknown	Unknown_Putative smORF	0.541818	0.0753433	0	0	o
atume19397	39	Atu8026	hypothetical protein	6	Atu8026	Unknown	0.979115	0.0174286	0	0	o
atume19400	71	Putative ORF	Unassigned function	1	Assigned by homology with psmel31606 = Cold shock protein	Signalling	0.592017	0.042836	0	0	o
atume19571	61	Atu2249	conserved hypothetical protein	6	Atu2249	hypothetical	0.784718	0.173677	0	0	o
atume19661	84	Putative ORF	Unassigned function	2	psmel21080||db_xref=ensemblgenomes-gn:smc02721,ensemblgenomes-tr:cac46962,goa:q92n47,interpro:ipr000531,interpro:ipr012910,uniprotkb/trembl:q92n47	Unknown	0.930005	0.00627531	0	0	o
atume20066	37	Atu2368	hypothetical protein	6	Atu2368	Unknown	0.560616	0.0717942	0	0	o
atume20427	65	Atu2484	hypothetical protein	6	Atu2484	Hypothetical	0.851155	0.13115	0	0	o
atume20703	88	Putative ORF	Unassigned function	1	ccres53116||3-hydroxybutyryl-coa dehydrogenase	Unknown	0.682418	0.0106669	0	0	o
atume21095	92	Putative ORF	Unassigned function	1	ccres54257||lcl|nc_002696.2_cds_np_422257.1_3437	Unknown	0.95997	0.00835935	0	0	o
atume22257	83	nrdH	glutaredoxin protein	6	nrdH	Unknown	0.673587	0.0927136	0	0	o
atume22445	67	Atu0115	hypothetical protein	6	Atu0115	Unknown	0.552631	0.100008	0	0	o
atume23020	67	rpmI	50S ribosomal protein L35	6	rpmI	Translation	0.777351	0.10881	0	Y	n16-23c28/29o
atume23151	76	Atu0295	hypothetical protein	6	Atu0295	Unknown	0.648846	0.152321	0	0	o
atume23321	100	ihfB	integration host factor, beta subunit	6	ihfB	Virulence	0.977216	0.0259723	0	0	o
atume23676	82	Atu0427	hypothetical protein	6	Atu0427	Unknown	0.836805	0.034921	0	0	o
atume23754	97	Atu0448	hypothetical protein	6	Atu0448	Hypothetical	0.630387	0.0674583	0	0	o
atume23933	68	Atu8010	hypothetical protein	6	Atu8010	Unknown	0.624338	0.0850641	0	0	o
atume24397	52	Atu0623	hypothetical protein	6	Atu0623	Unknown	0.970955	0.0224764	0	0	o
atume24448	98	Atu0635	hypothetical protein	6	Atu0635	Hypothetical	0.741413	0.10716	0	0	o
atume24453	64	Atu0638	conserved hypothetical protein	6	Atu0638	hypothetical	0.625587	0.0533503	0	Y	n4-17c25/26o
atume24682	79	Atu8086	conserved hypothetical protein	6	Atu8086	hypothetical	0.730073	0.103144	0	0	o
atume24772	75	atpC	ATP synthase epsilon chain	6	atpC	Metabolism	0.700546	0.0894844	2	0	o6-29i50-74o
atume25998	89	Putative ORF	Unassigned function	4	bbron55603	Unknown_Putative smORF	0.517499	0.11644	0	0	o
atume26917	91	hupA	histone-like protein	6	hupA	Nucleotide	0.95386	0.128167	0	0	o
atume27061	68	Atu1298	hypothetical protein	6	Atu1298	Unknown	0.723498	0.0877341	0	0	o
atume27294	90	Putative ORF	Unassigned function	1	xcamp93390||tryptophan synthase subunit beta	Unknown	0.577632	0.0133763	0	0	o
atume27511	95	Putative ORF	Unassigned function	3	Unknown	Unknown_Putative smORF	0.665008	0.0713799	0	0	o
atume28073	79	Atu1584	hypothetical protein	6	Atu1584	Unknown	0.557673	0.0809575	0	0	o
atume28978	70	Atu1812	hypothetical protein	6	Atu1812	Unknown	0.723177	0.150045	0	0	o
atume29132	87	Atu1851	BolA/YrbA family protein	6	Atu1851	Nucleotide	0.924146	0.0665893	0	0	i
atume29380	55	Putative ORF	Unassigned function	2	bsuis05432||/inference=coordinates: similar to aa sequence:refseq:wp_014300111.1	Unknown	0.643529	0.0459065	0	0	o
atume29439	97	Atu1952	conserved hypothetical protein	6	Atu1952	hypothetical	0.604714	0.0652241	0	0	o
atume29487	37	Atu8023	hypothetical protein	6	Atu8023	Unknown	0.869097	0.043278	0	0	o
atume29649	99	Putative ORF	Unassigned function	2	bsuis15996||/inference=coordinates: similar to aa sequence:refseq:wp_014300057.1	Unknown_Putative smORF	0.920673	0.0196383	0	0	i
atume29765	67	Putative ORF	Unassigned function	2	psmel20142||db_xref=ensemblgenomes-gn:smc01451,ensemblgenomes-tr:cac46713,interpro:ipr025227,uniprotkb/trembl:q92nq0	Unknown_Putative smORF	0.867079	0.0769724	0	0	o
atume30377	73	Atu2194	hypothetical protein	6	Atu2194	Unknown	0.981603	0.084327	0	0	o
atume30679	98	Atu8176	conserved hypothetical protein	6	Atu8176	hypothetical	0.636607	0.0597003	1	0	o17-38i
atume30987	60	Atu2349	hypothetical protein	6	Atu2349	Unknown	0.9542	0.116966	0	0	o
atume31098	69	Putative ORF	Unassigned function	3	Unknown	Unknown_Putative smORF	0.588285	0.0308811	0	0	o
atume31101	81	Atu2378	hypothetical protein	6	Atu2378	Hypothetical	0.774333	0.0882603	0	0	o
atume32306	76	Atu2704	hypothetical protein	6	Atu2704	Unknown	0.956144	0.0509445	0	0	o
atume33093	89	rpmA	50S ribosomal protein L27	6	rpmA	Translation	0.842469	0.158425	0	0	o
atume33982	65	thiG	thiamin biosynthesis protein ThiG	1	bjapo054788||thiamin biosynthesis protein	Metabolism	0.787742	0.0538967	0	0	o
atume34107	44	Putative ORF	Unassigned function	1	bcere082269||lcl|ap007209.1_cds_bal15869.1_76	Unknown	0.707298	0	0	0	o
atume34238	97	Atu8179	hypothetical protein	6	Atu8179	Hypothetical	0.704574	0.0373436	1	Y	n7-17c22/23o72-90i
atume34515	88	Putative ORF	Unassigned function	3	Unknown	Unknown_Putative smORF	0.538933	0.10179	0	0	o
atume34652	76	Atu2415	glutamine synthetase translation inhibitor	6	Atu2415	Translation	0.697985	0.109457	0	0	i
atume34676	66	Putative ORF	Unassigned function	1	rsola26642||abc transporter atp-binding protein	Unknown	0.934749	0.00774602	0	0	o
atume34821	96	Atu2376	hypothetical protein	6	Atu2376	Unknown	0.829541	0.0772567	0	0	o
atume35227	83	Putative ORF	Unassigned function	1	psmel65483||lcl|al591688.1_cds_cac47578.1_1579	Unknown	0.585064	0.00587026	0	0	o
atume36352	89	Atu2017	conserved hypothetical protein	6	Atu2017	hypothetical	0.70121	0.0226767	0	0	o
atume37108	63	Atu1801	hypothetical protein	6	Atu1801	Unknown	0.940428	0.0730214	0	0	o
atume37391	55	Atu1726	hypothetical protein	6	Atu1726	Unknown	0.536812	0.0862898	0	0	o
atume37404	69	Atu1722	hypothetical protein	6	Atu1722	Hypothetical	0.524836	0.0787993	1	0	i21-39o
atume37723	75	Atu1639	hypothetical protein	6	Atu1639	Unknown	0.807378	0.0461189	0	0	o
atume38189	50	fixQ	cytochrome c oxidase, FixQ chain	6	fixQ	Metabolism	0.52656	0.151287	1	0	o14-31i
atume38199	53	fixS	nitrogen fixation protein FixS	6	fixS	Metabolism	0.517868	0.143626	0	Y	n4-23c28/29o
atume38268	53	Putative ORF	Unassigned function	2	cglut094863||hypothetical protein ycbl	Unknown	0.733518	0.0100854	0	0	o
atume38309	54	Atu8017	hypothetical protein	6	Atu8017	Unknown	0.636974	0.0568189	0	0	o
atume38409	61	Putative ORF	Unassigned function	1	bpara40413||duf3008 domain-containing protein	Unknown	0.716642	0.0253563	0	0	o
atume38754	100	Putative ORF	Unassigned function	1	scoel41727||two-component system response regulator	Unknown	0.734665	0.0156061	0	0	o
atume39341	90	Atu1249	hypothetical protein	6	Atu1249	Unknown	0.758105	0.093795	0	0	o
atume39855	85	moaD	molybdopterin converting factor small subunit	6	moaD	Unknown	0.807334	0.0610106	0	0	o
atume40070	49	Atu1061	hypothetical protein	6	Atu1061	Unknown	0.545732	0.107421	0	0	o
atume40503	82	Putative ORF	Unassigned function	3	Unknown	Unknown_Putative smORF	0.69722	0.0319236	0	0	i
atume40515	91	Atu0935	conserved hypothetical protein	6	Atu0935	hypothetical	0.684554	0.0794866	0	0	o
atume40979	93	Atu0810	hypothetical protein	6	Atu0810	Hypothetical	0.602596	0.108094	0	0	o
atume40980	62	Putative ORF	Unassigned function	2	mecol004467||putative rna	Unknown	0.807523	0.0047049	0	0	o
atume41077	61	Atu0789	hypothetical protein	6	Atu0789	Unknown	0.752899	0.0652058	0	0	o
atume41441	100	Atu0698	conserved hypothetical protein	6	Atu0698	hypothetical	0.852157	0.106689	0	0	i
atume41506	98	groES	co-chaperonin GroES	6	groES	Chaperone	0.928637	0.0489543	0	0	o
atume42050	85	Atu0544	hypothetical protein	6	Atu0544	Unknown	0.542691	0.0594164	0	0	o
atume42058	88	Atu0540	hypothetical protein	6	Atu0540	Hypothetical	0.724448	0.0358933	0	0	o
atume42078	75	Putative ORF	Unassigned function	1	bjapo064855||zinc-binding protein	Unknown_Putative smORF	0.551085	0.0716221	0	0	o
atume42188	93	phaF	PH Adaption potassium efflux system	6	phaF	Unknown	0.548706	0.0870239	3	0	o6-26i38-57o63-82i
atume42330	97	Atu0471	hypothetical protein	6	Atu0471	Hypothetical	0.989727	0.0928491	0	0	o
atume42340	68	Atu0467	hypothetical protein	6	Atu0467	Unknown	0.770599	0.0381637	0	0	o
atume42549	99	Atu8120	hypothetical protein	6	Atu8120	Hypothetical	0.988223	0.0416751	0	0	o
atume42971	95	Atu0297	conserved hypothetical protein	6	Atu0297	hypothetical	0.703803	0.143637	0	0	o
atume43225	84	Atu0225	hypothetical protein	6	Atu0225	Hypothetical	0.662082	0.0877839	0	0	o
atume43811	89	Putative ORF	Unassigned function	1	ecoli159763||membrane-bound lytic murein transglycosylase a precursor	Unknown	0.58859	0.0141528	0	0	o
atume44270	68	Atu2787	conserved hypothetical protein	6	Atu2787	hypothetical	0.65095	0.127079	0	0	o
atume44278	41	Putative ORF	Unassigned function	2	psmel11776||db_xref=ensemblgenomes-gn:smc03774,ensemblgenomes-tr:cac47737,goa:q92lb5,interpro:ipr000182,interpro:ipr016181,uniprotkb/trembl:q92lb5	Unknown	0.700139	0	0	0	o
atume44581	62	Atu2733	hypothetical protein	6	Atu2733	Unknown	0.867328	0.161688	0	0	o
atume44589	95	Atu2729	hypothetical protein	6	Atu2729	Unknown	0.986349	0.051581	0	0	o
atume44907	97	Atu2649	conserved hypothetical protein	6	Atu2649	hypothetical	0.692382	0.116644	0	0	o
atume45028	98	Putative ORF	Unassigned function	3	Unknown	Unknown_Putative smORF	0.503831	0.0761402	0	0	o
atume45256	96	Atu2558	transcriptional regulator, Lrp family	6	Atu2558	Nucleotide	0.837536	0.0673192	0	0	o
atume45526	71	Putative ORF	Unassigned function	3	Unknown	Unknown_Putative smORF	0.934434	0.026334	0	0	o
atume46515	97	Atu2246	conserved hypothetical protein	6	Atu2246	hypothetical	0.767752	0.0622137	0	0	o
atume47006	81	Atu2146	hypothetical protein	6	Atu2146	Hypothetical	0.646569	0.124282	1	0	o57-78i
atume47356	86	Atu2067	conserved hypothetical protein	6	Atu2067	hypothetical	0.556529	0.0589876	0	0	o
atume47859	97	rplW	50S ribosomal protein L23	6	rplW	Translation	0.9216	0.102109	0	0	o
atume47873	78	rpsQ	30S ribosomal protein S17	6	rpsQ	Translation	0.799146	0.0982056	0	0	o
atume47886	68	rpmD	50S ribosomal protein L30	6	rpmD	Translation	0.764004	0.178388	0	0	i
atume48095	64	Atu1866	hypothetical protein	6	Atu1866	Unknown	0.760879	0.143449	0	0	o
atume48304	51	Atu8022	conserved hypothetical protein	6	Atu8022	hypothetical	0.665265	0.0861178	1	0	i28-45o
atume48328	90	Atu1805	hypothetical protein	6	Atu1805	Hypothetical	0.522549	0.0813739	0	0	i
atume48412	96	Atu1782	conserved hypothetical protein	6	Atu1782	hypothetical	0.841975	0.0959793	0	0	i
atume48708	70	tatA	SEC-independent protein translocase protein	6	tatA	Unknown	0.611938	0.121897	1	0	o6-25i
atume49264	61	Atu1566	hypothetical protein	6	Atu1566	Unknown	0.856359	0.113044	0	0	o
atume49543	75	Atu1503	hypothetical protein	6	Atu1503	Hypothetical	0.557007	0.0776302	1	0	o17-34i
atume50159	46	Atu8016	hypothetical protein	6	Atu8016	Unknown	0.759735	0.0965405	0	0	o
atume50539	87	Atu1241	conserved hypothetical protein	6	Atu1241	hypothetical	0.902545	0.091312	2	0	i25-49o55-77i
atume50604	93	Putative ORF	Unassigned function	3	Unknown	Unknown_Putative smORF	0.7329	0.0260039	0	Y	n8-18c23/24o
atume50678	84	Atu1203	hypothetical protein	6	Atu1203	Hypothetical	0.865126	0.0967844	0	0	o
atume51463	60	Putative ORF	Unassigned function	3	Unknown	Unknown_Putative smORF	0.616651	0.0773041	0	Y	n10-20c25/26o
atume51466	90	Atu1005	conserved hypothetical protein	6	Atu1005	hypothetical	0.823942	0.125604	0	0	o
atume51948	73	Atu0896	hypothetical protein	6	Atu0896	Unknown	0.72686	0.0253494	0	0	o
atume52180	78	Atu0827	hypothetical protein	6	Atu0827	Unknown	0.746359	0.1275	0	0	o
atume52263	90	Putative ORF	Unassigned function	2	bsuis36922||/inference=coordinates: similar to aa sequence:refseq:wp_006252277.1	Unknown_Putative smORF	0.737949	0.0536678	0	Y	n3-14c19/20o
atume52300	77	Atu0795	hypothetical protein	6	Atu0795	Unknown	0.936872	0.12662	0	0	o
atume52452	86	xseB	exodeoxyribonuclease small subunit	6	xseB	Nucleotide	0.926588	0.0488477	0	0	o
atume52492	84	Putative ORF	Unassigned function	2	psmel27920||db_xref=ensemblgenomes-gn:smc00001,ensemblgenomes-tr:cac45466,goa:q92kk0,interpro:ipr002509,interpro:ipr011330,uniprotkb/trembl:q92kk0	Unknown	0.70821	0.00789497	0	0	o
atume52723	75	Atu0675	conserved hypothetical protein	6	Atu0675	hypothetical	0.673134	0.0426525	0	0	i
atume52730	51	Putative ORF	Unassigned function	2	bsuis45798||/inference=coordinates: similar to aa sequence:refseq:wp_002971785.1	Unknown	0.767865	0.0282832	0	0	o
atume53672	80	Atu0413	stress induced protein	6	Atu0413	signalling	0.609891	0.110458	2	0	i31-49o55-78i
atume53892	91	Putative ORF	Unassigned function	4	psmel48082	Unknown_Putative smORF	0.634239	0.038897	0	0	o
atume54087	85	Putative ORF	Unassigned function	2	ccres40940||hypothetical protein	Unknown_Putative smORF	0.944283	0.0314251	2	0	i32-49o55-72i
atume54383	86	ctpA	components of type IV pilus, pilin subunit	6	ctpA	Conjugation/Pili/Motion	0.866811	0.141026	1	0	o40-61i
atume54515	81	Putative ORF	Unassigned function	2	paeru06184||/inference=coordinates: similar to aa sequence:refseq:wp_003160523.1	Unknown	0.993673	0.0453251	0	0	o
atume54516	95	Putative ORF	Unassigned function	2	paeru06184||/inference=coordinates: similar to aa sequence:refseq:wp_003160523.1	Unknown_Putative smORF	0.676877	0.0575642	0	0	o
atume54896	64	Atu0105	hypothetical protein	6	Atu0105	Unknown	0.506829	0.116931	0	0	o
atume54971	89	rpsO	30S ribosomal protein S15	6	rpsO	Translation	0.869392	0.10403	0	0	o
atume55732	86	Putative ORF	Unassigned function	1	bbron60390||long-chain-fatty-acid-coa ligase	Unknown	0.696909	0.0127987	0	0	o
atume55876	58	Atu2711	hypothetical protein	6	Atu2711	Unknown	0.548649	0.161986	0	0	o
atume55994	72	Putative ORF	Unassigned function	1	pputi053389||arylesterase	Unknown	0.73917	0.00479815	0	0	o
atume56110	94	Putative ORF	Unassigned function	3	Unknown	Unknown_Putative smORF	0.561571	0.0490397	0	0	o
atume56685	85	Atu2541	hypothetical protein	6	Atu2541	Unknown	0.770271	0.129506	0	0	o
atume57230	85	Atu2406	conserved hypothetical protein	6	Atu2406	hypothetical	0.745957	0.101125	0	0	o
atume58131	91	Putative ORF	Unassigned function	2	bsuis39619||/inference=coordinates: similar to aa sequence:refseq:wp_017822131.1	Unknown_Putative smORF	0.734391	0.0208665	0	0	o
atume58161	62	Atu2192	hypothetical protein	6	Atu2192	Unknown	0.911226	0.0872745	0	0	o
atume58957	71	secE	secretion protein	6	secE	Unknown	0.581395	0.0408189	1	0	i35-55o
atume59050	92	rpsS	30S ribosomal protein S19	6	rpsS	Translation	0.800641	0.113741	0	0	o
atume59058	66	rpmC	50S ribosomal protein L29	6	rpmC	Translation	0.772601	0.112457	0	0	o
atume59211	68	Atu1896	hypothetical protein	6	Atu1896	Unknown	0.83222	0.113318	0	0	o
atume59724	73	Putative ORF	Unassigned function	2	paeru46062||/inference=coordinates: similar to aa sequence:refseq:np_253976.1	Unknown	0.860055	0.0129406	0	0	o
atume59940	83	Atu1727	hypothetical protein	6	Atu1727	Hypothetical	0.777492	0.0897541	0	0	i
atume60798	88	Atu1511	conserved hypothetical protein	6	Atu1511	hypothetical	0.740447	0.160828	0	0	o
atume61499	85	Atu1321	conserved hypothetical protein	6	Atu1321	hypothetical	0.511218	0.0674633	0	0	o
atume61568	62	rpmG	50S ribosomal protein L33	6	rpmG	Translation	0.688068	0.139993	0	0	i
atume61821	64	Atu8151	hypothetical protein	6	Atu8151	Hypothetical	0.789237	0.0635877	1	0	i21-42o
atume61832	93	Putative ORF	Unassigned function	2	psmel18523||db_xref=ensemblgenomes-gn:smc00251,ensemblgenomes-tr:cac46257,uniprotkb/trembl:q92kc3	Unknown_Putative smORF	0.850355	0.0769699	0	0	o
atume62360	82	rpsR	30S ribosomal protein S18	6	rpsR	Translation	0.878936	0.0764448	0	0	o
atume62407	89	Atu1079	hypothetical protein	6	Atu1079	Hypothetical	0.604005	0.0909143	0	0	o
atume62474	85	Atu1055	conserved hypothetical protein	6	Atu1055	hypothetical	0.814796	0.0532134	0	0	o
atume62602	83	Atu1019	hypothetical protein	6	Atu1019	Unknown	0.832646	0.0714002	0	0	o
atume62631	83	Putative ORF	Unassigned function	3	Unknown	Unknown_Putative smORF	0.590147	0.0401122	1	0	o35-58i
atume62641	80	Putative ORF	Unassigned function	2	paeru62260||/inference=coordinates: similar to aa sequence:refseq:wp_003084038.1	Unknown_Putative smORF	0.90909	0.0346052	0	0	o
atume62860	86	Atu0943	hypothetical protein	6	Atu0943	Hypothetical	0.560583	0.0877851	1	0	i60-82o
atume63059	95	Atu0892	hypothetical protein	6	Atu0892	Hypothetical	0.661259	0.116817	0	0	o
atume64052	71	Putative ORF	Unassigned function	2	bmeli14762||/inference=coordinates: similar to aa sequence:refseq:wp_002966237.1	Unknown	0.956296	0.00826677	0	0	o
atume64053	69	Putative ORF	Unassigned function	2	bmeli14762||/inference=coordinates: similar to aa sequence:refseq:wp_002966237.1	Unknown	0.554793	0.0037873	0	0	o
atume64117	85	Putative ORF	Unassigned function	2	paeru32551||/inference=coordinates: similar to aa sequence:refseq:np_249251.1	Unknown	0.614026	0.0127319	0	0	o
atume64338	99	infA	translation initiation factor IF-1	6	infA	Unknown	0.762048	0.0883064	0	0	o
atume64668	77	Atu8123	hypothetical protein	6	Atu8123	Hypothetical	0.971476	0.122679	0	0	i
atume64909	45	rpmH	50S ribosomal protein L34	6	rpmH	Unknown	0.769577	0.0928897	0	0	o
atume66285	91	ptsH	phosphocarrier protein HPr	6	ptsH	Unknown	0.599844	0.0565419	0	0	o
banth000034	74	AW166_00015	hypothetical protein	6	Assigned by homology with bsubt068166 = putative RNA binding protein	Nucleotide	0.962679	0.0300055	0	0	i
banth000069	32	Putative ORF	Unassigned function	1	bcere000066||lcl|ap007209.1_cds_bal15869.1_76	Unknown	0.526869	0.0667767	0	0	o
banth000308	59	AW166_00180	carnitine--CoA ligase	6	AW166_00180	Metabolism	0.894241	0.168346	0	0	o
banth000455	59	AW166_00260	protein sspF	6	AW166_00260	Unknown	0.756047	0.0659598	0	0	i
banth000635	44	Putative ORF	Unassigned function	2	bcere000681||hypothetical protein	Unknown	0.959468	0.0353868	0	0	o
banth000807	59	AW166_00540	preprotein translocase subunit SecE	6	AW166_00540	Secretion	0.874413	0.0802392	1	0	o32-58i
banth000866	93	AW166_00585	50S ribosomal protein L7	6	AW166_00585	Translation	0.920223	0.0635235	0	0	o
banth000940	92	AW166_00635	30S ribosomal protein S19	6	AW166_00635	Translation	0.960062	0.149721	0	0	i
banth000955	87	AW166_00660	30S ribosomal protein S17	6	AW166_00660	Translation	0.925261	0.192255	0	0	i
banth000993	37	rpmJ	50S ribosomal protein L36	6	rpmJ	Translation	0.51546	0.104525	0	0	i
banth001106	72	AW166_00820	hypothetical protein	6	AW166_00820	Hypothetical	0.788961	0.0239707	0	0	o
banth001366	42	Putative ORF	Unassigned function	1	bcere082931||3-oxoacyl-(acyl-carrier protein) reductase	Unknown_Putative smORF	0.572662	0.11058	0	0	i
banth001560	31	AW166_01110	hypothetical protein	6	AW166_01110	Unknown	0.793972	0.0850508	0	0	o
banth001593	46	AW166_01165	hypothetical protein	6	AW166_01165	Hypothetical	0.522727	0.144582	0	Y	n4-14c18/19o
banth001776	35	AW166_01285	fatty acid desaturase	6	AW166_01285	Unknown	0.686148	0.0816523	0	0	o
banth001777	39	AW166_01290	fatty acid desaturase	6	AW166_01290	Metabolism	0.511438	0.112998	1	0	o20-38i
banth001823	91	AW166_01320	hypothetical protein	6	AW166_01320	Hypothetical	0.904855	0.0389197	0	0	o
banth001891	42	Putative ORF	Unassigned function	1	sagal61212||ribosome maturation factor rimm	Unknown	0.587598	0.0015	0	0	o
banth002132	32	Putative ORF	Unassigned function	1	bcere082215||lcl|ap007209.1_cds_bal15869.1_76	Unknown	0.83148	0.07331	0	0	o
banth002592	38	Putative ORF	Unassigned function	2	bcere003011||conserved hypothetical protein	Unknown	0.533104	0.08533	0	0	o
banth002932	79	AW166_01970	hypothetical protein	6	Assigned by homology with bcere084614 = DNA binding domain, excisionase family	Nucleotide	0.974383	0.030153	0	0	o
banth003065	50	Putative ORF	Unassigned function	3	Unknown	Unknown_Putative smORF	0.506383	0.0542866	0	0	o
banth003227	58	Putative ORF	Unassigned function	3	Unknown	Unknown_Putative smORF	0.777867	0.0526585	0	0	o
banth003672	60	AW166_02330	hypothetical protein	6	AW166_02330	Hypothetical	0.780665	0.0718752	0	0	o
banth003790	64	AW166_02420	hypothetical protein	6	AW166_02420	Hypothetical	0.743328	0.0393241	0	0	o
banth003791	57	Putative ORF	Unassigned function	1	bcere098325||phage protein	Unknown_Putative smORF	0.699275	0.0536614	0	0	o
banth003830	62	AW166_02475	hypothetical protein	6	AW166_02475	Hypothetical	0.832015	0.0620447	0	0	o
banth003840	56	AW166_02500	hypothetical protein	6	AW166_02500	Hypothetical	0.80915	0.0438814	0	0	i
banth003867	90	AW166_02565	DNA-packaging protein	6	AW166_02565	Nucleotide	0.984005	0.112754	0	0	i
banth003976	79	AW166_02625	peptidase	6	AW166_02625	Peptidase	0.979832	0.0614239	1	0	o53-74i
banth004026	84	AW166_02655	hypothetical protein	6	AW166_02655	Hypothetical	0.890492	0.0470757	0	0	o
banth004149	66	AW166_02725	UDP-N-acetyl-D-mannosamine 6-dehydrogenase	6	AW166_02725	Metabolism	0.936113	0.0918138	0	Y	n7-17c26/27o
banth004204	54	AW166_02745	hypothetical protein	6	AW166_02745	Unknown	0.807254	0.0169339	0	0	o
banth004304	88	AW166_02805	hypothetical protein	6	AW166_02805	Hypothetical	0.944677	0.0424783	0	0	o
banth004884	84	AW166_03105	hypothetical protein	6	AW166_03105	Hypothetical	0.919713	0.0336736	0	0	i
banth005236	90	AW166_03300	hypothetical protein	6	AW166_03300	Hypothetical	0.888373	0.062694	0	0	o
banth005334	95	AW166_03340	ArsR family transcriptional regulator	6	AW166_03340	Nucleotide	0.990003	0.0375599	0	0	o
banth005336	82	sspH	acid-soluble spore protein H	6	sspH	signalling	0.98222	0.0682877	0	0	i
banth005665	79	Putative ORF	Unassigned function	2	bcere047103||conserved hypothetical protein	Unknown_Putative smORF	0.927559	0.0172157	0	Y	n7-18c22/23o
banth005784	57	AW166_03600	multidrug resistance protein	6	AW166_03600	Virulence	0.843508	0.0567643	1	0	o12-30i
banth005958	67	AW166_03690	hypothetical protein	6	AW166_03690	Hypothetical	0.81852	0.0658521	0	0	o
banth006051	66	AW166_03755	Cro/Cl family transcriptional regulator	6	AW166_03755	Nucleotide	0.871	0.0826674	0	0	i
banth006392	67	AW166_04050	thiamine biosynthesis protein ThiS	6	AW166_04050	Metabolism	0.955452	0.055568	0	0	o
banth006408	34	Putative ORF	Unassigned function	2	bcere047903||conserved hypothetical protein	Unknown	0.662747	0.019724	0	0	o
banth006409	89	AW166_04070	hypothetical protein	6	AW166_04070	Hypothetical	0.682069	0.106554	0	0	o
banth006411	43	AW166_04080	ATPase	6	AW166_04080	Metabolism	0.629432	0.150666	0	0	i
banth006415	34	AW166_04085	signal peptide protein	6	AW166_04085	Unknown	0.833245	0.0687257	0	0	o
banth006864	92	AW166_04350	hypothetical protein	6	AW166_04350	Hypothetical	0.781636	0.0814742	2	Y	n2-13c18/19o28-49i56-75o
banth007932	55	AW166_05000	hypothetical protein	6	AW166_05000	Hypothetical	0.764702	0.054818	0	0	o
banth008183	64	AW166_05165	hypothetical protein	6	AW166_05165	Hypothetical	0.698183	0.0898336	0	0	o
banth008185	100	AW166_05170	hypothetical protein	6	AW166_05170	Hypothetical	0.72382	0.0785097	1	0	o6-31i
banth008214	93	AW166_05180	hypothetical protein	6	AW166_05180	Hypothetical	0.811058	0.0480231	0	Y	n5-16c25/26o
banth008287	69	AW166_05225	hypothetical protein	6	AW166_05225	Hypothetical	0.902901	0.0516074	0	0	o
banth008289	83	AW166_05230	hypothetical protein	6	AW166_05230	Hypothetical	0.522273	0.0428927	2	Y	n3-13c17/18o27-47i54-76o
banth008382	73	AW166_05300	hypothetical protein	6	AW166_05300	Hypothetical	0.634142	0.0914812	1	0	o26-48i
banth008548	41	Putative ORF	Unassigned function	2	bcere050109||hypothetical protein	Unknown	0.791258	0.00366435	0	0	o
banth008702	69	AW166_05530	hypothetical protein	6	AW166_05530	Hypothetical	0.892193	0.0225919	2	0	i21-41o47-64i
banth008837	71	AW166_05660	hypothetical protein	6	Assigned by homology with bcere050354 = conserved domain protein	Motif	0.769385	0.118596	2	0	o6-28i40-59o
banth008891	31	Putative ORF	Unassigned function	1	bcere050432||wall-associated protein	Unknown	0.881114	0.00519314	0	0	o
banth008952	91	Putative ORF	Unassigned function	2	bcere010079||conserved hypothetical protein	Unknown_Putative smORF	0.990006	0.0791895	0	0	o
banth008958	52	AW166_05755	hypothetical protein	6	AW166_05755	Hypothetical	0.80123	0.0754614	0	0	o
banth009061	62	AW166_05840	hypothetical protein	6	AW166_05840	Hypothetical	0.529425	0.0874985	2	0	i7-26o32-50i
banth009369	89	AW166_06040	hypothetical protein	6	AW166_06040	Hypothetical	0.796073	0.0723723	0	0	o
banth009954	74	Putative ORF	Unassigned function	2	bcere011187||hypothetical protein	Unknown_Putative smORF	0.826451	0.0526197	0	0	o
banth009955	31	Putative ORF	Unassigned function	2	bcere091704||conserved hypothetical protein	Unknown	0.967317	0.0867036	0	0	o
banth010309	60	Putative ORF	Unassigned function	2	bcere092119||conserved hypothetical protein	Unknown_Putative smORF	0.79621	0.0822669	0	0	o
banth010438	35	Putative ORF	Unassigned function	1	bcere052137||2-aminoethylphosphonate transport atp-binding protein phnt	Unknown	0.788872	0.0984863	0	0	o
banth010521	96	Putative ORF	Unassigned function	1	bcere011684||internalin	Unknown_Putative smORF	0.851687	0.0287729	0	Y	n19-30c39/40o
banth010684	52	AW166_06930	ABC transporter permease	6	AW166_06930	Transport	0.690427	0.11664	1	0	o6-22i
banth011115	55	AW166_07285	hypothetical protein	6	AW166_07285	Hypothetical	0.61716	0.0497276	0	0	i
banth011751	71	Putative ORF	Unassigned function	1	bcere012869||phosphoesterase	Unknown_Putative smORF	0.5842	0.0938608	0	0	o
banth011823	57	AW166_07700	hypothetical protein	6	AW166_07700	Hypothetical	0.593534	0.109003	1	0	i7-27o
banth012216	82	AW166_07990	hypothetical protein	6	AW166_07990	Hypothetical	0.756642	0.0401781	0	0	i
banth012403	90	AW166_08095	hypothetical protein	6	AW166_08095	Hypothetical	0.951762	0.0223844	0	0	o
banth012475	48	AW166_08145	hypothetical protein	6	AW166_08145	Hypothetical	0.687131	0.0833399	0	0	i
banth012492	100	Putative ORF	Unassigned function	3	Unknown	Unknown_Putative smORF	0.595328	0.100692	0	0	o
banth012963	32	Putative ORF	Unassigned function	2	bcere054342||conserved hypothetical protein	Unknown	0.798122	0.0617436	0	0	o
banth013259	78	AW166_08510	hypothetical protein	6	AW166_08510	Hypothetical	0.709876	0.0442544	0	0	o
banth013718	56	AW166_08855	histidine kinase	6	AW166_08855	signalling	0.769148	0.0597326	0	0	o
banth014357	87	AW166_09230	hypothetical protein	6	AW166_09230	Hypothetical	0.933947	0.0343217	0	0	o
banth014390	66	AW166_09260	hypothetical protein	6	AW166_09260	Hypothetical	0.659304	0.0640186	2	0	i5-23o35-57i
banth014391	31	Putative ORF	Unassigned function	2	bcere055756||conserved hypothetical protein	Unknown	0.642134	0.0873472	0	0	o
banth014423	73	AW166_09285	acetolactate synthase isozyme 1 small subunit	6	AW166_09285	Metabolism	0.947887	0.0295312	0	0	i
banth014765	49	Putative ORF	Unassigned function	1	bcere096280||ccdc protein	Unknown	0.528914	0.0145347	0	0	o
banth014934	43	AW166_09610	DNA mismatch repair protein MutT	6	AW166_09610	Nucleotide	0.703228	0.13499	0	0	o
banth015278	42	Putative ORF	Unassigned function	2	bcere056674||conserved hypothetical protein	Unknown	0.784732	0.0719726	0	0	o
banth015279	69	Putative ORF	Unassigned function	2	bcere056674||conserved hypothetical protein	Unknown_Putative smORF	0.616994	0.141999	2	0	i21-36o42-58i
banth015296	66	Putative ORF	Unassigned function	1	bcere056684||lcl|ap007209.1_cds_bal17679.1_1886	Unknown	0.54441	0.0471453	0	0	o
banth015327	69	AW166_09855	phage capsid protein	6	AW166_09855	Phage	0.939919	0.0945859	1	0	i50-68o
banth015401	70	AW166_09935	spore protein	6	AW166_09935	Signalling	0.899055	0.0205468	0	0	i
banth015647	69	Putative ORF	Unassigned function	2	bcere134402||conserved hypothetical protein	Unknown_Putative smORF	0.751265	0.0667255	0	0	i
banth015656	83	AW166_10130	transcription initiation factor TFIIIB	6	AW166_10130	Nucleotide	0.989684	0.0472533	0	0	o
banth015690	92	AW166_10155	peptidase M73	6	AW166_10155	peptidase	0.974932	0.0274158	0	0	o
banth015881	33	Putative ORF	Unassigned function	1	bcere017070||cardiolipin synthetase domain protein	Unknown	0.942085	0.0811454	0	0	o
banth015899	91	Putative ORF	Unassigned function	2	bcere017071||putative spore coat protein	Unknown_Putative smORF	0.891746	0.0755061	0	0	i
banth015900	49	Putative ORF	Unassigned function	2	bcere017071||putative spore coat protein	Unknown_Putative smORF	0.729176	0.101096	0	0	o
banth015901	70	AW166_10275	hypothetical protein	6	Assigned by homology with bcere017072 = lipoprotein, putative	Membrane	0.804702	0.0680115	0	Y	n18-29c36/37o
banth016000	73	Putative ORF	Unassigned function	3	Unknown	Unknown_Putative smORF	0.502887	0.161434	0	0	i
banth016138	89	AW166_10460	hypothetical protein	6	AW166_10460	Hypothetical	0.673528	0.0401336	0	0	i
banth016171	71	AW166_10505	hypothetical protein	6	AW166_10505	Hypothetical	0.904851	0.0638487	0	0	o
banth016862	63	AW166_10950	hypothetical protein	6	AW166_10950	Unknown	0.655176	0.0609964	0	0	o
banth016884	93	AW166_10970	hypothetical protein	6	AW166_10970	Hypothetical	0.881484	0.0402775	0	0	i
banth016893	49	AW166_10980	hypothetical protein	6	AW166_10980	Unknown	0.587939	0.0333573	0	0	o
banth017070	62	Putative ORF	Unassigned function	1	bcere058856||protein ecsb	Unknown_Putative smORF	0.617201	0.111238	2	0	i21-39o45-61i
banth017566	88	AW166_11365	LemA domain protein	6	AW166_11365	Unknown	0.928674	0.0368236	0	0	i
banth017730	98	AW166_11475	hypothetical protein	6	AW166_11475	Hypothetical	0.888168	0.0942677	0	0	i
banth017929	72	AW166_11620	hypothetical protein	6	AW166_11620	Hypothetical	0.907189	0.0207447	0	0	o
banth017972	96	AW166_11670	cytoplasmic protein	6	AW166_11670	Hypothetical	0.967763	0.0239887	0	0	o
banth018041	85	AW166_11715	hypothetical protein	6	AW166_11715	Hypothetical	0.902777	0.120424	3	0	o6-24i36-54o60-79i
banth018044	79	AW166_11720	hypothetical protein	6	AW166_11720	Hypothetical	0.838742	0.0414371	0	0	i
banth018108	99	AW166_11745	ArsR family transcriptional regulator	6	AW166_11745	Nucleotide	0.960003	0.0709925	0	0	i
banth018115	36	Putative ORF	Unassigned function	2	bcere099743||hypothetical protein	Unknown	0.994856	0.0675308	0	0	o
banth018233	74	AW166_11790	antibiotic transporter	6	AW166_11790	Virulence	0.967113	0.0885328	0	0	o
banth018380	67	Putative ORF	Unassigned function	1	bcere019689||abc transporter, atp-binding protein	Unknown_Putative smORF	0.841968	0.102517	0	0	o
banth018635	49	AW166_11995	transcriptional regulator	6	AW166_11995	Nucleotide	0.775806	0.0690522	0	0	o
banth019073	88	AW166_12260	hypothetical protein	6	AW166_12260	Hypothetical	0.640218	0.205734	0	0	o
banth019085	89	AW166_12275	hypothetical protein	6	AW166_12275	Hypothetical	0.648025	0.0784986	0	0	o
banth019240	76	AW166_12355	stage III sporulation protein AA	6	AW166_12355	Signalling	0.922853	0.0544921	0	0	i
banth019426	77	Putative ORF	Unassigned function	1	cperf045405||myo-inositol catabolism protein	Unknown_Putative smORF	0.897557	0.0508643	0	0	o
banth019669	83	AW166_12570	hypothetical protein	6	AW166_12570	Hypothetical	0.846331	0.0200359	0	0	o
banth020057	47	Putative ORF	Unassigned function	2	bcere061113||conserved hypothetical protein	Unknown	0.693035	0.00558856	0	0	o
banth020087	56	AW166_12835	hypothetical protein	6	AW166_12835	Hypothetical	0.732277	0.105579	0	0	o
banth020251	54	AW166_12935	hypothetical protein	6	AW166_12935	Hypothetical	0.659217	0.0410313	0	0	o
banth020332	51	AW166_13010	hypothetical protein	6	AW166_13010	Hypothetical	0.891349	0.0846383	0	0	o
banth020557	92	AW166_13160	transposase	6	AW166_13160	Transport	0.555135	0.0394688	1	0	i61-78o
banth020837	85	AW166_13390	hypothetical protein	6	AW166_13390	Hypothetical	0.686143	0.0800152	3	0	o6-22i29-50o56-76i
banth021448	88	AW166_13770	(2Fe-2S)-binding protein	6	AW166_13770	Metabolism	0.979057	0.0161208	0	0	o
banth021761	45	Putative ORF	Unassigned function	2	bcere102843||conserved hypothetical protein	Unknown	0.875538	0.0044968	0	0	o
banth022139	62	AW166_14265	hypothetical protein	6	AW166_14265	Unknown	0.964412	0.0781432	0	0	o
banth022201	46	AW166_14355	sporulation protein	6	AW166_14355	Unknown	0.629874	0.108129	0	0	o
banth022278	71	Putative ORF	Unassigned function	2	bcere103255||hypothetical protein	Unknown	0.860384	0.00489298	0	0	o
banth022698	80	Putative ORF	Unassigned function	1	bcere023500||sugar (pentulose and hexulose) kinases	Unknown_Putative smORF	0.780945	0.0696381	0	Y	n4-12c17/18o
banth023550	77	AW166_15255	hypothetical protein	6	AW166_15255	Hypothetical	0.602536	0.129916	1	0	o45-67i
banth025103	41	Putative ORF	Unassigned function	2	bcere025584||conserved hypothetical protein	Unknown	0.531379	0.0441527	0	0	o
banth025723	58	AW166_16700	alginate lyase	6	AW166_16700	metabolism	0.759193	0.109787	0	0	o
banth027011	61	AW166_17575	cytochrome C biosynthesis protein	6	AW166_17575	Metabolism	0.86761	0.0415131	0	0	i
banth027727	66	AW166_18155	hypothetical protein	6	AW166_18155	Hypothetical	0.887929	0.0431289	0	0	o
banth028267	55	AW166_18615	hypothetical protein	6	AW166_18615	Hypothetical	0.605067	0.061742	0	0	o
banth028333	81	AW166_18680	hypothetical protein	6	AW166_18680	Hypothetical	0.560065	0.159772	0	0	o
banth029649	56	Putative ORF	Unassigned function	1	bcere110285||phosphoglycolate phosphatase	Unknown_Putative smORF	0.639034	0.0777745	0	0	o
banth029748	65	Putative ORF	Unassigned function	2	bcere030166||hypothetical protein	Unknown	0.888872	0.0332367	0	0	o
banth030405	48	Putative ORF	Unassigned function	2	bcere071080||conserved hypothetical protein	Unknown_Putative smORF	0.570768	0.0607565	0	0	o
banth030922	77	AW166_20465	hypothetical protein	6	AW166_20465	Hypothetical	0.547524	0.0877154	2	0	i12-34o40-59i
banth030981	66	AW166_20510	hypothetical protein	6	AW166_20510	Hypothetical	0.676623	0.0392973	0	0	o
banth031720	40	Putative ORF	Unassigned function	2	bcere072420||conserved hypothetical protein	Unknown	0.702333	0.0312529	0	0	o
banth031797	61	AW166_21160	hypothetical protein	6	AW166_21160	Hypothetical	0.737816	0.0949289	0	0	i
banth032258	88	AW166_21570	hypothetical protein	6	AW166_21570	Hypothetical	0.880352	0.0882045	2	0	i12-35o55-75i
banth032840	47	Putative ORF	Unassigned function	2	bcere033392||hypothetical protein	Unknown	0.740916	0.00310543	0	0	o
banth032932	44	AW166_22125	hypothetical protein	6	AW166_22125	Hypothetical	0.693787	0.119928	1	0	o20-42i
banth034148	85	Putative ORF	Unassigned function	3	Unknown	Unknown_Putative smORF	0.696589	0.0828213	0	0	o
banth034264	94	Putative ORF	Unassigned function	1	bcere114873||lcl|ap007209.1_cds_bal20480.1_4687	Unknown	0.642994	0	0	0	o
banth034465	83	AW166_23315	hypothetical protein	6	Assigned by homology with bcere035047 = conserved domain protein	Motif	0.710049	0.0859926	2	0	i12-34o46-64i
banth034712	43	Putative ORF	Unassigned function	2	bcere115281||conserved hypothetical protein	Unknown	0.944362	0.0413225	0	0	o
banth034964	67	AW166_23685	ProA domain protein	6	AW166_23685	Unknown	0.849164	0.100142	0	0	o
banth035446	92	AW166_24040	hypothetical protein	6	AW166_24040	Hypothetical	0.721917	0.113878	0	0	o
banth035506	73	AW166_24075	alkaline phosphatase	6	AW166_24075	metabolism	0.672603	0.104314	0	0	i
banth035651	65	AW166_24225	hypothetical protein	6	AW166_24225	Hypothetical	0.570296	0.0577219	2	0	i12-30o36-61i
banth035657	53	AW166_24240	acetyltransferase	6	AW166_24240	Metabolism	0.607348	0.102635	0	0	o
banth035957	76	AW166_24500	hypothetical protein	6	AW166_24500	Hypothetical	0.864543	0.0667896	3	0	i5-22o28-45i57-75o
banth036454	49	AW166_24850	hypothetical protein	6	AW166_24850	Unknown	0.686501	0.0374587	0	0	o
banth036713	43	Putative ORF	Unassigned function	2	bcere077450||conserved hypothetical protein	Unknown	0.749406	0.0037078	0	0	o
banth036753	51	Putative ORF	Unassigned function	2	saver029501||/inference=coordinates: similar to aa sequence:refseq:wp_010985105.1	Unknown	0.767063	0.0540686	0	0	o
banth036991	87	AW166_25305	carbonic anhydrase	6	AW166_25305	Metabolism	0.972953	0.0484665	0	0	i
banth037313	48	AW166_25620	hypothetical protein	6	AW166_25620	Hypothetical	0.605926	0.0989805	0	0	i
banth037609	71	AW166_25820	hypothetical protein	6	AW166_25820	Hypothetical	0.868165	0.154645	2	0	i12-34o40-58i
banth037625	90	AW166_25845	hypothetical protein	6	AW166_25845	Hypothetical	0.804748	0.116	2	0	i12-31o51-75i
banth037925	45	Putative ORF	Unassigned function	2	bcere038651||hypothetical protein	Unknown	0.748119	0.00143541	0	0	o
banth038016	72	AW166_26100	hypothetical protein	6	AW166_26100	Hypothetical	0.87352	0.0441672	0	0	o
banth038090	59	Putative ORF	Unassigned function	2	ecoli077694||hypothetical protein	Unknown	0.939603	0.00402797	0	0	o
banth038973	63	AW166_26785	DNA-binding protein	6	AW166_26785	Nucleotide	0.668121	0.0973394	0	0	i
banth039486	97	Putative ORF	Unassigned function	2	mlepr093994||conserved hypothetical protein	Unknown_Putative smORF	0.749622	0.0540635	0	0	o
banth039818	61	AW166_27395	4-oxalocrotonate tautomerase	6	AW166_27395	Metabolism	0.765769	0.0291699	0	0	o
banth040449	37	Putative ORF	Unassigned function	2	bcere081355||oligoendopeptidase f, putative	Unknown	0.849505	0.00148137	0	0	o
banth040932	73	AW166_00145	hypothetical protein	6	AW166_00145	Hypothetical	0.916387	0.0317657	0	0	i
banth041144	74	AW166_00300	peptide ABC transporter permease	6	AW166_00300	Transport	0.943292	0.155083	0	0	o
banth041334	67	AW166_00425	XRE family transcriptional regulator	6	AW166_00425	Nucleotide	0.966271	0.0563107	0	0	i
banth041533	48	AW166_00535	50S ribosomal protein L33	6	AW166_00535	Translation	0.561384	0.0500246	0	0	i
banth041679	74	AW166_00655	50S ribosomal protein L29	6	AW166_00655	Translation	0.973599	0.0598311	0	0	i
banth041723	72	infA	translation initiation factor IF-1	6	Assigned by homology with pputi060711 = translation initiation factor IF-1	Translation	0.973864	0.126722	0	0	o
banth041824	32	Putative ORF	Unassigned function	1	bcere082215||lcl|ap007209.1_cds_bal15869.1_76	Unknown	0.533809	0.07331	0	0	o
banth041880	73	AW166_00885	hypothetical protein	6	AW166_00885	Hypothetical	0.945292	0.0334303	0	0	o
banth041911	68	AW166_00915	hypothetical protein	6	AW166_00915	Hypothetical	0.843483	0.0559488	0	0	i
banth042263	81	Putative ORF	Unassigned function	2	bcere043123||conserved hypothetical protein	Unknown_Putative smORF	0.782872	0.106379	0	0	i
banth042407	63	AW166_01230	hypothetical protein	6	AW166_01230	Hypothetical	0.604561	0.0958777	0	0	o
banth042423	39	AW166_01245	peptide ABC transporter substrate-binding protein	6	AW166_01245	Unknown	0.638268	0.0695105	0	0	o
banth042989	32	Putative ORF	Unassigned function	1	bcere082215||lcl|ap007209.1_cds_bal15869.1_76	Unknown	0.678637	0.0667767	0	0	o
banth043153	52	AW166_01745	alcohol dehydrogenase	6	AW166_01745	Metabolism	0.724364	0.0818508	0	0	o
banth043231	96	AW166_01795	glutamyl-tRNA amidotransferase	6	AW166_01795	Translation	0.971415	0.0441105	0	0	o
banth043538	80	Putative ORF	Unassigned function	2	bcere044963||conserved hypothetical protein	Unknown	0.740936	0.0301666	0	0	o
banth043597	41	AW166_02000	sporulation kinase	6	AW166_02000	Signalling	0.648981	0.0933908	0	0	o
banth043931	83	AW166_02175	DNA-binding protein	6	AW166_02175	Nucleotide	0.983319	0.0728624	0	0	o
banth044104	39	Putative ORF	Unassigned function	1	bcere045667||transporter, eama family	Unknown	0.803291	0.0199377	0	0	o
banth044227	66	AW166_02345	hypothetical protein	6	AW166_02345	Hypothetical	0.745828	0.0888384	0	0	i
banth044287	44	Putative ORF	Unassigned function	3	Unknown	Unknown_Putative smORF	0.524619	0.107276	0	0	i
banth044293	73	AW166_02385	XRE family transcriptional regulator	6	AW166_02385	Nucleotide	0.924686	0.12611	0	0	i
banth044304	63	AW166_02400	hypothetical protein	6	AW166_02400	Hypothetical	0.509391	0.172883	1	0	o16-34i
banth044351	56	AW166_02460	hypothetical protein	6	AW166_02460	Hypothetical	0.842947	0.175482	0	0	o
banth044373	62	AW166_02490	hypothetical protein	6	AW166_02490	Hypothetical	0.76236	0.074653	2	0	i5-25o31-51i
banth044398	55	AW166_02525	DNA-binding protein	6	AW166_02525	Nucleotide	0.811094	0.103737	0	0	o
banth044428	55	AW166_02540	nucleoid-structuring protein H-NS	6	AW166_02540	Unknown	0.747451	0.0439492	0	0	o
banth044448	85	AW166_02560	hypothetical protein	6	AW166_02560	Hypothetical	0.972042	0.0114726	0	0	o
banth044504	53	AW166_02610	hypothetical protein	6	AW166_02610	Hypothetical	0.590073	0.0715724	0	0	o
banth044649	80	AW166_02715	hypothetical protein	6	AW166_02715	Hypothetical	0.886294	0.0226154	0	0	i
banth044808	86	AW166_02830	stress-induced protein	6	AW166_02830	signalling	0.991143	0.0588571	0	0	o
banth045519	54	Putative ORF	Unassigned function	2	bcere046610||hypothetical protein	Unknown_Putative smORF	0.680129	0.0618659	0	0	i
banth045813	64	Putative ORF	Unassigned function	3	Unknown	Unknown_Putative smORF	0.584016	0.0926357	1	0	o35-54i
banth046438	45	AW166_03840	hypothetical protein	6	AW166_03840	Unknown	0.666031	0.0713143	0	0	o
banth046819	78	Putative ORF	Unassigned function	1	bcere048050||conserved domain protein	Unknown_Putative smORF	0.746311	0.0374771	0	Y	n4-14c18/19o
banth046977	87	AW166_04260	cytoplasmic protein	6	AW166_04260	Hypothetical	0.948126	0.0231555	0	0	i
banth047130	62	Putative ORF	Unassigned function	1	bcere048451||oligopeptide transport system permease protein oppb	Unknown_Putative smORF	0.669596	0.0877166	2	0	o6-24i31-54o
banth047526	34	AW166_04620	hypothetical protein	6	AW166_04620	Unknown	0.607321	0.10789	0	0	o
banth047762	87	AW166_04745	hypothetical protein	6	AW166_04745	Hypothetical	0.59283	0.100343	2	0	i12-29o62-85i
banth048046	53	AW166_04875	hypothetical protein	6	AW166_04875	Hypothetical	0.789346	0.0968189	1	0	o28-46i
banth048287	69	AW166_05025	hypothetical protein	6	AW166_05025	Hypothetical	0.572985	0.107755	0	0	o
banth048659	45	AW166_05280	hypothetical protein	6	AW166_05280	Hypothetical	0.681895	0.0955238	1	0	o12-34i
banth048662	100	AW166_05290	hypothetical protein	6	AW166_05290	Hypothetical	0.659311	0.140466	0	0	i
banth048790	43	Putative ORF	Unassigned function	3	Unknown	Unknown_Putative smORF	0.504594	0.0830564	0	Y	n8-19c23/24o
banth049340	83	AW166_05710	hypothetical protein	6	AW166_05710	Hypothetical	0.713794	0.0394636	0	0	i
banth049374	44	AW166_05745	Wall associated protein	6	AW166_05745	Cell division	0.593688	0.0868799	0	0	o
banth049381	57	Putative ORF	Unassigned function	2	bcere010079||conserved hypothetical protein	Unknown_Putative smORF	0.803219	0.076353	0	0	o
banth049472	99	AW166_05835	hypothetical protein	6	AW166_05835	Hypothetical	0.671123	0.117112	3	0	i10-28o34-55i62-81o
banth049615	97	AW166_05930	hypothetical protein	6	Assigned by homology with bcere090890 = conserved domain protein	Motif	0.969116	0.0791157	0	0	i
banth049643	100	Putative ORF	Unassigned function	3	Unknown	Unknown_Putative smORF	0.636935	0.11259	0	0	o
banth049810	100	AW166_06080	hypothetical protein	6	AW166_06080	Hypothetical	0.656226	0.140917	0	0	o
banth049948	42	AW166_06180	hypothetical protein	6	AW166_06180	Unknown	0.910116	0.00835752	0	0	o
banth050241	66	AW166_06350	cytochrome C oxidase subunit III	6	AW166_06350	Metabolism	0.763166	0.123861	0	0	o
banth050341	49	Putative ORF	Unassigned function	2	bcere091577||hypothetical protein	Unknown	0.743093	0.0280967	0	0	o
banth050416	56	Putative ORF	Unassigned function	2	bcere011187||hypothetical protein	Unknown	0.641515	0.00610075	0	0	o
banth050553	76	AW166_06535	hypothetical protein	6	AW166_06535	Unknown	0.932894	0.178795	0	0	o
banth050566	60	AW166_06550	hypothetical protein	6	AW166_06550	Hypothetical	0.682122	0.121588	2	0	i9-27o33-53i
banth050595	75	AW166_06580	hypothetical protein	6	AW166_06580	Hypothetical	0.731425	0.0660496	0	0	i
banth051037	53	AW166_06805	transcriptional regulator	6	AW166_06805	Nucleotide	0.849108	0.0512582	0	0	i
banth051083	69	AW166_06845	hypothetical protein	6	AW166_06845	Hypothetical	0.502571	0.145759	0	0	o
banth051102	61	Putative ORF	Unassigned function	1	bcere092345||class ii aldolase/adducin domain protein	Unknown_Putative smORF	0.768117	0.0494765	0	0	o
banth051129	93	AW166_06870	stage 0 sporulation protein	6	AW166_06870	Signalling	0.987712	0.0357288	0	0	i
banth051407	58	AW166_07080	hypothetical protein	6	AW166_07080	Hypothetical	0.662927	0.0826732	0	0	i
banth051454	50	Putative ORF	Unassigned function	2	bcere012064||conserved hypothetical protein	Unknown	0.925178	0.0316544	0	0	o
banth051490	51	AW166_07145	imidazoleglycerol-phosphate dehydratase	6	AW166_07145	Metabolism	0.754261	0.103761	0	0	i
banth051562	78	AW166_07190	hypothetical protein	6	AW166_07190	Hypothetical	0.632807	0.160579	0	0	i
banth051797	67	AW166_07340	hypothetical protein	6	AW166_07340	Hypothetical	0.928998	0.041806	0	0	o
banth051986	75	AW166_07465	hypothetical protein	6	AW166_07465	Hypothetical	0.932383	0.0342692	0	0	i
banth052359	78	AW166_07680	hypothetical protein	6	AW166_07680	Hypothetical	0.892437	0.0536113	1	0	o50-77i
banth053533	64	AW166_08375	RNA chaperone Hfq	6	AW166_08375	Nucleotide	0.873283	0.0397011	0	0	o
banth053660	98	AW166_08450	hypothetical protein	6	AW166_08450	Hypothetical	0.924385	0.0422618	0	0	o
banth053667	92	AW166_08465	flagellar biosynthesis protein FlgG	6	AW166_08465	Conjugation/Pili/Motion	0.982555	0.0271424	0	0	i
banth053688	50	AW166_08490	flagellar MS-ring protein	6	AW166_08490	Conjugation/Pili/Motion	0.8127	0.0469923	0	0	o
banth053706	44	Putative ORF	Unassigned function	2	bcere094840||conserved hypothetical cytosolic protein	Unknown_Putative smORF	0.508936	0.0909324	0	0	i
banth053709	73	AW166_08515	hypothetical protein	6	AW166_08515	Hypothetical	0.920279	0.0286669	0	0	o
banth053791	91	AW166_08560	hypothetical protein	6	AW166_08560	Hypothetical	0.777717	0.0399209	0	0	o
banth053903	61	Putative ORF	Unassigned function	1	bcere094913||flagellar motor switch protein flin	Unknown_Putative smORF	0.722114	0.0822572	0	0	i
banth053914	91	AW166_08645	flagellar biosynthesis protein FliQ	6	AW166_08645	Conjugation/Pili/Motion	0.867052	0.0904742	2	0	o20-39i51-70o
banth053991	56	AW166_08695	hypothetical protein	6	AW166_08695	Unknown	0.631255	0.13626	0	0	o
banth054077	53	AW166_08780	peptidase	6	AW166_08780	Peptidase	0.622276	0.0746103	1	0	o6-27i
banth054598	89	Putative ORF	Unassigned function	2	bcere055429||conserved hypothetical protein	Unknown_Putative smORF	0.943984	0.0398851	0	0	i
banth054833	38	Putative ORF	Unassigned function	2	bcere055749||conserved hypothetical protein	Unknown	0.748085	0.0485426	0	0	o
banth055205	70	Putative ORF	Unassigned function	2	bcere015695||hypothetical protein	Unknown	0.894309	0.0509357	0	0	o
banth056093	91	AW166_09920	acyl carrier protein	6	AW166_09920	Metabolism	0.988406	0.0427504	0	0	i
banth056116	68	Putative ORF	Unassigned function	1	bcere096834||multidrug resistance protein	Unknown_Putative smORF	0.679916	0.0737462	0	Y	n30-41c45/46o
banth056137	60	AW166_09950	hypothetical protein	6	AW166_09950	Hypothetical	0.898446	0.0447267	0	0	o
banth056198	52	Putative ORF	Unassigned function	2	bcere016558||hypothetical protein	Unknown	0.944072	0.0102185	0	0	o
banth056812	37	Putative ORF	Unassigned function	2	bcere097607||conserved hypothetical protein	Unknown	0.52947	0.0874889	0	0	o
banth057152	77	AW166_10670	molybdopterin synthase sulfur carrier subunit	6	AW166_10670	Metabolism	0.911989	0.0642818	0	0	o
banth057281	78	AW166_10735	hypothetical protein	6	AW166_10735	Hypothetical	0.858436	0.0387596	0	0	i
banth057304	91	AW166_10750	stage V sporulation protein S	6	AW166_10750	Signalling	0.975565	0.0498701	0	0	o
banth057314	58	AW166_10760	N-acetylmuramoyl-L-alanine amidase	6	AW166_10760	Metabolism	0.580438	0.147612	0	0	i
banth057562	51	Putative ORF	Unassigned function	2	bcere058667||hypothetical protein	Unknown	0.947299	0.0167832	0	0	o
banth057676	97	AW166_10910	type VII secretion protein	6	AW166_10910	Secretion	0.983465	0.033905	0	0	o
banth058154	43	AW166_11275	iron dicitrate transport regulator FecR	6	AW166_11275	Nucleotide	0.646185	0.0931253	0	0	o
banth058182	63	Putative ORF	Unassigned function	2	bcere098937||hypothetical protein	Unknown	0.651266	0.00680145	0	0	o
banth058202	51	AW166_11310	erythromycin esterase	6	AW166_11310	Metabolism	0.654489	0.184912	0	0	o
banth058207	65	AW166_11315	carbohydrate kinase	6	AW166_11315	Metabolism	0.825748	0.0461499	0	0	o
banth058208	72	AW166_11320	carbohydrate kinase	6	AW166_11320	Metabolism	0.865856	0.0545188	0	0	i
banth058466	90	AW166_11450	hypothetical protein	6	AW166_11450	Hypothetical	0.890108	0.0433884	0	0	o
banth058468	71	AW166_11455	hypothetical protein	6	AW166_11455	Hypothetical	0.913206	0.0307932	0	0	i
banth058474	62	AW166_11470	hypothetical protein	6	AW166_11470	Hypothetical	0.770569	0.0569615	0	0	i
banth058551	60	AW166_11545	hypothetical protein	6	AW166_11545	Hypothetical	0.793492	0.165326	1	0	o38-59i
banth058629	86	AW166_11600	alpha/beta hydrolase	6	AW166_11600	metabolism	0.86741	0.0540039	0	0	i
banth058712	89	AW166_11645	hemolysin BL lytic component L2	6	AW166_11645	virulence	0.893511	0.0933202	2	0	i21-40o46-65i
banth059393	55	AW166_12055	hypothetical protein	6	AW166_12055	Unknown	0.861316	0.0409167	0	0	o
banth059633	88	AW166_12225	hypothetical protein	6	AW166_12225	Hypothetical	0.669955	0.0918971	3	0	i12-31o37-57i69-87o
banth059983	76	Putative ORF	Unassigned function	2	bcere092394||conserved hypothetical protein	Unknown_Putative smORF	0.792995	0.0856198	0	0	o
banth059984	86	Putative ORF	Unassigned function	3	Unknown	Unknown_Putative smORF	0.730913	0.0889212	0	0	o
banth060024	69	AW166_12490	DNA-binding protein	6	AW166_12490	Nucleotide	0.70656	0.0997842	0	0	o
banth060076	91	Putative ORF	Unassigned function	3	Unknown	Unknown_Putative smORF	0.588957	0.0500473	0	Y	n15-26c35/36o
banth060183	72	AW166_12565	hypothetical protein	6	AW166_12565	Hypothetical	0.864383	0.0968525	0	0	o
banth060245	71	AW166_12610	acetyl-CoA carboxylase biotin carboxyl carrier protein subunit	6	AW166_12610	Metabolism	0.954902	0.0256964	0	0	i
banth060620	55	AW166_12810	endonuclease	6	AW166_12810	Nucleotide	0.875978	0.0419558	0	0	o
banth060768	80	AW166_12930	hypothetical protein	6	AW166_12930	Hypothetical	0.594344	0.220073	0	0	o
banth060843	67	AW166_12975	hypothetical protein	6	AW166_12975	Hypothetical	0.896132	0.0368046	0	0	i
banth061236	62	Putative ORF	Unassigned function	1	bcere021684||quaternary ammonium compound-resistance protein	Unknown_Putative smORF	0.791037	0.0773472	1	0	o6-27i
banth061444	79	AW166_13395	hypothetical protein	6	AW166_13395	Hypothetical	0.836911	0.0933212	2	0	i21-41o53-72i
banth061495	60	AW166_13445	hypothetical protein	6	AW166_13445	Hypothetical	0.914281	0.119039	1	0	i37-59o
banth062066	70	AW166_13835	pyruvate kinase	6	AW166_13835	Metabolism	0.978655	0.0652569	0	0	i
banth062203	65	AW166_13940	hypothetical protein	6	AW166_13940	Hypothetical	0.713351	0.0950277	2	0	i7-24o30-55i
banth062302	84	AW166_14005	pyridine nucleotide-disulfide oxidoreductase	6	AW166_14005	Metabolism	0.926721	0.0899778	0	0	o
banth062331	83	Putative ORF	Unassigned function	1	bcere102862||deda family protein	Unknown	0.545765	0.0041809	0	0	o
banth062730	46	AW166_14330	carbohydrate kinase	6	AW166_14330	Metabolism	0.515265	0.0844073	0	0	o
banth062731	47	AW166_14335	polyketide synthase	6	AW166_14335	Unknown	0.647904	0.124632	0	0	o
banth062732	47	AW166_14345	sporulation protein	6	AW166_14345	Signalling	0.613775	0.099828	0	0	i
banth063376	74	AW166_14765	XRE family transcriptional regulator	6	AW166_14765	Nucleotide	0.983766	0.0355475	0	0	o
banth063908	33	Putative ORF	Unassigned function	2	bcere064365||conserved hypothetical protein	Unknown	0.634221	0.000571429	0	0	o
banth064270	43	AW166_15385	transposase	6	AW166_15385	Unknown	0.515152	0.0741289	0	0	o
banth065023	96	AW166_15820	hypothetical protein	6	AW166_15820	Hypothetical	0.53395	0.120211	3	0	i12-30o42-62i69-93o
banth065160	41	Putative ORF	Unassigned function	1	bcere105632||transcriptional regulator, arsr family	Unknown	0.73547	0.0040165	0	0	o
banth065383	69	AW166_16050	histidine kinase	6	AW166_16050	signalling	0.760757	0.174623	0	Y	n20-35c43/44o
banth065544	59	Putative ORF	Unassigned function	3	Unknown	Unknown_Putative smORF	0.579973	0.0541444	0	0	o
banth066052	98	AW166_16490	cyclopropane-fatty-acyl-phospholipid synthase	6	AW166_16490	Metabolism	0.981197	0.0744361	0	0	i
banth066496	54	Putative ORF	Unassigned function	2	bcere026451||hypothetical protein	Unknown	0.650885	0.0109995	0	0	o
banth066585	69	AW166_16910	hypothetical protein	6	AW166_16910	Hypothetical	0.877636	0.0508985	0	0	o
banth066806	99	AW166_17065	exonuclease	6	AW166_17065	Unknown	0.68378	0.104205	0	0	o
banth067154	59	AW166_17340	hypothetical protein	6	AW166_17340	Hypothetical	0.81984	0.0753053	0	0	o
banth067824	74	AW166_17795	hypothetical protein	6	AW166_17795	Unknown	0.701684	0.0245581	0	0	o
banth067941	49	sspO	small acid-soluble spore protein O	6	sspO	signalling	0.732372	0.0956553	0	0	i
banth068642	53	AW166_18425	hypothetical protein	6	AW166_18425	Unknown	0.634557	0.0397239	0	0	o
banth068757	58	AW166_18520	amino acid transporter	6	AW166_18520	Transport	0.709516	0.114118	2	0	i7-26o38-57i
banth069325	61	AW166_18930	hypothetical protein	6	Assigned by homology with bcere069434 = conserved domain protein	Motif	0.619089	0.0781967	0	0	o
banth070111	62	AW166_19420	50S ribosomal protein L28	6	AW166_19420	Translation	0.854671	0.0997435	0	0	o
banth071184	75	AW166_20245	methyltransferase	6	AW166_20245	Metabolism	0.85881	0.0428954	2	0	i20-42o48-66i
banth071365	78	AW166_20405	NrdH-redoxin	6	AW166_20405	Metabolism	0.972087	0.0693875	0	0	o
banth071664	58	Putative ORF	Unassigned function	2	bcere111740||hypothetical protein	Unknown	0.546274	0.0148231	0	0	o
banth071844	31	AW166_20780	hypothetical protein	6	AW166_20780	Unknown	0.999457	0.0721587	0	0	o
banth072305	69	AW166_21215	permease	6	AW166_21215	Unknown	0.552248	0.0330707	0	0	o
banth072372	72	AW166_21285	hypothetical protein	6	AW166_21285	Unknown	0.62942	0.0983638	0	0	o
banth072470	48	AW166_21345	hypothetical protein	6	AW166_21345	Hypothetical	0.640311	0.106494	0	0	o
banth072488	50	AW166_21360	pullulanase	6	AW166_21360	Unknown	0.927074	0.148679	0	0	o
banth073437	100	AW166_22115	30S ribosomal protein S20	6	AW166_22115	Translation	0.953833	0.12161	0	0	o
banth073646	40	AW166_22270	HemX protein	6	AW166_22270	Unknown	0.973074	0.137756	0	0	o
banth073727	43	Putative ORF	Unassigned function	1	bcere033713||dna-binding protein	Unknown	0.775186	0	0	0	o
banth073830	71	AW166_22380	hypothetical protein	6	AW166_22380	Hypothetical	0.7506	0.039275	0	0	o
banth074745	61	AW166_23035	hypothetical protein	6	AW166_23035	Hypothetical	0.738514	0.115667	1	0	o34-57i
banth075138	89	AW166_23310	hypothetical protein	6	AW166_23310	Hypothetical	0.778214	0.0579862	0	0	o
banth075202	72	AW166_23345	small, acid-soluble spore protein I	6	Assigned by homology with bsubt033339 = small acid-soluble spore protein SspI	signalling	0.978532	0.0269749	0	0	i
banth075987	81	AW166_23920	hypothetical protein	6	AW166_23920	Unknown	0.878023	0.0459812	0	0	o
banth076226	92	AW166_24110	hypothetical protein	6	AW166_24110	Hypothetical	0.587877	0.0998811	0	0	o
banth076335	46	Putative ORF	Unassigned function	3	Unknown	Unknown_Putative smORF	0.508782	0.121046	0	0	o
banth076336	61	Putative ORF	Unassigned function	3	Unknown	Unknown_Putative smORF	0.798681	0.0711933	0	0	o
banth076537	37	Putative ORF	Unassigned function	2	bcere076586||conserved hypothetical protein	Unknown	0.625133	0.0227906	0	0	o
banth076562	68	AW166_24385	hypothetical protein	6	AW166_24385	Hypothetical	0.525145	0.0960218	2	0	i12-34o40-59i
banth076578	85	AW166_24410	hypothetical protein	6	AW166_24410	Unknown	0.582268	0.0745827	0	0	o
banth076667	94	Putative ORF	Unassigned function	1	bcere036636||hydrolase (had superfamily)	Unknown	0.965215	0.0292168	0	0	o
banth076692	78	AW166_24510	membrane protein insertion efficiency factor YidD	6	AW166_24510	Membrane	0.788635	0.0515813	0	0	i
banth077535	78	AW166_25300	hypothetical protein	6	AW166_25300	Hypothetical	0.937892	0.0205379	0	0	o
banth077582	90	AW166_25355	cytoplasmic protein	6	AW166_25355	Hypothetical	0.807852	0.0704133	0	0	o
banth077795	44	Putative ORF	Unassigned function	2	bcere077939||hypothetical protein	Unknown	0.623094	0.0108357	0	0	o
banth078371	63	Putative ORF	Unassigned function	3	Unknown	Unknown_Putative smORF	0.505676	0.0743481	1	0	o12-31i
banth078656	77	AW166_26205	hypothetical protein	6	AW166_26205	Hypothetical	0.800277	0.079809	0	0	i
banth079377	71	AW166_26745	potassium channel protein	6	AW166_26745	Metabolism	0.93482	0.0998455	0	0	o
banth080475	97	AW166_27500	hypothetical protein	6	AW166_27500	Hypothetical	0.682697	0.0601647	3	0	o12-30i42-63o69-88i
banth081408	46	AW166_00115	hypothetical protein	6	AW166_00115	Unknown	0.62064	0.00415857	0	0	o
banth081551	86	AW166_00255	ABC transporter permease	6	AW166_00255	Transport	0.990378	0.0422743	0	0	i
banth082150	96	AW166_00625	50S ribosomal protein L23	6	AW166_00625	Translation	0.983367	0.0610694	0	0	i
banth082171	61	rpsN	30S ribosomal protein S14	6	rpsN	Translation	0.747926	0.0848904	0	0	i
banth082194	60	AW166_00705	50S ribosomal protein L30	6	AW166_00705	Translation	0.869736	0.0632899	0	0	o
banth082642	98	AW166_01085	hypothetical protein	6	AW166_01085	Hypothetical	0.677118	0.0999699	3	0	o6-25i37-58o64-84i
banth082650	83	Putative ORF	Unassigned function	3	Unknown	Unknown_Putative smORF	0.520366	0.0976055	0	Y	n10-18c23/24o
banth082993	36	Putative ORF	Unassigned function	2	bcere083371||conserved hypothetical protein	Unknown	0.551191	0.00220654	0	0	o
banth083116	95	AW166_01360	antitoxin endoai	6	AW166_01360	virulence	0.966098	0.0998368	0	0	o
banth083179	54	Putative ORF	Unassigned function	1	bcere083432||lcl|ap007209.1_cds_bal15869.1_76	Unknown	0.541114	0.0355926	0	0	o
banth083318	100	AW166_01505	chaperonin	6	AW166_01505	Chaperone	0.988027	0.0198821	0	0	i
banth083478	89	Putative ORF	Unassigned function	1	bcere043870||udp-glucose 4-epimerase	Unknown_Putative smORF	0.607518	0.127554	1	0	o18-36i
banth083705	84	AW166_01660	phosphoribosylformylglycinamidine synthase	6	AW166_01660	Metabolism	0.993397	0.0235662	0	0	o
banth084204	35	Putative ORF	Unassigned function	2	bcere084635||conserved hypothetical protein	Unknown	0.68001	0.0734324	0	0	o
banth084216	64	AW166_02005	ATPase	6	AW166_02005	Metabolism	0.785411	0.109322	0	0	o
banth084522	83	AW166_02160	methanol dehydrogenase	6	AW166_02160	Metabolism	0.967936	0.0503094	0	Y	n4-15c19/20o
banth084712	60	Putative ORF	Unassigned function	1	bcere085324||signal peptidase i	Unknown_Putative smORF	0.765175	0.0974371	0	0	o
banth084838	55	AW166_02375	complement C1q protein	6	AW166_02375	Conjugation/Pili/Motion	0.858524	0.0509324	0	Y	n12-23c27/28o
banth084869	84	AW166_02430	hypothetical protein	6	AW166_02430	Hypothetical	0.973814	0.112451	0	0	o
banth084881	59	AW166_02445	hypothetical protein	6	AW166_02445	Hypothetical	0.76454	0.088444	0	0	o
banth084883	96	AW166_02450	transcriptional regulator	6	AW166_02450	Nucleotide	0.993225	0.0195413	0	0	o
banth084900	48	Putative ORF	Unassigned function	3	Unknown	Unknown_Putative smORF	0.551345	0.0867782	0	0	i
banth084932	97	AW166_02510	integrase	6	AW166_02510	Phage	0.846523	0.12441	0	0	o
banth084933	73	AW166_02515	hypothetical protein	6	AW166_02515	Hypothetical	0.644349	0.119217	0	0	o
banth084939	100	AW166_02520	HNH endonuclease	6	AW166_02520	Nucleotide	0.786951	0.123366	0	0	i
banth085003	99	AW166_02570	phage head-tail adapter protein	6	AW166_02570	Phage	0.993557	0.0208598	0	0	o
banth085163	52	AW166_02680	hypothetical protein	6	AW166_02680	Hypothetical	0.700341	0.0970401	0	0	i
banth085898	40	AW166_03225	hypothetical protein	6	AW166_03225	Hypothetical	0.778326	0.096018	1	0	i18-37o
banth085923	41	Putative ORF	Unassigned function	2	bcere086398||conserved hypothetical protein	Unknown_Putative smORF	0.870956	0.127012	0	0	i
banth086824	75	AW166_03710	XRE family transcriptional regulator	6	AW166_03710	Nucleotide	0.976318	0.0372774	0	0	o
banth087058	65	AW166_03815	permease	6	AW166_03815	transport	0.775426	0.145329	1	Y	n6-17c22/23o32-56i
banth087215	32	Putative ORF	Unassigned function	1	bcere082215||lcl|ap007209.1_cds_bal15869.1_76	Unknown	0.827581	0.0786434	0	0	o
banth087374	26	AW166_04090	K+-transporting ATPase subunit F	6	AW166_04090	Unknown	0.965621	0.0342024	0	0	o
banth087466	80	Putative ORF	Unassigned function	3	Unknown	Unknown_Putative smORF	0.737629	0.135106	0	0	o
banth087468	51	Putative ORF	Unassigned function	3	Unknown	Unknown_Putative smORF	0.555737	0.0584696	0	0	o
banth087502	83	AW166_04150	hypothetical protein	6	AW166_04150	Hypothetical	0.89157	0.0846192	3	0	i5-24o30-47i59-80o
banth087725	76	AW166_04275	hypothetical protein	6	AW166_04275	Hypothetical	0.895712	0.0621059	0	0	o
banth088014	67	AW166_04460	hypothetical protein	6	AW166_04460	Hypothetical	0.777482	0.0324842	2	0	i9-26o32-53i
banth088015	56	AW166_04465	RpiR family transcriptional regulator	6	AW166_04465	Nucleotide	0.677935	0.177307	2	0	i7-25o31-48i
banth088719	76	AW166_04860	hypothetical protein	6	AW166_04860	Hypothetical	0.739139	0.038969	0	0	o
banth088914	84	AW166_04975	hypothetical protein	6	AW166_04975	Hypothetical	0.829929	0.0603098	2	0	i12-28o48-64i
banth089216	45	Putative ORF	Unassigned function	2	bcere089723||conserved hypothetical protein	Unknown	0.829608	0.117704	0	0	o
banth089472	66	AW166_05385	SigE-dependent sporulation protein	6	AW166_05385	Signalling	0.955766	0.0428581	1	0	o6-24i
banth089731	88	AW166_05555	hypothetical protein	6	AW166_05555	Hypothetical	0.94018	0.0345191	0	0	o
banth089748	35	Putative ORF	Unassigned function	2	bcere090281||hypothetical protein	Unknown	0.784666	0.00454203	0	0	o
banth090108	95	AW166_05740	hypothetical protein	6	AW166_05740	Hypothetical	0.813551	0.0874414	0	0	o
banth090127	52	Putative ORF	Unassigned function	2	bcere090673||conserved hypothetical protein	Unknown_Putative smORF	0.52298	0.106564	0	0	o
banth090128	52	AW166_05760	hypothetical protein	6	AW166_05760	Hypothetical	0.952203	0.066696	0	0	o
banth090131	88	AW166_05770	hypothetical protein	6	AW166_05770	Hypothetical	0.874427	0.0586707	0	0	o
banth090188	72	AW166_05810	hypothetical protein	6	AW166_05810	Hypothetical	0.520014	0.170057	0	0	o
banth090328	67	AW166_05890	cold-shock protein	6	AW166_05890	Signalling	0.846162	0.0591107	0	0	o
banth090522	95	AW166_06015	hypothetical protein	6	AW166_06015	Hypothetical	0.885483	0.0418068	0	0	o
banth090605	80	AW166_06075	hypothetical protein	6	AW166_06075	Unknown	0.80584	0.0309945	0	0	o
banth090675	74	AW166_06105	competence protein ComG	6	AW166_06105	Conjugation/Pili/Motion	0.846276	0.0741342	0	0	o
banth091081	59	Putative ORF	Unassigned function	3	Unknown	Unknown_Putative smORF	0.618968	0.104094	0	0	o
banth091161	93	Putative ORF	Unassigned function	3	Unknown	Unknown_Putative smORF	0.51363	0.123822	0	0	o
banth091320	69	AW166_06515	DNA-binding protein	6	AW166_06515	Nucleotide	0.974439	0.0510729	0	0	i
banth091325	60	AW166_06525	hypothetical protein	6	AW166_06525	Hypothetical	0.595569	0.106686	1	Y	n6-21c27/28o37-56i
banth091347	82	AW166_06555	hypothetical protein	6	AW166_06555	Hypothetical	0.939322	0.0378904	0	0	o
banth091348	62	AW166_06560	hypothetical protein	6	AW166_06560	Hypothetical	0.999008	0.0308272	1	Y	n7-15c22/23o32-53i
banth091691	84	Putative ORF	Unassigned function	1	bcere052137||2-aminoethylphosphonate transport atp-binding protein phnt	Unknown_Putative smORF	0.855122	0.0408612	0	0	o
banth091791	38	AW166_06895	glutamate dehydrogenase	6	AW166_06895	Metabolism	0.578673	0.124805	0	0	i
banth091859	67	AW166_06945	abortive phage infection protein	6	AW166_06945	Phage	0.96537	0.0544548	0	0	i
banth092035	53	AW166_07095	branched-chain amino acid aminotransferase	6	AW166_07095	Metabolism	0.849081	0.0559634	0	0	o
banth092453	73	Putative ORF	Unassigned function	1	bcere053013||na+/h+ antiporter family protein	Unknown	0.907554	0.0541929	0	0	o
banth092512	72	AW166_07425	hypothetical protein	6	AW166_07425	Hypothetical	0.750473	0.0805151	1	0	o6-24i
banth092878	72	AW166_07675	hypothetical protein	6	AW166_07675	Hypothetical	0.752241	0.0288337	1	0	i44-70o
banth092917	61	AW166_07735	hypothetical protein	6	AW166_07735	Hypothetical	0.740478	0.0834406	0	0	o
banth092928	86	AW166_07750	ATP synthase	6	AW166_07750	Metabolism	0.993264	0.0284352	0	0	i
banth093253	56	AW166_07945	hypothetical protein	6	AW166_07945	Hypothetical	0.605249	0.104555	0	0	o
banth093642	72	Putative ORF	Unassigned function	3	Unknown	Unknown_Putative smORF	0.697225	0.150311	0	0	o
banth093648	75	Putative ORF	Unassigned function	3	Unknown	Unknown_Putative smORF	0.73585	0.0503147	0	0	o
banth093662	70	Putative ORF	Unassigned function	3	Unknown	Unknown_Putative smORF	0.634048	0.0428282	1	0	o23-42i
banth093665	53	Putative ORF	Unassigned function	3	Unknown	Unknown_Putative smORF	0.519126	0.127504	0	0	o
banth093701	86	AW166_08210	hypothetical protein	6	AW166_08210	Hypothetical	0.933326	0.0120793	0	0	o
banth093861	41	Putative ORF	Unassigned function	2	bcere094625||conserved hypothetical protein	Unknown_Putative smORF	0.985769	0.107786	0	0	o
banth093930	72	AW166_08370	transcriptional regulator	6	AW166_08370	Nucleotide	0.937197	0.0233916	0	0	o
banth094078	59	Putative ORF	Unassigned function	2	bcere014231||conserved hypothetical protein	Unknown_Putative smORF	0.720453	0.119871	0	0	i
banth094146	50	AW166_08565	hypothetical protein	6	AW166_08565	Hypothetical	0.930143	0.0666023	0	0	o
banth094208	62	AW166_08595	hypothetical protein	6	AW166_08595	Hypothetical	0.707006	0.10539	0	0	i
banth094699	58	AW166_08905	hypothetical protein	6	AW166_08905	Hypothetical	0.846509	0.0757505	1	0	o12-32i
banth094939	68	AW166_09075	hypothetical protein	6	AW166_09075	Hypothetical	0.740212	0.100887	1	0	o41-61i
banth095077	92	AW166_09145	hypothetical protein	6	AW166_09145	Hypothetical	0.744123	0.0976665	0	0	o
banth095502	69	AW166_09375	hypothetical protein	6	AW166_09375	Hypothetical	0.800919	0.0537991	2	0	i7-29o41-60i
banth095949	98	Putative ORF	Unassigned function	3	Unknown	Unknown_Putative smORF	0.582803	0.158091	1	0	o49-69i
banth095968	54	Putative ORF	Unassigned function	2	bcere015864||hypothetical protein	Unknown	0.991495	0.0283768	0	0	o
banth096200	92	AW166_09740	hypothetical protein	6	AW166_09740	Hypothetical	0.77318	0.037501	0	0	o
banth096362	40	Putative ORF	Unassigned function	1	bcere056684||lcl|ap007209.1_cds_bal17679.1_1886	Unknown	0.801254	0.00797133	0	0	o
banth096632	65	AW166_09975	DNA mismatch repair protein MutT	6	AW166_09975	Nucleotide	0.68267	0.110767	1	0	o6-32i
banth097348	64	AW166_10450	hypothetical protein	6	AW166_10450	Hypothetical	0.606487	0.12968	1	Y	n8-19c24/25o34-55i
banth097353	62	AW166_10465	hypothetical protein	6	AW166_10465	Unknown	0.829967	0.0514025	0	0	o
banth097764	50	AW166_10730	exosporium protein G	6	AW166_10730	Metabolism	0.729911	0.0607108	1	Y	n3-11c16/17o26-46i
banth097851	84	AW166_10795	hypothetical protein	6	AW166_10795	Hypothetical	0.942576	0.0256002	0	0	i
banth097918	72	AW166_10850	hypothetical protein	6	AW166_10850	Unknown	0.576794	0.101964	0	0	o
banth098172	72	AW166_11000	hypothetical protein	6	AW166_11000	Hypothetical	0.696075	0.11124	0	0	o
banth098451	61	tatA	preprotein translocase subunit SecA	6	Assigned by homology with bcere098770 = twin-arginine translocation protein, TatA/E family	Secretion	0.854775	0.0479668	1	0	o6-23i
banth098456	90	AW166_11175	hypothetical protein	6	AW166_11175	Hypothetical	0.569814	0.116705	0	0	i
banth098507	64	AW166_11215	hypothetical protein	6	AW166_11215	Hypothetical	0.67974	0.0421866	2	0	i12-28o40-58i
banth099045	96	AW166_11585	hypothetical protein	6	AW166_11585	Hypothetical	0.770481	0.0702391	0	0	i
banth099567	74	Putative ORF	Unassigned function	1	bcere060025||oligopeptide transport system permease protein oppb	Unknown_Putative smORF	0.980145	0.0346094	0	Y	n8-23c27/28o
banth099832	87	AW166_12105	hypothetical protein	6	AW166_12105	Hypothetical	0.596409	0.0909761	3	0	o6-23i35-55o61-80i
banth100113	86	AW166_12285	hypothetical protein	6	AW166_12285	Hypothetical	0.659764	0.107863	0	0	o
banth100238	44	AW166_12350	D-alanyl-D-alanine carboxypeptidase	6	AW166_12350	Metabolism	0.564739	0.100195	0	0	o
banth100249	58	AW166_12370	stage III sporulation protein AA	6	AW166_12370	Signalling	0.867237	0.0457616	0	0	o
banth100605	53	Putative ORF	Unassigned function	3	Unknown	Unknown_Putative smORF	0.599833	0.0985531	0	0	o
banth101226	62	Putative ORF	Unassigned function	2	bcere021281||conserved hypothetical protein	Unknown_Putative smORF	0.896428	0.0524863	0	0	i
banth101768	93	AW166_13225	sporulation protein	6	AW166_13225	Signalling	0.82739	0.0891207	0	0	o
banth101788	49	AW166_13235	spore cortex-lytic enzyme	6	AW166_13235	Signalling	0.784459	0.0934594	0	0	i
banth101967	73	AW166_13365	hypothetical protein	6	AW166_13365	Hypothetical	0.732758	0.105672	2	0	i12-34o46-65i
banth102727	68	AW166_13905	hypothetical protein	6	AW166_13905	Unknown	0.797532	0.0847928	0	0	o
banth102935	74	AW166_14045	hypothetical protein	6	AW166_14045	Hypothetical	0.729027	0.107672	0	0	o
banth103238	47	AW166_14340	sporulation protein	6	AW166_14340	Signalling	0.673768	0.081648	0	Y	n5-12c20/21o
banth103241	46	AW166_14350	sporulation protein	6	AW166_14350	Unknown	0.664292	0.0747485	0	0	o
banth103964	86	AW166_14845	hypothetical protein	6	AW166_14845	Hypothetical	0.817436	0.0514427	1	0	o6-24i
banth105322	52	Putative ORF	Unassigned function	2	bcere089323||conserved hypothetical protein	Unknown_Putative smORF	0.528923	0.0650867	0	0	o
banth106364	63	AW166_16390	hypothetical protein	6	AW166_16390	Hypothetical	0.847176	0.0553329	0	0	o
banth106566	67	AW166_16530	DNA-binding protein	6	AW166_16530	Nucleotide	0.800017	0.0751313	0	0	o
banth106599	87	Putative ORF	Unassigned function	1	bcere106273||mutt/nudix family protein	Unknown	0.757171	0.0273351	0	0	o
banth106743	79	AW166_16665	hypothetical protein	6	AW166_16665	Hypothetical	0.928052	0.0964244	2	0	i7-27o47-67i
banth107327	34	Putative ORF	Unassigned function	2	bcere106907||conserved hypothetical protein	Unknown	0.615409	0.0607217	0	0	o
banth107400	83	Putative ORF	Unassigned function	1	bcere067118||alginate lyase	Unknown_Putative smORF	0.842693	0.0642036	0	0	o
banth107757	63	AW166_17370	hypothetical protein	6	AW166_17370	Hypothetical	0.564241	0.0840984	0	Y	n8-19c27/28o
banth108121	57	Putative ORF	Unassigned function	3	Unknown	Unknown_Putative smORF	0.572217	0.0685852	0	0	o
banth108727	70	AW166_17965	hypothetical protein	6	AW166_17965	Hypothetical	0.906718	0.018078	0	0	o
banth108898	98	AW166_18085	hypothetical protein	6	AW166_18085	Hypothetical	0.708572	0.0520283	0	0	o
banth108910	75	AW166_18100	hypothetical protein	6	AW166_18100	Unknown	0.772845	0.0668943	0	0	o
banth109746	93	AW166_18745	DNA-binding protein	6	AW166_18745	Nucleotide	0.985303	0.0328971	0	0	i
banth110353	75	AW166_19120	hypothetical protein	6	AW166_19120	Hypothetical	0.817414	0.126242	0	0	o
banth110552	36	Putative ORF	Unassigned function	2	bcere109822||conserved hypothetical protein	Unknown	0.719884	0.0575935	0	0	o
banth111021	84	AW166_19535	hypothetical protein	6	AW166_19535	Hypothetical	0.979231	0.0492791	3	0	o6-22i29-48o54-74i
banth111375	68	AW166_19785	XRE family transcriptional regulator	6	AW166_19785	Nucleotide	0.893559	0.161165	0	0	i
banth111376	60	AW166_19790	hypothetical protein	6	AW166_19790	Hypothetical	0.829233	0.0368177	0	0	i
banth111741	86	Putative ORF	Unassigned function	2	bcere071080||conserved hypothetical protein	Unknown_Putative smORF	0.616906	0.0841616	0	0	o
banth111904	66	AW166_20225	hypothetical protein	6	AW166_20225	Hypothetical	0.849141	0.0437833	0	0	i
banth112031	70	AW166_20345	hypothetical protein	6	AW166_20345	Hypothetical	0.763093	0.0839692	0	0	o
banth112474	91	AW166_20685	hypothetical protein	6	AW166_20685	Hypothetical	0.749145	0.0935491	1	Y	n3-16c21/22o31-61i
banth112506	72	AW166_20710	hypothetical protein	6	AW166_20710	Hypothetical	0.924567	0.128597	2	0	i7-29o49-67i
banth112743	63	AW166_20900	hypothetical protein	6	AW166_20900	Hypothetical	0.768742	0.155284	0	0	i
banth112838	45	AW166_20975	PadR family transcriptional regulator	6	AW166_20975	Nucleotide	0.646575	0.156505	0	0	o
banth113178	83	AW166_21205	hypothetical protein	6	AW166_21205	Hypothetical	0.747511	0.144112	0	0	o
banth113200	36	AW166_21230	hypothetical protein	6	AW166_21230	Unknown	0.713709	0.10692	0	0	o
banth113319	77	AW166_21335	hypothetical protein	6	AW166_21335	Hypothetical	0.921897	0.0712595	1	Y	n5-16c20/21o36-62i
banth113734	80	AW166_21720	hypothetical protein	6	AW166_21720	Hypothetical	0.952748	0.0840216	3	0	i5-22o28-44i51-70o
banth114361	47	AW166_22190	sporulation inhibitor sda	6	AW166_22190	Signalling	0.601759	0.0276445	0	0	i
banth114683	89	Putative ORF	Unassigned function	2	bcere113942||conserved hypothetical protein	Unknown_Putative smORF	0.541256	0.116744	0	0	o
banth115468	59	Putative ORF	Unassigned function	2	bcere074780||hypothetical protein	Unknown	0.903097	0.00286155	0	0	o
banth115812	57	AW166_23210	hypothetical protein	6	AW166_23210	Hypothetical	0.772611	0.0315075	0	0	o
banth115813	64	AW166_23215	hypothetical protein	6	AW166_23215	Hypothetical	0.805347	0.171454	0	0	i
banth116255	86	AW166_23505	hypothetical protein	6	AW166_23505	Unknown	0.56149	0.101094	0	0	o
banth116382	60	AW166_23595	hypothetical protein	6	AW166_23595	Hypothetical	0.893829	0.0438045	0	Y	n12-22c26/27o
banth116475	54	Putative ORF	Unassigned function	2	bcere115577||conserved hypothetical protein	Unknown_Putative smORF	0.592161	0.0840716	0	0	o
banth116476	77	Putative ORF	Unassigned function	2	bcere115577||conserved hypothetical protein	Unknown_Putative smORF	0.525506	0.0673814	0	0	o
banth117003	60	AW166_24200	4-hydroxy-2-ketovalerate aldolase	6	AW166_24200	Unknown	0.689868	0.120059	0	0	o
banth117207	59	AW166_24365	hypothetical protein	6	AW166_24365	Hypothetical	0.769845	0.146024	2	0	i7-25o31-51i
banth117208	59	AW166_24370	hypothetical protein	6	AW166_24370	Hypothetical	0.61988	0.166969	0	0	i
banth117236	73	AW166_24395	hypothetical protein	6	AW166_24395	Unknown	0.878858	0.0168124	0	0	o
banth117372	39	Putative ORF	Unassigned function	2	bcere076749||conserved hypothetical protein	Unknown	0.649953	0	0	0	o
banth117472	52	Putative ORF	Unassigned function	2	bcere036754||hypothetical protein	Unknown	0.839572	0.00470903	0	0	o
banth117607	79	AW166_24710	ABC transporter permease	6	AW166_24710	Unknown	0.560073	0.086729	0	0	o
banth117861	35	Putative ORF	Unassigned function	1	bcere077294||minor extracellular protease vpr precursor	Unknown	0.677186	0.0811245	0	0	o
banth117903	76	Putative ORF	Unassigned function	1	plpne050078||lcl|ae017354.1_cds_aau28802.1_1363	Unknown	0.910345	0.011623	0	0	o
banth117955	77	AW166_25035	DUF378 domain-containing protein	6	AW166_25035	Nucleotide	0.771142	0.0778059	2	0	i7-34o40-61i
banth118354	70	AW166_25360	hypothetical protein	6	AW166_25360	Unknown	0.579714	0.104924	0	0	o
banth119252	88	AW166_26110	hypothetical protein	6	AW166_26110	Hypothetical	0.7575	0.100758	0	0	o
banth119425	68	AW166_26230	NADH dehydrogenase	6	AW166_26230	Metabolism	0.758104	0.0812919	0	Y	n3-14c19/20o
banth120062	100	AW166_26705	hypothetical protein	6	AW166_26705	Hypothetical	0.736674	0.0783239	0	0	o
banth120621	97	Putative ORF	Unassigned function	2	bcere120230||hypothetical protein	Unknown	0.567967	0.0249086	0	0	o
banth121964	77	AW166_27890	30S ribosomal protein S18	6	AW166_27890	Translation	0.953723	0.0884502	0	0	i
banth122181	61	AW166_27740	hypothetical protein	6	AW166_27740	Unknown	0.708411	0.109987	0	0	o
banth122567	74	AW166_27590	cytosolic protein	6	AW166_27590	Hypothetical	0.900887	0.0436885	0	0	i
banth122766	94	AW166_27480	hypothetical protein	6	AW166_27480	Hypothetical	0.908216	0.0431063	0	0	o
banth123179	48	AW166_27250	cell-cell signaling protein PapR	6	AW166_27250	Signalling	0.770969	0.0812089	0	Y	n4-16c21/22o
banth123480	84	AW166_27070	hypothetical protein	6	AW166_27070	Hypothetical	0.706684	0.164482	2	0	i21-46o52-73i
banth124339	56	AW166_26615	hypothetical protein	6	AW166_26615	Hypothetical	0.558055	0.0873037	0	0	i
banth124403	61	Putative ORF	Unassigned function	3	Unknown	Unknown_Putative smORF	0.629061	0.153421	0	0	o
banth124761	70	AW166_26360	Cro/Cl family transcriptional regulator	6	AW166_26360	Nucleotide	0.838362	0.104399	0	0	o
banth124762	73	AW166_26355	hypothetical protein	6	AW166_26355	Hypothetical	0.652918	0.0851982	2	0	i16-34o40-59i
banth124771	49	Putative ORF	Unassigned function	2	bcere205233||conserved hypothetical protein	Unknown	0.97037	0.0445012	0	0	o
banth124861	55	Putative ORF	Unassigned function	3	Unknown	Unknown_Putative smORF	0.763271	0.0581065	0	0	o
banth125093	75	Putative ORF	Unassigned function	3	Unknown	Unknown_Putative smORF	0.653945	0.184458	1	0	i21-40o
banth125181	73	AW166_26085	hypothetical protein	6	AW166_26085	Hypothetical	0.572676	0.0821207	0	0	i
banth125448	30	Putative ORF	Unassigned function	2	bcere125181||conserved hypothetical protein	Unknown	0.512696	0.122688	0	0	o
banth125638	94	AW166_25825	hypothetical protein	6	AW166_25825	Hypothetical	0.591176	0.0670013	3	0	o6-26i38-60o72-90i
banth125757	21	Putative ORF	Unassigned function	2	bcere166051||methionyl-trna synthetase, putative	Unknown	0.676348	0.00218182	0	0	o
banth125863	79	AW166_25715	XRE family transcriptional regulator	6	AW166_25715	Nucleotide	0.952929	0.0768622	0	0	i
banth125979	32	Putative ORF	Unassigned function	2	bcere166340||conserved hypothetical protein	Unknown	0.753294	0.0243286	0	0	o
banth125994	38	AW166_25605	MerR family transcriptional regulator	6	AW166_25605	Unknown	0.901939	0.119908	0	0	o
banth126056	61	AW166_25580	hypothetical protein	6	AW166_25580	Hypothetical	0.864022	0.0618143	0	0	o
banth126079	76	AW166_25550	hypothetical protein	6	AW166_25550	Hypothetical	0.912712	0.0207879	0	0	o
banth126095	86	AW166_25525	hypothetical protein	6	AW166_25525	Hypothetical	0.730295	0.156666	2	0	i14-35o55-73i
banth126189	100	AW166_25420	hypothetical protein	6	AW166_25420	Hypothetical	0.954911	0.0249809	0	0	o
banth126436	46	AW166_25210	methyltransferase	6	AW166_25210	Unknown	0.766721	0.0122655	0	0	o
banth127531	95	AW166_24440	copper oxidase	6	AW166_24440	Metabolism	0.781335	0.0927165	2	0	o23-45i74-92o
banth127900	78	AW166_24120	hypothetical protein	6	AW166_24120	Hypothetical	0.554011	0.0860305	0	0	o
banth128193	89	AW166_23880	hypothetical protein	6	AW166_23880	Hypothetical	0.748571	0.0520434	3	0	i12-34o46-64i71-88o
banth128733	99	AW166_23580	hypothetical protein	6	AW166_23580	Hypothetical	0.631289	0.150039	1	0	o20-41i
banth129596	63	Putative ORF	Unassigned function	3	Unknown	Unknown_Putative smORF	0.521817	0.091815	0	0	i
banth129720	95	AW166_22960	hypothetical protein	6	AW166_22960	Hypothetical	0.958253	0.0243806	0	0	i
banth129789	82	AW166_22880	hypothetical protein	6	AW166_22880	Unknown	0.767619	0.0728511	0	0	o
banth130195	86	AW166_22575	preprotein translocase subunit YajC	6	AW166_22575	Secretion	0.991567	0.023908	1	0	o6-23i
banth130410	62	AW166_22465	hypothetical protein	6	AW166_22465	Hypothetical	0.532397	0.0415868	0	0	o
banth130411	42	AW166_22460	succinate dehydrogenase	6	AW166_22460	Metabolism	0.686016	0.0599078	0	Y	n6-17c22/23o
banth130823	97	AW166_22170	RNA-binding protein	6	AW166_22170	Nucleotide	0.983411	0.0465661	0	0	i
banth131755	98	AW166_21455	stage III sporulation protein AD	6	AW166_21455	Signalling	0.787367	0.0637047	2	Y	n2-12c17/18o33-53i74-95o
banth131973	75	AW166_21325	hypothetical protein	6	AW166_21325	Unknown	0.991622	0.0597864	0	0	o
banth132374	54	Putative ORF	Unassigned function	3	Unknown	Unknown_Putative smORF	0.593769	0.0829988	0	0	o
banth132688	87	AW166_20725	phosphocarrier protein HPr	6	AW166_20725	Metabolism	0.985565	0.045459	0	0	o
banth132867	97	AW166_20600	hypothetical protein	6	AW166_20600	Hypothetical	0.916506	0.0304452	0	0	o
banth133357	42	AW166_20290	phosphoesterase	6	Assigned by homology with banth214069 = phosphoesterase	Metabolism	0.512953	0.0589167	0	0	o
banth133358	65	Putative ORF	Unassigned function	2	bcere214036||conserved hypothetical protein	Unknown_Putative smORF	0.609141	0.052589	0	0	o
banth133427	100	AW166_20235	hypothetical protein	6	AW166_20235	Hypothetical	0.853319	0.0694598	3	0	o20-39i51-70o76-91i
banth133590	81	AW166_20135	hypothetical protein	6	AW166_20135	Hypothetical	0.939456	0.0342711	0	0	i
banth133601	92	AW166_20120	hypothetical protein	6	AW166_20120	Hypothetical	0.527089	0.0461384	0	0	i
banth133698	51	Putative ORF	Unassigned function	2	bcere134075||conserved hypothetical protein	Unknown_Putative smORF	0.595454	0.0475485	0	Y	n6-21c28/29o
banth133709	75	AW166_20050	DNA-binding protein	6	AW166_20050	Nucleotide	0.946525	0.0466471	0	0	i
banth133711	66	AW166_20045	DNA-binding protein	6	AW166_20045	Nucleotide	0.944373	0.0712769	0	0	o
banth133725	64	AW166_20020	hypothetical protein	6	AW166_20020	Hypothetical	0.721975	0.0333637	0	0	o
banth133727	84	AW166_20010	hypothetical protein	6	AW166_20010	Hypothetical	0.636691	0.100778	0	0	o
banth133728	96	AW166_20005	hypothetical protein	6	AW166_20005	Hypothetical	0.872702	0.0736713	0	0	i
banth133756	76	AW166_19985	hypothetical protein	6	AW166_19985	Hypothetical	0.586385	0.174751	2	0	o6-29i36-55o
banth133816	71	AW166_19915	hypothetical protein	6	AW166_19915	Hypothetical	0.885993	0.0544547	0	0	o
banth133923	91	AW166_19815	ABC transporter	6	AW166_19815	Transport	0.992622	0.0793304	0	0	o
banth133964	60	AW166_19775	hypothetical protein	6	AW166_19775	Hypothetical	0.524935	0.103221	1	0	o38-59i
banth134016	89	Putative ORF	Unassigned function	2	bcere174281||2-dehydropantoate 2-reductase, putative	Unknown_Putative smORF	0.657768	0.0733189	0	0	o
banth134256	87	AW166_19625	hypothetical protein	6	AW166_19625	Hypothetical	0.942513	0.236542	2	0	i7-28o63-86i
banth134891	90	rpsP	30S ribosomal protein S16	6	rpsP	Translation	0.98571	0.0763628	0	0	i
banth135219	89	AW166_19150	hypothetical protein	6	AW166_19150	Hypothetical	0.904597	0.0320517	0	0	o
banth135321	93	AW166_19080	hypothetical protein	6	AW166_19080	Hypothetical	0.807372	0.0629868	2	0	i12-36o56-77i
banth135729	30	Putative ORF	Unassigned function	2	bcere175833||conserved hypothetical protein	Unknown	0.641081	0.0074106	0	0	o
banth135862	48	AW166_18795	iron ABC transporter substrate-binding protein	6	AW166_18795	Transport	0.745486	0.0550063	0	Y	n5-18c23/24o
banth136008	49	AW166_18715	hypothetical protein	6	AW166_18715	Unknown	0.760498	0.0514936	0	0	o
banth136134	70	Putative ORF	Unassigned function	1	bcere136209||gtp-binding protein	Unknown_Putative smORF	0.915562	0.0307086	0	0	i
banth136182	66	AW166_18600	DNA-binding protein	6	AW166_18600	Nucleotide	0.949373	0.0861094	0	0	o
banth136207	92	AW166_18575	hypothetical protein	6	AW166_18575	Hypothetical	0.774082	0.20246	0	0	i
banth136279	94	AW166_18515	hypothetical protein	6	AW166_18515	Hypothetical	0.925807	0.0509044	0	0	i
banth136457	96	AW166_18390	hypothetical protein	6	AW166_18390	Hypothetical	0.946871	0.0168842	0	0	o
banth136482	53	AW166_18355	hypothetical protein	6	AW166_18355	Hypothetical	0.763079	0.101137	0	0	o
banth136557	98	AW166_18320	ABC transporter	6	AW166_18320	Transport	0.992052	0.045317	0	0	i
banth136698	73	AW166_18195	hypothetical protein	6	AW166_18195	Hypothetical	0.50291	0.0800028	1	0	o6-25i
banth136780	44	Putative ORF	Unassigned function	1	bsubt115484||permease	Unknown_Putative smORF	0.723404	0.100001	1	0	o24-43i
banth136826	78	Putative ORF	Unassigned function	1	bcere176653||lcl|ap007209.1_cds_bal19275.1_3482	Unknown_Putative smORF	0.612812	0.0343456	0	0	o
banth136839	73	Putative ORF	Unassigned function	1	bcere176667||lcl|ap007209.1_cds_bal19275.1_3482	Unknown_Putative smORF	0.604729	0.0859314	2	0	i12-32o38-71i
banth136840	76	AW166_18110	hypothetical protein	6	AW166_18110	Hypothetical	0.631756	0.0636627	2	0	o26-48i55-73o
banth137019	84	Putative ORF	Unassigned function	3	Unknown	Unknown_Putative smORF	0.505527	0.145731	0	0	o
banth137074	67	AW166_17955	hypothetical protein	6	AW166_17955	Hypothetical	0.676727	0.190707	0	0	o
banth137176	91	AW166_17910	MFS transporter	6	AW166_17910	Transport	0.964466	0.0465326	2	0	i21-39o51-71i
banth137385	48	AW166_17755	glyoxalase	6	AW166_17755	Unknown	0.978975	0.0565415	0	0	o
banth137386	70	AW166_17750	lactoylglutathione lyase	6	AW166_17750	Metabolism	0.949582	0.0894954	0	0	o
banth137503	63	AW166_17665	multidrug ABC transporter ATPase	6	AW166_17665	Virulence	0.750026	0.0852908	0	0	o
banth137548	35	Putative ORF	Unassigned function	2	bcere177427||conserved hypothetical protein	Unknown	0.769628	0.0745426	0	0	o
banth137578	74	AW166_17605	group-specific protein	6	Assigned by homology with bcere137607 = conserved domain protein	Motif	0.934845	0.120253	0	0	o
banth137580	82	AW166_17595	hypothetical protein	6	Assigned by homology with bcere137610 = membrane protein, putative	Membrane	0.96481	0.0657083	2	Y	n3-14c18/19o34-52i64-81o
banth137604	83	Putative ORF	Unassigned function	3	Unknown	Unknown_Putative smORF	0.528431	0.0911577	0	0	o
banth137739	71	AW166_17480	hypothetical protein	6	AW166_17480	Hypothetical	0.627444	0.0704358	1	0	o22-47i
banth137895	45	AW166_17410	glycosyl transferase family 1	6	AW166_17410	Unknown	0.605789	0.0817098	0	0	o
banth138239	44	AW166_17200	iron ABC transporter substrate-binding protein	6	AW166_17200	Transport	0.706703	0.0936177	0	Y	n5-20c25/26o
banth138344	98	Putative ORF	Unassigned function	3	Unknown	Unknown_Putative smORF	0.523311	0.117731	0	0	i
banth138449	82	AW166_17085	hypothetical protein	6	AW166_17085	Hypothetical	0.896672	0.0324281	0	0	o
banth138647	91	AW166_16965	ArsR family transcriptional regulator	6	AW166_16965	Nucleotide	0.994726	0.0351106	0	0	i
banth138667	79	AW166_16955	hypothetical protein	6	AW166_16955	Hypothetical	0.784227	0.070585	2	0	i12-30o36-54i
banth138688	81	Putative ORF	Unassigned function	1	bcere218871||nad(p)h oxidoreductase yrkl	Unknown_Putative smORF	0.918388	0.0239836	0	0	o
banth139159	82	AW166_16625	hypothetical protein	6	AW166_16625	Hypothetical	0.559137	0.0607047	2	Y	n3-14c19/20o29-47i59-77o
banth139487	89	AW166_16385	hypothetical protein	6	AW166_16385	Hypothetical	0.81777	0.0577089	0	0	o
banth139721	63	AW166_16215	DUF378 domain-containing protein	6	AW166_16215	Nucleotide	0.758397	0.100683	2	0	o6-26i38-56o
banth139861	99	AW166_16125	ArsR family transcriptional regulator	6	AW166_16125	Nucleotide	0.965133	0.0569169	0	0	o
banth139881	96	Putative ORF	Unassigned function	2	hinfl23823||/inference=coordinates: similar to aa sequence:refseq:np_439140.1	Unknown_Putative smORF	0.577586	0.107234	0	0	o
banth140097	66	AW166_16010	nucleoside-diphosphate sugar epimerase	6	AW166_16010	Metabolism	0.954608	0.11829	0	0	o
banth140098	83	AW166_16005	nucleoside-diphosphate sugar epimerase	6	AW166_16005	Metabolism	0.992525	0.0321736	0	0	o
banth140356	71	AW166_15825	hypothetical protein	6	AW166_15825	Unknown	0.74325	0.0949633	0	0	o
banth140372	71	AW166_15805	hypothetical protein	6	AW166_15805	Hypothetical	0.707763	0.0711168	2	0	i7-29o35-57i
banth140498	75	AW166_15725	AraC family transcriptional regulator	6	AW166_15725	Unknown	0.831986	0.126304	0	0	o
banth140883	52	Putative ORF	Unassigned function	1	Assigned by homology with banth058202 = erythromycin esterase	Metabolism	0.602589	0.10669	0	0	o
banth140959	97	Putative ORF	Unassigned function	1	bcere140837||sensor histidine kinase	Unknown_Putative smORF	0.575499	0.0491875	2	0	i12-28o48-66i
banth141145	50	AW166_15330	hypothetical protein	6	AW166_15330	Hypothetical	0.743746	0.0362578	0	0	o
banth142163	99	Putative ORF	Unassigned function	3	Unknown	Unknown_Putative smORF	0.752256	0.0549679	0	0	o
banth142290	59	Putative ORF	Unassigned function	2	bcere142061||hypothetical protein	Unknown	0.580142	0.0295082	0	0	o
banth142800	89	AW166_14225	hypothetical protein	6	AW166_14225	Hypothetical	0.760163	0.0702398	3	0	o6-24i36-55o61-84i
banth143110	76	AW166_14090	hypothetical protein	6	Assigned by homology with bcere142910 = conserved domain protein	Motif	0.876256	0.0994094	0	0	o
banth143117	51	Putative ORF	Unassigned function	1	bcere142918||transcriptional regulator, arac family	Unknown_Putative smORF	0.570518	0.0365601	0	0	o
banth143359	85	AW166_13925	hypothetical protein	6	AW166_13925	Hypothetical	0.588996	0.0937	0	0	o
banth143484	87	Putative ORF	Unassigned function	1	bcere143290||phosphinothricin n-acetyltransferase	Unknown_Putative smORF	0.891669	0.0453869	0	0	o
banth143845	68	AW166_13630	hypothetical protein	6	AW166_13630	Hypothetical	0.767437	0.147973	2	0	i18-37o43-61i
banth144044	59	Putative ORF	Unassigned function	3	Unknown	Unknown_Putative smORF	0.535653	0.0719398	0	0	o
banth144074	30	Putative ORF	Unassigned function	1	bcere224000||neutral protease	Unknown	0.512171	0.000666667	0	0	o
banth145400	78	Putative ORF	Unassigned function	3	Unknown	Unknown_Putative smORF	0.570633	0.144237	0	Y	n11-22c29/30o
banth145628	66	Putative ORF	Unassigned function	2	pbsub039523||locus_tag=bsu17490	Unknown_Putative smORF	0.779677	0.0311412	0	0	o
banth145641	52	AW166_12480	hypothetical protein	6	AW166_12480	Unknown	0.686306	0	0	0	o
banth145842	91	AW166_12365	hypothetical protein	6	AW166_12365	Hypothetical	0.592585	0.146658	0	0	i
banth145845	93	AW166_12360	hypothetical protein	6	AW166_12360	Hypothetical	0.535882	0.148689	3	0	i20-37o43-60i65-82o
banth146095	52	AW166_12190	phosphoesterase	6	AW166_12190	Metabolism	0.828187	0.0169306	0	0	o
banth146123	31	Putative ORF	Unassigned function	1	bcere225691||conserved domain protein	Unknown	0.981024	0	0	0	o
banth146269	66	AW166_12080	hypothetical protein	6	AW166_12080	Unknown	0.797021	0.0202559	0	0	o
banth146760	61	AW166_11750	hypothetical protein	6	AW166_11750	Hypothetical	0.571038	0.187908	0	0	o
banth146962	64	AW166_11610	hypothetical protein	6	AW166_11610	Hypothetical	0.768093	0.0540785	0	0	i
banth147026	45	AW166_11560	thioredoxin	6	AW166_11560	Unknown	0.959562	0.0364482	0	0	o
banth147660	62	Putative ORF	Unassigned function	1	bcere227239||histidinol-phosphatase	Unknown_Putative smORF	0.673185	0.0795962	0	0	o
banth149058	98	AW166_10020	hypothetical protein	6	AW166_10020	Hypothetical	0.875826	0.0559962	0	0	o
banth149366	56	Putative ORF	Unassigned function	1	bcere229040||lcl|ap007209.1_cds_bal17678.1_1885	Unknown	0.609445	0.00219104	0	0	o
banth149971	53	AW166_09440	bacitracin ABC transporter ATP-binding protein	6	AW166_09440	virulence	0.792404	0.0874844	0	0	i
banth150335	91	AW166_09185	peptide ABC transporter substrate-binding protein	6	AW166_09185	Transport	0.961191	0.0918673	0	0	o
banth150844	94	Putative ORF	Unassigned function	1	bcere190006||transcriptional regulator, marr family	Unknown_Putative smORF	0.891347	0.025393	0	0	o
banth151555	77	AW166_08250	cold-shock protein	6	AW166_08250	Signalling	0.972026	0.0280446	0	0	i
banth151892	65	Putative ORF	Unassigned function	2	bcere190981||hypothetical protein	Unknown	0.848701	0.00436131	0	0	o
banth151979	71	Putative ORF	Unassigned function	2	bcere191063||conserved hypothetical protein	Unknown	0.934393	0.0122287	0	0	o
banth152445	70	AW166_07720	hypothetical protein	6	AW166_07720	Hypothetical	0.648222	0.0974069	0	0	i
banth152768	75	Putative ORF	Unassigned function	2	bcere231926||conserved hypothetical protein	Unknown_Putative smORF	0.970331	0.115995	0	0	o
banth154363	79	Putative ORF	Unassigned function	1	bcere193364||cell division protein, ftsw/roda/spove family	Unknown	0.842211	0.0146361	0	0	o
banth154646	56	AW166_06050	hypothetical protein	6	AW166_06050	Hypothetical	0.638068	0.0569334	0	0	i
banth154767	94	AW166_05975	hypothetical protein	6	AW166_05975	Unknown	0.813051	0.0407845	0	0	o
banth154837	72	Putative ORF	Unassigned function	3	Unknown	Unknown_Putative smORF	0.53536	0.0388203	0	0	o
banth155015	64	AW166_05765	TetR family transcriptional regulator	6	AW166_05765	Nucleotide	0.878899	0.0950737	0	0	o
banth155121	90	AW166_05685	hypothetical protein	6	AW166_05685	Unknown	0.535682	0.065775	0	0	o
banth155648	66	AW166_05325	hypothetical protein	6	AW166_05325	Hypothetical	0.870119	0.0495898	0	0	o
banth155650	85	AW166_05315	hypothetical protein	6	AW166_05315	Hypothetical	0.785753	0.124635	0	0	o
banth155749	66	AW166_05235	methyltransferase	6	AW166_05235	Metabolism	0.875924	0.137394	0	0	o
banth155808	92	AW166_05185	NADH dehydrogenase	6	AW166_05185	Metabolism	0.617949	0.067577	3	0	i25-42o48-64i71-91o
banth155967	33	AW166_05070	hypothetical protein	6	AW166_05070	Unknown	0.689867	0.0431903	0	0	o
banth155979	50	AW166_05055	hypothetical protein	6	AW166_05055	Unknown	0.840983	0.0882833	0	0	o
banth156157	68	AW166_04930	hypothetical protein	6	AW166_04930	Hypothetical	0.736385	0.118089	0	0	o
banth156223	56	AW166_04880	hypothetical protein	6	AW166_04880	Hypothetical	0.822492	0.0394013	0	0	o
banth156411	24	Putative ORF	Unassigned function	1	bcere155115||preprotein translocase, seca subunit	Unknown	0.753437	0.000952381	0	0	o
banth156676	43	Putative ORF	Unassigned function	1	bcere195857||amino acid permease family protein	Unknown	0.712872	0.00177778	0	0	o
banth156927	91	AW166_04405	spore coat protein CotJB	6	AW166_04405	Signalling	0.681384	0.0622521	0	0	o
banth157186	82	AW166_04190	hypothetical protein	6	AW166_04190	Hypothetical	0.635361	0.14233	0	0	o
banth157191	71	AW166_04175	disulfide formation protein C	6	AW166_04175	Metabolism	0.901929	0.13789	0	0	o
banth158896	76	Putative ORF	Unassigned function	1	plpne050078||lcl|ae017354.1_cds_aau28802.1_1363	Unknown	0.713237	0.00449184	0	0	o
banth159013	95	AW166_02820	hypothetical protein	6	AW166_02820	Hypothetical	0.885019	0.0229558	0	0	i
banth159209	72	Putative ORF	Unassigned function	3	Unknown	Unknown_Putative smORF	0.712661	0.118287	0	0	o
banth159672	55	AW166_02305	transporter	6	AW166_02305	Transport	0.863681	0.0492651	0	0	i
banth160710	76	Putative ORF	Unassigned function	1	plpne050078||lcl|ae017354.1_cds_aau28802.1_1363	Unknown	0.539986	0.0114912	0	0	o
banth161162	81	AW166_01240	hypothetical protein	6	AW166_01240	Unknown	0.720371	0.0354786	0	0	o
banth161247	31	Putative ORF	Unassigned function	2	bcere200918||conserved hypothetical protein	Unknown	0.743585	0.00568616	0	0	o
banth161693	76	Putative ORF	Unassigned function	1	plpne050078||lcl|ae017354.1_cds_aau28802.1_1363	Unknown	0.539223	0.0114912	0	0	o
banth162031	95	Putative ORF	Unassigned function	2	sclar70320||hypothetical protein	Unknown_Putative smORF	0.665219	0.0478973	1	Y	n3-10c15/16o39-59i
banth162894	65	AW166_27910	hypothetical protein	6	Assigned by homology with lmono065798 = DUF951 domain-containing protein	Nucleotide	0.741103	0.0996627	0	0	o
banth162990	64	AW166_27810	50S ribosomal protein L31	6	AW166_27810	Translation	0.919036	0.0879416	0	0	o
banth163190	67	Putative ORF	Unassigned function	3	Unknown	Unknown_Putative smORF	0.558861	0.104024	0	0	o
banth163720	42	AW166_27350	MerR family transcriptional regulator	6	AW166_27350	Nucleotide	0.507303	0.0997798	0	0	i
banth163899	54	Putative ORF	Unassigned function	1	bcere163235||plcr	Unknown_Putative smORF	0.907497	0.0567218	0	0	o
banth164679	44	AW166_26690	hypothetical protein	6	AW166_26690	Hypothetical	0.992224	0.182124	0	0	i
banth164738	34	Putative ORF	Unassigned function	2	bcere164348||conserved hypothetical protein	Unknown	0.568023	0.026419	0	0	o
banth164878	39	Putative ORF	Unassigned function	2	bcere164504||conserved hypothetical protein	Unknown	0.932331	0.0135438	0	0	o
banth164977	100	AW166_26570	PTS sugar transporter subunit IIB	6	AW166_26570	Transport	0.980214	0.0475001	0	Y	n3-10c14/15o
banth165022	100	AW166_26545	PTS sugar transporter subunit IIB	6	AW166_26545	Transport	0.992194	0.017056	0	Y	n4-17c22/23o
banth165272	85	AW166_26390	hypothetical protein	6	AW166_26390	Hypothetical	0.689563	0.0605857	0	0	o
banth165521	84	AW166_26190	NrdH-redoxin	6	AW166_26190	Metabolism	0.966799	0.0891264	0	0	i
banth165683	81	AW166_26090	hypothetical protein	6	AW166_26090	Hypothetical	0.710559	0.143198	0	0	o
banth166320	67	Putative ORF	Unassigned function	2	bcere206523||hypothetical protein	Unknown	0.745962	0.0365701	0	0	o
banth166344	56	AW166_25660	hypothetical protein	6	AW166_25660	Unknown	0.995179	0.102143	0	0	o
banth166426	25	Putative ORF	Unassigned function	1	bcere125905||caax amino terminal protease family protein	Unknown	0.746342	0.00193993	0	0	o
banth166433	82	AW166_25575	coat protein F	6	Assigned by homology with bcere125911 = spore coat protein F-related protein	Signalling	0.978677	0.0486684	0	0	o
banth166871	88	AW166_25230	hypothetical protein	6	AW166_25230	Hypothetical	0.776896	0.027134	0	0	o
banth167138	61	AW166_25080	hypothetical protein	6	Assigned by homology with bcere207337 = conserved domain protein	Motif	0.898643	0.0514007	1	0	o16-38i
banth167160	83	AW166_25065	hypothetical protein	6	AW166_25065	Hypothetical	0.833086	0.0723662	0	0	o
banth167234	38	Putative ORF	Unassigned function	1	bcere085783||lcl|ap007209.1_cds_bal20583.1_4790	Unknown	0.871756	0.0688836	0	0	o
banth167744	75	AW166_24595	iron transporter FeoA	6	AW166_24595	Transport	0.923441	0.110402	0	0	o
banth167775	68	AW166_24585	hydrolase	6	AW166_24585	Unknown	0.908612	0.0960741	1	0	o12-33i
banth167890	78	AW166_24465	hypothetical protein	6	Assigned by homology with bcere135964 = conserved domain protein	Motif	0.98815	0.010665	0	Y	n6-16c20/21o
banth167919	98	AW166_24445	hypothetical protein	6	AW166_24445	Hypothetical	0.936697	0.0301696	0	0	o
banth168163	94	AW166_24290	hypothetical protein	6	AW166_24290	Hypothetical	0.940806	0.0139664	0	0	o
banth168164	52	AW166_24285	glycogen biosynthesis protein GlgD	6	AW166_24285	Metabolism	0.831108	0.0625758	0	0	i
banth168173	41	Putative ORF	Unassigned function	2	bcere168093||hypothetical protein	Unknown	0.985619	0.00175656	0	0	o
banth168373	82	Putative ORF	Unassigned function	1	bcere168221||molybdenum cofactor biosynthesis protein a	Unknown_Putative smORF	0.70707	0.134344	0	0	o
banth168446	60	AW166_24115	sporulation protein cse60	6	AW166_24115	Signalling	0.89908	0.0505328	0	0	o
banth168830	81	AW166_23845	hypothetical protein	6	AW166_23845	Hypothetical	0.727827	0.0934646	1	0	o58-79i
banth168843	42	AW166_23830	transporter	6	AW166_23830	Unknown	0.773978	0.0749905	0	0	o
banth168904	65	AW166_23780	spore protein	6	AW166_23780	Signalling	0.937151	0.0353226	0	0	o
banth169354	46	Putative ORF	Unassigned function	2	bcere129010||conserved hypothetical protein	Unknown_Putative smORF	0.579268	0.0358787	0	0	o
banth169411	66	rpmI	50S ribosomal protein L35	6	rpmI	Translation	0.890661	0.155376	0	0	i
banth169893	73	Putative ORF	Unassigned function	3	Unknown	Unknown_Putative smORF	0.620114	0.120354	0	0	o
banth170019	74	AW166_22965	helix-turn-helix transcriptional regulator	6	AW166_22965	Nucleotide	0.943758	0.0504772	0	0	i
banth170115	50	AW166_22910	hypothetical protein	6	AW166_22910	Hypothetical	0.892034	0.0509216	0	0	i
banth170125	50	AW166_22885	hypothetical protein	6	AW166_22885	Hypothetical	0.886437	0.0624957	0	0	i
banth170379	96	AW166_22720	50S ribosomal protein L27	6	AW166_22720	Translation	0.977234	0.114151	0	0	o
banth170714	65	AW166_22520	RNA polymerase subunit sigma-70	6	AW166_22520	Nucleotide	0.94122	0.0748143	0	0	i
banth170850	95	AW166_22425	hypothetical protein	6	AW166_22425	Hypothetical	0.948347	0.0285681	0	0	o
banth171044	61	Putative ORF	Unassigned function	3	Unknown	Unknown_Putative smORF	0.588062	0.0654979	0	0	o
banth171348	66	AW166_22050	30S ribosomal protein S21	6	AW166_22050	Translation	0.887978	0.0907803	0	0	i
banth171896	66	AW166_21665	hypothetical protein	6	AW166_21665	Hypothetical	0.843033	0.0618022	1	0	o39-58i
banth171916	43	AW166_21650	hypothetical protein	6	AW166_21650	Hypothetical	0.516413	0.122819	0	0	i
banth171989	74	AW166_21620	hypothetical protein	6	AW166_21620	Hypothetical	0.873418	0.109465	0	0	i
banth171996	89	Putative ORF	Unassigned function	1	bcere131743||abc transporter permease protein	Unknown_Putative smORF	0.519261	0.0563009	2	0	i18-38o58-81i
banth172080	85	Putative ORF	Unassigned function	3	Unknown	Unknown_Putative smORF	0.552207	0.0312281	0	0	i
banth172135	67	AW166_21460	stage III sporulation protein AC	6	AW166_21460	Signalling	0.714538	0.0806404	2	0	o6-25i37-57o
banth172488	98	AW166_21175	hypothetical protein	6	AW166_21175	Hypothetical	0.878103	0.0619647	0	0	o
banth172564	62	AW166_21125	hypothetical protein	6	AW166_21125	Unknown	0.861765	0.0767031	0	0	o
banth172837	90	AW166_20995	sulfurtransferase	6	AW166_20995	Metabolism	0.980726	0.0376495	0	0	i
banth173396	32	AW166_20560	flagellar motor protein	6	AW166_20560	Unknown	0.865349	0.0784895	0	0	o
banth173544	67	Putative ORF	Unassigned function	2	bcere133292||conserved hypothetical protein	Unknown	0.835232	0.00913582	0	0	o
banth173726	63	AW166_20385	recombinase XerD	6	AW166_20385	Nucleotide	0.933699	0.0478551	0	0	o
banth173893	93	AW166_20265	hypothetical protein	6	AW166_20265	Hypothetical	0.943076	0.0247569	0	0	i
banth174250	58	AW166_20035	hypothetical protein	6	AW166_20035	Hypothetical	0.770582	0.0468931	0	0	o
banth174275	57	AW166_02425	hypothetical protein	6	AW166_02425	Unknown	0.686286	0.061579	0	0	o
banth174326	82	AW166_19955	transcriptional regulator	6	AW166_19955	Nucleotide	0.585269	0.027373	0	0	o
banth174400	91	AW166_19875	hypothetical protein	6	AW166_19875	Hypothetical	0.902929	0.0191944	0	0	i
banth174415	78	AW166_19845	LysR family transcriptional regulator	6	AW166_19845	Nucleotide	0.982838	0.048034	0	0	i
banth174530	100	AW166_19780	hypothetical protein	6	AW166_19780	Hypothetical	0.81662	0.109931	0	0	o
banth174556	92	rpmF	50S ribosomal protein L32	6	rpmF	Translation	0.826548	0.125957	0	0	o
banth174746	94	AW166_19645	YlmC/YmxH family sporulation protein	6	AW166_19645	Signalling	0.978324	0.041635	0	0	o
banth174906	37	Putative ORF	Unassigned function	2	bcere215021||hypothetical protein	Unknown	0.521195	0.00346766	0	0	o
banth175004	87	AW166_19495	hypothetical protein	6	AW166_19495	Hypothetical	0.889227	0.0489586	0	0	o
banth175008	70	AW166_19485	DNA-directed RNA polymerase subunit omega	6	AW166_19485	Nucleotide	0.958642	0.0401387	0	0	o
banth175363	93	AW166_19205	RNA-binding protein	6	AW166_19205	Nucleotide	0.968369	0.0515921	0	0	i
banth175368	93	AW166_19190	hypothetical protein	6	AW166_19190	Hypothetical	0.736627	0.0615549	0	0	o
banth175718	99	AW166_19005	stage V sporulation protein S	6	AW166_19005	Signalling	0.951116	0.0370804	0	0	i
banth176182	75	AW166_18765	hypothetical protein	6	Assigned by homology with bcere167809 = conserved domain protein	Motif	0.955907	0.116719	0	Y	n3-13c17/18o
banth176187	100	AW166_18760	transcriptional regulator	6	AW166_18760	Nucleotide	0.992346	0.0293286	0	0	o
banth176285	74	AW166_18670	RNA chaperone Hfq	6	AW166_18670	Nucleotide	0.96617	0.0466414	0	0	o
banth176287	71	Putative ORF	Unassigned function	3	Unknown	Unknown_Putative smORF	0.527612	0.0664834	0	0	o
banth176367	75	AW166_18585	hypothetical protein	6	AW166_18585	Hypothetical	0.568523	0.125059	0	0	o
banth176428	79	AW166_18505	hypothetical protein	6	AW166_18505	Hypothetical	0.966983	0.0766404	0	0	o
banth176462	70	AW166_18470	DNA-binding protein	6	AW166_18470	Nucleotide	0.92651	0.080297	0	0	i
banth176474	65	AW166_18445	hypothetical protein	6	AW166_18445	Unknown	0.767243	0.147559	0	0	o
banth176524	99	AW166_18380	phage head-tail adapter protein	6	AW166_18380	Phage	0.988473	0.0361392	0	0	o
banth176601	40	AW166_18290	hypothetical protein	6	AW166_18290	Unknown	0.6512	0.0740607	0	0	o
banth176652	79	AW166_18250	hypothetical protein	6	AW166_18250	Hypothetical	0.901286	0.0348592	0	0	o
banth176689	71	AW166_18215	hypothetical protein	6	AW166_18215	Unknown	0.64124	0.0364087	0	0	o
banth176835	48	AW166_18165	hypothetical protein	6	AW166_18165	Hypothetical	0.538282	0.063518	0	0	o
banth177257	83	AW166_17980	hypothetical protein	6	AW166_17980	Hypothetical	0.90777	0.0358131	0	0	i
banth177399	50	AW166_17855	hypothetical protein	6	AW166_17855	Hypothetical	0.737368	0.0578005	0	0	i
banth177415	46	Putative ORF	Unassigned function	3	Unknown	Unknown_Putative smORF	0.540114	0.115436	0	0	o
banth177450	57	Putative ORF	Unassigned function	1	bcere137302||anaerobic ribonucleoside-triphosphate reductase activating protein	Unknown_Putative smORF	0.943977	0.0814472	0	0	o
banth177622	44	AW166_17685	phosphonate ABC transporter permease	6	AW166_17685	Metabolism	0.545759	0.127229	0	0	o
banth178582	81	AW166_17145	hypothetical protein	6	AW166_17145	Hypothetical	0.593302	0.119865	1	0	o59-77i
banth178682	93	AW166_17060	pyrophosphatase	6	AW166_17060	Metabolism	0.983013	0.0188954	0	0	o
banth178755	85	AW166_17000	hypothetical protein	6	AW166_17000	Hypothetical	0.913012	0.147786	2	Y	n9-19c23/24o33-51i63-84o
banth178870	84	Putative ORF	Unassigned function	1	bcere218871||nad(p)h oxidoreductase yrkl	Unknown_Putative smORF	0.881244	0.034596	0	0	o
banth179010	67	AW166_16840	molecular chaperone	6	AW166_16840	chaperone	0.947555	0.0460549	0	0	i
banth179011	52	AW166_16835	molecular chaperone	6	AW166_16835	chaperone	0.762196	0.0469083	0	0	i
banth179826	82	AW166_16330	phosphatidylserine synthase	6	AW166_16330	Metabolism	0.813553	0.135489	2	0	o20-41i53-74o
banth179848	46	AW166_16315	luciferase	6	AW166_16315	hypothetical	0.951569	0.117517	0	0	i
banth179899	66	AW166_16285	hypothetical protein	6	AW166_16285	Hypothetical	0.852841	0.0600428	0	0	i
banth179966	83	AW166_16225	disulfide bond formation protein DsbA	6	AW166_16225	Metabolism	0.866036	0.0736784	0	0	o
banth180068	47	AW166_16145	chemotaxis protein	6	AW166_16145	Signalling	0.694498	0.093405	0	0	i
banth180262	75	AW166_16060	hypothetical protein	6	AW166_16060	Hypothetical	0.656852	0.135604	0	0	o
banth180590	100	AW166_15850	hypothetical protein	6	AW166_15850	Hypothetical	0.892552	0.114817	3	0	o6-25i46-69o75-93i
banth180900	96	AW166_15675	MFS transporter	6	AW166_15675	Transport	0.692995	0.0797788	1	0	o49-82i
banth181507	70	AW166_15350	spore protein	6	AW166_15350	Signalling	0.966408	0.0345693	0	0	o
banth181518	70	AW166_15335	spore protein	6	AW166_15335	Signalling	0.954467	0.0275421	0	0	o
banth181544	31	Putative ORF	Unassigned function	2	bcere221288||conserved hypothetical protein	Unknown	0.822676	0.0324247	0	0	o
banth181797	64	AW166_15130	hypothetical protein	6	AW166_15130	Hypothetical	0.63039	0.0704305	0	0	o
banth182620	99	AW166_14590	hypothetical protein	6	AW166_14590	Hypothetical	0.694125	0.155031	2	0	i16-38o67-87i
banth182727	50	AW166_14525	multidrug transporter	6	AW166_14525	Virulence	0.599491	0.0229892	0	0	o
banth182795	86	AW166_14485	hypothetical protein	6	AW166_14485	Hypothetical	0.878993	0.0520855	0	Y	n10-21c25/26o
banth182965	56	AW166_14320	hypothetical protein	6	AW166_14320	Hypothetical	0.6026	0.110916	0	Y	n8-19c24/25o
banth182967	90	Putative ORF	Unassigned function	1	lplan017116||gntr family transcriptional regulator	Unknown_Putative smORF	0.937219	0.0223751	0	0	o
banth182971	61	AW166_14305	hypothetical protein	6	AW166_14305	Hypothetical	0.826553	0.0596567	0	0	o
banth182981	43	Putative ORF	Unassigned function	1	bcere222806||ccdc protein	Unknown	0.828272	0.0323669	0	0	o
banth183049	39	AW166_14250	cell wall assembly protein	6	AW166_14250	Cell division	0.582144	0.0813788	0	0	o
banth183249	87	AW166_14095	hypothetical protein	6	AW166_14095	Hypothetical	0.856111	0.0228216	0	0	o
banth183620	56	Putative ORF	Unassigned function	1	bcere143290||phosphinothricin n-acetyltransferase	Unknown_Putative smORF	0.945934	0.141864	0	0	o
banth183690	59	Putative ORF	Unassigned function	3	Unknown	Unknown_Putative smORF	0.600045	0.0469924	0	0	o
banth183756	62	AW166_13740	hypothetical protein	6	AW166_13740	Hypothetical	0.662394	0.133067	0	0	i
banth183863	85	AW166_13620	hypothetical protein	6	AW166_13620	Hypothetical	0.911356	0.0564157	0	0	o
banth185614	68	AW166_12535	hypothetical protein	6	AW166_12535	Hypothetical	0.63132	0.117337	0	0	o
banth186061	35	Putative ORF	Unassigned function	2	bcere225582||conserved hypothetical protein	Unknown	0.627663	0.054399	0	0	o
banth186355	82	Putative ORF	Unassigned function	2	bcere224789||conserved hypothetical protein	Unknown_Putative smORF	0.787807	0.11307	0	0	o
banth186397	61	AW166_12020	cold-shock protein	6	AW166_12020	Signalling	0.90373	0.0635061	0	0	i
banth186471	65	AW166_11955	hypothetical protein	6	AW166_11955	Hypothetical	0.892128	0.0466196	0	0	o
banth186688	90	AW166_11810	DNA-binding protein	6	AW166_11810	Nucleotide	0.994041	0.0250956	0	0	o
banth187118	66	AW166_11535	DNA-binding protein	6	AW166_11535	Nucleotide	0.963303	0.0606896	0	0	o
banth187183	96	AW166_11465	hypothetical protein	6	AW166_11465	Hypothetical	0.637928	0.0726511	1	0	i69-94o
banth188180	79	Putative ORF	Unassigned function	3	Unknown	Unknown_Putative smORF	0.561243	0.132849	0	0	o
banth188572	58	Putative ORF	Unassigned function	1	bcere187588||acetyltransferase	Unknown	0.636169	0.0647811	0	0	o
banth189414	45	Putative ORF	Unassigned function	1	bcere229040||lcl|ap007209.1_cds_bal17678.1_1885	Unknown	0.802823	0.00165993	0	0	o
banth189906	79	AW166_09500	hypothetical protein	6	AW166_09500	Hypothetical	0.882547	0.0495955	0	0	i
banth191088	59	AW166_08725	spore protein	6	AW166_08725	Signalling	0.838011	0.0911131	0	0	i
banth192343	96	AW166_07630	ferredoxin	6	AW166_07630	Metabolism	0.887334	0.0265987	0	0	o
banth192517	44	Putative ORF	Unassigned function	1	bcere231920||sporulation kinase	Unknown	0.714642	0.060501	0	0	o
banth192621	46	Putative ORF	Unassigned function	2	bcere151652||hypothetical protein	Unknown	0.968057	0.00333875	0	0	o
banth192919	85	AW166_07185	hypothetical protein	6	AW166_07185	Hypothetical	0.657582	0.171618	0	0	o
banth192922	82	AW166_07180	hypothetical protein	6	AW166_07180	Hypothetical	0.854697	0.0322865	0	0	i
banth193595	52	AW166_06615	SinI anti-repressor domain-containing protein	6	AW166_06615	Unknown	0.880038	0.190677	0	0	o
banth194093	74	AW166_06175	hypothetical protein	6	AW166_06175	Hypothetical	0.754766	0.0832151	1	0	o6-32i
banth194251	46	AW166_06065	competence protein	6	AW166_06065	Conjugation/Pili/Motion	0.661932	0.0998212	0	0	i
banth194252	65	AW166_06060	hypothetical protein	6	AW166_06060	Hypothetical	0.651567	0.0675616	0	0	o
banth194392	68	AW166_05955	spore gernimation protein GerPB	6	AW166_05955	Signalling	0.670893	0.182698	0	0	o
banth194394	64	AW166_05945	spore gernimation protein GerPD	6	AW166_05945	Signalling	0.685217	0.145485	0	0	o
banth194396	74	AW166_05935	hypothetical protein	6	Assigned by homology with bcere224809 = spore germination protein GerPF	Signalling	0.924312	0.0935879	0	0	o
banth194471	61	AW166_05900	ATPase	6	AW166_05900	Metabolism	0.873297	0.0771657	1	0	o23-42i
banth195052	55	AW166_05480	hypothetical protein	6	AW166_05480	Unknown	0.642263	0.0171731	0	0	o
banth195122	69	AW166_05420	hypothetical protein	6	AW166_05420	Hypothetical	0.827481	0.0974677	1	0	o16-36i
banth195318	89	AW166_05275	hypothetical protein	6	AW166_05275	Hypothetical	0.570207	0.0890117	0	0	i
banth195379	54	Putative ORF	Unassigned function	2	bcere154472||hypothetical protein	Unknown	0.814551	0.00153934	0	0	o
banth195895	48	AW166_04845	hypothetical protein	6	AW166_04845	Hypothetical	0.688368	0.113799	0	0	o
banth196029	64	Putative ORF	Unassigned function	3	Unknown	Unknown_Putative smORF	0.519272	0.0873911	0	0	o
banth196244	67	AW166_04650	spore protein	6	AW166_04650	Signalling	0.92307	0.05338	0	0	o
banth196560	71	AW166_04410	spore coat protein CotJA	6	AW166_04410	Signalling	0.777957	0.111478	0	0	i
banth197168	85	AW166_03855	iron transporter FeoA	6	AW166_03855	Transport	0.957202	0.108701	0	0	o
banth197254	65	AW166_03800	amino acid permease	6	AW166_03800	Unknown	0.668295	0.108281	0	0	o
banth198226	39	Putative ORF	Unassigned function	2	bcere157449||hypothetical protein	Unknown	0.885058	0.0123354	0	0	o
banth198656	33	Putative ORF	Unassigned function	2	psauc040198||hypothetical protein	Unknown	0.916035	0	0	0	o
banth198822	59	sspK	small, acid-soluble spore protein K	6	sspK	signalling	0.675667	0.107179	0	0	i
banth198989	50	AW166_02690	hypothetical protein	6	AW166_02690	Unknown	0.997326	0.00812816	0	0	o
banth199753	27	Putative ORF	Unassigned function	2	bcere199156||hypothetical protein	Unknown	0.73008	0.00301517	0	0	o
banth200247	68	AW166_01775	hypothetical protein	6	AW166_01775	Hypothetical	0.846927	0.158417	0	0	o
banth200512	76	Putative ORF	Unassigned function	1	plpne050078||lcl|ae017354.1_cds_aau28802.1_1363	Unknown	0.894392	0.0114912	0	0	o
banth201014	33	AW166_01175	hypothetical protein	6	AW166_01175	Unknown	0.871755	0.0801732	0	0	o
banth201040	84	AW166_01130	hypothetical protein	6	AW166_01130	Hypothetical	0.905254	0.0324135	0	0	o
banth201145	72	AW166_01040	hypothetical protein	6	AW166_01040	Hypothetical	0.580553	0.165009	1	0	o6-28i
banth201643	38	Putative ORF	Unassigned function	2	ypest121338||hypothetical	Unknown	0.95861	0.0226331	0	0	o
banth201886	76	Putative ORF	Unassigned function	1	plpne050078||lcl|ae017354.1_cds_aau28802.1_1363	Unknown	0.539209	0.0114912	0	0	o
banth202263	50	Putative ORF	Unassigned function	1	psauc016232||lcl|cp000253.1_cds_abd32061.1_1087	Unknown	0.843996	0	0	0	o
banth202349	48	Putative ORF	Unassigned function	1	mtube25855||pyridoxamine 5'-phosphate oxidase	Unknown	0.607989	0.00998716	0	0	o
banth202491	44	AW166_27970	50S ribosomal protein L34	6	AW166_27970	Translation	0.646403	0.150828	0	0	i
banth203357	75	AW166_27430	hypothetical protein	6	AW166_27430	Hypothetical	0.876082	0.0492876	0	0	o
banth203480	81	Putative ORF	Unassigned function	3	Unknown	Unknown_Putative smORF	0.597311	0.0385463	0	0	i
banth204026	72	AW166_27055	ATP synthase F0F1 subunit C	6	AW166_27055	Metabolism	0.625317	0.0491056	1	Y	n3-14c18/19o42-69i
banth204180	78	AW166_26950	hypothetical protein	6	AW166_26950	Hypothetical	0.961889	0.0807972	2	0	o6-27i47-69o
banth204212	44	AW166_26905	ABC transporter ATP-binding protein	6	AW166_26905	Unknown	0.856426	0.0300129	0	0	o
banth204252	87	AW166_26875	hypothetical protein	6	AW166_26875	Hypothetical	0.751515	0.0930631	0	0	o
banth204857	49	Putative ORF	Unassigned function	1	bcere046289||transposase, is605 family, orfb	Unknown_Putative smORF	0.56059	0.0683601	0	0	i
banth205086	40	AW166_26470	hypothetical protein	6	AW166_26470	Unknown	0.632909	0.0595115	0	0	o
banth205106	67	AW166_26445	cold-shock protein	6	AW166_26445	Signalling	0.96133	0.0399273	0	0	i
banth205411	82	AW166_26245	phosphocarrier protein Chr	6	AW166_26245	Metabolism	0.974086	0.050386	0	0	o
banth205556	77	Putative ORF	Unassigned function	3	Unknown	Unknown_Putative smORF	0.695346	0.0568466	0	0	o
banth205618	81	AW166_26095	hypothetical protein	6	AW166_26095	Hypothetical	0.773108	0.0756468	0	Y	n6-17c21/22o
banth205626	58	AW166_26080	hypothetical protein	6	AW166_26080	Hypothetical	0.648425	0.0730028	1	0	i7-26o
banth205685	77	AW166_26025	preprotein translocase subunit SecG	6	AW166_26025	Secretion	0.631695	0.085031	1	Y	n4-15c33/34o57-75i
banth205817	100	AW166_25955	hypothetical protein	6	AW166_25955	Hypothetical	0.703201	0.113353	3	0	o6-23i35-53o68-91i
banth205820	79	AW166_25950	competence protein ComK	6	AW166_25950	Conjugation/Pili/Motion	0.878136	0.115039	0	0	i
banth206218	83	Putative ORF	Unassigned function	3	Unknown	Unknown_Putative smORF	0.767219	0.116653	0	0	o
banth206222	57	Putative ORF	Unassigned function	2	bcere125591||hypothetical protein	Unknown	0.765557	0.022305	0	0	o
banth206223	94	AW166_25685	hypothetical protein	6	AW166_25685	Hypothetical	0.752233	0.0914347	1	0	o12-34i
banth206320	100	AW166_25640	hypothetical protein	6	AW166_25640	Hypothetical	0.946962	0.026398	0	0	o
banth206321	81	AW166_25635	hypothetical protein	6	AW166_25635	Hypothetical	0.820274	0.0674231	0	0	o
banth206470	64	AW166_25545	hypothetical protein	6	AW166_25545	Hypothetical	0.574833	0.0970963	2	0	i12-32o38-56i
banth207440	66	AW166_24835	cold-shock protein	6	AW166_24835	Signalling	0.963688	0.0404726	0	0	o
banth207613	63	AW166_24735	hypothetical protein	6	AW166_24735	Hypothetical	0.595469	0.042731	1	0	i21-43o
banth207785	73	AW166_24630	hypothetical protein	6	AW166_24630	Hypothetical	0.624936	0.0504589	2	0	i12-30o36-55i
banth207869	72	AW166_24550	hypothetical protein	6	AW166_24550	Hypothetical	0.723753	0.0975188	2	0	i7-23o29-48i
banth207888	77	AW166_24530	hypothetical protein	6	Assigned by homology with bcere127311 = spore germination protein GerPF-like protein	Signalling	0.978351	0.0422844	0	0	o
banth208400	74	AW166_24190	hypothetical protein	6	AW166_24190	Hypothetical	0.83611	0.0836139	0	0	i
banth208801	90	AW166_23910	transcriptional regulator	6	AW166_23910	Nucleotide	0.671366	0.073793	2	Y	n3-14c18/19o28-48i60-83o
banth208932	96	Putative ORF	Unassigned function	1	bcere128425||transcriptional regulator icar	Unknown_Putative smORF	0.517492	0.11734	0	0	i
banth209015	69	AW166_23710	hypothetical protein	6	AW166_23710	Hypothetical	0.680722	0.129101	0	0	i
banth209122	84	AW166_23625	hypothetical protein	6	Assigned by homology with bcere169104 = conserved domain protein	Motif	0.708516	0.229522	2	0	i20-40o46-70i
banth209586	44	AW166_23320	hypothetical protein	6	AW166_23320	Hypothetical	0.539454	0.111856	0	0	i
banth209605	94	AW166_23300	cell division protein ZapA	6	AW166_23300	Cell division	0.909862	0.0723358	0	0	o
banth209635	30	AW166_23280	hypothetical protein	6	AW166_23280	Unknown	0.629507	0.0946783	0	0	o
banth209791	58	AW166_23190	hypothetical protein	6	AW166_23190	Unknown	0.692015	0.134861	0	0	o
banth210296	66	AW166_22895	cytoplasmic protein	6	AW166_22895	Hypothetical	0.722422	0.0847341	0	0	o
banth210584	84	AW166_22700	histidine kinase	6	AW166_22700	signalling	0.55944	0.0597447	2	0	i21-45o57-78i
banth210745	66	AW166_22590	hypothetical protein	6	AW166_22590	Hypothetical	0.938849	0.0938014	1	Y	n7-18c23/24o39-62i
banth210784	97	AW166_22555	histidine kinase	6	AW166_22555	signalling	0.981555	0.0776625	0	0	o
banth211416	49	AW166_22215	50S ribosomal protein L33	6	AW166_22215	Translation	0.634011	0.140743	0	0	o
banth211623	36	AW166_22035	hypothetical protein	6	AW166_22035	Hypothetical	0.504341	0.119781	0	Y	n6-17c21/22o
banth211696	54	AW166_21975	hypothetical protein	6	AW166_21975	Unknown	0.894427	0.198398	0	0	o
banth211920	49	AW166_21830	50S ribosomal protein L33	6	AW166_21830	Unknown	0.80071	0.0504226	0	0	o
banth211930	73	AW166_21820	cytoplasmic protein	6	AW166_21820	Hypothetical	0.76198	0.0724014	0	0	o
banth212097	80	AW166_21735	hypothetical protein	6	AW166_21735	Hypothetical	0.827889	0.0538883	0	0	o
banth212476	76	AW166_21395	exodeoxyribonuclease VII small subunit	6	AW166_21395	Metabolism	0.98415	0.0417163	0	0	o
banth213016	81	AW166_21035	hypothetical protein	6	AW166_21035	Hypothetical	0.947705	0.0318183	0	0	i
banth213119	90	AW166_20950	hypothetical protein	6	AW166_20950	Hypothetical	0.711974	0.0488641	1	0	o28-46i
banth213352	71	AW166_20795	hypothetical protein	6	AW166_20795	Hypothetical	0.520062	0.0400615	1	0	o16-37i
banth213370	62	AW166_20770	hypothetical protein	6	AW166_20770	Hypothetical	0.796477	0.0994614	0	0	i
banth213476	80	Putative ORF	Unassigned function	3	Unknown	Unknown_Putative smORF	0.503587	0.0561219	0	0	o
banth213596	53	AW166_20640	ribonuclease Z	6	AW166_20640	Unknown	0.712992	0.0412578	0	0	o
banth213627	54	AW166_20610	DNA-binding protein	6	AW166_20610	Unknown	0.707	0.0493288	0	0	o
banth214069	42	AW166_20285	phosphoesterase	6	AW166_20285	Metabolism	0.552993	0.106611	0	0	o
banth214070	42	AW166_20280	phosphoesterase	6	AW166_20280	Metabolism	0.55796	0.0872113	0	0	o
banth214101	62	AW166_20255	hypothetical protein	6	AW166_20255	Hypothetical	0.916221	0.04358	0	0	i
banth214149	97	AW166_20230	hypothetical protein	6	AW166_20230	Hypothetical	0.915745	0.047296	0	0	i
banth214185	95	AW166_20205	hypothetical protein	6	AW166_20205	Hypothetical	0.8606	0.0593129	0	0	o
banth214390	81	AW166_20075	hypothetical protein	6	AW166_20075	Hypothetical	0.855748	0.0704872	0	0	o
banth214391	62	AW166_20070	hypothetical protein	6	AW166_20070	Hypothetical	0.741217	0.0529429	0	0	o
banth214445	67	AW166_19995	hypothetical protein	6	AW166_19995	Hypothetical	0.876508	0.083283	0	0	o
banth214482	94	AW166_19960	hypothetical protein	6	AW166_19960	Hypothetical	0.951187	0.0296757	0	0	o
banth214497	40	AW166_19940	hypothetical protein	6	AW166_19940	Hypothetical	0.803776	0.114019	0	0	i
banth214499	56	AW166_19935	hypothetical protein	6	AW166_19935	Hypothetical	0.817343	0.0511296	0	0	i
banth214595	66	AW166_19880	hypothetical protein	6	AW166_19880	Hypothetical	0.750637	0.0540935	0	0	o
banth215270	80	AW166_19380	acyl carrier protein	6	AW166_19380	Metabolism	0.98065	0.024968	0	0	o
banth215284	77	AW166_19345	RNA-binding protein	6	AW166_19345	Nucleotide	0.900913	0.0921664	0	0	i
banth215599	89	AW166_19170	30S ribosomal protein S15	6	AW166_19170	Translation	0.82879	0.0971448	0	0	o
banth216067	63	AW166_18895	hypothetical protein	6	AW166_18895	Unknown	0.667532	0.100859	0	0	o
banth216270	68	AW166_18755	copper resistance protein CopZ	6	AW166_18755	Chaperone	0.961403	0.0607957	0	0	o
banth216574	88	AW166_18590	group-specific protein	6	AW166_18590	Unknown	0.926497	0.064421	0	0	o
banth216589	93	AW166_18560	hypothetical protein	6	AW166_18560	Hypothetical	0.700546	0.101575	0	0	o
banth216653	82	AW166_18495	hypothetical protein	6	AW166_18495	Hypothetical	0.853147	0.091224	0	0	o
banth216786	92	AW166_18440	DNA-binding protein	6	AW166_18440	Nucleotide	0.978516	0.0563337	0	0	i
banth216802	98	AW166_18420	HNH endonuclease	6	AW166_18420	Nucleotide	0.824942	0.176486	0	0	i
banth216848	92	AW166_18385	DNA-packaging protein	6	AW166_18385	Nucleotide	0.992044	0.0250596	0	0	i
banth217000	89	AW166_18300	DNA-binding protein	6	AW166_18300	Nucleotide	0.97683	0.0357827	0	0	i
banth217013	75	AW166_18285	transcriptional regulator	6	AW166_18285	Nucleotide	0.972662	0.0298955	0	0	o
banth217026	49	Putative ORF	Unassigned function	3	Unknown	Unknown_Putative smORF	0.547699	0.0507282	0	Y	n10-21c29/30o
banth217312	71	AW166_18080	hypothetical protein	6	AW166_18080	Hypothetical	0.787359	0.189185	0	0	o
banth217579	87	AW166_17895	hypothetical protein	6	Assigned by homology with bcere177055 = conserved domain protein	Motif	0.982324	0.0321553	0	0	o
banth217659	44	sspN	acid-soluble spore protein N	6	sspN	signalling	0.65095	0.139594	0	0	i
banth217660	65	AW166_17845	small, acid-soluble spore protein Tlp	6	Assigned by homology with bcere137253 = thioredoxin-like protein	Metabolism	0.939894	0.0438142	0	0	o
banth217710	99	AW166_17815	radical SAM protein	6	AW166_17815	Unknown	0.941985	0.0198203	0	0	o
banth217792	67	AW166_17765	ABC transporter permease	6	AW166_17765	Transport	0.901677	0.0733614	1	0	o17-35i
banth217854	86	Putative ORF	Unassigned function	1	bcere177248||c4-dicarboxylate transport protein (c4-dicarboxylate permease)	Unknown_Putative smORF	0.873764	0.050043	2	0	i7-27o39-60i
banth218233	98	AW166_17560	sodium:pantothenate symporter	6	AW166_17560	Transport	0.959755	0.0567371	2	0	i21-41o61-85i
banth218319	66	AW166_17490	cold-shock protein	6	AW166_17490	Signalling	0.95692	0.0497655	0	0	o
banth218834	75	AW166_17180	hypothetical protein	6	AW166_17180	Hypothetical	0.933852	0.0397384	1	0	o56-74i
banth218861	92	AW166_17155	hypothetical protein	6	AW166_17155	Hypothetical	0.837718	0.0601791	0	0	o
banth218862	50	AW166_17150	hypothetical protein	6	AW166_17150	Hypothetical	0.923474	0.12306	0	Y	n7-15c19/20o
banth218974	93	AW166_17070	hypothetical protein	6	AW166_17070	Hypothetical	0.9529	0.0353908	1	0	o6-24i
banth219100	45	Putative ORF	Unassigned function	1	bcere218808||glycosyltransferase	Unknown	0.715417	0.038774	0	0	o
banth219719	84	AW166_16570	hypothetical protein	6	AW166_16570	Hypothetical	0.608443	0.0729689	3	0	o5-22i29-47o53-74i
banth219793	64	AW166_16520	hypothetical protein	6	AW166_16520	Hypothetical	0.761239	0.0702641	2	0	o6-23i43-62o
banth220491	96	AW166_16120	choloylglycine hydrolase	6	AW166_16120	Nucleotide	0.767213	0.131568	0	0	o
banth220989	69	AW166_15855	DNA-binding protein	6	AW166_15855	Nucleotide	0.661491	0.0469868	0	0	o
banth221692	47	Putative ORF	Unassigned function	2	bcere140842||conserved hypothetical protein	Unknown	0.617986	0.0573441	0	0	o
banth221793	31	Putative ORF	Unassigned function	1	bcere055348||malate oxidoreductase	Unknown	0.884389	0.0663668	0	0	o
banth222401	97	AW166_14960	hypothetical protein	6	AW166_14960	Hypothetical	0.54439	0.122491	2	0	i12-31o67-87i
banth222592	80	AW166_14855	hypothetical protein	6	AW166_14855	Hypothetical	0.969533	0.206533	0	0	o
banth223485	95	Putative ORF	Unassigned function	1	bcere222806||ccdc protein	Unknown_Putative smORF	0.852801	0.0315213	3	0	o6-24i36-53o59-79i
banth223554	62	AW166_14235	hypothetical protein	6	AW166_14235	Hypothetical	0.818057	0.0490034	0	0	o
banth223773	36	Putative ORF	Unassigned function	2	bcere223129||conserved hypothetical protein	Unknown_Putative smORF	0.687119	0.150187	0	0	i
banth224122	45	Putative ORF	Unassigned function	2	bcere182943||conserved hypothetical cytosolic protein	Unknown_Putative smORF	0.751277	0.0657325	0	0	o
banth224123	45	AW166_13805	hypothetical protein	6	AW166_13805	Hypothetical	0.913496	0.0935727	0	0	o
banth224196	56	AW166_13735	septum formation initiator	6	AW166_13735	Cell division	0.66031	0.1022	1	0	o20-53i
banth224245	88	AW166_13670	hypothetical protein	6	AW166_13670	Hypothetical	0.912141	0.025619	0	0	i
banth224769	29	AW166_13330	serine protease	6	AW166_13330	Unknown	0.860129	0.0367783	0	0	o
banth225333	28	Putative ORF	Unassigned function	2	bcere183978||conserved hypothetical protein	Unknown	0.721284	0	0	0	o
banth225975	99	AW166_12590	GNAT family acetyltransferase	6	AW166_12590	Unknown	0.712071	0.0271629	1	Y	n8-19c25/26o76-91i
banth226197	68	AW166_12465	hypothetical protein	6	AW166_12465	Hypothetical	0.81536	0.0814097	0	0	o
banth226523	78	Putative ORF	Unassigned function	2	bcere225582||conserved hypothetical protein	Unknown	0.693505	0.0549674	0	0	o
banth226625	74	AW166_12170	cupin	6	AW166_12170	Unknown	0.809861	0.259102	0	0	o
banth226749	45	AW166_12075	hypothetical protein	6	AW166_12075	Hypothetical	0.680768	0.117575	0	0	o
banth226752	94	AW166_12065	hypothetical protein	6	AW166_12065	Hypothetical	0.760938	0.064562	0	0	o
banth226798	67	AW166_12025	cold-shock protein	6	AW166_12025	Signalling	0.820313	0.0757205	0	0	o
banth227195	54	AW166_11740	hypothetical protein	6	AW166_11740	Hypothetical	0.630129	0.125779	1	0	i17-38o
banth227199	66	AW166_11735	hypothetical protein	6	AW166_11735	Hypothetical	0.762097	0.0562764	0	0	o
banth227371	79	AW166_11635	hypothetical protein	6	Assigned by homology with bcere224809 = spore germination protein GerPF	Signalling	0.86461	0.0715473	0	0	o
banth228733	51	Putative ORF	Unassigned function	2	bcere187036||hypothetical protein	Unknown	0.688657	0.0010831	0	0	o
banth228887	73	AW166_10575	hypothetical protein	6	AW166_10575	Hypothetical	0.566839	0.0993799	2	0	i20-45o51-68i
banth228995	55	Putative ORF	Unassigned function	3	Unknown	Unknown_Putative smORF	0.502013	0.120469	0	0	o
banth229441	63	AW166_10085	hypothetical protein	6	AW166_10085	Hypothetical	0.665941	0.0991159	0	0	o
banth229481	53	AW166_10045	hypothetical protein	6	AW166_10045	Unknown	0.829048	0.00173608	0	0	o
banth229600	46	AW166_09960	sporulation protein YjcZ	6	AW166_09960	Unknown	0.761082	0.0864215	0	0	o
banth230631	35	Putative ORF	Unassigned function	1	Assigned by homology with bcere189217 = conserved domain protein	Motif	0.573399	0.0716413	0	0	i
banth230883	54	Putative ORF	Unassigned function	2	bcere149456||hypothetical protein	Unknown	0.606599	0.00603843	0	0	o
banth231022	84	AW166_09080	hypothetical protein	6	AW166_09080	Hypothetical	0.690433	0.115874	0	0	o
banth231024	44	AW166_09070	hypothetical protein	6	AW166_09070	Hypothetical	0.544222	0.149811	0	0	i
banth231089	46	Putative ORF	Unassigned function	2	bcere230207||hypothetical protein	Unknown	0.974248	0.0195629	0	0	o
banth231446	52	Putative ORF	Unassigned function	1	bcere190006||transcriptional regulator, marr family	Unknown_Putative smORF	0.707161	0.0569908	0	0	o
banth231855	100	Putative ORF	Unassigned function	3	Unknown	Unknown_Putative smORF	0.519935	0.11777	2	0	i28-48o68-88i
banth232151	82	AW166_08245	hypothetical protein	6	AW166_08245	Hypothetical	0.942766	0.0321081	0	0	o
banth232465	63	AW166_08000	hypothetical protein	6	AW166_08000	Hypothetical	0.796571	0.0673033	0	0	o
banth232787	87	Putative ORF	Unassigned function	2	spyog08515||hypothetical protein	Unknown_Putative smORF	0.882231	0.060333	0	Y	n3-13c18/19o
banth233147	64	AW166_07515	hypothetical protein	6	AW166_07515	Hypothetical	0.856811	0.0549035	0	0	o
banth233653	57	AW166_07115	2-isopropylmalate synthase	6	AW166_07115	Metabolism	0.855438	0.0726204	1	0	i37-56o
banth233654	53	AW166_07110	ketol-acid reductoisomerase	6	AW166_07110	Unknown	0.525848	0.0631942	0	0	i
banth233724	79	AW166_07055	D-alanine--poly(phosphoribitol) ligase subunit 2	6	AW166_07055	Metabolism	0.980646	0.0472118	0	0	o
banth233780	60	AW166_07015	hypothetical protein	6	AW166_07015	Hypothetical	0.779881	0.0836325	0	0	o
banth233871	63	AW166_06925	hypothetical protein	6	Assigned by homology with bcere232580 = conserved domain protein	Motif	0.870512	0.0546277	0	0	o
banth234053	65	AW166_06755	spore protein	6	AW166_06755	Signalling	0.882999	0.0357664	0	0	o
banth234926	60	AW166_06090	hypothetical protein	6	AW166_06090	Hypothetical	0.601013	0.0975498	1	Y	n3-14c22/23o32-52i
banth235087	47	AW166_05965	stage 0 sporulation protein	6	AW166_05965	Unknown	0.840504	0.0738217	0	0	o
banth235089	76	AW166_05960	spore gernimation protein GerPA	6	AW166_05960	Signalling	0.644679	0.183349	0	0	o
banth235462	31	Putative ORF	Unassigned function	2	bcere153872||hypothetical protein	Unknown	0.630426	0.00225	0	0	o
banth235688	95	Putative ORF	Unassigned function	1	bcere188982||quinolone resistance protein	Unknown_Putative smORF	0.96207	0.0820585	0	0	o
banth236052	93	Putative ORF	Unassigned function	2	bcere194719||conserved hypothetical protein	Unknown	0.669518	0.0244859	0	0	o
banth236127	82	AW166_05210	hypothetical protein	6	AW166_05210	Hypothetical	0.701634	0.0712816	2	0	i12-38o50-68i
banth236283	88	AW166_05095	hypothetical protein	6	AW166_05095	Hypothetical	0.81788	0.0983149	1	0	i12-28o
banth237184	93	AW166_04450	group-specific protein	6	AW166_04450	Unknown	0.847961	0.0699281	0	0	o
banth237434	81	AW166_04215	hypothetical protein	6	AW166_04215	Hypothetical	0.91231	0.038681	0	0	o
banth237661	51	AW166_04005	hypothetical protein	6	AW166_04005	Unknown	0.514025	0.0183479	0	0	o
banth237682	57	Putative ORF	Unassigned function	1	ecoli159763||membrane-bound lytic murein transglycosylase a precursor	Unknown	0.667912	0.00218758	0	0	o
banth237693	76	Putative ORF	Unassigned function	1	plpne050078||lcl|ae017354.1_cds_aau28802.1_1363	Unknown	0.584974	0.0114912	0	0	o
banth238487	64	Putative ORF	Unassigned function	3	Unknown	Unknown_Putative smORF	0.813862	0.0729465	0	0	o
banth238500	40	Putative ORF	Unassigned function	2	bcere237580||hypothetical protein	Unknown	0.573965	0.00154193	0	0	o
banth239018	50	AW166_03045	hypothetical protein	6	AW166_03045	Unknown	0.783719	0.00240051	0	0	o
banth239029	31	AW166_03035	hypothetical protein	6	AW166_03035	Unknown	0.820502	0.115666	0	0	o
banth239440	67	AW166_02645	hypothetical protein	6	AW166_02645	Unknown	0.840756	0.060793	0	0	o
banth239887	74	AW166_02250	hypothetical protein	6	AW166_02250	Hypothetical	0.877236	0.0478019	0	0	o
banth240680	54	AW166_01700	hypothetical protein	6	Assigned by homology with bcere159550 = conserved domain protein	Motif	0.814602	0.0802684	0	0	i
banth241121	33	Putative ORF	Unassigned function	2	psauc040198||hypothetical protein	Unknown	0.836856	0.0015	0	0	o
banth241126	76	Putative ORF	Unassigned function	1	plpne050078||lcl|ae017354.1_cds_aau28802.1_1363	Unknown	0.713733	0.0114912	0	0	o
banth241164	38	AW166_01375	hypothetical protein	6	AW166_01375	Unknown	0.866504	0.0231369	0	0	o
banth241406	40	AW166_01225	spore coat protein B	6	AW166_01225	Signalling	0.597336	0.0978071	0	Y	n4-9c14/15o
banth242775	76	Putative ORF	Unassigned function	1	plpne050078||lcl|ae017354.1_cds_aau28802.1_1363	Unknown	0.992097	0.0114912	0	0	o
banth242882	60	Putative ORF	Unassigned function	2	bcere241958||conserved hypothetical protein	Unknown_Putative smORF	0.873874	0.0728474	0	0	o
banth242894	76	Putative ORF	Unassigned function	1	plpne050078||lcl|ae017354.1_cds_aau28802.1_1363	Unknown	0.648942	0.0114912	0	0	o
baphi00141	96	groES	molecular chaperone GroES	6	Assigned by homology with sonei005175 = 10 kDa chaperonin GroES	Chaperone	0.978127	0.0157908	0	0	i
baphi01288	94	ATN01_00685	50S ribosomal protein L25	6	ATN01_00685	Translation	0.918677	0.0442892	0	0	o
baphi02967	93	Putative ORF	Unassigned function	3	Unknown	Unknown_Putative smORF	0.666177	0.0875225	0	0	o
baphi03152	79	ATN01_01745	acyl carrier protein	6	ATN01_01745	Metabolism	0.985874	0.0157897	0	0	i
baphi04279	72	Putative ORF	Unassigned function	1	plpne076237||lcl|ae017354.1_cds_aau28803.1_1364	Unknown	0.514969	0.00708344	0	0	o
baphi04453	52	Putative ORF	Unassigned function	1	bpert39420||gntr family transcriptional regulator	Unknown	0.975777	0.00962507	0	0	o
baphi04590	48	Putative ORF	Unassigned function	1	sonei054026||l-asparaginase i ansa	Unknown	0.980093	0.00901809	0	0	o
baphi04667	79	ATN01_02750	iron transporter	6	ATN01_02750	Transport	0.98775	0.00484443	0	0	o
baphi05141	79	ATN01_00015	ATP F0F1 synthase subunit C	6	ATN01_00015	Transport	0.833908	0.0490124	2	0	i9-33o53-76i
baphi05207	51	rpmH	50S ribosomal protein L34	6	rpmH	Translation	0.67778	0.0398111	0	0	i
baphi05442	65	Putative ORF	Unassigned function	1	mecol072370||lcl|ba000007.2_cds_bab35156.1_1008	Unknown	0.515115	0.0188441	0	0	o
baphi05708	93	ATN01_00405	flagellar biosynthetic protein FliQ	6	ATN01_00405	Conjugation/Pili/Motion	0.76392	0.0299338	1	Y	n20-39c44/45o54-74i
baphi06480	100	ATN01_00810	NADH:ubiquinone oxidoreductase subunit K	6	ATN01_00810	Metabolism	0.641956	0.041227	3	0	o6-24i29-53o59-81i
baphi06532	83	ATN01_00830	hypothetical protein	6	ATN01_00830	Unknown	0.631041	0.0456361	0	0	o
baphi07169	88	Putative ORF	Unassigned function	3	Unknown	Unknown_Putative smORF	0.846978	0.0843947	1	0	o61-85i
baphi08090	84	ATN01_01570	translation initiation factor IF-1	6	ATN01_01570	Translation	0.939713	0.0180814	0	0	o
baphi08756	84	rpmA	50S ribosomal protein L27	6	rpmA	Translation	0.985604	0.0183372	0	0	o
baphi09112	71	Putative ORF	Unassigned function	1	sente062650||metalloprotease	Unknown_Putative smORF	0.521268	0.0325339	0	0	o
baphi11338	65	ATN01_00625	50S ribosomal protein L35	6	ATN01_00625	Translation	0.903984	0.028943	0	0	i
baphi11593	87	rpsT	30S ribosomal protein S20	6	rpsT	Translation	0.926399	0.0211087	0	0	o
baphi13347	54	ATN01_01730	50S ribosomal protein L32	6	ATN01_01730	Translation	0.691533	0.0291854	0	0	i
baphi13708	88	ATN01_01905	hypothetical protein	6	ATN01_01905	Hypothetical	0.937404	0.0322538	0	0	i
baphi13774	61	ATN01_02000	carbon storage regulator	6	ATN01_02000	Nucleotide	0.675287	0.0181659	0	0	o
baphi14168	78	ATN01_02225	sulfurtransferase	6	ATN01_02225	Metabolism	0.979532	0.0118962	0	0	i
baphi14264	29	Putative ORF	Unassigned function	1	ecoli159763||membrane-bound lytic murein transglycosylase a precursor	Unknown	0.624472	0.000571429	0	0	o
baphi14520	91	ATN01_02425	hypothetical protein	6	ATN01_02425	Hypothetical	0.697011	0.0531323	0	0	i
baphi14533	51	Putative ORF	Unassigned function	1	plpne050078||lcl|ae017354.1_cds_aau28802.1_1363	Unknown	0.62762	0.000380952	0	0	o
baphi15865	95	ATN01_02635	sulfur relay protein TusB	6	ATN01_02635	Metabolism	0.777241	0.0330414	0	0	i
baphi16177	92	Putative ORF	Unassigned function	3	Unknown	Unknown_Putative smORF	0.515649	0.116752	1	0	o44-65i
baphi16597	72	Putative ORF	Unassigned function	1	bbron42782||dna mismatch repair protein muts	Unknown_Putative smORF	0.683527	0.067673	0	0	o
baphi16706	67	ATN01_02095	cell division protein FtsB	6	ATN01_02095	Cell division	0.816044	0.0318681	0	Y	n7-14c18/19o
baphi16887	98	ATN01_01980	Fis family transcriptional regulator	6	ATN01_01980	Nucleotide	0.98624	0.00882901	0	0	o
baphi18067	93	ATN01_01265	hypothetical protein	6	ATN01_01265	Hypothetical	0.938718	0.0145499	0	0	o
baphi18507	63	Putative ORF	Unassigned function	1	ecoli177407||dephospho-coa kinase	Unknown_Putative smORF	0.703682	0.0293819	0	0	o
baphi20805	83	ATN01_02560	30S ribosomal protein S17	6	ATN01_02560	Translation	0.988854	0.0156082	0	0	i
baphi21615	70	Putative ORF	Unassigned function	1	cburn06746||dna mismatch repair protein muts	Unknown_Putative smORF	0.838954	0.0354808	0	0	o
baphi22071	93	ATN01_01855	30S ribosomal protein S15	6	ATN01_01855	Translation	0.992098	0.0142297	0	0	i
baphi24705	95	ATN01_00465	hypothetical protein	6	ATN01_00465	Hypothetical	0.971066	0.0193524	0	Y	n22-33c39/40o
baphi24962	85	ATN01_00320	PTS sugar transporter	6	ATN01_00320	Transport	0.99382	0.0117064	0	0	o
baphi25162	90	ATN01_00165	DNA-binding protein	6	ATN01_00165	Nucleotide	0.985873	0.014512	0	0	o
baphi25677	69	rpmE	50S ribosomal protein L31	6	rpmE	Translation	0.923291	0.0158223	0	0	o
baphi25819	75	rpsR	30S ribosomal protein S18	6	rpsR	Translation	0.948855	0.0124964	0	0	i
baphi26097	100	ATN01_02595	50S ribosomal protein L23	6	ATN01_02595	Translation	0.897648	0.0261436	0	0	o
baphi26128	64	ATN01_02565	50S ribosomal protein L29	6	ATN01_02565	Translation	0.853802	0.0185367	0	0	i
baphi26166	59	rpmD	50S ribosomal protein L30	6	rpmD	Translation	0.864485	0.0276734	0	0	i
baphi26184	40	ATN01_02500	50S ribosomal protein L36	6	ATN01_02500	Unknown	0.949649	0.0193297	0	0	o
baphi26275	69	ATN01_02430	cold-shock protein	6	ATN01_02430	Signalling	0.926094	0.0368798	0	0	i
baphi26888	70	Putative ORF	Unassigned function	1	mecol020723||muts protein	Unknown_Putative smORF	0.879687	0.0767618	0	0	i
baphi27737	83	minE	cell division topological specificity factor MinE	6	minE	Cell division	0.915167	0.0313844	0	0	o
baphi27925	94	ihfB	integration host factor subunit beta	6	ihfB	Virulence	0.979273	0.0134177	0	0	o
baphi28641	67	ATN01_01115	cell division protein FtsL	6	ATN01_01115	Cell division	0.938067	0.0542199	1	0	o20-42i
baphi29453	86	Putative ORF	Unassigned function	2	ypest166949||hypothetical	Unknown_Putative smORF	0.633642	0.0598101	0	0	o
baphi29913	74	ATN01_00420	50S ribosomal protein L28	6	ATN01_00420	Translation	0.980562	0.0175966	0	0	o
baphi29914	55	rpmG	50S ribosomal protein L33	6	rpmG	Translation	0.714851	0.0438767	0	0	i
baphi30081	71	rpsU	30S ribosomal protein S21	6	rpsU	Translation	0.874751	0.0459394	0	0	o
baphi00075	47	IX46_RS00065	/inference=COORDINATES: similar to AA sequence:RefSeq:WP_009873975.1	6	IX46_RS00065	Unknown	0.861209	0.0481229	0	0	i
baphi00102	96	groES	/inference=COORDINATES: similar to AA sequence:RefSeq:WP_004391824.1, 10 kDa chaperonin, Cpn10, GroES, forms homoheptameric ri>	6	groES	Unknown	0.958039	0.0169949	0	0	i
baphi01055	92	Putative ORF	Unassigned function	3	Unknown	Unknown	0.538355	0.078691	1	0	o28-45i
baphi01288	22	Putative ORF	Unassigned function	3	Unknown	Translation	0.918677	0.00671945	0	0	o
baphi01309	100	IX46_RS00825	/inference=COORDINATES: similar to AA sequence:RefSeq:WP_015833671.1	6	IX46_RS00825	Unknown	0.537734	0.0392284	2	Y	n4-15c20/21o30-53i60-84o
baphi02978	67	Putative ORF	Unassigned function	1	pputi029629||23s rrna (guanine(2445)-n(2))/(guanine(2069)-n(7))-methyltransferase	Unknown	0.936644	0.0199535	0	0	o
baphi03138	60	Putative ORF	Unassigned function	2	ecoli051374||hypothetical protein	Unknown	0.655645	0.00167684	0	0	o
baphi03152	17	Putative ORF	Unassigned function	3	Unknown	Metabolism	0.985874	0	0	0	i
baphi03187	82	IX46_RS01910	/inference=COORDINATES: similar to AA sequence:RefSeq:WP_009874342.1	6	IX46_RS01910	Unknown	0.95162	0.0141978	0	0	o
baphi03614	50	Putative ORF	Unassigned function	1	ypest157514||phosphatidylglycerol-prolipoprotein diacylglyceryl transferase	Unknown	0.608663	0.0196779	0	0	o
baphi04017	69	Putative ORF	Unassigned function	1	plpne076237||lcl|ae017354.1_cds_aau28803.1_1364	Unknown	0.709317	0.00351119	0	0	o
baphi04367	94	Putative ORF	Unassigned function	1	sente016397||holliday junction resolvase	Unknown	0.600112	0.0548509	0	0	o
baphi04667	21	Putative ORF	Unassigned function	3	Unknown	Transport	0.98775	0	0	0	o
baphi04763	79	IX46_RS00015	/inference=COORDINATES: similar to AA sequence:RefSeq:WP_004246596.1, Produces ATP from ADP in the presence of a proton gradie>	6	IX46_RS00015	Unknown	0.790709	0.026808	2	0	i9-33o53-76i
baphi05141	20	Putative ORF	Unassigned function	3	Unknown	Transport	0.833908	0	2	0	i9-33o53-76i
baphi05207	26	Putative ORF	Unassigned function	3	Unknown	Translation	0.67778	0.00619162	0	0	i
baphi05708	12	Putative ORF	Unassigned function	3	Unknown	Conjugation/Pili/Motion	0.76392	0	1	Y	n20-39c44/45o54-74i
baphi05732	65	IX46_RS00640	/inference=COORDINATES: similar to AA sequence:RefSeq:WP_005759171.1	6	IX46_RS00640	Unknown	0.83794	0.0382193	0	0	i
baphi05801	100	IX46_RS00660	/inference=COORDINATES: similar to AA sequence:RefSeq:WP_011053658.1	6	IX46_RS00660	Unknown	0.97637	0.00759351	0	0	o
baphi06480	20	Putative ORF	Unassigned function	3	Unknown	Metabolism	0.641956	0	3	0	o6-24i29-53o59-81i
baphi06639	76	Putative ORF	Unassigned function	3	Unknown	Unknown	0.57154	0.122371	0	0	o
baphi06643	85	Putative ORF	Unassigned function	3	Unknown	Unknown	0.527533	0.0893908	1	0	o16-36i
baphi07658	66	IX46_RS01735	/inference=COORDINATES: similar to AA sequence:RefSeq:WP_013576249.1	6	IX46_RS01735	Unknown	0.678658	0.0668493	0	0	i
baphi07679	82	IX46_RS01750	/inference=COORDINATES: similar to AA sequence:RefSeq:WP_014402832.1	6	IX46_RS01750	Unknown	0.971766	0.00786868	0	0	i
baphi08030	61	IX46_RS02005	/inference=COORDINATES: similar to AA sequence:RefSeq:WP_004237871.1	6	IX46_RS02005	Unknown	0.825731	0.0595311	0	0	o
baphi08090	13	Putative ORF	Unassigned function	3	Unknown	Translation	0.939713	0	0	0	o
baphi08756	27	Putative ORF	Unassigned function	3	Unknown	Translation	0.985604	0.000888889	0	0	o
baphi09064	79	IX46_RS02765	/inference=COORDINATES: similar to AA sequence:RefSeq:WP_011054042.1	6	IX46_RS02765	Unknown	0.942515	0.0282277	0	0	o
baphi10282	89	IX46_RS00415	/inference=COORDINATES: similar to AA sequence:RefSeq:WP_009874036.1	6	IX46_RS00415	Unknown	0.692349	0.050958	1	Y	n24-35c40/41o50-70i
baphi10944	87	IX46_RS00765	/inference=COORDINATES: similar to AA sequence:RefSeq:WP_009874107.1	6	IX46_RS00765	Unknown	0.930634	0.0279312	0	0	i
baphi12534	72	IX46_RS01570	/inference=COORDINATES: similar to AA sequence:RefSeq:WP_001040186.1	6	IX46_RS01570	Unknown	0.840474	0.0402553	0	0	o
baphi13201	84	IX46_RS01925	/inference=COORDINATES: similar to AA sequence:RefSeq:WP_014499532.1	6	IX46_RS01925	Unknown	0.954138	0.0103136	0	0	o
baphi13230	85	IX46_RS01955	/inference=COORDINATES: similar to AA sequence:RefSeq:WP_011053900.1	6	IX46_RS01955	Unknown	0.967164	0.0224803	0	0	i
baphi13573	78	IX46_RS02225	/inference=COORDINATES: similar to AA sequence:RefSeq:WP_009874401.1	6	IX46_RS02225	Unknown	0.796074	0.0665454	0	0	i
baphi13774	10	Putative ORF	Unassigned function	3	Unknown	Nucleotide	0.675287	0	0	0	o
baphi13924	87	IX46_RS02430	/inference=COORDINATES: similar to AA sequence:RefSeq:WP_014499623.1	6	IX46_RS02430	Unknown	0.708379	0.0534776	0	0	i
baphi13933	67	Putative ORF	Unassigned function	1	plpne050078||lcl|ae017354.1_cds_aau28802.1_1363	Unknown	0.62338	0.00467768	0	0	o
baphi14142	70	IX46_RS02655	/inference=COORDINATES: ab initio prediction:GeneMarkS+	6	IX46_RS02655	Unknown	0.82641	0.0429993	0	0	i
baphi15338	97	IX46_RS02635	/inference=COORDINATES: similar to AA sequence:RefSeq:WP_014499660.1	6	IX46_RS02635	Unknown	0.573517	0.0672195	0	0	o
baphi15404	92	IX46_RS03165	/inference=COORDINATES: similar to AA sequence:RefSeq:WP_011148791.1	6	IX46_RS03165	Unknown	0.961943	0.00716978	0	0	i
baphi15412	65	IX46_RS02565	/inference=COORDINATES: similar to AA sequence:RefSeq:WP_014499647.1	6	IX46_RS02565	Unknown	0.698331	0.038982	0	0	i
baphi15446	59	IX46_RS03135	/inference=COORDINATES: similar to AA sequence:RefSeq:WP_009874457.1	6	IX46_RS03135	Unknown	0.735763	0.0391843	0	0	o
baphi16276	66	IX46_RS02100	/inference=COORDINATES: similar to AA sequence:RefSeq:WP_014498763.1	6	IX46_RS02100	Unknown	0.761627	0.044397	0	Y	n6-16c21/22o
baphi16573	60	Putative ORF	Unassigned function	1	ypest065061||mrsa protein	Unknown	0.501119	0.049847	0	0	i
baphi16706	11	Putative ORF	Unassigned function	3	Unknown	Cell division	0.816044	0	0	Y	n7-14c18/19o
baphi16733	82	Putative ORF	Unassigned function	3	Unknown	Unknown	0.665875	0.0812807	0	0	o
baphi16999	83	IX46_RS01620	/inference=COORDINATES: similar to AA sequence:RefSeq:WP_010896068.1	6	IX46_RS01620	Unknown	0.78586	0.0440834	0	0	o
baphi17756	82	IX46_RS01120	/inference=COORDINATES: similar to AA sequence:RefSeq:WP_011053744.1	6	IX46_RS01120	Unknown	0.962018	0.0143731	1	0	o23-43i
baphi18731	83	Putative ORF	Unassigned function	3	Unknown	Unknown	0.699665	0.111614	0	0	o
baphi18935	75	IX46_RS00430	/inference=COORDINATES: similar to AA sequence:RefSeq:WP_009874039.1	6	IX46_RS00430	Unknown	0.90606	0.0185526	0	0	o
baphi18936	55	IX46_RS00425	/inference=COORDINATES: similar to AA sequence:RefSeq:WP_011053614.1	6	IX46_RS00425	Unknown	0.535636	0.0731498	0	0	i
baphi19258	90	IX46_RS00165	/inference=COORDINATES: similar to AA sequence:RefSeq:WP_017460010.1	6	IX46_RS00165	Unknown	0.968761	0.00686391	0	0	o
baphi19425	89	Putative ORF	Unassigned function	2	ecoli025240||hypothetical protein	Unknown	0.738918	0.0322517	0	0	o
baphi19748	81	IX46_RS02815	/inference=COORDINATES: similar to AA sequence:RefSeq:WP_005313392.1	6	IX46_RS02815	Unknown	0.933645	0.0106033	0	0	i
baphi19764	41	Putative ORF	Unassigned function	1	ssone017643||lcl|nc_016822.1_cds_wp_000785590.1_3308	Unknown	0.790333	0.00133333	0	0	o
baphi20065	100	IX46_RS02595	/inference=COORDINATES: similar to AA sequence:RefSeq:WP_014499653.1	6	IX46_RS02595	Unknown	0.942354	0.0219056	0	0	o
baphi20206	69	IX46_RS02435	/inference=COORDINATES: similar to AA sequence:RefSeq:WP_002436076.1	6	IX46_RS02435	Unknown	0.778662	0.0258974	0	0	i
baphi21147	97	IX46_RS01985	/inference=COORDINATES: similar to AA sequence:RefSeq:WP_001465625.1	6	IX46_RS01985	Unknown	0.976783	0.0141959	0	0	o
baphi21392	93	IX46_RS01855	/inference=COORDINATES: similar to AA sequence:RefSeq:WP_004933502.1	6	IX46_RS01855	Unknown	0.92644	0.0199755	0	0	o
baphi21451	95	Putative ORF	Unassigned function	3	Unknown	Unknown	0.527688	0.124876	1	0	o12-34i
baphi23897	88	IX46_RS00480	/inference=COORDINATES: ab initio prediction:GeneMarkS+	6	IX46_RS00480	Unknown	0.747418	0.0251287	0	Y	n15-26c31/32o
baphi24128	85	IX46_RS00330	/inference=COORDINATES: similar to AA sequence:RefSeq:WP_003038086.1	6	IX46_RS00330	Unknown	0.98488	0.00651822	0	0	o
baphi24158	71	IX46_RS00290	/inference=COORDINATES: similar to AA sequence:RefSeq:WP_009874014.1	6	IX46_RS00290	Unknown	0.799063	0.0504621	0	0	o
baphi24858	72	IX46_RS02880	/inference=COORDINATES: similar to AA sequence:RefSeq:WP_012619590.1	6	IX46_RS02880	Unknown	0.766604	0.0516427	0	0	i
baphi25308	83	IX46_RS02560	/inference=COORDINATES: similar to AA sequence:RefSeq:WP_011054005.1	6	IX46_RS02560	Unknown	0.931968	0.0208769	0	0	i
baphi25448	40	Putative ORF	Unassigned function	2	psent023148||locus_tag=sl1344_4081	Unknown	0.710542	0.000610119	0	0	o
baphi25677	38	Putative ORF	Unassigned function	3	Unknown	Translation	0.923291	0.0004	0	0	o
baphi26275	23	Putative ORF	Unassigned function	3	Unknown	Signalling	0.926094	0	0	0	i
baphi27737	23	Putative ORF	Unassigned function	3	Unknown	Cell division	0.915167	0.00298698	0	0	o
baphi27985	74	Putative ORF	Unassigned function	1	sente025785||udp-n-acetylmuramoyl-l-alanyl-d-glutamate--2,6- diaminopimelate ligase	Unknown	0.785735	0.0539198	0	0	i
baphi28531	89	Putative ORF	Unassigned function	3	Unknown	Unknown	0.510818	0.0968503	0	0	o
baphi28641	15	Putative ORF	Unassigned function	3	Unknown	Cell division	0.938067	0	1	0	o20-42i
baphi00111	80	XW81_00075	hypothetical protein	6	XW81_00075	Unknown	0.545199	0.0452961	2	0	i7-27o39-58i
baphi00117	97	groES	molecular chaperone GroES	6	groES	Unknown	0.980639	0.00957333	0	0	o
baphi01051	79	Putative ORF	Unassigned function	3	Unknown	Unknown	0.508697	0.0899714	0	0	o
baphi01506	100	XW81_00770	NADH:ubiquinone oxidoreductase subunit K	6	XW81_00770	Unknown	0.536131	0.0266862	3	0	o6-24i29-53o59-81i
baphi03088	72	XW81_01460	translation initiation factor IF-1	6	XW81_01460	Unknown	0.816214	0.0441857	0	0	o
baphi03152	15	Putative ORF	Unassigned function	3	Unknown	Metabolism	0.985874	0	0	0	i
baphi03698	61	XW81_01855	carbon storage regulator	6	XW81_01855	Unknown	0.577625	0.0291074	0	0	o
baphi04029	45	Putative ORF	Unassigned function	1	ecoli159763||membrane-bound lytic murein transglycosylase a precursor	Unknown	0.977391	0.00203175	0	0	o
baphi04284	37	Putative ORF	Unassigned function	1	plpne050078||lcl|ae017354.1_cds_aau28802.1_1363	Unknown	0.691139	0.00302975	0	0	o
baphi04667	12	Putative ORF	Unassigned function	3	Unknown	Transport	0.98775	0.0145002	0	0	o
baphi04824	62	XW81_02665	hypothetical protein	6	XW81_02665	Unknown	0.974344	0.0168397	1	0	o6-23i
baphi05708	11	Putative ORF	Unassigned function	3	Unknown	Conjugation/Pili/Motion	0.76392	0	1	Y	n20-39c44/45o54-74i
baphi06236	64	XW81_00590	hypothetical protein	6	XW81_00590	Unknown	0.633318	0.0315413	0	0	o
baphi06486	87	XW81_00710	30S ribosomal protein S20	6	XW81_00710	Unknown	0.880596	0.0238006	0	0	i
baphi08090	42	Putative ORF	Unassigned function	3	Unknown	Translation	0.939713	0.000666667	0	0	o
baphi08162	54	XW81_01605	50S ribosomal protein L32	6	XW81_01605	Unknown	0.627408	0.0331997	0	0	i
baphi08355	55	Putative ORF	Unassigned function	2	ecoli051374||hypothetical protein	Unknown	0.77716	0.0067674	0	0	o
baphi08408	87	rpmA	50S ribosomal protein L27	6	rpmA	Unknown	0.921989	0.0221337	0	0	o
baphi08464	84	XW81_01815	30S ribosomal protein S16	6	XW81_01815	Unknown	0.925654	0.00971286	0	0	i
baphi08750	73	Putative ORF	Unassigned function	1	ecoli115547||nicotinate-nucleotide adenylyltransferase	Unknown	0.730514	0.0516497	0	0	o
baphi08910	65	Putative ORF	Unassigned function	1	sente010359||sulfurtransferase tuse	Unknown	0.737628	0.019669	0	0	i
baphi08950	99	XW81_02155	hypothetical protein	6	XW81_02155	Unknown	0.790014	0.0262723	0	0	i
baphi09193	68	Putative ORF	Unassigned function	2	ecoli081563||hypothetical protein	Unknown	0.757192	0.00465131	0	0	o
baphi09405	92	XW81_02565	hypothetical protein	6	XW81_02565	Unknown	0.914762	0.021007	0	0	i
baphi09795	79	XW81_00020	ATP F0F1 synthase subunit C	6	XW81_00020	Unknown	0.6882	0.0357963	2	0	i9-33o53-76i
baphi10358	93	Putative ORF	Unassigned function	2	ypest070999||hypothetical	Unknown	0.799768	0.0628024	0	0	o
baphi10410	91	XW81_00360	hypothetical protein	6	XW81_00360	Unknown	0.832888	0.0207589	0	0	o
baphi10747	65	XW81_00610	50S ribosomal protein L35	6	XW81_00610	Unknown	0.679312	0.026348	0	0	i
baphi10846	97	XW81_00650	hypothetical protein	6	XW81_00650	Unknown	0.968209	0.0246786	0	0	o
baphi11338	29	Putative ORF	Unassigned function	3	Unknown	Translation	0.903984	0	0	0	i
baphi11593	10	Putative ORF	Unassigned function	3	Unknown	Translation	0.926399	0	0	0	o
baphi12524	61	Putative ORF	Unassigned function	3	Unknown	Unknown	0.600146	0.097504	0	0	o
baphi12692	77	XW81_01620	acyl carrier protein	6	XW81_01620	Unknown	0.922674	0.0173472	0	0	i
baphi12740	99	Putative ORF	Unassigned function	3	Unknown	Unknown	0.61245	0.065071	0	0	i
baphi12963	86	XW81_01770	hypothetical protein	6	XW81_01770	Unknown	0.894281	0.00983638	0	0	o
baphi13347	19	Putative ORF	Unassigned function	3	Unknown	Translation	0.691533	0	0	0	i
baphi13367	97	Putative ORF	Unassigned function	1	ecoli115547||nicotinate-nucleotide adenylyltransferase	Unknown	0.722127	0.047623	0	0	i
baphi13371	94	XW81_02030	hypothetical protein	6	XW81_02030	Unknown	0.900831	0.0360708	0	0	i
baphi13660	100	XW81_02230	hypothetical protein	6	XW81_02230	Unknown	0.875772	0.0390942	0	0	o
baphi13774	35	Putative ORF	Unassigned function	3	Unknown	Nucleotide	0.675287	0.00316228	0	0	o
baphi14156	71	Putative ORF	Unassigned function	3	Unknown	Unknown	0.575174	0.0688686	0	0	i
baphi14192	87	XW81_02680	hypothetical protein	6	XW81_02680	Unknown	0.85402	0.0295778	1	0	i21-45o
baphi15161	60	XW81_02365	50S ribosomal protein L29	6	XW81_02365	Unknown	0.695283	0.0417679	0	0	i
baphi15285	69	XW81_02235	cold-shock protein	6	XW81_02235	Unknown	0.692646	0.0232381	0	0	i
baphi16026	92	XW81_01885	hypothetical protein	6	XW81_01885	Unknown	0.911533	0.0177018	0	0	o
baphi16457	91	Putative ORF	Unassigned function	3	Unknown	Unknown	0.555843	0.104348	0	0	o
baphi16612	94	Putative ORF	Unassigned function	3	Unknown	Unknown	0.598591	0.0807196	0	0	o
baphi16887	63	Putative ORF	Unassigned function	3	Unknown	Nucleotide	0.98624	0.0114267	0	0	o
baphi17346	95	XW81_01185	hypothetical protein	6	XW81_01185	Unknown	0.986543	0.00173205	0	0	i
baphi17634	69	Putative ORF	Unassigned function	1	ecoli000605||udp-n-acetylglucosamine--n-acetylmuramyl-(pentapeptide) pyrophosphoryl-undecaprenol n-acetylglucosamine transferase	Unknown	0.663035	0.043399	0	0	i
baphi18397	82	Putative ORF	Unassigned function	3	Unknown	Unknown	0.584709	0.0596484	0	0	o
baphi19228	97	Putative ORF	Unassigned function	3	Unknown	Unknown	0.54788	0.0464409	0	0	o
baphi19417	71	rpmE	50S ribosomal protein L31	6	rpmE	Unknown	0.640494	0.0277439	0	0	o
baphi19827	100	XW81_02395	50S ribosomal protein L23	6	XW81_02395	Unknown	0.956616	0.018757	0	0	i
baphi19835	85	XW81_02360	30S ribosomal protein S17	6	XW81_02360	Unknown	0.887732	0.0303664	0	0	o
baphi19871	58	rpmD	50S ribosomal protein L30	6	rpmD	Unknown	0.673918	0.0167336	0	0	o
baphi19899	38	XW81_02300	50S ribosomal protein L36	6	XW81_02300	Unknown	0.756964	0.0457778	0	0	o
baphi20805	21	Putative ORF	Unassigned function	3	Unknown	Translation	0.988854	0	0	0	i
baphi21417	83	minE	cell division topological specificity factor MinE	6	minE	Unknown	0.838341	0.0170902	0	0	o
baphi22071	31	Putative ORF	Unassigned function	3	Unknown	Translation	0.992098	0.00451429	0	0	i
baphi22085	40	Putative ORF	Unassigned function	1	ypest082713||lcl|ae009952.1_cds_aam83918.1_322	Unknown	0.733278	0	0	0	o
baphi22561	88	XW81_00840	hypothetical protein	6	XW81_00840	Unknown	0.728088	0.0188465	0	0	o
baphi22605	98	Putative ORF	Unassigned function	1	sente094715||4-diphosphocytidyl-2-c-methyl-d-erythritol kinase	Unknown	0.595857	0.0656314	0	0	i
baphi23180	77	XW81_00405	50S ribosomal protein L28	6	XW81_00405	Unknown	0.895552	0.0243264	0	0	o
baphi23290	85	XW81_00300	PTS sugar transporter	6	XW81_00300	Unknown	0.953125	0.0116549	0	0	o
baphi23441	93	XW81_00160	DNA-binding protein	6	XW81_00160	Unknown	0.961409	0.000965642	0	0	o
baphi23718	71	Putative ORF	Unassigned function	1	ecoli161561||probable gtp-binding protein enga	Unknown	0.764378	0.0504152	0	0	o
baphi23963	79	XW81_02695	septal ring assembly protein ZapB	6	XW81_02695	Unknown	0.876394	0.020193	0	0	o
baphi24150	84	rpsR	30S ribosomal protein S18	6	rpsR	Unknown	0.931926	0.0242341	0	0	i
baphi24256	66	XW81_02525	hypothetical protein	6	XW81_02525	Unknown	0.857544	0.0107904	0	0	o
baphi24439	95	XW81_02435	sulfur transfer complex subunit TusB	6	XW81_02435	Unknown	0.683463	0.0178076	0	0	i
baphi24482	92	XW81_02385	30S ribosomal protein S19	6	XW81_02385	Unknown	0.8948	0.0339012	0	0	i
baphi25305	88	XW81_01935	hypothetical protein	6	XW81_01935	Unknown	0.914177	0.0176828	0	Y	n6-17c22/23o
baphi25819	19	Putative ORF	Unassigned function	3	Unknown	Translation	0.948855	0	0	0	i
baphi26097	10	Putative ORF	Unassigned function	3	Unknown	Translation	0.897648	0	0	0	o
baphi26166	21	Putative ORF	Unassigned function	3	Unknown	Translation	0.864485	0.0008	0	0	i
baphi26262	100	Putative ORF	Unassigned function	3	Unknown	Unknown	0.653036	0.0805696	0	0	o
baphi26275	11	Putative ORF	Unassigned function	3	Unknown	Signalling	0.926094	0	0	0	i
baphi27737	48	Putative ORF	Unassigned function	3	Unknown	Cell division	0.915167	0.001	0	0	o
baphi28153	55	XW81_00400	50S ribosomal protein L33	6	XW81_00400	Unknown	0.640212	0.038362	0	0	i
baphi28348	71	rpsU	30S ribosomal protein S21	6	rpsU	Unknown	0.781673	0.0307563	0	0	o
baphi28641	17	Putative ORF	Unassigned function	3	Unknown	Cell division	0.938067	0	1	0	o20-42i
bbron00094	98	rplW	50S ribosomal protein L23	6	rplW	Translation	0.959446	0.0412781	0	0	o
bbron00096	91	rpsS	30S ribosomal protein S19	6	rpsS	Translation	0.918486	0.127639	0	0	i
bbron00101	63	rpmC	50S ribosomal protein L29	6	rpmC	Translation	0.769033	0.119408	0	0	i
bbron00523	91	BBS798_0167	hypothetical protein	6	BBS798_0167	Hypothetical	0.702314	0.199589	0	0	o
bbron00762	65	Putative ORF	Unassigned function	1	bpara05701||aldehyde dehydrogenase	Unknown	0.709152	0.00120374	0	0	o
bbron00838	93	Putative ORF	Unassigned function	2	rsola64199||hypothetical protein	Unknown	0.785241	0.0426873	0	0	o
bbron00985	96	BBS798_0367	hypothetical protein	6	Assigned by homology with bpara00996 = stress responsive protein	signalling	0.9728	0.0676449	0	0	o
bbron03146	48	BBS798_1202	hypothetical protein	6	BBS798_1202	Hypothetical	0.63343	0.121642	1	0	o20-40i
bbron03527	90	Putative ORF	Unassigned function	1	bpara25022||mfs transporter	Unknown	0.86263	0.00498479	0	0	o
bbron03580	77	Putative ORF	Unassigned function	1	rsola05312||rrna methyltransferase	Unknown	0.900915	0.0108575	0	0	o
bbron03920	91	BBS798_1577	hypothetical protein	6	Assigned by homology with bpert34916 = type III secretion protein chaperone	Secretion	0.96498	0.152208	0	0	o
bbron03945	80	Putative ORF	Unassigned function	1	bpara16532||escc/yscc/hrcc family type iii secretion system outer membrane ring protein	Unknown	0.910631	0.00943267	0	0	o
bbron04107	54	Putative ORF	Unassigned function	1	bpert25024||lcl|cp011448.1_cds_b3921_2611_2326	Unknown	0.805614	0	0	0	o
bbron04156	82	BBS798_1671	hypothetical protein	6	BBS798_1671	Hypothetical	0.640319	0.0727931	1	Y	n15-27c31/32o55-74i
bbron04447	51	Putative ORF	Unassigned function	1	bpert25271||lcl|cp011448.1_cds_b3921_3049_2712	Unknown	0.715296	0.00284013	0	0	o
bbron04592	90	rpsR	30S ribosomal protein S18	6	rpsR	Translation	0.919469	0.0138858	0	0	i
bbron04612	80	BBS798_1829	lipoprotein	6	BBS798_1829	Membrane	0.687074	0.136965	0	Y	n15-26c31/32o
bbron05331	68	Putative ORF	Unassigned function	1	Assigned by homology with bpara04892 = cold-shock protein	Signalling	0.525023	0.0520388	0	0	o
bbron06262	75	Putative ORF	Unassigned function	1	bpert47451||lcl|cp011448.1_cds_b3921_1766_1566	Unknown	0.90466	0.00277095	0	0	o
bbron06321	72	Putative ORF	Unassigned function	2	bsuis15996||/inference=coordinates: similar to aa sequence:refseq:wp_014300057.1	Unknown	0.80363	0.00495984	0	0	o
bbron06541	52	napE	nitrate reductase NapE	6	napE	Metabolism	0.550765	0.131863	1	0	i17-43o
bbron06571	90	Putative ORF	Unassigned function	1	bpert47083||lcl|cp011448.1_cds_b3921_2352_2084	Unknown	0.95394	0.00912249	0	0	o
bbron06901	51	BBS798_2792	hypothetical protein	6	BBS798_2792	Hypothetical	0.508035	0.0521975	0	0	o
bbron06902	42	BBS798_2793	hypothetical protein	6	BBS798_2793	Unknown	0.886934	0.11891	0	0	o
bbron06915	67	rpoZ	DNA-directed RNA polymerase subunit omega	6	rpoZ	Nucleotide	0.781011	0.100216	0	0	o
bbron07290	80	Putative ORF	Unassigned function	2	bpara28871||hypothetical protein	Unknown	0.862666	0.00281004	0	0	o
bbron07293	100	Putative ORF	Unassigned function	1	bpara41333||lcl|cp016342.1_cds_bbb43_14180_2791	Unknown	0.982963	0.0586795	0	0	o
bbron07640	72	Putative ORF	Unassigned function	2	bpert57570||hypothetical protein	Unknown	0.609726	0.00354568	0	0	o
bbron07846	90	BBS798_3216	hypothetical protein	6	Assigned by homology with bpara50366 = acetyltransferase	Metabolism	0.942159	0.0614635	0	0	o
bbron07906	90	BBS798_3225	hypothetical protein	6	BBS798_3225	Hypothetical	0.95624	0.065179	0	0	o
bbron08246	63	BBS798_3360	phage-related hypothetical protein	6	BBS798_3360	Unknown	0.703077	0.0622497	0	0	o
bbron08255	75	BBS798_3372	hypothetical protein	6	BBS798_3372	Unknown	0.657329	0.0363928	0	0	o
bbron08411	89	Putative ORF	Unassigned function	1	ccres54257||lcl|nc_002696.2_cds_np_422257.1_3437	Unknown	0.529429	0.00334092	0	0	o
bbron08666	89	Putative ORF	Unassigned function	1	bpara08203||abc transporter atp-binding protein	Unknown	0.525691	0.0145006	0	0	o
bbron09060	94	Putative ORF	Unassigned function	1	bpert06425||two component sensor protein	Unknown	0.595112	0.0102496	0	0	o
bbron09289	79	fis	DNA-binding protein	6	fis	Nucleotide	0.922306	0.0465893	0	0	o
bbron09318	96	Putative ORF	Unassigned function	2	rsola08787||hypothetical protein	Unknown	0.801146	0.0103193	0	0	o
bbron09788	92	BBS798_3988	hypothetical protein	6	Assigned by homology with bpara20432 = DNA topoisomerase III	Nucleotide	0.894563	0.0298264	0	0	o
bbron09986	77	BBS798_4066	hypothetical protein	6	BBS798_4066	Unknown	0.811131	0.0755955	0	0	o
bbron10261	45	Putative ORF	Unassigned function	3	Unknown	Unknown_Putative smORF	0.514154	0.053858	0	0	i
bbron10324	90	Putative ORF	Unassigned function	1	ssone147860||lcl|nc_016822.1_cds_wp_071823874.1_790	Unknown_Putative smORF	0.501124	0.0248105	0	0	i
bbron10653	78	BBS798_4367	hypothetical protein	6	BBS798_4367	Hypothetical	0.778992	0.0816736	0	0	o
bbron10793	63	BBS798_4428	hypothetical protein	6	BBS798_4428	Hypothetical	0.819539	0.0430929	0	0	i
bbron11319	61	BBS798_4675	secretion system protein	6	BBS798_4675	Unknown	0.89149	0.0980885	0	0	o
bbron11738	93	rpsQ	30S ribosomal protein S17	6	rpsQ	Translation	0.955322	0.0875435	0	0	o
bbron12452	47	Putative ORF	Unassigned function	2	rsola64199||hypothetical protein	Unknown	0.747318	0	0	0	o
bbron12806	53	BBS798_0447	hypothetical protein	6	BBS798_0447	Unknown	0.967164	0.133776	0	0	o
bbron12810	100	Putative ORF	Unassigned function	1	bpert51408||lcl|cp011448.1_cds_b3921_3531_3130	Unknown	0.713142	0.0519358	0	0	o
bbron12851	67	cspA	cold shock protein	1	bpara23174||cold-shock protein	Signalling	0.683493	0.0968295	0	0	o
bbron13793	33	Putative ORF	Unassigned function	1	bpara13014||2-octaprenyl-3-methyl-6-methoxy-1,4-benzoquinol hydroxylase	Unknown	0.842147	0.00403369	0	0	o
bbron14748	96	BBS798_1226	hypothetical protein	6	BBS798_1226	Hypothetical	0.817491	0.067714	0	0	i
bbron15071	75	Putative ORF	Unassigned function	1	bpert24315||phosphoribosylaminoimidazole-succinocarboxamide synthase	Unknown	0.847824	0.0008	0	0	o
bbron15833	52	Putative ORF	Unassigned function	1	bpara05701||aldehyde dehydrogenase	Unknown	0.670688	0.001	0	0	o
bbron16199	88	xseB	exodeoxyribonuclease VII small subunit	6	xseB	Nucleotide	0.858822	0.113855	0	0	o
bbron16407	70	Putative ORF	Unassigned function	1	bpara06300||dtw domain-containing protein	Unknown	0.872286	0.00620057	0	0	o
bbron16757	88	Putative ORF	Unassigned function	1	bpara15819||formate dehydrogenase	Unknown	0.823531	0.0203974	0	0	o
bbron16965	60	Putative ORF	Unassigned function	2	bpara04676||hypothetical protein	Unknown	0.91998	0.00284921	0	0	o
bbron17333	98	BBS798_2264	hypothetical protein	6	BBS798_2264	Hypothetical	0.906315	0.0313239	3	0	i7-30o50-71i78-97o
bbron17422	95	BBS798_2312	hypothetical protein	6	BBS798_2312	Hypothetical	0.692496	0.10867	0	0	i
bbron17932	100	Putative ORF	Unassigned function	1	bpara37114||moxr protein	Unknown	0.747316	0.0479854	0	0	o
bbron18010	98	Putative ORF	Unassigned function	1	bpara51183||lcl|cp016342.1_cds_bbb43_19445_3826	Unknown_Putative smORF	0.934282	0.040128	0	0	o
bbron18268	97	BBS798_2719	hypothetical protein	6	Assigned by homology with bpara07175 = biotin--protein ligase	Metabolism	0.987657	0.0209124	0	0	o
bbron18593	61	Putative ORF	Unassigned function	1	pputi053389||arylesterase	Unknown	0.635114	0.00764505	0	0	o
bbron18938	93	Putative ORF	Unassigned function	1	bpara28930||lcl|cp016342.1_cds_bbb43_02160_426	Unknown	0.685098	0.00922827	0	0	o
bbron19800	96	BBS798_3311	hypothetical protein	6	BBS798_3311	Hypothetical	0.539896	0.104768	0	0	o
bbron19931	95	BBS798_3370	hypothetical protein	6	BBS798_3370	Hypothetical	0.923571	0.0909151	0	0	o
bbron20044	66	BBS798_3417	hypothetical protein	6	Assigned by homology with bpara07863 = general stress protein CsbD	signalling	0.850739	0.0540711	0	0	o
bbron20388	72	Putative ORF	Unassigned function	1	bpara62883||endopeptidase la	Unknown	0.781411	0.008079	0	0	o
bbron20434	94	BBS798_3582	BolA-like protein	6	BBS798_3582	Unknown	0.694132	0.0978425	0	0	o
bbron21338	85	Putative ORF	Unassigned function	2	bpara31174||hypothetical protein	Unknown	0.761652	0.0294959	0	0	o
bbron21495	67	Putative ORF	Unassigned function	1	plpne050078||lcl|ae017354.1_cds_aau28802.1_1363	Unknown	0.79273	0.0105433	0	0	o
bbron22149	64	Putative ORF	Unassigned function	1	bpara64336||2'-5' rna ligase	Unknown	0.591254	0.00304762	0	0	o
bbron22802	90	BBS798_4596	hypothetical protein	6	BBS798_4596	Hypothetical	0.677921	0.115729	0	0	i
bbron22828	100	Putative ORF	Unassigned function	3	Unknown	Unknown_Putative smORF	0.513187	0.167246	0	0	o
bbron22883	83	BBS798_4627	BolA-like protein	6	BBS798_4627	Nucleotide	0.837196	0.0561644	0	0	o
bbron22897	75	tatA	twin arginine translocase A	6	Assigned by homology with bpara21620 = preprotein translocase subunit TatA	Secretion	0.704047	0.0543126	1	0	o6-22i
bbron23183	94	BBS798_4759	acylphosphatase	6	BBS798_4759	Metabolism	0.967692	0.0631202	0	0	o
bbron23384	61	rpmD	50S ribosomal protein L30	6	rpmD	Translation	0.71428	0.186098	0	0	o
bbron23396	37	rpmJ	50S ribosomal protein L36	6	rpmJ	Unknown	0.642569	0.0672758	0	0	o
bbron24023	55	Putative ORF	Unassigned function	1	bpara00758||histidine kinase	Unknown	0.610492	0.00547981	0	0	o
bbron24042	57	Putative ORF	Unassigned function	1	bpara05701||aldehyde dehydrogenase	Unknown	0.698927	0.0133621	0	0	o
bbron24198	79	Putative ORF	Unassigned function	2	bpert12281||hypothetical protein	Unknown	0.869954	0.0106343	0	0	o
bbron24311	93	BBS798_0377	conserved hypothetical protein	6	BBS798_0377	hypothetical	0.779027	0.12439	0	0	o
bbron24544	78	ecnA1	entericidin A anti-toxin	6	ecnA1	virulence	0.650151	0.113692	0	Y	n42-53c58/59o
bbron25309	62	BBS798_0709	hypothetical protein	6	BBS798_0709	Hypothetical	0.865356	0.0305923	0	0	o
bbron25564	68	Putative ORF	Unassigned function	1	bpara23981||lcl|cp016342.1_cds_bbb43_06710_1325	Unknown	0.935793	0.011506	0	0	o
bbron25670	100	Putative ORF	Unassigned function	2	saver055627||/inference=coordinates: similar to aa sequence:refseq:wp_010987989.1	Unknown	0.563305	0.0609417	0	0	o
bbron26241	96	Putative ORF	Unassigned function	1	bpara51183||lcl|cp016342.1_cds_bbb43_19445_3826	Unknown	0.898042	0.00486394	0	0	o
bbron26483	98	BBS798_1184	hypothetical protein	6	BBS798_1184	Hypothetical	0.89719	0.0996625	0	Y	n19-30c38/39o
bbron26721	94	Putative ORF	Unassigned function	1	ypest178091||lcl|ae009952.1_cds_aam83608.1_12	Unknown	0.556269	0.00452812	0	0	o
bbron26872	98	BBS798_1373	hypothetical protein	6	BBS798_1373	Hypothetical	0.905776	0.121647	2	0	o26-49i70-95o
bbron26876	88	BBS798_1375	hypothetical protein	6	BBS798_1375	Hypothetical	0.532323	0.156753	2	0	o35-53i60-78o
bbron27267	73	BBS798_1533	biotinylated protein	6	BBS798_1533	Metabolism	0.87109	0.0413201	0	0	o
bbron27573	99	BBS798_1665	ArsR family transcriptional regulator	6	BBS798_1665	Nucleotide	0.978398	0.0100476	0	0	o
bbron27723	58	BBS798_1722	hypothetical protein	6	Assigned by homology with bpara05812 = pili assembly chaperone	Conjugation/Pili/Motion	0.697381	0.0636356	1	0	o20-39i
bbron27794	99	BBS798_1755	YciI-like protein	6	BBS798_1755	Unknown	0.912864	0.0305458	0	0	o
bbron28191	78	BBS798_1865	hypothetical protein	6	BBS798_1865	Hypothetical	0.715546	0.134452	0	0	o
bbron28259	90	hupB	DNA-binding protein HU-beta	6	hupB	Nucleotide	0.975296	0.0157544	0	0	o
bbron28424	65	rpmI	50S ribosomal protein L35	6	rpmI	Translation	0.779883	0.0972685	0	0	i
bbron28485	80	ecnA2	entericidin A anti-toxin precursor	6	ecnA2	Unknown	0.761393	0.129091	0	0	o
bbron28565	87	BBS798_1991	integral membrane protein	6	BBS798_1991	Membrane	0.823999	0.209813	1	0	i12-33o
bbron28777	93	BBS798_2086	hypothetical protein	6	BBS798_2086	Hypothetical	0.866762	0.0287029	3	0	o6-27i34-54o60-82i
bbron29294	91	Putative ORF	Unassigned function	2	bpara00763||hypothetical protein	Unknown	0.660696	0.0148825	0	0	o
bbron30075	33	Putative ORF	Unassigned function	1	bpara48019||lcl|cp016342.1_cds_bbb43_10500_2071	Unknown	0.867837	0.0050924	0	0	o
bbron30103	50	Putative ORF	Unassigned function	1	bpara59103||cytochrome c biogenesis protein	Unknown	0.601794	0.000854954	0	0	o
bbron30155	59	BBS798_2669	hypothetical protein	6	BBS798_2669	Unknown	0.719943	0.0976245	0	0	o
bbron30416	94	BBS798_2794	DNA-binding protein	6	BBS798_2794	Nucleotide	0.878706	0.100296	0	0	o
bbron30650	83	Putative ORF	Unassigned function	1	bpara49000||lcl|cp016342.1_cds_bbb43_11765_2319	Unknown	0.70103	0.00266667	0	0	o
bbron30743	92	BBS798_2949	hypothetical protein	6	BBS798_2949	Hypothetical	0.975545	0.0672092	0	0	o
bbron31346	78	rpmB	50S ribosomal protein L28	6	rpmB	Translation	0.868824	0.065134	0	0	o
bbron31347	55	rpmG	50S ribosomal protein L33	6	rpmG	Translation	0.717169	0.110565	0	0	i
bbron31460	90	BBS798_3237	hypothetical protein	6	Assigned by homology with bpara61530 = oxidative damage protection protein	signalling	0.959613	0.0329601	0	0	o
bbron31556	45	Putative ORF	Unassigned function	2	bpert38000||hypothetical protein	Unknown	0.58055	0.002	0	0	o
bbron31794	61	BBS798_3357	phage-related hypothetical protein	6	BBS798_3357	Unknown	0.994081	0.0952105	0	0	o
bbron31797	70	BBS798_3358	hypothetical protein	6	BBS798_3358	Unknown	0.621196	0.139695	0	0	o
bbron32091	60	BBS798_3471	hypothetical protein	6	BBS798_3471	Hypothetical	0.851439	0.0404342	0	0	o
bbron32920	83	minE	cell division topological specificity factorMinE	6	minE	Cell division	0.835971	0.0473691	0	Y	n3-10c15/16o
bbron33168	97	BBS798_3923	hypothetical protein	6	BBS798_3923	Hypothetical	0.733819	0.130763	0	0	i
bbron33477	68	Putative ORF	Unassigned function	1	bpert11371||lcl|cp011448.1_cds_b3921_3629_3217	Unknown	0.677868	0.00326497	0	0	o
bbron33864	28	Putative ORF	Unassigned function	1	bpara21032||phosphate regulon sensor histidine kinase phor	Unknown	0.886522	0	0	0	o
bbron34758	85	BBS798_4689	ABC transporter ATP-binding protein	6	BBS798_4689	Transport	0.898782	0.0337782	0	0	o
bbron34950	90	BBS798_4771	hypothetical protein	6	BBS798_4771	Unknown	0.756208	0.110644	0	0	o
bbron35197	81	BBS798_4728	hypothetical protein	6	BBS798_4728	Hypothetical	0.850944	0.063425	0	0	o
bbron35387	82	BBS798_4663	glutaredoxin	6	BBS798_4663	Metabolism	0.943001	0.0313872	0	0	o
bbron35521	40	BBS798_4605	hypothetical protein	6	BBS798_4605	Unknown	0.693442	0.0945984	0	0	o
bbron35991	80	atpE	F0F1 ATP synthase subunit C	6	atpE	Metabolism	0.793857	0.0272597	2	0	o6-30i51-75o
bbron36792	88	BBS798_4052	hypothetical protein	6	BBS798_4052	Hypothetical	0.540458	0.0985019	2	0	o36-54i61-81o
bbron37118	56	Putative ORF	Unassigned function	1	bpara34642||redox-sensitive transcriptional activator soxr	Unknown	0.784461	0.00142857	0	0	o
bbron37404	93	BBS798_3824	hypothetical protein	6	BBS798_3824	Hypothetical	0.742183	0.0759688	1	0	o33-53i
bbron37423	83	Putative ORF	Unassigned function	1	bpert32104||lcl|cp011448.1_cds_b3921_3821_3399	Unknown	0.548699	0.00265501	0	0	o
bbron38147	98	acpP	acyl-carrier protein	6	acpP	Metabolism	0.819435	0.0464907	0	0	o
bbron38259	97	Putative ORF	Unassigned function	1	ccres15644||adp-glyceromanno-heptose 6-epimerase	Unknown	0.746174	0.0205343	0	0	o
bbron38955	82	Putative ORF	Unassigned function	1	bpert25271||lcl|cp011448.1_cds_b3921_3049_2712	Unknown	0.972227	0.00808807	0	0	o
bbron39101	79	BBS798_3155	inner membrane protein	6	BBS798_3155	Membrane	0.817201	0.0839501	1	Y	n6-17c22/23o46-69i
bbron39277	36	Putative ORF	Unassigned function	1	ecoli159763||membrane-bound lytic murein transglycosylase a precursor	Unknown	0.741989	0.00185592	0	0	o
bbron39480	78	hfq	RNA-binding protein Hfq	6	hfq	Nucleotide	0.823814	0.0607539	0	0	o
bbron39522	100	BBS798_2992	hypothetical protein	6	Assigned by homology with bpara47678 = addiction module toxin RelE	virulence	0.900139	0.121221	0	0	o
bbron39671	83	BBS798_2935	hypothetical protein	6	BBS798_2935	Hypothetical	0.840944	0.102434	0	0	o
bbron39941	52	BBS798_2831	transport protein	6	BBS798_2831	Transport	0.617544	0.0754516	0	0	o
bbron40357	77	BBS798_2684	hypothetical protein	6	BBS798_2684	Hypothetical	0.591673	0.0827809	0	0	o
bbron40496	26	Putative ORF	Unassigned function	1	bpert11028||lcl|cp011448.1_cds_b3921_0285_240	Unknown	0.946117	0.00519908	0	0	o
bbron40712	40	BBS798_2508	hypothetical protein	6	BBS798_2508	Unknown	0.907674	0.102132	1	0	o6-26i
bbron41736	92	BBS798_2039	hypothetical protein	6	BBS798_2039	Hypothetical	0.946821	0.0604894	0	0	o
bbron42207	81	Putative ORF	Unassigned function	2	bjapo054469||hypothetical protein	Unknown	0.99809	0.00710524	0	0	o
bbron42301	91	Putative ORF	Unassigned function	2	ecoli090506||hypothetical protein	Unknown	0.811106	0.0297894	0	0	o
bbron42666	44	Putative ORF	Unassigned function	1	bpara60000||lcl|cp016342.1_cds_bbb43_20390_4014	Unknown	0.887396	0.00125972	0	0	o
bbron42809	79	Putative ORF	Unassigned function	2	bpara42407||hypothetical protein	Unknown	0.868068	0.00816371	0	0	o
bbron42914	97	bscF	type III secretion protein	6	bscF	Secretion	0.909446	0.123017	0	0	o
bbron43506	60	Putative ORF	Unassigned function	2	bpara01209||hypothetical protein	Unknown	0.624744	0.00397089	0	0	o
bbron43735	96	BBS798_1194	hypothetical protein	6	BBS798_1194	Hypothetical	0.785779	0.0796777	0	0	i
bbron43867	46	Putative ORF	Unassigned function	2	bpert17838||hypothetical protein	Unknown	0.501014	0.0237501	0	0	o
bbron43923	98	Putative ORF	Unassigned function	1	bpara41333||lcl|cp016342.1_cds_bbb43_14180_2791	Unknown	0.623157	0.0417002	0	0	o
bbron44006	93	Putative ORF	Unassigned function	2	bpara28874||hypothetical protein	Unknown	0.870102	0.0103679	0	0	o
bbron44126	91	Putative ORF	Unassigned function	1	bpara41333||lcl|cp016342.1_cds_bbb43_14180_2791	Unknown	0.866749	0.00570048	0	0	o
bbron44323	42	Putative ORF	Unassigned function	2	bpara63216||hypothetical protein	Unknown	0.654203	0.0014	0	0	o
bbron44345	83	fdx	ferredoxin	6	fdx	Metabolism	0.769368	0.0904505	0	0	o
bbron44408	88	Putative ORF	Unassigned function	1	gsulf071314||dna-binding protein	Unknown_Putative smORF	0.655683	0.0384738	0	0	o
bbron45239	66	BBS798_0501	hypothetical protein	6	Assigned by homology with bpara42287 = thiamine biosynthesis protein ThiS	Metabolism	0.747536	0.0238572	0	0	o
bbron45293	92	BBS798_0486	hypothetical protein	6	BBS798_0486	Hypothetical	0.945255	0.181109	0	0	i
bbron45315	77	BBS798_0481	plasmid-related protein	6	BBS798_0481	Unknown	0.982619	0.139651	0	0	o
bbron45669	59	BBS798_0334	hypothetical protein	6	BBS798_0334	Hypothetical	0.653053	0.0607029	0	0	i
bbron45806	45	Putative ORF	Unassigned function	1	xcamp06825||endonuclease v	Unknown	0.646668	0.000727273	0	0	o
bbron45921	70	Putative ORF	Unassigned function	1	rsola10944||peptigoglycan-binding protein lysm	Unknown	0.869472	0	0	0	o
bbron46280	69	Putative ORF	Unassigned function	1	bpert40841||lcl|cp011448.1_cds_b3921_0848_754	Unknown	0.836886	0.00105409	0	0	o
bbron46380	61	Putative ORF	Unassigned function	1	bpert31063||lcl|cp011448.1_cds_b3921_3794_3374	Unknown	0.763912	0.00298157	0	0	o
bbron47063	74	BBS798_4604	hypothetical protein	6	BBS798_4604	Hypothetical	0.873237	0.0536712	1	0	o47-70i
bbron47533	99	BBS798_4426	hypothetical protein	6	Assigned by homology with bpara55265 = ferredoxin	Metabolism	0.939187	0.0129318	0	0	o
bbron47896	41	BBS798_4273	hypothetical protein	6	BBS798_4273	Unknown	0.540623	0.109089	0	0	o
bbron48138	72	rubA	rubredoxin	6	rubA	Unknown	0.940242	0.100806	0	0	o
bbron48176	79	BBS798_4161	acyl-carrier protein	6	BBS798_4161	Metabolism	0.799898	0.14132	0	0	o
bbron48299	54	Putative ORF	Unassigned function	1	bpara51183||lcl|cp016342.1_cds_bbb43_19445_3826	Unknown	0.601141	0.000602874	0	0	o
bbron48682	51	Putative ORF	Unassigned function	1	bpert25271||lcl|cp011448.1_cds_b3921_3049_2712	Unknown	0.796381	0.00158845	0	0	o
bbron48879	100	BBS798_3927	hypothetical protein	6	BBS798_3927	Hypothetical	0.536769	0.103699	0	0	o
bbron49153	73	osmB	osmotically inducible lipoprotein B precursor	6	osmB	Signalling	0.755432	0.148151	0	Y	n9-17c22/23o
bbron49485	68	Putative ORF	Unassigned function	2	bpara35311||hypothetical protein	Unknown	0.956479	0.0119657	0	0	o
bbron49574	89	rpsO	30S ribosomal protein S15	6	rpsO	Translation	0.817637	0.180395	0	0	o
bbron50058	94	BBS798_3484	hypothetical protein	6	BBS798_3484	Hypothetical	0.572761	0.155978	0	0	o
bbron50380	89	BBS798_3332	hypothetical protein	6	BBS798_3332	Hypothetical	0.941514	0.0459036	0	0	o
bbron50407	87	BBS798_3316	hypothetical protein	6	BBS798_3316	Unknown	0.954492	0.124764	0	0	o
bbron50415	92	BBS798_3314	hypothetical protein	6	BBS798_3314	Unknown	0.977488	0.0861004	0	0	o
bbron50686	62	Putative ORF	Unassigned function	1	bpert25271||lcl|cp011448.1_cds_b3921_3049_2712	Unknown	0.927982	0	0	0	o
bbron50977	90	Putative ORF	Unassigned function	2	bpert03337||hypothetical protein	Unknown	0.9829	0.0213432	0	0	o
bbron51167	79	rpsU	30S ribosomal protein S21	6	rpsU	Translation	0.773885	0.169671	0	0	i
bbron51451	62	Putative ORF	Unassigned function	1	bpert33838||lcl|cp011448.1_cds_b3921_1709_1523	Unknown	0.524489	0.0065918	0	0	o
bbron51562	89	Putative ORF	Unassigned function	1	bpara58215||lcl|cp016342.1_cds_bbb43_15250_3004	Unknown	0.990098	0.0186525	0	0	o
bbron51756	71	Putative ORF	Unassigned function	1	bpert04268||lcl|cp011448.1_cds_b3921_0937_834	Unknown	0.527771	0.00169778	0	0	o
bbron52039	83	Putative ORF	Unassigned function	2	bpara17708||hypothetical protein	Unknown	0.500697	0.000948957	0	0	o
bbron52568	96	flgM	negative regulator of flagellin synthesis	6	Assigned by homology with bpara40125 = flagellar biosynthesis anti-sigma factor FlgM	Conjugation/Pili/Motion	0.971234	0.0773145	0	0	o
bbron52755	96	stbC	plasmid stability protein	6	stbC	Nucleotide	0.908772	0.0772759	0	0	i
bbron52873	59	BBS798_2236	hypothetical protein	6	Assigned by homology with bpara40413 = DUF3008 domain-containing protein	Nucleotide	0.672705	0.0610573	0	0	i
bbron52912	41	Putative ORF	Unassigned function	1	bpara62297||lcl|cp016342.1_cds_bbb43_06595_1302	Unknown	0.821054	0.00457584	0	0	o
bbron53135	27	Putative ORF	Unassigned function	1	bpert37693||lcl|cp011448.1_cds_b3921_1101_978	Unknown	0.527718	0.0448841	0	0	o
bbron53332	93	BBS798_2055	hypothetical protein	6	BBS798_2055	Unknown	0.875977	0.0619073	0	0	o
bbron53402	73	Putative ORF	Unassigned function	2	sente103769||hypothetical protein	Unknown	0.602398	0.00938581	0	0	o
bbron53534	64	Putative ORF	Unassigned function	1	bpara64336||2'-5' rna ligase	Unknown	0.531913	0.00110795	0	0	o
bbron53726	87	rpsT	30S ribosomal protein S20	6	rpsT	Translation	0.918743	0.177149	0	0	i
bbron53769	96	Putative ORF	Unassigned function	2	spyog08515||hypothetical protein	Unknown	0.720363	0.0130808	0	0	o
bbron53828	34	Putative ORF	Unassigned function	2	bpara48486||hypothetical protein	Unknown	0.954443	0.0015	0	0	o
bbron54280	46	Putative ORF	Unassigned function	1	bpara38171||lcl|cp016342.1_cds_bbb43_03095_611	Unknown	0.538739	0.003	0	0	o
bbron55379	78	BBS798_1228	hypothetical protein	6	BBS798_1228	Hypothetical	0.849374	0.065848	0	0	o
bbron55407	47	Putative ORF	Unassigned function	1	bpara62883||endopeptidase la	Unknown	0.515503	0	0	0	o
bbron55580	71	BBS798_1151	hypothetical protein	6	BBS798_1151	Hypothetical	0.559466	0.118542	0	0	o
bbron55854	80	Putative ORF	Unassigned function	1	bpara41333||lcl|cp016342.1_cds_bbb43_14180_2791	Unknown	0.915425	0.0275574	0	0	o
bbron55878	66	Putative ORF	Unassigned function	2	bsuis15996||/inference=coordinates: similar to aa sequence:refseq:wp_014300057.1	Unknown	0.944071	0	0	0	o
bbron56047	95	groES	co-chaperonin GroES	6	groES	Chaperone	0.957655	0.0201175	0	0	o
bbron57083	83	BBS798_0497	hypothetical protein	6	BBS798_0497	Hypothetical	0.901643	0.0199991	0	Y	n4-17c25/26o
bbron57349	91	catC2	methyl muconolactone isomerase	6	catC2	Unknown	0.937873	0.0155911	0	0	o
bbron57600	97	grxC	glutaredoxin 3	6	Assigned by homology with bpara53764 = glutaredoxin 3	Metabolism	0.844733	0.0641569	0	0	o
bbron57616	90	Putative ORF	Unassigned function	2	ecoli116822||hypothetical protein	Unknown	0.667429	0.0092423	0	0	o
bbron57692	100	BBS798_0250	4-oxalocrotonate tautomerase	6	BBS798_0250	Metabolism	0.80105	0.128748	0	0	i
bbron57859	51	BBS798_0157	hypothetical protein	6	BBS798_0157	Hypothetical	0.836152	0.0557188	0	Y	n3-14c19/20o
bbron58377	93	Putative ORF	Unassigned function	3	Unknown	Unknown_Putative smORF	0.658743	0.10049	0	0	o
bbron58751	94	Putative ORF	Unassigned function	2	paeru14449||/inference=coordinates: similar to aa sequence:refseq:np_253831.1	Unknown	0.973656	0.00587318	0	0	o
bbron59159	97	Putative ORF	Unassigned function	1	bpara51183||lcl|cp016342.1_cds_bbb43_19445_3826	Unknown	0.891889	0.00666394	0	0	o
bbron59384	82	Putative ORF	Unassigned function	1	bpert19125||lcl|cp011448.1_cds_b3921_0258_219	Unknown	0.785136	0.00558991	0	0	o
bbron59570	63	Putative ORF	Unassigned function	1	bpert01051||tetrapyrrole methylase	Unknown	0.740124	0.0073914	0	0	o
bbron59887	61	Putative ORF	Unassigned function	1	bpara44883||50s ribosomal protein l13	Unknown	0.973905	0.0129714	0	0	o
bbron59994	82	Putative ORF	Unassigned function	1	bpara51183||lcl|cp016342.1_cds_bbb43_19445_3826	Unknown	0.699392	0	0	0	o
bbron60326	92	ftsL	cell division protein	6	ftsL	Cell division	0.943273	0.0995092	0	Y	n6-17c22/23o
bbron60997	90	soxD	sarcosine oxidase delta subunit	6	soxD	Metabolism	0.510519	0.138903	0	0	o
bbron61091	90	BBS798_3696	integral membrane protein	6	BBS798_3696	Membrane	0.905314	0.0676734	2	0	i20-41o53-76i
bbron61471	60	rpmF	50S ribosomal protein L32	6	rpmF	Translation	0.71009	0.133374	0	0	o
bbron61700	86	BBS798_3457	hypothetical protein	6	BBS798_3457	Hypothetical	0.53373	0.143418	0	0	i
bbron61989	70	cro	phage regulatory protein	6	cro	Unknown	0.500037	0.145419	0	0	o
bbron62025	82	BBS798_3335	hypothetical protein	6	BBS798_3335	Unknown	0.605723	0.140805	0	0	o
bbron62519	27	Putative ORF	Unassigned function	1	bpara26367||sugar abc transporter permease	Unknown	0.621314	0.00794152	0	0	o
bbron62561	50	Putative ORF	Unassigned function	2	bpert13312||hypothetical protein	Unknown	0.617832	0.00150128	0	0	o
bbron62567	72	BBS798_3130	hypothetical protein	6	BBS798_3130	Hypothetical	0.857057	0.0487238	0	0	o
bbron62694	38	Putative ORF	Unassigned function	1	bpara15638||ribosome maturation factor rimp	Unknown	0.74458	0.00348415	0	0	o
bbron62782	75	Putative ORF	Unassigned function	1	bpert35256||gntr family transcriptional regulator	Unknown	0.824388	0.00638961	0	0	o
bbron62818	84	BBS798_3022	hypothetical protein	6	BBS798_3022	Hypothetical	0.887183	0.0308913	0	0	o
bbron62868	44	Putative ORF	Unassigned function	1	bpara36877||rna chaperone hfq	Unknown	0.648466	0.00223925	0	0	o
bbron64216	89	fliQ	flagellar biosynthetic protein FliQ	6	Assigned by homology with bpara40064 = EscS/YscS/HrcS family type III secretion system export apparatus protein	Secretion	0.816996	0.0604465	1	Y	n16-35c40/41o50-73i
bbron64418	67	Putative ORF	Unassigned function	1	bpara51183||lcl|cp016342.1_cds_bbb43_19445_3826	Unknown	0.582465	0.00379272	0	0	o
bbron65074	88	BBS798_2040	hypothetical protein	6	BBS798_2040	Hypothetical	0.780488	0.062141	0	0	o
bbron65428	62	BBS798_1908	hypothetical protein	6	BBS798_1908	Hypothetical	0.730606	0.0706558	0	0	o
bbron65555	39	Putative ORF	Unassigned function	1	bpara48471||diguanylate cyclase	Unknown	0.620596	0	0	0	o
bbron65749	79	Putative ORF	Unassigned function	1	bpert05906||multidrug resistance protein	Unknown	0.667097	0.00761058	0	0	o
bbron65816	67	Putative ORF	Unassigned function	1	plpne050078||lcl|ae017354.1_cds_aau28802.1_1363	Unknown	0.675349	0.00990362	0	0	o
bbron65882	73	Putative ORF	Unassigned function	2	bpert35853||hypothetical protein	Unknown	0.90211	0.0192198	0	0	o
bbron66338	99	bscE	hypothetical protein	6	bscE	Secretion	0.910982	0.120109	0	0	o
bbron66343	95	Putative ORF	Unassigned function	2	bpara49221||hypothetical protein	Unknown	0.702159	0.00673779	0	0	o
bbron66348	94	Putative ORF	Unassigned function	1	bpara49226||lcl|cp016342.1_cds_bbb43_11670_2301	Unknown	0.500849	0.0160864	0	0	o
bbron66795	53	Putative ORF	Unassigned function	2	bpert02971||hypothetical protein	Unknown	0.659423	0.00411742	0	0	o
bbron66817	93	BBS798_1361	hypothetical protein	6	BBS798_1361	Hypothetical	0.965146	0.00958881	0	0	o
bbron66957	83	moaD	molybdopterin converting factor	6	moaD	Unknown	0.843406	0.0679768	0	0	o
bbron67368	68	Putative ORF	Unassigned function	3	Unknown	Unknown_Putative smORF	0.505322	0.17149	0	0	o
bbron68059	90	BBS798_0814	hypothetical protein	6	BBS798_0814	Hypothetical	0.900584	0.047694	1	0	o12-43i
bbron68088	99	BBS798_0802	hypothetical protein	6	BBS798_0802	Hypothetical	0.843293	0.0484653	0	Y	n6-17c21/22o
bbron68089	40	BBS798_0801	hypothetical protein	6	BBS798_0801	Unknown	0.645193	0.0820478	0	0	o
bbron68600	80	BBS798_0543	hypothetical protein	6	BBS798_0543	Hypothetical	0.742076	0.0720212	2	0	i21-41o47-67i
bbron69057	98	BBS798_0407	YciI-like protein	6	BBS798_0407	Unknown	0.958645	0.0110477	0	0	o
bbron69303	86	rpmA	50S ribosomal protein L27	6	rpmA	Translation	0.893019	0.143449	0	0	o
bbron69880	62	BBS798_0093	hypothetical protein	6	BBS798_0093	Hypothetical	0.695265	0.0655723	0	Y	n26-36c41/42o
bburg00874	96	NM71_RS00705	/inference=COORDINATES: similar to AA sequence:RefSeq:NP_212277.1	6	NM71_RS00705	Unknown	0.607648	0.0715374	2	0	o6-22i50-70o
bburg01161	81	NM71_RS00900	/inference=COORDINATES: similar to AA sequence:RefSeq:WP_011193532.1	6	NM71_RS00900	Unknown	0.825835	0.0407836	0	0	o
bburg03005	51	NM71_RS02210	/inference=COORDINATES: similar to AA sequence:RefSeq:WP_011772387.1	6	Assigned by homology with baphi05207 = 50S ribosomal protein L34	Translation	0.725328	0.0524535	0	0	i
bburg03436	74	NM71_RS02485	/inference=COORDINATES: similar to AA sequence:RefSeq:WP_002557082.1	6	NM71_RS02485	Unknown	0.700074	0.0605686	0	0	o
bburg04540	50	NM71_RS03105	/inference=COORDINATES: similar to AA sequence:RefSeq:NP_212748.1	6	NM71_RS03105	Unknown	0.585617	0.0383218	0	0	i
bburg05271	60	NM71_RS03565	/inference=COORDINATES: similar to AA sequence:RefSeq:NP_212837.1	6	NM71_RS03565	Unknown	0.566334	0.0267467	0	0	o
bburg05947	97	NM71_RS03985	/inference=COORDINATES: similar to AA sequence:RefSeq:NP_212919.1, stage V sporulation protein G, essential for spore formatio>	6	NM71_RS03985	Unknown	0.920312	0.0290265	0	0	i
bburg06074	88	NM71_RS04085	/inference=COORDINATES: similar to AA sequence:RefSeq:NP_212938.1	6	NM71_RS04085	Unknown	0.938851	0.0304593	0	0	i
bburg07675	55	NM71_RS00790	/inference=COORDINATES: similar to AA sequence:RefSeq:WP_004790670.1	6	NM71_RS00790	Unknown	0.600606	0.0762317	0	0	i
bburg07729	90	NM71_RS00825	/inference=COORDINATES: similar to AA sequence:RefSeq:NP_212303.2	6	NM71_RS00825	Unknown	0.911479	0.0204921	0	0	o
bburg08085	92	NM71_RS01205	/inference=COORDINATES: similar to AA sequence:RefSeq:NP_212376.1	6	NM71_RS01205	Unknown	0.539097	0.0380151	1	0	o25-45i
bburg08962	92	NM71_RS01820	/inference=COORDINATES: similar to AA sequence:RefSeq:NP_212501.1	6	NM71_RS01820	Unknown	0.962934	0.0190029	0	0	o
bburg09815	84	NM71_RS02465	/inference=COORDINATES: similar to AA sequence:RefSeq:NP_212621.1	6	NM71_RS02465	Unknown	0.901084	0.0108544	0	0	i
bburg10374	86	NM71_RS02800	/inference=COORDINATES: similar to AA sequence:RefSeq:WP_002557145.1	6	NM71_RS02800	Unknown	0.850431	0.051125	0	0	o
bburg14803	69	NM71_RS01280	/inference=COORDINATES: similar to AA sequence:RefSeq:WP_002656880.1	6	NM71_RS01280	Unknown	0.774076	0.0139188	0	0	o
bburg15771	77	Putative ORF	Unassigned function	2	smiru18666||hypothetical protein	Unknown_Putative smORF	0.793345	0.0623178	0	0	o
bburg15979	99	NM71_RS02205	/inference=COORDINATES: similar to AA sequence:RefSeq:NP_212573.1	6	NM71_RS02205	Unknown	0.938046	0.0306125	0	0	o
bburg16175	75	NM71_RS02385	/inference=COORDINATES: similar to AA sequence:RefSeq:WP_014023701.1	6	NM71_RS02385	Unknown	0.939666	0.0498825	2	0	i7-29o41-63i
bburg16216	92	NM71_RS02440	/inference=COORDINATES: similar to AA sequence:RefSeq:WP_002557073.1	6	NM71_RS02440	Unknown	0.929046	0.00971717	0	0	i
bburg16221	66	NM71_RS02460	/inference=COORDINATES: similar to AA sequence:RefSeq:WP_011193805.1	6	NM71_RS02460	Unknown	0.82205	0.0368698	0	0	i
bburg16255	39	NM71_RS02525	/inference=COORDINATES: similar to AA sequence:RefSeq:WP_008882649.1	6	NM71_RS02525	Unknown	0.507051	0.0398527	0	0	o
bburg16536	80	NM71_RS02720	/inference=COORDINATES: similar to AA sequence:RefSeq:WP_014023757.1	6	NM71_RS02720	Unknown	0.865735	0.0167779	0	0	o
bburg17908	86	NM71_RS03530	/inference=COORDINATES: similar to AA sequence:RefSeq:WP_006433756.1	6	NM71_RS03530	Unknown	0.910114	0.0231449	0	0	i
bburg17909	82	NM71_RS03535	/inference=COORDINATES: similar to AA sequence:RefSeq:WP_011772630.1	6	NM71_RS03535	Unknown	0.896054	0.013634	0	0	o
bburg17934	80	NM71_RS03570	/inference=COORDINATES: similar to AA sequence:RefSeq:WP_006068702.1	6	NM71_RS03570	Unknown	0.943719	0.0124307	0	0	o
bburg18569	81	NM71_RS03960	/inference=COORDINATES: similar to AA sequence:RefSeq:NP_212914.1	6	NM71_RS03960	Unknown	0.845117	0.0173921	0	0	o
bburg18876	66	NM71_RS04160	/inference=COORDINATES: similar to AA sequence:RefSeq:WP_002557409.1	6	NM71_RS04160	Unknown	0.883588	0.0216987	0	0	i
bburg20413	76	Putative ORF	Unassigned function	3	Unknown	Unknown_Putative smORF	0.587717	0.0975364	0	0	o
bburg23285	93	NM71_RS01525	/inference=COORDINATES: similar to AA sequence:RefSeq:NP_212439.1	6	NM71_RS01525	Unknown	0.947572	0.0104079	1	0	i12-31o
bburg23619	98	Putative ORF	Unassigned function	3	Unknown	Unknown_Putative smORF	0.509921	0.0865727	2	0	i12-34o70-92i
bburg23837	81	NM71_RS01140	/inference=COORDINATES: similar to AA sequence:RefSeq:NP_212363.1	6	NM71_RS01140	Unknown	0.962867	0.0116561	0	0	i
bburg24255	86	NM71_RS00915	/inference=COORDINATES: similar to AA sequence:RefSeq:NP_212321.1	6	NM71_RS00915	Unknown	0.875896	0.0250039	0	0	o
bburg28450	97	NM71_RS02260	/inference=COORDINATES: similar to AA sequence:RefSeq:NP_212583.1	6	NM71_RS02260	Unknown	0.985773	0.01293	0	0	o
bburg28451	91	NM71_RS02255	/inference=COORDINATES: similar to AA sequence:RefSeq:NP_212582.1	6	NM71_RS02255	Unknown	0.948334	0.016034	0	0	o
bburg28514	70	NM71_RS02240	/inference=COORDINATES: similar to AA sequence:RefSeq:WP_002656391.1	6	NM71_RS02240	Unknown	0.636667	0.0415398	0	0	o
bburg29062	59	NM71_RS01970	/inference=COORDINATES: similar to AA sequence:RefSeq:WP_002556991.1	6	NM71_RS01970	Unknown	0.735189	0.0503512	0	0	i
bburg29064	56	NM71_RS01960	/inference=COORDINATES: similar to AA sequence:RefSeq:NP_212529.1	6	NM71_RS01960	Unknown	0.996969	0.0727434	0	0	o
bburg29427	92	NM71_RS01740	/inference=COORDINATES: similar to AA sequence:RefSeq:WP_006433400.1	6	NM71_RS01740	Unknown	0.97748	0.00813884	0	0	o
bburg29561	51	NM71_RS01645	/inference=COORDINATES: similar to AA sequence:RefSeq:NP_212465.1	6	NM71_RS01645	Unknown	0.838341	0.0154864	0	0	o
bburg29657	65	NM71_RS01595	/inference=COORDINATES: similar to AA sequence:RefSeq:NP_212455.1	6	NM71_RS01595	Unknown	0.652686	0.0264578	1	0	o17-34i
bburg30697	66	NM71_RS00925	/inference=COORDINATES: similar to AA sequence:RefSeq:NP_212323.1	6	NM71_RS00925	Unknown	0.793578	0.0347189	0	0	i
bburg31021	69	NM71_RS00680	/inference=COORDINATES: similar to AA sequence:RefSeq:NP_212272.1	6	NM71_RS00680	Unknown	0.511225	0.0313313	1	0	i49-68o
bburg31183	92	NM71_RS00610	/inference=COORDINATES: similar to AA sequence:RefSeq:NP_212258.1	6	NM71_RS00610	Unknown	0.605662	0.0695483	3	0	o6-26i33-53o65-84i
bburg31247	96	NM71_RS00555	/inference=COORDINATES: similar to AA sequence:RefSeq:WP_014653365.1	6	NM71_RS00555	Unknown	0.988813	0.00446506	0	0	i
bburg33050	93	NM71_RS03755	/inference=COORDINATES: similar to AA sequence:RefSeq:WP_002557327.1	6	NM71_RS03755	Unknown	0.962209	0.0186924	0	0	i
bburg35156	96	NM71_RS02130	/inference=COORDINATES: ab initio prediction:GeneMarkS+	6	NM71_RS02130	Unknown	0.508675	0.0563334	0	0	i
bburg35770	91	NM71_RS01705	/inference=COORDINATES: similar to AA sequence:RefSeq:NP_212477.1	6	NM71_RS01705	Unknown	0.922531	0.0264846	0	0	o
bburg36234	74	NM71_RS01410	/inference=COORDINATES: similar to AA sequence:RefSeq:NP_212416.1	6	NM71_RS01410	Unknown	0.673534	0.0661502	0	0	o
bburg36284	87	NM71_RS01370	/inference=COORDINATES: similar to AA sequence:RefSeq:WP_014653506.1	6	NM71_RS01370	Unknown	0.662679	0.0859955	2	0	i17-39o51-70i
bburg36785	94	NM71_RS01115	/inference=COORDINATES: similar to AA sequence:RefSeq:WP_002660676.1	6	NM71_RS01115	Unknown	0.806922	0.0655152	0	Y	n7-18c26/27o
bcere000033	74	BCN_0003	conserved hypothetical protein	6	Assigned by homology with bsubt068166 = putative RNA binding protein	Nucleotide	0.960557	0.0141409	0	0	i
bcere000286	59	BCN_0025	csfB protein, putative	6	BCN_0025	Metabolism	0.895493	0.0755007	0	0	o
bcere000419	74	BCN_0049	conserved hypothetical protein	6	Assigned by homology with banth041144 = peptide ABC transporter permease	Transport	0.954721	0.094214	0	0	o
bcere000420	40	Putative ORF	Unassigned function	1	banth041145||transcription-repair coupling factor	Unknown	0.585128	0.00506022	0	0	o
bcere000629	67	BCN_0072	DNA-binding protein	6	BCN_0072	Nucleotide	0.966865	0.057557	0	0	i
bcere000883	48	BCN_0094	ribosomal protein L33	6	BCN_0094	Translation	0.608861	0.0619037	0	0	i
bcere000999	96	BCN_0112	ribosomal protein L23	6	BCN_0112	Translation	0.979936	0.0467187	0	0	i
bcere001020	61	BCN_0123	ribosomal protein S14	6	BCN_0123	Translation	0.816109	0.0636013	0	0	i
bcere001044	60	BCN_0128	ribosomal protein L30	6	BCN_0128	Translation	0.880458	0.0579664	0	0	o
bcere001181	100	BCN_0151	conserved hypothetical protein	6	BCN_0151	hypothetical	0.939558	0.0176447	0	0	o
bcere001756	63	BCN_0220	conserved hypothetical protein	6	BCN_0220	hypothetical	0.503804	0.0849456	0	0	o
bcere001877	35	Putative ORF	Unassigned function	1	banth001776||fatty acid desaturase	Unknown	0.7762	0.0343864	0	0	o
bcere001878	35	Putative ORF	Unassigned function	1	banth001776||fatty acid desaturase	Unknown	0.626534	0.0474967	0	0	o
bcere001880	35	Putative ORF	Unassigned function	1	banth001776||fatty acid desaturase	Unknown	0.628425	0.0434181	0	0	o
bcere001881	39	Putative ORF	Unassigned function	1	Assigned by homology with banth001777 = fatty acid desaturase	Metabolism	0.553398	0.082358	1	0	o20-38i
bcere003011	88	BCN_0315	conserved hypothetical protein	6	BCN_0315	hypothetical	0.904942	0.0229049	2	0	i21-41o47-65i
bcere003014	96	BCN_0316	glutamyl-tRNA(Gln) amidotransferase, C subunit	6	BCN_0316	Translation	0.968432	0.0503	0	0	o
bcere003911	54	BCN_0406	hypothetical protein	6	BCN_0406	Unknown	0.573913	0.0776032	0	0	o
bcere004399	60	BCN_0459	conserved hypothetical protein	6	BCN_0459	hypothetical	0.716819	0.076243	0	0	o
bcere004473	84	BCN_0467	conserved hypothetical protein	6	BCN_0467	hypothetical	0.89054	0.0529552	0	0	o
bcere004676	54	Putative ORF	Unassigned function	2	banth004204||hypothetical protein	Unknown	0.609241	0.0205862	0	0	o
bcere004809	86	BCN_0502	conserved hypothetical protein	6	Assigned by homology with banth044808 = stress-induced protein	signalling	0.985627	0.0445326	0	0	o
bcere005111	36	Putative ORF	Unassigned function	1	banth004711||acetyltransferase	Unknown	0.611729	0.110597	0	0	o
bcere005612	90	BCN_0577	conserved hypothetical protein	6	BCN_0577	hypothetical	0.868003	0.0422759	0	0	o
bcere005819	32	Putative ORF	Unassigned function	1	banth086235||dna mismatch repair protein mutt	Unknown	0.519504	0.0793611	0	0	o
bcere007110	99	BCN_0736	membrane protein, putative	6	BCN_0736	Membrane	0.739437	0.100247	3	0	i21-39o45-63i75-96o
bcere007224	73	BCN_0752	hypothetical protein	6	BCN_0752	Unknown	0.735882	0.0170859	0	0	o
bcere007269	87	BCN_0758	conserved hypothetical protein	6	BCN_0758	hypothetical	0.941422	0.0329104	0	0	i
bcere007450	82	Putative ORF	Unassigned function	3	Unknown	Unknown_Putative smORF	0.664273	0.0961782	0	0	o
bcere007809	45	BCN_0826	hypothetical protein	6	BCN_0826	Hypothetical	0.516035	0.0494386	0	0	o
bcere008024	75	Putative ORF	Unassigned function	3	Unknown	Unknown_Putative smORF	0.59317	0.146433	0	0	o
bcere008054	34	BCN_0851	conserved hypothetical protein	6	BCN_0851	Unknown	0.96041	0.0387077	0	0	o
bcere008117	82	BCN_0858	conserved hypothetical protein	6	BCN_0858	hypothetical	0.754513	0.126885	0	0	o
bcere008519	61	BCN_0892	hypothetical protein	6	BCN_0892	Hypothetical	0.668235	0.0710934	0	0	o
bcere008658	51	BCN_0905	hypothetical protein	6	BCN_0905	Hypothetical	0.665306	0.0458473	1	0	i31-49o
bcere009100	68	BCN_0958	conserved hypothetical protein	6	BCN_0958	hypothetical	0.531164	0.19592	1	0	o44-63i
bcere009116	93	BCN_0960	hypothetical protein	6	BCN_0960	Hypothetical	0.795726	0.104815	0	Y	n5-16c25/26o
bcere009322	67	BCN_0988	hypothetical protein	6	BCN_0988	Hypothetical	0.747968	0.049608	0	0	o
bcere009473	76	Putative ORF	Unassigned function	3	Unknown	Unknown_Putative smORF	0.878006	0.0445723	0	0	o
bcere009662	69	BCN_1035	conserved hypothetical protein	6	BCN_1035	hypothetical	0.822927	0.0536929	2	0	i21-41o47-64i
bcere009746	98	BCN_1042	conserved hypothetical protein	6	BCN_1042	hypothetical	0.729143	0.106144	0	0	o
bcere009989	83	BCN_1068	hypothetical protein	6	BCN_1068	Hypothetical	0.799765	0.0938135	0	0	i
bcere010164	69	BCN_1092	conserved hypothetical protein	6	BCN_1092	hypothetical	0.547922	0.181114	0	0	o
bcere010452	100	Putative ORF	Unassigned function	4	mecol036647	Unknown_Putative smORF	0.609426	0.115927	0	0	o
bcere010520	44	BCN_1136	hypothetical protein	6	BCN_1136	Unknown	0.890039	0.0398895	0	0	o
bcere010783	44	Putative ORF	Unassigned function	2	banth049948||hypothetical protein	Unknown	0.537948	0.0170822	0	0	o
bcere010893	86	BCN_1182	hypothetical protein	6	BCN_1182	Unknown	0.598792	0.0813677	0	0	o
bcere011296	69	BCN_1241	DNA-binding protein	6	BCN_1241	Nucleotide	0.97332	0.0537177	0	0	i
bcere011301	60	BCN_1243	conserved hypothetical protein	6	BCN_1243	hypothetical	0.520166	0.0462449	1	Y	n6-21c27/28o37-56i
bcere012064	50	BCN_1358	conserved hypothetical protein	6	BCN_1358	Unknown	0.99353	0.0132814	0	0	o
bcere012333	47	BCN_1398	conserved hypothetical protein	6	BCN_1398	hypothetical	0.591764	0.0811031	0	0	o
bcere012550	75	BCN_1428	conserved hypothetical protein	6	BCN_1428	hypothetical	0.894166	0.0108031	0	0	i
bcere012899	78	BCN_1471	conserved hypothetical protein	6	BCN_1471	hypothetical	0.797587	0.091723	1	0	o50-77i
bcere012941	57	BCN_1475	conserved hypothetical protein	6	BCN_1475	hypothetical	0.54443	0.126972	1	0	i7-27o
bcere013255	80	Putative ORF	Unassigned function	1	banth052639||flagellar biosynthesis protein flgm	Unknown_Putative smORF	0.517735	0.131725	0	0	o
bcere013385	82	BCN_1537	conserved hypothetical protein	6	BCN_1537	hypothetical	0.750367	0.0930197	0	0	i
bcere013555	49	BCN_1563	hypothetical protein	6	BCN_1563	Unknown	0.852012	0.0105032	0	0	o
bcere013579	48	BCN_1567	conserved hypothetical protein	6	BCN_1567	hypothetical	0.756073	0.0690659	0	0	i
bcere014169	99	BCN_1631	flagellar hook-basal body complex protein FliE, putative	6	BCN_1631	Conjugation/Pili/Motion	0.99762	0.0460835	0	0	i
bcere014367	56	BCN_1665	conserved hypothetical protein	6	BCN_1665	hypothetical	0.69473	0.0727047	1	0	o6-28i
bcere015189	69	BCN_1752	hypothetical protein	6	BCN_1752	Hypothetical	0.90109	0.05212	2	0	i12-29o35-54i
bcere015404	66	BCN_1774	conserved hypothetical protein	6	BCN_1774	hypothetical	0.928805	0.104937	2	0	i5-23o29-50i
bcere015426	73	Putative ORF	Unassigned function	1	Assigned by homology with banth014423 = acetolactate synthase isozyme 1 small subunit	Metabolism	0.935152	0.106224	0	0	i
bcere015864	65	BCN_1829	hypothetical protein	6	BCN_1829	Unknown	0.976297	0.00934859	0	0	o
bcere016157	92	BCN_1862	conserved hypothetical protein	6	BCN_1862	hypothetical	0.718318	0.0737317	0	0	o
bcere016278	53	BCN_1875	hypothetical protein	6	BCN_1875	Unknown	0.997699	0.0211878	0	0	o
bcere016371	77	BCN_1890	conserved hypothetical protein	6	Assigned by homology with banth015327 = phage capsid protein	Phage	0.860311	0.054507	1	0	i58-76o
bcere016558	52	BCN_1911	hypothetical protein	6	BCN_1911	Unknown	0.582958	0.00967389	0	0	o
bcere017072	72	BCN_1971	lipoprotein, putative	6	BCN_1971	Membrane	0.838535	0.0357427	0	Y	n20-31c38/39o
bcere017368	71	BCN_2013	conserved hypothetical protein	6	BCN_2013	hypothetical	0.817512	0.0548031	0	0	o
bcere017398	61	BCN_2021	hypothetical protein	6	BCN_2021	Hypothetical	0.739992	0.0251519	0	0	i
bcere017406	73	BCN_2023	hypothetical protein	6	BCN_2023	Hypothetical	0.601344	0.196144	0	0	i
bcere017412	54	BCN_2025	conserved hypothetical protein	6	BCN_2025	hypothetical	0.791297	0.114943	1	0	o6-25i
bcere017431	92	BCN_2030	transition state regulatory protein	6	BCN_2030	Unknown	0.906916	0.0415398	0	0	o
bcere017473	73	Putative ORF	Unassigned function	3	Unknown	Unknown_Putative smORF	0.699522	0.0995545	0	0	i
bcere017492	82	BCN_2040	conserved hypothetical protein	6	Assigned by homology with banth174326 = transcriptional regulator	Nucleotide	0.613364	0.0588747	0	0	o
bcere017498	56	BCN_2042	conserved hypothetical protein	6	BCN_2042	hypothetical	0.79105	0.0788139	0	0	i
bcere017769	66	BCN_2074	glyoxalase family protein	6	BCN_2074	Unknown	0.551256	0.117081	0	0	i
bcere018091	78	BCN_2110	conserved hypothetical protein	6	BCN_2110	hypothetical	0.854648	0.0407957	0	0	i
bcere018134	91	BCN_2113	stage V sporulation protein S	6	BCN_2113	Signalling	0.970532	0.112367	0	0	o
bcere018265	72	BCN_2131	conserved hypothetical protein	6	BCN_2131	Unknown	0.737172	0.0286465	0	0	o
bcere018643	90	BCN_2173	conserved hypothetical protein	6	BCN_2173	hypothetical	0.576459	0.108652	0	0	i
bcere019072	90	BCN_2229	conserved hypothetical protein	6	BCN_2229	hypothetical	0.873773	0.0777503	0	0	o
bcere019074	71	BCN_2230	conserved hypothetical protein	6	BCN_2230	hypothetical	0.84476	0.0600865	0	0	i
bcere019086	60	BCN_2234	conserved hypothetical protein	6	BCN_2234	hypothetical	0.931481	0.111719	0	0	i
bcere019124	53	BCN_2240	hypothetical protein	6	BCN_2240	Hypothetical	0.551497	0.101346	0	0	o
bcere019139	82	Putative ORF	Unassigned function	1	bsubt076705||pbsx defective prophage terminase (small subunit)	Unknown_Putative smORF	0.678819	0.130496	0	0	o
bcere019234	72	BCN_2256	conserved hypothetical protein	6	BCN_2256	hypothetical	0.897607	0.0256027	0	0	o
bcere019239	97	BCN_2257	conserved hypothetical protein	6	BCN_2257	hypothetical	0.812057	0.0973876	0	0	o
bcere019273	83	BCN_2265	conserved hypothetical protein	6	Assigned by homology with banth058712 = hemolysin BL lytic component L2	virulence	0.972838	0.0734262	2	0	i15-34o40-59i
bcere019883	41	BCN_2330	acetyltransferase, GNAT family	6	BCN_2330	Unknown	0.676014	0.0664236	0	0	o
bcere020019	87	BCN_2352	conserved hypothetical protein	6	BCN_2352	hypothetical	0.637066	0.160672	3	0	o6-23i35-55o61-80i
bcere020314	86	BCN_2388	conserved hypothetical protein	6	BCN_2388	hypothetical	0.630394	0.133393	0	0	o
bcere020546	83	BCN_2414	conserved hypothetical protein	6	BCN_2414	hypothetical	0.821993	0.0937338	0	0	o
bcere020739	43	BCN_2435	conserved domain protein	6	BCN_2435	Motif	0.588069	0.0787909	0	0	o
bcere020871	93	BCN_2451	hypothetical aminoglycoside phosphotransferase	6	BCN_2451	Unknown	0.844548	0.0633987	0	0	o
bcere020922	75	BCN_2456	conserved hypothetical protein	6	BCN_2456	hypothetical	0.848311	0.0638093	2	0	o20-36i48-69o
bcere021173	82	BCN_2490	hypothetical protein	6	BCN_2490	Hypothetical	0.560414	0.117196	0	0	i
bcere021352	55	BCN_2516	hypothetical protein	6	BCN_2516	Unknown	0.580029	0.0519841	0	0	o
bcere021455	50	BCN_2524	conserved hypothetical protein	6	BCN_2524	hypothetical	0.786605	0.0666365	1	0	o24-47i
bcere021639	98	BCN_2554	conserved hypothetical protein	6	Assigned by homology with banth101768 = sporulation protein	Signalling	0.740373	0.0497908	0	0	o
bcere021660	49	BCN_2556	conserved hypothetical protein	6	Assigned by homology with banth101788 = spore cortex-lytic enzyme	Signalling	0.809937	0.0792143	0	0	i
bcere021826	73	BCN_2579	conserved hypothetical protein	6	BCN_2579	hypothetical	0.69022	0.102126	2	0	i12-34o46-65i
bcere022380	70	BCN_2664	conserved hypothetical protein	6	Assigned by homology with banth062066 = pyruvate kinase	Metabolism	0.974318	0.0456833	0	0	i
bcere022978	57	BCN_2754	conserved hypothetical protein	6	BCN_2754	hypothetical	0.560477	0.123569	0	0	o
bcere023033	32	BCN_2766	conserved hypothetical protein	6	BCN_2766	Unknown	0.731334	0.0350195	0	0	o
bcere023039	47	Putative ORF	Unassigned function	1	Assigned by homology with banth062732 = sporulation protein	Signalling	0.737118	0.178538	0	0	i
bcere023206	63	BCN_2799	hypothetical protein	6	BCN_2799	Hypothetical	0.672287	0.086028	0	0	i
bcere025575	64	Putative ORF	Unassigned function	2	banth025093||hypothetical protein	Unknown	0.875274	0.0167526	0	0	o
bcere025894	47	BCN_3138	hypothetical protein	6	BCN_3138	Hypothetical	0.848416	0.0803314	1	0	o6-39i
bcere025976	98	BCN_3152	conserved hypothetical protein	6	Assigned by homology with banth066052 = cyclopropane-fatty-acyl-phospholipid synthase	Metabolism	0.985467	0.0335252	0	0	i
bcere026143	79	BCN_3183	conserved hypothetical protein	6	BCN_3183	hypothetical	0.765933	0.0950367	2	0	i7-27o47-67i
bcere026756	88	Putative ORF	Unassigned function	3	Unknown	Unknown_Putative smORF	0.729826	0.145881	0	0	o
bcere027091	62	BCN_3318	conserved hypothetical protein	6	BCN_3318	hypothetical	0.832486	0.147144	0	Y	n8-19c27/28o
bcere027869	44	BCN_3428	spore coat protein L	6	BCN_3428	Signalling	0.688043	0.0847878	0	0	i
bcere028011	67	BCN_3450	conserved hypothetical protein	6	BCN_3450	hypothetical	0.870828	0.0501513	0	0	o
bcere028229	98	BCN_3474	conserved hypothetical protein	6	BCN_3474	hypothetical	0.739089	0.0904414	0	0	o
bcere028290	44	BCN_3484	hypothetical protein	6	BCN_3484	Unknown	0.714922	0.00681469	0	0	o
bcere029026	34	Putative ORF	Unassigned function	1	banth028655||nad(fad)-utilizing dehydrogenase	Unknown	0.814002	0.0349499	0	0	o
bcere029119	70	BCN_3594	hypothetical protein	6	BCN_3594	Hypothetical	0.542568	0.127931	1	0	o6-24i
bcere030166	65	BCN_3723	hypothetical protein	6	BCN_3723	Unknown	0.948536	0.0533078	0	0	o
bcere030975	66	BCN_3853	conserved hypothetical protein	6	BCN_3853	hypothetical	0.790247	0.0637167	0	0	i
bcere030993	75	BCN_3857	conserved hypothetical protein	6	Assigned by homology with banth071184 = methyltransferase	Metabolism	0.8697	0.0217279	2	0	i20-42o48-66i
bcere031115	48	BCN_3874	conserved hypothetical protein	6	BCN_3874	Unknown	0.87674	0.0117953	0	0	o
bcere031130	70	BCN_3877	conserved hypothetical protein	6	BCN_3877	hypothetical	0.680564	0.0906851	0	0	o
bcere032001	45	BCN_4011	conserved hypothetical protein	6	Assigned by homology with banth112838 = PadR family transcriptional regulator	Nucleotide	0.693216	0.115903	0	0	o
bcere032254	61	BCN_4049	conserved hypothetical protein	6	BCN_4049	hypothetical	0.555883	0.0883363	0	0	i
bcere032302	83	BCN_4056	conserved hypothetical protein	6	BCN_4056	hypothetical	0.723948	0.121941	0	0	o
bcere033025	88	BCN_4171	transcriptional regulator, ArsR family	6	BCN_4171	Unknown	0.860724	0.0904749	0	0	o
bcere033798	71	BCN_4286	conserved hypothetical protein	6	BCN_4286	hypothetical	0.687512	0.0441982	0	0	o
bcere035047	83	BCN_4459	conserved domain protein	6	BCN_4459	Motif	0.653783	0.0413297	2	0	i12-34o46-64i
bcere035437	60	BCN_4515	conserved hypothetical protein	6	BCN_4515	hypothetical	0.809831	0.0514519	0	Y	n12-22c26/27o
bcere035556	67	BCN_4534	proA domain protein	6	BCN_4534	Unknown	0.820752	0.0399309	0	0	o
bcere036250	62	BCN_4639	conserved hypothetical protein	6	BCN_4639	hypothetical	0.791665	0.0532377	2	0	o6-24i36-57o
bcere036537	29	Putative ORF	Unassigned function	2	banth076578||hypothetical protein	Unknown	0.585431	0.0184051	0	0	o
bcere036658	78	BCN_4707	conserved hypothetical protein	6	Assigned by homology with banth076692 = membrane protein insertion efficiency factor YidD	Membrane	0.793251	0.172023	0	0	i
bcere037582	90	BCN_4858	conserved hypothetical protein	6	BCN_4858	hypothetical	0.79128	0.0467091	0	0	o
bcere037651	52	Putative ORF	Unassigned function	1	banth118436||padr family transcriptional regulator	Unknown	0.961127	0.0217642	0	0	o
bcere038336	40	BCN_4984	hypothetical protein	6	BCN_4984	Unknown	0.760869	0.0240849	0	0	o
bcere038651	45	BCN_5025	hypothetical protein	6	BCN_5025	Unknown	0.75101	0.0138981	0	0	o
bcere038832	85	BCN_5049	conserved hypothetical protein	6	BCN_5049	hypothetical	0.844726	0.0695193	2	Y	n9-19c23/24o33-51i63-82o
bcere038904	56	Putative ORF	Unassigned function	1	banth020557||transposase	Unknown	0.736355	0.0493871	0	0	o
bcere038947	68	BCN_5061	conserved hypothetical protein	6	Assigned by homology with banth119425 = NADH dehydrogenase	Metabolism	0.797539	0.0782769	0	Y	n3-14c19/20o
bcere040734	97	BCN_5325	conserved hypothetical protein	6	BCN_5325	hypothetical	0.687644	0.0835068	3	0	o12-30i42-63o69-88i
bcere041755	60	Putative ORF	Unassigned function	3	Unknown	Unknown_Putative smORF	0.509436	0.0914423	0	0	i
bcere041767	73	BCN_0023	conserved hypothetical protein	6	BCN_0023	hypothetical	0.881965	0.0246067	0	0	i
bcere041770	89	BCN_0024	sigma-k factor processing regulatory protein BofA	6	BCN_0024	Nucleotide	0.86763	0.109288	3	0	o6-22i34-54o60-86i
bcere041942	86	BCN_0040	veg protein	6	Assigned by homology with banth081551 = ABC transporter permease	Transport	0.988408	0.04839	0	0	i
bcere042024	91	BCN_0054	S4 domain protein	6	BCN_0054	Unknown	0.943988	0.0192408	0	0	i
bcere042478	93	BCN_0104	ribosomal protein L7A family	6	BCN_0104	Translation	0.930378	0.114432	0	0	o
bcere042509	92	BCN_0114	ribosomal protein S19	6	BCN_0114	Translation	0.958337	0.104168	0	0	i
bcere042523	87	BCN_0119	ribosomal protein S17	6	BCN_0119	Translation	0.929926	0.0580531	0	0	i
bcere042561	37	BCN_0134	ribosomal protein L36	6	BCN_0134	Translation	0.551351	0.126809	0	0	i
bcere043041	71	BCN_0189	conserved domain protein	6	BCN_0189	Motif	0.875474	0.102223	2	0	i12-30o36-56i
bcere043099	31	BCN_0194	conserved hypothetical protein	6	BCN_0194	Unknown	0.702282	0.0418335	0	0	o
bcere043123	74	BCN_0198	conserved hypothetical protein	6	BCN_0198	hypothetical	0.697441	0.0732329	0	0	i
bcere043161	46	BCN_0205	conserved hypothetical protein	6	BCN_0205	hypothetical	0.793288	0.100907	0	Y	n4-14c18/19o
bcere043207	37	BCN_0215	conserved hypothetical protein	6	BCN_0215	hypothetical	0.774572	0.0798479	1	0	o16-36i
bcere043466	95	BCN_0245	conserved hypothetical protein	6	Assigned by homology with banth083116 = antitoxin endoai	virulence	0.967551	0.0742737	0	0	o
bcere044662	78	Putative ORF	Unassigned function	3	Unknown	Unknown_Putative smORF	0.761335	0.0938814	0	Y	n11-22c27/28o
bcere044963	74	BCN_0368	conserved hypothetical protein	6	BCN_0368	Unknown	0.901917	0.0242814	0	0	o
bcere045187	83	Putative ORF	Unassigned function	2	banth003060||hypothetical protein	Unknown	0.743392	0.0173857	0	0	o
bcere045408	58	Putative ORF	Unassigned function	3	Unknown	Unknown_Putative smORF	0.567049	0.100091	0	0	o
bcere045510	81	BCN_0423	hypothetical protein	6	Assigned by homology with banth084522 = methanol dehydrogenase	Metabolism	0.971323	0.13605	0	Y	n3-13c18/19o
bcere045512	49	BCN_0424	hypothetical protein	6	BCN_0424	Hypothetical	0.606269	0.0539041	0	Y	n17-28c33/34o
bcere045530	83	BCN_0427	DNA-binding protein	6	BCN_0427	Nucleotide	0.982882	0.048388	0	0	o
bcere046426	97	BCN_0539	conserved hypothetical protein	6	BCN_0539	hypothetical	0.947975	0.0191215	0	0	o
bcere046679	42	BCN_0573	conserved hypothetical protein	6	BCN_0573	hypothetical	0.521034	0.0897392	0	Y	n4-15c20/21o
bcere046786	82	BCN_0589	conserved hypothetical protein	6	Assigned by homology with banth005336 = acid-soluble spore protein H	signalling	0.978589	0.0520455	0	0	i
bcere046905	92	BCN_0603	conserved hypothetical protein	6	BCN_0603	hypothetical	0.558944	0.0942176	0	0	o
bcere047114	41	BCN_0632	hypothetical protein	6	BCN_0632	Hypothetical	0.849556	0.113419	0	Y	n15-26c31/32o
bcere047498	66	BCN_0671	DNA-binding protein	6	BCN_0671	Nucleotide	0.89297	0.0496794	0	0	i
bcere047599	65	BCN_0684	conserved hypothetical protein	6	Assigned by homology with banth087058 = permease	transport	0.742824	0.0758813	1	Y	n6-17c22/23o32-56i
bcere047655	45	BCN_0689	conserved hypothetical protein	6	BCN_0689	Unknown	0.768076	0.0829598	0	0	o
bcere047905	43	BCN_0715	conserved hypothetical protein	6	Assigned by homology with banth006411 = ATPase	Metabolism	0.70848	0.113461	0	0	i
bcere047985	51	Putative ORF	Unassigned function	2	banth006473||hypothetical protein	Unknown	0.637967	0.0210458	0	0	o
bcere048134	85	Putative ORF	Unassigned function	3	Unknown	Unknown_Putative smORF	0.743934	0.127085	0	0	o
bcere048526	65	Putative ORF	Unassigned function	3	Unknown	Unknown_Putative smORF	0.607719	0.0901302	0	0	o
bcere048754	40	BCN_0837	hypothetical protein	6	BCN_0837	Hypothetical	0.68775	0.077046	0	0	i
bcere049383	50	BCN_0904	hypothetical protein	6	BCN_0904	Unknown	0.728865	0.0762239	0	0	o
bcere049426	65	BCN_0912	hypothetical protein	6	BCN_0912	Hypothetical	0.966021	0.130489	2	0	o20-40i47-64o
bcere049537	84	BCN_0926	conserved hypothetical protein	6	BCN_0926	hypothetical	0.78142	0.0979631	2	0	i12-28o48-64i
bcere049580	68	BCN_0934	hypothetical protein	6	BCN_0934	Hypothetical	0.744302	0.132282	0	0	o
bcere050016	66	BCN_1006	conserved hypothetical protein	6	Assigned by homology with banth089472 = SigE-dependent sporulation protein	Signalling	0.960879	0.044772	1	0	o6-24i
bcere050109	61	BCN_1017	hypothetical protein	6	BCN_1017	Unknown	0.859771	0.0158862	0	0	o
bcere050354	69	BCN_1056	conserved domain protein	6	BCN_1056	Motif	0.635968	0.136324	2	0	i7-27o39-59i
bcere050443	81	BCN_1073	hypothetical protein	6	BCN_1073	Hypothetical	0.826692	0.113746	3	0	o6-24i36-55o61-79i
bcere050482	85	BCN_1078	conserved hypothetical protein	6	BCN_1078	hypothetical	0.558507	0.180676	0	0	i
bcere050483	88	BCN_1079	conserved hypothetical protein	6	BCN_1079	hypothetical	0.824829	0.0589234	0	0	o
bcere050604	62	BCN_1098	conserved hypothetical protein	6	BCN_1098	hypothetical	0.945731	0.0503076	2	0	i7-26o32-50i
bcere050963	49	BCN_1145	hypothetical exported protein	6	BCN_1145	Unknown	0.873994	0.022964	0	0	o
bcere050990	74	BCN_1151	conserved hypothetical protein	6	Assigned by homology with banth090675 = competence protein ComG	Conjugation/Pili/Motion	0.864374	0.0683884	0	0	o
bcere051306	66	BCN_1201	conserved hypothetical protein	6	Assigned by homology with banth050241 = cytochrome C oxidase subunit III	Metabolism	0.704811	0.0868843	0	0	o
bcere052628	51	BCN_1364	conserved hypothetical protein	6	Assigned by homology with banth051490 = imidazoleglycerol-phosphate dehydratase	Metabolism	0.786294	0.0436311	0	0	i
bcere052685	37	BCN_1369	conserved hypothetical protein	6	BCN_1369	Unknown	0.584367	0.0612241	0	0	o
bcere052942	66	BCN_1403	conserved hypothetical protein	6	BCN_1403	hypothetical	0.889682	0.0384392	0	0	o
bcere053036	98	BCN_1417	conserved hypothetical protein	6	BCN_1417	hypothetical	0.810306	0.0339437	0	0	i
bcere053268	29	Putative ORF	Unassigned function	1	banth011627||d-alanyl-d-alanine carboxypeptidase	Unknown	0.811428	0.029666	0	0	o
bcere053465	72	BCN_1470	conserved hypothetical protein	6	BCN_1470	hypothetical	0.647446	0.0861721	1	0	o45-70i
bcere053581	86	BCN_1485	conserved hypothetical protein	6	Assigned by homology with banth092928 = ATP synthase	Metabolism	0.991137	0.0188205	0	0	i
bcere054056	90	BCN_1557	conserved hypothetical protein	6	BCN_1557	hypothetical	0.954094	0.0213278	0	0	o
bcere054129	85	BCN_1568	hypothetical protein	6	BCN_1568	Hypothetical	0.860475	0.100075	0	0	o
bcere054202	69	Putative ORF	Unassigned function	3	Unknown	Unknown_Putative smORF	0.547469	0.117149	2	0	o20-41i48-68o
bcere054213	53	Putative ORF	Unassigned function	3	Unknown	Unknown_Putative smORF	0.507675	0.0723165	0	0	o
bcere054296	58	BCN_1579	conserved hypothetical protein	6	BCN_1579	hypothetical	0.921732	0.0864295	0	0	o
bcere054478	72	BCN_1610	conserved domain protein	6	BCN_1610	Motif	0.942568	0.0288617	0	0	o
bcere054737	91	BCN_1655	flagellar biosynthetic protein FliQ, putative	6	BCN_1655	Conjugation/Pili/Motion	0.873527	0.10076	2	0	o20-39i51-70o
bcere054970	53	BCN_1685	conserved hypothetical protein	6	Assigned by homology with banth054077 = peptidase	Peptidase	0.624425	0.0529403	1	0	o6-27i
bcere055097	56	BCN_1702	conserved hypothetical protein	6	Assigned by homology with banth013718 = histidine kinase	signalling	0.795379	0.0449376	0	0	o
bcere055733	87	BCN_1770	conserved hypothetical protein	6	BCN_1770	hypothetical	0.946745	0.0258746	0	0	o
bcere055749	38	BCN_1772	conserved hypothetical protein	6	BCN_1772	Unknown	0.666751	0.014896	0	0	o
bcere055756	31	BCN_1775	conserved hypothetical protein	6	BCN_1775	Unknown	0.911913	0.024327	0	0	o
bcere056094	70	BCN_1812	hypothetical protein	6	BCN_1812	Unknown	0.652335	0.011884	0	0	o
bcere056349	43	BCN_1837	conserved hypothetical protein	6	Assigned by homology with banth014934 = DNA mismatch repair protein MutT	Nucleotide	0.718567	0.0733641	0	0	o
bcere056814	70	BCN_1897	small, acid-soluble spore protein, alpha/beta family	6	Assigned by homology with banth181507 = spore protein	Signalling	0.892784	0.0195569	0	0	i
bcere056867	65	BCN_1906	conserved hypothetical protein	6	Assigned by homology with banth096632 = DNA mismatch repair protein MutT	Nucleotide	0.525852	0.0639556	1	0	o6-32i
bcere057325	49	BCN_1951	conserved hypothetical protein	6	BCN_1951	hypothetical	0.609594	0.132261	0	Y	n7-25c35/36o
bcere057805	52	BCN_2008	hypothetical protein	6	BCN_2008	Hypothetical	0.669889	0.118612	0	0	i
bcere057905	61	Putative ORF	Unassigned function	1	banth056908||glyoxalase	Unknown_Putative smORF	0.710656	0.0237766	0	0	o
bcere057998	55	BCN_2032	conserved hypothetical protein	6	BCN_2032	hypothetical	0.759813	0.0576102	0	0	o
bcere058035	83	BCN_2038	hypothetical protein	6	BCN_2038	Hypothetical	0.827777	0.108957	0	0	i
bcere058048	56	BCN_2041	conserved hypothetical protein	6	BCN_2041	hypothetical	0.614685	0.156129	0	0	o
bcere058064	70	BCN_2046	phage protein	6	BCN_2046	Phage	0.980493	0.0241398	0	0	o
bcere058088	91	BCN_2054	conserved hypothetical protein	6	BCN_2054	hypothetical	0.807502	0.072806	0	0	i
bcere058165	68	BCN_2065	conserved hypothetical protein	6	BCN_2065	hypothetical	0.794719	0.0425005	0	Y	n16-27c31/32o
bcere058412	77	BCN_2096	molybdopterin converting factor, subunit 1	6	Assigned by homology with banth057152 = molybdopterin synthase sulfur carrier subunit	Metabolism	0.974881	0.0192647	0	0	o
bcere058588	42	Putative ORF	Unassigned function	3	Unknown	Unknown_Putative smORF	0.545119	0.0668584	0	0	i
bcere058635	69	BCN_2132	conserved hypothetical protein	6	BCN_2132	hypothetical	0.818678	0.0328876	0	0	o
bcere058667	51	BCN_2136	hypothetical protein	6	BCN_2136	Unknown	0.979404	0.0149452	0	0	o
bcere059273	58	BCN_2207	conserved hypothetical protein	6	BCN_2207	hypothetical	0.776416	0.027727	0	0	o
bcere059446	62	BCN_2233	conserved hypothetical protein	6	BCN_2233	hypothetical	0.601954	0.0840778	0	0	i
bcere059539	99	BCN_2249	conserved hypothetical protein	6	BCN_2249	hypothetical	0.709343	0.0668071	1	0	i46-66o
bcere059540	22	Putative ORF	Unassigned function	1	banth139735||sigma-m negative effector	Unknown	0.917268	0.0607187	0	0	o
bcere059852	74	BCN_2294	mbtH-like protein	6	Assigned by homology with banth018233 = antibiotic transporter	Virulence	0.96964	0.147012	0	0	o
bcere059945	51	Putative ORF	Unassigned function	3	Unknown	Unknown_Putative smORF	0.572136	0.125991	0	0	o
bcere060199	51	Putative ORF	Unassigned function	2	banth099703||hypothetical protein	Unknown_Putative smORF	0.547878	0.0601331	0	0	o
bcere060202	49	BCN_2336	conserved hypothetical protein	6	Assigned by homology with banth018635 = transcriptional regulator	Nucleotide	0.798786	0.0626885	0	0	o
bcere060608	89	BCN_2386	conserved hypothetical protein	6	BCN_2386	hypothetical	0.620721	0.0753411	0	0	o
bcere060897	71	BCN_2422	conserved hypothetical protein	6	Assigned by homology with banth060245 = acetyl-CoA carboxylase biotin carboxyl carrier protein subunit	Metabolism	0.952317	0.0341236	0	0	i
bcere061113	88	BCN_2458	conserved hypothetical protein	6	BCN_2458	hypothetical	0.530637	0.145268	0	Y	n2-9c14/15o
[truncated: 33,845 more rows]
