# Supplementary material for: Unraveling the hidden universe of small proteins in bacterial genomes
Source: Mol Syst Biol. 2019 Feb 22;15(2):e8290. doi: 10.15252/msb.20188290 (PMC6385055; doi:10.15252/msb.20188290)
Supplement: Supplementary file 24 — Dataset EV23 [file MSB-15-e8290-s024.xlsx]

## Sheet: Legend
Dataset EV23. Description of the output generated by RanSEPs. The first column A represents the specific directory paired with the information included in that folder (column B).

## Sheet: DatasetEV23_RanSEPs_Output
Directory	Information included
classification_stats	A single tab-delimited file including FPRate, TPRate, Recall and Precission for each iteration of the execution. This information can be used to assess the classification efficiency and plot ROC and Precision-Recall curves.
classification_tasks	As many files as classification iterations specified. Files are tab-separated documents including single classification tasks results. Columns are: identifier of the sequence, probability of being non-coding (prob_0), probability of being coding (prob_1), and predicted class (0=non-coding, 1=coding)
classifiers	As many files as classification iterations specified. Files are Pickle objects with the trained single specific Random Forest classifiers.
feature_importances	As many files as classification iterations specified. Each file includes the weight of each feature considered for that specific classification task.
features	Two files for each classification iteration specified. Multiple fasta files are included in this folder with the sequences used in the feature_set and Pickle objects, including pandas dataframes with all the sequences and their computed features.
results	This folder includes the final prediction made by averaging the probabilities of each classifier (mean score and standard deviation for each sequence), a Precision-Recall curve plot, a ROC curve plot, and a histogram with the average weight and standard deviations of each feature considered in the task.
